# Supplementary material for: Behavioral and pharmacological characterization of planarian nociception
Source: Front Mol Neurosci. 2024 May 1;17:1368009. doi: 10.3389/fnmol.2024.1368009 (PMC11094297; doi:10.3389/fnmol.2024.1368009)
Supplement: Supplementary file 1 [file Data_Sheet_1.ZIP]

Archive with 291 entries (271 files):
- Article planarian nociception - code and data/
- Article planarian nociception - code and data/arena/
- Article planarian nociception - code and data/arena/AITC100.csv
- Article planarian nociception - code and data/arena/AITC200.csv
- Article planarian nociception - code and data/arena/AITC25.csv
- Article planarian nociception - code and data/arena/AITC35.csv
- Article planarian nociception - code and data/arena/AITC40.csv
- Article planarian nociception - code and data/arena/AITC5.csv
- Article planarian nociception - code and data/arena/AITC50.csv
- Article planarian nociception - code and data/arena/MELOX1 + AITC25.csv
- Article planarian nociception - code and data/arena/MELOX1 + AITC50.csv
- Article planarian nociception - code and data/arena/MELOX1.csv
- Article planarian nociception - code and data/arena/MOR1 + AITC100.csv
- Article planarian nociception - code and data/arena/MOR1 + AITC25.csv
- Article planarian nociception - code and data/arena/MOR1 + AITC40.csv
- Article planarian nociception - code and data/arena/MOR1 + AITC50 (new).csv
- Article planarian nociception - code and data/arena/MOR1.csv
- Article planarian nociception - code and data/arena/PREMELOX1 + AITC25.csv
- Article planarian nociception - code and data/arena/PREMELOX1 + AITC50.csv
- Article planarian nociception - code and data/arena/PREMELOX1.csv
- Article planarian nociception - code and data/arena/PREMOR1 + AITC100.csv
- Article planarian nociception - code and data/arena/PREMOR1 + AITC25.csv
- Article planarian nociception - code and data/arena/PREMOR1 + AITC50 (new).csv
- Article planarian nociception - code and data/arena/PREMOR1.csv
- Article planarian nociception - code and data/arena/RNAi-GFP + AITC50.csv
- Article planarian nociception - code and data/arena/RNAi-TRPA1 + AITC50.csv
- Article planarian nociception - code and data/arena/RNAi-TRPA1 + volvic.csv
- Article planarian nociception - code and data/arena/VOLVIC.csv
- Article planarian nociception - code and data/Article planarian nociception - clean markdown.Rmd
- Article planarian nociception - code and data/figures/
- Article planarian nociception - code and data/figures/fig 1.png
- Article planarian nociception - code and data/figures/fig 2.png
- Article planarian nociception - code and data/figures/fig 3.png
- Article planarian nociception - code and data/figures/fig 4.png
- Article planarian nociception - code and data/figures/fig 5.png
- Article planarian nociception - code and data/figures/fig supp 1.jpeg
- Article planarian nociception - code and data/figures/fig supp 2.png
- Article planarian nociception - code and data/figures/fig supp 3.png
- Article planarian nociception - code and data/figures/fig supp 4.png
- Article planarian nociception - code and data/figures/sequence.png
- Article planarian nociception - code and data/qpcr/
- Article planarian nociception - code and data/qpcr/qpcr.csv
- Article planarian nociception - code and data/thermos/
- Article planarian nociception - code and data/thermos/MELOX1.csv
- Article planarian nociception - code and data/thermos/MELOX10.csv
- Article planarian nociception - code and data/thermos/MELOX100.csv
- Article planarian nociception - code and data/thermos/MELOX100_T/
- Article planarian nociception - code and data/thermos/MELOX100_T/t1.csv
- Article planarian nociception - code and data/thermos/MELOX100_T/t10.csv
- Article planarian nociception - code and data/thermos/MELOX100_T/t11.csv
- Article planarian nociception - code and data/thermos/MELOX100_T/t12.csv
- Article planarian nociception - code and data/thermos/MELOX100_T/t13.csv
- Article planarian nociception - code and data/thermos/MELOX100_T/t14.csv
- Article planarian nociception - code and data/thermos/MELOX100_T/t15.csv
- Article planarian nociception - code and data/thermos/MELOX100_T/t2.csv
- Article planarian nociception - code and data/thermos/MELOX100_T/t3.csv
- Article planarian nociception - code and data/thermos/MELOX100_T/t4.csv
- Article planarian nociception - code and data/thermos/MELOX100_T/t5.csv
- Article planarian nociception - code and data/thermos/MELOX100_T/t6.csv
- Article planarian nociception - code and data/thermos/MELOX100_T/t7.csv
- Article planarian nociception - code and data/thermos/MELOX100_T/t8.csv
- Article planarian nociception - code and data/thermos/MELOX100_T/t9.csv
- Article planarian nociception - code and data/thermos/MELOX10_T/
- Article planarian nociception - code and data/thermos/MELOX10_T/t1.csv
- Article planarian nociception - code and data/thermos/MELOX10_T/t10.csv
- Article planarian nociception - code and data/thermos/MELOX10_T/t11.csv
- Article planarian nociception - code and data/thermos/MELOX10_T/t12.csv
- Article planarian nociception - code and data/thermos/MELOX10_T/t13.csv
- Article planarian nociception - code and data/thermos/MELOX10_T/t14.csv
- Article planarian nociception - code and data/thermos/MELOX10_T/t15.csv
- Article planarian nociception - code and data/thermos/MELOX10_T/t2.csv
- Article planarian nociception - code and data/thermos/MELOX10_T/t3.csv
- Article planarian nociception - code and data/thermos/MELOX10_T/t4.csv
- Article planarian nociception - code and data/thermos/MELOX10_T/t5.csv
- Article planarian nociception - code and data/thermos/MELOX10_T/t6.csv
- Article planarian nociception - code and data/thermos/MELOX10_T/t7.csv
- Article planarian nociception - code and data/thermos/MELOX10_T/t8.csv
- Article planarian nociception - code and data/thermos/MELOX10_T/t9.csv
- Article planarian nociception - code and data/thermos/MELOX1_T/
- Article planarian nociception - code and data/thermos/MELOX1_T/t1.csv
- Article planarian nociception - code and data/thermos/MELOX1_T/t10.csv
- Article planarian nociception - code and data/thermos/MELOX1_T/t11.csv
- Article planarian nociception - code and data/thermos/MELOX1_T/t12.csv
- Article planarian nociception - code and data/thermos/MELOX1_T/t13.csv
- Article planarian nociception - code and data/thermos/MELOX1_T/t14.csv
- Article planarian nociception - code and data/thermos/MELOX1_T/t15.csv
- Article planarian nociception - code and data/thermos/MELOX1_T/t2.csv
- Article planarian nociception - code and data/thermos/MELOX1_T/t3.csv
- Article planarian nociception - code and data/thermos/MELOX1_T/t4.csv
- Article planarian nociception - code and data/thermos/MELOX1_T/t5.csv
- Article planarian nociception - code and data/thermos/MELOX1_T/t6.csv
- Article planarian nociception - code and data/thermos/MELOX1_T/t7.csv
- Article planarian nociception - code and data/thermos/MELOX1_T/t8.csv
- Article planarian nociception - code and data/thermos/MELOX1_T/t9.csv
- Article planarian nociception - code and data/thermos/MOR1.csv
- Article planarian nociception - code and data/thermos/MOR10.csv
- Article planarian nociception - code and data/thermos/MOR10_T/
- Article planarian nociception - code and data/thermos/MOR10_T/t1.csv
- Article planarian nociception - code and data/thermos/MOR10_T/t10.csv
- Article planarian nociception - code and data/thermos/MOR10_T/t11.csv
- Article planarian nociception - code and data/thermos/MOR10_T/t12.csv
- Article planarian nociception - code and data/thermos/MOR10_T/t13.csv
- Article planarian nociception - code and data/thermos/MOR10_T/t14.csv
- Article planarian nociception - code and data/thermos/MOR10_T/t15.csv
- Article planarian nociception - code and data/thermos/MOR10_T/t2.csv
- Article planarian nociception - code and data/thermos/MOR10_T/t3.csv
- Article planarian nociception - code and data/thermos/MOR10_T/t4.csv
- Article planarian nociception - code and data/thermos/MOR10_T/t5.csv
- Article planarian nociception - code and data/thermos/MOR10_T/t6.csv
- Article planarian nociception - code and data/thermos/MOR10_T/t7.csv
- Article planarian nociception - code and data/thermos/MOR10_T/t8.csv
- Article planarian nociception - code and data/thermos/MOR10_T/t9.csv
- Article planarian nociception - code and data/thermos/MOR1_T/
- Article planarian nociception - code and data/thermos/MOR1_T/t1.csv
- Article planarian nociception - code and data/thermos/MOR1_T/t10.csv
- Article planarian nociception - code and data/thermos/MOR1_T/t11.csv
- Article planarian nociception - code and data/thermos/MOR1_T/t12.csv
- Article planarian nociception - code and data/thermos/MOR1_T/t13.csv
- Article planarian nociception - code and data/thermos/MOR1_T/t14.csv
- Article planarian nociception - code and data/thermos/MOR1_T/t15.csv
- Article planarian nociception - code and data/thermos/MOR1_T/t2.csv
- Article planarian nociception - code and data/thermos/MOR1_T/t3.csv
- Article planarian nociception - code and data/thermos/MOR1_T/t4.csv
- Article planarian nociception - code and data/thermos/MOR1_T/t5.csv
- Article planarian nociception - code and data/thermos/MOR1_T/t6.csv
- Article planarian nociception - code and data/thermos/MOR1_T/t7.csv
- Article planarian nociception - code and data/thermos/MOR1_T/t8.csv
- Article planarian nociception - code and data/thermos/MOR1_T/t9.csv
- Article planarian nociception - code and data/thermos/MOR20.csv
- Article planarian nociception - code and data/thermos/MOR20_T/
- Article planarian nociception - code and data/thermos/MOR20_T/t1.csv
- Article planarian nociception - code and data/thermos/MOR20_T/t10.csv
- Article planarian nociception - code and data/thermos/MOR20_T/t11.csv
- Article planarian nociception - code and data/thermos/MOR20_T/t12.csv
- Article planarian nociception - code and data/thermos/MOR20_T/t13.csv
- Article planarian nociception - code and data/thermos/MOR20_T/t14.csv
- Article planarian nociception - code and data/thermos/MOR20_T/t15.csv
- Article planarian nociception - code and data/thermos/MOR20_T/t2.csv
- Article planarian nociception - code and data/thermos/MOR20_T/t3.csv
- Article planarian nociception - code and data/thermos/MOR20_T/t4.csv
- Article planarian nociception - code and data/thermos/MOR20_T/t5.csv
- Article planarian nociception - code and data/thermos/MOR20_T/t6.csv
- Article planarian nociception - code and data/thermos/MOR20_T/t7.csv
- Article planarian nociception - code and data/thermos/MOR20_T/t8.csv
- Article planarian nociception - code and data/thermos/MOR20_T/t9.csv
- Article planarian nociception - code and data/thermos/NOHEAT.csv
- Article planarian nociception - code and data/thermos/NOHEAT_T/
- Article planarian nociception - code and data/thermos/NOHEAT_T/t1.csv
- Article planarian nociception - code and data/thermos/NOHEAT_T/t10.csv
- Article planarian nociception - code and data/thermos/NOHEAT_T/t11.csv
- Article planarian nociception - code and data/thermos/NOHEAT_T/t12.csv
- Article planarian nociception - code and data/thermos/NOHEAT_T/t13.csv
- Article planarian nociception - code and data/thermos/NOHEAT_T/t14.csv
- Article planarian nociception - code and data/thermos/NOHEAT_T/t15.csv
- Article planarian nociception - code and data/thermos/NOHEAT_T/t2.csv
- Article planarian nociception - code and data/thermos/NOHEAT_T/t3.csv
- Article planarian nociception - code and data/thermos/NOHEAT_T/t4.csv
- Article planarian nociception - code and data/thermos/NOHEAT_T/t5.csv
- Article planarian nociception - code and data/thermos/NOHEAT_T/t6.csv
- Article planarian nociception - code and data/thermos/NOHEAT_T/t7.csv
- Article planarian nociception - code and data/thermos/NOHEAT_T/t8.csv
- Article planarian nociception - code and data/thermos/NOHEAT_T/t9.csv
- Article planarian nociception - code and data/thermos/PREMELOX1.csv
- Article planarian nociception - code and data/thermos/PREMELOX1_T/
- Article planarian nociception - code and data/thermos/PREMELOX1_T/t1.csv
- Article planarian nociception - code and data/thermos/PREMELOX1_T/t10.csv
- Article planarian nociception - code and data/thermos/PREMELOX1_T/t11.csv
- Article planarian nociception - code and data/thermos/PREMELOX1_T/t12.csv
- Article planarian nociception - code and data/thermos/PREMELOX1_T/t13.csv
- Article planarian nociception - code and data/thermos/PREMELOX1_T/t14.csv
- Article planarian nociception - code and data/thermos/PREMELOX1_T/t15.csv
- Article planarian nociception - code and data/thermos/PREMELOX1_T/t2.csv
- Article planarian nociception - code and data/thermos/PREMELOX1_T/t3.csv
- Article planarian nociception - code and data/thermos/PREMELOX1_T/t4.csv
- Article planarian nociception - code and data/thermos/PREMELOX1_T/t5.csv
- Article planarian nociception - code and data/thermos/PREMELOX1_T/t6.csv
- Article planarian nociception - code and data/thermos/PREMELOX1_T/t7.csv
- Article planarian nociception - code and data/thermos/PREMELOX1_T/t8.csv
- Article planarian nociception - code and data/thermos/PREMELOX1_T/t9.csv
- Article planarian nociception - code and data/thermos/PREMOR1.csv
- Article planarian nociception - code and data/thermos/PREMOR10.csv
- Article planarian nociception - code and data/thermos/PREMOR10_T/
- Article planarian nociception - code and data/thermos/PREMOR10_T/t1.csv
- Article planarian nociception - code and data/thermos/PREMOR10_T/t10.csv
- Article planarian nociception - code and data/thermos/PREMOR10_T/t11.csv
- Article planarian nociception - code and data/thermos/PREMOR10_T/t12.csv
- Article planarian nociception - code and data/thermos/PREMOR10_T/t13.csv
- Article planarian nociception - code and data/thermos/PREMOR10_T/t14.csv
- Article planarian nociception - code and data/thermos/PREMOR10_T/t15.csv
- Article planarian nociception - code and data/thermos/PREMOR10_T/t2.csv
- Article planarian nociception - code and data/thermos/PREMOR10_T/t3.csv
- Article planarian nociception - code and data/thermos/PREMOR10_T/t4.csv
- Article planarian nociception - code and data/thermos/PREMOR10_T/t5.csv
- Article planarian nociception - code and data/thermos/PREMOR10_T/t6.csv
- Article planarian nociception - code and data/thermos/PREMOR10_T/t7.csv
- Article planarian nociception - code and data/thermos/PREMOR10_T/t8.csv
- Article planarian nociception - code and data/thermos/PREMOR10_T/t9.csv
- Article planarian nociception - code and data/thermos/PREMOR1_T/
- Article planarian nociception - code and data/thermos/PREMOR1_T/t1.csv
- Article planarian nociception - code and data/thermos/PREMOR1_T/t10.csv
- Article planarian nociception - code and data/thermos/PREMOR1_T/t11.csv
- Article planarian nociception - code and data/thermos/PREMOR1_T/t12.csv
- Article planarian nociception - code and data/thermos/PREMOR1_T/t13.csv
- Article planarian nociception - code and data/thermos/PREMOR1_T/t14.csv
- Article planarian nociception - code and data/thermos/PREMOR1_T/t15.csv
- Article planarian nociception - code and data/thermos/PREMOR1_T/t2.csv
- Article planarian nociception - code and data/thermos/PREMOR1_T/t3.csv
- Article planarian nociception - code and data/thermos/PREMOR1_T/t4.csv
- Article planarian nociception - code and data/thermos/PREMOR1_T/t5.csv
- Article planarian nociception - code and data/thermos/PREMOR1_T/t6.csv
- Article planarian nociception - code and data/thermos/PREMOR1_T/t7.csv
- Article planarian nociception - code and data/thermos/PREMOR1_T/t8.csv
- Article planarian nociception - code and data/thermos/PREMOR1_T/t9.csv
- Article planarian nociception - code and data/thermos/PREMOR20.csv
- Article planarian nociception - code and data/thermos/PREMOR20_T/
- Article planarian nociception - code and data/thermos/PREMOR20_T/t1.csv
- Article planarian nociception - code and data/thermos/PREMOR20_T/t10.csv
- Article planarian nociception - code and data/thermos/PREMOR20_T/t11.csv
- Article planarian nociception - code and data/thermos/PREMOR20_T/t12.csv
- Article planarian nociception - code and data/thermos/PREMOR20_T/t13.csv
- Article planarian nociception - code and data/thermos/PREMOR20_T/t14.csv
- Article planarian nociception - code and data/thermos/PREMOR20_T/t15.csv
- Article planarian nociception - code and data/thermos/PREMOR20_T/t2.csv
- Article planarian nociception - code and data/thermos/PREMOR20_T/t3.csv
- Article planarian nociception - code and data/thermos/PREMOR20_T/t4.csv
- Article planarian nociception - code and data/thermos/PREMOR20_T/t5.csv
- Article planarian nociception - code and data/thermos/PREMOR20_T/t6.csv
- Article planarian nociception - code and data/thermos/PREMOR20_T/t7.csv
- Article planarian nociception - code and data/thermos/PREMOR20_T/t8.csv
- Article planarian nociception - code and data/thermos/PREMOR20_T/t9.csv
- Article planarian nociception - code and data/thermos/RNAi_GFP.csv
- Article planarian nociception - code and data/thermos/RNAi_GFP_T/
- Article planarian nociception - code and data/thermos/RNAi_GFP_T/t1.csv
- Article planarian nociception - code and data/thermos/RNAi_GFP_T/t10.csv
- Article planarian nociception - code and data/thermos/RNAi_GFP_T/t11.csv
- Article planarian nociception - code and data/thermos/RNAi_GFP_T/t12.csv
- Article planarian nociception - code and data/thermos/RNAi_GFP_T/t13.csv
- Article planarian nociception - code and data/thermos/RNAi_GFP_T/t14.csv
- Article planarian nociception - code and data/thermos/RNAi_GFP_T/t15.csv
- Article planarian nociception - code and data/thermos/RNAi_GFP_T/t2.csv
- Article planarian nociception - code and data/thermos/RNAi_GFP_T/t3.csv
- Article planarian nociception - code and data/thermos/RNAi_GFP_T/t4.csv
- Article planarian nociception - code and data/thermos/RNAi_GFP_T/t5.csv
- Article planarian nociception - code and data/thermos/RNAi_GFP_T/t6.csv
- Article planarian nociception - code and data/thermos/RNAi_GFP_T/t7.csv
- Article planarian nociception - code and data/thermos/RNAi_GFP_T/t8.csv
- Article planarian nociception - code and data/thermos/RNAi_GFP_T/t9.csv
- Article planarian nociception - code and data/thermos/RNAi_TRPA1.csv
- Article planarian nociception - code and data/thermos/RNAi_TRPA1_T/
- Article planarian nociception - code and data/thermos/RNAi_TRPA1_T/t1.csv
- Article planarian nociception - code and data/thermos/RNAi_TRPA1_T/t10.csv
- Article planarian nociception - code and data/thermos/RNAi_TRPA1_T/t11.csv
- Article planarian nociception - code and data/thermos/RNAi_TRPA1_T/t12.csv
- Article planarian nociception - code and data/thermos/RNAi_TRPA1_T/t13.csv
- Article planarian nociception - code and data/thermos/RNAi_TRPA1_T/t14.csv
- Article planarian nociception - code and data/thermos/RNAi_TRPA1_T/t15.csv
- Article planarian nociception - code and data/thermos/RNAi_TRPA1_T/t16.csv
- Article planarian nociception - code and data/thermos/RNAi_TRPA1_T/t17.csv
- Article planarian nociception - code and data/thermos/RNAi_TRPA1_T/t18.csv
- Article planarian nociception - code and data/thermos/RNAi_TRPA1_T/t19.csv
- Article planarian nociception - code and data/thermos/RNAi_TRPA1_T/t2.csv
- Article planarian nociception - code and data/thermos/RNAi_TRPA1_T/t20.csv
- Article planarian nociception - code and data/thermos/RNAi_TRPA1_T/t3.csv
- Article planarian nociception - code and data/thermos/RNAi_TRPA1_T/t4.csv
- Article planarian nociception - code and data/thermos/RNAi_TRPA1_T/t5.csv
- Article planarian nociception - code and data/thermos/RNAi_TRPA1_T/t6.csv
- Article planarian nociception - code and data/thermos/RNAi_TRPA1_T/t7.csv
- Article planarian nociception - code and data/thermos/RNAi_TRPA1_T/t8.csv
- Article planarian nociception - code and data/thermos/RNAi_TRPA1_T/t9.csv
- Article planarian nociception - code and data/thermos/VOLVIC.csv
- Article planarian nociception - code and data/thermos/VOLVIC_T/
- Article planarian nociception - code and data/thermos/VOLVIC_T/t1.csv
- Article planarian nociception - code and data/thermos/VOLVIC_T/t10.csv
- Article planarian nociception - code and data/thermos/VOLVIC_T/t11.csv
- Article planarian nociception - code and data/thermos/VOLVIC_T/t12.csv
- Article planarian nociception - code and data/thermos/VOLVIC_T/t13.csv
- Article planarian nociception - code and data/thermos/VOLVIC_T/t14.csv
- Article planarian nociception - code and data/thermos/VOLVIC_T/t15.csv
- Article planarian nociception - code and data/thermos/VOLVIC_T/t2.csv
- Article planarian nociception - code and data/thermos/VOLVIC_T/t3.csv
- Article planarian nociception - code and data/thermos/VOLVIC_T/t4.csv
- Article planarian nociception - code and data/thermos/VOLVIC_T/t5.csv
- Article planarian nociception - code and data/thermos/VOLVIC_T/t6.csv
- Article planarian nociception - code and data/thermos/VOLVIC_T/t7.csv
- Article planarian nociception - code and data/thermos/VOLVIC_T/t8.csv
- Article planarian nociception - code and data/thermos/VOLVIC_T/t9.csv
- Article planarian nociception - code and data/thigmo/
- Article planarian nociception - code and data/thigmo/arena sable fin.csv
- Article planarian nociception - code and data/thigmo/arena sable gros.csv
- Article planarian nociception - code and data/thigmo/racetrack sable fin.csv
- Article planarian nociception - code and data/thigmo/racetrack sable gros.csv
