# Supplementary material for: Behavioral and pharmacological characterization of planarian nociception
Source: Front Mol Neurosci. 2024 May 1;17:1368009. doi: 10.3389/fnmol.2024.1368009 (PMC11094297; doi:10.3389/fnmol.2024.1368009)
Supplement: Supplementary file 1 [file Data_Sheet_1.ZIP › Article planarian nociception - code and data/arena/AITC100.csv]

n	x	y	L	t	behavior
1	0.638	2.629	0.000	0	R
1	0.669	2.800	0.174	1	R
1	0.669	2.800	0.174	2	R
1	0.638	2.909	0.287	3	R
1	0.669	2.987	0.371	4	R
1	0.622	3.096	0.489	5	R
1	0.669	3.142	0.555	6	R
1	0.684	3.127	0.577	7	R
1	0.653	3.158	0.621	8	R
1	0.653	3.158	0.621	9	R
1	0.607	3.142	0.671	10	R
1	0.653	3.096	0.737	11	R
1	0.700	3.142	0.803	12	R
1	0.700	3.220	0.880	13	R
1	0.700	3.173	0.927	14	R
1	0.840	3.111	1.080	15	R
1	0.871	3.080	1.124	16	R
1	0.747	3.049	1.252	17	R
1	0.747	3.049	1.252	18	R
1	0.747	3.111	1.315	19	R
1	0.731	3.220	1.425	20	R
1	0.700	3.360	1.568	21	R
1	0.731	3.298	1.638	22	R
1	0.684	3.204	1.742	23	R
1	0.731	3.049	1.904	24	R
1	0.871	2.862	2.138	25	R
1	0.871	2.707	2.293	26	R
1	0.918	2.598	2.412	27	R
1	1.011	2.442	2.593	28	R
1	1.027	2.396	2.642	29	R
1	1.042	2.209	2.830	30	R
1	1.058	2.100	2.940	31	R
1	1.167	1.929	3.143	32	R
1	1.198	1.804	3.271	33	R
1	1.011	1.758	3.463	34	R
1	0.887	1.649	3.629	35	R
1	0.793	1.587	3.741	36	R
1	0.653	1.540	3.888	37	R
1	0.482	1.493	4.066	38	R
1	0.171	1.384	4.395	39	R
1	0.109	1.369	4.459	40	R
1	-0.016	1.182	4.684	41	R
1	-0.233	1.182	4.902	42	R
1	-0.482	1.058	5.180	43	R
1	-0.840	1.011	5.541	44	R
1	-0.871	0.887	5.669	45	R
1	-1.011	0.778	5.846	46	R
1	-1.058	0.669	5.965	47	R
1	-1.229	0.622	6.142	48	R
1	-1.322	0.529	6.274	49	R
1	-1.478	0.498	6.433	50	R
1	-1.587	0.591	6.576	51	R
1	-1.742	0.747	6.796	52	R
1	-1.960	0.887	7.055	53	R
1	-2.100	0.747	7.253	54	R
1	-2.442	0.700	7.598	55	R
1	-2.660	0.669	7.818	56	R
1	-3.033	0.280	8.357	57	R
1	-3.127	0.156	8.513	58	R
1	-3.251	0.171	8.638	59	R
1	-3.329	0.093	8.748	60	R
1	-3.547	-0.031	8.999	61	R
1	-3.702	-0.109	9.173	62	R
1	-3.951	-0.078	9.424	63	R
1	-3.998	0.016	9.528	64	R
1	-4.200	0.093	9.745	65	R
1	-4.340	0.140	9.893	66	R
1	-4.356	0.156	9.915	67	R
1	-4.418	0.171	9.979	68	R
1	-4.527	0.249	10.110	69	R
1	-4.667	0.404	10.320	70	R
1	-4.838	0.482	10.510	71	R
1	-4.962	0.607	10.690	72	R
1	-5.102	0.793	10.920	73	R
1	-5.196	0.887	11.050	74	R
1	-5.320	0.980	11.210	75	R
1	-5.569	1.089	11.480	76	R
1	-5.631	1.229	11.630	77	R
1	-5.662	1.291	11.700	78	R
1	-5.756	1.307	11.800	79	R
1	-5.911	1.447	12.000	80	R
1	-5.989	1.493	12.100	81	R
1	-6.160	1.540	12.270	82	R
1	-6.253	1.587	12.380	83	R
1	-6.284	1.618	12.420	84	R
1	-6.316	1.727	12.530	85	R
1	-6.347	1.789	12.600	86	R
1	-6.300	1.944	12.770	87	R
1	-6.253	2.162	12.990	88	R
1	-6.253	2.271	13.100	89	R
1	-6.238	2.427	13.250	90	R
1	-6.160	2.536	13.390	91	R
1	-6.098	2.629	13.500	92	R
1	-6.020	2.816	13.700	93	R
1	-5.989	2.909	13.800	94	R
1	-5.958	3.018	13.910	95	R
1	-5.833	3.189	14.130	96	R
1	-5.740	3.313	14.280	97	R
1	-5.678	3.438	14.420	98	R
1	-5.631	3.531	14.520	99	R
1	-5.491	3.702	14.750	100	R
1	-5.382	3.889	14.960	101	S
1	-5.320	4.029	15.120	102	S
1	-5.149	4.184	15.350	103	S
1	-5.009	4.340	15.560	104	S
1	-4.807	4.558	15.850	105	S
1	-4.682	4.713	16.050	106	S
1	-4.449	4.962	16.390	107	S
1	-4.262	5.102	16.630	108	S
1	-4.044	5.304	16.920	109	S
1	-3.780	5.491	17.250	110	S
1	-3.640	5.616	17.430	111	S
1	-3.516	5.771	17.630	112	S
1	-3.251	5.880	17.920	113	S
1	-3.018	5.989	18.180	114	S
1	-2.784	6.098	18.440	115	S
1	-2.489	6.207	18.750	116	S
1	-2.287	6.269	18.960	117	S
1	-1.991	6.331	19.260	118	S
1	-1.758	6.533	19.570	119	S
1	-1.462	6.580	19.870	120	S
1	-1.276	6.596	20.060	121	S
1	-1.011	6.580	20.320	122	S
1	-0.824	6.580	20.510	123	S
1	-0.653	6.611	20.680	124	S
1	-0.529	6.627	20.810	125	S
1	-0.389	6.642	20.950	126	S
1	-0.140	6.673	21.200	127	S
1	-0.031	6.704	21.310	128	S
1	0.218	6.704	21.560	129	S
1	0.420	6.689	21.770	130	S
1	0.669	6.689	22.020	131	S
1	0.840	6.611	22.200	132	S
1	0.964	6.611	22.330	133	S
1	1.136	6.596	22.500	134	S
1	1.291	6.564	22.660	135	S
1	1.400	6.518	22.780	136	S
1	1.649	6.424	23.040	137	S
1	1.851	6.393	23.250	138	S
1	2.038	6.378	23.430	139	S
1	2.224	6.316	23.630	140	S
1	2.411	6.238	23.830	141	S
1	2.660	6.129	24.110	142	S
1	2.816	6.067	24.270	143	S
1	2.924	6.004	24.400	144	S
1	3.064	5.958	24.550	145	S
1	3.142	5.911	24.640	146	S
1	3.360	5.818	24.870	147	S
1	3.516	5.724	25.050	148	S
1	3.702	5.631	25.260	149	S
1	3.873	5.507	25.480	150	S
1	4.029	5.398	25.660	151	S
1	4.200	5.273	25.880	152	S
1	4.356	5.118	26.100	153	S
1	4.464	5.009	26.250	154	S
1	4.651	4.853	26.490	155	S
1	4.853	4.667	26.770	156	S
1	4.947	4.511	26.950	157	S
1	5.149	4.293	27.250	158	S
1	5.289	4.169	27.430	159	S
1	5.507	3.936	27.750	160	S
1	5.584	3.796	27.910	161	S
1	5.662	3.609	28.120	162	S
1	5.802	3.344	28.420	163	S
1	5.942	3.189	28.620	164	S
1	6.207	2.784	29.110	165	S
1	6.222	2.707	29.190	166	S
1	6.331	2.536	29.390	167	S
1	6.362	2.396	29.530	168	S
1	6.549	2.038	29.940	169	S
1	6.642	1.758	30.230	170	S
1	6.642	1.587	30.400	171	S
1	6.689	1.384	30.610	172	S
1	6.704	1.229	30.770	173	S
1	6.704	0.996	31.000	174	S
1	6.673	0.778	31.220	175	S
1	6.689	0.544	31.450	176	S
1	6.767	0.280	31.730	177	S
1	6.798	0.062	31.950	178	S
1	6.751	-0.156	32.170	179	S
1	6.673	-0.404	32.430	180	S
1	6.611	-0.762	32.800	181	S
1	6.751	-0.809	32.940	182	S
1	6.767	-0.933	33.070	183	S
1	6.704	-1.058	33.210	184	S
1	6.658	-1.167	33.330	185	S
1	6.642	-1.338	33.500	186	S
1	6.627	-1.478	33.640	187	S
1	6.564	-1.696	33.870	188	S
1	6.502	-1.882	34.060	189	S
1	6.502	-2.038	34.220	190	S
1	6.456	-2.162	34.350	191	S
1	6.378	-2.364	34.570	192	S
1	6.316	-2.629	34.840	193	S
1	6.222	-2.800	35.030	194	S
1	6.098	-2.987	35.260	195	S
1	6.020	-3.189	35.480	196	S
1	5.849	-3.516	35.840	197	S
1	5.724	-3.764	36.120	198	S
1	5.631	-3.998	36.370	199	S
1	5.289	-4.216	36.780	200	S
1	5.211	-4.418	37.000	201	S
1	5.118	-4.480	37.110	202	S
1	4.978	-4.620	37.310	203	S
1	4.791	-4.744	37.530	204	S
1	4.604	-4.916	37.780	205	S
1	4.511	-5.024	37.930	206	S
1	4.387	-5.118	38.080	207	S
1	4.293	-5.196	38.200	208	S
1	4.293	-5.149	38.250	209	S
1	4.216	-5.227	38.360	210	S
1	4.464	-4.978	38.710	211	S
1	4.744	-4.869	39.010	212	S
1	4.993	-4.682	39.320	213	S
1	5.258	-4.464	39.670	214	S
1	5.382	-4.231	39.930	215	S
1	5.491	-4.044	40.150	216	S
1	5.740	-3.749	40.530	217	S
1	5.896	-3.329	40.980	218	S
1	5.958	-3.096	41.220	219	S
1	6.082	-3.018	41.370	220	S
1	6.207	-2.847	41.580	221	S
1	6.316	-2.644	41.810	222	S
1	6.393	-2.458	42.010	223	S
1	6.502	-2.131	42.360	224	S
1	6.549	-1.742	42.750	225	S
1	6.564	-1.556	42.940	226	S
1	6.564	-1.307	43.190	227	S
1	6.658	-1.011	43.500	228	S
1	6.704	-0.793	43.720	229	S
1	6.704	-0.358	44.150	230	S
1	6.704	-0.078	44.430	231	S
1	6.751	0.171	44.690	232	S
1	6.720	0.513	45.030	233	S
1	6.580	0.778	45.330	234	S
1	6.736	0.358	45.780	235	S
1	6.736	0.342	45.790	236	S
1	6.642	0.576	46.050	237	S
1	6.642	0.638	46.110	238	S
1	6.673	0.638	46.140	239	S
1	6.813	0.653	46.280	240	S
1	6.720	1.167	46.800	241	S
1	6.627	1.353	47.010	242	S
1	6.596	1.244	47.120	243	S
1	6.533	1.462	47.350	244	S
1	6.518	1.664	47.550	245	S
1	6.456	1.867	47.760	246	S
1	6.393	2.053	47.960	247	S
1	6.316	2.287	48.210	248	S
1	6.269	2.644	48.570	249	S
1	6.207	2.784	48.720	250	S
1	6.051	2.956	48.950	251	S
1	5.973	3.142	49.150	252	S
1	5.864	3.267	49.320	253	S
1	5.724	3.562	49.650	254	S
1	5.631	3.702	49.810	255	S
1	5.553	3.796	49.940	256	S
1	5.429	3.998	50.170	257	S
1	5.273	4.247	50.470	258	S
1	5.180	4.356	50.610	259	S
1	5.102	4.464	50.740	260	S
1	4.962	4.620	50.950	261	S
1	4.853	4.713	51.100	262	S
1	4.698	4.853	51.310	263	S
1	4.589	4.916	51.430	264	S
1	4.449	4.978	51.580	265	S
1	4.231	5.180	51.880	266	S
1	4.122	5.273	52.030	267	S
1	4.060	5.320	52.100	268	S
1	3.796	5.553	52.460	269	S
1	3.593	5.693	52.700	270	S
1	3.453	5.740	52.850	271	S
1	3.267	5.833	53.060	272	S
1	3.049	5.942	53.300	273	S
1	2.909	6.020	53.460	274	S
1	2.676	6.098	53.710	275	S
1	2.644	6.253	53.870	276	S
1	2.753	6.160	54.010	277	S
1	2.551	6.331	54.270	278	S
1	2.364	6.378	54.470	279	S
1	2.053	6.409	54.780	280	S
1	1.758	6.487	55.090	281	S
1	1.384	6.580	55.470	282	S
1	1.104	6.642	55.760	283	S
1	0.980	6.673	55.890	284	S
1	0.716	6.720	56.150	285	S
1	0.824	6.720	56.260	286	S
1	0.824	6.704	56.280	287	S
1	0.544	6.736	56.560	288	S
1	0.498	6.689	56.630	289	S
1	0.327	6.642	56.800	290	S
1	0.218	6.642	56.910	291	S
1	0.156	6.627	56.980	292	S
1	-0.016	6.627	57.150	293	S
1	-0.202	6.627	57.330	294	S
1	-0.358	6.611	57.490	295	S
1	-0.684	6.627	57.820	296	S
1	-0.949	6.611	58.080	297	S
1	-1.260	6.518	58.410	298	S
1	-1.540	6.487	58.690	299	S
2	0.337	1.564	0.000	0	R
2	0.376	1.604	0.056	1	R
2	0.317	1.644	0.127	2	R
2	0.317	1.624	0.147	3	R
2	0.317	1.604	0.167	4	R
2	0.277	1.624	0.211	5	R
2	0.337	1.644	0.274	6	R
2	0.396	1.703	0.358	7	R
2	0.356	1.762	0.429	8	R
2	0.356	1.802	0.469	9	R
2	0.356	1.762	0.509	10	R
2	0.475	1.842	0.651	11	R
2	0.436	1.822	0.696	12	R
2	0.436	1.802	0.715	13	R
2	0.436	1.802	0.715	14	R
2	0.436	1.802	0.715	15	R
2	0.416	1.802	0.735	16	R
2	0.356	1.842	0.807	17	R
2	0.356	1.842	0.807	18	R
2	0.376	1.782	0.869	19	R
2	0.554	1.861	1.064	20	R
2	0.495	1.901	1.136	21	R
2	0.594	1.901	1.235	22	R
2	0.653	1.960	1.319	23	R
2	0.594	1.980	1.381	24	R
2	0.653	1.980	1.441	25	R
2	0.653	1.980	1.441	26	R
2	0.634	1.921	1.503	27	R
2	0.733	1.861	1.619	28	R
2	0.733	1.861	1.619	29	R
2	0.733	1.842	1.639	30	R
2	0.891	1.842	1.797	31	R
2	0.950	1.822	1.860	32	R
2	1.129	1.782	2.042	33	R
2	1.228	1.782	2.141	34	R
2	1.287	1.782	2.201	35	S
2	1.426	1.703	2.360	36	S
2	1.564	1.604	2.531	37	S
2	1.683	1.525	2.673	38	S
2	1.683	1.505	2.693	39	S
2	1.782	1.426	2.820	40	S
2	1.881	1.347	2.947	41	S
2	1.921	1.347	2.986	42	S
2	2.198	1.168	3.316	43	S
2	2.337	1.050	3.498	44	S
2	2.297	1.030	3.543	45	S
2	2.376	1.010	3.624	46	S
2	2.475	0.950	3.740	47	S
2	2.634	0.851	3.927	48	S
2	2.713	0.772	4.039	49	S
2	2.851	0.693	4.198	50	S
2	3.010	0.554	4.409	51	S
2	3.129	0.455	4.564	52	S
2	3.168	0.436	4.608	53	S
2	3.307	0.396	4.752	54	S
2	3.386	0.337	4.851	55	S
2	3.505	0.257	4.994	56	S
2	3.604	0.198	5.109	57	S
2	3.703	0.139	5.225	58	S
2	3.802	0.099	5.331	59	S
2	3.901	0.040	5.447	60	S
2	3.980	0.000	5.535	61	S
2	4.218	-0.178	5.832	62	S
2	4.356	-0.257	5.992	63	S
2	4.475	-0.356	6.147	64	S
2	4.594	-0.436	6.289	65	S
2	4.653	-0.475	6.361	66	S
2	4.772	-0.554	6.504	67	S
2	4.931	-0.733	6.742	68	S
2	5.030	-0.851	6.897	69	S
2	5.188	-1.010	7.121	70	S
2	5.228	-1.089	7.209	71	S
2	5.228	-1.129	7.249	72	S
2	5.287	-1.208	7.348	73	S
2	5.406	-1.307	7.503	74	S
2	5.485	-1.366	7.602	75	S
2	5.505	-1.406	7.646	76	S
2	5.584	-1.525	7.789	77	S
2	5.663	-1.663	7.948	78	S
2	5.683	-1.723	8.011	79	S
2	5.723	-1.861	8.155	80	S
2	5.782	-2.040	8.343	81	S
2	5.861	-2.198	8.520	82	S
2	5.921	-2.257	8.604	83	S
2	5.960	-2.337	8.693	84	S
2	6.040	-2.495	8.870	85	S
2	6.139	-2.713	9.109	86	S
2	6.158	-2.851	9.249	87	S
2	6.158	-2.950	9.348	88	S
2	6.158	-3.010	9.407	89	S
2	6.119	-3.149	9.552	90	S
2	5.980	-3.347	9.793	91	S
2	6.000	-3.505	9.953	92	S
2	6.000	-3.525	9.973	93	S
2	5.921	-3.683	10.150	94	S
2	5.881	-3.762	10.240	95	S
2	5.782	-3.901	10.410	96	S
2	5.683	-4.059	10.600	97	S
2	5.644	-4.139	10.680	98	S
2	5.604	-4.297	10.850	99	S
2	5.525	-4.436	11.010	100	S
2	5.386	-4.653	11.270	101	S
2	5.267	-4.733	11.410	102	S
2	5.188	-4.792	11.510	103	S
2	5.129	-4.832	11.580	104	S
2	5.267	-4.752	11.740	105	S
2	5.267	-4.752	11.740	106	S
2	5.188	-4.812	11.840	107	S
2	5.030	-4.950	12.050	108	S
2	4.812	-5.148	12.340	109	S
2	4.693	-5.267	12.510	110	S
2	4.535	-5.347	12.690	111	S
2	4.455	-5.426	12.800	112	S
2	4.356	-5.564	12.970	113	S
2	4.218	-5.663	13.140	114	S
2	4.119	-5.703	13.250	115	S
2	4.020	-5.782	13.370	116	S
2	3.881	-5.881	13.540	117	S
2	3.743	-6.000	13.730	118	S
2	3.604	-6.079	13.890	119	S
2	3.386	-6.099	14.100	120	S
2	3.327	-6.198	14.220	121	S
2	3.327	-6.178	14.240	122	S
2	3.188	-6.257	14.400	123	S
2	3.030	-6.277	14.560	124	S
2	2.911	-6.356	14.700	125	S
2	2.792	-6.436	14.840	126	S
2	2.554	-6.495	15.090	127	S
2	2.436	-6.515	15.210	128	S
2	2.356	-6.614	15.340	129	S
2	2.257	-6.673	15.450	130	S
2	2.119	-6.673	15.590	131	S
2	1.901	-6.733	15.820	132	S
2	1.782	-6.772	15.940	133	S
2	1.604	-6.812	16.120	134	S
2	1.465	-6.812	16.260	135	S
2	1.347	-6.851	16.390	136	S
2	1.069	-6.891	16.670	137	S
2	0.911	-6.931	16.830	138	S
2	0.832	-6.970	16.920	139	S
2	0.653	-6.970	17.100	140	S
2	0.535	-6.970	17.220	141	S
2	0.356	-6.970	17.400	142	S
2	0.158	-6.970	17.590	143	S
2	-0.040	-6.970	17.790	144	S
2	-0.178	-7.010	17.940	145	S
2	-0.376	-7.010	18.130	146	S
2	-0.455	-7.010	18.210	147	S
2	-0.495	-6.990	18.260	148	S
2	-0.634	-6.970	18.400	149	S
2	-0.693	-6.970	18.460	150	S
2	-0.812	-6.950	18.580	151	S
2	-0.455	-6.950	18.930	152	S
2	-0.594	-6.931	19.070	153	S
2	-0.733	-6.911	19.210	154	S
2	-0.515	-6.871	19.440	155	S
2	-0.594	-6.931	19.530	156	S
2	-0.574	-6.891	19.580	157	S
2	-0.634	-6.792	19.690	158	S
2	-0.495	-6.871	19.850	159	S
2	-0.356	-6.891	19.990	160	S
2	-0.356	-6.871	20.010	161	S
2	-0.198	-6.812	20.180	162	S
2	-0.040	-6.733	20.360	163	S
2	0.198	-6.634	20.620	164	S
2	0.297	-6.574	20.730	165	S
2	0.396	-6.535	20.840	166	S
2	0.653	-6.535	21.100	167	S
2	0.653	-6.535	21.100	168	S
2	0.772	-6.574	21.220	169	S
2	0.911	-6.554	21.360	170	S
2	0.911	-6.554	21.360	171	S
2	1.129	-6.594	21.580	172	S
2	1.228	-6.614	21.680	173	S
2	1.327	-6.653	21.790	174	S
2	1.426	-6.713	21.910	175	S
2	1.426	-6.792	21.990	176	S
2	1.663	-6.792	22.220	177	S
2	1.822	-6.792	22.380	178	S
2	1.980	-6.772	22.540	179	S
2	2.079	-6.713	22.660	180	S
2	2.218	-6.673	22.800	181	S
2	2.337	-6.653	22.920	182	S
2	2.475	-6.634	23.060	183	S
2	2.554	-6.574	23.160	184	S
2	2.634	-6.515	23.260	185	S
2	2.832	-6.475	23.460	186	S
2	2.891	-6.455	23.520	187	S
2	2.970	-6.356	23.650	188	S
2	2.990	-6.337	23.680	189	S
2	3.010	-6.297	23.720	190	S
2	3.010	-6.277	23.740	191	S
2	3.168	-6.257	23.900	192	S
2	3.208	-6.218	23.960	193	S
2	3.248	-6.198	24.000	194	S
2	3.347	-6.158	24.110	195	S
2	3.446	-6.079	24.240	196	S
2	3.663	-5.980	24.480	197	S
2	3.802	-5.921	24.630	198	S
2	3.901	-5.842	24.750	199	S
2	4.000	-5.782	24.870	200	S
2	4.119	-5.703	25.010	201	S
2	4.198	-5.604	25.140	202	S
2	4.297	-5.505	25.280	203	S
2	4.396	-5.446	25.390	204	S
2	4.495	-5.386	25.510	205	S
2	4.614	-5.327	25.640	206	S
2	4.673	-5.287	25.710	207	S
2	4.792	-5.168	25.880	208	S
2	4.832	-5.109	25.950	209	S
2	4.891	-5.030	26.050	210	S
2	4.970	-4.990	26.140	211	S
2	5.030	-4.931	26.220	212	S
2	5.089	-4.871	26.310	213	S
2	5.228	-4.772	26.480	214	S
2	5.307	-4.693	26.590	215	S
2	5.386	-4.614	26.700	216	S
2	5.465	-4.475	26.860	217	S
2	5.525	-4.337	27.010	218	S
2	5.564	-4.257	27.100	219	S
2	5.644	-4.158	27.230	220	S
2	5.703	-4.099	27.310	221	S
2	5.822	-3.960	27.490	222	S
2	5.861	-3.861	27.600	223	S
2	5.941	-3.762	27.730	224	S
2	6.020	-3.545	27.960	225	S
2	6.059	-3.505	28.020	226	S
2	6.079	-3.485	28.040	227	S
2	6.079	-3.426	28.100	228	S
2	6.119	-3.366	28.170	229	S
2	6.198	-3.267	28.300	230	S
2	6.178	-3.149	28.420	231	S
2	6.257	-3.030	28.560	232	S
2	6.297	-2.970	28.640	233	S
2	6.317	-2.911	28.700	234	S
2	6.376	-2.832	28.800	235	S
2	6.396	-2.772	28.860	236	S
2	6.436	-2.713	28.930	237	S
2	6.515	-2.574	29.090	238	S
2	6.515	-2.495	29.170	239	S
2	6.535	-2.436	29.230	240	S
2	6.574	-2.376	29.300	241	S
2	6.614	-2.297	29.390	242	S
2	6.634	-2.257	29.440	243	S
2	6.673	-2.178	29.530	244	S
2	6.713	-2.099	29.610	245	S
2	6.713	-2.020	29.690	246	S
2	6.752	-1.941	29.780	247	S
2	6.772	-1.861	29.860	248	S
2	6.792	-1.802	29.930	249	S
2	6.772	-1.683	30.050	250	S
2	6.772	-1.545	30.190	251	S
2	6.792	-1.426	30.310	252	S
2	6.812	-1.307	30.430	253	S
2	6.832	-1.208	30.530	254	S
2	6.832	-1.168	30.570	255	S
2	6.812	-1.109	30.630	256	S
2	6.832	-1.129	30.660	257	S
2	6.871	-1.030	30.760	258	S
2	6.871	-0.891	30.900	259	S
2	6.871	-0.812	30.980	260	S
2	6.871	-0.713	31.080	261	S
2	6.871	-0.614	31.180	262	S
2	6.871	-0.594	31.200	263	S
2	6.871	-0.574	31.220	264	S
2	6.871	-0.475	31.320	265	S
2	6.871	-0.376	31.420	266	S
2	6.851	-0.356	31.450	267	S
2	6.871	-0.238	31.570	268	S
2	6.891	-0.178	31.630	269	S
2	6.911	-0.139	31.670	270	S
2	6.911	0.000	31.810	271	S
2	6.891	0.059	31.870	272	S
2	6.891	0.178	31.990	273	S
2	6.891	0.238	32.050	274	S
2	6.911	0.277	32.100	275	S
2	6.911	0.277	32.100	276	S
2	6.911	0.277	32.100	277	S
2	6.911	0.337	32.160	278	S
2	6.911	0.416	32.240	279	S
2	6.891	0.455	32.280	280	S
2	6.891	0.475	32.300	281	S
2	6.812	0.812	32.650	282	S
2	6.792	1.010	32.840	283	S
2	6.772	1.109	32.950	284	S
2	6.772	1.188	33.020	285	S
2	6.792	1.168	33.050	286	S
2	6.772	1.228	33.120	287	S
2	6.733	1.327	33.220	288	S
2	6.713	1.406	33.300	289	S
2	6.693	1.485	33.390	290	S
2	6.693	1.505	33.410	291	S
2	6.693	1.564	33.460	292	S
2	6.693	1.624	33.520	293	S
2	6.673	1.683	33.590	294	S
2	6.634	1.743	33.660	295	S
2	6.653	1.564	33.840	296	S
2	6.614	1.683	33.960	297	S
2	6.594	1.743	34.030	298	S
2	6.574	1.762	34.050	299	S
3	0.053	2.085	0.000	0	R
3	0.123	2.068	0.072	1	R
3	0.123	2.068	0.072	2	R
3	0.123	2.068	0.072	3	R
3	0.105	2.068	0.090	4	R
3	0.088	2.068	0.107	5	R
3	0.070	1.927	0.249	6	R
3	0.035	2.120	0.444	7	R
3	0.158	2.138	0.568	8	R
3	0.210	2.120	0.624	9	R
3	0.315	2.190	0.750	10	R
3	0.385	2.260	0.849	11	R
3	0.438	2.330	0.937	12	R
3	0.456	2.330	0.954	13	R
3	0.456	2.260	1.024	14	R
3	0.473	2.278	1.049	15	R
3	0.473	2.313	1.084	16	R
3	0.473	2.313	1.084	17	R
3	0.438	2.295	1.123	18	R
3	0.438	2.295	1.123	19	R
3	0.526	2.313	1.213	20	R
3	0.596	2.348	1.291	21	R
3	0.648	2.383	1.354	22	R
3	0.648	2.523	1.495	23	R
3	0.683	2.400	1.622	24	R
3	0.683	2.436	1.657	25	R
3	0.683	2.488	1.710	26	R
3	0.701	2.400	1.799	27	R
3	0.613	2.313	1.923	28	R
3	0.578	2.208	2.034	29	R
3	0.526	2.138	2.121	30	R
3	0.491	2.173	2.171	31	R
3	0.456	2.225	2.234	32	R
3	0.385	2.260	2.312	33	R
3	0.280	2.330	2.439	34	R
3	0.210	2.348	2.511	35	R
3	0.140	2.383	2.589	36	S
3	0.088	2.400	2.645	37	S
3	0.000	2.488	2.769	38	S
3	-0.018	2.541	2.824	39	S
3	0.000	2.663	2.948	40	S
3	-0.018	2.839	3.124	41	S
3	-0.018	2.961	3.247	42	S
3	-0.018	3.101	3.387	43	S
3	-0.018	3.189	3.475	44	S
3	0.000	3.417	3.703	45	S
3	-0.053	3.574	3.869	46	S
3	-0.018	3.732	4.031	47	S
3	0.053	3.785	4.118	48	S
3	0.140	3.907	4.269	49	S
3	0.105	3.995	4.363	50	S
3	0.105	4.135	4.504	51	S
3	0.175	4.170	4.582	52	S
3	0.228	4.205	4.645	53	S
3	0.280	4.275	4.733	54	S
3	0.368	4.398	4.884	55	S
3	0.421	4.451	4.958	56	S
3	0.526	4.486	5.069	57	S
3	0.701	4.486	5.244	58	S
3	0.788	4.486	5.332	59	S
3	0.929	4.468	5.473	60	S
3	0.946	4.468	5.490	61	S
3	1.016	4.433	5.569	62	S
3	1.121	4.363	5.695	63	S
3	1.209	4.293	5.807	64	S
3	1.279	4.205	5.919	65	S
3	1.297	4.118	6.009	66	S
3	1.332	3.977	6.153	67	S
3	1.437	3.872	6.302	68	S
3	1.472	3.802	6.380	69	S
3	1.472	3.732	6.450	70	S
3	1.349	3.592	6.637	71	S
3	1.314	3.522	6.715	72	S
3	1.262	3.452	6.803	73	S
3	1.244	3.382	6.875	74	S
3	1.191	3.259	7.008	75	S
3	1.191	3.207	7.061	76	S
3	1.191	3.171	7.096	77	S
3	1.086	3.066	7.245	78	S
3	0.999	2.979	7.368	79	S
3	0.981	2.961	7.393	80	S
3	0.946	2.891	7.472	81	S
3	0.911	2.856	7.521	82	S
3	0.859	2.804	7.596	83	S
3	0.788	2.716	7.708	84	S
3	0.701	2.663	7.810	85	S
3	0.648	2.628	7.873	86	S
3	0.561	2.593	7.967	87	S
3	0.456	2.576	8.074	88	S
3	0.368	2.576	8.162	89	S
3	0.298	2.506	8.261	90	S
3	0.245	2.488	8.316	91	S
3	0.088	2.471	8.475	92	S
3	0.088	2.453	8.492	93	S
3	0.053	2.453	8.527	94	S
3	0.000	2.453	8.580	95	S
3	-0.053	2.348	8.697	96	S
3	-0.105	2.225	8.831	97	S
3	-0.210	2.260	8.942	98	S
3	-0.210	2.155	9.047	99	S
3	-0.333	2.068	9.198	100	S
3	-0.385	1.945	9.331	101	S
3	-0.298	1.892	9.433	102	S
3	-0.315	1.787	9.540	103	S
3	-0.315	1.770	9.557	104	S
3	-0.350	1.717	9.620	105	S
3	-0.350	1.630	9.708	106	S
3	-0.350	1.559	9.778	107	S
3	-0.368	1.489	9.850	108	S
3	-0.438	1.367	9.992	109	S
3	-0.438	1.297	10.060	110	S
3	-0.403	1.227	10.140	111	S
3	-0.333	1.156	10.240	112	S
3	-0.298	1.121	10.290	113	S
3	-0.263	1.069	10.350	114	S
3	-0.210	1.016	10.430	115	S
3	-0.140	0.946	10.530	116	S
3	-0.035	0.859	10.660	117	S
3	0.070	0.788	10.790	118	S
3	0.088	0.753	10.830	119	S
3	0.175	0.718	10.920	120	S
3	0.245	0.718	10.990	121	S
3	0.280	0.718	11.030	122	S
3	0.315	0.718	11.060	123	S
3	0.456	0.648	11.220	124	S
3	0.473	0.648	11.240	125	S
3	0.473	0.648	11.240	126	S
3	0.508	0.596	11.300	127	S
3	0.596	0.526	11.410	128	S
3	0.648	0.473	11.490	129	S
3	0.771	0.403	11.630	130	S
3	0.859	0.350	11.730	131	S
3	0.964	0.298	11.850	132	S
3	1.051	0.263	11.940	133	S
3	1.209	0.175	12.120	134	S
3	1.297	0.140	12.220	135	S
3	1.349	0.105	12.280	136	S
3	1.437	0.088	12.370	137	S
3	1.524	0.088	12.460	138	S
3	1.612	0.088	12.540	139	S
3	1.612	0.123	12.580	140	S
3	1.700	0.000	12.730	141	S
3	1.857	-0.070	12.900	142	S
3	1.857	-0.105	12.940	143	S
3	2.015	-0.140	13.100	144	S
3	2.225	-0.228	13.330	145	S
3	2.260	-0.210	13.370	146	S
3	2.260	-0.228	13.380	147	S
3	2.330	-0.245	13.460	148	S
3	2.383	-0.228	13.510	149	S
3	2.400	-0.315	13.600	150	S
3	2.400	-0.333	13.620	151	S
3	2.383	-0.333	13.640	152	S
3	2.418	-0.385	13.700	153	S
3	2.471	-0.473	13.800	154	S
3	2.541	-0.578	13.930	155	S
3	2.541	-0.631	13.980	156	S
3	2.628	-0.718	14.100	157	S
3	2.646	-0.788	14.180	158	S
3	2.716	-0.824	14.250	159	S
3	2.733	-0.841	14.280	160	S
3	2.839	-0.929	14.420	161	S
3	2.839	-0.964	14.450	162	S
3	2.909	-0.964	14.520	163	S
3	3.031	-1.016	14.650	164	S
3	3.119	-1.034	14.740	165	S
3	3.101	-1.034	14.760	166	S
3	3.189	-1.051	14.850	167	S
3	3.242	-1.034	14.910	168	S
3	3.259	-1.016	14.930	169	S
3	3.347	-0.981	15.030	170	S
3	3.382	-0.946	15.070	171	S
3	3.452	-0.894	15.160	172	S
3	3.522	-0.876	15.230	173	S
3	3.592	-0.964	15.350	174	S
3	3.557	-1.051	15.440	175	S
3	3.504	-1.034	15.500	176	S
3	3.574	-0.999	15.580	177	S
3	3.662	-0.999	15.660	178	S
3	3.715	-0.981	15.720	179	S
3	3.715	-0.981	15.720	180	S
3	3.715	-0.929	15.770	181	S
3	3.732	-0.841	15.860	182	S
3	3.732	-0.753	15.950	183	S
3	3.750	-0.718	15.990	184	S
3	3.662	-0.701	16.080	185	S
3	3.574	-0.631	16.190	186	S
3	3.487	-0.596	16.280	187	S
3	3.259	-0.526	16.520	188	S
3	3.224	-0.491	16.570	189	S
3	3.136	-0.491	16.660	190	S
3	3.066	-0.526	16.740	191	S
3	2.996	-0.543	16.810	192	S
3	2.874	-0.473	16.950	193	S
3	2.821	-0.508	17.010	194	S
3	2.786	-0.508	17.050	195	S
3	2.681	-0.508	17.150	196	S
3	2.663	-0.508	17.170	197	S
3	2.593	-0.473	17.250	198	S
3	2.611	-0.473	17.270	199	S
3	2.488	-0.508	17.390	200	S
3	2.436	-0.561	17.470	201	S
3	2.330	-0.631	17.600	202	S
3	2.330	-0.631	17.600	203	S
3	2.330	-0.648	17.610	204	S
3	2.330	-0.683	17.650	205	S
3	2.260	-0.806	17.790	206	S
3	2.295	-0.876	17.870	207	S
3	2.330	-0.929	17.930	208	S
3	2.436	-1.086	18.120	209	S
3	2.506	-1.209	18.260	210	S
3	2.541	-1.297	18.360	211	S
3	2.488	-1.244	18.430	212	S
3	2.471	-1.262	18.450	213	S
3	2.453	-1.279	18.480	214	S
3	2.523	-1.367	18.590	215	S
3	2.558	-1.419	18.650	216	S
3	2.576	-1.454	18.690	217	S
3	2.611	-1.524	18.770	218	S
3	2.663	-1.577	18.850	219	S
3	2.716	-1.682	18.960	220	S
3	2.839	-1.735	19.100	221	S
3	2.909	-1.787	19.190	222	S
3	3.049	-1.822	19.330	223	S
3	3.101	-1.840	19.390	224	S
3	3.154	-1.840	19.440	225	S
3	3.224	-1.822	19.510	226	S
3	3.277	-1.805	19.570	227	S
3	3.364	-1.822	19.650	228	S
3	3.522	-1.822	19.810	229	S
3	3.574	-1.822	19.870	230	S
3	3.610	-1.805	19.900	231	S
3	3.662	-1.735	19.990	232	S
3	3.715	-1.682	20.070	233	S
3	3.732	-1.647	20.110	234	S
3	3.785	-1.559	20.210	235	S
3	3.785	-1.524	20.240	236	S
3	3.750	-1.489	20.290	237	S
3	3.785	-1.454	20.340	238	S
3	3.785	-1.402	20.390	239	S
3	3.785	-1.279	20.520	240	S
3	3.767	-1.209	20.590	241	S
3	3.750	-1.121	20.680	242	S
3	3.750	-1.034	20.770	243	S
3	3.732	-0.964	20.840	244	S
3	3.732	-0.946	20.860	245	S
3	3.645	-0.824	21.010	246	S
3	3.645	-0.736	21.090	247	S
3	3.592	-0.666	21.180	248	S
3	3.487	-0.561	21.330	249	S
3	3.452	-0.508	21.390	250	S
3	3.399	-0.421	21.500	251	S
3	3.382	-0.385	21.540	252	S
3	3.382	-0.350	21.570	253	S
3	3.242	-0.245	21.750	254	S
3	3.189	-0.210	21.810	255	S
3	3.189	-0.193	21.830	256	S
3	3.154	-0.175	21.870	257	S
3	3.031	-0.123	22.000	258	S
3	2.961	-0.088	22.080	259	S
3	2.821	-0.035	22.230	260	S
3	2.821	-0.035	22.230	261	S
3	2.804	-0.035	22.240	262	S
3	2.716	-0.070	22.340	263	S
3	2.681	-0.088	22.380	264	S
3	2.558	-0.175	22.530	265	S
3	2.488	-0.210	22.610	266	S
3	2.418	-0.193	22.680	267	S
3	2.418	-0.193	22.680	268	S
3	2.348	-0.315	22.820	269	S
3	2.330	-0.368	22.880	270	S
3	2.313	-0.385	22.900	271	S
3	2.278	-0.438	22.960	272	S
3	2.243	-0.473	23.010	273	S
3	2.138	-0.491	23.120	274	S
3	2.120	-0.561	23.190	275	S
3	1.997	-0.683	23.370	276	S
3	1.980	-0.683	23.380	277	S
3	1.945	-0.788	23.490	278	S
3	1.910	-0.824	23.540	279	S
3	1.892	-0.859	23.580	280	S
3	1.875	-0.911	23.640	281	S
3	1.840	-0.964	23.700	282	S
3	1.822	-1.034	23.770	283	S
3	1.805	-1.034	23.790	284	S
3	1.735	-1.104	23.890	285	S
3	1.665	-1.191	24.000	286	S
3	1.594	-1.279	24.110	287	S
3	1.577	-1.297	24.140	288	S
3	1.577	-1.332	24.170	289	S
3	1.542	-1.419	24.270	290	S
3	1.524	-1.489	24.340	291	S
3	1.524	-1.542	24.390	292	S
3	1.524	-1.630	24.480	293	S
3	1.542	-1.752	24.600	294	S
3	1.594	-1.805	24.680	295	S
3	1.612	-1.857	24.730	296	S
3	1.665	-1.910	24.810	297	S
3	1.700	-2.015	24.920	298	S
3	1.700	-2.015	24.920	299	S
4	0.992	-1.275	0.000	0	S
4	1.036	-1.396	0.129	1	S
4	1.080	-1.440	0.191	2	S
4	1.135	-1.606	0.365	3	S
4	1.234	-1.771	0.558	4	S
4	1.356	-1.991	0.809	5	S
4	1.433	-2.101	0.943	6	S
4	1.620	-2.244	1.179	7	S
4	1.752	-2.266	1.313	8	S
4	1.862	-2.332	1.441	9	S
4	2.060	-2.420	1.658	10	S
4	2.247	-2.508	1.865	11	S
4	2.478	-2.519	2.096	12	S
4	2.632	-2.530	2.251	13	S
4	2.819	-2.530	2.438	14	S
4	3.040	-2.486	2.662	15	S
4	3.095	-2.420	2.748	16	S
4	3.095	-2.376	2.792	17	S
4	3.271	-2.310	2.980	18	S
4	3.359	-2.200	3.121	19	S
4	3.535	-2.090	3.329	20	S
4	3.645	-1.980	3.484	21	S
4	3.678	-1.980	3.517	22	S
4	3.799	-1.925	3.650	23	S
4	3.887	-1.914	3.739	24	S
4	4.019	-1.903	3.872	25	S
4	4.173	-1.771	4.075	26	S
4	4.283	-1.694	4.209	27	S
4	4.415	-1.672	4.343	28	S
4	4.602	-1.561	4.560	29	S
4	4.801	-1.418	4.804	30	S
4	4.955	-1.385	4.962	31	S
4	5.131	-1.297	5.159	32	S
4	5.351	-1.176	5.410	33	S
4	5.494	-1.143	5.557	34	S
4	5.659	-1.055	5.744	35	S
4	5.824	-0.967	5.931	36	S
4	5.956	-0.901	6.079	37	S
4	6.044	-0.846	6.183	38	S
4	6.132	-0.791	6.287	39	S
4	6.330	-0.736	6.492	40	S
4	6.408	-0.692	6.581	41	S
4	6.540	-0.560	6.768	42	S
4	6.661	-0.384	6.981	43	S
4	6.793	-0.252	7.168	44	S
4	6.837	-0.065	7.360	45	S
4	6.837	0.078	7.503	46	S
4	6.826	0.145	7.570	47	S
4	6.738	0.442	7.880	48	S
4	6.760	0.629	8.069	49	S
4	6.749	0.706	8.147	50	S
4	6.760	0.794	8.235	51	S
4	6.771	0.970	8.412	52	S
4	6.738	1.179	8.623	53	S
4	6.628	1.344	8.822	54	S
4	6.606	1.531	9.010	55	S
4	6.562	1.729	9.213	56	S
4	6.529	1.840	9.328	57	S
4	6.408	2.005	9.533	58	S
4	6.275	2.181	9.753	59	S
4	6.143	2.302	9.932	60	S
4	6.088	2.379	10.030	61	S
4	6.022	2.544	10.200	62	S
4	5.868	2.709	10.430	63	S
4	5.747	2.830	10.600	64	S
4	5.626	2.995	10.810	65	S
4	5.538	3.061	10.920	66	S
4	5.461	3.182	11.060	67	S
4	5.384	3.281	11.190	68	S
4	5.252	3.402	11.360	69	S
4	5.142	3.546	11.550	70	S
4	4.999	3.645	11.720	71	S
4	4.911	3.678	11.810	72	S
4	4.702	3.667	12.020	73	S
4	4.624	3.645	12.100	74	S
4	4.448	3.678	12.280	75	S
4	4.184	3.656	12.550	76	S
4	3.942	3.634	12.790	77	S
4	3.755	3.645	12.980	78	S
4	3.634	3.546	13.130	79	S
4	3.524	3.502	13.250	80	S
4	3.348	3.435	13.440	81	S
4	3.271	3.380	13.540	82	S
4	3.018	3.347	13.790	83	S
4	2.775	3.237	14.060	84	S
4	2.720	3.138	14.170	85	S
4	2.599	3.050	14.320	86	S
4	2.533	2.995	14.410	87	S
4	2.434	2.852	14.580	88	S
4	2.313	2.676	14.790	89	S
4	2.225	2.511	14.980	90	S
4	2.060	2.324	15.230	91	S
4	1.917	2.214	15.410	92	S
4	1.785	2.104	15.580	93	S
4	1.587	1.818	15.930	94	S
4	1.598	1.608	16.140	95	S
4	1.609	1.498	16.250	96	S
4	1.565	1.278	16.480	97	S
4	1.532	1.080	16.680	98	S
4	1.587	0.893	16.870	99	S
4	1.587	0.695	17.070	100	S
4	1.631	0.585	17.190	101	S
4	1.741	0.464	17.350	102	S
4	1.840	0.354	17.500	103	S
4	2.027	0.266	17.710	104	S
4	2.126	0.178	17.840	105	S
4	2.236	0.056	18.000	106	S
4	2.412	-0.065	18.220	107	S
4	2.599	-0.164	18.430	108	S
4	2.830	-0.274	18.680	109	S
4	2.952	-0.351	18.830	110	S
4	3.117	-0.384	19.000	111	S
4	3.238	-0.417	19.120	112	S
4	3.524	-0.472	19.410	113	S
4	3.579	-0.494	19.470	114	S
4	3.678	-0.505	19.570	115	S
4	3.865	-0.516	19.760	116	S
4	4.063	-0.527	19.960	117	S
4	4.250	-0.549	20.150	118	S
4	4.382	-0.505	20.280	119	S
4	4.415	-0.439	20.360	120	S
4	4.635	-0.384	20.590	121	S
4	4.757	-0.318	20.720	122	S
4	4.889	-0.285	20.860	123	S
4	5.010	-0.329	20.990	124	S
4	5.098	-0.318	21.080	125	S
4	5.252	-0.318	21.230	126	S
4	5.373	-0.274	21.360	127	S
4	5.516	-0.274	21.500	128	S
4	5.626	-0.230	21.620	129	S
4	5.769	-0.032	21.870	130	S
4	5.879	0.056	22.010	131	S
4	5.967	0.134	22.120	132	S
4	6.022	0.299	22.300	133	S
4	6.044	0.420	22.420	134	S
4	6.088	0.607	22.610	135	S
4	6.154	0.717	22.740	136	S
4	6.198	0.904	22.930	137	S
4	6.187	1.102	23.130	138	S
4	6.176	1.245	23.280	139	S
4	6.143	1.366	23.400	140	S
4	6.110	1.509	23.550	141	S
4	6.066	1.696	23.740	142	S
4	6.033	1.829	23.880	143	S
4	6.022	1.917	23.970	144	S
4	6.000	2.027	24.080	145	S
4	5.956	2.093	24.160	146	S
4	5.769	2.225	24.390	147	S
4	5.703	2.324	24.510	148	S
4	5.604	2.401	24.630	149	S
4	5.527	2.456	24.730	150	S
4	5.417	2.555	24.870	151	S
4	5.307	2.621	25.000	152	S
4	5.197	2.676	25.120	153	S
4	4.966	2.665	25.360	154	S
4	4.812	2.654	25.510	155	S
4	4.635	2.643	25.690	156	S
4	4.591	2.588	25.760	157	S
4	4.525	2.533	25.840	158	S
4	4.415	2.434	25.990	159	S
4	4.316	2.401	26.100	160	S
4	4.228	2.313	26.220	161	S
4	4.162	2.192	26.360	162	S
4	4.129	2.060	26.490	163	S
4	4.063	1.961	26.610	164	S
4	3.953	1.818	26.790	165	S
4	3.832	1.729	26.940	166	S
4	3.766	1.652	27.050	167	S
4	3.700	1.520	27.190	168	S
4	3.689	1.421	27.290	169	S
4	3.689	1.355	27.360	170	S
4	3.645	1.223	27.500	171	S
4	3.623	1.091	27.630	172	S
4	3.612	0.937	27.790	173	S
4	3.645	0.772	27.950	174	S
4	3.656	0.673	28.050	175	S
4	3.634	0.574	28.160	176	R
4	3.656	0.519	28.220	177	R
4	3.733	0.453	28.320	178	R
4	3.810	0.332	28.460	179	R
4	3.810	0.277	28.520	180	R
4	3.821	0.222	28.570	181	R
4	3.854	0.112	28.690	182	R
4	3.909	0.056	28.760	183	R
4	3.953	0.001	28.830	184	R
4	3.997	-0.109	28.950	185	R
4	4.019	-0.208	29.050	186	R
4	4.041	-0.307	29.160	187	R
4	4.085	-0.406	29.260	188	R
4	4.129	-0.516	29.380	189	R
4	4.151	-0.571	29.440	190	R
4	4.162	-0.593	29.470	191	R
4	4.261	-0.637	29.580	192	R
4	4.283	-0.681	29.620	193	R
4	4.371	-0.824	29.790	194	R
4	4.404	-0.879	29.860	195	R
4	4.492	-0.934	29.960	196	R
4	4.602	-1.022	30.100	197	R
4	4.691	-1.066	30.200	198	R
4	4.724	-1.099	30.250	199	R
4	4.735	-1.187	30.340	200	R
4	4.735	-1.209	30.360	201	R
4	4.702	-1.297	30.450	202	R
4	4.724	-1.319	30.480	203	R
4	4.812	-1.440	30.630	204	R
4	4.889	-1.517	30.740	205	R
4	4.988	-1.550	30.850	206	R
4	5.076	-1.572	30.940	207	R
4	5.087	-1.617	30.980	208	R
4	5.208	-1.694	31.130	209	R
4	5.241	-1.694	31.160	210	R
4	5.340	-1.738	31.270	211	R
4	5.417	-1.749	31.340	212	R
4	5.505	-1.749	31.430	213	R
4	5.604	-1.738	31.530	214	R
4	5.626	-1.738	31.550	215	R
4	5.659	-1.683	31.620	216	R
4	5.670	-1.716	31.650	217	R
4	5.648	-1.661	31.710	218	R
4	5.659	-1.639	31.740	219	R
4	5.615	-1.617	31.790	220	R
4	5.582	-1.595	31.830	221	R
4	5.582	-1.550	31.870	222	R
4	5.582	-1.517	31.900	223	R
4	5.582	-1.462	31.960	224	R
4	5.560	-1.429	32.000	225	R
4	5.417	-1.374	32.150	226	R
4	5.329	-1.352	32.240	227	R
4	5.307	-1.330	32.270	228	R
4	5.285	-1.220	32.390	229	R
4	5.263	-1.132	32.480	230	R
4	5.274	-1.077	32.530	231	R
4	5.230	-1.022	32.600	232	R
4	5.175	-0.978	32.670	233	R
4	5.131	-0.956	32.720	234	R
4	5.010	-0.967	32.840	235	R
4	4.889	-0.956	32.970	236	R
4	4.878	-0.956	32.980	237	R
4	4.801	-1.000	33.070	238	R
4	4.724	-1.011	33.140	239	R
4	4.580	-1.011	33.290	240	R
4	4.459	-0.989	33.410	241	R
4	4.437	-1.011	33.440	242	R
4	4.382	-1.000	33.500	243	R
4	4.327	-1.011	33.550	244	R
4	4.305	-1.022	33.580	245	R
4	4.206	-1.088	33.700	246	R
4	4.206	-1.099	33.710	247	R
4	4.184	-1.154	33.770	248	R
4	4.162	-1.176	33.800	249	R
4	4.118	-1.198	33.850	250	R
4	4.085	-1.242	33.900	251	R
4	3.975	-1.330	34.040	252	R
4	3.975	-1.330	34.040	253	R
4	3.964	-1.374	34.090	254	R
4	3.964	-1.429	34.140	255	R
4	3.953	-1.506	34.220	256	R
4	3.964	-1.561	34.280	257	R
4	3.953	-1.583	34.300	258	R
4	3.931	-1.683	34.400	259	R
4	3.942	-1.749	34.470	260	R
4	3.898	-1.815	34.550	261	R
4	3.887	-1.870	34.610	262	R
4	3.854	-1.903	34.650	263	R
4	3.821	-1.914	34.690	264	R
4	3.788	-1.936	34.730	265	R
4	3.744	-1.947	34.770	266	R
4	3.645	-2.024	34.900	267	R
4	3.579	-2.068	34.980	268	R
4	3.579	-2.068	34.980	269	R
4	3.579	-2.068	34.980	270	R
4	3.579	-2.068	34.980	271	R
4	3.513	-2.101	35.050	272	R
4	3.469	-2.134	35.110	273	R
4	3.447	-2.167	35.150	274	R
4	3.315	-2.156	35.280	275	R
4	3.216	-2.167	35.380	276	R
4	3.161	-2.167	35.430	277	R
4	3.095	-2.156	35.500	278	R
4	3.051	-2.145	35.550	279	R
4	3.018	-2.134	35.580	280	R
4	2.874	-2.145	35.720	281	R
4	2.841	-2.145	35.760	282	R
4	2.841	-2.145	35.760	283	R
4	2.797	-2.167	35.810	284	R
4	2.742	-2.189	35.860	285	R
4	2.720	-2.211	35.900	286	R
4	2.709	-2.222	35.910	287	R
4	2.665	-2.277	35.980	288	R
4	2.632	-2.343	36.060	289	R
4	2.621	-2.354	36.070	290	R
4	2.643	-2.420	36.140	291	R
4	2.643	-2.464	36.190	292	R
4	2.643	-2.486	36.210	293	R
4	2.643	-2.508	36.230	294	R
4	2.654	-2.530	36.250	295	R
4	2.654	-2.585	36.310	296	R
4	2.654	-2.629	36.350	297	R
4	2.665	-2.684	36.410	298	R
4	2.665	-2.695	36.420	299	R
5	-0.263	2.558	0.000	0	R
5	-0.263	2.550	0.008	1	R
5	-0.279	2.535	0.030	2	R
5	-0.271	2.714	0.209	3	R
5	-0.232	2.722	0.249	4	R
5	-0.201	2.729	0.281	5	R
5	-0.240	2.659	0.361	6	R
5	-0.247	2.628	0.393	7	R
5	-0.232	2.589	0.435	8	R
5	-0.232	2.605	0.450	9	R
5	-0.247	2.698	0.545	10	R
5	-0.201	2.698	0.592	11	R
5	-0.115	2.722	0.681	12	R
5	-0.022	2.714	0.774	13	R
5	0.056	2.667	0.865	14	R
5	0.041	2.768	0.967	15	R
5	0.064	2.815	1.020	16	R
5	0.009	2.698	1.149	17	R
5	-0.092	2.683	1.251	18	R
5	-0.154	2.691	1.314	19	R
5	-0.216	2.652	1.387	20	R
5	-0.341	2.753	1.548	21	R
5	-0.411	2.807	1.636	22	R
5	-0.567	2.940	1.841	23	R
5	-0.621	3.049	1.962	24	R
5	-0.792	3.173	2.174	25	R
5	-0.870	3.298	2.321	26	R
5	-0.714	3.321	2.478	27	R
5	-0.730	3.446	2.604	28	R
5	-0.730	3.539	2.697	29	S
5	-0.707	3.679	2.839	30	S
5	-0.644	3.804	2.979	31	S
5	-0.590	3.913	3.100	32	S
5	-0.520	4.022	3.230	33	S
5	-0.481	4.146	3.360	34	S
5	-0.426	4.364	3.585	35	S
5	-0.372	4.535	3.765	36	S
5	-0.341	4.745	3.977	37	S
5	-0.297	4.897	4.135	38	G
5	-0.319	5.139	4.378	39	G
5	-0.286	5.271	4.514	40	G
5	-0.253	5.403	4.650	41	G
5	-0.253	5.447	4.694	42	G
5	-0.264	5.601	4.849	43	G
5	-0.264	5.789	5.036	44	G
5	-0.297	5.910	5.161	45	G
5	-0.341	6.097	5.354	46	G
5	-0.462	6.262	5.558	47	G
5	-0.506	6.306	5.621	48	G
5	-0.572	6.328	5.690	49	G
5	-0.671	6.416	5.823	50	G
5	-0.825	6.471	5.986	51	S
5	-0.957	6.515	6.126	52	S
5	-1.144	6.471	6.318	53	S
5	-1.299	6.427	6.478	54	S
5	-1.442	6.394	6.625	55	S
5	-1.574	6.339	6.768	56	S
5	-1.772	6.262	6.980	57	S
5	-1.937	6.086	7.222	58	S
5	-2.102	5.954	7.433	59	S
5	-2.179	5.899	7.528	60	S
5	-2.355	5.755	7.755	61	S
5	-2.410	5.535	7.982	62	S
5	-2.465	5.403	8.125	63	S
5	-2.509	5.304	8.233	64	S
5	-2.542	5.139	8.401	65	S
5	-2.652	4.864	8.698	66	S
5	-2.729	4.611	8.962	67	S
5	-2.806	4.490	9.106	68	S
5	-2.883	4.303	9.308	69	S
5	-2.993	3.962	9.666	70	S
5	-3.070	3.797	9.849	71	S
5	-3.136	3.676	9.987	72	S
5	-3.191	3.455	10.210	73	S
5	-3.213	3.191	10.480	74	S
5	-3.290	2.993	10.690	75	S
5	-3.290	2.685	11.000	76	S
5	-3.202	2.520	11.190	77	S
5	-3.070	2.300	11.440	78	S
5	-3.004	2.157	11.600	79	S
5	-2.927	1.992	11.780	80	S
5	-2.762	1.717	12.100	81	S
5	-2.630	1.453	12.400	82	S
5	-2.443	1.222	12.700	83	S
5	-2.300	1.078	12.900	84	S
5	-2.069	0.990	13.150	85	S
5	-1.992	0.869	13.290	86	S
5	-1.739	0.770	13.560	87	S
5	-1.629	0.605	13.760	88	S
5	-1.332	0.451	14.090	89	S
5	-1.133	0.352	14.320	90	S
5	-0.869	0.297	14.590	91	S
5	-0.649	0.242	14.810	92	S
5	-0.275	0.088	15.220	93	S
5	-0.143	0.000	15.380	94	S
5	0.143	-0.099	15.680	95	S
5	0.341	-0.143	15.880	96	S
5	0.627	-0.154	16.170	97	S
5	0.803	-0.121	16.350	98	S
5	1.133	0.022	16.710	99	S
5	1.332	0.121	16.930	100	S
5	1.409	0.418	17.230	101	S
5	1.497	0.638	17.470	102	S
5	1.596	0.825	17.680	103	S
5	1.706	0.946	17.850	104	S
5	1.783	1.211	18.120	105	S
5	1.838	1.552	18.470	106	S
5	1.849	1.860	18.780	107	S
5	1.783	2.146	19.070	108	S
5	1.728	2.366	19.300	109	S
5	1.651	2.597	19.540	110	S
5	1.563	2.707	19.680	111	S
5	1.376	2.894	19.950	112	S
5	1.178	3.103	20.230	113	S
5	0.924	3.213	20.510	114	S
5	0.660	3.312	20.790	115	S
5	0.396	3.356	21.060	116	S
5	0.220	3.356	21.240	117	S
5	-0.088	3.433	21.550	118	S
5	-0.286	3.466	21.750	119	S
5	-0.396	3.489	21.870	120	S
5	-0.759	3.533	22.230	121	S
5	-1.001	3.522	22.470	122	S
5	-1.200	3.478	22.680	123	S
5	-1.409	3.455	22.890	124	S
5	-1.706	3.301	23.220	125	S
5	-1.948	3.092	23.540	126	S
5	-2.036	2.960	23.700	127	S
5	-2.102	2.828	23.850	128	S
5	-2.168	2.674	24.020	129	S
5	-2.223	2.509	24.190	130	S
5	-2.267	2.212	24.490	131	S
5	-2.388	1.860	24.860	132	S
5	-2.432	1.607	25.120	133	S
5	-2.410	1.288	25.440	134	S
5	-2.399	1.034	25.690	135	S
5	-2.366	0.781	25.950	136	S
5	-2.399	0.539	26.190	137	S
5	-2.355	0.286	26.450	138	S
5	-2.366	0.022	26.710	139	S
5	-2.311	-0.077	26.830	140	S
5	-2.245	-0.308	27.070	141	S
5	-2.190	-0.517	27.280	142	S
5	-2.047	-0.858	27.650	143	S
5	-1.871	-1.122	27.970	144	S
5	-1.816	-1.244	28.100	145	S
5	-1.794	-1.486	28.350	146	S
5	-1.684	-1.717	28.600	147	S
5	-1.618	-1.915	28.810	148	S
5	-1.497	-2.135	29.060	149	S
5	-1.321	-2.278	29.290	150	S
5	-1.122	-2.509	29.590	151	S
5	-0.935	-2.718	29.880	152	S
5	-0.660	-2.861	30.190	153	S
5	-0.528	-3.026	30.400	154	S
5	-0.385	-3.268	30.680	155	S
5	-0.209	-3.367	30.880	156	S
5	-0.033	-3.511	31.110	157	S
5	0.264	-3.544	31.410	158	S
5	0.418	-3.555	31.560	159	S
5	0.627	-3.599	31.770	160	S
5	0.803	-3.665	31.960	161	S
5	1.023	-3.698	32.180	162	S
5	1.155	-3.676	32.320	163	S
5	1.321	-3.654	32.480	164	S
5	1.618	-3.610	32.790	165	S
5	1.673	-3.544	32.870	166	S
5	1.827	-3.323	33.140	167	S
5	1.904	-3.169	33.310	168	S
5	2.025	-3.004	33.520	169	S
5	2.102	-2.773	33.760	170	S
5	2.212	-2.652	33.920	171	S
5	2.355	-2.476	34.150	172	S
5	2.498	-2.344	34.350	173	S
5	2.575	-2.146	34.560	174	S
5	2.707	-1.926	34.810	175	S
5	2.773	-1.717	35.030	176	S
5	2.795	-1.530	35.220	177	S
5	2.839	-1.354	35.400	178	S
5	2.828	-1.100	35.660	179	S
5	2.839	-0.880	35.880	180	S
5	2.795	-0.528	36.230	181	S
5	2.619	-0.374	36.470	182	S
5	2.498	-0.275	36.620	183	S
5	2.344	-0.143	36.830	184	S
5	2.190	-0.022	37.020	185	S
5	2.003	0.110	37.250	186	S
5	1.849	0.242	37.450	187	S
5	1.618	0.319	37.700	188	S
5	1.387	0.418	37.950	189	S
5	1.244	0.561	38.150	190	S
5	1.167	0.616	38.250	191	S
5	0.902	0.660	38.510	192	S
5	0.627	0.682	38.790	193	S
5	0.429	0.748	39.000	194	S
5	0.308	0.792	39.130	195	S
5	0.187	0.792	39.250	196	S
5	0.044	0.781	39.390	197	S
5	-0.099	0.693	39.560	198	S
5	-0.198	0.616	39.680	199	S
5	-0.396	0.495	39.920	200	S
5	-0.583	0.330	40.170	201	S
5	-0.660	0.209	40.310	202	S
5	-0.792	0.000	40.560	203	S
5	-0.880	-0.231	40.800	204	S
5	-0.902	-0.385	40.960	205	S
5	-0.946	-0.517	41.100	206	S
5	-0.935	-0.671	41.250	207	S
5	-0.946	-0.924	41.510	208	S
5	-0.946	-1.144	41.730	209	S
5	-0.858	-1.365	41.960	210	S
5	-0.803	-1.497	42.110	211	S
5	-0.748	-1.585	42.210	212	S
5	-0.682	-1.684	42.330	213	S
5	-0.682	-1.904	42.550	214	S
5	-0.627	-2.080	42.730	215	S
5	-0.550	-2.311	42.980	216	S
5	-0.484	-2.366	43.060	217	S
5	-0.462	-2.476	43.180	218	S
5	-0.385	-2.608	43.330	219	S
5	-0.297	-2.773	43.520	220	S
5	-0.275	-2.894	43.640	221	S
5	-0.253	-3.004	43.750	222	S
5	-0.242	-3.136	43.880	223	S
5	-0.341	-3.356	44.130	224	S
5	-0.341	-3.544	44.310	225	S
5	-0.363	-3.643	44.410	226	S
5	-0.396	-3.753	44.530	227	S
5	-0.385	-3.786	44.560	228	S
5	-0.418	-3.874	44.660	229	S
5	-0.407	-4.006	44.790	230	S
5	-0.374	-4.171	44.960	231	S
5	-0.341	-4.347	45.140	232	S
5	-0.286	-4.457	45.260	233	S
5	-0.231	-4.633	45.450	234	S
5	-0.187	-4.809	45.630	235	S
5	-0.187	-4.941	45.760	236	S
5	-0.198	-5.095	45.910	237	S
5	-0.187	-5.238	46.060	238	S
5	-0.209	-5.326	46.150	239	S
5	-0.198	-5.403	46.230	240	S
5	-0.099	-5.546	46.400	241	S
5	0.033	-5.656	46.570	242	S
5	0.165	-5.777	46.750	243	S
5	0.242	-5.921	46.910	244	S
5	0.341	-6.042	47.070	245	S
5	0.385	-6.130	47.170	246	S
5	0.473	-6.251	47.320	247	S
5	0.495	-6.284	47.360	248	S
5	0.748	-6.427	47.650	249	S
5	0.825	-6.515	47.770	250	S
5	0.979	-6.559	47.930	251	S
5	1.056	-6.603	48.010	252	S
5	1.133	-6.658	48.110	253	S
5	1.354	-6.658	48.330	254	S
5	1.464	-6.647	48.440	255	S
5	1.519	-6.691	48.510	256	S
5	1.706	-6.647	48.700	257	S
5	1.761	-6.647	48.760	258	S
5	1.827	-6.614	48.830	259	S
5	1.915	-6.603	48.920	260	S
5	2.025	-6.548	49.040	261	S
5	2.135	-6.493	49.170	262	S
5	2.278	-6.493	49.310	263	S
5	2.344	-6.471	49.380	264	S
5	2.421	-6.438	49.460	265	S
5	2.509	-6.383	49.570	266	S
5	2.575	-6.339	49.650	267	S
5	2.630	-6.306	49.710	268	S
5	2.729	-6.240	49.830	269	S
5	2.817	-6.196	49.930	270	S
5	2.938	-6.152	50.060	271	S
5	3.004	-6.130	50.130	272	S
5	3.114	-6.108	50.240	273	S
5	3.268	-6.086	50.390	274	S
5	3.345	-6.031	50.490	275	S
5	3.466	-5.998	50.610	276	S
5	3.588	-5.954	50.740	277	S
5	3.753	-5.800	50.970	278	S
5	3.830	-5.744	51.060	279	S
5	3.918	-5.678	51.170	280	S
5	3.973	-5.667	51.230	281	S
5	4.039	-5.623	51.310	282	S
5	4.083	-5.579	51.370	283	S
5	4.138	-5.524	51.450	284	S
5	4.171	-5.502	51.490	285	S
5	4.270	-5.447	51.600	286	S
5	4.325	-5.392	51.680	287	S
5	4.468	-5.326	51.840	288	S
5	4.556	-5.271	51.940	289	S
5	4.622	-5.227	52.020	290	S
5	4.721	-5.106	52.180	291	S
5	4.743	-5.051	52.240	292	S
5	4.776	-5.018	52.280	293	S
5	4.864	-4.919	52.410	294	S
5	4.908	-4.886	52.470	295	S
5	4.974	-4.798	52.580	296	S
5	5.106	-4.688	52.750	297	S
5	5.139	-4.644	52.810	298	S
5	5.183	-4.611	52.860	299	S
6	-0.544	2.721	0.000	0	R
6	-0.509	2.765	0.056	1	R
6	-0.500	2.791	0.084	2	R
6	-0.518	2.747	0.131	3	R
6	-0.527	2.712	0.167	4	R
6	-0.492	2.695	0.207	5	R
6	-0.430	2.721	0.274	6	R
6	-0.421	2.730	0.286	7	R
6	-0.334	2.791	0.393	8	R
6	-0.316	2.668	0.517	9	R
6	-0.386	2.633	0.596	10	R
6	-0.404	2.660	0.628	11	R
6	-0.395	2.686	0.655	12	R
6	-0.457	2.589	0.770	13	R
6	-0.439	2.545	0.817	14	R
6	-0.500	2.449	0.932	15	R
6	-0.404	2.519	1.051	16	R
6	-0.378	2.537	1.083	17	R
6	-0.334	2.704	1.255	18	R
6	-0.439	2.800	1.398	19	R
6	-0.448	2.844	1.443	20	R
6	-0.369	2.712	1.597	21	R
6	-0.342	2.589	1.722	22	R
6	-0.228	2.519	1.856	23	R
6	-0.149	2.440	1.968	24	R
6	-0.053	2.414	2.068	25	R
6	0.088	2.291	2.255	26	S
6	0.141	2.177	2.381	27	S
6	0.167	2.054	2.507	28	S
6	0.176	1.860	2.700	29	S
6	0.035	1.738	2.887	30	S
6	-0.035	1.667	2.986	31	S
6	-0.202	1.615	3.161	32	S
6	-0.342	1.571	3.308	33	S
6	-0.518	1.544	3.486	34	S
6	-0.720	1.553	3.688	35	S
6	-0.746	1.571	3.720	36	S
6	-1.027	1.615	4.004	37	S
6	-1.150	1.632	4.128	38	S
6	-1.229	1.790	4.305	39	S
6	-1.291	1.887	4.419	40	S
6	-1.326	1.931	4.476	41	S
6	-1.423	2.054	4.632	42	S
6	-1.466	2.194	4.779	43	S
6	-1.414	2.379	4.971	44	S
6	-1.352	2.502	5.109	45	S
6	-1.273	2.660	5.285	46	S
6	-1.212	2.739	5.385	47	S
6	-1.071	2.800	5.539	48	S
6	-0.931	2.826	5.682	49	S
6	-0.746	2.853	5.868	50	S
6	-0.580	2.905	6.043	51	S
6	-0.325	2.923	6.298	52	S
6	-0.097	2.958	6.529	53	S
6	0.088	3.020	6.724	54	S
6	0.351	3.081	6.994	55	S
6	0.501	3.116	7.148	56	S
6	0.676	3.151	7.327	57	S
6	0.878	3.178	7.530	58	S
6	0.992	3.169	7.645	59	S
6	1.115	3.178	7.768	60	S
6	1.300	3.081	7.976	61	S
6	1.414	2.993	8.120	62	S
6	1.537	2.958	8.248	63	S
6	1.607	2.844	8.382	64	S
6	1.783	2.677	8.624	65	S
6	1.879	2.502	8.825	66	S
6	1.967	2.379	8.976	67	S
6	2.055	2.317	9.083	68	S
6	2.195	2.229	9.249	69	S
6	2.301	2.080	9.432	70	S
6	2.459	1.896	9.674	71	S
6	2.503	1.738	9.839	72	S
6	2.494	1.518	10.060	73	S
6	2.529	1.342	10.240	74	S
6	2.599	1.114	10.480	75	S
6	2.678	0.903	10.700	76	S
6	2.714	0.701	10.910	77	S
6	2.696	0.491	11.120	78	S
6	2.731	0.289	11.320	79	S
6	2.749	0.122	11.490	80	S
6	2.722	-0.028	11.640	81	S
6	2.687	-0.186	11.800	82	S
6	2.652	-0.335	11.960	83	S
6	2.617	-0.581	12.210	84	S
6	2.591	-0.739	12.370	85	S
6	2.582	-0.923	12.550	86	S
6	2.626	-1.117	12.750	87	S
6	2.678	-1.371	13.010	88	S
6	2.714	-1.582	13.220	89	S
6	2.739	-1.718	13.360	90	S
6	2.807	-1.898	13.550	91	S
6	2.763	-2.016	13.680	92	S
6	2.708	-2.116	13.790	93	S
6	2.739	-2.290	13.970	94	S
6	2.801	-2.550	14.240	95	S
6	2.801	-2.687	14.370	96	S
6	2.813	-2.973	14.660	97	S
6	2.813	-3.134	14.820	98	S
6	2.788	-3.370	15.060	99	S
6	2.701	-3.488	15.210	100	S
6	2.739	-3.625	15.350	101	S
6	2.739	-3.674	15.400	102	S
6	2.739	-3.873	15.600	103	S
6	2.763	-4.022	15.750	104	S
6	2.788	-4.308	16.030	105	S
6	2.788	-4.432	16.160	106	S
6	2.826	-4.705	16.430	107	S
6	2.863	-4.854	16.590	108	S
6	2.888	-5.078	16.810	109	S
6	2.912	-5.177	16.910	110	S
6	2.912	-5.276	17.010	111	S
6	2.925	-5.401	17.140	112	S
6	2.925	-5.562	17.300	113	S
6	2.950	-5.748	17.490	114	S
6	2.987	-5.823	17.570	115	S
6	3.024	-5.972	17.730	116	S
6	2.975	-6.108	17.870	117	S
6	2.950	-6.270	18.030	118	S
6	2.801	-6.357	18.210	119	S
6	2.739	-6.382	18.270	120	S
6	2.614	-6.419	18.400	121	S
6	2.527	-6.481	18.510	122	S
6	2.354	-6.531	18.690	123	S
6	2.130	-6.556	18.920	124	S
6	1.993	-6.680	19.100	125	S
6	1.894	-6.779	19.240	126	S
6	1.683	-6.792	19.450	127	S
6	1.546	-6.742	19.600	128	S
6	1.248	-6.816	19.900	129	S
6	1.087	-6.841	20.070	130	S
6	0.838	-6.829	20.320	131	S
6	0.602	-6.866	20.560	132	S
6	0.466	-6.953	20.720	133	S
6	0.292	-6.953	20.890	134	S
6	0.081	-6.928	21.100	135	S
6	-0.081	-6.953	21.270	136	S
6	-0.279	-6.965	21.470	137	S
6	-0.404	-6.941	21.590	138	S
6	-0.490	-6.916	21.680	139	S
6	-0.590	-6.903	21.780	140	S
6	-0.751	-6.878	21.950	141	S
6	-0.900	-6.878	22.100	142	S
6	-1.087	-6.878	22.280	143	S
6	-1.347	-6.816	22.550	144	S
6	-1.608	-6.792	22.810	145	S
6	-1.708	-6.767	22.920	146	S
6	-1.931	-6.705	23.150	147	S
6	-2.117	-6.655	23.340	148	S
6	-2.279	-6.593	23.510	149	S
6	-2.465	-6.531	23.710	150	S
6	-2.627	-6.493	23.870	151	S
6	-2.726	-6.469	23.980	152	S
6	-2.925	-6.344	24.210	153	S
6	-3.136	-6.233	24.450	154	S
6	-3.248	-6.146	24.590	155	S
6	-3.359	-6.034	24.750	156	S
6	-3.558	-5.922	24.980	157	S
6	-3.744	-5.835	25.180	158	S
6	-3.968	-5.686	25.450	159	S
6	-4.067	-5.574	25.600	160	S
6	-4.303	-5.475	25.860	161	S
6	-4.415	-5.363	26.020	162	S
6	-4.514	-5.264	26.160	163	S
6	-4.676	-5.127	26.370	164	S
6	-4.763	-5.016	26.510	165	S
6	-4.763	-5.003	26.520	166	S
6	-4.961	-4.879	26.760	167	S
6	-5.011	-4.705	26.940	168	S
6	-5.086	-4.568	27.090	169	S
6	-5.260	-4.407	27.330	170	S
6	-5.396	-4.258	27.530	171	S
6	-5.495	-4.159	27.670	172	S
6	-5.682	-3.985	27.930	173	S
6	-5.731	-3.823	28.100	174	S
6	-5.818	-3.687	28.260	175	S
6	-5.880	-3.513	28.440	176	S
6	-6.005	-3.364	28.640	177	S
6	-6.079	-3.264	28.760	178	S
6	-6.116	-3.202	28.830	179	S
6	-6.179	-3.053	29.000	180	S
6	-6.265	-2.917	29.160	181	S
6	-6.352	-2.743	29.350	182	S
6	-6.415	-2.482	29.620	183	S
6	-6.489	-2.246	29.870	184	S
6	-6.514	-2.097	30.020	185	S
6	-6.626	-1.936	30.210	186	S
6	-6.688	-1.762	30.400	187	S
6	-6.713	-1.712	30.450	188	S
6	-6.762	-1.538	30.640	189	S
6	-6.812	-1.402	30.780	190	S
6	-6.849	-1.339	30.850	191	S
6	-6.837	-1.116	31.080	192	S
6	-6.862	-0.979	31.220	193	S
6	-6.874	-0.830	31.370	194	S
6	-6.886	-0.731	31.470	195	S
6	-6.886	-0.557	31.640	196	S
6	-6.911	-0.420	31.780	197	S
6	-6.911	-0.271	31.930	198	S
6	-6.924	-0.135	32.060	199	S
6	-6.924	-0.011	32.190	200	S
6	-6.924	0.126	32.330	201	S
6	-6.911	0.263	32.460	202	S
6	-6.949	0.437	32.640	203	S
6	-6.949	0.623	32.830	204	S
6	-6.775	0.908	33.160	205	S
6	-6.725	1.020	33.280	206	S
6	-6.700	1.132	33.400	207	S
6	-6.688	1.244	33.510	208	S
6	-6.675	1.356	33.620	209	S
6	-6.663	1.505	33.770	210	S
6	-6.663	1.616	33.880	211	S
6	-6.638	1.778	34.050	212	S
6	-6.572	1.878	34.170	213	S
6	-6.558	1.954	34.250	214	S
6	-6.502	2.129	34.430	215	S
6	-6.460	2.219	34.530	216	S
6	-6.433	2.338	34.650	217	S
6	-6.370	2.449	34.780	218	S
6	-6.321	2.575	34.910	219	S
6	-6.279	2.679	35.020	220	S
6	-6.244	2.763	35.120	221	S
6	-6.216	2.847	35.200	222	S
6	-6.175	2.944	35.310	223	S
6	-6.105	3.056	35.440	224	S
6	-6.042	3.160	35.560	225	S
6	-6.168	2.902	35.850	226	S
6	-6.182	2.881	35.880	227	S
6	-6.209	2.812	35.950	228	S
6	-6.202	2.763	36.000	229	S
6	-6.223	2.623	36.140	230	S
6	-6.335	2.477	36.320	231	S
6	-6.405	2.380	36.440	232	S
6	-6.446	2.268	36.560	233	S
6	-6.467	2.149	36.680	234	S
6	-6.523	1.947	36.890	235	S
6	-6.565	1.836	37.010	236	S
6	-6.628	1.745	37.120	237	S
6	-6.656	1.669	37.200	238	S
6	-6.676	1.543	37.330	239	S
6	-6.663	1.355	37.520	240	S
6	-6.753	1.104	37.790	241	S
6	-6.746	0.964	37.930	242	S
6	-6.753	0.783	38.110	243	S
6	-6.781	0.630	38.260	244	S
6	-6.823	0.421	38.480	245	S
6	-6.844	0.240	38.660	246	S
6	-6.867	0.078	38.820	247	S
6	-6.858	0.095	38.840	248	S
6	-6.858	-0.001	38.940	249	S
6	-6.885	-0.107	39.050	250	S
6	-6.902	-0.230	39.170	251	S
6	-6.894	-0.388	39.330	252	S
6	-6.885	-0.546	39.490	253	S
6	-6.902	-0.695	39.640	254	S
6	-6.885	-0.844	39.790	255	S
6	-6.858	-0.976	39.920	256	S
6	-6.867	-1.117	40.060	257	S
6	-6.850	-1.310	40.260	258	S
6	-6.876	-1.468	40.420	259	S
6	-6.815	-1.643	40.610	260	S
6	-6.753	-1.731	40.710	261	S
6	-6.700	-1.810	40.810	262	S
6	-6.683	-1.898	40.900	263	S
6	-6.656	-1.907	40.920	264	S
6	-6.648	-1.977	41.000	265	S
6	-6.577	-2.135	41.170	266	S
6	-6.534	-2.276	41.320	267	S
6	-6.498	-2.486	41.530	268	S
6	-6.419	-2.776	41.830	269	S
6	-6.270	-2.899	42.020	270	S
6	-6.270	-2.917	42.040	271	S
6	-6.209	-3.057	42.190	272	S
6	-6.165	-3.145	42.290	273	S
6	-6.103	-3.268	42.430	274	S
6	-6.077	-3.347	42.510	275	S
6	-5.980	-3.488	42.680	276	S
6	-5.919	-3.611	42.820	277	S
6	-5.892	-3.654	42.870	278	S
6	-5.849	-3.760	42.990	279	S
6	-5.849	-3.769	43.000	280	S
6	-5.796	-3.848	43.090	281	S
6	-5.796	-3.935	43.180	282	S
6	-5.761	-3.988	43.240	283	S
6	-5.682	-4.102	43.380	284	S
6	-5.550	-4.252	43.580	285	S
6	-5.330	-4.445	43.870	286	S
6	-5.234	-4.550	44.010	287	S
6	-5.137	-4.638	44.150	288	S
6	-5.102	-4.682	44.200	289	S
6	-5.041	-4.761	44.300	290	S
6	-4.988	-4.849	44.400	291	S
6	-4.918	-4.937	44.520	292	S
6	-4.830	-4.998	44.620	293	S
6	-4.689	-5.165	44.840	294	S
6	-4.566	-5.305	45.030	295	S
6	-4.435	-5.367	45.170	296	S
6	-4.382	-5.428	45.250	297	S
6	-4.364	-5.446	45.280	298	S
6	-4.303	-5.516	45.370	299	S
7	-0.431	0.084	0.000	0	R
7	-0.390	0.164	0.091	1	R
7	-0.410	0.076	0.182	2	R
7	-0.419	0.155	0.261	3	R
7	-0.419	0.155	0.261	4	R
7	-0.459	0.135	0.305	5	R
7	-0.469	0.145	0.319	6	R
7	-0.469	0.105	0.358	7	R
7	-0.449	0.125	0.386	8	R
7	-0.429	0.174	0.439	9	R
7	-0.360	0.233	0.530	10	R
7	-0.242	0.174	0.662	11	R
7	-0.242	0.243	0.731	12	R
7	-0.242	0.292	0.780	13	R
7	-0.252	0.371	0.859	14	R
7	-0.341	0.371	0.948	15	R
7	-0.419	0.322	1.041	16	R
7	-0.429	0.243	1.120	17	R
7	-0.331	0.263	1.220	18	R
7	-0.469	0.332	1.374	19	R
7	-0.508	0.351	1.418	20	R
7	-0.567	0.322	1.484	21	R
7	-0.557	0.430	1.593	22	R
7	-0.479	0.401	1.677	23	R
7	-0.114	0.292	2.057	24	R
7	-0.173	0.282	2.117	25	R
7	-0.164	0.194	2.206	26	R
7	-0.065	0.164	2.309	27	R
7	0.033	0.036	2.470	28	R
7	0.073	-0.101	2.613	29	R
7	0.132	-0.229	2.754	30	R
7	0.181	-0.387	2.919	31	R
7	0.240	-0.465	3.018	32	R
7	0.210	-0.623	3.178	33	R
7	0.230	-0.800	3.356	34	R
7	0.279	-0.898	3.466	35	R
7	0.132	-1.016	3.655	36	R
7	0.082	-1.135	3.783	37	R
7	0.004	-1.233	3.909	38	R
7	-0.046	-1.272	3.972	39	R
7	-0.095	-1.371	4.082	40	R
7	-0.154	-1.440	4.173	41	R
7	-0.252	-1.508	4.293	42	R
7	-0.390	-1.558	4.439	43	R
7	-0.488	-1.627	4.559	44	R
7	-0.636	-1.607	4.708	45	R
7	-0.764	-1.528	4.858	46	S
7	-0.892	-1.508	4.988	47	S
7	-1.010	-1.440	5.124	48	S
7	-1.148	-1.341	5.294	49	S
7	-1.187	-1.282	5.365	50	R
7	-1.236	-1.154	5.502	51	R
7	-1.276	-1.007	5.655	52	R
7	-1.305	-0.898	5.767	53	R
7	-1.295	-0.770	5.895	54	R
7	-1.364	-0.652	6.032	55	R
7	-1.374	-0.534	6.150	56	R
7	-1.315	-0.456	6.249	57	R
7	-1.256	-0.387	6.339	58	R
7	-1.226	-0.269	6.461	59	R
7	-1.217	-0.229	6.502	60	R
7	-1.089	-0.180	6.639	61	R
7	-0.971	-0.121	6.771	62	R
7	-0.843	-0.042	6.921	63	R
7	-0.695	-0.013	7.071	64	R
7	-0.567	0.027	7.205	65	R
7	-0.469	0.036	7.304	66	R
7	-0.410	0.027	7.364	67	R
7	-0.242	0.036	7.532	68	R
7	-0.144	0.027	7.631	69	R
7	-0.075	-0.042	7.728	70	R
7	-0.036	-0.091	7.791	71	R
7	-0.006	-0.151	7.857	72	R
7	0.132	-0.288	8.052	73	R
7	0.171	-0.377	8.149	74	R
7	0.200	-0.456	8.233	75	R
7	0.230	-0.564	8.345	76	R
7	0.210	-0.643	8.426	77	R
7	0.181	-0.839	8.625	78	R
7	0.132	-0.869	8.683	79	R
7	-0.026	-0.997	8.885	80	R
7	-0.055	-1.115	9.007	81	R
7	-0.085	-1.174	9.073	82	R
7	-0.183	-1.223	9.183	83	R
7	-0.331	-1.243	9.332	84	R
7	-0.429	-1.253	9.431	85	R
7	-0.508	-1.322	9.536	86	R
7	-0.626	-1.253	9.672	87	R
7	-0.734	-1.233	9.782	88	R
7	-0.951	-1.174	10.010	89	R
7	-0.980	-1.174	10.040	90	R
7	-1.030	-1.174	10.090	91	S
7	-1.217	-1.164	10.270	92	S
7	-1.335	-1.115	10.400	93	S
7	-1.433	-1.066	10.510	94	S
7	-1.541	-0.957	10.660	95	S
7	-1.650	-0.820	10.840	96	S
7	-1.836	-0.672	11.080	97	S
7	-1.945	-0.593	11.210	98	S
7	-1.994	-0.475	11.340	99	S
7	-2.082	-0.357	11.490	100	S
7	-2.210	-0.032	11.840	101	S
7	-2.368	0.115	12.050	102	S
7	-2.407	0.214	12.160	103	S
7	-2.447	0.479	12.430	104	S
7	-2.535	0.647	12.620	105	S
7	-2.574	0.853	12.830	106	S
7	-2.574	0.991	12.960	107	S
7	-2.555	1.089	13.060	108	S
7	-2.456	1.227	13.230	109	S
7	-2.348	1.365	13.410	110	S
7	-2.299	1.483	13.540	111	S
7	-2.220	1.670	13.740	112	S
7	-2.132	1.778	13.880	113	S
7	-1.994	1.926	14.080	114	S
7	-1.925	2.004	14.190	115	S
7	-1.866	2.034	14.250	116	S
7	-1.866	2.142	14.360	117	S
7	-1.777	2.310	14.550	118	S
7	-1.718	2.408	14.660	119	S
7	-1.689	2.467	14.730	120	S
7	-1.590	2.595	14.890	121	S
7	-1.522	2.664	14.990	122	S
7	-1.433	2.713	15.090	123	S
7	-1.315	2.693	15.210	124	S
7	-1.246	2.693	15.280	125	S
7	-1.177	2.733	15.360	126	S
7	-1.039	2.743	15.500	127	S
7	-1.010	2.683	15.560	128	S
7	-0.980	2.585	15.660	129	S
7	-0.892	2.447	15.830	130	S
7	-0.823	2.418	15.900	131	S
7	-0.803	2.398	15.930	132	S
7	-0.793	2.349	15.980	133	S
7	-0.774	2.201	16.130	134	S
7	-0.705	2.093	16.260	135	S
7	-0.646	1.906	16.450	136	S
7	-0.616	1.808	16.560	137	S
7	-0.587	1.749	16.620	138	S
7	-0.567	1.660	16.710	139	S
7	-0.597	1.552	16.830	140	S
7	-0.646	1.414	16.970	141	R
7	-0.675	1.345	17.050	142	R
7	-0.685	1.207	17.190	143	R
7	-0.685	1.050	17.340	144	R
7	-0.606	0.932	17.480	145	R
7	-0.636	0.922	17.520	146	R
7	-0.675	0.902	17.560	147	R
7	-0.734	0.833	17.650	148	R
7	-0.813	0.745	17.770	149	R
7	-0.744	0.735	17.840	150	R
7	-0.695	0.774	17.900	151	R
7	-0.518	0.745	18.080	152	R
7	-0.400	0.715	18.200	153	R
7	-0.341	0.706	18.260	154	R
7	-0.144	0.666	18.460	155	R
7	-0.085	0.627	18.530	156	R
7	-0.006	0.558	18.640	157	R
7	0.014	0.519	18.680	158	R
7	0.004	0.479	18.720	159	R
7	0.033	0.568	18.820	160	R
7	0.063	0.617	18.870	161	R
7	0.122	0.666	18.950	162	R
7	0.161	0.735	19.030	163	R
7	0.171	0.735	19.040	164	R
7	0.141	0.833	19.140	165	R
7	0.141	0.873	19.180	166	R
7	0.122	0.981	19.290	167	R
7	0.053	1.060	19.400	168	R
7	0.014	1.168	19.510	169	R
7	-0.065	1.306	19.670	170	R
7	-0.046	1.365	19.730	171	R
7	-0.134	1.473	19.870	172	R
7	-0.144	1.552	19.950	173	R
7	-0.173	1.591	20.000	174	R
7	-0.262	1.699	20.140	175	R
7	-0.262	1.808	20.250	176	R
7	-0.311	1.886	20.340	177	R
7	-0.351	1.955	20.420	178	R
7	-0.400	2.034	20.510	179	R
7	-0.439	2.113	20.600	180	R
7	-0.498	2.211	20.720	181	R
7	-0.498	2.211	20.720	182	R
7	-0.538	2.241	20.770	183	R
7	-0.636	2.280	20.870	184	R
7	-0.705	2.319	20.950	185	R
7	-0.793	2.349	21.050	186	R
7	-0.862	2.378	21.120	187	R
7	-0.911	2.388	21.170	188	R
7	-0.990	2.418	21.250	189	R
7	-1.098	2.437	21.360	190	R
7	-1.197	2.437	21.460	191	R
7	-1.197	2.437	21.460	192	R
7	-1.217	2.437	21.480	193	R
7	-1.276	2.378	21.570	194	R
7	-1.276	2.369	21.580	195	R
7	-1.295	2.270	21.680	196	R
7	-1.325	2.250	21.710	197	R
7	-1.364	2.319	21.790	198	R
[truncated: 1,601 more rows]
