# Supplementary material for: Behavioral and pharmacological characterization of planarian nociception
Source: Front Mol Neurosci. 2024 May 1;17:1368009. doi: 10.3389/fnmol.2024.1368009 (PMC11094297; doi:10.3389/fnmol.2024.1368009)
Supplement: Supplementary file 1 [file Data_Sheet_1.ZIP › Article planarian nociception - code and data/arena/AITC200.csv]

n	x	y	L	t	behavior
1	1.216	1.690	0.000	0	R
1	1.196	1.675	0.025	1	R
1	1.167	1.675	0.054	2	R
1	1.138	1.705	0.095	3	R
1	1.211	1.748	0.180	4	R
1	1.211	1.748	0.180	5	R
1	1.211	1.748	0.180	6	R
1	1.167	1.748	0.224	7	R
1	1.167	1.748	0.224	8	R
1	1.109	1.690	0.306	9	R
1	1.152	1.690	0.350	10	R
1	1.211	1.734	0.423	11	R
1	1.211	1.734	0.423	12	R
1	1.152	1.661	0.516	13	R
1	1.109	1.646	0.562	14	R
1	1.079	1.646	0.592	15	R
1	1.050	1.646	0.621	16	R
1	1.182	1.602	0.759	17	R
1	1.269	1.602	0.847	18	R
1	1.254	1.661	0.907	19	R
1	1.123	1.661	1.038	20	R
1	1.021	1.705	1.149	21	R
1	0.773	1.675	1.399	22	R
1	0.642	1.515	1.606	23	R
1	0.642	1.500	1.621	24	R
1	0.613	1.398	1.727	25	R
1	0.744	1.369	1.861	26	R
1	0.802	1.355	1.921	27	R
1	0.729	1.209	2.084	28	S
1	1.065	1.413	2.477	29	S
1	1.065	1.413	2.477	30	S
1	1.152	1.384	2.569	31	S
1	1.050	1.500	2.724	32	S
1	0.919	1.457	2.863	33	S
1	0.788	1.530	3.013	34	S
1	0.642	1.573	3.165	35	S
1	0.540	1.500	3.291	36	S
1	0.452	1.384	3.436	37	S
1	0.423	1.311	3.515	38	S
1	0.336	1.048	3.792	39	S
1	0.292	0.844	4.000	40	S
1	0.088	0.480	4.418	41	S
1	-0.058	0.421	4.575	42	S
1	-0.189	0.232	4.806	43	S
1	-0.321	-0.118	5.180	44	S
1	-0.437	-0.235	5.345	45	S
1	-0.583	-0.454	5.608	46	S
1	-0.612	-0.702	5.857	47	S
1	-0.685	-0.804	5.983	48	S
1	-0.700	-0.979	6.158	49	S
1	-0.729	-1.212	6.394	50	S
1	-0.860	-1.416	6.636	51	S
1	-1.006	-1.621	6.887	52	S
1	-1.137	-1.810	7.118	53	S
1	-1.239	-1.927	7.273	54	S
1	-1.458	-2.131	7.572	55	S
1	-1.560	-2.233	7.716	56	S
1	-1.706	-2.335	7.894	57	S
1	-2.027	-2.466	8.241	58	S
1	-2.173	-2.612	8.447	59	S
1	-2.406	-2.729	8.708	60	S
1	-2.581	-2.977	9.012	61	S
1	-2.712	-3.123	9.208	62	S
1	-2.829	-3.181	9.338	63	S
1	-2.946	-3.269	9.484	64	S
1	-3.208	-3.546	9.866	65	S
1	-3.310	-3.750	10.094	66	S
1	-3.500	-3.910	10.343	67	S
1	-3.558	-4.027	10.473	68	S
1	-3.719	-4.187	10.700	69	S
1	-3.821	-4.333	10.878	70	S
1	-3.952	-4.464	11.064	71	S
1	-4.083	-4.581	11.239	72	S
1	-4.229	-4.712	11.435	73	S
1	-4.375	-4.844	11.632	74	S
1	-4.492	-4.946	11.787	75	S
1	-4.652	-4.844	11.977	76	S
1	-4.696	-4.917	12.062	77	S
1	-4.710	-4.902	12.082	78	S
1	-4.740	-4.887	12.115	79	S
1	-4.958	-4.639	12.446	80	S
1	-4.783	-5.004	12.850	81	S
1	-4.973	-4.727	13.186	82	S
1	-5.192	-4.450	13.539	83	S
1	-5.381	-4.304	13.778	84	S
1	-5.571	-4.144	14.026	85	S
1	-5.615	-3.983	14.193	86	S
1	-5.687	-3.910	14.296	87	S
1	-5.819	-3.691	14.551	88	S
1	-5.863	-3.633	14.624	89	S
1	-5.848	-3.633	14.638	90	S
1	-6.008	-3.414	14.910	91	S
1	-6.052	-3.196	15.133	92	S
1	-6.096	-3.166	15.185	93	S
1	-6.300	-2.889	15.530	94	S
1	-6.373	-2.671	15.760	95	S
1	-6.388	-2.598	15.835	96	S
1	-6.563	-2.306	16.175	97	S
1	-6.563	-2.189	16.291	98	S
1	-6.606	-1.941	16.543	99	S
1	-6.650	-1.752	16.738	100	S
1	-6.708	-1.591	16.908	101	S
1	-6.810	-1.373	17.150	102	S
1	-6.854	-1.096	17.430	103	S
1	-6.869	-0.848	17.679	104	S
1	-6.869	-0.716	17.810	105	S
1	-6.869	-0.483	18.043	106	S
1	-6.913	-0.250	18.281	107	S
1	-6.913	-0.002	18.529	108	S
1	-6.913	0.144	18.674	109	S
1	-6.898	0.319	18.850	110	S
1	-6.898	0.421	18.952	111	S
1	-6.883	0.727	19.259	112	S
1	-6.883	0.990	19.521	113	S
1	-6.840	1.121	19.660	114	S
1	-6.781	1.355	19.900	115	S
1	-6.781	1.442	19.988	116	S
1	-6.723	1.675	20.228	117	S
1	-6.708	1.836	20.389	118	S
1	-6.635	1.996	20.566	119	S
1	-6.621	2.186	20.756	120	S
1	-6.621	2.317	20.887	121	S
1	-6.577	2.492	21.067	122	S
1	-6.519	2.565	21.161	123	S
1	-6.519	2.565	21.161	124	S
1	-6.446	2.813	21.419	125	S
1	-6.315	3.061	21.700	126	S
1	-6.213	3.192	21.866	127	S
1	-6.096	3.440	22.140	128	S
1	-6.023	3.586	22.303	129	S
1	-5.921	3.761	22.506	130	S
1	-5.848	3.892	22.656	131	S
1	-5.717	4.082	22.886	132	S
1	-5.615	4.184	23.031	133	S
1	-5.585	4.213	23.072	134	S
1	-5.440	4.417	23.323	135	S
1	-5.367	4.548	23.473	136	S
1	-5.250	4.665	23.638	137	S
1	-5.162	4.826	23.821	138	S
1	-5.031	4.942	23.996	139	S
1	-4.769	5.103	24.304	140	S
1	-4.725	5.146	24.366	141	S
1	-4.608	5.336	24.589	142	S
1	-4.448	5.438	24.779	143	S
1	-4.390	5.453	24.839	144	S
1	-4.215	5.569	25.049	145	S
1	-4.040	5.686	25.259	146	S
1	-3.923	5.744	25.390	147	S
1	-3.748	5.963	25.670	148	S
1	-3.646	6.021	25.788	149	S
1	-3.558	6.094	25.902	150	S
1	-3.500	6.124	25.967	151	S
1	-3.398	6.182	26.084	152	S
1	-3.325	6.109	26.187	153	S
1	-3.208	6.109	26.304	154	S
1	-3.062	6.167	26.461	155	S
1	-3.194	6.138	26.596	156	S
1	-3.092	6.124	26.699	157	S
1	-2.844	6.167	26.951	158	S
1	-3.208	5.978	27.361	159	S
1	-3.194	5.744	27.595	160	S
1	-2.844	5.905	27.980	161	S
1	-2.873	5.876	28.022	162	S
1	-2.829	5.744	28.160	163	S
1	-2.785	5.715	28.213	164	S
1	-2.858	5.701	28.287	165	S
1	-3.252	5.657	28.683	166	S
1	-2.960	5.526	29.003	167	S
1	-2.887	5.511	29.077	168	S
1	-3.019	5.496	29.209	169	S
1	-2.975	5.482	29.255	170	S
1	-2.902	5.438	29.340	171	S
1	-3.237	5.701	29.766	172	S
1	-3.281	5.569	29.905	173	S
1	-3.398	5.438	30.080	174	S
1	-3.296	5.380	30.198	175	S
1	-3.252	5.278	30.309	176	S
1	-3.223	5.059	30.530	177	S
1	-3.369	4.826	30.805	178	S
1	-3.354	4.884	30.865	179	S
1	-3.354	4.884	30.865	180	S
1	-3.529	4.942	31.050	181	S
1	-3.427	4.898	31.161	182	S
1	-3.427	4.898	31.161	183	S
1	-3.471	5.073	31.341	184	S
1	-3.485	5.073	31.356	185	S
1	-3.471	4.928	31.502	186	S
1	-3.398	4.840	31.616	187	S
1	-3.485	4.840	31.704	188	S
1	-3.514	4.840	31.733	189	S
1	-3.573	4.694	31.890	190	S
1	-3.456	4.548	32.077	191	S
1	-3.398	4.578	32.142	192	S
1	-3.398	4.578	32.142	193	S
1	-3.383	4.505	32.216	194	S
1	-3.354	4.505	32.245	195	S
1	-3.296	4.607	32.363	196	S
1	-3.296	4.607	32.363	197	S
1	-3.281	4.534	32.437	198	S
1	-3.208	4.548	32.512	199	S
1	-3.164	4.490	32.585	200	S
1	-3.150	4.446	32.631	201	S
1	-3.150	4.446	32.631	202	S
1	-3.077	4.403	32.716	203	S
1	-2.989	4.388	32.804	204	S
1	-2.975	4.388	32.819	205	S
1	-2.975	4.388	32.819	206	S
1	-2.931	4.373	32.865	207	S
1	-2.917	4.417	32.911	208	S
1	-2.917	4.344	32.984	209	S
1	-2.858	4.271	33.078	210	S
1	-2.858	4.271	33.078	211	S
1	-2.844	4.286	33.098	212	S
1	-2.727	4.257	33.218	213	S
1	-2.727	4.257	33.218	214	S
1	-2.727	4.257	33.218	215	S
1	-2.698	4.198	33.284	216	S
1	-2.639	4.184	33.344	217	S
1	-2.639	4.184	33.344	218	S
1	-2.625	4.184	33.358	219	S
1	-2.581	4.169	33.404	220	S
1	-2.567	4.126	33.451	221	S
1	-2.537	4.038	33.543	222	S
1	-2.537	4.038	33.543	223	S
1	-2.450	3.994	33.641	224	S
1	-2.450	3.994	33.641	225	S
1	-2.435	3.965	33.673	226	S
1	-2.421	3.951	33.694	227	S
1	-2.362	3.921	33.759	228	S
1	-2.333	3.878	33.812	229	S
1	-2.304	3.878	33.841	230	S
1	-2.275	3.863	33.873	231	S
1	-2.275	3.863	33.873	232	S
1	-2.275	3.805	33.932	233	S
1	-2.304	3.746	33.997	234	S
1	-2.304	3.746	33.997	235	S
1	-2.260	3.703	34.059	236	S
1	-2.304	3.659	34.121	237	S
1	-2.304	3.615	34.165	238	S
1	-2.304	3.586	34.194	239	S
1	-2.202	3.484	34.338	240	S
1	-2.202	3.542	34.396	241	S
1	-2.202	3.571	34.426	242	S
1	-2.100	3.542	34.532	243	S
1	-2.114	3.528	34.552	244	S
1	-2.114	3.528	34.552	245	S
1	-2.114	3.455	34.625	246	S
1	-2.158	3.440	34.671	247	S
1	-2.173	3.353	34.760	248	S
1	-2.158	3.338	34.781	249	S
1	-2.085	3.265	34.884	250	S
1	-1.969	3.236	35.004	251	S
1	-1.925	3.221	35.050	252	S
1	-1.925	3.207	35.065	253	S
1	-1.939	3.207	35.079	254	S
1	-1.925	3.119	35.168	255	S
1	-1.925	3.075	35.212	256	S
1	-1.910	3.061	35.233	257	S
1	-1.896	3.017	35.279	258	S
1	-1.852	2.930	35.376	259	S
1	-1.837	2.915	35.397	260	S
1	-1.837	2.915	35.397	261	S
1	-1.779	2.769	35.554	262	S
1	-1.633	2.725	35.706	263	S
1	-1.604	2.711	35.739	264	S
1	-1.619	2.755	35.785	265	S
1	-1.575	2.755	35.829	266	S
1	-1.458	2.740	35.946	267	S
1	-1.473	2.798	36.007	268	S
1	-1.429	2.798	36.050	269	S
1	-1.327	2.682	36.205	270	S
1	-1.371	2.682	36.249	271	S
1	-1.356	2.653	36.282	272	S
1	-1.312	2.623	36.334	273	S
1	-1.196	2.594	36.455	274	S
1	-1.108	2.536	36.560	275	S
1	-1.079	2.536	36.589	276	S
1	-1.050	2.521	36.622	277	S
1	-0.977	2.507	36.696	278	S
1	-0.977	2.507	36.696	279	S
1	-0.933	2.507	36.740	280	S
1	-0.933	2.492	36.754	281	S
1	-0.919	2.434	36.814	282	S
1	-0.948	2.463	36.856	283	S
1	-0.948	2.478	36.870	284	R
1	-1.006	2.448	36.935	285	R
1	-1.079	2.375	37.039	286	R
1	-1.050	2.375	37.068	287	R
1	-1.196	2.375	37.214	288	R
1	-1.210	2.375	37.228	289	R
1	-1.327	2.361	37.346	290	R
1	-1.400	2.361	37.419	291	R
1	-1.531	2.419	37.562	292	R
1	-1.560	2.434	37.595	293	R
1	-1.560	2.434	37.595	294	R
1	-1.516	2.507	37.680	295	R
1	-1.429	2.507	37.767	296	R
1	-1.385	2.521	37.814	297	R
1	-1.400	2.609	37.902	298	R
1	-1.546	2.725	38.089	299	R
2	0.460	-0.119	0.000	0	R
2	0.460	-0.119	0.000	1	R
2	0.460	-0.119	0.000	2	R
2	0.460	-0.119	0.000	3	R
2	0.534	-0.230	0.133	4	R
2	0.534	-0.211	0.151	5	R
2	0.552	-0.193	0.177	6	R
2	0.552	-0.193	0.177	7	R
2	0.589	-0.193	0.214	8	R
2	0.608	-0.193	0.233	9	R
2	0.792	-0.156	0.420	10	R
2	0.884	-0.101	0.528	11	R
2	0.921	-0.027	0.610	12	R
2	0.976	-0.027	0.665	13	R
2	0.939	-0.027	0.702	14	R
2	0.921	0.028	0.760	15	R
2	0.939	0.102	0.836	16	R
2	0.866	-0.156	1.105	17	R
2	0.847	-0.101	1.163	18	R
2	0.810	-0.064	1.215	19	R
2	0.866	0.102	1.390	20	R
2	0.902	0.157	1.456	21	R
2	0.866	0.157	1.493	22	R
2	0.847	0.157	1.511	23	R
2	0.829	0.157	1.530	24	R
2	0.829	0.157	1.530	25	R
2	0.829	0.157	1.530	26	R
2	0.773	0.157	1.585	27	R
2	0.681	0.194	1.684	28	R
2	0.626	-0.119	2.002	29	R
2	0.718	-0.174	2.109	30	R
2	0.792	-0.138	2.192	31	R
2	0.847	-0.156	2.250	32	R
2	0.939	-0.211	2.357	33	R
2	1.050	-0.303	2.501	34	R
2	1.087	-0.432	2.635	35	R
2	1.087	-0.506	2.709	36	R
2	1.123	-0.635	2.843	37	R
2	1.142	-0.782	2.992	38	R
2	1.050	-0.782	3.084	39	R
2	1.031	-0.745	3.125	40	S
2	0.939	-0.672	3.243	41	S
2	1.013	-0.561	3.376	42	S
2	1.031	-0.561	3.394	43	S
2	1.123	-0.617	3.501	44	S
2	1.252	-0.672	3.642	45	S
2	1.308	-0.764	3.749	46	S
2	1.271	-1.169	4.156	47	S
2	1.234	-1.316	4.308	48	S
2	1.197	-1.464	4.460	49	S
2	1.105	-1.685	4.699	50	S
2	0.921	-2.090	5.144	51	S
2	0.681	-2.311	5.470	52	S
2	0.608	-2.403	5.588	53	S
2	0.497	-2.514	5.744	54	S
2	0.331	-2.642	5.954	55	S
2	0.129	-2.790	6.205	56	S
2	0.018	-2.863	6.338	57	S
2	-0.258	-2.956	6.629	58	S
2	-0.368	-3.177	6.876	59	S
2	-0.405	-3.250	6.958	60	S
2	-0.645	-3.453	7.272	61	S
2	-0.810	-3.563	7.471	62	S
2	-1.068	-3.692	7.759	63	S
2	-1.142	-3.729	7.842	64	S
2	-1.437	-3.803	8.146	65	S
2	-1.768	-3.895	8.490	66	S
2	-1.805	-3.895	8.526	67	S
2	-2.026	-3.913	8.748	68	S
2	-2.247	-3.969	8.976	69	S
2	-2.339	-4.005	9.075	70	S
2	-2.560	-4.005	9.296	71	S
2	-2.892	-4.024	9.628	72	S
2	-3.021	-4.061	9.762	73	S
2	-3.076	-4.061	9.818	74	S
2	-3.297	-4.061	10.039	75	S
2	-3.757	-3.932	10.517	76	S
2	-3.868	-3.932	10.627	77	S
2	-3.960	-3.858	10.745	78	S
2	-4.126	-3.784	10.927	79	S
2	-4.347	-3.729	11.154	80	S
2	-4.439	-3.711	11.248	81	S
2	-4.549	-3.545	11.448	82	S
2	-4.678	-3.342	11.688	83	S
2	-4.770	-3.158	11.894	84	S
2	-4.899	-3.048	12.063	85	S
2	-4.973	-2.882	12.245	86	S
2	-5.120	-2.661	12.510	87	S
2	-5.176	-2.421	12.756	88	S
2	-5.249	-2.182	13.007	89	S
2	-5.286	-1.998	13.195	90	S
2	-5.286	-1.758	13.434	91	S
2	-5.323	-1.611	13.586	92	S
2	-5.360	-1.316	13.883	93	S
2	-5.360	-1.187	14.012	94	S
2	-5.378	-1.059	14.142	95	S
2	-5.433	-0.764	14.442	96	S
2	-5.489	-0.377	14.832	97	S
2	-5.507	-0.211	14.999	98	S
2	-5.489	-0.064	15.148	99	S
2	-5.544	0.047	15.271	100	S
2	-5.544	0.175	15.400	101	S
2	-5.525	0.341	15.567	102	S
2	-5.544	0.765	15.991	103	S
2	-5.618	0.967	16.207	104	S
2	-5.562	1.041	16.299	105	S
2	-5.636	1.391	16.656	106	S
2	-5.673	1.612	16.880	107	S
2	-5.654	1.778	17.047	108	S
2	-5.636	1.944	17.214	109	S
2	-5.581	2.146	17.424	110	S
2	-5.544	2.312	17.594	111	S
2	-5.544	2.496	17.778	112	S
2	-5.525	2.551	17.836	113	S
2	-5.525	2.551	17.836	114	S
2	-5.525	2.736	18.020	115	S
2	-5.525	2.883	18.168	116	S
2	-5.525	2.883	18.168	117	S
2	-5.452	2.809	18.272	118	S
2	-5.249	2.846	18.478	119	S
2	-5.286	2.993	18.630	120	S
2	-5.286	3.067	18.703	121	S
2	-5.323	3.141	18.786	122	S
2	-5.323	3.288	18.933	123	S
2	-5.323	3.362	19.007	124	S
2	-5.323	3.491	19.136	125	S
2	-5.341	3.638	19.284	126	S
2	-5.415	3.712	19.388	127	S
2	-5.360	3.877	19.563	128	S
2	-5.341	4.080	19.766	129	S
2	-5.268	4.246	19.948	130	S
2	-5.268	4.246	19.948	131	S
2	-5.194	4.246	20.021	132	S
2	-5.194	4.246	20.021	133	S
2	-5.176	4.264	20.048	134	S
2	-5.139	4.283	20.089	135	S
2	-5.102	4.283	20.126	136	S
2	-5.083	4.393	20.238	137	S
2	-4.899	4.669	20.570	138	S
2	-4.862	4.798	20.704	139	S
2	-4.789	4.835	20.786	140	S
2	-4.752	4.964	20.920	141	S
2	-4.512	5.222	21.272	142	S
2	-4.494	5.296	21.348	143	S
2	-4.457	5.314	21.389	144	S
2	-4.218	5.480	21.680	145	S
2	-4.144	5.535	21.772	146	S
2	-4.089	5.609	21.865	147	S
2	-3.794	5.793	22.212	148	S
2	-3.628	5.903	22.411	149	S
2	-3.628	5.903	22.411	150	S
2	-3.518	5.885	22.523	151	S
2	-3.444	5.959	22.627	152	S
2	-3.315	6.032	22.776	153	S
2	-3.186	6.180	22.972	154	S
2	-3.113	6.124	23.064	155	S
2	-3.002	6.235	23.220	156	S
2	-2.800	6.272	23.426	157	S
2	-2.615	6.272	23.610	158	S
2	-2.394	6.290	23.832	159	S
2	-2.394	6.216	23.906	160	S
2	-2.173	6.198	24.127	161	S
2	-1.971	6.290	24.350	162	S
2	-1.805	6.382	24.540	163	S
2	-1.768	6.382	24.576	164	S
2	-1.621	6.401	24.725	165	S
2	-1.400	6.401	24.946	166	S
2	-1.326	6.401	25.020	167	S
2	-1.216	6.419	25.132	168	S
2	-0.958	6.419	25.389	169	S
2	-0.995	6.456	25.442	170	S
2	-0.884	6.548	25.585	171	S
2	-0.663	6.566	25.807	172	S
2	-0.589	6.382	26.006	173	S
2	-0.553	6.290	26.105	174	S
2	-0.497	6.216	26.197	175	S
2	-0.295	6.032	26.471	176	S
2	-0.184	5.922	26.627	177	S
2	-0.092	5.903	26.721	178	S
2	0.037	5.830	26.869	179	S
2	0.110	5.811	26.945	180	S
2	0.276	5.774	27.115	181	S
2	0.331	5.738	27.181	182	S
2	0.534	5.682	27.391	183	S
2	0.737	5.627	27.601	184	S
2	0.866	5.553	27.750	185	S
2	0.755	5.498	27.873	186	S
2	0.773	5.406	27.967	187	S
2	0.810	5.314	28.067	188	S
2	0.884	5.167	28.231	189	S
2	0.902	5.019	28.380	190	S
2	0.976	5.203	28.578	191	S
2	1.087	5.148	28.702	192	S
2	1.123	5.167	28.743	193	S
2	1.234	5.203	28.859	194	S
2	1.510	5.167	29.138	195	S
2	1.565	5.167	29.193	196	S
2	1.915	5.111	29.548	197	S
2	1.952	5.111	29.584	198	S
2	2.063	5.130	29.697	199	S
2	2.210	5.240	29.881	200	S
2	2.376	5.240	30.046	201	S
2	2.486	5.093	30.231	202	S
2	2.468	5.167	30.307	203	S
2	2.634	5.130	30.476	204	S
2	2.763	5.075	30.617	205	S
2	2.873	5.056	30.729	206	S
2	2.947	5.038	30.805	207	S
2	3.149	4.982	31.015	208	S
2	3.278	4.927	31.155	209	S
2	3.334	4.909	31.213	210	S
2	3.389	4.872	31.280	211	S
2	3.610	4.798	31.512	212	S
2	3.720	4.780	31.625	213	S
2	3.960	4.725	31.870	214	S
2	4.033	4.725	31.944	215	S
2	3.978	4.725	31.999	216	S
2	4.070	4.743	32.093	217	S
2	4.162	4.743	32.185	218	S
2	4.273	4.780	32.302	219	S
2	4.715	4.725	32.747	220	S
2	4.678	4.743	32.788	221	S
2	4.770	4.798	32.896	222	S
2	4.899	4.798	33.025	223	S
2	4.973	4.780	33.101	224	S
2	5.065	4.743	33.200	225	S
2	5.046	4.743	33.218	226	S
2	5.194	4.669	33.383	227	S
2	5.249	4.577	33.490	228	S
2	5.359	4.467	33.647	229	S
2	5.396	4.412	33.713	230	S
2	5.396	4.412	33.713	231	S
2	5.507	4.319	33.857	232	S
2	5.636	4.172	34.053	233	S
2	5.728	4.080	34.183	234	S
2	5.783	4.006	34.275	235	S
2	5.838	3.933	34.367	236	S
2	5.875	3.767	34.537	237	S
2	6.022	3.601	34.759	238	S
2	6.041	3.435	34.925	239	S
2	6.078	3.362	35.008	240	S
2	6.151	3.233	35.156	241	S
2	6.170	3.196	35.197	242	S
2	6.151	3.122	35.273	243	S
2	6.207	3.012	35.397	244	S
2	6.244	2.938	35.479	245	S
2	6.262	2.864	35.555	246	S
2	6.262	2.864	35.555	247	S
2	6.244	2.754	35.667	248	S
2	6.262	2.643	35.779	249	S
2	6.299	2.551	35.878	250	S
2	6.207	2.349	36.101	251	S
2	6.170	2.128	36.325	252	S
2	6.188	2.036	36.419	253	S
2	6.207	1.888	36.567	254	S
2	6.188	1.594	36.863	255	S
2	6.115	1.502	36.981	256	S
2	6.022	1.373	37.139	257	S
2	6.022	1.373	37.139	258	S
2	5.875	1.004	37.536	259	S
2	5.857	0.875	37.666	260	S
2	5.801	0.802	37.758	261	S
2	5.783	0.875	37.834	262	S
2	5.746	0.746	37.968	263	S
2	5.599	0.617	38.164	264	S
2	5.544	0.525	38.271	265	S
2	5.433	0.433	38.415	266	S
2	5.396	0.396	38.467	267	S
2	5.323	0.360	38.550	268	S
2	5.102	0.212	38.815	269	S
2	4.862	0.047	39.106	270	S
2	4.770	0.010	39.206	271	S
2	4.770	0.010	39.206	272	S
2	4.770	0.010	39.206	273	S
2	4.696	-0.046	39.298	274	S
2	4.623	-0.064	39.374	275	S
2	4.567	-0.138	39.466	276	S
2	4.328	-0.230	39.722	277	S
2	4.144	-0.285	39.915	278	S
2	4.107	-0.285	39.951	279	S
2	4.089	-0.285	39.970	280	S
2	4.070	-0.285	39.988	281	S
2	4.070	-0.285	39.988	282	S
2	3.997	-0.285	40.062	283	S
2	3.941	-0.285	40.117	284	S
2	3.941	-0.285	40.117	285	S
2	3.739	-0.285	40.320	286	S
2	3.518	-0.359	40.553	287	S
2	3.481	-0.377	40.594	288	S
2	3.241	-0.451	40.844	289	S
2	3.223	-0.451	40.863	290	S
2	3.039	-0.506	41.055	291	S
2	2.836	-0.561	41.265	292	S
2	2.781	-0.580	41.323	293	S
2	2.781	-0.580	41.323	294	S
2	2.597	-0.653	41.522	295	S
2	2.560	-0.653	41.559	296	S
2	2.431	-0.672	41.689	297	S
2	2.210	-0.672	41.910	298	S
2	1.952	-0.819	42.207	299	S
3	0.700	-1.118	0.000	0	R
3	0.700	-1.118	0.000	1	R
3	0.681	-1.118	0.018	2	R
3	0.627	-1.100	0.076	3	R
3	0.663	-1.118	0.117	4	R
3	0.645	-1.118	0.135	5	R
3	0.645	-1.118	0.135	6	R
3	0.718	-1.136	0.210	7	R
3	0.718	-1.100	0.247	8	R
3	0.718	-1.100	0.247	9	R
3	0.736	-1.282	0.430	10	R
3	0.809	-1.318	0.511	11	R
3	0.827	-1.355	0.552	12	R
3	0.827	-1.373	0.570	13	R
3	0.827	-1.373	0.570	14	R
3	0.791	-1.373	0.607	15	R
3	0.773	-1.501	0.736	16	R
3	0.809	-1.610	0.851	17	R
3	0.809	-1.610	0.851	18	R
3	0.773	-1.610	0.887	19	R
3	0.681	-1.683	1.004	20	R
3	0.681	-1.628	1.059	21	R
3	0.663	-1.592	1.100	22	R
3	0.536	-1.592	1.227	23	R
3	0.536	-1.501	1.318	24	R
3	0.627	-1.555	1.425	25	R
3	0.609	-1.555	1.443	26	R
3	0.536	-1.555	1.516	27	R
3	0.353	-1.555	1.698	28	R
3	0.536	-1.683	1.921	29	R
3	0.627	-1.719	2.019	30	R
3	0.700	-1.719	2.092	31	R
3	0.827	-1.719	2.219	32	R
3	0.991	-1.592	2.427	33	R
3	1.046	-1.519	2.518	34	R
3	1.210	-1.355	2.750	35	R
3	1.210	-1.355	2.750	36	R
3	1.101	-1.592	3.011	37	R
3	1.174	-1.719	3.158	38	R
3	1.301	-1.792	3.305	39	R
3	1.265	-1.792	3.342	40	R
3	1.283	-1.884	3.435	41	R
3	1.283	-1.884	3.435	42	R
3	1.247	-1.665	3.657	43	R
3	1.210	-1.610	3.722	44	R
3	1.155	-1.592	3.780	45	S
3	1.119	-1.428	3.948	46	S
3	1.028	-1.337	4.077	47	S
3	0.955	-1.154	4.273	48	S
3	0.809	-0.972	4.507	49	S
3	0.681	-0.863	4.675	50	S
3	0.499	-0.644	4.960	51	S
3	0.353	-0.571	5.123	52	S
3	0.135	-0.370	5.420	53	S
3	0.062	-0.316	5.511	54	S
3	-0.066	-0.152	5.719	55	S
3	-0.157	-0.024	5.875	56	S
3	-0.194	0.177	6.079	57	S
3	-0.194	0.341	6.243	58	S
3	-0.194	0.450	6.353	59	S
3	-0.157	0.651	6.556	60	S
3	-0.066	0.760	6.699	61	S
3	0.043	0.869	6.854	62	S
3	0.135	0.961	6.982	63	S
3	0.280	1.088	7.176	64	S
3	0.481	1.179	7.397	65	S
3	0.590	1.234	7.519	66	S
3	0.700	1.325	7.661	67	S
3	0.882	1.416	7.865	68	S
3	0.955	1.416	7.938	69	S
3	1.210	1.507	8.209	70	S
3	1.502	1.544	8.503	71	S
3	1.775	1.544	8.776	72	S
3	2.012	1.526	9.014	73	S
3	2.012	1.526	9.014	74	S
3	2.231	1.544	9.234	75	S
3	2.395	1.653	9.431	76	S
3	2.468	1.708	9.522	77	S
3	2.869	1.708	9.923	78	S
3	2.924	1.744	9.989	79	S
3	3.088	1.817	10.168	80	S
3	3.343	1.854	10.426	81	S
3	3.453	1.854	10.536	82	S
3	3.744	1.854	10.827	83	S
3	3.945	1.854	11.028	84	S
3	3.945	1.854	11.028	85	S
3	4.127	1.872	11.211	86	S
3	4.510	2.036	11.628	87	S
3	4.510	2.036	11.628	88	S
3	4.565	2.109	11.719	89	S
3	4.656	2.182	11.835	90	S
3	4.802	2.310	12.029	91	S
3	4.984	2.383	12.226	92	S
3	5.221	2.437	12.469	93	S
3	5.276	2.492	12.546	94	S
3	5.367	2.565	12.663	95	S
3	5.604	2.620	12.906	96	S
3	5.713	2.620	13.016	97	S
3	5.877	2.674	13.188	98	S
3	5.914	2.692	13.229	99	S
3	5.987	2.729	13.311	100	S
3	6.096	2.729	13.420	101	S
3	6.151	2.784	13.497	102	S
3	6.114	2.875	13.596	103	S
3	6.114	2.948	13.669	104	S
3	6.114	3.021	13.742	105	S
3	6.041	3.276	14.007	106	S
3	5.914	3.531	14.292	107	S
3	5.823	3.713	14.496	108	S
3	5.750	3.859	14.659	109	S
3	5.622	4.042	14.882	110	S
3	5.513	4.151	15.036	111	S
3	5.421	4.279	15.193	112	S
3	5.257	4.443	15.425	113	S
3	5.221	4.461	15.466	114	S
3	5.057	4.680	15.740	115	S
3	4.765	5.008	16.179	116	S
3	4.729	5.026	16.219	117	S
3	4.619	5.135	16.374	118	S
3	4.437	5.299	16.619	119	S
3	4.382	5.336	16.685	120	S
3	4.145	5.464	16.954	121	S
3	3.927	5.664	17.251	122	S
3	3.817	5.773	17.406	123	S
3	3.671	5.883	17.588	124	S
3	3.544	6.047	17.796	125	S
3	3.325	6.138	18.033	126	S
3	3.216	6.175	18.148	127	S
3	3.124	6.193	18.241	128	S
3	3.051	6.211	18.316	129	S
3	2.887	6.339	18.524	130	S
3	2.669	6.448	18.769	131	S
3	2.577	6.466	18.862	132	S
3	2.304	6.521	19.141	133	S
3	2.268	6.539	19.181	134	S
3	2.067	6.612	19.395	135	S
3	1.939	6.649	19.527	136	S
3	1.939	6.649	19.527	137	S
3	1.557	6.721	19.917	138	S
3	1.484	6.758	19.999	139	S
3	1.338	6.758	20.145	140	S
3	1.338	6.758	20.145	141	S
3	0.991	6.831	20.499	142	S
3	0.536	6.831	20.954	143	S
3	0.372	6.849	21.119	144	S
3	0.299	6.849	21.192	145	S
3	0.226	6.849	21.265	146	S
3	0.226	6.849	21.265	147	S
3	-0.175	6.886	21.668	148	S
3	-0.339	6.886	21.832	149	S
3	-0.339	6.886	21.832	150	S
3	-0.704	6.904	22.197	151	S
3	-0.704	6.904	22.197	152	S
3	-0.795	6.867	22.295	153	S
3	-0.996	6.849	22.497	154	S
3	-1.287	6.831	22.789	155	S
3	-1.324	6.813	22.830	156	S
3	-1.561	6.758	23.073	157	S
3	-1.834	6.703	23.352	158	S
3	-2.144	6.649	23.667	159	S
3	-2.254	6.557	23.809	160	S
3	-2.418	6.430	24.017	161	S
3	-2.472	6.412	24.074	162	S
3	-2.472	6.412	24.074	163	S
3	-2.801	6.266	24.434	164	S
3	-2.837	6.247	24.474	165	S
3	-2.928	6.229	24.567	166	S
3	-3.092	6.211	24.732	167	S
3	-3.220	6.211	24.860	168	S
3	-3.439	6.065	25.123	169	S
3	-3.475	6.047	25.164	170	S
3	-3.657	5.901	25.397	171	S
3	-3.803	5.792	25.579	172	S
3	-3.858	5.773	25.637	173	S
3	-4.040	5.591	25.895	174	S
3	-4.241	5.464	26.133	175	S
3	-4.241	5.464	26.133	176	S
3	-4.241	5.464	26.133	177	S
3	-4.277	5.464	26.169	178	S
3	-4.441	5.372	26.357	179	S
3	-4.569	5.227	26.551	180	S
3	-4.733	5.117	26.748	181	S
3	-4.897	5.008	26.945	182	S
3	-5.025	4.917	27.102	183	S
3	-5.116	4.807	27.244	184	S
3	-5.171	4.734	27.335	185	S
3	-5.244	4.680	27.426	186	S
3	-5.316	4.588	27.543	187	S
3	-5.316	4.588	27.543	188	S
3	-5.353	4.534	27.609	189	S
3	-5.353	4.534	27.609	190	S
3	-5.408	4.424	27.731	191	S
3	-5.462	4.333	27.838	192	S
3	-5.462	4.333	27.838	193	S
3	-5.699	4.169	28.126	194	S
3	-5.663	4.169	28.162	195	S
3	-5.681	4.096	28.237	196	S
3	-5.754	3.950	28.400	197	S
3	-5.827	3.859	28.517	198	S
3	-5.882	3.713	28.673	199	S
3	-6.009	3.549	28.881	200	S
3	-6.119	3.476	29.012	201	S
3	-6.119	3.476	29.012	202	S
3	-6.082	3.440	29.064	203	S
3	-6.082	3.440	29.064	204	S
3	-6.137	3.331	29.186	205	S
3	-6.137	3.331	29.186	206	S
3	-6.137	3.331	29.186	207	S
3	-6.228	3.185	29.358	208	S
3	-6.337	3.021	29.555	209	S
3	-6.337	2.984	29.592	210	S
3	-6.410	2.857	29.739	211	S
3	-6.538	2.583	30.041	212	S
3	-6.556	2.474	30.151	213	S
3	-6.556	2.474	30.151	214	S
3	-6.556	2.364	30.261	215	S
3	-6.556	2.364	30.261	216	S
3	-6.593	2.255	30.376	217	S
3	-6.647	2.182	30.467	218	S
3	-6.684	2.073	30.583	219	S
3	-6.738	1.945	30.721	220	S
3	-6.793	1.781	30.894	221	S
3	-6.866	1.580	31.108	222	S
3	-6.884	1.343	31.345	223	S
3	-6.957	1.216	31.492	224	S
3	-6.921	1.216	31.529	225	S
3	-6.939	1.143	31.604	226	S
3	-7.030	0.869	31.892	227	S
3	-7.012	0.705	32.057	228	S
3	-6.994	0.651	32.115	229	S
3	-6.994	0.505	32.261	230	S
3	-6.975	0.395	32.372	231	S
3	-6.975	0.250	32.518	232	S
3	-6.975	0.177	32.591	233	S
3	-7.048	-0.024	32.804	234	S
3	-7.121	-0.225	33.017	235	S
3	-7.121	-0.316	33.109	236	S
3	-7.085	-0.389	33.190	237	S
3	-7.048	-0.571	33.376	238	S
3	-7.030	-0.680	33.487	239	S
3	-7.012	-0.844	33.652	240	S
3	-7.012	-0.844	33.652	241	S
3	-6.957	-0.899	33.729	242	S
3	-6.939	-0.917	33.755	243	S
3	-6.866	-0.917	33.828	244	S
3	-6.811	-0.917	33.883	245	S
3	-6.811	-0.826	33.974	246	S
3	-6.848	-0.826	34.010	247	S
3	-6.848	-0.899	34.083	248	S
3	-6.866	-0.899	34.101	249	S
3	-6.884	-0.717	34.285	250	S
3	-6.903	-0.534	34.468	251	S
3	-6.921	-0.480	34.526	252	S
3	-6.921	-0.334	34.671	253	S
3	-6.921	-0.152	34.854	254	S
3	-6.921	-0.079	34.927	255	S
3	-6.994	-0.152	35.030	256	S
3	-6.939	-0.006	35.186	257	S
3	-6.921	0.140	35.333	258	S
3	-6.921	0.286	35.478	259	S
3	-6.957	0.304	35.519	260	S
3	-6.921	0.632	35.849	261	S
3	-6.884	0.833	36.053	262	S
3	-6.903	0.906	36.128	263	S
3	-6.903	1.070	36.292	264	S
3	-6.884	1.179	36.403	265	S
3	-6.866	1.270	36.496	266	S
3	-6.866	1.398	36.624	267	S
3	-6.811	1.489	36.730	268	S
3	-6.738	1.635	36.893	269	S
3	-6.666	1.890	37.159	270	S
3	-6.629	2.000	37.274	271	S
3	-6.593	2.164	37.442	272	S
3	-6.574	2.255	37.535	273	S
3	-6.538	2.346	37.633	274	S
3	-6.501	2.455	37.748	275	S
3	-6.356	2.674	38.011	276	S
3	-6.319	2.784	38.127	277	S
3	-6.283	2.893	38.242	278	S
3	-6.210	3.075	38.438	279	S
3	-6.210	3.075	38.438	280	S
3	-6.155	3.185	38.561	281	S
3	-6.082	3.367	38.757	282	S
3	-6.064	3.440	38.832	283	S
3	-5.991	3.513	38.935	284	S
3	-5.918	3.640	39.082	285	S
3	-5.863	3.695	39.160	286	S
3	-5.790	3.823	39.307	287	S
3	-5.590	3.987	39.566	288	S
3	-5.499	4.078	39.695	289	S
3	-5.462	4.242	39.863	290	S
3	-5.335	4.351	40.031	291	S
3	-5.244	4.479	40.188	292	S
3	-5.225	4.479	40.206	293	S
3	-5.171	4.552	40.297	294	S
3	-5.134	4.680	40.430	295	S
3	-5.043	4.844	40.617	296	S
3	-5.025	4.935	40.710	297	S
3	-4.897	5.062	40.891	298	S
3	-4.897	5.062	40.891	299	S
4	0.284	1.319	0.000	0	R
4	0.284	1.319	0.000	1	R
4	0.284	1.319	0.000	2	R
4	0.349	1.319	0.065	3	R
4	0.349	1.319	0.065	4	R
4	0.349	1.303	0.081	5	R
4	0.349	1.303	0.081	6	R
4	0.317	1.352	0.140	7	R
4	0.317	1.352	0.140	8	R
4	0.317	1.352	0.140	9	R
4	0.349	1.401	0.198	10	R
4	0.430	1.530	0.351	11	R
4	0.479	1.417	0.475	12	R
4	0.495	1.449	0.511	13	R
4	0.495	1.417	0.544	14	R
4	0.495	1.433	0.560	15	R
4	0.398	1.433	0.658	16	R
4	0.219	1.433	0.836	17	R
4	0.284	1.417	0.903	18	R
4	0.154	1.466	1.042	19	R
4	0.106	1.514	1.111	20	R
4	0.024	1.530	1.194	21	R
4	-0.154	1.644	1.405	22	R
4	-0.024	1.514	1.589	23	R
4	0.170	1.449	1.794	24	R
4	0.187	1.449	1.811	25	R
4	0.187	1.644	2.005	26	R
4	0.089	1.774	2.168	27	R
4	-0.073	1.839	2.343	28	R
4	-0.171	1.985	2.518	29	R
4	-0.252	2.066	2.633	30	R
4	-0.008	1.888	2.935	31	R
4	0.187	1.871	3.131	32	R
4	0.300	1.855	3.245	33	R
4	0.170	2.066	3.493	34	R
4	0.219	1.969	3.602	35	R
4	0.365	1.969	3.748	36	R
4	0.528	1.969	3.911	37	R
4	0.528	2.115	4.057	38	R
4	0.869	2.131	4.398	39	R
4	0.966	2.180	4.507	40	R
4	0.999	2.180	4.540	41	R
4	1.080	2.196	4.622	42	R
4	0.982	2.147	4.731	43	R
4	0.982	2.147	4.731	44	R
4	1.210	2.147	4.959	45	R
4	1.372	2.147	5.121	46	S
4	1.632	2.212	5.389	47	S
4	1.729	2.212	5.486	48	S
4	1.859	2.261	5.625	49	S
4	2.005	2.294	5.775	50	S
4	2.135	2.310	5.906	51	S
4	2.460	2.277	6.232	52	S
4	2.671	2.277	6.443	53	S
4	2.671	2.261	6.459	54	S
4	2.898	2.245	6.687	55	S
4	3.158	2.229	6.947	56	S
4	3.369	2.212	7.159	57	S
4	3.515	2.212	7.305	58	S
4	3.921	2.229	7.712	59	S
4	4.067	2.359	7.907	60	S
4	4.360	2.440	8.210	61	S
4	4.490	2.423	8.341	62	S
4	4.798	2.521	8.665	63	S
4	4.912	2.570	8.789	64	S
4	5.188	2.586	9.065	65	S
4	5.448	2.635	9.329	66	S
4	5.512	2.667	9.402	67	S
4	5.659	2.683	9.549	68	S
4	5.707	2.732	9.618	69	S
4	5.707	2.781	9.667	70	S
4	5.740	2.683	9.769	71	S
4	5.821	2.602	9.884	72	S
4	5.821	2.602	9.884	73	S
4	5.918	2.570	9.987	74	S
4	6.113	2.407	10.240	75	S
4	6.243	2.229	10.461	76	S
4	6.422	2.066	10.703	77	S
4	6.406	1.839	10.931	78	S
4	6.535	1.660	11.151	79	S
4	6.617	1.466	11.362	80	S
4	6.633	1.271	11.558	81	S
4	6.747	1.060	11.798	82	S
4	6.747	0.832	12.025	83	S
4	6.763	0.605	12.253	84	S
4	6.811	0.475	12.392	85	S
4	6.860	0.102	12.768	86	S
4	6.844	-0.077	12.948	87	S
4	6.828	-0.288	13.159	88	S
4	6.828	-0.402	13.273	89	S
4	6.828	-0.548	13.419	90	S
4	6.795	-0.662	13.537	91	S
4	6.795	-0.791	13.667	92	S
4	6.747	-1.084	13.964	93	S
4	6.747	-1.230	14.110	94	S
4	6.730	-1.473	14.354	95	S
4	6.714	-1.766	14.647	96	S
4	6.633	-1.961	14.858	97	S
4	6.584	-2.058	14.967	98	S
4	6.519	-2.155	15.084	99	S
4	6.438	-2.366	15.310	100	S
4	6.389	-2.561	15.511	101	S
4	6.292	-2.772	15.743	102	S
4	6.227	-2.919	15.903	103	S
4	6.129	-3.081	16.092	104	S
4	6.032	-3.276	16.310	105	S
4	5.983	-3.406	16.449	106	S
4	5.886	-3.536	16.611	107	S
4	5.805	-3.747	16.837	108	S
4	5.691	-3.925	17.049	109	S
4	5.594	-4.039	17.199	110	S
4	5.415	-4.169	17.420	111	S
4	5.318	-4.364	17.638	112	S
4	5.220	-4.526	17.827	113	S
4	5.139	-4.688	18.008	114	S
4	5.058	-4.835	18.176	115	S
4	4.977	-4.867	18.263	116	S
4	4.847	-4.981	18.436	117	S
4	4.619	-5.159	18.725	118	S
4	4.522	-5.224	18.842	119	S
4	4.408	-5.403	19.054	120	S
4	4.262	-5.516	19.239	121	S
4	4.051	-5.614	19.471	122	S
4	3.889	-5.744	19.679	123	S
4	3.710	-5.825	19.875	124	S
4	3.694	-5.906	19.958	125	S
4	3.548	-5.955	20.112	126	S
4	3.353	-6.069	20.338	127	S
4	3.109	-6.117	20.586	128	S
4	3.044	-6.150	20.659	129	S
4	2.931	-6.312	20.857	130	S
4	2.785	-6.361	21.011	131	S
4	2.590	-6.426	21.216	132	S
4	2.460	-6.507	21.370	133	S
4	2.200	-6.588	21.642	134	S
4	1.989	-6.637	21.858	135	S
4	1.859	-6.767	22.042	136	S
4	1.648	-6.832	22.263	137	S
4	1.502	-6.848	22.410	138	S
4	1.275	-6.897	22.642	139	S
4	1.112	-6.897	22.805	140	S
4	0.917	-6.962	23.010	141	S
4	0.706	-7.010	23.227	142	S
4	0.641	-7.010	23.292	143	S
4	0.398	-7.027	23.536	144	S
4	0.235	-7.010	23.699	145	S
4	0.024	-7.010	23.910	146	S
4	-0.203	-6.994	24.138	147	S
4	-0.463	-6.945	24.402	148	S
4	-0.771	-6.897	24.715	149	S
4	-0.788	-6.913	24.738	150	S
4	-1.047	-6.880	24.999	151	R
4	-1.210	-6.864	25.163	152	R
4	-1.405	-6.864	25.357	153	R
4	-1.551	-6.864	25.504	154	R
4	-1.713	-6.848	25.667	155	R
4	-1.681	-6.815	25.713	156	R
4	-1.453	-6.815	25.940	157	R
4	-1.421	-6.815	25.972	158	R
4	-1.405	-6.783	26.009	159	R
4	-1.518	-6.734	26.132	160	R
4	-1.632	-6.734	26.246	161	R
4	-1.486	-6.718	26.393	162	R
4	-1.323	-6.783	26.568	163	R
4	-1.242	-6.783	26.649	164	R
4	-1.193	-6.702	26.744	165	R
4	-1.129	-6.523	26.934	166	R
4	-1.096	-6.669	27.084	167	R
4	-1.145	-6.734	27.165	168	R
4	-1.129	-6.750	27.188	169	R
4	-1.129	-6.799	27.236	170	R
4	-1.096	-6.815	27.273	171	R
4	-1.242	-6.832	27.420	172	S
4	-1.388	-6.832	27.566	173	S
4	-1.502	-6.832	27.680	174	S
4	-1.567	-6.832	27.745	175	S
4	-1.794	-6.783	27.977	176	S
4	-2.005	-6.686	28.210	177	S
4	-2.135	-6.669	28.340	178	S
4	-2.363	-6.604	28.577	179	S
4	-2.557	-6.539	28.782	180	S
4	-2.801	-6.442	29.045	181	S
4	-3.012	-6.328	29.284	182	S
4	-3.174	-6.231	29.474	183	S
4	-3.353	-6.133	29.677	184	S
4	-3.499	-6.069	29.837	185	S
4	-3.678	-6.020	30.022	186	S
4	-3.921	-5.890	30.298	187	S
4	-3.938	-5.857	30.334	188	S
4	-4.181	-5.711	30.619	189	S
4	-4.473	-5.516	30.970	190	S
4	-4.555	-5.452	31.074	191	S
4	-4.701	-5.322	31.269	192	S
4	-4.831	-5.175	31.465	193	S
4	-4.993	-5.062	31.663	194	S
4	-5.253	-4.851	31.998	195	S
4	-5.318	-4.721	32.143	196	S
4	-5.561	-4.477	32.487	197	S
4	-5.626	-4.331	32.647	198	S
4	-5.675	-4.234	32.756	199	S
4	-5.772	-4.039	32.974	200	S
4	-5.854	-3.925	33.114	201	S
4	-5.902	-3.844	33.208	202	S
4	-6.000	-3.682	33.398	203	S
4	-6.097	-3.536	33.573	204	S
4	-6.162	-3.276	33.841	205	S
4	-6.324	-3.113	34.071	206	S
4	-6.406	-2.967	34.238	207	S
4	-6.519	-2.691	34.537	208	S
4	-6.584	-2.366	34.868	209	S
4	-6.633	-2.237	35.006	210	S
4	-6.682	-2.074	35.176	211	S
4	-6.730	-1.961	35.300	212	S
4	-6.828	-1.993	35.402	213	S
4	-6.925	-1.733	35.680	214	S
4	-6.941	-1.522	35.891	215	S
4	-6.974	-1.295	36.121	216	S
4	-6.974	-1.132	36.283	217	S
4	-7.006	-1.003	36.417	218	S
4	-7.023	-0.710	36.710	219	S
4	-7.039	-0.597	36.825	220	S
4	-7.055	-0.483	36.940	221	S
4	-7.104	-0.142	37.284	222	S
4	-7.104	-0.028	37.398	223	S
4	-7.104	0.085	37.511	224	S
4	-6.990	0.572	38.012	225	S
4	-6.990	0.881	38.320	226	S
4	-6.990	1.011	38.450	227	S
4	-6.941	1.108	38.559	228	S
4	-6.860	1.222	38.699	229	S
4	-6.909	0.832	39.091	230	S
4	-6.893	0.621	39.303	231	S
4	-6.941	0.426	39.504	232	S
4	-7.006	0.150	39.788	233	S
4	-6.990	0.069	39.870	234	S
4	-6.974	-0.012	39.953	235	S
4	-6.925	-0.174	40.123	236	S
4	-6.925	0.264	40.561	237	S
4	-6.909	0.410	40.708	238	S
4	-6.876	0.686	40.986	239	S
4	-6.844	0.832	41.136	240	S
4	-6.876	0.605	41.365	241	S
4	-6.893	0.637	41.402	242	S
4	-6.812	0.784	41.569	243	S
4	-6.747	0.848	41.661	244	S
4	-6.714	1.043	41.858	245	S
4	-6.633	1.287	42.115	246	S
4	-6.552	1.482	42.326	247	S
4	-6.406	1.595	42.511	248	S
4	-6.227	1.644	42.696	249	S
4	-6.097	1.709	42.842	250	S
4	-5.902	1.709	43.036	251	S
4	-5.724	1.644	43.226	252	S
4	-5.610	1.595	43.350	253	S
4	-5.366	1.547	43.598	254	S
4	-5.301	1.417	43.744	255	S
4	-5.237	1.303	43.875	256	S
4	-5.090	1.173	44.070	257	S
4	-5.058	1.092	44.158	258	S
4	-4.928	0.784	44.492	259	S
4	-4.749	0.491	44.835	260	S
4	-4.717	0.248	45.081	261	S
4	-4.684	-0.045	45.375	262	S
4	-4.619	-0.272	45.611	263	S
4	-4.603	-0.499	45.839	264	S
4	-4.571	-0.645	45.989	265	S
4	-4.571	-0.840	46.183	266	S
4	-4.555	-1.019	46.363	267	S
4	-4.538	-1.100	46.446	268	S
4	-4.555	-1.408	46.755	269	S
4	-4.684	-1.620	47.002	270	S
4	-4.717	-1.733	47.121	271	S
4	-4.766	-1.831	47.229	272	S
4	-4.863	-1.944	47.379	273	S
4	-5.042	-2.058	47.591	274	S
4	-5.237	-2.285	47.890	275	S
4	-5.318	-2.578	48.194	276	S
4	-5.383	-2.675	48.311	277	S
4	-5.431	-2.724	48.380	278	S
4	-5.431	-2.902	48.558	279	S
4	-5.496	-3.178	48.842	280	S
4	-5.496	-3.406	49.069	281	S
4	-5.545	-3.714	49.381	282	S
4	-5.545	-3.860	49.528	283	S
4	-5.545	-4.039	49.706	284	S
4	-5.529	-4.136	49.805	285	S
4	-5.513	-4.299	49.968	286	S
4	-5.431	-4.494	50.179	287	S
4	-5.172	-4.835	50.608	288	S
4	-5.042	-4.851	50.739	289	S
4	-4.960	-4.948	50.866	290	S
4	-4.798	-5.062	51.064	291	S
4	-4.701	-5.208	51.239	292	S
4	-4.587	-5.322	51.400	293	S
4	-4.425	-5.435	51.598	294	S
4	-4.262	-5.565	51.806	295	S
4	-4.116	-5.646	51.973	296	S
4	-3.986	-5.841	52.208	297	S
4	-3.678	-6.036	52.573	298	S
4	-3.256	-6.215	53.031	299	S
5	0.129	0.022	0.000	0	R
5	0.181	-0.030	0.073	1	R
5	0.181	-0.107	0.150	2	R
5	0.181	-0.107	0.150	3	R
5	0.168	-0.030	0.229	4	R
5	0.193	-0.172	0.373	5	R
5	0.181	-0.249	0.451	6	R
5	0.181	-0.223	0.477	7	R
5	0.181	-0.223	0.477	8	R
5	0.155	-0.185	0.523	9	R
5	0.181	-0.223	0.570	10	R
5	0.181	-0.223	0.570	11	R
5	0.155	-0.197	0.606	12	R
5	0.155	-0.197	0.606	13	R
5	0.245	-0.120	0.725	14	R
5	0.219	-0.146	0.761	15	R
5	0.181	-0.172	0.808	16	R
5	0.181	-0.185	0.821	17	R
5	0.142	-0.197	0.862	18	R
5	0.090	-0.107	0.965	19	R
5	-0.013	-0.030	1.094	20	R
5	-0.064	-0.030	1.146	21	R
5	-0.103	-0.030	1.185	22	R
5	-0.129	-0.069	1.231	23	R
5	0.026	-0.043	1.388	24	R
5	0.129	0.138	1.596	25	R
5	0.232	0.241	1.741	26	R
5	0.335	0.370	1.906	27	R
5	0.348	0.421	1.960	28	R
5	0.348	0.576	2.114	29	R
5	0.361	0.718	2.257	30	S
5	0.361	0.756	2.295	31	S
5	0.258	0.756	2.398	32	S
5	0.168	1.027	2.684	33	S
5	0.168	1.027	2.684	34	S
5	0.103	1.143	2.816	35	S
5	-0.026	1.310	3.028	36	S
5	-0.103	1.542	3.272	37	S
5	-0.154	1.697	3.435	38	S
5	-0.322	1.877	3.681	39	S
5	-0.412	2.006	3.839	40	S
5	-0.412	2.006	3.839	41	S
5	-0.464	2.122	3.965	42	S
5	-0.528	2.264	4.121	43	S
5	-0.528	2.380	4.237	44	S
5	-0.515	2.522	4.380	45	S
5	-0.464	2.599	4.472	46	S
5	-0.399	2.599	4.537	47	S
5	-0.232	2.779	4.783	48	S
5	-0.142	2.870	4.911	49	S
5	-0.051	2.960	5.038	50	S
5	-0.026	2.986	5.075	51	S
5	0.077	2.960	5.181	52	S
5	0.297	2.921	5.403	53	S
5	0.477	2.908	5.584	54	S
5	0.529	2.818	5.688	55	S
5	0.928	2.741	6.095	56	S
5	1.121	2.689	6.295	57	S
5	1.327	2.651	6.505	58	S
5	1.766	2.393	7.013	59	S
5	1.946	2.341	7.201	60	S
5	2.075	2.251	7.358	61	S
5	2.255	2.161	7.560	62	S
5	2.384	2.032	7.742	63	S
5	2.539	1.903	7.943	64	S
5	2.693	1.736	8.171	65	S
5	2.706	1.671	8.237	66	S
5	2.797	1.529	8.405	67	S
5	2.913	1.426	8.560	68	S
5	3.041	1.246	8.782	69	S
5	3.106	1.169	8.883	70	S
5	3.222	0.975	9.108	71	S
5	3.312	0.834	9.276	72	S
5	3.325	0.782	9.329	73	S
5	3.389	0.692	9.440	74	S
5	3.518	0.498	9.672	75	S
5	3.596	0.279	9.905	76	S
5	3.712	0.125	10.098	77	S
5	3.802	-0.017	10.266	78	S
5	3.853	-0.094	10.359	79	S
5	3.956	-0.249	10.545	80	S
5	4.047	-0.378	10.702	81	S
5	4.150	-0.532	10.888	82	S
5	4.227	-0.816	11.182	83	S
5	4.266	-0.971	11.341	84	S
5	4.266	-1.151	11.522	85	S
5	4.266	-1.370	11.741	86	S
5	4.266	-1.550	11.921	87	S
5	4.369	-1.911	12.296	88	S
5	4.343	-2.208	12.594	89	S
5	4.253	-2.362	12.773	90	S
5	4.175	-2.504	12.934	91	S
5	4.111	-2.607	13.056	92	S
5	4.034	-2.813	13.276	93	S
5	4.021	-2.942	13.406	94	S
5	3.969	-3.148	13.618	95	S
5	3.918	-3.342	13.818	96	S
5	3.815	-3.535	14.037	97	S
5	3.763	-3.638	14.153	98	S
5	3.699	-3.754	14.285	99	S
5	3.660	-3.844	14.383	100	S
5	3.480	-4.089	14.688	101	S
5	3.351	-4.179	14.845	102	S
5	3.183	-4.295	15.049	103	S
5	2.900	-4.527	15.415	104	S
5	2.681	-4.630	15.657	105	S
5	2.590	-4.669	15.755	106	S
5	2.397	-4.772	15.974	107	S
5	2.178	-4.875	16.216	108	S
5	2.088	-4.914	16.315	109	S
5	1.856	-5.017	16.568	110	S
5	1.572	-5.159	16.885	111	S
5	1.482	-5.249	17.013	112	S
5	1.302	-5.404	17.251	113	S
5	1.031	-5.584	17.576	114	S
5	0.915	-5.623	17.698	115	S
5	0.773	-5.687	17.854	116	S
5	0.567	-5.803	18.090	117	S
5	0.309	-5.880	18.359	118	S
5	-0.013	-5.932	18.686	119	S
5	-0.116	-6.022	18.823	120	S
5	-0.180	-6.022	18.887	121	S
5	-0.283	-5.971	19.002	122	S
5	-0.374	-5.880	19.130	123	S
5	-0.773	-5.764	19.546	124	S
5	-0.889	-5.687	19.685	125	S
5	-1.224	-5.481	20.079	126	S
5	-1.250	-5.481	20.104	127	S
5	-1.456	-5.339	20.355	128	S
5	-1.752	-5.210	20.678	129	S
5	-1.778	-5.197	20.707	130	S
5	-1.881	-5.056	20.882	131	S
5	-2.023	-4.901	21.092	132	S
5	-2.126	-4.798	21.238	133	S
5	-2.229	-4.540	21.515	134	S
5	-2.397	-4.231	21.867	135	S
5	-2.410	-4.102	21.996	136	S
5	-2.435	-3.947	22.153	137	S
5	-2.423	-3.715	22.385	138	S
5	-2.423	-3.638	22.463	139	S
5	-2.332	-3.393	22.724	140	S
5	-2.191	-3.213	22.953	141	S
5	-2.126	-3.136	23.054	142	S
5	-1.972	-2.994	23.264	143	S
5	-1.817	-2.839	23.482	144	S
5	-1.624	-2.646	23.756	145	S
5	-1.520	-2.581	23.877	146	S
5	-1.289	-2.478	24.131	147	S
5	-1.082	-2.453	24.339	148	S
5	-0.850	-2.453	24.571	149	S
5	-0.696	-2.478	24.728	150	S
5	-0.515	-2.569	24.929	151	S
5	-0.412	-2.672	25.075	152	S
5	-0.335	-2.736	25.176	153	S
5	-0.167	-2.955	25.452	154	S
5	0.000	-3.058	25.648	155	S
5	0.077	-3.187	25.799	156	S
5	0.232	-3.329	26.008	157	S
5	0.400	-3.471	26.228	158	S
5	0.516	-3.651	26.442	159	S
5	0.580	-3.767	26.575	160	S
5	0.709	-4.051	26.886	161	S
5	0.825	-4.244	27.112	162	S
5	0.941	-4.411	27.315	163	S
5	1.044	-4.579	27.512	164	S
5	1.121	-4.733	27.685	165	S
5	1.121	-4.927	27.878	166	S
5	1.108	-5.197	28.149	167	S
5	1.121	-5.455	28.407	168	S
5	1.057	-5.648	28.611	169	S
5	0.992	-5.790	28.767	170	S
5	0.889	-5.945	28.953	171	S
5	0.773	-6.112	29.156	172	S
5	0.657	-6.344	29.416	173	S
5	0.593	-6.447	29.537	174	S
5	0.490	-6.512	29.659	175	S
5	0.387	-6.551	29.769	176	S
5	0.219	-6.628	29.954	177	S
5	0.090	-6.744	30.127	178	S
5	-0.064	-6.770	30.284	179	S
5	-0.270	-6.770	30.490	180	S
5	-0.477	-6.770	30.696	181	S
5	-0.593	-6.757	30.813	182	S
5	-0.799	-6.731	31.021	183	S
5	-0.979	-6.705	31.203	184	S
5	-1.173	-6.666	31.400	185	S
5	-1.327	-6.615	31.563	186	S
5	-1.443	-6.576	31.685	187	S
5	-1.533	-6.499	31.804	188	S
5	-1.662	-6.331	32.015	189	S
5	-1.804	-6.215	32.198	190	S
5	-1.984	-6.112	32.406	191	S
5	-2.229	-5.971	32.689	192	S
5	-2.423	-5.842	32.922	193	S
5	-2.551	-5.713	33.104	194	S
5	-2.642	-5.597	33.251	195	S
5	-2.809	-5.378	33.526	196	S
5	-2.899	-5.288	33.654	197	S
5	-3.041	-5.133	33.864	198	S
5	-3.106	-5.017	33.997	199	S
5	-3.222	-4.862	34.190	200	S
5	-3.234	-4.759	34.294	201	S
5	-3.337	-4.630	34.459	202	S
5	-3.350	-4.502	34.588	203	S
5	-3.518	-4.205	34.929	204	S
5	-3.557	-4.089	35.051	205	S
5	-3.569	-3.922	35.219	206	S
5	-3.569	-3.728	35.412	207	S
5	-3.634	-3.574	35.580	208	S
5	-3.647	-3.458	35.696	209	S
5	-3.685	-3.264	35.894	210	S
5	-3.698	-3.071	36.087	211	S
5	-3.737	-2.942	36.222	212	S
5	-3.814	-2.749	36.430	213	S
5	-3.840	-2.646	36.536	214	S
5	-4.033	-2.272	36.957	215	S
5	-4.072	-2.195	37.044	216	S
5	-4.149	-2.014	37.240	217	S
5	-4.188	-1.950	37.315	218	S
5	-4.252	-1.808	37.471	219	S
5	-4.356	-1.666	37.646	220	S
5	-4.394	-1.550	37.768	221	S
5	-4.407	-1.422	37.898	222	S
5	-4.407	-1.241	38.078	223	S
5	-4.433	-1.035	38.286	224	S
5	-4.433	-0.906	38.415	225	S
5	-4.394	-0.597	38.726	226	S
5	-4.420	-0.442	38.883	227	S
5	-4.420	-0.326	38.999	228	S
5	-4.459	-0.185	39.146	229	S
5	-4.459	-0.004	39.327	230	S
5	-4.381	0.176	39.523	231	S
5	-4.317	0.344	39.702	232	S
5	-4.291	0.473	39.834	233	S
5	-4.136	0.627	40.052	234	S
5	-4.072	0.718	40.163	235	S
5	-4.046	0.911	40.358	236	S
5	-3.969	1.001	40.477	237	S
5	-3.866	1.130	40.642	238	S
5	-3.776	1.310	40.844	239	S
5	-3.737	1.375	40.919	240	S
5	-3.647	1.517	41.087	241	S
5	-3.582	1.671	41.255	242	S
5	-3.518	1.787	41.387	243	S
5	-3.389	1.916	41.569	244	S
5	-3.325	2.032	41.702	245	S
5	-3.222	2.187	41.888	246	S
5	-3.118	2.264	42.017	247	S
5	-3.041	2.380	42.156	248	S
5	-2.990	2.470	42.260	249	S
5	-2.861	2.676	42.503	250	S
5	-2.796	2.895	42.732	251	S
5	-2.732	2.986	42.843	252	S
5	-2.629	3.114	43.008	253	S
5	-2.564	3.295	43.199	254	S
5	-2.539	3.450	43.356	255	S
5	-2.410	3.694	43.633	256	S
5	-2.358	3.746	43.705	257	S
5	-2.255	3.913	43.902	258	S
5	-2.191	4.120	44.118	259	S
5	-2.010	4.300	44.373	260	S
5	-1.946	4.364	44.464	261	S
5	-1.868	4.442	44.574	262	S
5	-1.662	4.571	44.817	263	S
5	-1.585	4.661	44.936	264	S
5	-1.456	4.674	45.065	265	S
5	-1.327	4.751	45.216	266	S
5	-1.160	4.880	45.427	267	S
5	-1.044	4.957	45.566	268	S
5	-0.799	4.996	45.814	269	S
5	-0.631	5.035	45.986	270	S
5	-0.502	5.099	46.130	271	S
5	-0.386	5.163	46.263	272	S
5	-0.193	5.241	46.471	273	S
5	-0.103	5.267	46.565	274	S
5	0.000	5.305	46.675	275	S
5	0.103	5.331	46.781	276	S
5	0.168	5.279	46.864	277	S
5	0.258	5.202	46.983	278	S
5	0.425	5.073	47.194	279	S
5	0.529	5.022	47.309	280	S
5	0.735	4.828	47.592	281	S
5	0.773	4.777	47.656	282	S
5	0.851	4.661	47.796	283	S
5	0.941	4.545	47.943	284	S
5	1.018	4.390	48.115	285	S
5	1.044	4.274	48.234	286	S
5	1.083	4.094	48.419	287	S
5	1.083	4.068	48.445	288	S
5	1.121	3.952	48.567	289	S
5	1.121	3.875	48.644	290	S
5	1.147	3.669	48.852	291	S
5	1.173	3.501	49.021	292	S
5	1.224	3.256	49.272	293	S
5	1.224	3.114	49.413	294	S
5	1.199	2.986	49.545	295	S
5	1.134	2.883	49.666	296	S
5	0.967	2.754	49.878	297	S
5	0.902	2.702	49.960	298	S
5	0.696	2.612	50.185	299	S
6	-1.000	-1.701	0.000	0	R
6	-0.869	-1.766	0.146	1	R
6	-0.902	-1.733	0.192	2	R
6	-0.951	-1.668	0.274	3	R
6	-0.935	-1.684	0.297	4	R
6	-0.984	-1.652	0.356	5	R
6	-0.984	-1.652	0.356	6	R
6	-0.951	-1.652	0.389	7	R
6	-0.853	-1.570	0.516	8	R
6	-0.869	-1.603	0.553	9	R
6	-0.853	-1.668	0.620	10	R
6	-0.853	-1.635	0.653	11	R
6	-0.837	-1.701	0.720	12	R
6	-0.869	-1.684	0.757	13	R
6	-0.869	-1.684	0.757	14	R
6	-0.918	-1.652	0.816	15	R
6	-0.935	-1.733	0.899	16	R
6	-0.902	-1.619	1.018	17	R
6	-0.837	-1.537	1.122	18	R
6	-0.886	-1.554	1.174	19	R
6	-0.804	-1.505	1.269	20	R
6	-0.820	-1.439	1.337	21	R
6	-0.837	-1.358	1.420	22	R
6	-0.788	-1.390	1.479	23	R
6	-0.788	-1.390	1.479	24	R
6	-0.755	-1.325	1.552	25	R
6	-0.755	-1.325	1.552	26	R
6	-0.788	-1.341	1.589	27	R
6	-0.837	-1.325	1.640	28	R
6	-0.935	-1.586	1.919	29	R
6	-0.984	-1.554	1.978	30	R
6	-1.180	-1.407	2.223	31	R
6	-1.229	-1.145	2.489	32	R
6	-1.359	-1.031	2.663	33	R
6	-1.376	-0.884	2.811	34	R
6	-1.278	-0.949	2.929	35	R
6	-1.180	-0.966	3.028	36	R
6	-1.147	-1.015	3.087	37	R
6	-1.049	-1.047	3.190	38	R
6	-1.016	-1.113	3.263	39	R
6	-0.951	-1.178	3.356	40	R
6	-0.951	-1.325	3.503	41	R
6	-0.984	-1.472	3.653	42	R
6	-1.082	-1.570	3.792	43	R
6	-1.147	-1.652	3.897	44	R
6	-1.278	-1.668	4.028	45	S
6	-1.408	-1.668	4.159	46	S
6	-1.670	-1.717	4.425	47	S
6	-1.833	-1.799	4.608	48	S
6	-1.948	-1.929	4.781	49	S
6	-2.029	-1.913	4.865	50	S
6	-2.209	-1.782	5.087	51	S
6	-2.242	-1.668	5.206	52	S
6	-2.340	-1.456	5.440	53	S
6	-2.438	-1.309	5.616	54	S
6	-2.438	-1.178	5.747	55	S
6	-2.438	-0.998	5.927	56	S
6	-2.438	-0.949	5.976	57	S
6	-2.438	-0.835	6.090	58	S
6	-2.421	-0.671	6.254	59	S
6	-2.340	-0.345	6.591	60	S
6	-2.242	-0.165	6.796	61	S
6	-2.160	-0.067	6.923	62	S
6	-1.964	0.113	7.189	63	S
6	-1.882	0.194	7.305	64	S
6	-1.735	0.276	7.473	65	S
6	-1.490	0.390	7.743	66	S
6	-1.229	0.554	8.052	67	S
6	-1.098	0.619	8.198	68	S
6	-0.886	0.782	8.466	69	S
6	-0.706	1.093	8.824	70	S
6	-0.690	1.191	8.924	71	S
6	-0.575	1.338	9.110	72	S
6	-0.543	1.583	9.357	73	S
6	-0.396	1.795	9.615	74	S
6	-0.314	2.040	9.874	75	S
6	-0.314	2.138	9.972	76	S
6	-0.200	2.449	10.303	77	S
6	-0.151	2.612	10.473	78	S
6	-0.085	2.857	10.727	79	S
6	-0.020	3.053	10.933	80	S
6	0.160	3.282	11.224	81	S
6	0.209	3.429	11.379	82	S
6	0.356	3.543	11.566	83	S
6	0.454	3.674	11.729	84	S
6	0.503	3.756	11.824	85	S
6	0.715	3.935	12.102	86	S
6	0.862	4.082	12.310	87	S
6	1.058	4.213	12.546	88	S
6	1.483	4.475	13.045	89	S
6	1.581	4.524	13.154	90	S
6	1.679	4.573	13.264	91	S
6	1.875	4.654	13.476	92	S
6	2.071	4.687	13.675	93	S
6	2.251	4.736	13.861	94	S
6	2.398	4.850	14.047	95	S
6	2.676	4.867	14.326	96	S
6	2.921	4.867	14.571	97	S
6	3.035	4.948	14.711	98	S
6	3.149	4.997	14.836	99	S
6	3.313	5.030	15.002	100	S
6	3.492	5.063	15.185	101	S
6	3.590	5.079	15.284	102	S
6	3.705	5.226	15.471	103	S
6	3.738	5.226	15.503	104	S
6	3.738	5.226	15.503	105	S
6	3.917	5.340	15.716	106	S
6	4.032	5.357	15.832	107	S
6	4.064	5.406	15.891	108	S
6	4.113	5.438	15.950	109	S
6	4.342	5.324	16.205	110	S
6	4.391	5.324	16.254	111	S
6	4.505	5.226	16.405	112	S
6	4.587	5.079	16.573	113	S
6	4.652	5.030	16.655	114	S
6	4.799	4.932	16.831	115	S
6	4.979	4.752	17.086	116	S
6	5.093	4.638	17.247	117	S
6	5.339	4.360	17.618	118	S
6	5.502	4.197	17.849	119	S
6	5.584	4.033	18.031	120	S
6	5.763	3.854	18.285	121	S
6	5.845	3.739	18.426	122	S
6	6.025	3.527	18.704	123	S
6	6.057	3.445	18.792	124	S
6	5.992	3.413	18.865	125	S
6	6.025	3.413	18.898	126	S
6	6.090	3.364	18.980	127	S
6	6.204	3.184	19.193	128	S
6	6.253	3.053	19.332	129	S
6	6.270	2.955	19.432	130	S
6	6.417	2.628	19.790	131	S
6	6.466	2.514	19.914	132	S
6	6.596	2.334	20.136	133	S
6	6.645	2.106	20.370	134	S
6	6.662	2.008	20.470	135	S
6	6.727	1.779	20.708	136	S
6	6.809	1.518	20.981	137	S
6	6.825	1.387	21.113	138	S
6	6.841	1.338	21.165	139	S
6	6.841	1.191	21.312	140	S
6	6.923	1.060	21.466	141	S
6	6.939	0.929	21.598	142	S
6	6.956	0.831	21.697	143	S
6	6.923	0.701	21.832	144	S
6	6.874	0.521	22.018	145	S
6	6.907	0.456	22.091	146	S
6	6.956	0.358	22.201	147	S
6	6.972	0.113	22.446	148	S
6	6.988	-0.051	22.610	149	S
6	6.988	-0.051	22.610	150	S
6	7.038	-0.181	22.750	151	S
6	6.988	-0.230	22.819	152	S
6	7.070	-0.132	22.947	153	S
6	6.988	-0.165	23.035	154	S
6	6.988	-0.198	23.068	155	S
6	6.988	-0.214	23.084	156	S
6	7.005	-0.361	23.232	157	S
6	6.939	-0.606	23.485	158	S
6	6.939	-0.655	23.534	159	S
6	6.923	-0.917	23.796	160	S
6	6.907	-1.162	24.042	161	S
6	6.809	-1.390	24.291	162	S
6	6.776	-1.309	24.379	163	S
6	6.711	-1.423	24.510	164	S
6	6.645	-1.586	24.686	165	S
6	6.547	-1.717	24.850	166	S
6	6.400	-1.782	25.011	167	S
6	6.188	-1.913	25.260	168	S
6	6.139	-1.978	25.342	169	S
6	6.090	-2.027	25.411	170	S
6	6.025	-2.109	25.516	171	S
6	5.992	-2.011	25.619	172	S
6	5.927	-2.093	25.724	173	S
6	5.878	-2.109	25.775	174	S
6	5.780	-2.027	25.903	175	S
6	5.714	-1.946	26.007	176	S
6	5.649	-1.750	26.214	177	S
6	5.518	-1.603	26.411	178	S
6	5.437	-1.488	26.551	179	S
6	5.388	-1.390	26.661	180	S
6	5.371	-1.358	26.697	181	S
6	5.306	-1.276	26.802	182	S
6	5.257	-1.162	26.926	183	S
6	5.224	-1.096	27.000	184	S
6	5.224	-1.031	27.065	185	S
6	5.289	-1.064	27.138	186	S
6	5.355	-1.064	27.203	187	S
6	5.437	-1.015	27.299	188	S
6	5.518	-0.900	27.439	189	S
6	5.551	-0.851	27.498	190	S
6	5.714	-0.720	27.707	191	S
6	5.763	-0.704	27.759	192	S
6	5.894	-0.606	27.922	193	S
6	5.992	-0.557	28.032	194	S
6	6.106	-0.492	28.164	195	S
6	6.155	-0.475	28.215	196	S
6	6.221	-0.459	28.283	197	S
6	6.368	-0.410	28.438	198	S
6	6.466	-0.345	28.555	199	S
6	6.613	-0.345	28.702	200	S
6	6.678	-0.312	28.775	201	S
6	6.678	-0.279	28.808	202	S
6	6.743	-0.214	28.900	203	S
6	6.711	-0.132	28.988	204	S
6	6.776	0.096	29.226	205	S
6	6.841	0.211	29.358	206	S
6	6.841	0.211	29.358	207	S
6	6.874	0.178	29.404	208	S
6	6.874	0.276	29.502	209	S
6	6.907	0.374	29.606	210	S
6	6.890	0.505	29.737	211	S
6	6.907	0.652	29.885	212	S
6	6.923	0.733	29.969	213	S
6	6.858	0.831	30.086	214	S
6	6.841	0.929	30.186	215	S
6	6.825	1.028	30.285	216	S
6	6.858	1.109	30.373	217	S
6	6.825	1.175	30.446	218	S
6	6.825	1.273	30.544	219	S
6	6.825	1.273	30.544	220	S
6	6.809	1.338	30.611	221	S
6	6.792	1.469	30.743	222	S
6	6.760	1.632	30.910	223	S
6	6.760	1.632	30.910	224	S
6	6.727	1.746	31.029	225	S
6	6.694	1.893	31.179	226	S
6	6.629	1.991	31.297	227	S
6	6.596	2.024	31.343	228	S
6	6.564	2.155	31.478	229	S
6	6.547	2.318	31.642	230	S
6	6.531	2.449	31.774	231	S
6	6.417	2.612	31.973	232	S
6	6.090	3.347	32.778	233	S
6	6.090	3.315	32.811	234	S
6	6.074	3.331	32.834	235	S
6	6.008	3.364	32.907	236	S
6	6.025	3.462	33.006	237	S
6	6.025	3.462	33.006	238	S
6	5.992	3.527	33.079	239	S
6	5.959	3.674	33.230	240	S
6	5.943	3.690	33.253	241	S
6	5.878	3.772	33.357	242	S
6	5.845	3.805	33.404	243	S
6	5.829	3.968	33.568	244	S
6	5.763	4.001	33.641	245	S
6	5.665	4.115	33.792	246	S
6	5.649	4.213	33.891	247	S
6	5.535	4.295	34.031	248	S
6	5.469	4.377	34.136	249	S
6	5.306	4.442	34.312	250	S
6	5.159	4.687	34.598	251	S
6	5.028	4.769	34.752	252	S
6	4.995	4.801	34.798	253	S
6	4.979	4.850	34.850	254	S
6	4.865	4.965	35.011	255	S
6	4.767	5.046	35.139	256	S
6	4.652	5.128	35.280	257	S
6	4.522	5.308	35.502	258	S
6	4.407	5.422	35.664	259	S
6	4.358	5.471	35.733	260	S
6	4.097	5.618	36.033	261	S
6	4.015	5.667	36.128	262	S
6	3.885	5.749	36.282	263	S
6	3.803	5.830	36.398	264	S
6	3.640	5.928	36.588	265	S
6	3.640	5.749	36.768	266	S
6	3.558	5.651	36.895	267	S
6	3.509	5.667	36.947	268	S
6	3.541	5.732	37.020	269	S
6	3.509	5.749	37.057	270	S
6	3.558	5.700	37.126	271	S
6	3.590	5.749	37.185	272	S
6	3.558	5.667	37.273	273	S
6	3.492	5.618	37.355	274	S
6	3.509	5.683	37.422	275	S
6	3.509	5.618	37.487	276	S
6	3.492	5.700	37.571	277	S
6	3.738	5.553	37.856	278	S
6	3.868	5.373	38.079	279	S
6	3.836	5.389	38.115	280	S
6	3.770	5.275	38.247	281	S
6	3.754	5.161	38.362	282	S
6	3.705	5.112	38.432	283	S
6	3.623	5.112	38.513	284	S
6	3.623	5.095	38.530	285	S
6	3.656	5.079	38.566	286	S
6	3.443	5.226	38.824	287	S
6	3.427	5.308	38.908	288	S
6	3.460	5.275	38.954	289	S
6	3.607	5.259	39.102	290	S
6	3.819	5.210	39.320	291	S
6	3.901	5.210	39.402	292	S
6	3.917	5.259	39.453	293	S
6	3.983	5.242	39.521	294	S
6	3.966	5.275	39.557	295	S
6	3.983	5.242	39.594	296	S
6	3.950	5.308	39.667	297	S
6	4.162	5.291	39.880	298	S
6	4.162	5.291	39.880	299	S
7	0.433	2.208	0.000	0	R
7	0.498	2.143	0.092	1	R
7	0.514	2.126	0.115	2	R
7	0.466	1.931	0.316	3	R
7	0.530	1.883	0.397	4	R
7	0.547	1.899	0.420	5	R
7	0.628	1.980	0.535	6	R
7	0.612	1.980	0.551	7	R
7	0.644	2.045	0.623	8	R
7	0.774	2.045	0.753	9	R
7	0.725	2.094	0.822	10	R
7	0.725	2.094	0.822	11	R
7	0.530	2.094	1.017	12	R
7	0.449	2.078	1.100	13	R
7	0.401	2.110	1.158	14	R
7	0.449	1.980	1.297	15	R
7	0.514	1.931	1.378	16	R
7	0.498	1.931	1.395	17	R
7	0.417	1.834	1.521	18	R
7	0.449	1.785	1.580	19	R
7	0.271	1.526	1.895	20	R
7	0.319	1.331	2.096	21	R
7	0.319	1.282	2.145	22	R
7	0.336	1.071	2.356	23	R
7	0.336	0.941	2.486	24	R
7	0.336	0.844	2.584	25	R
7	0.352	0.844	2.600	26	R
7	0.352	0.860	2.616	27	R
7	0.384	0.973	2.734	28	R
7	0.368	0.957	2.757	29	R
7	0.319	0.892	2.839	30	R
7	0.352	0.941	2.897	31	R
7	0.433	0.892	2.992	32	R
7	0.563	1.022	3.176	33	R
7	0.482	1.103	3.290	34	R
7	0.466	1.331	3.518	35	R
7	0.401	1.379	3.599	36	S
7	0.254	1.461	3.767	37	S
7	0.043	1.655	4.054	38	S
7	-0.103	1.753	4.230	39	S
7	-0.281	1.769	4.409	40	S
7	-0.346	1.769	4.474	41	S
7	-0.330	1.802	4.510	42	S
7	-0.330	1.850	4.559	43	S
7	-0.346	1.948	4.658	44	S
7	-0.103	1.802	4.942	45	S
7	-0.087	1.802	4.958	46	S
7	-0.054	1.802	4.990	47	S
7	-0.005	1.850	5.059	48	S
7	0.076	1.785	5.163	49	S
7	0.189	1.785	5.277	50	S
7	0.401	1.753	5.490	51	S
7	0.595	1.720	5.688	52	S
7	0.660	1.688	5.761	53	S
7	0.742	1.639	5.855	54	S
7	1.001	1.574	6.123	55	S
7	1.310	1.363	6.497	56	S
7	1.472	1.282	6.678	57	S
7	1.651	1.136	6.909	58	S
7	1.927	0.957	7.238	59	S
7	2.073	0.876	7.405	60	S
7	2.349	0.795	7.693	61	S
7	2.317	0.811	7.729	62	S
7	2.333	0.795	7.752	63	S
7	2.398	0.844	7.833	64	S
7	2.463	0.779	7.925	65	S
7	2.593	0.762	8.056	66	S
7	2.706	0.811	8.180	67	S
7	2.934	0.811	8.407	68	S
7	2.917	0.892	8.490	69	S
7	3.096	1.055	8.731	70	S
7	3.339	1.103	8.980	71	S
7	3.534	1.217	9.205	72	S
7	3.697	1.266	9.375	73	S
7	3.762	1.379	9.506	74	S
7	3.729	1.428	9.564	75	S
7	3.940	1.396	9.778	76	S
7	4.233	1.396	10.070	77	S
7	4.411	1.428	10.252	78	S
7	4.574	1.542	10.450	79	S
7	4.703	1.558	10.581	80	S
7	4.898	1.558	10.775	81	S
7	5.028	1.542	10.906	82	S
7	5.158	1.526	11.037	83	S
7	5.402	1.477	11.286	84	S
7	5.661	1.444	11.547	85	S
7	5.856	1.444	11.742	86	S
7	6.100	1.428	11.986	87	S
7	6.360	1.412	12.247	88	S
7	6.408	1.428	12.298	89	S
7	6.571	1.444	12.461	90	S
7	6.636	1.444	12.526	91	S
7	6.425	1.655	12.825	92	S
7	6.441	1.883	13.053	93	S
7	6.473	2.013	13.186	94	S
7	6.392	2.110	13.313	95	S
7	6.149	2.321	13.636	96	S
7	6.100	2.370	13.705	97	S
7	5.889	2.516	13.961	98	S
7	5.937	2.695	14.146	99	S
7	5.872	2.873	14.336	100	S
7	5.759	3.068	14.562	101	S
7	5.759	3.214	14.708	102	S
7	5.759	3.328	14.822	103	S
7	5.759	3.425	14.919	104	S
7	5.694	3.701	15.203	105	S
7	5.450	3.961	15.559	106	S
7	5.239	4.221	15.894	107	S
7	5.158	4.302	16.008	108	S
7	4.996	4.529	16.288	109	S
7	4.833	4.724	16.541	110	S
7	4.590	5.049	16.947	111	S
7	4.444	5.179	17.143	112	S
7	4.297	5.309	17.338	113	S
7	4.233	5.390	17.442	114	S
7	4.005	5.536	17.713	115	S
7	3.908	5.634	17.850	116	S
7	3.810	5.715	17.977	117	S
7	3.616	5.877	18.231	118	S
7	3.453	5.991	18.429	119	S
7	3.177	6.169	18.758	120	S
7	2.917	6.267	19.035	121	S
7	2.593	6.445	19.406	122	S
7	2.511	6.494	19.501	123	S
7	2.365	6.543	19.655	124	S
7	2.154	6.592	19.871	125	S
7	1.976	6.592	20.050	126	S
7	1.667	6.689	20.373	127	S
7	1.440	6.721	20.603	128	S
7	1.261	6.754	20.785	129	S
7	1.164	6.754	20.882	130	S
7	0.904	6.770	21.142	131	S
7	0.514	6.868	21.544	132	S
7	0.222	6.900	21.838	133	S
7	0.027	6.884	22.034	134	S
7	-0.216	6.868	22.278	135	S
7	-0.541	6.868	22.602	136	S
7	-0.541	6.868	22.602	137	S
7	-0.785	6.803	22.854	138	S
7	-1.012	6.770	23.084	139	S
7	-1.191	6.721	23.269	140	S
7	-1.434	6.721	23.513	141	S
7	-1.613	6.624	23.716	142	S
7	-1.970	6.575	24.077	143	S
7	-2.035	6.543	24.149	144	S
7	-2.311	6.429	24.448	145	S
7	-2.555	6.332	24.710	146	S
7	-2.685	6.234	24.873	147	S
7	-2.847	6.251	25.036	148	S
7	-3.139	6.169	25.339	149	S
7	-3.269	6.072	25.501	150	S
7	-3.464	5.975	25.719	151	S
7	-3.561	5.910	25.836	152	S
7	-3.821	5.812	26.114	153	S
7	-4.081	5.666	26.412	154	S
7	-4.146	5.536	26.557	155	S
7	-4.406	5.341	26.882	156	S
7	-4.536	5.211	27.066	157	S
7	-4.779	5.017	27.377	158	S
7	-4.860	4.919	27.504	159	S
7	-4.941	4.854	27.608	160	S
7	-5.185	4.692	27.901	161	S
7	-5.282	4.562	28.063	162	S
7	-5.429	4.383	28.294	163	S
7	-5.477	4.318	28.375	164	S
7	-5.542	4.270	28.457	165	S
7	-5.672	4.107	28.664	166	S
7	-5.916	3.831	29.033	167	S
7	-5.981	3.653	29.223	168	S
7	-6.046	3.506	29.383	169	S
7	-6.159	3.312	29.608	170	S
7	-6.175	3.165	29.755	171	S
7	-6.143	3.036	29.889	172	S
7	-5.997	3.052	30.036	173	S
7	-5.899	2.987	30.153	174	S
7	-5.997	3.328	30.508	175	S
7	-5.835	3.360	30.673	176	S
7	-5.835	3.474	30.787	177	S
7	-5.899	3.490	30.854	178	S
7	-5.997	3.393	30.992	179	S
7	-6.240	3.084	31.385	180	S
7	-6.289	2.987	31.494	181	S
7	-6.370	2.808	31.690	182	S
7	-6.452	2.662	31.857	183	S
7	-6.257	2.857	32.133	184	S
7	-6.127	2.695	32.341	185	S
7	-5.964	2.743	32.510	186	S
7	-6.127	2.825	32.692	187	S
7	-6.175	2.873	32.761	188	S
7	-6.208	2.889	32.797	189	S
7	-5.964	3.117	33.130	190	S
7	-6.046	2.906	33.356	191	S
7	-6.111	2.678	33.593	192	S
7	-6.240	2.760	33.746	193	S
7	-6.257	2.776	33.769	194	S
7	-6.354	2.597	33.972	195	S
7	-6.468	2.386	34.212	196	S
7	-6.500	2.337	34.270	197	S
7	-6.679	1.996	34.655	198	S
[truncated: 1,601 more rows]
