# Supplementary material for: Behavioral and pharmacological characterization of planarian nociception
Source: Front Mol Neurosci. 2024 May 1;17:1368009. doi: 10.3389/fnmol.2024.1368009 (PMC11094297; doi:10.3389/fnmol.2024.1368009)
Supplement: Supplementary file 1 [file Data_Sheet_1.ZIP › Article planarian nociception - code and data/arena/AITC25.csv]

n	x	y	L	t	behavior
1	-1.007	2.903	0.000	0	R
1	-1.047	2.824	0.088	1	R
1	-1.145	2.883	0.203	2	R
1	-1.126	2.962	0.285	3	R
1	-1.007	2.982	0.405	4	R
1	-1.145	2.922	0.555	5	R
1	-1.145	2.883	0.595	6	R
1	-1.126	2.824	0.657	7	R
1	-1.205	2.863	0.746	8	R
1	-1.126	3.001	0.905	9	R
1	-1.106	2.883	1.025	10	R
1	-0.928	2.843	1.207	11	R
1	-1.066	2.824	1.347	12	R
1	-1.106	2.764	1.418	13	R
1	-1.106	2.764	1.418	14	R
1	-0.987	2.843	1.560	15	R
1	-1.007	2.883	1.604	16	R
1	-0.987	2.942	1.667	17	R
1	-0.948	2.922	1.711	18	R
1	-0.849	2.804	1.865	19	R
1	-0.790	2.843	1.936	20	R
1	-0.770	2.922	2.018	21	R
1	-0.750	2.962	2.062	22	R
1	-0.869	3.061	2.216	23	R
1	-0.968	3.120	2.331	24	R
1	-0.968	3.120	2.331	25	R
1	-0.889	3.179	2.430	26	R
1	-0.810	3.238	2.529	27	R
1	-0.750	3.219	2.591	28	R
1	-0.711	3.179	2.647	29	R
1	-0.691	3.100	2.728	30	R
1	-0.790	2.942	2.915	31	R
1	-0.829	2.843	3.021	32	R
1	-0.948	2.685	3.219	33	R
1	-1.066	2.646	3.343	34	R
1	-1.323	2.606	3.603	35	R
1	-0.987	2.587	3.939	36	R
1	-0.908	2.626	4.028	37	R
1	-0.849	2.705	4.126	38	R
1	-0.731	2.784	4.269	39	R
1	-0.533	2.764	4.467	40	R
1	-0.494	2.705	4.538	41	R
1	-0.652	2.587	4.736	42	R
1	-0.691	2.527	4.807	43	R
1	-0.790	2.389	4.977	44	R
1	-0.869	2.291	5.103	45	R
1	-0.908	2.152	5.247	46	R
1	-0.908	2.152	5.247	47	R
1	-0.691	2.271	5.495	48	R
1	-0.592	2.350	5.621	49	R
1	-0.494	2.409	5.736	50	R
1	-0.711	2.370	5.957	51	R
1	-0.889	2.468	6.160	52	R
1	-1.066	2.508	6.342	53	R
1	-1.126	2.508	6.401	54	R
1	-1.007	2.804	6.721	55	R
1	-1.027	2.942	6.860	56	R
1	-1.007	3.061	6.980	57	R
1	-0.987	3.199	7.120	58	R
1	-0.968	3.357	7.279	59	R
1	-1.007	2.685	7.952	60	R
1	-1.027	2.685	7.971	61	R
1	-0.928	2.824	8.141	62	R
1	-0.849	2.784	8.230	63	R
1	-0.711	2.784	8.368	64	G
1	-0.612	2.942	8.554	65	G
1	-0.513	3.140	8.775	66	G
1	-0.474	3.298	8.938	67	G
1	-0.454	3.377	9.019	68	G
1	-0.415	3.535	9.182	69	G
1	-0.375	3.693	9.345	70	G
1	-0.336	3.890	9.546	71	G
1	-0.237	4.048	9.732	72	G
1	-0.059	4.285	10.030	73	G
1	-0.039	4.344	10.090	74	G
1	-0.039	4.344	10.090	75	G
1	-0.020	4.561	10.310	76	G
1	-0.020	4.621	10.370	77	G
1	0.079	4.739	10.520	78	G
1	0.099	4.818	10.600	79	S
1	-0.415	4.008	11.560	80	S
1	-0.415	3.989	11.580	81	S
1	-0.632	3.969	11.800	82	S
1	-0.849	4.166	12.090	83	S
1	-0.928	4.226	12.190	84	S
1	-1.126	4.206	12.390	85	S
1	-1.323	4.226	12.590	86	S
1	-1.422	4.245	12.690	87	S
1	-1.501	4.265	12.770	88	S
1	-1.678	4.324	12.960	89	S
1	-1.777	4.364	13.070	90	S
1	-2.093	4.364	13.380	91	S
1	-2.370	4.364	13.660	92	S
1	-2.488	4.364	13.780	93	S
1	-2.567	4.324	13.860	94	S
1	-2.745	4.245	14.060	95	S
1	-2.903	4.226	14.220	96	S
1	-2.982	4.068	14.390	97	S
1	-3.080	3.870	14.620	98	S
1	-3.258	3.752	14.830	99	S
1	-3.357	3.653	14.970	100	S
1	-3.456	3.475	15.170	101	S
1	-3.554	3.396	15.300	102	S
1	-3.633	3.278	15.440	103	S
1	-3.831	3.041	15.750	104	S
1	-3.929	2.863	15.950	105	S
1	-3.989	2.705	16.120	106	S
1	-4.147	2.527	16.360	107	S
1	-4.245	2.429	16.500	108	S
1	-4.403	2.231	16.750	109	S
1	-4.561	2.113	16.950	110	S
1	-4.640	1.955	17.130	111	S
1	-4.779	1.757	17.370	112	S
1	-4.917	1.619	17.560	113	S
1	-5.094	1.441	17.810	114	S
1	-5.134	1.165	18.090	115	S
1	-5.134	0.987	18.270	116	S
1	-5.173	0.987	18.310	117	S
1	-5.213	0.829	18.470	118	S
1	-5.312	0.592	18.730	119	S
1	-5.292	0.474	18.850	120	S
1	-5.450	0.237	19.130	121	S
1	-5.489	0.039	19.340	122	S
1	-5.489	-0.158	19.530	123	S
1	-5.450	-0.415	19.790	124	S
1	-5.371	-0.592	19.990	125	S
1	-5.351	-0.770	20.170	126	S
1	-5.292	-0.869	20.280	127	S
1	-5.154	-0.869	20.420	128	S
1	-5.134	-0.968	20.520	129	S
1	-5.055	-1.047	20.630	130	S
1	-4.956	-1.205	20.820	131	S
1	-4.858	-1.501	21.130	132	S
1	-4.779	-1.797	21.440	133	S
1	-4.660	-1.896	21.590	134	S
1	-4.542	-2.133	21.860	135	S
1	-4.482	-2.330	22.060	136	S
1	-4.324	-2.567	22.350	137	S
1	-4.324	-2.567	22.350	138	S
1	-4.305	-2.804	22.580	139	S
1	-4.265	-2.942	22.730	140	S
1	-4.226	-3.100	22.890	141	S
1	-4.186	-3.357	23.150	142	S
1	-3.870	-3.515	23.500	143	S
1	-3.831	-3.614	23.610	144	S
1	-3.831	-3.633	23.630	145	S
1	-3.771	-3.712	23.730	146	S
1	-3.732	-3.831	23.850	147	S
1	-3.653	-4.147	24.180	148	S
1	-3.614	-4.384	24.420	149	S
1	-3.515	-4.660	24.710	150	S
1	-3.416	-4.798	24.880	151	S
1	-3.396	-4.956	25.040	152	S
1	-3.337	-5.154	25.250	153	S
1	-3.278	-5.331	25.440	154	S
1	-3.179	-5.489	25.620	155	S
1	-3.140	-5.509	25.670	156	S
1	-2.824	-5.746	26.060	157	S
1	-2.784	-5.825	26.150	158	S
1	-2.646	-6.042	26.410	159	S
1	-2.567	-6.121	26.520	160	S
1	-2.429	-6.161	26.660	161	S
1	-2.231	-6.259	26.880	162	S
1	-2.073	-6.319	27.050	163	S
1	-1.856	-6.378	27.280	164	S
1	-1.540	-6.457	27.600	165	S
1	-1.362	-6.556	27.810	166	S
1	-1.185	-6.575	27.990	167	S
1	-1.027	-6.615	28.150	168	S
1	-0.908	-6.635	28.270	169	S
1	-0.731	-6.615	28.450	170	S
1	-0.652	-6.615	28.530	171	S
1	-0.316	-6.654	28.860	172	S
1	-0.079	-6.654	29.100	173	S
1	0.158	-6.694	29.340	174	S
1	0.237	-6.694	29.420	175	S
1	0.316	-6.674	29.500	176	S
1	0.276	-6.694	29.550	177	S
1	0.276	-6.694	29.550	178	S
1	0.375	-6.714	29.650	179	S
1	0.355	-6.694	29.670	180	S
1	0.237	-6.753	29.810	181	S
1	0.138	-6.793	29.910	182	S
1	-0.079	-6.852	30.140	183	S
1	-0.197	-6.832	30.260	184	S
1	-0.375	-6.872	30.440	185	S
1	-0.592	-6.872	30.660	186	S
1	-0.731	-6.872	30.800	187	S
1	-0.829	-6.891	30.900	188	S
1	-1.205	-6.812	31.280	189	S
1	-1.461	-6.773	31.540	190	S
1	-1.659	-6.714	31.750	191	S
1	-1.836	-6.674	31.930	192	S
1	-1.935	-6.615	32.040	193	S
1	-2.113	-6.556	32.230	194	S
1	-2.291	-6.496	32.420	195	S
1	-2.449	-6.477	32.580	196	S
1	-2.547	-6.457	32.680	197	S
1	-2.705	-6.398	32.850	198	S
1	-2.982	-6.259	33.160	199	S
1	-3.278	-6.141	33.470	200	S
1	-3.475	-5.963	33.740	201	S
1	-3.535	-5.884	33.840	202	S
1	-3.693	-5.845	34.000	203	S
1	-3.969	-5.726	34.300	204	S
1	-4.166	-5.588	34.540	205	S
1	-4.206	-5.430	34.710	206	S
1	-4.226	-5.312	34.830	207	S
1	-4.226	-5.292	34.850	208	S
1	-4.403	-5.154	35.070	209	S
1	-4.403	-5.154	35.070	210	S
1	-4.423	-5.015	35.210	211	S
1	-4.660	-4.877	35.480	212	S
1	-4.759	-4.818	35.600	213	S
1	-4.838	-4.779	35.690	214	S
1	-4.917	-4.640	35.850	215	S
1	-4.976	-4.640	35.910	216	S
1	-5.173	-4.542	36.130	217	S
1	-5.173	-4.482	36.190	218	S
1	-5.213	-4.443	36.240	219	S
1	-5.371	-4.285	36.470	220	S
1	-5.529	-4.008	36.780	221	S
1	-5.805	-3.752	37.160	222	S
1	-5.963	-3.475	37.480	223	S
1	-6.082	-3.278	37.710	224	S
1	-6.082	-3.140	37.850	225	S
1	-6.141	-3.001	38.000	226	S
1	-6.181	-2.824	38.180	227	S
1	-6.240	-2.547	38.460	228	S
1	-6.398	-2.449	38.650	229	S
1	-6.516	-2.350	38.800	230	S
1	-6.575	-2.172	38.990	231	S
1	-6.635	-1.935	39.240	232	S
1	-6.694	-1.698	39.480	233	S
1	-6.714	-1.441	39.740	234	S
1	-6.872	-1.323	39.930	235	S
1	-6.872	-1.283	39.970	236	S
1	-6.911	-1.165	40.100	237	S
1	-6.891	-0.968	40.300	238	S
1	-6.931	-0.770	40.500	239	S
1	-6.931	-0.632	40.640	240	S
1	-6.911	-0.494	40.780	241	S
1	-6.812	-0.355	40.950	242	S
1	-6.812	-0.316	40.990	243	S
1	-6.714	-0.237	41.110	244	S
1	-6.694	-0.099	41.250	245	S
1	-6.694	0.000	41.350	246	S
1	-6.575	0.178	41.560	247	S
1	-6.556	0.237	41.630	248	S
1	-6.852	-0.276	42.220	249	S
1	-6.753	-0.375	42.360	250	S
1	-6.733	-0.415	42.400	251	S
1	-6.733	-0.415	42.400	252	S
1	-6.753	-0.257	42.560	253	S
1	-6.753	0.020	42.840	254	S
1	-6.793	0.178	43.000	255	S
1	-6.793	0.276	43.100	256	S
1	-6.773	0.434	43.260	257	S
1	-6.753	0.592	43.420	258	S
1	-6.753	0.750	43.580	259	S
1	-6.714	0.948	43.780	260	S
1	-6.674	1.165	44.000	261	S
1	-6.674	1.283	44.120	262	S
1	-6.575	1.678	44.520	263	S
1	-6.477	1.896	44.760	264	S
1	-6.358	2.073	44.980	265	S
1	-6.378	2.310	45.210	266	S
1	-6.358	2.429	45.340	267	S
1	-6.299	2.606	45.520	268	S
1	-6.259	2.725	45.650	269	S
1	-6.181	2.843	45.790	270	S
1	-6.181	2.903	45.850	271	S
1	-6.102	2.962	45.950	272	S
1	-5.963	3.140	46.170	273	S
1	-5.786	3.456	46.540	274	S
1	-5.608	3.633	46.790	275	S
1	-5.391	3.910	47.140	276	S
1	-5.292	4.127	47.380	277	S
1	-5.252	4.265	47.520	278	S
1	-5.233	4.265	47.540	279	S
1	-5.193	4.285	47.580	280	S
1	-5.114	4.364	47.700	281	S
1	-4.877	4.601	48.030	282	S
1	-4.719	4.739	48.240	283	S
1	-4.601	4.877	48.420	284	S
1	-4.463	5.015	48.620	285	S
1	-4.305	5.154	48.830	286	S
1	-4.068	5.292	49.100	287	S
1	-3.929	5.391	49.270	288	S
1	-3.890	5.489	49.380	289	S
1	-3.732	5.588	49.570	290	S
1	-3.693	5.628	49.620	291	S
1	-3.831	5.410	49.880	292	S
1	-3.850	5.410	49.900	293	S
1	-4.008	5.371	50.060	294	S
1	-4.186	5.351	50.240	295	S
1	-4.364	5.233	50.450	296	S
1	-4.443	5.134	50.580	297	S
1	-4.463	5.094	50.620	298	S
1	-4.601	4.956	50.820	299	S
2	0.791	-1.038	0.000	0	R
2	0.791	-1.038	0.000	1	R
2	0.791	-1.038	0.000	2	R
2	1.003	-1.126	0.229	3	R
2	1.073	-1.178	0.317	4	R
2	1.020	-0.985	0.517	5	R
2	1.038	-1.090	0.624	6	R
2	1.108	-1.020	0.724	7	R
2	1.020	-0.862	0.905	8	R
2	0.879	-0.985	1.092	9	R
2	0.915	-0.985	1.127	10	R
2	0.915	-0.967	1.144	11	R
2	0.985	-0.967	1.215	12	R
2	1.020	-1.003	1.264	13	R
2	1.003	-1.161	1.424	14	R
2	0.967	-1.178	1.463	15	R
2	0.862	-1.178	1.569	16	R
2	0.668	-1.178	1.762	17	R
2	0.809	-1.073	1.938	18	R
2	0.844	-1.038	1.988	19	R
2	0.827	-0.985	2.043	20	R
2	0.756	-0.897	2.156	21	R
2	0.897	-1.055	2.368	22	R
2	0.897	-0.985	2.438	23	R
2	0.791	-0.950	2.549	24	R
2	0.756	-0.967	2.589	25	R
2	0.950	-0.932	2.785	26	R
2	0.950	-1.020	2.873	27	R
2	0.950	-1.073	2.926	28	R
2	0.897	-1.090	2.982	29	R
2	0.932	-1.090	3.017	30	R
2	1.003	-1.126	3.095	31	R
2	1.196	-1.003	3.325	32	R
2	1.249	-0.985	3.380	33	R
2	1.284	-0.897	3.475	34	R
2	1.301	-0.879	3.500	35	R
2	1.425	-0.915	3.628	36	R
2	1.653	-0.897	3.857	37	R
2	1.477	-0.950	4.041	38	R
2	1.301	-0.915	4.220	39	R
2	1.231	-0.897	4.293	40	R
2	1.178	-0.950	4.367	41	R
2	1.038	-0.950	4.508	42	R
2	0.967	-0.950	4.578	43	R
2	0.844	-0.967	4.703	44	G
2	0.563	-1.003	4.986	45	G
2	0.475	-1.073	5.099	46	G
2	0.352	-1.196	5.273	47	G
2	0.176	-1.319	5.488	48	G
2	0.141	-1.372	5.551	49	G
2	0.106	-1.477	5.662	50	G
2	0.088	-1.600	5.787	51	G
2	0.070	-1.776	5.964	52	G
2	0.088	-1.794	5.988	53	G
2	0.176	-1.671	6.140	54	G
2	0.281	-1.477	6.360	55	G
2	0.317	-1.354	6.488	56	G
2	0.492	-1.214	6.713	57	G
2	0.475	-1.108	6.820	58	G
2	0.598	-1.038	6.962	59	G
2	0.756	-0.985	7.129	60	G
2	0.897	-0.932	7.279	61	G
2	1.143	-0.950	7.526	62	G
2	1.266	-0.932	7.651	63	G
2	1.442	-0.932	7.826	64	R
2	1.653	-0.932	8.037	65	R
2	1.741	-0.915	8.127	66	R
2	1.425	-0.932	8.444	67	R
2	1.495	-0.985	8.532	68	R
2	1.495	-1.020	8.567	69	R
2	1.513	-1.090	8.640	70	R
2	1.442	-0.879	8.862	71	R
2	1.442	-0.686	9.056	72	R
2	1.126	-0.791	9.390	73	R
2	1.020	-0.668	9.552	74	R
2	0.985	-0.369	9.853	75	R
2	0.809	-0.141	10.140	76	R
2	0.756	-0.053	10.240	77	R
2	0.809	0.088	10.390	78	R
2	0.809	0.176	10.480	79	R
2	0.774	0.334	10.640	80	R
2	0.739	0.405	10.720	81	G
2	0.704	0.598	10.920	82	G
2	0.686	0.809	11.130	83	G
2	0.563	1.108	11.450	84	G
2	0.475	1.249	11.620	85	G
2	0.422	1.442	11.820	86	G
2	0.299	1.583	12.010	87	G
2	0.123	1.706	12.220	88	G
2	-0.088	1.776	12.450	89	G
2	-0.141	1.794	12.500	90	G
2	-0.334	1.899	12.720	91	G
2	-0.686	1.952	13.080	92	G
2	-0.862	1.952	13.250	93	G
2	-1.003	1.935	13.390	94	G
2	-1.003	2.023	13.480	95	G
2	-1.337	2.075	13.820	96	G
2	-1.812	2.005	14.300	97	G
2	-1.864	2.111	14.420	98	G
2	-1.847	2.075	14.460	99	G
2	-2.023	2.005	14.650	100	G
2	-1.794	2.093	14.890	101	G
2	-1.671	2.286	15.120	102	G
2	-1.671	2.322	15.160	103	G
2	-1.724	2.374	15.230	104	G
2	-1.600	2.216	15.430	105	G
2	-1.548	2.163	15.510	106	G
2	-1.548	2.005	15.670	107	G
2	-1.618	1.882	15.810	108	G
2	-1.829	1.812	16.030	109	G
2	-2.058	1.776	16.260	110	G
2	-2.322	1.724	16.530	111	G
2	-2.410	1.688	16.620	112	G
2	-2.568	1.583	16.810	113	G
2	-2.656	1.565	16.900	114	G
2	-2.709	1.548	16.960	115	G
2	-2.286	1.600	17.390	116	G
2	-2.146	1.724	17.570	117	G
2	-2.023	1.741	17.700	118	G
2	-1.987	1.776	17.750	119	G
2	-1.688	1.671	18.060	120	G
2	-1.618	1.618	18.150	121	G
2	-1.548	1.495	18.290	122	G
2	-1.495	1.301	18.490	123	G
2	-1.425	1.038	18.770	124	G
2	-1.319	0.844	18.990	125	G
2	-1.389	0.721	19.130	126	G
2	-1.460	0.528	19.330	127	G
2	-1.477	0.352	19.510	128	G
2	-1.477	0.158	19.700	129	G
2	-1.548	0.018	19.860	130	G
2	-1.618	-0.106	20.000	131	G
2	-1.776	-0.264	20.230	132	G
2	-1.794	-0.405	20.370	133	G
2	-1.829	-0.528	20.500	134	G
2	-1.882	-0.704	20.680	135	G
2	-1.970	-0.774	20.790	136	G
2	-2.005	-1.003	21.030	137	G
2	-2.058	-1.161	21.190	138	G
2	-2.058	-1.337	21.370	139	G
2	-2.146	-1.548	21.600	140	G
2	-2.163	-1.706	21.760	141	G
2	-2.234	-1.952	22.010	142	G
2	-2.198	-1.882	22.090	143	G
2	-2.269	-1.987	22.220	144	G
2	-2.304	-2.111	22.350	145	S
2	-2.322	-2.146	22.380	146	S
2	-2.515	-2.234	22.600	147	S
2	-2.761	-2.286	22.850	148	S
2	-2.937	-2.410	23.060	149	S
2	-3.131	-2.515	23.280	150	S
2	-3.271	-2.603	23.450	151	G
2	-3.430	-2.673	23.620	152	G
2	-3.570	-2.691	23.770	153	G
2	-3.658	-2.744	23.870	154	G
2	-3.887	-2.814	24.110	155	G
2	-4.063	-2.814	24.280	156	G
2	-4.186	-2.832	24.410	157	G
2	-4.344	-2.884	24.570	158	G
2	-4.450	-2.902	24.680	159	G
2	-4.643	-2.884	24.880	160	G
2	-4.749	-2.867	24.980	161	G
2	-4.925	-2.937	25.170	162	G
2	-5.083	-2.955	25.330	163	G
2	-5.188	-2.920	25.440	164	G
2	-5.294	-2.867	25.560	165	G
2	-5.364	-2.779	25.670	166	G
2	-5.470	-2.744	25.780	167	G
2	-5.153	-2.726	26.100	168	G
2	-4.907	-2.832	26.370	169	G
2	-4.801	-2.972	26.540	170	S
2	-4.784	-3.095	26.670	171	S
2	-4.696	-3.307	26.900	172	S
2	-4.626	-3.518	27.120	173	S
2	-4.573	-3.606	27.220	174	S
2	-4.538	-3.746	27.370	175	S
2	-4.502	-3.922	27.550	176	G
2	-4.450	-4.063	27.700	177	G
2	-4.432	-4.080	27.720	178	G
2	-4.415	-4.151	27.800	179	G
2	-4.502	-4.327	27.990	180	G
2	-4.502	-4.538	28.200	181	G
2	-4.309	-4.907	28.620	182	G
2	-4.274	-4.977	28.700	183	G
2	-4.256	-5.136	28.860	184	G
2	-4.186	-5.206	28.960	185	G
2	-4.028	-5.399	29.210	186	G
2	-3.975	-5.470	29.300	187	G
2	-3.781	-5.611	29.530	188	G
2	-3.676	-5.681	29.660	189	G
2	-3.500	-5.698	29.840	190	G
2	-3.412	-5.857	30.020	191	G
2	-3.219	-5.945	30.230	192	G
2	-2.990	-6.085	30.500	193	G
2	-2.832	-6.138	30.670	194	G
2	-2.621	-6.121	30.880	195	G
2	-2.497	-6.226	31.040	196	G
2	-2.445	-6.349	31.170	197	G
2	-2.322	-6.367	31.300	198	G
2	-2.111	-6.437	31.520	199	G
2	-1.899	-6.525	31.750	200	G
2	-1.759	-6.560	31.900	201	G
2	-1.671	-6.578	31.980	202	G
2	-1.477	-6.578	32.180	203	G
2	-1.266	-6.613	32.390	204	G
2	-1.073	-6.683	32.600	205	G
2	-0.809	-6.754	32.870	206	G
2	-0.686	-6.736	33.000	207	G
2	-0.633	-6.719	33.050	208	G
2	-0.510	-6.754	33.180	209	G
2	-0.299	-6.789	33.390	210	G
2	-0.070	-6.789	33.620	211	G
2	0.000	-6.789	33.690	212	G
2	0.106	-6.842	33.810	213	G
2	0.264	-6.894	33.980	214	G
2	0.440	-6.912	34.150	215	G
2	0.704	-6.930	34.420	216	G
2	0.915	-6.894	34.630	217	G
2	1.038	-6.877	34.760	218	G
2	1.161	-6.859	34.880	219	G
2	1.319	-6.842	35.040	220	G
2	1.513	-6.824	35.230	221	G
2	1.600	-6.824	35.320	222	G
2	1.741	-6.824	35.460	223	G
2	2.023	-6.736	35.760	224	G
2	2.216	-6.648	35.970	225	G
2	2.462	-6.595	36.220	226	G
2	2.656	-6.543	36.420	227	G
2	2.726	-6.490	36.510	228	G
2	2.779	-6.437	36.590	229	G
2	2.990	-6.332	36.820	230	G
2	3.148	-6.314	36.980	231	G
2	3.201	-6.244	37.070	232	G
2	3.518	-6.050	37.440	233	G
2	3.711	-5.945	37.660	234	G
2	3.852	-5.910	37.800	235	G
2	3.957	-5.839	37.930	236	G
2	4.098	-5.716	38.120	237	G
2	4.133	-5.681	38.170	238	G
2	4.239	-5.575	38.320	239	G
2	4.362	-5.452	38.490	240	G
2	4.520	-5.312	38.700	241	G
2	4.678	-5.171	38.920	242	G
2	4.801	-5.100	39.060	243	G
2	4.872	-5.065	39.140	244	G
2	4.925	-5.013	39.210	245	G
2	5.030	-4.942	39.340	246	G
2	5.171	-4.837	39.510	247	G
2	5.364	-4.678	39.760	248	G
2	5.399	-4.590	39.860	249	G
2	5.540	-4.274	40.200	250	G
2	5.628	-4.063	40.430	251	G
2	5.751	-3.852	40.680	252	G
2	5.804	-3.799	40.750	253	G
2	5.927	-3.641	40.950	254	G
2	6.156	-3.500	41.220	255	G
2	6.261	-3.324	41.430	256	G
2	6.314	-3.166	41.590	257	G
2	6.349	-3.043	41.720	258	G
2	6.367	-2.937	41.830	259	G
2	6.402	-2.796	41.970	260	G
2	6.437	-2.673	42.100	261	G
2	6.613	-2.462	42.380	262	G
2	6.666	-2.304	42.540	263	G
2	6.683	-2.146	42.700	264	G
2	6.719	-1.935	42.920	265	G
2	6.736	-1.759	43.090	266	G
2	6.771	-1.618	43.240	267	G
2	6.824	-1.442	43.420	268	G
2	6.842	-1.372	43.490	269	G
2	6.842	-1.284	43.580	270	G
2	6.894	-1.126	43.750	271	G
2	6.894	-1.073	43.800	272	G
2	6.912	-0.950	43.930	273	G
2	6.894	-0.686	44.190	274	G
2	6.894	-0.528	44.350	275	G
2	6.894	-0.475	44.400	276	G
2	6.859	-0.387	44.500	277	G
2	6.859	-0.264	44.620	278	G
2	6.842	-0.176	44.710	279	G
2	6.824	-0.123	44.760	280	G
2	6.824	0.018	44.900	281	G
2	6.771	0.211	45.110	282	G
2	6.666	0.369	45.300	283	G
2	6.666	0.475	45.400	284	G
2	6.613	0.616	45.550	285	G
2	6.367	0.915	45.940	286	G
2	6.349	0.950	45.980	287	G
2	6.261	1.090	46.140	288	G
2	6.173	1.231	46.310	289	G
2	6.138	1.337	46.420	290	G
2	6.085	1.425	46.520	291	G
2	5.804	1.600	46.860	292	G
2	5.698	1.688	46.990	293	G
2	5.575	1.759	47.130	294	G
2	5.435	1.882	47.320	295	G
2	5.276	2.023	47.530	296	G
2	5.136	2.075	47.680	297	G
2	4.977	2.128	47.850	298	G
2	4.714	2.339	48.190	299	G
3	-0.657	1.001	0.000	0	R
3	-0.657	1.001	0.000	1	R
3	-0.532	1.064	0.140	2	R
3	-0.532	0.985	0.218	3	R
3	-0.563	0.970	0.253	4	R
3	-0.563	0.970	0.253	5	R
3	-0.422	1.001	0.397	6	R
3	-0.422	0.985	0.413	7	R
3	-0.438	0.923	0.477	8	R
3	-0.407	1.048	0.606	9	R
3	-0.454	1.048	0.653	10	R
3	-0.626	1.220	0.897	11	R
3	-0.688	1.330	1.023	12	R
3	-0.657	1.251	1.107	13	R
3	-0.532	1.220	1.236	14	R
3	-0.626	1.079	1.405	15	R
3	-0.688	0.985	1.518	16	R
3	-0.876	0.985	1.706	17	R
3	-0.970	0.985	1.800	18	R
3	-0.798	1.048	1.983	19	R
3	-0.939	1.095	2.131	20	R
3	-0.829	1.095	2.241	21	R
3	-0.845	1.064	2.276	22	R
3	-0.829	0.954	2.386	23	R
3	-0.798	0.939	2.421	24	R
3	-0.735	0.954	2.486	25	R
3	-0.688	1.048	2.591	26	R
3	-0.626	1.173	2.731	27	R
3	-0.626	1.392	2.949	28	R
3	-0.626	1.392	2.949	29	R
3	-0.704	1.392	3.028	30	R
3	-0.829	1.345	3.161	31	R
3	-0.829	1.345	3.161	32	R
3	-0.782	1.330	3.211	33	R
3	-0.798	1.455	3.337	34	R
3	-0.798	1.423	3.368	35	R
3	-0.735	1.267	3.537	36	R
3	-0.766	1.142	3.666	37	R
3	-0.688	1.079	3.766	38	R
3	-0.751	1.001	3.866	39	R
3	-0.813	0.860	4.020	40	R
3	-0.923	0.766	4.164	41	R
3	-0.939	0.766	4.180	42	R
3	-1.017	0.907	4.341	43	R
3	-0.970	0.939	4.397	44	R
3	-0.907	0.970	4.467	45	R
3	-0.845	1.126	4.636	46	R
3	-1.001	1.017	4.827	47	R
3	-1.001	0.985	4.858	48	R
3	-1.189	0.892	5.068	49	R
3	-1.314	0.829	5.208	50	R
3	-1.079	0.829	5.442	51	R
3	-0.939	0.892	5.597	52	R
3	-0.829	0.876	5.707	53	R
3	-0.829	0.876	5.707	54	R
3	-0.829	0.782	5.801	55	R
3	-0.845	0.610	5.974	56	R
3	-0.829	0.438	6.147	57	R
3	-0.892	0.250	6.344	58	R
3	-0.907	0.156	6.440	59	R
3	-1.017	0.000	6.630	60	R
3	-0.876	0.391	7.046	61	R
3	-0.735	0.375	7.188	62	R
3	-0.626	0.375	7.297	63	R
3	-0.407	0.344	7.518	64	R
3	-0.563	0.375	7.678	65	R
3	-0.720	0.360	7.835	66	R
3	-0.907	0.407	8.029	67	R
3	-1.001	0.469	8.141	68	R
3	-1.283	0.547	8.434	69	R
3	-1.361	0.657	8.568	70	R
3	-1.486	0.751	8.725	71	G
3	-1.611	0.782	8.854	72	G
3	-1.815	0.860	9.072	73	G
3	-1.924	1.079	9.316	74	G
3	-2.065	1.283	9.564	75	G
3	-2.112	1.377	9.669	76	G
3	-2.190	1.486	9.803	77	G
3	-2.237	1.642	9.967	78	G
3	-2.237	1.783	10.110	79	G
3	-2.253	1.908	10.230	80	G
3	-2.299	2.112	10.440	81	G
3	-2.299	2.268	10.600	82	G
3	-2.346	2.440	10.780	83	G
3	-2.456	2.597	10.970	84	G
3	-2.503	2.722	11.100	85	G
3	-2.550	2.894	11.280	86	G
3	-2.565	3.066	11.450	87	G
3	-2.737	3.269	11.720	88	G
3	-2.784	3.441	11.900	89	G
3	-2.831	3.504	11.980	90	G
3	-2.956	3.707	12.210	91	G
3	-3.128	3.879	12.460	92	G
3	-3.144	3.942	12.520	93	G
3	-3.160	4.177	12.760	94	G
3	-3.254	4.302	12.910	95	G
3	-3.347	4.458	13.100	96	G
3	-3.410	4.568	13.220	97	G
3	-3.473	4.677	13.350	98	G
3	-3.582	4.802	13.510	99	G
3	-3.629	4.896	13.620	100	G
3	-3.692	4.943	13.700	101	G
3	-3.926	4.974	13.930	102	G
3	-3.958	5.131	14.090	103	G
3	-3.958	5.256	14.220	104	G
3	-3.958	5.256	14.220	105	G
3	-3.958	5.256	14.220	106	G
3	-4.098	5.256	14.360	107	G
3	-4.098	5.256	14.360	108	G
3	-4.223	5.209	14.490	109	G
3	-4.349	5.115	14.650	110	G
3	-4.474	5.068	14.780	111	G
3	-4.505	5.053	14.820	112	G
3	-4.615	4.990	14.940	113	G
3	-4.677	4.896	15.060	114	G
3	-4.896	4.646	15.390	115	G
3	-5.099	4.521	15.630	116	G
3	-5.272	4.364	15.860	117	G
3	-5.350	4.098	16.140	118	G
3	-5.381	4.036	16.210	119	G
3	-5.491	3.926	16.360	120	G
3	-5.569	3.817	16.500	121	G
3	-5.647	3.645	16.690	122	G
3	-5.772	3.504	16.880	123	G
3	-5.803	3.441	16.950	124	G
3	-5.850	3.394	17.010	125	G
3	-5.928	3.269	17.160	126	G
3	-6.054	3.035	17.430	127	G
3	-6.101	2.878	17.590	128	G
3	-6.147	2.753	17.720	129	G
3	-6.194	2.503	17.980	130	G
3	-6.226	2.299	18.180	131	G
3	-6.257	2.174	18.310	132	G
3	-6.382	2.002	18.520	133	G
3	-6.382	1.908	18.620	134	G
3	-6.585	1.642	18.950	135	G
3	-6.617	1.470	19.130	136	G
3	-6.585	1.236	19.360	137	G
3	-6.617	1.126	19.480	138	G
3	-6.679	0.985	19.630	139	G
3	-6.695	0.876	19.740	140	G
3	-6.695	0.751	19.870	141	G
3	-6.758	0.297	20.330	142	G
3	-6.804	0.156	20.470	143	G
3	-6.820	-0.063	20.690	144	G
3	-6.820	-0.219	20.850	145	G
3	-6.820	-0.297	20.930	146	G
3	-6.789	-0.579	21.210	147	G
3	-6.742	-0.798	21.440	148	G
3	-6.742	-1.032	21.670	149	G
3	-6.679	-1.126	21.780	150	G
3	-6.601	-1.251	21.930	151	G
3	-6.617	-1.423	22.100	152	G
3	-6.585	-1.596	22.280	153	G
3	-6.554	-1.658	22.350	154	G
3	-6.460	-1.955	22.660	155	G
3	-6.398	-2.112	22.830	156	G
3	-6.257	-2.425	23.170	157	G
3	-6.179	-2.581	23.350	158	G
3	-6.101	-2.722	23.510	159	G
3	-6.085	-2.878	23.660	160	G
3	-6.007	-3.035	23.840	161	G
3	-5.928	-3.254	24.070	162	G
3	-5.803	-3.363	24.240	163	G
3	-5.756	-3.520	24.400	164	G
3	-5.616	-3.613	24.570	165	G
3	-5.459	-3.692	24.750	166	G
3	-5.412	-3.739	24.810	167	G
3	-5.350	-3.832	24.930	168	G
3	-5.209	-4.051	25.190	169	G
3	-5.146	-4.223	25.370	170	G
3	-5.099	-4.333	25.490	171	G
3	-4.865	-4.411	25.740	172	G
3	-4.802	-4.599	25.930	173	G
3	-4.724	-4.771	26.120	174	G
3	-4.505	-4.974	26.420	175	G
3	-4.270	-5.099	26.690	176	G
3	-4.239	-5.162	26.760	177	G
3	-4.177	-5.240	26.860	178	G
3	-4.051	-5.287	26.990	179	G
3	-3.864	-5.444	27.230	180	G
3	-3.739	-5.537	27.390	181	G
3	-3.551	-5.647	27.610	182	G
3	-3.441	-5.756	27.760	183	G
3	-3.316	-5.850	27.920	184	G
3	-3.113	-5.960	28.150	185	G
3	-2.941	-6.022	28.330	186	G
3	-2.831	-6.132	28.490	187	G
3	-2.706	-6.147	28.610	188	G
3	-2.472	-6.226	28.860	189	G
3	-2.299	-6.351	29.080	190	G
3	-2.206	-6.366	29.170	191	G
3	-1.987	-6.413	29.390	192	G
3	-1.877	-6.460	29.510	193	G
3	-1.736	-6.492	29.660	194	G
3	-1.455	-6.523	29.940	195	G
3	-1.251	-6.554	30.150	196	G
3	-1.142	-6.570	30.260	197	G
3	-1.032	-6.585	30.370	198	G
3	-0.829	-6.617	30.570	199	G
3	-0.688	-6.632	30.720	200	G
3	-0.594	-6.648	30.810	201	G
3	-0.391	-6.679	31.020	202	G
3	-0.203	-6.711	31.210	203	G
3	0.000	-6.711	31.410	204	G
3	0.047	-6.711	31.460	205	G
3	0.188	-6.695	31.600	206	G
3	0.297	-6.711	31.710	207	G
3	0.688	-6.742	32.100	208	G
3	0.970	-6.726	32.380	209	G
3	1.267	-6.711	32.680	210	G
3	1.361	-6.695	32.780	211	G
3	1.549	-6.695	32.960	212	G
3	1.705	-6.648	33.130	213	G
3	1.955	-6.601	33.380	214	G
3	2.034	-6.507	33.500	215	G
3	2.143	-6.445	33.630	216	G
3	2.315	-6.351	33.830	217	G
3	2.472	-6.273	34.000	218	G
3	2.691	-6.210	34.230	219	G
3	2.863	-6.194	34.400	220	G
3	3.050	-6.194	34.590	221	G
3	3.128	-6.147	34.680	222	G
3	3.238	-6.085	34.810	223	G
3	3.379	-5.991	34.980	224	G
3	3.566	-5.882	35.190	225	G
3	3.754	-5.819	35.390	226	G
3	3.879	-5.756	35.530	227	G
3	3.973	-5.663	35.660	228	G
3	4.036	-5.537	35.800	229	G
3	4.286	-5.287	36.160	230	G
3	4.380	-5.146	36.330	231	G
3	4.552	-5.053	36.520	232	G
3	4.615	-5.021	36.590	233	G
3	4.661	-4.959	36.670	234	G
3	4.802	-4.818	36.870	235	G
3	4.943	-4.677	37.070	236	G
3	5.099	-4.552	37.270	237	G
3	5.162	-4.442	37.400	238	G
3	5.256	-4.333	37.540	239	G
3	5.365	-4.270	37.670	240	G
3	5.522	-4.051	37.930	241	G
3	5.631	-3.817	38.190	242	G
3	5.725	-3.598	38.430	243	G
3	5.835	-3.473	38.600	244	G
3	5.913	-3.347	38.750	245	G
3	5.975	-3.238	38.870	246	G
3	6.022	-3.113	39.010	247	G
3	6.132	-2.972	39.180	248	G
3	6.194	-2.863	39.310	249	G
3	6.320	-2.659	39.550	250	G
3	6.366	-2.487	39.730	251	G
3	6.398	-2.362	39.860	252	G
3	6.413	-2.268	39.950	253	G
3	6.492	-2.127	40.110	254	G
3	6.539	-1.971	40.280	255	G
3	6.742	-1.611	40.690	256	G
3	6.804	-1.408	40.900	257	G
3	6.789	-1.236	41.070	258	G
3	6.804	-1.189	41.120	259	G
3	6.867	-1.001	41.320	260	G
3	6.898	-0.751	41.570	261	G
3	6.898	-0.626	41.700	262	G
3	6.898	-0.422	41.900	263	G
3	6.898	-0.219	42.110	264	G
3	6.914	-0.016	42.310	265	G
3	6.930	0.203	42.530	266	G
3	6.945	0.344	42.670	267	G
3	6.898	0.485	42.820	268	G
3	6.883	0.626	42.960	269	G
3	6.836	0.829	43.170	270	G
3	6.773	1.001	43.350	271	G
3	6.789	1.142	43.490	272	G
3	6.742	1.251	43.610	273	G
3	6.648	1.486	43.870	274	G
3	6.679	1.517	43.910	275	G
3	6.695	1.705	44.100	276	G
3	6.648	1.815	44.220	277	G
3	6.585	1.940	44.360	278	G
3	6.570	2.096	44.520	279	G
3	6.523	2.221	44.650	280	G
3	6.460	2.565	45.000	281	G
3	6.304	2.894	45.360	282	G
3	6.273	2.941	45.420	283	G
3	6.179	3.066	45.580	284	G
3	6.132	3.207	45.720	285	G
3	6.069	3.316	45.850	286	G
3	5.975	3.535	46.090	287	G
3	5.913	3.723	46.290	288	G
3	5.756	3.832	46.480	289	G
3	5.647	4.083	46.750	290	G
3	5.428	4.208	47.000	291	G
3	5.303	4.349	47.190	292	G
3	5.209	4.489	47.360	293	G
3	5.178	4.599	47.470	294	G
3	5.021	4.755	47.690	295	G
3	4.959	4.849	47.810	296	G
3	4.896	4.927	47.910	297	G
3	4.755	5.021	48.080	298	G
3	4.552	5.146	48.320	299	G
4	0.613	0.824	0.000	0	R
4	0.596	0.718	0.107	1	R
4	0.666	0.683	0.185	2	R
4	0.666	0.701	0.202	3	R
4	0.701	0.753	0.266	4	R
4	0.666	0.824	0.344	5	R
4	0.666	0.841	0.362	6	R
4	0.718	0.859	0.417	7	R
4	0.718	0.841	0.434	8	R
4	0.718	0.841	0.434	9	R
4	0.701	0.859	0.459	10	R
4	0.701	0.859	0.459	11	R
4	0.753	0.894	0.522	12	R
4	0.701	0.876	0.578	13	R
4	0.701	0.876	0.578	14	R
4	0.753	0.929	0.652	15	R
4	0.753	0.929	0.652	16	R
4	0.753	0.929	0.652	17	R
4	0.753	0.946	0.670	18	R
4	0.718	0.946	0.705	19	R
4	0.613	0.946	0.810	20	R
4	0.613	1.034	0.897	21	R
4	0.648	1.051	0.937	22	R
4	0.648	1.086	0.972	23	R
4	0.543	1.069	1.078	24	R
4	0.578	1.051	1.117	25	R
4	0.596	1.104	1.173	26	R
4	0.526	1.191	1.285	27	R
4	0.526	1.227	1.320	28	R
4	0.613	1.086	1.485	29	R
4	0.596	1.016	1.558	30	R
4	0.578	0.964	1.613	31	R
4	0.561	0.859	1.720	32	R
4	0.526	0.631	1.950	33	R
4	0.596	0.491	2.107	34	R
4	0.596	0.473	2.124	35	R
4	0.561	0.613	2.269	36	R
4	0.526	0.806	2.465	37	R
4	0.526	0.841	2.500	38	R
4	0.473	0.946	2.617	39	R
4	0.350	1.051	2.779	40	R
4	0.228	1.209	2.979	41	G
4	0.210	1.297	3.068	42	G
4	0.053	1.507	3.331	43	G
4	0.035	1.770	3.594	44	G
4	0.035	1.945	3.769	45	G
4	0.000	2.120	3.948	46	G
4	-0.035	2.418	4.248	47	G
4	-0.070	2.663	4.496	48	G
4	-0.105	2.874	4.709	49	G
4	-0.140	3.066	4.905	50	G
4	-0.175	3.259	5.101	51	G
4	-0.228	3.434	5.284	52	G
4	-0.210	3.662	5.512	53	G
4	-0.210	3.785	5.635	54	G
4	-0.280	3.890	5.761	55	G
4	-0.508	3.995	6.012	56	G
4	-0.456	4.048	6.086	57	G
4	-0.508	4.240	6.286	58	G
4	-0.508	4.345	6.391	59	G
4	-0.543	4.556	6.604	60	G
4	-0.578	4.626	6.683	61	G
4	-0.543	4.801	6.862	62	G
4	-0.543	4.959	7.019	63	G
4	-0.438	5.116	7.209	64	G
4	-0.473	5.134	7.248	65	G
4	-0.508	5.257	7.376	66	G
4	-0.613	5.327	7.502	67	G
4	-0.683	5.449	7.643	68	G
4	-0.701	5.607	7.802	69	G
4	-0.683	5.817	8.013	70	G
4	-0.701	5.887	8.085	71	G
4	-0.701	6.028	8.225	72	G
4	-0.701	6.133	8.330	73	G
4	-0.648	6.238	8.448	74	G
4	-0.666	6.413	8.624	75	G
4	-0.578	6.658	8.884	76	G
4	-0.456	6.711	9.018	77	G
4	-0.228	6.746	9.248	78	G
4	-0.158	6.798	9.336	79	G
4	0.053	6.851	9.553	80	G
4	0.158	6.816	9.664	81	G
4	0.421	6.834	9.927	82	G
4	0.596	6.798	10.110	83	G
4	0.788	6.763	10.300	84	G
4	0.981	6.746	10.500	85	G
4	1.174	6.763	10.690	86	G
4	1.332	6.746	10.850	87	G
4	1.507	6.711	11.030	88	G
4	1.647	6.676	11.170	89	G
4	1.875	6.623	11.400	90	G
4	2.138	6.413	11.740	91	G
4	2.260	6.378	11.870	92	G
4	2.348	6.360	11.960	93	G
4	2.506	6.325	12.120	94	G
4	2.663	6.255	12.290	95	G
4	2.839	6.185	12.480	96	G
4	3.101	6.150	12.750	97	G
4	3.259	6.063	12.930	98	G
4	3.399	5.922	13.120	99	G
4	3.539	5.817	13.300	100	G
4	3.750	5.712	13.530	101	G
4	3.767	5.607	13.640	102	G
4	3.802	5.554	13.700	103	G
4	3.837	5.432	13.830	104	R
4	3.855	5.397	13.870	105	R
4	3.942	5.309	13.990	106	R
4	3.995	5.327	14.050	107	R
4	3.890	5.432	14.200	108	R
4	3.872	5.449	14.220	109	R
4	4.030	5.414	14.390	110	R
4	4.275	5.344	14.640	111	R
4	4.503	5.309	14.870	112	R
4	4.556	5.257	14.950	113	R
4	4.573	5.099	15.100	114	R
4	4.713	4.976	15.290	115	R
4	4.626	5.116	15.460	116	R
4	4.591	5.169	15.520	117	R
4	4.503	5.204	15.610	118	R
4	4.328	5.239	15.790	119	R
4	4.310	5.099	15.930	120	R
4	4.328	5.064	15.970	121	R
4	4.556	5.151	16.220	122	R
4	4.591	5.099	16.280	123	R
4	4.713	4.994	16.440	124	R
4	4.486	4.959	16.670	125	R
4	4.486	4.854	16.780	126	G
4	4.486	4.731	16.900	127	G
4	4.468	4.626	17.010	128	G
4	4.468	4.468	17.160	129	G
4	4.503	4.363	17.270	130	G
4	4.486	4.258	17.380	131	G
4	4.503	4.170	17.470	132	G
4	4.486	4.083	17.560	133	G
4	4.503	4.030	17.620	134	G
4	4.503	3.960	17.690	135	G
4	4.643	3.872	17.850	136	G
4	4.643	3.837	17.890	137	G
4	4.626	3.837	17.900	138	G
4	4.696	3.715	18.040	139	G
4	4.766	3.662	18.130	140	G
4	4.836	3.592	18.230	141	G
4	4.854	3.592	18.250	142	G
4	4.959	3.557	18.360	143	G
4	4.976	3.487	18.430	144	R
4	5.046	3.399	18.540	145	R
4	5.099	3.277	18.680	146	R
4	5.134	3.171	18.790	147	R
4	5.239	3.119	18.910	148	R
4	5.344	3.171	19.020	149	R
4	5.344	3.171	19.020	150	R
4	5.414	3.084	19.140	151	R
4	5.414	3.066	19.150	152	R
4	5.414	3.049	19.170	153	R
4	5.502	2.909	19.340	154	R
4	5.449	3.084	19.520	155	R
4	5.449	3.084	19.520	156	R
4	5.484	3.119	19.570	157	R
4	5.379	3.224	19.720	158	R
4	5.327	3.277	19.790	159	R
4	5.379	3.206	19.880	160	R
4	5.344	3.294	19.970	161	R
4	5.292	3.364	20.060	162	R
4	5.081	3.680	20.440	163	R
4	4.941	3.820	20.640	164	R
4	4.871	3.977	20.810	165	R
4	4.836	3.995	20.850	166	R
4	4.766	4.153	21.020	167	R
4	4.661	4.240	21.160	168	R
4	4.486	4.433	21.420	169	S
4	4.380	4.521	21.560	170	S
4	4.258	4.486	21.680	171	S
4	4.030	4.521	21.910	172	S
4	3.872	4.608	22.090	173	S
4	3.697	4.661	22.280	174	S
4	3.452	4.731	22.530	175	S
4	3.259	4.748	22.730	176	S
4	3.014	4.713	22.970	177	S
4	2.961	4.713	23.030	178	S
4	2.751	4.854	23.280	179	S
4	2.471	4.889	23.560	180	S
4	2.330	4.661	23.830	181	S
4	2.260	4.626	23.910	182	S
4	2.208	4.573	23.980	183	S
4	2.138	4.521	24.070	184	S
4	1.910	4.451	24.310	185	S
4	1.700	4.310	24.560	186	S
4	1.454	4.275	24.810	187	S
4	1.297	4.240	24.970	188	S
4	1.034	4.118	25.260	189	S
4	1.016	4.065	25.320	190	S
4	0.981	3.837	25.550	191	S
4	0.911	3.715	25.690	192	S
4	0.859	3.680	25.750	193	S
4	0.736	3.539	25.940	194	S
4	0.736	3.487	25.990	195	S
4	0.648	3.364	26.140	196	S
4	0.631	3.242	26.260	197	S
4	0.561	3.189	26.350	198	S
4	0.456	3.031	26.540	199	S
4	0.456	2.874	26.700	200	S
4	0.578	2.821	26.830	201	S
4	0.613	2.733	26.930	202	S
4	0.701	2.681	27.030	203	S
4	0.718	2.436	27.270	204	S
4	0.736	2.348	27.360	205	S
4	0.753	2.138	27.580	206	S
4	0.841	2.103	27.670	207	S
4	1.016	1.822	28.000	208	S
4	1.034	1.805	28.020	209	S
4	1.069	1.594	28.240	210	S
4	1.139	1.559	28.320	211	S
4	1.244	1.472	28.450	212	S
4	1.349	1.332	28.630	213	S
4	1.559	1.332	28.840	214	S
4	1.665	1.297	28.950	215	S
4	1.805	1.244	29.100	216	S
4	2.015	1.262	29.310	217	S
4	2.190	1.402	29.530	218	S
4	2.348	1.437	29.700	219	S
4	2.471	1.437	29.820	220	S
4	2.681	1.542	30.050	221	S
4	2.961	1.647	30.350	222	S
4	3.066	1.647	30.460	223	S
4	3.329	1.647	30.720	224	S
4	3.417	1.682	30.820	225	S
4	3.627	1.682	31.030	226	S
4	3.837	1.717	31.240	227	S
4	4.013	1.805	31.430	228	S
4	4.048	1.857	31.500	229	S
4	4.048	1.997	31.640	230	S
4	4.135	2.120	31.790	231	S
4	4.205	2.313	31.990	232	S
4	4.310	2.576	32.280	233	S
4	4.345	2.646	32.360	234	S
4	4.380	2.786	32.500	235	S
4	4.556	2.891	32.700	236	S
4	4.748	3.031	32.940	237	S
4	4.819	3.136	33.070	238	S
4	4.871	3.312	33.250	239	S
4	4.819	3.487	33.430	240	S
4	4.731	3.662	33.630	241	S
4	4.643	3.890	33.870	242	S
4	4.643	3.977	33.960	243	S
4	4.643	4.258	34.240	244	S
4	4.626	4.398	34.380	245	S
4	4.538	4.591	34.600	246	S
4	4.433	4.766	34.800	247	S
4	4.398	4.854	34.890	248	S
4	4.398	4.941	34.980	249	S
4	4.398	5.064	35.100	250	S
4	4.328	5.186	35.250	251	S
4	4.398	5.274	35.360	252	S
4	4.310	5.362	35.480	253	S
4	4.258	5.397	35.550	254	S
4	4.170	5.467	35.660	255	S
4	3.960	5.519	35.870	256	S
4	3.732	5.695	36.160	257	S
4	3.539	5.870	36.420	258	S
4	3.329	5.975	36.660	259	S
4	3.171	6.028	36.820	260	S
4	2.979	6.028	37.020	261	S
4	2.856	5.870	37.220	262	S
4	2.821	5.765	37.330	263	S
4	2.611	5.607	37.590	264	S
4	2.471	5.502	37.760	265	S
4	2.365	5.274	38.020	266	S
4	2.225	5.169	38.190	267	S
4	2.068	5.099	38.360	268	S
4	1.927	4.959	38.560	269	S
4	1.805	5.011	38.700	270	S
4	1.700	4.976	38.810	271	S
4	1.542	4.941	38.970	272	S
4	1.489	5.151	39.180	273	S
4	1.419	5.222	39.280	274	S
4	1.349	5.362	39.440	275	S
4	1.437	5.309	39.540	276	S
4	1.367	5.327	39.610	277	S
4	1.191	5.379	39.800	278	S
4	0.981	5.274	40.030	279	S
4	0.859	5.204	40.170	280	S
4	0.613	5.151	40.420	281	S
4	0.438	5.099	40.610	282	S
4	0.228	5.081	40.820	283	S
4	-0.053	4.976	41.120	284	S
4	-0.175	4.871	41.280	285	S
4	-0.280	4.819	41.400	286	S
4	-0.543	4.731	41.670	287	S
4	-0.683	4.643	41.840	288	S
4	-0.876	4.503	42.080	289	S
4	-1.034	4.258	42.370	290	S
4	-1.016	4.188	42.440	291	S
4	-0.999	4.048	42.580	292	S
4	-1.016	3.977	42.660	293	S
4	-0.859	3.890	42.840	294	S
4	-0.753	3.715	43.040	295	S
4	-0.666	3.592	43.190	296	S
4	-0.491	3.592	43.370	297	S
4	-0.315	3.539	43.550	298	S
4	-0.088	3.539	43.780	299	S
5	-0.882	1.946	0.000	0	R
5	-0.882	1.932	0.014	1	R
5	-1.078	1.806	0.247	2	R
5	-1.008	2.058	0.509	3	R
5	-1.064	2.184	0.646	4	R
5	-1.106	2.324	0.793	5	R
5	-1.106	2.338	0.807	6	R
5	-1.036	2.324	0.878	7	R
5	-1.008	2.282	0.928	8	R
5	-1.078	2.352	1.027	9	R
5	-1.260	2.464	1.241	10	R
5	-1.218	2.408	1.311	11	R
5	-1.120	2.128	1.608	12	R
5	-1.134	2.128	1.622	13	R
5	-1.022	2.086	1.741	14	R
5	-0.910	1.988	1.890	15	R
5	-0.868	2.044	1.960	16	R
5	-0.826	2.226	2.147	17	R
5	-0.812	2.324	2.246	18	R
5	-0.826	2.170	2.401	19	R
5	-0.840	2.156	2.420	20	R
5	-0.728	2.170	2.533	21	R
5	-0.560	2.072	2.728	22	R
5	-0.784	2.170	2.972	23	R
5	-0.882	2.072	3.111	24	R
5	-0.924	2.016	3.181	25	R
5	-0.868	1.904	3.306	26	R
5	-0.840	1.876	3.346	27	R
5	-0.798	1.638	3.587	28	R
5	-0.630	1.498	3.806	29	R
5	-0.518	1.358	3.985	30	R
5	-0.364	1.218	4.194	31	R
5	-0.182	1.190	4.378	32	R
5	-0.140	1.064	4.510	33	R
5	0.014	1.008	4.674	34	R
5	0.098	0.966	4.768	35	R
5	-0.308	1.134	5.208	36	R
5	-0.210	1.274	5.379	37	R
5	-0.364	1.358	5.554	38	R
5	-0.406	1.442	5.648	39	R
5	-0.518	1.442	5.760	40	R
5	-0.826	1.596	6.104	41	R
5	-0.938	1.736	6.284	42	R
5	-1.078	1.876	6.481	43	R
5	-1.190	1.918	6.601	44	R
5	-0.966	1.680	6.928	45	R
5	-0.924	1.624	6.998	46	R
5	-0.910	1.498	7.125	47	R
5	-0.924	1.456	7.169	48	R
5	-0.686	1.176	7.536	49	R
5	-0.532	1.092	7.712	50	R
5	-0.406	0.994	7.872	51	R
5	-0.252	0.910	8.047	52	R
5	-0.168	0.798	8.187	53	R
5	0.070	0.714	8.439	54	R
5	0.154	0.686	8.528	55	R
5	-0.364	0.896	9.087	56	R
5	-0.378	0.896	9.101	57	R
5	-0.434	0.826	9.190	58	R
5	-0.322	0.952	9.359	59	R
5	-0.308	1.106	9.514	60	R
5	-0.280	1.204	9.616	61	R
5	-0.364	1.316	9.756	62	R
5	-0.420	1.414	9.868	63	R
5	-0.504	1.596	10.070	64	R
5	-0.588	1.652	10.170	65	R
5	-0.644	1.708	10.250	66	R
5	-0.728	1.820	10.390	67	G
5	-0.896	1.988	10.630	68	G
5	-0.994	2.114	10.790	69	G
5	-1.092	2.282	10.980	70	G
5	-1.120	2.478	11.180	71	G
5	-1.232	2.632	11.370	72	G
5	-1.302	2.800	11.550	73	G
5	-1.386	2.954	11.730	74	G
5	-1.666	3.122	12.050	75	G
5	-1.764	3.248	12.210	76	G
5	-1.820	3.458	12.430	77	G
5	-1.876	3.584	12.570	78	G
5	-1.890	3.444	12.710	79	G
5	-1.722	3.122	13.070	80	G
5	-1.680	2.940	13.260	81	G
5	-1.596	2.884	13.360	82	R
5	-1.596	3.220	13.700	83	R
5	-1.582	3.318	13.790	84	R
5	-1.526	3.486	13.970	85	R
5	-1.484	3.542	14.040	86	R
5	-1.330	3.276	14.350	87	R
5	-1.274	3.178	14.460	88	R
5	-1.148	2.954	14.720	89	R
5	-1.092	2.842	14.840	90	R
5	-1.064	2.772	14.920	91	G
5	-0.966	2.492	15.220	92	G
5	-0.924	2.338	15.380	93	G
5	-0.910	2.254	15.460	94	G
5	-0.924	2.100	15.620	95	G
5	-0.882	1.918	15.800	96	G
5	-0.896	1.694	16.030	97	G
5	-0.840	1.414	16.310	98	G
5	-0.826	1.302	16.430	99	G
5	-0.952	1.148	16.620	100	G
5	-0.966	0.910	16.860	101	G
5	-0.980	0.700	17.070	102	G
5	-0.994	0.602	17.170	103	G
5	-0.994	0.406	17.370	104	G
5	-1.036	0.182	17.600	105	G
5	-1.050	0.042	17.740	106	R
5	-1.134	-0.042	17.860	107	R
5	-0.798	0.420	18.430	108	R
5	-0.812	0.602	18.610	109	R
5	-0.798	0.602	18.620	110	R
5	-0.602	0.616	18.820	111	R
5	-0.448	0.518	19.000	112	R
5	-0.308	0.476	19.150	113	G
5	-0.182	0.378	19.310	114	G
5	0.000	0.154	19.600	115	G
5	0.084	-0.084	19.850	116	G
5	0.252	-0.140	20.030	117	G
5	0.238	-0.294	20.180	118	G
5	0.196	-0.406	20.300	119	G
5	0.210	-0.630	20.520	120	G
5	0.224	-0.798	20.690	121	G
5	0.238	-1.008	20.900	122	G
5	0.196	-1.120	21.020	123	G
5	0.126	-1.274	21.190	124	G
5	-0.056	-1.526	21.500	125	G
5	-0.112	-1.624	21.620	126	G
5	-0.154	-1.778	21.780	127	G
5	-0.224	-1.890	21.910	128	G
5	-0.322	-2.002	22.060	129	G
5	-0.518	-2.142	22.300	130	S
5	-0.574	-2.268	22.440	131	S
5	-0.700	-2.436	22.650	132	S
5	-0.854	-2.590	22.860	133	S
5	-0.924	-2.660	22.960	134	S
5	-1.106	-2.660	23.140	135	S
5	-1.218	-2.716	23.270	136	S
5	-1.372	-2.786	23.440	137	S
5	-1.540	-2.856	23.620	138	S
5	-1.736	-2.842	23.820	139	G
5	-1.834	-2.828	23.920	140	G
5	-1.974	-2.814	24.060	141	G
5	-2.226	-2.814	24.310	142	G
5	-2.394	-2.744	24.490	143	G
5	-2.534	-2.730	24.630	144	G
5	-2.702	-2.674	24.810	145	G
5	-2.786	-2.590	24.930	146	G
5	-2.968	-2.534	25.120	147	G
5	-3.122	-2.548	25.270	148	G
5	-3.346	-2.436	25.520	149	G
5	-3.570	-2.296	25.790	150	G
5	-3.612	-2.268	25.840	151	G
5	-3.724	-2.142	26.010	152	G
5	-3.850	-1.960	26.230	153	G
5	-3.948	-1.820	26.400	154	G
5	-4.074	-1.736	26.550	155	G
5	-4.214	-1.582	26.760	156	G
5	-4.284	-1.470	26.890	157	G
5	-4.368	-1.372	27.020	158	G
5	-4.480	-1.274	27.170	159	G
5	-4.620	-1.162	27.350	160	G
5	-4.816	-1.036	27.580	161	G
5	-4.872	-0.952	27.680	162	G
5	-4.984	-0.812	27.860	163	G
5	-5.096	-0.700	28.020	164	G
5	-5.194	-0.602	28.160	165	G
5	-5.404	-0.420	28.440	166	G
5	-5.488	-0.238	28.640	167	G
5	-5.670	-0.098	28.870	168	G
5	-5.390	-0.546	29.390	169	G
5	-5.250	-0.658	29.570	170	G
5	-5.138	-0.826	29.780	171	G
5	-5.222	-0.854	29.860	172	G
5	-5.474	-0.994	30.150	173	G
5	-5.600	-1.092	30.310	174	G
5	-5.754	-1.162	30.480	175	G
5	-5.908	-1.218	30.640	176	G
5	-6.104	-1.232	30.840	177	G
5	-6.370	-1.316	31.120	178	G
5	-6.482	-1.330	31.230	179	G
5	-6.594	-1.302	31.350	180	G
5	-6.636	-1.232	31.430	181	G
5	-6.622	-1.148	31.520	182	G
5	-6.664	-0.994	31.670	183	G
5	-6.762	-0.868	31.830	184	G
5	-6.776	-0.854	31.850	185	G
5	-6.790	-0.714	31.990	186	G
5	-6.776	-0.658	32.050	187	G
5	-6.776	-0.630	32.080	188	G
5	-6.790	-0.392	32.320	189	G
5	-6.832	-0.126	32.590	190	G
5	-6.832	0.140	32.850	191	G
5	-6.846	0.350	33.060	192	G
5	-6.776	0.588	33.310	193	G
5	-6.734	0.756	33.490	194	G
5	-6.762	0.952	33.680	195	G
5	-6.720	1.092	33.830	196	G
5	-6.692	1.246	33.990	197	G
5	-6.650	1.386	34.130	198	G
5	-6.678	1.554	34.300	199	G
5	-6.678	1.820	34.570	200	G
5	-6.622	1.946	34.710	201	G
5	-6.552	2.128	34.900	202	G
5	-6.468	2.324	35.120	203	G
5	-6.426	2.492	35.290	204	G
5	-6.412	2.688	35.490	205	G
5	-6.314	2.898	35.720	206	G
5	-6.230	3.038	35.880	207	G
5	-6.132	3.206	36.070	208	G
5	-6.048	3.290	36.190	209	G
5	-5.964	3.458	36.380	210	G
5	-5.936	3.528	36.460	211	G
5	-5.866	3.668	36.610	212	G
5	-5.740	3.836	36.820	213	G
5	-5.726	4.018	37.010	214	G
5	-5.600	4.200	37.230	215	G
5	-5.376	4.536	37.630	216	G
5	-5.362	4.564	37.660	217	G
5	-5.306	4.704	37.810	218	G
5	-5.180	4.942	38.080	219	G
5	-5.124	4.970	38.140	220	G
5	-4.914	5.152	38.420	221	G
5	-4.732	5.250	38.630	222	G
5	-4.606	5.278	38.760	223	G
5	-4.466	5.418	38.960	224	G
5	-4.354	5.460	39.080	225	G
5	-4.130	5.726	39.420	226	G
5	-3.990	5.880	39.630	227	G
5	-3.738	5.992	39.910	228	G
5	-3.570	6.020	40.080	229	G
5	-3.416	6.104	40.250	230	G
5	-3.346	6.132	40.330	231	G
5	-3.220	6.188	40.470	232	G
5	-3.122	6.202	40.570	233	G
5	-2.982	6.342	40.760	234	G
5	-2.884	6.440	40.900	235	S
5	-2.744	6.524	41.070	236	S
5	-2.632	6.580	41.190	237	S
5	-2.520	6.510	41.320	238	S
5	-2.534	6.608	41.420	239	S
5	-2.380	6.678	41.590	240	S
5	-2.254	6.692	41.720	241	G
5	-2.128	6.762	41.860	242	G
5	-2.016	6.804	41.980	243	G
5	-1.820	6.846	42.180	244	G
5	-1.652	6.846	42.350	245	G
5	-1.344	6.972	42.680	246	G
5	-1.204	6.972	42.820	247	G
5	-1.134	6.972	42.890	248	G
5	-1.092	6.986	42.940	249	G
5	-0.924	7.000	43.110	250	G
5	-0.756	7.000	43.270	251	G
5	-0.658	7.028	43.380	252	G
5	-0.490	6.916	43.580	253	S
5	-0.280	6.930	43.790	254	S
5	-0.126	7.028	43.970	255	S
5	0.028	6.874	44.190	256	S
5	0.014	6.832	44.230	257	S
5	0.014	6.832	44.230	258	S
5	0.084	6.916	44.340	259	S
5	0.266	6.916	44.520	260	S
5	0.336	6.902	44.600	261	S
5	0.364	6.860	44.650	262	S
5	0.490	6.818	44.780	263	S
5	0.154	6.888	45.120	264	S
5	0.042	6.916	45.240	265	S
5	-0.014	6.958	45.310	266	S
5	0.168	6.958	45.490	267	S
5	0.280	6.972	45.600	268	S
5	0.322	6.986	45.650	269	S
5	0.560	6.958	45.890	270	S
5	0.574	6.958	45.900	271	S
5	0.616	6.972	45.940	272	S
5	0.686	6.972	46.010	273	S
5	0.910	6.930	46.240	274	S
5	0.994	6.916	46.330	275	S
5	1.134	6.916	46.470	276	G
5	1.372	6.846	46.720	277	G
5	1.596	6.762	46.950	278	G
5	1.750	6.748	47.110	279	G
5	1.890	6.720	47.250	280	G
5	1.974	6.678	47.350	281	G
5	2.212	6.622	47.590	282	G
5	2.408	6.594	47.790	283	G
5	2.506	6.552	47.900	284	G
5	2.632	6.440	48.060	285	G
5	2.814	6.384	48.250	286	G
5	2.940	6.356	48.380	287	G
5	3.066	6.272	48.530	288	G
5	3.206	6.174	48.710	289	G
5	3.332	6.104	48.850	290	G
5	3.430	6.076	48.950	291	G
5	3.444	6.062	48.970	292	G
5	3.626	5.894	49.220	293	G
5	3.794	5.838	49.400	294	G
5	3.934	5.768	49.550	295	G
5	4.130	5.670	49.770	296	G
5	4.242	5.558	49.930	297	G
5	4.382	5.418	50.130	298	G
5	4.606	5.180	50.450	299	G
6	-0.064	2.339	0.000	0	R
6	-0.081	2.357	0.025	1	R
6	-0.117	2.374	0.064	2	R
6	-0.257	2.383	0.205	3	R
6	-0.275	2.357	0.237	4	R
6	-0.152	2.392	0.365	5	R
6	-0.152	2.436	0.409	6	R
6	-0.178	2.524	0.501	7	R
6	-0.213	2.533	0.537	8	R
6	-0.240	2.497	0.581	9	R
6	-0.301	2.436	0.668	10	R
6	-0.354	2.409	0.727	11	R
6	-0.451	2.365	0.833	12	R
6	-0.592	2.357	0.974	13	R
6	-0.618	2.357	1.001	14	R
6	-0.750	2.418	1.146	15	R
6	-0.609	2.339	1.308	16	R
6	-0.548	2.339	1.369	17	R
6	-0.548	2.392	1.422	18	R
6	-0.477	2.453	1.516	19	R
6	-0.407	2.533	1.622	20	R
6	-0.301	2.541	1.727	21	R
6	-0.205	2.515	1.828	22	R
6	-0.196	2.418	1.925	23	R
6	-0.178	2.225	2.119	24	R
6	-0.187	2.110	2.234	25	R
6	-0.301	2.286	2.444	26	R
6	-0.319	2.409	2.568	27	R
6	-0.451	2.427	2.701	28	R
6	-0.504	2.409	2.757	29	R
6	-0.222	2.462	3.043	30	R
6	-0.213	2.594	3.175	31	R
6	-0.284	2.682	3.288	32	R
6	-0.275	2.717	3.324	33	R
6	-0.213	2.629	3.432	34	R
6	-0.152	2.585	3.507	35	R
6	-0.310	2.462	3.708	36	R
6	-0.424	2.445	3.824	37	R
6	-0.433	2.480	3.860	38	R
6	-0.468	2.612	3.996	39	R
6	-0.398	2.673	4.090	40	R
6	-0.292	2.682	4.196	41	R
6	-0.205	2.691	4.284	42	R
6	-0.213	2.744	4.338	43	R
6	-0.354	2.568	4.563	44	R
6	-0.275	2.568	4.642	45	R
6	-0.416	2.489	4.804	46	R
6	-0.662	2.471	5.050	47	R
6	-0.636	2.533	5.117	48	R
6	-0.609	2.515	5.149	49	R
6	-0.627	2.418	5.247	50	R
6	-0.723	2.374	5.354	51	R
6	-0.706	2.427	5.409	52	R
6	-0.873	2.427	5.576	53	R
6	-0.908	2.471	5.633	54	R
6	-0.873	2.585	5.752	55	R
6	-0.943	2.638	5.840	56	R
6	-1.014	2.823	6.038	57	R
6	-1.102	2.946	6.189	58	R
6	-1.014	2.805	6.355	59	R
6	-1.075	2.612	6.558	60	R
6	-1.093	2.559	6.614	61	R
6	-1.146	2.594	6.677	62	R
6	-1.137	2.647	6.731	63	R
6	-0.917	2.700	6.957	64	R
6	-0.794	2.779	7.103	65	R
6	-0.811	2.647	7.237	66	R
6	-0.776	2.401	7.485	67	R
6	-0.627	2.260	7.691	68	R
6	-0.451	2.137	7.905	69	R
6	-0.249	2.040	8.130	70	G
6	-0.125	1.970	8.271	71	G
6	-0.002	1.899	8.413	72	G
6	0.147	1.829	8.579	73	G
6	0.288	1.653	8.804	74	G
6	0.385	1.565	8.935	75	G
6	0.482	1.319	9.199	76	G
6	0.617	1.208	9.374	77	G
6	0.654	1.133	9.458	78	G
6	0.691	1.058	9.541	79	G
6	0.816	0.897	9.745	80	G
6	0.890	0.772	9.890	81	G
6	1.002	0.573	10.120	82	G
6	1.114	0.461	10.280	83	G
6	1.313	0.312	10.530	84	G
6	1.425	0.213	10.680	85	G
6	1.475	0.150	10.760	86	G
6	1.587	0.038	10.910	87	G
6	1.662	-0.123	11.090	88	G
6	1.749	-0.260	11.250	89	G
6	1.761	-0.372	11.370	90	G
6	1.749	-0.509	11.500	91	G
6	1.774	-0.671	11.670	92	G
6	1.798	-0.857	11.860	93	G
6	1.861	-0.969	11.980	94	G
6	1.923	-1.143	12.170	95	G
6	2.047	-1.342	12.400	96	G
6	2.134	-1.429	12.530	97	G
6	2.172	-1.516	12.620	98	G
6	2.271	-1.628	12.770	99	G
6	2.346	-1.678	12.860	100	G
6	2.570	-1.914	13.190	101	G
6	2.657	-2.101	13.390	102	G
6	2.731	-2.213	13.530	103	G
6	2.831	-2.350	13.700	104	G
6	3.067	-2.437	13.950	105	G
6	3.142	-2.499	14.040	106	G
6	3.204	-2.524	14.110	107	G
6	3.353	-2.636	14.300	108	G
6	3.453	-2.773	14.470	109	G
6	3.677	-2.984	14.780	110	G
6	3.727	-2.997	14.830	111	G
6	3.776	-3.133	14.970	112	G
6	3.901	-3.283	15.170	113	G
6	4.025	-3.444	15.370	114	G
6	4.100	-3.532	15.490	115	G
6	4.212	-3.656	15.650	116	G
6	4.286	-3.768	15.790	117	G
6	4.373	-3.979	16.020	118	G
6	4.411	-4.091	16.130	119	G
6	4.560	-4.278	16.370	120	G
6	4.659	-4.340	16.490	121	G
6	4.672	-4.464	16.620	122	G
6	4.659	-4.539	16.690	123	G
6	4.460	-4.726	16.960	124	G
6	4.460	-4.726	16.960	125	G
6	4.460	-4.726	16.960	126	S
6	4.411	-4.813	17.060	127	S
6	4.386	-4.937	17.190	128	S
6	4.299	-4.974	17.290	129	S
6	4.237	-5.061	17.390	130	S
6	4.100	-5.173	17.570	131	S
6	4.013	-5.223	17.670	132	S
6	3.938	-5.397	17.860	133	S
6	3.814	-5.460	18.000	134	S
6	3.602	-5.634	18.270	135	S
6	3.515	-5.683	18.370	136	G
6	3.465	-5.671	18.420	137	G
6	3.366	-5.733	18.540	138	G
6	3.117	-5.808	18.800	139	G
6	3.017	-5.858	18.910	140	G
6	2.930	-5.895	19.010	141	G
6	2.769	-6.007	19.200	142	G
6	2.657	-6.069	19.330	143	G
6	2.520	-6.119	19.480	144	G
6	2.308	-6.144	19.690	145	G
6	2.134	-6.268	19.900	146	G
6	2.047	-6.280	19.990	147	G
6	1.935	-6.318	20.110	148	G
6	1.749	-6.330	20.300	149	G
6	1.525	-6.417	20.540	150	G
6	1.338	-6.455	20.730	151	G
6	1.201	-6.480	20.870	152	G
6	0.965	-6.467	21.100	153	G
6	0.828	-6.504	21.250	154	G
6	0.729	-6.542	21.350	155	G
6	0.443	-6.542	21.640	156	G
6	0.281	-6.591	21.810	157	G
6	0.045	-6.579	22.040	158	G
6	-0.105	-6.591	22.190	159	G
6	-0.192	-6.567	22.280	160	G
6	-0.353	-6.542	22.450	161	G
6	-0.577	-6.529	22.670	162	G
6	-0.789	-6.542	22.880	163	G
6	-0.938	-6.517	23.030	164	G
6	-1.100	-6.504	23.200	165	G
6	-1.187	-6.480	23.290	166	G
6	-1.274	-6.467	23.380	167	G
6	-1.411	-6.417	23.520	168	G
6	-1.585	-6.368	23.700	169	G
6	-1.734	-6.305	23.860	170	G
6	-1.896	-6.280	24.030	171	G
6	-2.033	-6.280	24.160	172	G
6	-2.269	-6.256	24.400	173	G
6	-2.381	-6.193	24.530	174	G
6	-2.530	-6.131	24.690	175	G
6	-2.655	-6.032	24.850	176	G
6	-2.779	-5.994	24.980	177	G
6	-3.003	-5.945	25.210	178	G
6	-3.078	-5.895	25.300	179	G
6	-3.165	-5.808	25.420	180	G
6	-3.289	-5.721	25.570	181	G
6	-3.488	-5.596	25.810	182	G
6	-3.625	-5.559	25.950	183	G
6	-3.687	-5.472	26.060	184	G
6	-3.737	-5.410	26.140	185	G
6	-3.787	-5.273	26.280	186	G
6	-3.811	-5.211	26.350	187	G
6	-3.836	-5.124	26.440	188	G
6	-3.824	-5.012	26.550	189	G
6	-3.824	-4.850	26.720	190	G
6	-3.836	-4.614	26.950	191	G
6	-3.799	-4.477	27.090	192	G
6	-3.774	-4.402	27.170	193	G
6	-3.650	-4.265	27.360	194	G
6	-3.463	-4.191	27.560	195	R
6	-3.326	-4.129	27.710	196	R
6	-3.239	-4.042	27.830	197	R
6	-3.140	-3.942	27.970	198	R
6	-3.003	-3.842	28.140	199	R
6	-3.289	-3.930	28.440	200	R
6	-3.426	-3.930	28.580	201	S
6	-3.451	-3.768	28.740	202	S
6	-3.476	-3.606	28.900	203	S
6	-3.513	-3.457	29.060	204	S
6	-3.550	-3.320	29.200	205	S
6	-3.637	-3.158	29.380	206	S
6	-3.637	-2.997	29.550	207	S
6	-3.625	-2.910	29.630	208	S
6	-3.625	-2.910	29.630	209	S
6	-3.637	-2.723	29.820	210	S
6	-3.662	-2.611	29.940	211	S
6	-3.762	-2.375	30.190	212	S
6	-3.787	-2.362	30.220	213	S
6	-3.874	-2.275	30.340	214	S
6	-3.961	-2.126	30.520	215	S
6	-4.073	-2.026	30.670	216	G
6	-4.172	-1.927	30.810	217	G
6	-4.297	-1.803	30.980	218	G
6	-4.458	-1.628	31.220	219	G
6	-4.558	-1.479	31.400	220	G
6	-4.607	-1.367	31.520	221	G
6	-4.657	-1.280	31.620	222	G
6	-4.719	-1.181	31.740	223	G
6	-4.869	-1.044	31.940	224	G
6	-4.894	-0.870	32.120	225	G
6	-4.894	-0.745	32.240	226	G
6	-4.943	-0.571	32.420	227	G
6	-5.068	-0.459	32.590	228	G
6	-5.229	-0.322	32.800	229	G
6	-5.304	-0.260	32.900	230	G
6	-5.354	-0.161	33.010	231	G
6	-5.428	-0.024	33.170	232	G
6	-5.478	0.125	33.320	233	G
6	-5.690	0.349	33.630	234	G
6	-5.752	0.461	33.760	235	G
6	-5.826	0.611	33.930	236	G
6	-5.963	0.772	34.140	237	G
6	-5.963	0.772	34.140	238	G
6	-6.063	0.859	34.270	239	G
6	-6.200	1.058	34.510	240	G
6	-6.312	1.121	34.640	241	G
6	-6.399	1.220	34.770	242	G
6	-6.511	1.345	34.940	243	G
6	-6.598	1.419	35.050	244	G
6	-6.623	1.432	35.080	245	G
6	-6.635	1.519	35.170	246	G
6	-6.647	1.593	35.250	247	G
6	-6.635	1.743	35.400	248	G
6	-6.610	1.854	35.510	249	G
6	-6.573	1.966	35.630	250	G
6	-6.523	2.066	35.740	251	G
6	-6.473	2.190	35.870	252	G
6	-6.436	2.389	36.080	253	G
6	-6.361	2.576	36.280	254	G
6	-6.274	2.713	36.440	255	G
6	-6.225	2.912	36.640	256	G
6	-6.162	3.111	36.850	257	G
6	-6.100	3.210	36.970	258	G
6	-6.063	3.322	37.090	259	G
6	-6.026	3.409	37.180	260	G
6	-5.938	3.583	37.380	261	G
6	-5.839	3.783	37.600	262	G
6	-5.739	3.882	37.740	263	G
6	-5.603	4.069	37.970	264	G
6	-5.540	4.193	38.110	265	G
6	-5.491	4.292	38.220	266	G
6	-5.391	4.429	38.390	267	G
6	-5.304	4.678	38.660	268	G
6	-5.205	4.778	38.800	269	G
6	-5.117	4.939	38.980	270	G
6	-4.968	5.126	39.220	271	G
6	-4.844	5.188	39.360	272	G
6	-4.732	5.238	39.480	273	G
6	-4.583	5.325	39.650	274	G
6	-4.471	5.387	39.780	275	G
6	-4.321	5.549	40.000	276	G
6	-4.185	5.723	40.220	277	G
6	-4.122	5.773	40.300	278	G
6	-4.010	5.847	40.440	279	G
6	-3.836	5.959	40.640	280	G
6	-3.712	6.071	40.810	281	G
6	-3.575	6.146	40.970	282	G
6	-3.463	6.196	41.090	283	G
6	-3.451	6.196	41.100	284	G
6	-3.413	6.208	41.140	285	G
6	-3.413	6.208	41.140	286	G
6	-3.189	6.283	41.380	287	G
6	-3.102	6.320	41.470	288	G
6	-3.003	6.395	41.600	289	G
6	-2.878	6.482	41.750	290	G
6	-2.791	6.507	41.840	291	G
6	-2.642	6.531	41.990	292	G
6	-2.418	6.619	42.230	293	G
6	-2.182	6.706	42.480	294	G
6	-1.846	6.768	42.820	295	G
6	-1.535	6.830	43.140	296	G
6	-1.448	6.905	43.260	297	G
6	-1.411	6.905	43.290	298	G
6	-1.373	6.917	43.330	299	G
7	-0.012	3.416	0.000	0	R
7	0.099	3.329	0.153	1	R
7	0.174	3.329	0.300	2	R
7	0.211	3.329	0.439	3	R
7	0.186	3.267	0.455	4	R
7	0.124	3.193	0.470	5	R
7	0.087	3.118	0.533	6	R
7	0.186	3.130	0.597	7	R
7	0.186	3.304	0.631	8	R
7	0.199	3.292	0.694	9	R
7	0.087	3.180	0.763	10	R
7	0.137	3.106	0.873	11	R
7	0.124	3.193	0.964	12	R
7	0.075	3.180	1.068	13	R
7	0.161	3.230	1.178	14	R
7	0.050	3.329	1.224	15	R
7	0.000	3.404	1.273	16	R
7	-0.050	3.366	1.320	17	R
7	-0.174	3.230	1.367	18	R
7	-0.099	3.193	1.480	19	R
7	-0.025	3.118	1.559	20	R
7	0.112	3.043	1.594	21	R
7	-0.050	3.130	1.719	22	R
7	-0.025	3.242	1.819	23	R
7	-0.087	3.342	1.912	24	R
7	-0.174	3.304	1.946	25	R
7	-0.161	3.329	2.068	26	R
7	-0.075	3.379	2.146	27	R
7	0.050	3.466	2.192	28	R
7	0.050	3.478	2.214	29	R
7	-0.012	3.528	2.357	30	R
7	-0.124	3.540	2.501	31	R
7	-0.124	3.789	2.578	32	R
7	-0.186	3.776	2.634	33	R
7	-0.261	3.764	2.700	34	R
7	-0.298	3.888	2.871	35	R
7	-0.435	4.075	2.981	36	R
7	-0.571	4.137	3.081	37	R
7	-0.484	3.938	3.171	38	R
7	-0.484	3.938	3.233	39	R
7	-0.559	3.950	3.295	40	R
7	-0.335	3.925	3.421	41	R
7	-0.224	3.963	3.598	42	R
7	-0.186	4.050	3.744	43	R
7	-0.311	3.814	3.960	44	R
7	-0.273	3.702	4.094	45	R
7	-0.137	3.615	4.182	46	R
7	0.000	3.429	4.315	47	R
7	0.087	3.255	4.337	48	R
7	0.236	3.155	4.568	49	R
7	0.248	3.019	4.568	50	R
7	0.385	2.745	4.728	51	R
7	0.435	2.770	4.837	52	R
7	0.497	2.708	5.071	53	R
7	0.683	2.646	5.120	54	R
7	0.261	2.820	5.136	55	R
7	0.261	2.820	5.407	56	R
7	0.211	2.807	5.541	57	R
7	0.422	2.882	5.848	58	R
7	0.484	3.031	5.942	59	R
7	0.385	3.093	6.102	60	G
7	0.211	3.193	6.212	61	G
7	0.137	3.304	6.385	62	G
7	-0.012	3.503	6.469	63	G
7	-0.137	3.540	6.624	64	G
7	-0.199	3.565	6.921	65	G
7	-0.472	3.677	7.031	66	G
7	-0.658	3.689	7.163	67	G
7	-0.845	3.702	7.281	68	G
7	-1.043	3.665	7.429	69	G
7	-1.230	3.627	7.582	70	G
7	-1.366	3.565	7.628	71	G
7	-1.478	3.503	7.879	72	G
7	-1.553	3.391	8.050	73	G
7	-1.665	3.267	8.160	74	G
7	-1.689	3.255	8.425	75	G
7	-1.776	3.118	8.627	76	G
7	-1.863	2.957	8.786	77	G
7	-1.876	2.919	8.927	78	G
7	-1.901	2.820	9.048	79	R
7	-1.901	2.783	9.143	80	R
7	-1.702	3.267	9.242	81	R
7	-1.677	3.304	9.320	82	R
7	-1.627	3.516	9.553	83	R
7	-1.689	3.677	9.685	84	R
7	-1.814	3.876	9.784	85	G
7	-1.913	4.012	9.862	86	G
7	-2.000	4.161	10.030	87	G
7	-2.124	4.311	10.080	88	G
7	-2.261	4.509	10.230	89	G
7	-2.385	4.609	10.390	90	G
7	-2.484	4.696	10.510	91	G
7	-2.646	4.795	10.610	92	G
7	-2.745	4.907	10.940	93	G
7	-2.857	5.056	11.050	94	G
7	-2.994	5.093	11.190	95	G
7	-3.180	5.168	11.360	96	G
7	-3.329	5.255	11.610	97	G
7	-3.416	5.329	11.810	98	G
7	-3.590	5.416	11.930	99	G
7	-3.814	5.416	12.130	100	G
7	-3.975	5.366	12.280	101	G
7	-4.137	5.292	12.550	102	G
7	-4.236	5.230	12.850	103	G
7	-4.348	5.118	12.970	104	G
7	-4.373	5.056	13.130	105	G
7	-4.547	5.019	13.520	106	G
7	-4.646	4.882	13.620	107	G
7	-4.671	4.795	13.850	108	G
7	-4.783	4.708	14.100	109	G
7	-4.894	4.621	14.300	110	G
7	-4.919	4.596	14.440	111	G
7	-5.031	4.398	14.610	112	G
7	-5.143	4.248	14.810	113	G
7	-5.193	4.174	15.070	114	G
7	-5.255	4.099	15.190	115	G
7	-5.429	3.925	15.350	116	G
7	-5.553	3.702	15.510	117	G
7	-5.640	3.540	15.760	118	G
7	-5.727	3.342	15.920	119	G
7	-5.801	3.217	16.070	120	G
7	-5.863	3.130	16.400	121	G
7	-5.975	3.006	16.600	122	G
7	-6.062	2.783	16.720	123	G
7	-6.161	2.658	16.940	124	G
7	-6.298	2.447	17.120	125	G
7	-6.360	2.224	17.310	126	G
7	-6.398	2.050	17.570	127	G
7	-6.398	1.950	17.940	128	G
7	-6.373	1.814	18.050	129	G
7	-6.398	1.702	18.170	130	G
7	-6.497	1.565	18.390	131	G
7	-6.547	1.491	18.610	132	G
7	-6.609	1.193	18.920	133	G
7	-6.621	1.155	19.040	134	G
7	-6.596	0.957	19.170	135	G
7	-6.646	0.857	19.280	136	G
7	-6.683	0.696	19.560	137	G
7	-6.683	0.584	19.770	138	G
7	-6.733	0.398	19.990	139	G
7	-6.770	0.236	20.110	140	G
7	-6.720	0.012	20.160	141	G
7	-6.733	-0.149	20.210	142	G
7	-6.783	-0.335	20.370	143	G
7	-6.807	-0.472	20.540	144	G
7	-6.807	-0.547	20.820	145	G
7	-6.720	-0.807	21.020	146	G
7	-6.696	-0.969	21.260	147	G
7	-6.720	-1.205	21.550	148	G
7	-6.720	-1.342	21.830	149	G
7	-6.621	-1.466	22.100	150	G
7	-6.571	-1.540	22.370	151	G
7	-6.522	-1.640	22.610	152	G
7	-6.534	-1.925	22.830	153	G
7	-6.497	-2.075	23.000	154	G
7	-6.360	-2.211	23.270	155	G
7	-6.311	-2.335	23.500	156	G
7	-6.224	-2.509	23.700	157	G
7	-6.174	-2.720	23.820	158	G
7	-6.099	-2.733	23.990	159	G
7	-6.075	-2.720	24.300	160	G
7	-6.075	-2.845	24.590	161	G
7	-6.062	-2.857	24.860	162	S
7	-6.012	-2.969	25.100	163	S
7	-5.888	-3.155	25.320	164	S
7	-5.876	-3.205	25.570	165	S
7	-6.137	-2.596	25.790	166	S
7	-6.161	-2.398	26.000	167	S
7	-6.286	-2.286	26.300	168	S
7	-6.422	-2.075	26.500	169	S
7	-6.410	-1.839	26.840	170	G
7	-6.435	-1.665	27.020	171	G
7	-6.509	-1.416	27.220	172	G
7	-6.547	-1.180	27.600	173	G
7	-6.596	-0.969	27.720	174	G
7	-6.609	-0.870	27.970	175	G
7	-6.671	-0.720	28.140	176	G
7	-6.658	-0.509	28.530	177	G
7	-6.621	-0.360	28.790	178	G
7	-6.609	-0.186	29.040	179	G
7	-6.621	0.037	29.260	180	G
7	-6.683	0.273	29.550	181	G
7	-6.683	0.497	29.710	182	G
7	-6.708	0.658	29.900	183	G
7	-6.708	0.758	30.080	184	G
7	-6.634	0.894	30.390	185	G
7	-6.584	0.994	30.620	186	G
7	-6.571	1.168	30.910	187	G
7	-6.509	1.342	31.090	188	G
7	-6.472	1.540	31.280	189	G
7	-6.472	1.714	31.480	190	G
7	-6.472	1.913	31.580	191	G
7	-6.422	2.087	31.750	192	G
7	-6.335	2.298	32.000	193	G
7	-6.248	2.447	32.240	194	G
7	-6.211	2.596	32.440	195	G
7	-6.112	2.696	32.690	196	G
7	-6.012	2.857	32.860	197	G
7	-5.863	3.043	33.240	198	G
[truncated: 1,601 more rows]
