# Supplementary material for: Behavioral and pharmacological characterization of planarian nociception
Source: Front Mol Neurosci. 2024 May 1;17:1368009. doi: 10.3389/fnmol.2024.1368009 (PMC11094297; doi:10.3389/fnmol.2024.1368009)
Supplement: Supplementary file 1 [file Data_Sheet_1.ZIP › Article planarian nociception - code and data/arena/AITC35.csv]

n	x	y	L	t	behavior
1	1.378	-0.410	0.000	0	R
1	1.394	-0.410	0.016	1	R
1	1.394	-0.410	0.016	2	R
1	1.427	-0.410	0.049	3	R
1	1.411	-0.394	0.072	4	R
1	1.607	-0.607	0.363	5	R
1	1.689	-0.722	0.504	6	R
1	1.607	-0.804	0.620	7	R
1	1.722	-0.804	0.734	8	R
1	1.722	-0.869	0.800	9	R
1	1.673	-0.935	0.882	10	R
1	1.640	-0.984	0.941	11	R
1	1.607	-0.968	0.978	12	R
1	1.558	-0.902	1.060	13	R
1	1.575	-0.968	1.128	14	R
1	1.525	-0.951	1.179	15	R
1	1.460	-1.050	1.298	16	R
1	1.558	-1.001	1.408	17	R
1	1.673	-0.853	1.595	18	R
1	1.771	-0.820	1.698	19	R
1	1.739	-0.705	1.818	20	R
1	1.657	-0.853	1.987	21	R
1	1.509	-0.951	2.164	22	R
1	1.427	-0.902	2.260	23	R
1	1.378	-0.787	2.385	24	R
1	1.345	-0.705	2.473	25	R
1	1.279	-0.541	2.650	26	R
1	1.181	-0.394	2.827	27	R
1	1.099	-0.377	2.911	28	R
1	0.935	-0.312	3.087	29	R
1	1.378	-0.361	3.533	30	R
1	1.378	-0.328	3.566	31	R
1	1.493	-0.508	3.780	32	R
1	1.624	-0.492	3.912	33	R
1	1.739	-0.394	4.063	34	R
1	1.837	-0.361	4.167	35	R
1	1.558	-0.541	4.499	36	R
1	1.558	-0.623	4.581	37	R
1	1.558	-0.738	4.696	38	R
1	1.591	-0.820	4.784	39	R
1	1.607	-0.656	4.949	40	R
1	1.689	-0.558	5.077	41	R
1	1.640	-0.476	5.173	42	R
1	1.411	-0.459	5.403	43	R
1	1.329	-0.443	5.486	44	R
1	1.148	-0.443	5.667	45	R
1	1.050	-0.426	5.767	46	R
1	0.984	-0.377	5.849	47	R
1	0.836	-0.344	6.000	48	R
1	0.738	-0.344	6.098	49	R
1	0.607	-0.344	6.230	50	R
1	0.476	-0.361	6.362	51	R
1	0.312	-0.426	6.538	52	G
1	0.197	-0.459	6.658	53	G
1	0.098	-0.492	6.762	54	G
1	0.016	-0.492	6.844	55	G
1	-0.066	-0.525	6.932	56	G
1	-0.066	-0.558	6.965	57	G
1	0.131	-0.574	7.162	58	G
1	0.115	-0.672	7.262	59	G
1	0.082	-0.787	7.381	60	G
1	0.098	-0.869	7.465	61	G
1	0.066	-0.968	7.569	62	G
1	0.066	-1.083	7.684	63	R
1	0.213	-0.738	8.058	64	R
1	0.295	-0.672	8.163	65	R
1	0.508	-0.672	8.377	66	R
1	0.558	-0.672	8.426	67	R
1	0.295	-0.590	8.701	68	R
1	0.197	-0.328	8.981	69	R
1	0.246	-0.164	9.152	70	R
1	0.361	0.016	9.366	71	R
1	0.492	0.131	9.540	72	R
1	0.508	0.049	9.624	73	R
1	0.623	-0.082	9.798	74	R
1	0.558	-0.016	9.891	75	R
1	0.525	0.049	9.965	76	R
1	0.443	0.115	10.070	77	R
1	0.508	0.148	10.140	78	R
1	0.476	-0.115	10.410	79	R
1	0.541	-0.197	10.510	80	R
1	0.328	-0.344	10.770	81	R
1	0.262	-0.443	10.890	82	R
1	0.066	-0.525	11.100	83	R
1	-0.098	-0.525	11.270	84	R
1	-0.295	-0.525	11.460	85	R
1	-0.459	-0.574	11.640	86	R
1	-0.574	-0.590	11.750	87	G
1	-0.541	-0.623	11.800	88	G
1	-0.476	-0.623	11.860	89	G
1	-0.230	-0.459	12.160	90	G
1	-0.131	-0.344	12.310	91	G
1	-0.098	-0.312	12.360	92	G
1	0.016	-0.377	12.490	93	G
1	0.197	-0.361	12.670	94	G
1	0.328	-0.394	12.810	95	G
1	0.476	-0.394	12.950	96	G
1	0.590	-0.394	13.070	97	G
1	0.656	-0.328	13.160	98	G
1	0.804	-0.279	13.320	99	G
1	0.919	-0.262	13.430	100	G
1	1.099	-0.246	13.610	101	G
1	1.247	-0.213	13.760	102	G
1	1.378	-0.098	13.940	103	G
1	1.542	0.049	14.160	104	G
1	1.411	-0.016	14.310	105	G
1	1.066	-0.279	14.740	106	G
1	0.968	-0.426	14.920	107	R
1	1.033	-0.607	15.110	108	R
1	1.050	-0.705	15.210	109	R
1	1.148	-0.836	15.370	110	R
1	1.066	-0.590	15.630	111	R
1	0.951	-0.426	15.830	112	R
1	0.886	-0.262	16.010	113	R
1	0.771	-0.049	16.250	114	R
1	0.689	0.131	16.450	115	G
1	0.607	0.262	16.600	116	G
1	0.459	0.443	16.840	117	G
1	0.410	0.541	16.950	118	G
1	0.213	0.656	17.170	119	G
1	0.131	0.722	17.280	120	G
1	-0.016	0.787	17.440	121	G
1	-0.098	0.886	17.570	122	G
1	-0.230	0.984	17.730	123	G
1	-0.344	1.033	17.860	124	G
1	-0.476	1.181	18.060	125	G
1	-0.607	1.214	18.190	126	G
1	-0.705	1.230	18.290	127	G
1	-0.787	1.345	18.430	128	G
1	-0.853	1.378	18.510	129	G
1	-0.344	1.165	19.060	130	G
1	-0.213	1.066	19.220	131	R
1	0.000	1.099	19.440	132	R
1	0.180	1.181	19.630	133	R
1	0.295	1.296	19.800	134	R
1	0.377	1.378	19.910	135	R
1	-0.098	1.197	20.420	136	R
1	-0.312	1.165	20.640	137	R
1	-0.476	1.165	20.800	138	R
1	-0.574	1.197	20.910	139	R
1	-0.689	1.214	21.020	140	R
1	-0.836	1.214	21.170	141	R
1	-1.099	1.197	21.430	142	R
1	-0.558	1.148	21.980	143	R
1	-0.443	1.099	22.100	144	R
1	-0.361	0.886	22.330	145	R
1	-0.377	0.705	22.510	146	R
1	-0.377	0.590	22.620	147	R
1	-0.246	0.492	22.790	148	G
1	-0.197	0.426	22.870	149	G
1	-0.164	0.328	22.970	150	G
1	-0.131	0.295	23.020	151	G
1	-0.394	0.590	23.420	152	G
1	-0.476	0.656	23.520	153	R
1	-0.672	0.771	23.750	154	R
1	-0.754	0.902	23.900	155	R
1	-0.820	1.001	24.020	156	G
1	-0.919	1.083	24.150	157	G
1	-1.033	1.099	24.270	158	G
1	-1.312	1.083	24.550	159	G
1	-1.476	1.033	24.720	160	G
1	-1.591	0.919	24.880	161	G
1	-1.624	0.853	24.950	162	G
1	-0.951	0.968	25.630	163	G
1	-0.754	0.984	25.830	164	R
1	-0.804	0.968	25.880	165	R
1	-0.787	0.919	25.940	166	R
1	-0.656	0.705	26.190	167	G
1	-0.558	0.508	26.410	168	G
1	-0.476	0.377	26.560	169	G
1	-0.443	0.361	26.600	170	G
1	-0.344	0.213	26.770	171	G
1	-0.246	0.082	26.940	172	G
1	-0.115	-0.066	27.140	173	G
1	-0.016	-0.197	27.300	174	G
1	0.066	-0.262	27.410	175	G
1	0.115	-0.312	27.470	176	G
1	0.131	-0.312	27.490	177	G
1	0.262	-0.443	27.680	178	G
1	0.361	-0.508	27.800	179	G
1	0.508	-0.672	28.020	180	G
1	0.590	-0.771	28.140	181	G
1	0.722	-0.902	28.330	182	G
1	0.836	-0.984	28.470	183	G
1	0.968	-1.083	28.630	184	G
1	1.132	-1.197	28.830	185	G
1	1.214	-1.263	28.940	186	G
1	1.115	-1.247	29.040	187	G
1	0.558	-0.836	29.730	188	R
1	0.279	-0.886	30.010	189	R
1	0.213	-0.836	30.100	190	R
1	-0.115	-0.738	30.440	191	G
1	-0.164	-0.722	30.490	192	G
1	-0.262	-0.672	30.600	193	G
1	-0.426	-0.640	30.770	194	G
1	-0.426	-0.640	30.770	195	G
1	-0.705	-0.640	31.050	196	G
1	-0.705	-0.640	31.050	197	G
1	-0.262	-0.771	31.510	198	G
1	-0.098	-0.804	31.680	199	G
1	-0.066	-0.722	31.760	200	G
1	0.082	-0.836	31.950	201	G
1	0.148	-0.902	32.040	202	G
1	0.328	-1.033	32.270	203	G
1	0.476	-1.148	32.450	204	G
1	0.525	-1.197	32.520	205	G
1	0.623	-1.329	32.690	206	G
1	0.689	-1.460	32.840	207	G
1	0.754	-1.575	32.970	208	G
1	0.771	-1.640	33.030	209	G
1	0.869	-1.837	33.250	210	G
1	0.935	-1.903	33.350	211	G
1	0.738	-1.378	33.910	212	G
1	0.640	-1.279	34.050	213	R
1	0.640	-1.230	34.100	214	R
1	0.574	-1.181	34.180	215	R
1	0.574	-1.099	34.260	216	G
1	0.541	-0.968	34.400	217	G
1	0.377	-0.853	34.600	218	G
1	0.344	-0.689	34.760	219	G
1	0.197	-0.476	35.020	220	G
1	0.197	-0.377	35.120	221	G
1	0.115	-0.230	35.290	222	G
1	0.033	-0.131	35.420	223	G
1	-0.049	0.033	35.600	224	G
1	-0.131	0.148	35.740	225	G
1	-0.213	0.262	35.880	226	G
1	-0.279	0.377	36.020	227	G
1	-0.328	0.476	36.130	228	G
1	-0.361	0.508	36.170	229	G
1	-0.459	0.590	36.300	230	G
1	-0.607	0.689	36.480	231	G
1	-0.672	0.754	36.570	232	G
1	-0.853	0.853	36.780	233	G
1	-1.001	0.902	36.930	234	G
1	-1.165	0.935	37.100	235	G
1	-1.247	0.968	37.190	236	G
1	-1.361	1.033	37.320	237	G
1	-1.411	1.066	37.380	238	G
1	-1.558	1.099	37.530	239	G
1	-1.132	1.017	37.960	240	G
1	-0.984	0.902	38.150	241	R
1	-1.050	1.001	38.270	242	R
1	-1.066	1.115	38.390	243	R
1	-1.099	1.165	38.440	244	G
1	-1.099	1.443	38.720	245	G
1	-1.099	1.657	38.940	246	G
1	-1.083	1.870	39.150	247	G
1	-1.050	2.001	39.290	248	G
1	-1.050	2.099	39.380	249	G
1	-1.001	2.231	39.520	250	G
1	-0.935	2.362	39.670	251	G
1	-0.836	2.559	39.890	252	R
1	-1.230	1.804	40.740	253	R
1	-1.165	1.804	40.810	254	R
1	-1.197	1.804	40.840	255	G
1	-1.443	1.755	41.090	256	G
1	-1.624	1.624	41.310	257	G
1	-1.624	1.476	41.460	258	G
1	-1.837	1.361	41.700	259	G
1	-1.837	1.361	41.700	260	G
1	-1.903	1.230	41.850	261	G
1	-2.050	1.115	42.040	262	G
1	-2.181	0.984	42.220	263	G
1	-2.181	0.935	42.270	264	G
1	-2.214	0.869	42.350	265	G
1	-1.821	1.427	43.030	266	R
1	-1.853	1.476	43.090	267	R
1	-1.788	1.558	43.190	268	R
1	-1.755	1.706	43.340	269	R
1	-1.575	1.870	43.590	270	G
1	-1.411	1.886	43.750	271	G
1	-1.296	1.968	43.890	272	G
1	-1.148	2.017	44.050	273	G
1	-1.050	2.034	44.150	274	G
1	-0.869	2.132	44.350	275	G
1	-0.771	2.165	44.460	276	G
1	-0.689	2.231	44.560	277	G
1	-0.623	2.280	44.650	278	G
1	-0.443	2.362	44.840	279	G
1	-0.328	2.427	44.980	280	G
1	-0.279	2.460	45.040	281	G
1	-0.066	2.559	45.270	282	G
1	0.016	2.608	45.370	283	G
1	0.213	2.690	45.580	284	G
1	0.312	2.756	45.700	285	G
1	0.476	2.854	45.890	286	G
1	0.541	2.936	45.990	287	G
1	0.590	3.067	46.130	288	G
1	0.672	3.198	46.290	289	G
1	0.738	3.313	46.420	290	G
1	0.787	3.362	46.490	291	G
1	0.919	3.428	46.640	292	S
1	1.017	3.510	46.760	293	S
1	1.099	3.608	46.890	294	S
1	1.197	3.690	47.020	295	S
1	1.279	3.772	47.140	296	S
1	1.394	3.920	47.320	297	S
1	1.411	4.035	47.440	298	S
1	1.525	4.133	47.590	299	S
2	1.357	1.110	0.000	0	R
2	1.357	1.110	0.000	1	R
2	1.439	1.357	0.260	2	R
2	1.439	1.378	0.281	3	R
2	1.337	1.398	0.386	4	R
2	1.316	1.337	0.451	5	R
2	1.439	1.234	0.611	6	R
2	1.501	1.234	0.673	7	R
2	1.604	1.296	0.793	8	R
2	1.563	1.193	0.904	9	R
2	1.501	1.069	1.041	10	R
2	1.522	0.987	1.126	11	R
2	1.522	0.925	1.188	12	R
2	1.542	0.802	1.313	13	R
2	1.563	0.658	1.458	14	R
2	1.563	0.596	1.520	15	R
2	1.563	0.473	1.644	16	R
2	1.563	0.391	1.726	17	R
2	1.563	0.144	1.973	18	R
2	1.583	0.329	2.159	19	R
2	1.604	0.247	2.244	20	R
2	1.604	0.206	2.285	21	R
2	1.748	0.555	2.663	22	R
2	1.727	0.658	2.768	23	R
2	1.768	0.637	2.814	24	R
2	1.686	0.576	2.916	25	R
2	1.707	0.514	2.981	26	R
2	1.768	0.514	3.043	27	R
2	1.871	0.555	3.154	28	R
2	2.036	0.596	3.323	29	R
2	1.666	0.699	3.708	30	R
2	1.501	0.699	3.872	31	R
2	1.501	0.658	3.913	32	R
2	1.439	0.699	3.987	33	R
2	1.378	0.843	4.144	34	R
2	1.316	0.987	4.301	35	R
2	1.296	1.131	4.446	36	R
2	1.296	1.234	4.549	37	R
2	1.296	1.378	4.693	38	R
2	1.316	1.296	4.778	39	R
2	1.316	1.090	4.983	40	R
2	1.131	0.987	5.195	41	R
2	1.090	0.884	5.306	42	R
2	1.069	0.658	5.533	43	R
2	1.090	0.699	5.579	44	R
2	1.131	0.781	5.671	45	R
2	1.234	0.781	5.774	46	R
2	1.152	0.925	5.939	47	R
2	0.987	1.028	6.133	48	R
2	0.740	1.131	6.401	49	R
2	0.802	0.761	6.776	50	R
2	1.090	0.494	7.169	51	R
2	1.337	0.494	7.416	52	R
2	1.090	0.617	7.691	53	R
2	1.069	0.720	7.796	54	R
2	0.987	0.617	7.928	55	R
2	0.925	0.596	7.993	56	R
2	0.925	0.555	8.034	57	R
2	0.905	0.555	8.055	58	R
2	0.843	0.494	8.142	59	R
2	0.823	0.329	8.308	60	R
2	0.823	0.329	8.308	61	R
2	0.823	0.226	8.411	62	R
2	0.761	0.062	8.586	63	R
2	0.884	0.350	8.899	64	R
2	0.864	0.514	9.065	65	R
2	0.925	0.720	9.280	66	R
2	0.925	0.720	9.280	67	R
2	0.987	0.864	9.437	68	R
2	1.131	1.008	9.640	69	G
2	1.254	1.110	9.801	70	G
2	1.296	1.172	9.875	71	G
2	1.378	1.275	10.007	72	G
2	1.398	1.439	10.172	73	G
2	1.481	1.604	10.356	74	G
2	1.234	1.337	10.720	75	R
2	1.008	1.152	11.012	76	R
2	0.905	1.049	11.158	77	R
2	0.761	1.028	11.303	78	R
2	0.637	0.987	11.433	79	R
2	0.555	0.967	11.518	80	R
2	0.411	0.925	11.668	81	R
2	0.308	0.864	11.788	82	G
2	0.226	0.823	11.880	83	G
2	0.165	0.740	11.982	84	G
2	0.082	0.679	12.085	85	G
2	-0.185	0.576	12.372	86	G
2	-0.123	0.576	12.433	87	R
2	0.103	0.658	12.674	88	R
2	0.329	0.679	12.901	89	R
2	0.535	0.761	13.123	90	R
2	0.720	0.925	13.370	91	G
2	0.884	1.049	13.576	92	G
2	1.008	1.172	13.750	93	G
2	1.152	1.337	13.969	94	G
2	1.152	1.337	13.969	95	G
2	1.234	1.378	14.061	96	G
2	1.398	1.481	14.255	97	G
2	1.460	1.460	14.320	98	R
2	1.563	1.439	14.425	99	R
2	0.946	1.378	15.045	100	R
2	0.843	1.378	15.148	101	R
2	0.864	1.296	15.232	102	R
2	0.802	1.069	15.467	103	R
2	0.802	0.946	15.590	104	R
2	0.802	0.802	15.734	105	R
2	0.802	0.720	15.817	106	G
2	0.802	0.555	15.981	107	G
2	0.843	0.432	16.111	108	G
2	0.823	0.288	16.256	109	G
2	0.802	0.165	16.382	110	G
2	0.843	0.041	16.512	111	G
2	0.823	-0.185	16.739	112	G
2	0.823	-0.267	16.821	113	G
2	0.740	-0.494	17.062	114	G
2	0.740	-0.494	17.062	115	G
2	0.802	-0.658	17.237	116	S
2	0.802	-0.185	17.710	117	S
2	0.596	-0.082	17.940	118	S
2	0.494	0.062	18.117	119	S
2	0.370	0.206	18.307	120	S
2	0.288	0.267	18.410	121	S
2	0.206	0.411	18.575	122	R
2	0.041	0.596	18.823	123	R
2	-0.041	0.658	18.926	124	R
2	-0.247	0.843	19.202	125	R
2	-0.370	0.925	19.351	126	G
2	-0.494	1.028	19.511	127	G
2	-0.514	1.090	19.576	128	G
2	-0.596	1.193	19.708	129	G
2	-0.658	1.234	19.782	130	G
2	-0.781	1.337	19.943	131	G
2	-0.843	1.419	20.046	132	G
2	-0.637	1.028	20.487	133	R
2	-0.514	0.925	20.648	134	R
2	-0.391	0.761	20.853	135	R
2	-0.308	0.679	20.970	136	S
2	-0.123	0.514	21.217	137	S
2	-0.041	0.452	21.320	138	S
2	0.103	0.288	21.539	139	S
2	0.144	0.247	21.597	140	S
2	0.226	0.103	21.763	141	S
2	0.288	0.082	21.828	142	S
2	0.350	0.041	21.902	143	S
2	0.617	-0.185	22.252	144	S
2	0.679	-0.247	22.339	145	S
2	0.740	-0.329	22.442	146	S
2	0.781	-0.370	22.500	147	S
2	0.823	-0.535	22.670	148	S
2	0.905	-0.617	22.786	149	S
2	0.720	-0.185	23.256	150	R
2	0.576	0.021	23.507	151	R
2	0.473	0.144	23.668	152	R
2	0.267	0.308	23.931	153	R
2	0.144	0.370	24.069	154	G
2	-0.103	0.411	24.319	155	G
2	-0.165	0.452	24.393	156	G
2	-0.391	0.576	24.651	157	G
2	-0.391	0.576	24.651	158	G
2	-0.555	0.637	24.827	159	G
2	-0.637	0.679	24.919	160	G
2	-0.802	0.720	25.088	161	G
2	-0.350	0.473	25.604	162	R
2	-0.165	0.329	25.838	163	R
2	-0.021	0.247	26.004	164	R
2	0.144	0.206	26.173	165	S
2	0.329	0.021	26.435	166	S
2	0.370	0.021	26.476	167	S
2	0.411	-0.021	26.534	168	S
2	0.576	-0.062	26.704	169	S
2	0.720	-0.165	26.881	170	S
2	0.802	-0.288	27.029	171	S
2	0.884	-0.391	27.161	172	S
2	0.987	-0.535	27.338	173	S
2	1.069	-0.658	27.486	174	S
2	1.110	-0.781	27.616	175	S
2	1.110	-0.617	27.781	176	R
2	1.110	-0.576	27.822	177	R
2	0.987	-0.267	28.154	178	R
2	0.699	-0.062	28.508	179	R
2	0.555	0.103	28.726	180	S
2	0.452	0.206	28.872	181	S
2	0.350	0.267	28.992	182	S
2	0.226	0.329	29.130	183	S
2	0.103	0.411	29.278	184	S
2	-0.041	0.473	29.434	185	S
2	-0.185	0.555	29.600	186	S
2	-0.267	0.617	29.703	187	S
2	-0.391	0.740	29.878	188	S
2	-0.535	0.843	30.054	189	S
2	-0.617	0.925	30.171	190	S
2	-0.679	1.008	30.274	191	S
2	-0.781	1.090	30.405	192	S
2	-0.987	1.193	30.635	193	S
2	-0.987	1.193	30.635	194	S
2	-1.131	1.254	30.792	195	S
2	-1.234	1.316	30.912	196	S
2	-1.193	1.357	30.970	197	S
2	-1.193	1.419	31.032	198	S
2	-1.193	1.563	31.176	199	S
2	-1.234	1.666	31.286	200	S
2	-1.234	1.912	31.533	201	S
2	-1.234	2.077	31.698	202	S
2	-1.213	2.159	31.782	203	S
2	-1.110	2.200	31.893	204	S
2	-1.049	2.139	31.980	205	S
2	-0.864	2.139	32.165	206	S
2	-0.740	2.139	32.289	207	S
2	-0.658	2.139	32.371	208	S
2	-0.761	2.221	32.503	209	S
2	-0.761	2.221	32.503	210	S
2	-0.699	2.365	32.659	211	S
2	-0.514	2.591	32.952	212	S
2	-0.473	2.612	32.998	213	S
2	-0.247	2.591	33.225	214	S
2	-0.247	2.591	33.225	215	S
2	-0.411	2.468	33.430	216	S
2	-0.596	2.447	33.617	217	R
2	-0.740	2.221	33.885	218	R
2	-0.884	2.056	34.103	219	R
2	-1.028	1.995	34.260	220	G
2	-1.131	1.933	34.380	221	G
2	-1.275	1.727	34.631	222	G
2	-1.316	1.666	34.705	223	G
2	-1.378	1.583	34.808	224	G
2	-1.542	1.398	35.055	225	G
2	-1.645	1.254	35.232	226	G
2	-1.666	1.254	35.253	227	G
2	-1.768	1.172	35.385	228	G
2	-1.892	1.028	35.574	229	G
2	-1.974	0.946	35.690	230	G
2	-2.036	0.884	35.778	231	G
2	-2.098	0.864	35.843	232	G
2	-2.159	0.802	35.930	233	G
2	-2.324	0.699	36.124	234	G
2	-2.427	0.679	36.229	235	G
2	-2.509	0.658	36.314	236	G
2	-2.139	0.987	36.809	237	R
2	-1.995	1.152	37.027	238	R
2	-2.098	1.234	37.159	239	R
2	-2.139	1.275	37.217	240	S
2	-2.241	1.460	37.429	241	S
2	-2.303	1.666	37.644	242	S
2	-2.385	1.789	37.792	243	S
2	-2.406	1.933	37.937	244	S
2	-2.406	1.707	38.164	245	S
2	-2.550	1.563	38.367	246	S
2	-2.776	1.501	38.602	247	S
2	-2.817	1.481	38.648	248	S
2	-3.064	1.316	38.944	249	S
2	-3.146	1.357	39.036	250	S
2	-3.167	1.439	39.121	251	S
2	-3.187	1.460	39.150	252	S
2	-3.290	1.542	39.282	253	S
2	-3.434	1.604	39.438	254	S
2	-3.619	1.707	39.650	255	S
2	-3.660	1.768	39.724	256	S
2	-3.701	1.933	39.894	257	S
2	-3.701	2.036	39.997	258	S
2	-3.784	2.139	40.128	259	S
2	-3.845	2.241	40.248	260	S
2	-3.969	2.447	40.488	261	S
2	-4.010	2.488	40.546	262	S
2	-4.072	2.570	40.649	263	S
2	-4.174	2.694	40.810	264	S
2	-4.318	2.735	40.959	265	S
2	-4.421	2.838	41.105	266	S
2	-4.524	2.920	41.236	267	S
2	-4.647	3.126	41.476	268	S
2	-4.730	3.208	41.592	269	S
2	-4.791	3.249	41.667	270	S
2	-4.833	3.311	41.741	271	S
2	-4.853	3.455	41.886	272	S
2	-4.915	3.558	42.006	273	S
2	-5.018	3.722	42.200	274	S
2	-5.079	3.866	42.357	275	S
2	-5.120	3.928	42.431	276	S
2	-5.182	4.010	42.534	277	S
2	-5.182	4.133	42.657	278	S
2	-5.203	4.236	42.762	279	S
2	-5.203	4.442	42.968	280	S
2	-5.203	4.503	43.029	281	S
2	-5.203	4.586	43.111	282	S
2	-5.059	4.812	43.380	283	S
2	-5.182	4.689	43.554	284	S
2	-5.182	4.750	43.616	285	S
2	-5.100	4.833	43.732	286	S
2	-4.976	4.956	43.907	287	S
2	-4.853	5.079	44.081	288	S
2	-4.771	5.182	44.213	289	S
2	-4.689	5.326	44.379	290	S
2	-4.606	5.408	44.495	291	S
2	-4.874	5.182	44.845	292	S
2	-4.935	5.079	44.965	293	S
2	-4.976	5.018	45.039	294	S
2	-5.285	4.668	45.505	295	S
2	-5.285	4.668	45.505	296	S
2	-5.408	4.565	45.666	297	S
2	-5.470	4.483	45.769	298	S
2	-5.552	4.421	45.872	299	S
3	1.475	-0.129	0.000	0	R
3	1.475	-0.129	0.000	1	R
3	1.493	0.018	0.148	2	R
3	1.567	0.091	0.252	3	R
3	1.567	0.091	0.252	4	R
3	1.457	0.073	0.363	5	R
3	1.438	0.146	0.439	6	R
3	1.420	0.164	0.465	7	R
3	1.420	0.183	0.483	8	R
3	1.402	0.128	0.541	9	R
3	1.603	0.109	0.744	10	R
3	1.567	0.073	0.796	11	R
3	1.585	0.109	0.837	12	R
3	1.512	0.091	0.912	13	R
3	1.457	0.109	0.970	14	R
3	1.438	0.146	1.011	15	R
3	1.420	0.238	1.105	16	R
3	1.420	0.238	1.105	17	S
3	1.365	0.146	1.212	18	S
3	1.603	0.073	1.461	19	S
3	1.769	0.018	1.635	20	S
3	1.750	-0.092	1.747	21	R
3	1.805	-0.092	1.802	22	R
3	1.842	-0.019	1.884	23	R
3	1.879	-0.074	1.950	24	R
3	1.769	-0.092	2.062	25	R
3	1.860	0.054	2.235	26	R
3	1.879	0.054	2.253	27	R
3	1.860	0.018	2.294	28	R
3	1.915	0.091	2.386	29	R
3	1.970	0.164	2.477	30	R
3	2.007	0.275	2.593	31	R
3	2.080	0.275	2.667	32	R
3	2.135	0.275	2.722	33	R
3	2.135	0.311	2.758	34	R
3	2.117	-0.019	3.089	35	R
3	2.044	-0.331	3.409	36	R
3	2.135	-0.312	3.503	37	R
3	2.264	-0.294	3.633	38	R
3	2.227	-0.367	3.715	39	R
3	2.190	-0.478	3.831	40	R
3	2.025	-0.496	3.997	41	R
3	2.025	-0.588	4.088	42	R
3	2.025	-0.716	4.217	43	S
3	2.007	-0.918	4.419	44	S
3	2.007	-1.064	4.566	45	S
3	2.007	-1.211	4.713	46	S
3	2.007	-1.321	4.823	47	S
3	1.989	-1.486	4.989	48	S
3	2.044	-1.761	5.270	49	S
3	2.025	-1.816	5.328	50	S
3	2.007	-1.927	5.439	51	S
3	1.989	-2.037	5.551	52	S
3	1.970	-2.202	5.717	53	S
3	1.989	-2.367	5.883	54	S
3	2.044	-2.477	6.006	55	S
3	2.044	-2.587	6.116	56	S
3	2.044	-2.807	6.336	57	S
3	1.989	-2.935	6.476	58	S
3	1.897	-3.045	6.619	59	S
3	1.824	-3.229	6.817	60	S
3	1.769	-3.449	7.044	61	S
3	1.677	-3.596	7.217	62	S
3	1.603	-3.706	7.349	63	S
3	1.512	-3.889	7.554	64	S
3	1.493	-4.054	7.720	65	S
3	1.365	-4.219	7.929	66	S
3	1.328	-4.348	8.063	67	S
3	1.273	-4.439	8.170	68	S
3	1.127	-4.714	8.481	69	S
3	1.053	-4.825	8.614	70	S
3	0.943	-4.935	8.769	71	S
3	0.778	-5.173	9.059	72	S
3	0.631	-5.320	9.267	73	S
3	0.521	-5.503	9.481	74	S
3	0.466	-5.613	9.604	75	S
3	0.430	-5.760	9.755	76	S
3	0.356	-5.833	9.859	77	S
3	0.228	-5.980	10.054	78	S
3	0.118	-6.035	10.177	79	S
3	-0.121	-6.145	10.439	80	S
3	-0.322	-6.255	10.669	81	S
3	-0.488	-6.274	10.835	82	S
3	-0.708	-6.292	11.056	83	S
3	-0.818	-6.292	11.166	84	S
3	-1.001	-6.200	11.371	85	S
3	-0.689	-6.053	11.716	86	S
3	-0.543	-6.072	11.864	87	S
3	-0.322	-6.072	12.084	88	S
3	-0.066	-6.035	12.343	89	S
3	0.228	-6.017	12.637	90	S
3	0.375	-6.017	12.784	91	S
3	0.613	-6.053	13.025	92	S
3	0.796	-6.072	13.210	93	S
3	0.961	-6.072	13.375	94	S
3	1.108	-6.108	13.526	95	S
3	1.273	-6.127	13.692	96	S
3	1.512	-6.127	13.931	97	S
3	1.530	-6.145	13.957	98	S
3	1.548	-6.145	13.975	99	S
3	1.842	-6.200	14.273	100	S
3	1.952	-6.219	14.385	101	S
3	2.172	-6.237	14.606	102	S
3	2.374	-6.237	14.808	103	S
3	2.594	-6.145	15.046	104	S
3	2.777	-6.072	15.244	105	S
3	2.796	-6.072	15.262	106	S
3	2.887	-5.943	15.420	107	S
3	2.942	-5.907	15.486	108	S
3	3.016	-5.723	15.683	109	S
3	2.979	-5.632	15.782	110	S
3	2.979	-5.503	15.911	111	S
3	2.997	-5.430	15.986	112	S
3	3.052	-5.356	16.078	113	S
3	3.052	-5.228	16.206	114	S
3	3.052	-5.100	16.335	115	S
3	3.052	-4.898	16.537	116	S
3	3.052	-4.806	16.628	117	S
3	3.016	-4.623	16.815	118	S
3	2.961	-4.494	16.955	119	S
3	2.942	-4.384	17.067	120	S
3	2.961	-4.201	17.251	121	S
3	2.961	-4.054	17.398	122	S
3	2.924	-3.871	17.585	123	S
3	2.887	-3.724	17.736	124	S
3	2.924	-3.467	17.995	125	S
3	2.924	-3.467	17.995	126	S
3	2.924	-3.284	18.179	127	S
3	2.924	-3.210	18.252	128	S
3	2.924	-3.082	18.381	129	S
3	2.961	-2.880	18.586	130	S
3	3.016	-2.752	18.725	131	S
3	3.071	-2.624	18.865	132	S
3	3.236	-2.367	19.170	133	S
3	3.218	-2.257	19.282	134	S
3	3.218	-2.073	19.465	135	S
3	3.218	-2.000	19.539	136	S
3	3.273	-1.835	19.713	137	S
3	3.309	-1.651	19.900	138	S
3	3.346	-1.578	19.982	139	S
3	3.456	-1.798	20.228	140	S
3	3.548	-1.927	20.386	141	R
3	3.603	-1.908	20.444	142	R
3	3.566	-1.945	20.495	143	R
3	3.566	-1.945	20.495	144	R
3	3.786	-1.945	20.716	145	R
3	3.896	-1.945	20.826	146	R
3	3.823	-1.871	20.929	147	R
3	3.951	-1.908	21.063	148	R
3	4.116	-2.037	21.272	149	R
3	4.135	-2.202	21.438	150	R
3	4.208	-2.257	21.530	151	R
3	4.226	-2.147	21.641	152	R
3	4.281	-2.257	21.764	153	R
3	4.391	-2.312	21.887	154	R
3	4.520	-2.458	22.082	155	R
3	4.648	-2.458	22.211	156	R
3	4.795	-2.513	22.368	157	R
3	4.703	-2.458	22.474	158	R
3	4.850	-2.440	22.622	159	S
3	4.997	-2.440	22.769	160	S
3	5.107	-2.532	22.912	161	S
3	5.180	-2.532	22.986	162	S
3	5.254	-2.513	23.061	163	S
3	5.309	-2.532	23.119	164	S
3	5.474	-2.550	23.285	165	S
3	5.584	-2.587	23.401	166	S
3	5.767	-2.770	23.661	167	S
3	5.840	-2.789	23.736	168	S
3	5.951	-2.880	23.880	169	S
3	6.006	-2.899	23.938	170	S
3	6.006	-2.899	23.938	171	S
3	6.006	-2.899	23.938	172	S
3	6.024	-2.862	23.979	173	R
3	5.914	-2.899	24.095	174	R
3	5.840	-3.009	24.227	175	R
3	5.840	-3.100	24.319	176	R
3	5.859	-3.265	24.485	177	R
3	5.767	-3.357	24.615	178	R
3	5.657	-3.467	24.770	179	R
3	5.602	-3.669	24.979	180	R
3	5.547	-3.724	25.057	181	R
3	5.547	-3.797	25.130	182	R
3	5.455	-3.852	25.237	183	R
3	5.639	-3.614	25.538	184	R
3	5.749	-3.431	25.752	185	R
3	5.932	-3.284	25.987	186	R
3	6.006	-3.174	26.119	187	R
3	5.895	-3.357	26.333	188	R
3	5.859	-3.412	26.399	189	R
3	5.932	-3.321	26.517	190	R
3	6.024	-3.155	26.706	191	S
3	6.042	-3.119	26.747	192	S
3	6.042	-3.119	26.747	193	S
3	6.116	-2.917	26.961	194	S
3	6.281	-2.734	27.208	195	S
3	6.446	-2.348	27.627	196	S
3	6.501	-2.275	27.719	197	S
3	6.574	-2.110	27.900	198	S
3	6.666	-1.945	28.088	199	S
3	6.739	-1.816	28.236	200	S
3	6.776	-1.560	28.496	201	S
3	6.813	-1.395	28.665	202	S
3	6.813	-1.248	28.811	203	S
3	6.813	-1.193	28.866	204	S
3	6.794	-1.046	29.014	205	S
3	6.831	-0.936	29.130	206	S
3	6.831	-0.844	29.222	207	S
3	6.849	-0.569	29.498	208	S
3	6.868	-0.386	29.682	209	S
3	6.868	-0.147	29.921	210	S
3	6.758	-0.001	30.104	211	S
3	6.703	0.164	30.278	212	S
3	6.794	0.109	30.385	213	S
3	6.904	0.036	30.517	214	S
3	6.923	0.164	30.647	215	S
3	6.923	0.311	30.794	216	S
3	6.941	0.495	30.978	217	S
3	6.849	0.036	31.446	218	R
3	6.886	-0.074	31.562	219	R
3	6.794	-0.092	31.655	220	R
3	6.684	-0.166	31.787	221	R
3	6.537	-0.001	32.008	222	R
3	6.446	0.128	32.166	223	R
3	6.281	0.256	32.375	224	R
3	6.244	0.385	32.509	225	R
3	6.317	0.219	32.689	226	R
3	6.262	0.256	32.756	227	R
3	6.519	0.531	33.132	228	R
3	6.464	0.605	33.224	229	R
3	6.482	0.513	33.317	230	R
3	6.427	0.513	33.372	231	R
3	6.244	0.476	33.559	232	R
3	6.244	0.366	33.669	233	R
3	6.262	0.311	33.727	234	R
3	6.262	0.164	33.874	235	S
3	6.189	0.054	34.006	236	S
3	6.189	0.054	34.006	237	S
3	6.189	-0.074	34.135	238	S
3	6.097	-0.184	34.278	239	S
3	6.097	-0.478	34.571	240	S
3	6.079	-0.624	34.719	241	S
3	6.317	-0.349	35.083	242	S
3	6.391	-0.276	35.187	243	S
3	6.409	-0.221	35.245	244	S
3	6.464	-0.221	35.300	245	S
3	6.354	-0.422	35.530	246	S
3	6.281	-0.569	35.694	247	S
3	6.207	-0.624	35.786	248	S
3	6.024	-0.826	36.058	249	S
3	5.877	-1.009	36.293	250	S
3	5.840	-1.064	36.359	251	S
3	5.749	-1.193	36.517	252	S
3	5.639	-1.285	36.660	253	S
3	5.547	-1.431	36.833	254	S
3	5.510	-1.596	37.003	255	S
3	5.510	-1.596	37.003	256	S
3	5.455	-1.688	37.110	257	S
3	5.419	-1.743	37.176	258	S
3	5.290	-1.835	37.333	259	S
3	5.254	-1.963	37.467	260	S
3	5.217	-2.000	37.519	261	S
3	5.272	-1.963	37.585	262	S
3	5.254	-2.092	37.715	263	S
3	5.217	-2.220	37.848	264	S
3	5.198	-2.440	38.069	265	S
3	5.143	-2.532	38.176	266	S
3	5.125	-2.238	38.470	267	S
3	5.125	-2.073	38.635	268	S
3	4.923	-1.982	38.857	269	S
3	4.722	-2.110	39.096	270	S
3	4.612	-2.165	39.219	271	S
3	4.978	-1.927	39.657	272	R
3	4.978	-1.927	39.657	273	R
3	4.960	-2.037	39.768	274	R
3	5.033	-1.982	39.860	275	R
3	5.309	-1.908	40.145	276	R
3	5.309	-1.615	40.438	277	R
3	5.309	-1.376	40.676	278	R
3	5.345	-1.230	40.828	279	S
3	5.455	-1.009	41.074	280	S
3	5.455	-0.973	41.110	281	S
3	5.529	-0.716	41.378	282	S
3	5.529	-0.551	41.543	283	S
3	5.602	-0.367	41.740	284	S
3	5.602	-0.221	41.887	285	S
3	5.547	0.054	42.167	286	S
3	5.547	0.164	42.278	287	S
3	5.547	0.164	42.278	288	S
3	5.602	0.366	42.487	289	S
3	5.602	0.366	42.487	290	S
3	5.639	0.476	42.603	291	S
3	5.749	0.605	42.772	292	S
3	5.749	0.385	42.992	293	R
3	5.712	0.128	43.251	294	R
3	5.675	0.128	43.288	295	R
3	5.712	0.073	43.354	296	R
3	5.895	0.164	43.559	297	R
3	5.639	0.421	43.922	298	R
3	5.602	0.348	44.004	299	R
4	-0.087	-0.003	0.000	0	R
4	-0.198	0.127	0.170	1	R
4	-0.235	0.127	0.207	2	R
4	-0.364	0.200	0.356	3	R
4	-0.438	0.274	0.460	4	R
4	-0.511	0.366	0.578	5	R
4	-0.641	0.440	0.727	6	R
4	-0.659	0.440	0.746	7	R
4	-0.788	0.477	0.880	8	R
4	-0.788	0.477	0.880	9	R
4	-0.825	0.606	1.014	10	R
4	-0.825	0.606	1.014	11	R
4	-0.807	0.496	1.126	12	R
4	-0.880	0.422	1.231	13	R
4	-0.751	0.348	1.380	14	R
4	-0.714	0.385	1.432	15	R
4	-0.696	0.440	1.490	16	R
4	-0.641	0.459	1.548	17	R
4	-0.567	0.440	1.625	18	R
4	-0.567	0.440	1.625	19	R
4	-0.493	0.403	1.707	20	R
4	-0.401	0.330	1.825	21	R
4	-0.382	0.348	1.851	22	R
4	-0.382	0.496	1.999	23	R
4	-0.401	0.772	2.276	24	R
4	-0.401	0.902	2.405	25	R
4	-0.401	0.994	2.498	26	R
4	-0.364	1.068	2.580	27	R
4	-0.364	1.141	2.654	28	R
4	-0.308	1.271	2.795	29	R
4	-0.364	1.160	2.918	30	R
4	-0.364	1.252	3.011	31	R
4	-0.401	0.975	3.290	32	R
4	-0.456	0.883	3.397	33	R
4	-0.567	0.828	3.521	34	R
4	-0.548	0.828	3.540	35	R
4	-0.567	0.883	3.598	36	R
4	-0.788	0.846	3.822	37	R
4	-0.474	0.902	4.141	38	R
4	-0.401	0.865	4.224	39	R
4	-0.382	0.736	4.354	40	R
4	-0.345	0.588	4.506	41	R
4	-0.327	0.293	4.802	42	R
4	-0.271	0.200	4.910	43	R
4	-0.198	0.385	5.108	44	R
4	-0.124	0.366	5.184	45	R
4	0.042	0.330	5.354	46	R
4	0.245	0.311	5.558	47	R
4	0.448	0.422	5.789	48	R
4	0.540	0.459	5.889	49	G
4	0.633	0.496	5.988	50	G
4	0.799	0.551	6.163	51	G
4	0.854	0.551	6.219	52	G
4	0.873	0.662	6.331	53	G
4	0.688	0.477	6.592	54	R
4	0.282	0.293	7.038	55	R
4	0.208	0.237	7.130	56	R
4	0.134	0.108	7.279	57	R
4	0.061	0.145	7.361	58	R
4	-0.087	0.164	7.510	59	R
4	-0.253	0.219	7.685	60	R
4	-0.382	0.182	7.819	61	R
4	-0.456	0.182	7.893	62	R
4	-0.659	0.127	8.104	63	R
4	-0.641	0.108	8.130	64	R
4	-0.530	0.164	8.253	65	R
4	-0.364	0.090	8.435	66	R
4	-0.271	-0.058	8.609	67	R
4	-0.253	0.053	8.721	68	R
4	-0.308	0.127	8.814	69	R
4	-0.308	0.219	8.906	70	R
4	-0.308	0.348	9.035	71	R
4	-0.271	0.440	9.135	72	R
4	-0.253	0.533	9.229	73	R
4	-0.124	0.662	9.411	74	R
4	-0.032	0.754	9.542	75	R
4	0.042	0.828	9.646	76	R
4	-0.050	0.606	9.886	77	R
4	-0.032	0.625	9.912	78	R
4	-0.013	0.606	9.938	79	R
4	0.134	0.514	10.112	80	R
4	0.171	0.403	10.229	81	R
4	0.301	0.348	10.369	82	R
4	0.374	0.293	10.462	83	R
4	0.430	0.219	10.554	84	R
4	0.467	0.090	10.688	85	R
4	0.522	0.016	10.781	86	R
4	0.559	-0.003	10.822	87	R
4	0.633	-0.113	10.955	88	R
4	0.319	0.293	11.468	89	R
4	0.301	0.496	11.672	90	R
4	0.227	0.551	11.764	91	R
4	0.153	0.514	11.846	92	R
4	0.098	0.625	11.970	93	R
4	-0.105	0.791	12.233	94	R
4	-0.235	0.920	12.415	95	R
4	-0.290	1.012	12.523	96	R
4	-0.345	1.086	12.615	97	R
4	-0.511	1.215	12.825	98	R
4	-0.032	0.606	13.601	99	R
4	-0.105	0.606	13.674	100	R
4	-0.161	0.477	13.815	101	R
4	-0.198	0.293	14.003	102	R
4	-0.253	0.200	14.111	103	R
4	-0.290	0.090	14.227	104	R
4	-0.290	0.053	14.264	105	R
4	-0.327	-0.132	14.452	106	R
4	-0.345	-0.113	14.479	107	R
4	-0.364	-0.242	14.609	108	R
4	-0.401	-0.298	14.676	109	R
4	-0.438	-0.408	14.792	110	R
4	-0.438	-0.519	14.903	111	R
4	-0.548	-0.593	15.036	112	R
4	-0.641	-0.981	15.434	113	R
4	-0.659	-1.036	15.493	114	R
4	-0.438	-0.556	16.021	115	R
4	-0.364	-0.408	16.186	116	R
4	-0.327	-0.353	16.253	117	R
4	-0.271	-0.316	16.319	118	R
4	-0.087	-0.132	16.580	119	R
4	-0.013	-0.058	16.684	120	R
4	0.098	0.127	16.900	121	R
4	0.245	0.200	17.065	122	R
4	0.393	0.311	17.249	123	R
4	0.448	0.330	17.308	124	R
4	0.559	0.366	17.424	125	R
4	0.670	0.422	17.548	126	R
4	0.706	0.459	17.600	127	R
4	0.909	0.514	17.811	128	R
4	0.965	0.588	17.903	129	R
4	0.374	0.182	18.619	130	R
4	0.337	0.200	18.661	131	R
4	0.208	0.348	18.857	132	R
4	0.171	0.459	18.974	133	R
4	0.171	0.625	19.140	134	R
4	0.134	0.625	19.176	135	R
4	0.098	0.662	19.229	136	R
4	-0.032	0.846	19.454	137	R
4	-0.142	0.920	19.587	138	R
4	-0.216	0.975	19.679	139	R
4	-0.308	1.068	19.810	140	R
4	-0.438	1.123	19.950	141	R
4	-0.308	0.865	20.239	142	R
4	-0.290	0.920	20.297	143	R
4	0.190	0.496	20.938	144	R
4	0.245	0.459	21.004	145	R
4	0.301	0.385	21.097	146	R
4	0.411	0.293	21.241	147	R
4	0.522	0.053	21.505	148	R
4	0.522	-0.169	21.726	149	R
4	0.522	-0.169	21.726	150	R
4	0.503	-0.279	21.839	151	R
4	0.522	-0.353	21.915	152	R
4	0.522	-0.427	21.989	153	R
4	0.503	-0.132	22.284	154	R
4	0.467	0.108	22.527	155	R
4	0.503	0.385	22.806	156	R
4	0.559	0.514	22.947	157	R
4	0.633	0.717	23.163	158	R
4	0.670	0.846	23.297	159	R
4	0.743	0.975	23.446	160	R
4	0.503	0.403	24.066	161	R
4	0.503	0.237	24.232	162	R
4	0.503	0.034	24.435	163	R
4	0.337	0.293	24.742	164	R
4	0.282	0.293	24.798	165	R
4	0.282	0.403	24.908	166	R
4	0.282	0.496	25.001	167	R
4	0.393	0.680	25.216	168	R
4	0.411	0.699	25.242	169	R
4	0.522	0.772	25.375	170	R
4	0.614	0.920	25.549	171	R
4	0.688	1.012	25.667	172	R
4	0.743	1.068	25.745	173	R
4	0.522	0.828	26.072	174	R
4	0.522	0.828	26.072	175	R
4	0.485	0.754	26.154	176	R
4	0.559	0.662	26.272	177	R
4	0.596	0.551	26.389	178	R
4	0.577	0.514	26.430	179	R
4	0.430	0.237	26.744	180	R
4	0.430	0.237	26.744	181	G
4	0.282	0.200	26.896	182	G
4	0.245	0.164	26.948	183	G
4	0.171	0.090	27.053	184	G
4	0.079	-0.039	27.212	185	G
4	0.024	-0.132	27.319	186	G
4	-0.050	-0.224	27.437	187	G
4	-0.142	-0.372	27.611	188	G
4	-0.142	-0.372	27.611	189	G
4	-0.216	-0.482	27.744	190	G
4	-0.271	-0.593	27.868	191	G
4	-0.382	-0.722	28.038	192	G
4	-0.493	-0.870	28.223	193	G
4	-0.604	-0.981	28.379	194	G
4	-0.641	-1.017	28.432	195	G
4	-0.751	-1.183	28.631	196	G
4	-0.807	-1.239	28.709	197	G
4	-0.862	-1.276	28.776	198	G
4	-0.567	-1.091	29.124	199	R
4	-0.585	-0.999	29.218	200	R
4	-0.548	-0.888	29.335	201	R
4	-0.548	-0.888	29.335	202	G
4	-0.548	-0.759	29.464	203	G
4	-0.474	-0.630	29.613	204	G
4	-0.308	-0.464	29.848	205	G
4	-0.179	-0.353	30.018	206	G
4	-0.105	-0.206	30.183	207	G
4	-0.032	-0.058	30.348	208	G
4	0.042	-0.003	30.440	209	G
4	0.208	0.108	30.640	210	G
4	0.319	0.164	30.764	211	G
4	0.411	0.237	30.882	212	G
4	0.485	0.256	30.958	213	G
4	0.559	0.274	31.034	214	G
4	0.651	0.348	31.152	215	G
4	0.762	0.422	31.285	216	G
4	0.817	0.514	31.393	217	G
4	0.836	0.588	31.469	218	G
4	0.836	0.643	31.524	219	G
4	0.928	0.736	31.655	220	G
4	0.522	0.274	32.269	221	R
4	0.430	0.274	32.361	222	R
4	0.356	0.256	32.437	223	R
4	0.190	0.219	32.607	224	S
4	0.042	0.200	32.756	225	S
4	0.005	0.182	32.797	226	S
4	-0.069	0.127	32.890	227	S
4	-0.179	0.071	33.014	228	S
4	-0.401	-0.039	33.261	229	S
4	-0.474	-0.113	33.365	230	S
4	-0.530	-0.132	33.424	231	S
4	-0.585	-0.206	33.516	232	S
4	-0.714	-0.224	33.647	233	S
4	-0.843	-0.298	33.795	234	S
4	-1.028	-0.372	33.994	235	S
4	-1.065	-0.408	34.046	236	S
4	-1.139	-0.445	34.129	237	S
4	-1.379	-0.482	34.371	238	S
4	-1.545	-0.556	34.553	239	S
4	-1.766	-0.593	34.778	240	S
4	-1.877	-0.575	34.890	241	S
4	-2.043	-0.538	35.060	242	S
4	-2.117	-0.519	35.136	243	S
4	-2.283	-0.464	35.311	244	S
4	-2.393	-0.427	35.428	245	S
4	-2.412	-0.427	35.446	246	S
4	-2.523	-0.408	35.559	247	S
4	-2.670	-0.353	35.716	248	S
4	-2.818	-0.335	35.865	249	S
4	-3.076	-0.335	36.123	250	S
4	-3.168	-0.353	36.217	251	S
4	-3.168	-0.353	36.217	252	S
4	-3.224	-0.372	36.276	253	S
4	-2.707	-0.667	36.871	254	S
4	-2.504	-0.593	37.087	255	R
4	-2.375	-0.630	37.221	256	R
4	-2.246	-0.611	37.352	257	R
4	-2.172	-0.593	37.428	258	S
4	-1.951	-0.593	37.649	259	S
4	-1.803	-0.556	37.801	260	S
4	-1.655	-0.501	37.959	261	S
4	-1.471	-0.464	38.147	262	S
4	-1.379	-0.482	38.241	263	S
4	-1.139	-0.593	38.505	264	S
4	-1.139	-0.611	38.524	265	S
4	-0.991	-0.611	38.671	266	S
4	-0.751	-0.685	38.922	267	S
4	-0.733	-0.722	38.964	268	S
4	-0.604	-0.759	39.098	269	S
4	-0.585	-0.778	39.124	270	S
4	-0.456	-0.925	39.320	271	S
4	-0.327	-0.999	39.469	272	S
4	-0.308	-0.944	39.527	273	S
4	-0.142	-1.054	39.727	274	S
4	-0.032	-1.110	39.851	275	S
4	0.134	-1.091	40.018	276	S
4	0.319	-1.091	40.202	277	S
4	0.430	-1.091	40.313	278	S
4	0.614	-1.054	40.501	279	S
4	0.854	-0.999	40.747	280	S
4	0.873	-0.999	40.766	281	S
4	0.983	-0.999	40.876	282	S
4	1.149	-0.999	41.042	283	S
4	1.242	-1.017	41.137	284	S
4	1.408	-1.147	41.347	285	S
4	1.463	-1.202	41.425	286	S
4	1.537	-1.257	41.517	287	S
4	1.647	-1.331	41.651	288	S
4	1.684	-1.534	41.857	289	S
4	1.721	-1.608	41.939	290	S
4	1.721	-1.626	41.958	291	S
4	1.703	-1.848	42.180	292	S
4	1.721	-2.051	42.384	293	S
4	1.629	-2.180	42.543	294	S
4	1.574	-2.235	42.621	295	S
4	1.445	-2.327	42.780	296	S
4	1.445	-2.327	42.780	297	S
4	1.334	-2.420	42.924	298	S
4	1.186	-2.549	43.120	299	S
5	0.094	-1.300	0.000	0	R
5	0.094	-1.300	0.000	1	R
5	0.113	-1.319	0.026	2	R
5	0.057	-1.282	0.092	3	R
5	0.002	-1.245	0.158	4	R
5	-0.126	-1.098	0.354	5	R
5	-0.145	-1.098	0.372	6	R
5	-0.163	-1.043	0.430	7	R
5	-0.200	-1.025	0.471	8	R
5	-0.218	-1.006	0.497	9	R
5	-0.126	-0.914	0.627	10	R
5	-0.145	-0.933	0.653	11	R
5	-0.163	-0.933	0.672	12	R
5	-0.218	-1.006	0.764	13	R
5	-0.255	-1.006	0.800	14	R
5	-0.255	-1.080	0.874	15	R
5	-0.237	-1.172	0.967	16	R
5	-0.218	-1.172	0.986	17	R
5	-0.292	-1.172	1.059	18	R
5	-0.420	-1.190	1.189	19	R
5	-0.402	-1.190	1.208	20	R
5	-0.273	-1.172	1.338	21	R
5	-0.237	-1.098	1.420	22	R
5	-0.237	-1.098	1.420	23	R
5	-0.163	-1.098	1.493	24	R
5	-0.163	-1.025	1.567	25	R
5	0.002	-0.841	1.814	26	R
5	0.039	-0.841	1.851	27	R
5	0.131	-0.859	1.944	28	R
5	0.002	-0.823	2.078	29	R
5	0.039	-0.565	2.338	30	R
5	0.021	-0.529	2.379	31	G
5	0.021	-0.455	2.453	32	G
5	0.039	-0.382	2.528	33	G
5	0.113	-0.235	2.693	34	G
5	0.113	-0.235	2.693	35	R
5	0.113	-0.235	2.693	36	R
5	0.113	-0.161	2.766	37	R
5	0.113	-0.161	2.766	38	R
5	-0.071	-0.437	3.097	39	R
5	-0.071	-0.510	3.171	40	R
5	-0.071	-0.657	3.318	41	R
5	-0.053	-0.712	3.376	42	R
5	0.002	-0.896	3.568	43	R
5	0.002	-0.933	3.605	44	R
5	0.002	-1.061	3.733	45	R
5	0.002	-1.117	3.788	46	R
5	0.002	-1.172	3.844	47	R
5	-0.108	-1.337	4.042	48	R
5	-0.163	-1.429	4.149	49	R
5	-0.273	-1.466	4.266	50	R
5	-0.292	-1.466	4.284	51	R
5	-0.347	-1.484	4.342	52	R
5	-0.328	-1.484	4.360	53	R
5	-0.218	-1.337	4.544	54	R
5	-0.181	-1.135	4.750	55	R
5	-0.237	-1.043	4.857	56	R
5	-0.273	-0.896	5.008	57	R
5	-0.310	-0.786	5.125	58	R
5	-0.310	-0.620	5.290	59	R
5	-0.310	-0.602	5.308	60	G
5	-0.310	-0.492	5.419	61	G
5	-0.347	-0.308	5.606	62	G
5	-0.384	-0.198	5.722	63	G
5	-0.402	-0.106	5.816	64	G
5	-0.420	0.041	5.964	65	G
5	-0.420	0.115	6.037	66	G
5	-0.420	0.151	6.074	67	G
5	-0.402	0.243	6.168	68	G
5	-0.402	0.243	6.168	69	G
5	-0.365	-0.290	6.702	70	R
5	-0.310	-0.400	6.825	71	R
5	-0.255	-0.529	6.965	72	R
5	-0.163	-0.694	7.154	73	G
5	-0.145	-0.970	7.431	74	G
5	-0.126	-1.117	7.579	75	G
5	-0.108	-1.117	7.597	76	G
5	-0.090	-1.282	7.764	77	G
5	-0.034	-1.484	7.973	78	G
5	-0.034	-1.484	7.973	79	G
5	-0.016	-1.631	8.121	80	G
5	-0.016	-1.741	8.231	81	G
5	0.021	-1.815	8.314	82	G
5	0.039	-1.962	8.462	83	G
5	0.057	-2.035	8.537	84	G
5	0.113	-2.090	8.615	85	G
5	0.113	-2.127	8.652	86	G
5	0.094	-2.072	8.710	87	R
5	0.076	-1.649	9.133	88	R
5	-0.108	-1.502	9.369	89	R
5	-0.237	-1.392	9.538	90	R
5	-0.402	-1.208	9.785	91	R
5	-0.549	-1.117	9.959	92	R
5	-0.641	-1.006	10.102	93	R
5	-0.733	-0.933	10.220	94	R
5	-0.622	-0.970	10.336	95	R
5	-0.347	-1.172	10.678	96	R
5	-0.273	-1.117	10.770	97	R
5	-0.145	-0.970	10.965	98	R
5	0.021	-0.896	11.146	99	R
5	0.113	-0.896	11.238	100	R
5	0.223	-0.896	11.348	101	R
5	-0.200	-1.043	11.795	102	R
5	-0.273	-0.988	11.887	103	R
5	-0.402	-0.896	12.045	104	R
5	-0.604	-0.767	12.285	105	R
5	-0.641	-0.712	12.351	106	S
5	-0.751	-0.510	12.581	107	S
5	-0.769	-0.437	12.657	108	S
5	-0.935	-0.235	12.918	109	S
5	-0.990	-0.602	13.290	110	S
5	-1.027	-0.565	13.342	111	S
5	-0.622	-0.841	13.831	112	S
5	-0.457	-0.970	14.041	113	S
5	-0.237	-1.061	14.280	114	S
5	-0.181	-1.117	14.358	115	S
5	-0.071	-1.153	14.474	116	S
5	-0.034	-1.300	14.625	117	S
5	0.021	-1.300	14.680	118	S
5	0.057	-1.337	14.732	119	S
5	0.113	-1.447	14.856	120	S
5	0.149	-1.484	14.908	121	S
5	0.131	-1.594	15.019	122	S
5	0.149	-1.760	15.186	123	S
5	0.260	-1.870	15.342	124	S
5	0.296	-1.980	15.458	125	S
5	0.351	-2.072	15.565	126	S
5	0.425	-2.237	15.746	127	S
5	0.425	-2.274	15.783	128	S
5	0.407	-2.384	15.895	129	R
5	0.370	-2.072	16.209	130	R
5	0.407	-1.980	16.308	131	R
5	0.480	-1.888	16.426	132	R
5	0.443	-1.741	16.577	133	R
5	0.260	-1.631	16.791	134	R
5	0.113	-1.613	16.940	135	R
5	-0.034	-1.558	17.097	136	R
5	-0.090	-1.539	17.155	137	R
5	-0.181	-1.392	17.328	138	R
5	-0.218	-1.337	17.394	139	S
5	-0.273	-1.227	17.518	140	S
5	-0.310	-1.153	17.600	141	S
5	-0.365	-1.025	17.740	142	S
5	-0.439	-0.951	17.844	143	S
5	-0.531	-0.804	18.017	144	S
5	-0.604	-0.676	18.165	145	S
5	-0.604	-0.676	18.165	146	S
5	-0.604	-0.676	18.165	147	S
5	-0.696	-0.510	18.354	148	S
5	-0.751	-0.400	18.478	149	S
5	-1.027	-0.088	18.894	150	S
5	-0.972	-0.032	18.972	151	S
5	-0.935	-0.088	19.038	152	S
5	-0.935	0.115	19.240	153	S
5	-0.935	0.206	19.332	154	S
5	-0.935	0.298	19.424	155	S
5	-0.861	0.445	19.589	156	S
5	-0.843	0.500	19.647	157	S
5	-0.769	0.666	19.828	158	S
5	-0.696	0.794	19.976	159	G
5	-0.696	0.905	20.086	160	G
5	-0.641	1.162	20.349	161	G
5	-0.622	1.235	20.425	162	G
5	-0.622	1.309	20.498	163	G
5	-0.531	1.456	20.672	164	G
5	-0.549	1.529	20.747	165	G
5	-0.531	1.676	20.896	166	R
5	-0.733	0.831	21.765	167	R
5	-0.843	0.850	21.876	168	R
5	-0.953	0.868	21.988	169	R
5	-1.027	0.923	22.080	170	R
5	-1.027	1.015	22.172	171	R
5	-1.045	1.162	22.320	172	R
5	-1.063	1.346	22.505	173	R
5	-1.008	1.088	22.768	174	R
5	-0.935	0.850	23.018	175	R
5	-0.935	0.758	23.110	176	R
5	-0.935	0.721	23.146	177	R
5	-0.916	0.574	23.294	178	S
5	-0.916	0.280	23.588	179	S
5	-0.898	0.262	23.614	180	S
5	-0.898	0.115	23.761	181	S
5	-0.861	-0.051	23.931	182	S
5	-0.861	-0.198	24.078	183	S
5	-0.861	-0.345	24.225	184	S
5	-0.825	-0.418	24.307	185	S
5	-0.788	-0.529	24.423	186	S
5	-0.769	-0.694	24.590	187	S
5	-0.678	-0.823	24.748	188	S
5	-0.549	-1.080	25.035	189	S
5	-0.475	-1.190	25.168	190	S
5	-0.365	-1.300	25.324	191	S
5	-0.255	-1.392	25.467	192	S
5	-0.145	-1.484	25.611	193	S
5	-0.108	-1.539	25.677	194	S
5	-0.016	-1.649	25.820	195	S
5	0.021	-1.686	25.872	196	S
5	0.131	-1.907	26.119	197	S
5	0.168	-1.962	26.185	198	S
5	0.204	-2.109	26.337	199	S
5	0.241	-2.256	26.488	200	S
5	0.223	-2.440	26.673	201	R
5	0.168	-2.531	26.780	202	R
5	0.168	-2.587	26.835	203	R
5	0.260	-2.697	26.979	204	R
5	0.260	-2.660	27.015	205	R
5	0.260	-2.660	27.015	206	R
5	0.260	-2.734	27.089	207	R
5	0.241	-2.807	27.165	208	R
5	0.131	-2.862	27.288	209	R
5	0.057	-2.881	27.364	210	R
5	-0.034	-2.917	27.463	211	R
5	-0.181	-2.954	27.614	212	R
5	0.113	-2.623	28.057	213	R
5	0.296	-2.605	28.241	214	R
5	0.462	-2.329	28.563	215	S
5	0.443	-2.164	28.729	216	S
5	0.315	-2.035	28.911	217	S
5	0.204	-1.815	29.158	218	S
5	0.168	-1.723	29.257	219	S
5	0.113	-1.502	29.484	220	S
5	-0.053	-1.337	29.718	221	S
5	-0.126	-1.245	29.835	222	S
5	-0.145	-1.135	29.947	223	S
5	-0.200	-1.006	30.087	224	S
5	-0.273	-0.878	30.235	225	S
5	-0.328	-0.841	30.301	226	S
5	-0.439	-0.749	30.445	227	S
5	-0.494	-0.694	30.523	228	S
5	-0.641	-0.510	30.758	229	S
5	-0.696	-0.418	30.865	230	S
5	-0.788	-0.308	31.009	231	S
5	-0.806	-0.271	31.050	232	S
5	-0.843	-0.161	31.166	233	S
5	-0.861	-0.088	31.242	234	S
5	-0.972	0.096	31.456	235	S
5	-1.045	0.243	31.621	236	S
5	-1.100	0.353	31.744	237	S
5	-1.137	0.445	31.843	238	S
5	-1.174	0.592	31.994	239	S
5	-1.210	0.776	32.182	240	S
5	-1.210	0.960	32.365	241	S
5	-1.210	1.125	32.531	242	S
5	-1.210	1.272	32.678	243	S
5	-1.192	1.419	32.826	244	S
5	-1.155	1.529	32.942	245	S
5	-1.082	1.695	33.123	246	S
5	-1.063	1.768	33.199	247	S
5	-1.063	1.768	33.199	248	S
5	-1.027	1.952	33.386	249	S
5	-0.935	2.099	33.560	250	S
5	-0.880	2.172	33.651	251	S
5	-0.861	2.209	33.693	252	S
5	-0.788	2.172	33.775	253	S
5	-0.604	2.209	33.962	254	S
5	-0.420	2.246	34.150	255	S
5	-0.328	2.264	34.243	256	S
5	-0.145	2.283	34.428	257	S
5	0.021	2.338	34.602	258	S
5	0.168	2.356	34.750	259	S
5	0.168	2.356	34.750	260	S
5	0.351	2.356	34.934	261	S
5	0.480	2.338	35.064	262	S
5	0.682	2.338	35.266	263	S
5	0.829	2.338	35.413	264	S
5	1.050	2.356	35.634	265	S
5	1.123	2.356	35.708	266	S
5	1.270	2.356	35.855	267	S
5	1.362	2.338	35.949	268	S
5	1.399	2.301	36.001	269	S
5	1.399	2.301	36.001	270	S
5	1.325	2.136	36.182	271	S
5	1.344	2.062	36.257	272	S
5	1.454	1.915	36.441	273	S
5	1.454	1.878	36.478	274	S
5	1.270	1.713	36.725	275	S
5	1.270	1.713	36.725	276	S
5	1.215	1.731	36.783	277	S
5	0.939	1.750	37.059	278	S
5	0.903	1.750	37.096	279	S
5	0.701	1.750	37.298	280	S
5	0.572	1.713	37.432	281	S
5	0.480	1.640	37.550	282	S
5	0.296	1.511	37.774	283	S
5	0.168	1.419	37.932	284	S
5	0.021	1.327	38.105	285	S
5	-0.145	1.199	38.315	286	S
5	-0.218	1.180	38.391	287	S
5	-0.402	1.070	38.605	288	S
5	-0.494	1.033	38.704	289	S
5	-0.788	0.886	39.032	290	S
5	-0.898	0.813	39.165	291	S
5	-1.008	0.794	39.277	292	S
5	-1.100	0.758	39.376	293	S
5	-1.174	0.703	39.468	294	S
5	-1.357	0.611	39.673	295	S
5	-1.431	0.611	39.747	296	S
5	-1.633	0.556	39.956	297	S
5	-1.725	0.537	40.050	298	S
5	-1.725	0.537	40.050	299	S
6	0.633	0.102	0.000	0	R
6	0.690	0.069	0.066	1	R
6	0.658	0.037	0.111	2	R
6	0.674	-0.109	0.258	3	R
6	0.593	-0.109	0.339	4	R
6	0.609	-0.125	0.362	5	R
6	0.577	-0.190	0.435	6	R
6	0.577	-0.190	0.435	7	R
6	0.577	-0.174	0.451	8	R
6	0.593	-0.174	0.467	9	R
6	0.593	-0.174	0.467	10	R
6	0.625	-0.044	0.601	11	R
6	0.560	0.004	0.682	12	R
6	0.528	0.037	0.728	13	R
6	0.496	0.118	0.815	14	R
6	0.496	0.248	0.945	15	R
6	0.496	0.248	0.945	16	R
6	0.496	0.264	0.961	17	R
6	0.496	0.264	0.961	18	R
6	0.544	0.021	1.209	19	R
6	0.544	0.053	1.242	20	R
6	0.544	0.053	1.242	21	R
6	0.560	0.037	1.265	22	R
6	0.577	0.004	1.301	23	R
6	0.625	0.004	1.349	24	R
6	0.641	-0.012	1.372	25	R
6	0.609	-0.012	1.405	26	R
6	0.609	-0.012	1.405	27	R
6	0.609	-0.012	1.405	28	R
6	0.723	0.053	1.535	29	R
6	0.787	0.150	1.652	30	R
6	0.787	0.183	1.685	31	R
6	0.787	0.183	1.685	32	R
6	0.787	0.183	1.685	33	R
6	0.755	0.134	1.743	34	R
6	0.723	0.134	1.776	35	R
6	0.658	0.134	1.841	36	R
6	0.593	0.102	1.913	37	R
6	0.528	0.102	1.978	38	R
6	0.479	0.069	2.036	39	R
6	0.382	0.069	2.134	40	R
6	0.285	0.069	2.231	41	R
6	0.398	0.150	2.370	42	R
6	0.496	0.199	2.479	43	R
6	0.528	0.264	2.552	44	R
6	0.593	0.426	2.726	45	R
6	0.593	0.475	2.775	46	R
6	0.593	0.475	2.775	47	R
6	0.658	0.475	2.840	48	R
6	0.674	0.507	2.876	49	R
6	0.723	0.507	2.925	50	R
6	0.723	0.458	2.973	51	R
6	0.755	0.345	3.091	52	R
6	0.804	0.231	3.215	53	R
6	0.804	0.118	3.328	54	R
6	0.804	0.118	3.328	55	R
6	0.739	0.053	3.420	56	R
6	0.609	-0.044	3.582	57	R
6	0.560	-0.044	3.631	58	R
6	0.496	-0.109	3.723	59	R
6	0.463	-0.158	3.781	60	R
6	0.398	-0.287	3.926	61	R
6	0.333	-0.417	4.071	62	R
6	0.528	-0.077	4.463	63	R
6	0.593	-0.093	4.530	64	R
6	0.723	-0.093	4.660	65	R
6	0.836	-0.093	4.773	66	R
6	0.933	-0.077	4.872	67	R
6	1.047	-0.077	4.985	68	R
6	0.901	0.004	5.152	69	R
6	0.804	-0.028	5.255	70	R
6	0.658	0.021	5.409	71	R
6	0.544	0.183	5.607	72	R
6	0.366	0.199	5.786	73	R
6	0.285	0.183	5.868	74	R
6	0.220	0.183	5.933	75	R
6	0.090	0.167	6.064	76	R
6	0.042	0.086	6.159	77	R
6	-0.040	0.069	6.241	78	R
6	-0.056	0.021	6.292	79	R
6	-0.040	0.021	6.309	80	R
6	0.074	-0.060	6.448	81	R
6	0.139	-0.125	6.540	82	R
6	0.171	-0.158	6.586	83	R
6	0.252	-0.223	6.690	84	R
6	0.236	-0.093	6.820	85	R
6	0.058	0.053	7.051	86	R
6	-0.121	0.086	7.232	87	R
6	-0.250	0.118	7.366	88	R
6	-0.267	0.118	7.382	89	R
6	-0.364	0.215	7.520	90	R
6	-0.364	0.215	7.520	91	R
6	-0.088	0.264	7.799	92	R
6	0.106	0.264	7.994	93	R
6	0.301	0.264	8.189	94	R
6	0.414	0.264	8.302	95	R
6	0.560	0.264	8.448	96	R
6	0.658	0.329	8.565	97	R
6	0.755	0.361	8.667	98	R
6	0.787	0.426	8.740	99	R
6	0.820	0.507	8.827	100	R
6	0.804	0.540	8.864	101	R
6	0.690	0.199	9.222	102	R
6	0.641	0.102	9.331	103	R
6	0.625	0.004	9.430	104	R
6	0.528	-0.158	9.619	105	R
6	0.528	-0.223	9.684	106	R
6	0.528	-0.125	9.781	107	R
6	0.560	0.021	9.931	108	R
6	0.463	0.118	10.068	109	R
6	0.333	0.345	10.330	110	R
6	0.285	0.507	10.499	111	S
6	0.285	0.556	10.547	112	S
6	0.285	0.653	10.645	113	S
6	0.317	0.767	10.763	114	S
6	0.317	0.864	10.860	115	S
6	0.317	0.961	10.957	116	S
6	0.301	1.107	11.104	117	S
6	0.269	1.204	11.207	118	S
6	0.252	1.253	11.258	119	S
6	0.236	1.334	11.341	120	S
6	0.204	1.464	11.474	121	S
6	0.204	1.642	11.653	122	S
6	0.204	1.772	11.782	123	S
6	0.204	1.918	11.928	124	S
6	0.171	2.031	12.046	125	S
6	0.220	2.161	12.185	126	S
6	0.301	2.242	12.300	127	S
6	0.123	1.869	12.713	128	S
6	0.106	1.739	12.844	129	R
6	0.058	1.674	12.925	130	R
6	-0.007	1.496	13.115	131	R
6	0.269	1.318	13.443	132	R
6	0.317	1.285	13.501	133	R
6	0.414	1.253	13.604	134	R
6	0.496	1.139	13.743	135	R
6	0.609	1.156	13.858	136	R
6	0.577	1.334	14.039	137	R
6	0.544	1.415	14.127	138	R
6	0.463	1.512	14.253	139	R
6	0.463	1.593	14.334	140	R
6	0.414	1.820	14.566	141	R
6	0.333	1.901	14.681	142	R
6	0.317	1.901	14.697	143	R
6	0.269	1.983	14.792	144	R
6	0.269	2.096	14.905	145	R
6	0.269	2.226	15.035	146	R
6	0.252	2.242	15.058	147	R
6	0.220	2.388	15.207	148	R
6	0.204	2.566	15.387	149	R
6	0.187	2.664	15.485	150	R
6	0.155	2.745	15.572	151	S
6	0.139	2.777	15.609	152	S
6	0.220	2.761	15.691	153	S
6	0.285	2.858	15.808	154	S
6	0.333	2.939	15.903	155	S
6	0.496	2.988	16.072	156	S
6	0.544	3.020	16.131	157	S
6	0.658	3.134	16.291	158	S
6	0.804	3.215	16.458	159	S
6	0.901	3.247	16.561	160	S
6	0.950	3.328	16.655	161	S
6	1.063	3.426	16.805	162	S
6	0.820	3.036	17.263	163	R
6	0.706	2.972	17.394	164	R
6	0.690	2.842	17.525	165	R
6	0.723	2.761	17.612	166	R
6	0.755	2.955	17.809	167	R
6	0.609	3.020	17.969	168	R
6	0.317	3.215	18.320	169	R
6	0.269	3.263	18.389	170	R
6	0.123	3.409	18.595	171	R
6	0.058	3.490	18.699	172	R
6	0.431	2.972	19.338	173	R
6	0.350	2.972	19.419	174	R
6	0.350	2.842	19.549	175	R
6	0.350	2.696	19.695	176	R
6	0.366	2.631	19.761	177	R
6	0.382	2.518	19.876	178	R
6	0.382	2.372	20.022	179	R
6	0.382	2.258	20.136	180	S
6	0.463	2.128	20.288	181	S
6	0.479	2.031	20.387	182	S
6	0.414	1.885	20.547	183	S
6	0.414	1.756	20.676	184	S
6	0.414	1.707	20.725	185	S
6	0.414	1.658	20.774	186	S
6	0.398	1.496	20.937	187	S
6	0.317	1.318	21.133	188	S
6	0.317	1.156	21.295	189	S
6	0.285	1.026	21.428	190	S
6	0.269	1.026	21.445	191	S
6	0.155	1.026	21.558	192	S
6	0.042	1.010	21.673	193	S
6	-0.104	0.929	21.840	194	S
6	-0.153	0.880	21.909	195	S
6	-0.250	0.799	22.035	196	S
6	-0.283	0.783	22.071	197	S
6	-0.331	0.718	22.153	198	S
6	-0.380	0.653	22.234	199	S
6	-0.558	0.475	22.486	200	S
6	-0.591	0.426	22.544	201	S
6	-0.623	0.361	22.617	202	S
6	-0.704	0.183	22.813	203	S
6	-0.769	0.069	22.943	204	S
6	-0.834	-0.012	23.047	205	S
6	-0.915	-0.141	23.200	206	S
6	-1.061	-0.287	23.407	207	S
6	-1.158	-0.401	23.556	208	S
6	-1.256	-0.498	23.694	209	S
6	-1.353	-0.644	23.869	210	S
6	-1.401	-0.741	23.978	211	S
6	-1.450	-0.822	24.072	212	S
6	-1.499	-0.839	24.124	213	S
6	-1.580	-0.968	24.277	214	S
6	-1.710	-0.968	24.406	215	S
6	-1.791	-1.001	24.494	216	S
6	-1.904	-1.131	24.666	217	S
6	-1.969	-1.131	24.731	218	S
6	-1.969	-1.131	24.731	219	S
6	-2.066	-1.163	24.833	220	S
6	-1.742	-1.147	25.158	221	S
6	-1.677	-1.147	25.223	222	S
6	-1.564	-1.195	25.346	223	S
6	-1.466	-1.293	25.484	224	S
6	-1.272	-1.390	25.701	225	S
6	-1.288	-1.358	25.738	226	S
6	-1.239	-1.390	25.796	227	S
6	-1.158	-1.471	25.911	228	S
6	-0.964	-1.617	26.154	229	S
6	-0.850	-1.763	26.339	230	S
6	-0.785	-1.811	26.420	231	S
6	-0.721	-1.893	26.524	232	S
6	-0.607	-1.941	26.647	233	S
6	-0.510	-2.022	26.774	234	S
6	-0.445	-2.087	26.866	235	S
6	-0.299	-2.201	27.050	236	S
6	-0.169	-2.298	27.213	237	S
6	-0.104	-2.330	27.285	238	S
6	-0.040	-2.379	27.366	239	S
6	0.090	-2.444	27.511	240	S
6	0.187	-2.541	27.649	241	S
6	0.333	-2.655	27.834	242	S
6	0.366	-2.687	27.880	243	S
6	0.479	-2.801	28.040	244	S
6	0.593	-2.946	28.225	245	S
6	0.625	-2.995	28.283	246	S
6	0.674	-3.141	28.437	247	S
6	0.755	-3.352	28.663	248	S
6	0.836	-3.449	28.790	249	S
6	0.852	-3.546	28.888	250	S
6	0.901	-3.709	29.058	251	S
6	0.917	-3.757	29.109	252	S
6	0.950	-3.838	29.196	253	S
6	0.982	-3.952	29.314	254	S
6	1.079	-4.114	29.503	255	S
6	1.112	-4.227	29.621	256	S
6	1.177	-4.373	29.781	257	S
6	1.193	-4.503	29.912	258	S
6	1.241	-4.600	30.020	259	S
6	1.274	-4.746	30.170	260	S
6	1.306	-4.892	30.319	261	S
6	1.404	-4.973	30.446	262	S
6	1.404	-5.054	30.527	263	S
6	1.404	-5.054	30.527	264	S
6	1.420	-5.249	30.722	265	S
6	1.420	-5.249	30.722	266	S
6	1.420	-5.346	30.820	267	S
6	1.485	-5.508	30.994	268	S
6	1.566	-5.654	31.161	269	S
6	1.598	-5.751	31.264	270	S
6	1.647	-5.800	31.333	271	S
6	1.712	-5.865	31.424	272	S
6	1.760	-5.962	31.533	273	S
6	1.793	-6.043	31.620	274	S
6	1.825	-6.092	31.679	275	S
6	1.857	-6.124	31.725	276	S
6	1.906	-6.157	31.783	277	S
6	2.036	-6.189	31.917	278	S
6	1.922	-6.124	32.048	279	S
6	1.906	-6.092	32.084	280	S
6	1.939	-6.124	32.130	281	S
6	1.955	-6.189	32.197	282	S
6	1.955	-6.303	32.310	283	S
6	1.955	-6.351	32.359	284	S
6	1.971	-6.400	32.410	285	S
6	1.955	-6.465	32.477	286	S
6	1.987	-6.449	32.513	287	S
6	2.068	-6.416	32.600	288	S
6	2.214	-6.368	32.754	289	S
6	2.279	-6.351	32.821	290	S
6	2.295	-6.351	32.837	291	S
6	2.393	-6.335	32.936	292	S
6	2.441	-6.335	32.985	293	S
6	2.571	-6.303	33.118	294	S
6	2.652	-6.238	33.222	295	S
6	2.733	-6.173	33.326	296	S
6	2.879	-6.157	33.473	297	S
6	2.928	-6.124	33.531	298	S
6	3.187	-6.011	33.814	299	S
7	1.162	1.690	0.000	0	R
7	1.126	1.653	0.052	1	R
7	1.144	1.506	0.200	2	R
7	1.107	1.451	0.266	3	R
7	1.034	1.487	0.349	4	R
7	0.960	1.469	0.424	5	R
7	0.850	1.359	0.580	6	R
7	0.832	1.359	0.599	7	R
7	0.574	1.396	0.859	8	R
7	0.574	1.396	0.859	9	R
7	0.501	1.377	0.934	10	R
7	0.390	1.285	1.078	11	R
7	0.372	1.304	1.104	12	R
7	0.427	1.414	1.227	13	R
7	0.446	1.506	1.321	14	R
7	0.409	1.543	1.373	15	R
7	0.409	1.543	1.373	16	R
7	0.372	1.451	1.472	17	R
7	0.409	1.396	1.538	18	R
7	0.427	1.304	1.632	19	R
7	0.335	1.249	1.739	20	R
7	0.354	1.340	1.833	21	R
7	0.262	1.249	1.963	22	R
7	0.317	1.340	2.070	23	R
7	0.390	1.451	2.202	24	R
7	0.446	1.506	2.280	25	R
7	0.574	1.634	2.462	26	R
7	0.629	1.616	2.520	27	R
7	0.629	1.598	2.539	28	R
7	0.519	1.524	2.671	29	R
7	0.446	1.414	2.804	30	R
7	0.464	1.359	2.862	31	R
7	0.666	1.340	3.065	32	R
7	0.593	1.267	3.169	33	R
7	0.556	1.230	3.221	34	R
7	0.464	1.285	3.328	35	R
7	0.390	1.340	3.420	36	R
7	0.446	1.432	3.527	37	R
7	0.593	1.579	3.735	38	R
7	0.648	1.543	3.801	39	R
7	0.740	1.598	3.908	40	R
7	0.795	1.561	3.975	41	R
7	0.832	1.524	4.027	42	R
7	0.832	1.396	4.155	43	R
7	0.795	1.414	4.196	44	R
7	0.795	1.414	4.196	45	R
7	0.795	1.396	4.215	46	R
7	0.813	1.524	4.345	47	R
7	0.758	1.598	4.437	48	R
7	0.740	1.818	4.658	49	R
7	0.740	1.910	4.750	50	R
7	0.648	1.690	4.989	51	R
7	0.593	1.653	5.055	52	R
7	0.427	1.469	5.302	53	R
7	0.427	1.469	5.302	54	R
7	0.335	1.322	5.475	55	R
7	0.335	1.230	5.567	56	R
7	0.335	1.193	5.604	57	R
7	0.299	1.322	5.738	58	R
7	0.299	1.414	5.830	59	R
7	0.225	1.524	5.962	60	R
7	0.005	1.561	6.186	61	R
7	0.243	1.708	6.466	62	R
7	0.409	1.708	6.632	63	R
7	0.464	1.708	6.687	64	R
7	0.611	1.708	6.834	65	R
7	0.703	1.708	6.926	66	R
7	0.887	1.653	7.118	67	R
7	0.923	1.561	7.217	68	R
7	0.979	1.506	7.295	69	R
7	0.942	1.598	7.394	70	R
7	1.015	1.598	7.467	71	R
7	0.758	1.782	7.783	72	R
7	0.629	1.892	7.953	73	R
7	0.501	1.965	8.101	74	R
7	0.372	2.076	8.270	75	R
7	0.335	1.910	8.440	76	R
7	0.299	1.837	8.522	77	R
7	0.115	1.616	8.809	78	R
7	0.060	1.506	8.932	79	R
7	-0.032	1.377	9.090	80	R
7	-0.106	1.230	9.255	81	G
7	-0.106	1.175	9.310	82	G
7	-0.142	0.991	9.497	83	G
7	-0.216	0.844	9.662	84	G
7	-0.308	0.716	9.820	85	G
7	-0.345	0.642	9.902	86	G
7	-0.437	0.458	10.107	87	G
7	-0.473	0.293	10.277	88	G
7	-0.492	0.293	10.295	89	G
7	-0.492	0.348	10.350	90	G
7	-0.326	0.734	10.770	91	R
7	-0.289	0.844	10.887	92	R
7	-0.271	1.028	11.071	93	R
7	-0.289	1.175	11.219	94	R
7	-0.326	1.010	11.389	95	R
7	-0.289	0.918	11.488	96	R
7	-0.216	0.808	11.620	97	R
7	-0.345	0.899	11.778	98	R
7	-0.400	0.660	12.024	99	R
7	-0.363	0.477	12.211	100	R
7	-0.345	0.348	12.341	101	R
7	-0.363	0.311	12.382	102	R
7	-0.400	0.238	12.464	103	R
7	-0.418	0.201	12.505	104	R
7	-0.455	0.128	12.588	105	R
7	-0.473	0.109	12.613	106	R
7	-0.547	-0.038	12.778	107	R
7	-0.547	-0.038	12.778	108	R
7	-0.547	-0.148	12.888	109	R
7	-0.528	-0.148	12.907	110	R
7	-0.547	-0.222	12.982	111	R
7	-0.584	-0.203	13.023	112	R
7	-0.620	-0.185	13.064	113	R
7	-0.694	0.128	13.385	114	R
7	-0.584	0.238	13.541	115	R
7	-0.510	0.403	13.722	116	R
7	-0.437	0.385	13.798	117	R
7	-0.234	0.642	14.125	118	R
7	-0.234	0.844	14.327	119	R
7	-0.363	0.587	14.615	120	R
7	-0.418	0.440	14.772	121	R
7	-0.455	0.330	14.888	122	R
7	-0.584	0.219	15.058	123	R
7	-0.602	0.091	15.188	124	R
7	-0.602	0.054	15.225	125	R
7	-0.510	-0.056	15.368	126	R
7	-0.473	-0.203	15.520	127	R
7	-0.455	-0.222	15.546	128	R
7	-0.492	0.017	15.787	129	R
7	-0.547	0.238	16.015	130	R
7	-0.602	0.477	16.260	131	R
7	-0.602	0.624	16.407	132	R
7	-0.565	0.844	16.630	133	R
7	-0.492	0.991	16.795	134	R
7	-0.400	1.138	16.968	135	R
7	-0.289	1.285	17.152	136	G
7	-0.124	1.414	17.361	137	G
7	-0.032	1.487	17.479	138	G
7	0.096	1.598	17.649	139	G
7	0.262	1.708	17.847	140	G
7	0.446	1.818	18.062	141	G
7	0.538	1.929	18.205	142	G
7	0.666	2.020	18.363	143	G
7	0.776	2.131	18.519	144	G
7	1.015	2.223	18.775	145	G
7	1.162	2.259	18.927	146	G
7	1.254	2.278	19.020	147	G
7	1.456	2.351	19.236	148	G
7	1.659	2.370	19.439	149	G
7	1.787	2.370	19.567	150	G
7	2.100	2.351	19.880	151	R
7	2.210	2.370	19.992	152	R
7	1.585	2.351	20.617	153	R
7	1.456	2.388	20.751	154	R
7	1.291	2.388	20.916	155	R
7	1.346	2.480	21.023	156	R
7	1.401	2.370	21.147	157	R
7	1.548	2.370	21.294	158	R
7	1.787	2.351	21.533	159	R
7	2.081	2.388	21.830	160	R
7	2.247	2.388	21.995	161	R
7	2.357	2.425	22.111	162	R
7	2.486	2.461	22.245	163	R
7	1.897	2.498	22.834	164	R
7	1.714	2.498	23.018	165	R
7	1.603	2.480	23.130	166	R
7	1.603	2.406	23.203	167	R
7	1.401	2.388	23.406	168	R
7	1.236	2.296	23.596	169	R
7	1.107	2.204	23.754	170	R
7	0.960	2.131	23.918	171	G
7	0.776	2.057	24.116	172	G
7	0.666	1.984	24.249	173	G
7	0.446	1.855	24.504	174	G
7	0.372	1.782	24.608	175	G
7	0.207	1.763	24.774	176	G
7	0.096	1.708	24.897	177	G
7	-0.032	1.616	25.056	178	G
7	-0.179	1.524	25.229	179	G
7	-0.363	1.377	25.464	180	G
7	-0.455	1.322	25.571	181	G
7	-0.675	1.193	25.827	182	G
7	-0.786	1.138	25.950	183	G
7	-0.822	1.102	26.002	184	G
7	-0.859	1.083	26.043	185	G
7	-0.933	1.010	26.147	186	G
7	-0.878	1.120	26.270	187	R
7	-0.878	1.157	26.307	188	R
7	-0.933	1.212	26.385	189	R
7	-0.914	1.193	26.411	190	R
7	-0.896	1.212	26.437	191	R
7	-0.878	1.396	26.622	192	R
7	-0.914	1.506	26.738	193	R
7	-0.969	1.579	26.830	194	R
7	-1.080	1.726	27.014	195	R
7	-1.172	1.873	27.187	196	R
7	-1.153	1.690	27.372	197	R
7	-1.080	1.469	27.604	198	R
[truncated: 1,601 more rows]
