# Supplementary material for: Behavioral and pharmacological characterization of planarian nociception
Source: Front Mol Neurosci. 2024 May 1;17:1368009. doi: 10.3389/fnmol.2024.1368009 (PMC11094297; doi:10.3389/fnmol.2024.1368009)
Supplement: Supplementary file 1 [file Data_Sheet_1.ZIP › Article planarian nociception - code and data/arena/AITC40.csv]

n	x	y	L	t	behavior
1	-0.047	0.332	0.000	0	R
1	0.047	0.237	0.134	1	R
1	0.071	0.261	0.168	2	R
1	0.118	0.403	0.317	3	R
1	-0.024	0.379	0.461	4	R
1	-0.213	0.284	0.673	5	R
1	-0.261	0.426	0.823	6	R
1	-0.355	0.640	1.057	7	R
1	-0.545	0.592	1.252	8	R
1	-0.426	0.711	1.420	9	R
1	-0.379	0.782	1.505	10	R
1	-0.261	0.616	1.709	11	R
1	-0.190	0.403	1.934	12	R
1	-0.166	0.379	1.967	13	R
1	-0.261	0.616	2.222	14	R
1	-0.118	0.758	2.423	15	R
1	0.047	0.687	2.604	16	R
1	0.142	0.545	2.775	17	R
1	0.142	0.426	2.893	18	R
1	-0.047	0.379	3.088	19	R
1	-0.047	0.379	3.088	20	R
1	0.166	0.426	3.307	21	R
1	0.190	0.498	3.382	22	R
1	-0.071	0.592	3.659	23	R
1	-0.142	0.711	3.797	24	R
1	-0.213	0.592	3.935	25	R
1	-0.284	0.498	4.054	26	R
1	-0.332	0.426	4.139	27	R
1	-0.213	0.403	4.260	28	R
1	-0.213	0.450	4.307	29	R
1	-0.237	0.640	4.498	30	R
1	-0.166	0.616	4.573	31	R
1	0.047	0.450	4.844	32	R
1	0.190	0.379	5.002	33	R
1	0.355	0.426	5.175	34	R
1	0.450	0.498	5.293	35	R
1	0.521	0.545	5.379	36	R
1	0.521	0.569	5.403	37	R
1	0.498	0.450	5.523	38	R
1	0.450	0.403	5.590	39	R
1	0.332	0.450	5.718	40	R
1	0.190	0.450	5.860	41	R
1	0.000	0.450	6.050	42	R
1	-0.237	0.450	6.287	43	R
1	-0.474	0.355	6.542	44	R
1	-0.592	0.332	6.663	45	R
1	-0.450	0.426	6.833	46	R
1	-0.308	0.569	7.034	47	R
1	-0.284	0.545	7.068	48	R
1	-0.190	0.450	7.202	49	R
1	-0.095	0.308	7.373	50	R
1	0.118	0.379	7.598	51	R
1	0.332	0.426	7.816	52	R
1	0.592	0.450	8.078	53	R
1	0.640	0.498	8.145	54	R
1	0.403	0.403	8.400	55	R
1	0.308	0.426	8.498	56	R
1	0.166	0.450	8.642	57	G
1	0.024	0.545	8.813	58	G
1	-0.166	0.734	9.081	59	G
1	-0.284	0.806	9.219	60	G
1	-0.498	0.806	9.432	61	G
1	-0.616	0.806	9.550	62	G
1	-0.782	0.853	9.723	63	G
1	-0.995	0.900	9.941	64	G
1	-1.185	0.948	10.137	65	G
1	-1.374	1.019	10.339	66	G
1	-1.469	0.971	10.445	67	G
1	-1.540	0.971	10.516	68	G
1	-1.682	0.995	10.660	69	G
1	-1.824	0.995	10.803	70	G
1	-1.824	0.971	10.826	71	G
1	-1.279	0.995	11.372	72	G
1	-1.114	0.900	11.563	73	G
1	-0.971	0.806	11.734	74	G
1	-0.924	0.806	11.781	75	G
1	-0.806	0.711	11.933	76	G
1	-0.569	0.569	12.209	77	G
1	-0.403	0.450	12.413	78	G
1	-0.284	0.355	12.564	79	G
1	-0.118	0.284	12.745	80	G
1	-0.024	0.213	12.863	81	G
1	0.095	0.047	13.067	82	G
1	0.213	-0.071	13.235	83	G
1	0.308	-0.237	13.426	84	G
1	0.426	-0.379	13.611	85	G
1	0.545	-0.498	13.778	86	G
1	0.569	-0.545	13.831	87	G
1	0.616	-0.640	13.937	88	G
1	0.687	-0.758	14.075	89	G
1	0.734	-0.877	14.203	90	G
1	0.758	-1.066	14.394	91	G
1	0.782	-1.185	14.515	92	G
1	0.782	-1.303	14.633	93	G
1	0.782	-1.445	14.775	94	G
1	0.758	-1.516	14.850	95	G
1	0.734	-1.611	14.948	96	G
1	0.687	-1.801	15.143	97	G
1	0.569	-1.919	15.311	98	G
1	0.521	-2.038	15.439	99	G
1	0.498	-2.251	15.653	100	G
1	0.474	-2.417	15.821	101	G
1	0.474	-2.559	15.963	102	G
1	0.474	-2.701	16.105	103	G
1	0.545	-2.938	16.352	104	G
1	0.545	-3.009	16.423	105	G
1	0.545	-3.104	16.518	106	G
1	0.592	-3.222	16.646	107	G
1	0.592	-3.435	16.859	108	G
1	0.545	-3.601	17.031	109	G
1	0.450	-3.886	17.331	110	G
1	0.450	-4.075	17.521	111	S
1	0.450	-4.312	17.758	112	S
1	0.450	-4.502	17.947	113	S
1	0.474	-4.762	18.209	114	S
1	0.403	-4.952	18.411	115	S
1	0.308	-5.189	18.666	116	S
1	0.166	-5.378	18.903	117	S
1	0.095	-5.473	19.022	118	S
1	0.000	-5.591	19.174	119	S
1	-0.095	-5.828	19.429	120	S
1	-0.142	-5.994	19.601	121	S
1	-0.190	-6.065	19.687	122	S
1	-0.355	-6.184	19.890	123	S
1	-0.426	-6.255	19.991	124	S
1	-0.545	-6.444	20.214	125	S
1	-0.640	-6.563	20.366	126	S
1	-0.806	-6.705	20.585	127	S
1	-0.900	-6.824	20.736	128	S
1	-1.019	-6.824	20.855	129	S
1	-1.161	-6.824	20.997	130	S
1	-1.445	-6.800	21.282	131	S
1	-1.587	-6.800	21.424	132	S
1	-1.848	-6.729	21.695	133	S
1	-2.085	-6.705	21.933	134	S
1	-2.203	-6.634	22.071	135	S
1	-2.322	-6.587	22.198	136	S
1	-2.464	-6.516	22.357	137	S
1	-2.630	-6.468	22.530	138	S
1	-2.843	-6.397	22.755	139	S
1	-2.985	-6.302	22.925	140	S
1	-3.199	-6.184	23.169	141	S
1	-3.341	-6.089	23.340	142	S
1	-3.530	-5.900	23.608	143	S
1	-3.578	-5.876	23.661	144	S
1	-3.862	-5.757	23.969	145	S
1	-3.933	-5.686	24.070	146	S
1	-3.933	-5.686	24.070	147	S
1	-4.099	-5.615	24.250	148	S
1	-4.146	-5.568	24.317	149	S
1	-4.336	-5.426	24.554	150	S
1	-4.431	-5.331	24.688	151	S
1	-4.549	-5.260	24.826	152	S
1	-4.028	-5.686	25.500	153	S
1	-3.909	-5.828	25.685	154	S
1	-3.791	-5.923	25.837	155	S
1	-3.720	-5.971	25.922	156	S
1	-3.696	-5.994	25.956	157	S
1	-3.625	-6.018	26.030	158	S
1	-3.507	-6.089	26.169	159	S
1	-3.151	-6.255	26.561	160	S
1	-2.819	-6.492	26.968	161	S
1	-2.559	-6.587	27.246	162	S
1	-2.251	-6.658	27.562	163	S
1	-1.943	-6.729	27.878	164	S
1	-1.753	-6.776	28.073	165	S
1	-1.587	-6.824	28.246	166	S
1	-1.445	-6.895	28.405	167	S
1	-1.114	-7.037	28.766	168	S
1	-0.734	-7.013	29.145	169	S
1	-0.403	-6.966	29.480	170	S
1	-0.047	-6.966	29.836	171	S
1	0.142	-7.037	30.038	172	S
1	0.332	-7.084	30.234	173	S
1	0.616	-7.037	30.522	174	S
1	0.853	-6.989	30.764	175	S
1	1.137	-6.989	31.048	176	S
1	1.208	-6.989	31.119	177	S
1	1.374	-6.942	31.291	178	S
1	1.587	-6.871	31.516	179	S
1	1.895	-6.824	31.828	180	G
1	1.967	-6.800	31.903	181	G
1	2.038	-6.776	31.978	182	G
1	2.156	-6.705	32.116	183	G
1	2.393	-6.563	32.392	184	G
1	2.535	-6.516	32.542	185	G
1	2.772	-6.444	32.789	186	G
1	2.985	-6.397	33.008	187	G
1	3.151	-6.326	33.188	188	G
1	3.435	-6.279	33.476	189	G
1	3.625	-6.160	33.700	190	G
1	3.696	-6.089	33.800	191	G
1	3.815	-5.971	33.968	192	G
1	3.886	-5.923	34.053	193	G
1	3.980	-5.876	34.159	194	G
1	4.051	-5.781	34.278	195	G
1	4.075	-5.710	34.353	196	G
1	4.099	-5.639	34.428	197	G
1	4.146	-5.520	34.555	198	G
1	4.241	-5.212	34.878	199	G
1	4.288	-5.118	34.984	200	G
1	4.312	-4.999	35.104	201	G
1	4.312	-4.952	35.152	202	G
1	4.194	-4.833	35.319	203	G
1	4.123	-4.691	35.478	204	G
1	4.075	-4.525	35.651	205	G
1	4.051	-4.383	35.795	206	G
1	4.028	-4.194	35.986	207	G
1	4.028	-4.123	36.057	208	G
1	4.028	-3.886	36.294	209	G
1	4.051	-3.696	36.485	210	S
1	4.075	-3.507	36.676	211	S
1	4.028	-3.341	36.848	212	S
1	3.909	-3.127	37.092	213	S
1	3.886	-3.056	37.167	214	S
1	3.791	-2.867	37.379	215	S
1	3.672	-2.677	37.603	216	S
1	3.578	-2.464	37.836	217	S
1	3.459	-2.298	38.040	218	S
1	3.388	-2.132	38.220	219	S
1	3.270	-2.014	38.388	220	S
1	3.199	-1.848	38.568	221	S
1	3.104	-1.730	38.720	222	S
1	3.056	-1.564	38.892	223	S
1	2.914	-1.303	39.189	224	S
1	2.748	-1.090	39.459	225	S
1	2.559	-0.948	39.696	226	S
1	2.369	-0.806	39.933	227	S
1	2.251	-0.711	40.085	228	S
1	2.085	-0.640	40.265	229	S
1	1.895	-0.569	40.468	230	S
1	1.706	-0.498	40.670	231	S
1	1.564	-0.450	40.820	232	S
1	1.398	-0.426	40.988	233	S
1	1.208	-0.403	41.179	234	S
1	0.948	-0.308	41.456	235	S
1	0.711	-0.190	41.721	236	S
1	0.640	-0.142	41.806	237	S
1	0.403	0.000	42.083	238	S
1	0.284	0.047	42.210	239	S
1	0.047	0.142	42.465	240	S
1	-0.071	0.237	42.617	241	S
1	-0.213	0.355	42.802	242	S
1	-0.355	0.521	43.021	243	S
1	-0.569	0.663	43.277	244	S
1	-0.900	0.948	43.714	245	S
1	-0.995	0.948	43.808	246	S
1	-1.185	1.066	44.032	247	S
1	-1.374	1.137	44.234	248	S
1	-1.540	1.232	44.425	249	S
1	-1.824	1.279	44.714	250	S
1	-2.132	1.398	45.044	251	S
1	-2.298	1.469	45.224	252	S
1	-2.440	1.540	45.383	253	S
1	-2.606	1.658	45.587	254	S
1	-2.819	1.682	45.801	255	S
1	-2.938	1.730	45.929	256	S
1	-3.127	1.824	46.141	257	S
1	-3.222	1.801	46.239	258	S
1	-3.459	1.824	46.477	259	S
1	-3.625	1.801	46.644	260	S
1	-3.767	1.753	46.794	261	S
1	-3.838	1.706	46.880	262	S
1	-4.004	1.635	47.060	263	S
1	-3.838	1.445	47.312	264	S
1	-3.649	1.327	47.535	265	S
1	-3.578	1.161	47.716	266	S
1	-3.483	0.853	48.038	267	S
1	-3.412	0.734	48.176	268	S
1	-3.317	0.498	48.431	269	S
1	-3.270	0.332	48.604	270	S
1	-3.175	0.095	48.859	271	S
1	-3.104	-0.166	49.129	272	S
1	-3.104	-0.332	49.295	273	S
1	-3.104	-0.545	49.508	274	S
1	-2.938	-0.806	49.817	275	S
1	-2.772	-0.900	50.008	276	S
1	-2.677	-1.042	50.179	277	S
1	-2.606	-1.114	50.280	278	S
1	-2.559	-1.232	50.407	279	S
1	-2.440	-1.516	50.715	280	S
1	-2.393	-1.730	50.934	281	S
1	-2.346	-1.919	51.129	282	S
1	-2.251	-2.251	51.474	283	S
1	-2.227	-2.440	51.665	284	S
1	-2.251	-2.583	51.809	285	S
1	-2.275	-2.796	52.024	286	S
1	-2.275	-3.080	52.308	287	S
1	-2.251	-3.175	52.406	288	S
1	-2.156	-3.341	52.597	289	S
1	-2.109	-3.530	52.792	290	S
1	-2.061	-3.672	52.942	291	S
1	-2.038	-3.862	53.133	292	S
1	-2.038	-4.170	53.441	293	S
1	-2.038	-4.383	53.654	294	S
1	-1.990	-4.549	53.827	295	S
1	-1.872	-4.739	54.050	296	S
1	-1.801	-4.904	54.231	297	S
1	-1.682	-5.212	54.561	298	S
1	-1.658	-5.591	54.940	299	S
2	0.439	3.352	0.000	0	R
2	0.461	3.204	0.150	1	R
2	0.461	3.204	0.150	2	R
2	0.461	3.162	0.192	3	R
2	0.439	2.971	0.383	4	R
2	0.418	2.950	0.413	5	R
2	0.418	3.056	0.519	6	R
2	0.355	3.225	0.700	7	R
2	0.249	3.310	0.835	8	R
2	0.186	3.267	0.911	9	R
2	0.228	3.310	0.971	10	R
2	0.313	3.077	1.218	11	R
2	0.313	3.077	1.218	12	R
2	0.291	3.056	1.248	13	R
2	0.291	3.056	1.248	14	R
2	0.355	3.183	1.390	15	R
2	0.355	3.267	1.475	16	R
2	0.249	3.331	1.598	17	R
2	0.165	3.352	1.685	18	R
2	0.249	3.310	1.780	19	R
2	0.186	3.162	1.941	20	R
2	0.059	3.098	2.083	21	R
2	0.017	3.098	2.125	22	R
2	-0.068	3.119	2.212	23	R
2	-0.089	3.098	2.242	24	R
2	-0.068	3.225	2.371	25	R
2	-0.047	3.267	2.418	26	R
2	0.122	3.267	2.587	27	R
2	0.228	3.352	2.722	28	R
2	0.228	3.373	2.744	29	R
2	0.122	3.500	2.909	30	R
2	0.038	3.415	3.028	31	R
2	-0.089	3.331	3.181	32	R
2	-0.110	3.331	3.202	33	R
2	-0.153	3.500	3.376	34	R
2	-0.005	3.500	3.524	35	R
2	0.143	3.500	3.672	36	R
2	0.228	3.331	3.861	37	R
2	0.165	3.098	4.102	38	R
2	0.207	2.993	4.216	39	R
2	0.355	3.056	4.377	40	R
2	0.503	2.993	4.538	41	R
2	0.714	2.929	4.759	42	R
2	0.799	2.887	4.854	43	R
2	0.799	2.866	4.875	44	R
2	0.524	3.035	5.198	45	R
2	0.461	3.141	5.321	46	R
2	0.418	3.373	5.557	47	R
2	0.376	3.437	5.633	48	R
2	0.376	3.563	5.760	49	R
2	0.376	3.627	5.824	50	R
2	0.566	3.373	6.141	51	R
2	0.714	3.225	6.350	52	R
2	0.884	3.119	6.550	53	R
2	1.053	3.077	6.724	54	G
2	0.841	3.077	6.935	55	G
2	0.714	3.035	7.069	56	G
2	0.651	3.035	7.133	57	G
2	0.566	2.908	7.285	58	G
2	0.418	2.781	7.480	59	G
2	0.334	2.675	7.615	60	G
2	0.165	2.549	7.827	61	G
2	0.059	2.464	7.962	62	G
2	-0.131	2.316	8.203	63	G
2	-0.301	2.168	8.428	64	G
2	-0.427	2.062	8.593	65	G
2	-0.575	2.020	8.747	66	G
2	-0.554	1.999	8.777	67	G
2	-0.279	2.041	9.055	68	G
2	-0.026	2.168	9.339	69	G
2	0.101	2.041	9.518	70	G
2	0.122	1.809	9.752	71	G
2	0.228	1.555	10.027	72	G
2	0.334	1.386	10.226	73	G
2	0.376	1.238	10.380	74	G
2	0.397	1.047	10.571	75	G
2	0.418	0.773	10.847	76	G
2	0.461	0.646	10.981	77	G
2	0.566	0.307	11.335	78	G
2	0.587	0.181	11.464	79	G
2	0.587	-0.010	11.654	80	G
2	0.587	-0.200	11.844	81	G
2	0.545	-0.412	12.060	82	G
2	0.461	-0.538	12.212	83	G
2	0.439	-0.708	12.383	84	G
2	0.397	-0.982	12.661	85	G
2	0.376	-1.236	12.916	86	G
2	0.334	-1.405	13.090	87	G
2	0.313	-1.532	13.219	88	G
2	0.313	-1.722	13.409	89	G
2	0.313	-1.892	13.578	90	G
2	0.270	-2.145	13.835	91	G
2	0.165	-2.209	13.959	92	G
2	0.017	-1.722	14.467	93	G
2	-0.068	-1.574	14.637	94	G
2	-0.237	-1.426	14.862	95	G
2	-0.406	-1.363	15.043	96	G
2	-0.491	-1.300	15.148	97	G
2	-0.554	-1.236	15.238	98	G
2	-0.512	-1.448	15.454	99	G
2	-0.554	-1.596	15.608	100	G
2	-0.681	-1.744	15.803	101	G
2	-0.850	-1.913	16.042	102	G
2	-0.977	-2.061	16.237	103	G
2	-1.019	-2.251	16.432	104	G
2	-0.723	-2.040	16.795	105	G
2	-0.618	-1.997	16.909	106	G
2	-0.702	-2.082	17.029	107	G
2	-0.893	-1.997	17.237	108	G
2	-1.041	-2.040	17.391	109	G
2	-1.252	-2.145	17.627	110	G
2	-1.442	-2.209	17.828	111	G
2	-1.654	-2.293	18.056	112	G
2	-1.844	-2.314	18.247	113	G
2	-2.055	-2.293	18.460	114	G
2	-2.225	-2.357	18.640	115	G
2	-2.351	-2.420	18.782	116	G
2	-2.563	-2.420	18.994	117	G
2	-2.732	-2.420	19.163	118	G
2	-2.880	-2.441	19.312	119	S
2	-3.007	-2.441	19.439	120	S
2	-3.176	-2.462	19.610	121	S
2	-3.345	-2.462	19.779	122	S
2	-3.578	-2.462	20.011	123	S
2	-3.683	-2.526	20.135	124	S
2	-3.810	-2.589	20.276	125	S
2	-3.937	-2.589	20.403	126	S
2	-4.127	-2.653	20.604	127	S
2	-4.297	-2.737	20.793	128	S
2	-4.402	-2.801	20.916	129	S
2	-4.571	-2.885	21.105	130	S
2	-4.719	-2.928	21.259	131	S
2	-4.931	-3.012	21.487	132	S
2	-5.142	-3.054	21.703	133	S
2	-5.333	-3.033	21.894	134	S
2	-5.502	-2.991	22.069	135	S
2	-5.608	-2.991	22.174	136	S
2	-5.819	-2.970	22.387	137	S
2	-5.967	-2.970	22.535	138	S
2	-6.136	-2.928	22.709	139	S
2	-6.200	-2.864	22.799	140	S
2	-6.348	-2.716	23.008	141	S
2	-6.453	-2.589	23.173	142	S
2	-6.517	-2.441	23.334	143	S
2	-6.580	-2.314	23.476	144	S
2	-6.580	-2.209	23.582	145	S
2	-6.644	-2.018	23.782	146	S
2	-6.707	-1.786	24.023	147	S
2	-6.792	-1.574	24.251	148	S
2	-6.792	-1.384	24.441	149	S
2	-6.792	-1.215	24.611	150	S
2	-6.834	-0.940	24.889	151	S
2	-6.897	-0.729	25.109	152	S
2	-7.003	-0.454	25.404	153	S
2	-6.961	-0.306	25.558	154	S
2	-6.918	-0.242	25.634	155	S
2	-6.897	-0.073	25.805	156	S
2	-6.855	0.202	26.083	157	S
2	-6.834	0.413	26.295	158	S
2	-6.834	0.561	26.443	159	S
2	-6.834	0.794	26.676	160	S
2	-6.834	0.963	26.845	161	S
2	-6.834	1.132	27.014	162	S
2	-6.770	1.322	27.215	163	S
2	-6.622	1.513	27.456	164	S
2	-6.559	1.639	27.598	165	S
2	-6.517	1.766	27.731	166	S
2	-6.474	1.914	27.885	167	S
2	-6.474	2.041	28.012	168	S
2	-6.432	2.189	28.166	169	S
2	-6.411	2.401	28.378	170	S
2	-6.242	2.675	28.701	171	S
2	-6.136	2.866	28.919	172	S
2	-6.052	3.014	29.089	173	S
2	-5.861	3.310	29.441	174	S
2	-5.798	3.500	29.642	175	S
2	-5.798	3.563	29.705	176	S
2	-5.819	3.775	29.918	177	S
2	-5.819	3.838	29.981	178	S
2	-5.734	3.986	30.152	179	S
2	-5.650	4.113	30.304	180	S
2	-5.544	4.261	30.486	181	S
2	-5.459	4.409	30.656	182	S
2	-5.290	4.494	30.846	183	S
2	-5.079	4.621	31.092	184	S
2	-4.952	4.790	31.304	185	S
2	-4.867	4.895	31.439	186	S
2	-4.677	5.107	31.723	187	S
2	-4.508	5.297	31.978	188	S
2	-4.339	5.466	32.217	189	S
2	-4.149	5.593	32.446	190	S
2	-4.022	5.678	32.598	191	S
2	-3.831	5.741	32.799	192	S
2	-3.620	5.868	33.046	193	S
2	-3.514	5.974	33.195	194	S
2	-3.366	6.101	33.390	195	S
2	-3.176	6.206	33.608	196	S
2	-2.943	6.291	33.855	197	S
2	-2.817	6.333	33.989	198	S
2	-2.690	6.481	34.184	199	S
2	-2.394	6.587	34.498	200	S
2	-2.161	6.672	34.746	201	S
2	-2.055	6.693	34.853	202	S
2	-1.971	6.735	34.948	203	S
2	-1.738	6.820	35.195	204	S
2	-1.590	6.883	35.356	205	S
2	-1.400	6.968	35.565	206	S
2	-1.189	7.010	35.780	207	S
2	-0.998	7.094	35.989	208	S
2	-0.829	7.116	36.159	209	S
2	-0.449	7.116	36.540	210	S
2	-0.279	7.116	36.709	211	S
2	-0.110	7.116	36.878	212	S
2	0.101	7.116	37.089	213	S
2	0.270	7.137	37.260	214	S
2	0.397	7.137	37.387	215	S
2	0.587	7.137	37.577	216	S
2	0.820	7.137	37.809	217	S
2	1.116	7.137	38.105	218	S
2	1.433	7.031	38.440	219	S
2	1.602	7.010	38.610	220	S
2	1.645	6.989	38.658	221	S
2	1.877	6.946	38.894	222	S
2	2.131	6.862	39.161	223	S
2	2.364	6.756	39.417	224	S
2	2.512	6.693	39.578	225	S
2	2.702	6.650	39.773	226	S
2	2.829	6.629	39.901	227	S
2	2.998	6.566	40.082	228	S
2	3.230	6.481	40.330	229	S
2	3.400	6.439	40.504	230	S
2	3.569	6.291	40.729	231	S
2	3.844	6.122	41.051	232	S
2	4.055	6.058	41.272	233	S
2	4.182	5.974	41.425	234	S
2	4.393	5.826	41.683	235	S
2	4.562	5.678	41.907	236	S
2	4.710	5.530	42.117	237	S
2	4.901	5.382	42.358	238	S
2	5.112	5.191	42.642	239	S
2	5.324	5.001	42.927	240	S
2	5.556	4.769	43.256	241	S
2	5.704	4.536	43.531	242	S
2	5.873	4.367	43.771	243	S
2	5.958	4.282	43.890	244	S
2	6.042	4.198	44.010	245	S
2	6.212	4.007	44.264	246	S
2	6.338	3.775	44.529	247	S
2	6.465	3.521	44.813	248	S
2	6.529	3.373	44.974	249	S
2	6.571	3.225	45.128	250	S
2	6.698	3.056	45.339	251	S
2	6.782	2.866	45.548	252	S
2	6.888	2.654	45.784	253	S
2	6.994	2.401	46.059	254	S
2	7.079	2.231	46.248	255	S
2	7.142	1.978	46.509	256	S
2	7.184	1.787	46.704	257	S
2	7.205	1.534	46.959	258	S
2	7.227	1.238	47.256	259	S
2	7.248	1.005	47.489	260	S
2	7.311	0.730	47.771	261	S
2	7.353	0.582	47.925	262	S
2	7.417	0.307	48.207	263	S
2	7.438	0.033	48.483	264	S
2	7.438	-0.158	48.673	265	S
2	7.438	-0.412	48.927	266	S
2	7.438	-0.560	49.075	267	S
2	7.396	-0.729	49.249	268	S
2	7.353	-0.940	49.465	269	S
2	7.311	-1.194	49.722	270	S
2	7.269	-1.511	50.042	271	S
2	7.205	-1.786	50.324	272	S
2	7.079	-1.913	50.504	273	S
2	6.867	-2.145	50.818	274	S
2	6.782	-2.484	51.167	275	S
2	6.698	-2.674	51.375	276	S
2	6.698	-2.843	51.544	277	S
2	6.698	-2.970	51.671	278	S
2	6.571	-3.224	51.955	279	S
2	6.486	-3.372	52.125	280	S
2	6.338	-3.541	52.350	281	S
2	6.233	-3.773	52.605	282	S
2	6.148	-4.027	52.873	283	S
2	6.042	-4.217	53.090	284	S
2	5.937	-4.302	53.226	285	S
2	5.831	-4.408	53.375	286	S
2	5.683	-4.513	53.557	287	S
2	5.535	-4.682	53.782	288	S
2	5.324	-4.852	54.053	289	S
2	5.154	-5.042	54.307	290	S
2	4.880	-5.274	54.667	291	S
2	4.647	-5.528	55.012	292	S
2	4.457	-5.761	55.312	293	S
2	4.266	-5.888	55.541	294	S
2	4.013	-6.036	55.835	295	S
2	3.822	-6.120	56.043	296	S
2	3.569	-6.226	56.318	297	S
2	3.273	-6.416	56.670	298	S
2	3.104	-6.522	56.869	299	S
3	0.659	2.816	0.000	0	R
3	0.659	2.816	0.000	1	R
3	0.490	2.795	0.170	2	R
3	0.469	2.795	0.191	3	R
3	0.427	2.774	0.238	4	R
3	0.363	2.943	0.419	5	R
3	0.279	2.964	0.506	6	R
3	0.237	2.943	0.553	7	R
3	0.216	2.858	0.640	8	R
3	0.216	2.795	0.703	9	R
3	0.152	2.690	0.826	10	R
3	0.110	2.626	0.902	11	R
3	0.026	2.626	0.987	12	R
3	0.005	2.647	1.016	13	R
3	0.005	2.690	1.059	14	R
3	0.005	2.690	1.059	15	R
3	0.110	2.732	1.172	16	R
3	0.279	2.795	1.353	17	R
3	0.321	2.816	1.400	18	R
3	0.321	2.711	1.505	19	R
3	0.279	2.669	1.565	20	R
3	0.089	2.542	1.793	21	R
3	-0.038	2.732	2.021	22	R
3	0.068	2.626	2.171	23	R
3	0.173	2.711	2.306	24	R
3	0.195	2.795	2.393	25	R
3	0.195	2.837	2.435	26	R
3	0.195	2.880	2.477	27	R
3	0.047	2.816	2.638	28	R
3	0.047	2.816	2.638	29	R
3	-0.038	2.711	2.773	30	R
3	-0.206	2.753	2.947	31	R
3	-0.249	2.774	2.994	32	R
3	-0.164	2.774	3.078	33	R
3	0.068	2.732	3.314	34	R
3	0.216	2.837	3.496	35	R
3	0.216	2.985	3.643	36	R
3	0.216	3.133	3.791	37	R
3	0.216	3.238	3.897	38	R
3	0.195	3.238	3.918	39	R
3	0.321	3.238	4.044	40	R
3	0.321	3.217	4.065	41	R
3	0.152	3.006	4.336	42	R
3	0.068	2.858	4.506	43	R
3	0.026	2.753	4.619	44	R
3	-0.101	2.626	4.798	45	R
3	-0.164	2.500	4.940	46	G
3	-0.164	2.373	5.067	47	G
3	-0.249	2.268	5.202	48	G
3	-0.312	2.247	5.268	49	G
3	-0.185	2.394	5.463	50	G
3	-0.101	2.247	5.633	51	G
3	-0.059	2.204	5.693	52	G
3	0.005	2.162	5.769	53	G
3	0.068	2.078	5.874	54	G
3	0.195	1.972	6.039	55	G
3	0.342	1.803	6.263	56	G
3	0.490	1.698	6.445	57	G
3	0.722	1.571	6.709	58	G
3	0.849	1.529	6.843	59	G
3	1.123	1.508	7.118	60	G
3	1.207	1.529	7.205	61	G
3	1.334	1.614	7.357	62	G
3	1.418	1.635	7.444	63	G
3	1.503	1.635	7.528	64	G
3	1.566	1.635	7.592	65	G
3	1.777	1.740	7.827	66	G
3	1.925	1.740	7.975	67	G
3	1.946	1.761	8.005	68	G
3	2.009	1.740	8.072	69	G
3	2.157	1.614	8.266	70	G
3	2.347	1.592	8.457	71	G
3	2.431	1.592	8.542	72	G
3	2.663	1.550	8.778	73	G
3	2.811	1.487	8.938	74	G
3	2.916	1.466	9.046	75	G
3	3.106	1.445	9.237	76	G
3	2.769	1.382	9.580	77	G
3	2.769	1.360	9.601	78	G
3	2.621	1.339	9.751	79	G
3	2.389	1.318	9.984	80	G
3	2.262	1.255	10.125	81	G
3	1.946	1.171	10.453	82	G
3	1.861	1.107	10.558	83	G
3	1.777	1.044	10.664	84	G
3	1.587	0.938	10.881	85	G
3	1.482	0.896	10.995	86	G
3	1.355	0.727	11.206	87	G
3	1.292	0.685	11.282	88	G
3	1.123	0.559	11.493	89	G
3	1.017	0.432	11.657	90	G
3	0.912	0.242	11.875	91	G
3	0.870	0.010	12.111	92	G
3	0.870	-0.117	12.237	93	G
3	0.828	-0.243	12.371	94	G
3	0.806	-0.370	12.499	95	G
3	0.806	-0.539	12.668	96	G
3	0.806	-0.771	12.900	97	G
3	0.806	-0.876	13.005	98	G
3	0.849	-1.087	13.221	99	G
3	0.933	-1.214	13.373	100	G
3	0.975	-1.298	13.467	101	G
3	1.060	-1.382	13.586	102	G
3	1.144	-1.467	13.706	103	G
3	1.250	-1.636	13.905	104	G
3	1.439	-1.847	14.189	105	G
3	1.545	-1.931	14.324	106	G
3	1.671	-2.037	14.489	107	G
3	1.671	-2.079	14.531	108	S
3	1.355	-2.100	14.848	109	S
3	1.271	-2.184	14.967	110	S
3	1.250	-2.374	15.158	111	S
3	1.186	-2.459	15.264	112	S
3	1.060	-2.648	15.492	113	S
3	0.996	-2.881	15.733	114	S
3	0.975	-2.965	15.820	115	S
3	0.912	-3.092	15.961	116	S
3	0.912	-3.302	16.172	117	S
3	0.954	-3.556	16.429	118	S
3	0.954	-3.767	16.640	119	S
3	0.975	-3.957	16.831	120	S
3	1.039	-4.083	16.972	121	S
3	1.081	-4.168	17.067	122	S
3	1.144	-4.315	17.227	123	S
3	1.313	-4.505	17.482	124	S
3	1.439	-4.653	17.676	125	S
3	1.608	-4.801	17.900	126	S
3	1.819	-4.885	18.128	127	S
3	1.946	-4.927	18.261	128	S
3	2.093	-4.969	18.415	129	S
3	2.241	-5.033	18.575	130	S
3	2.452	-5.159	18.821	131	S
3	2.600	-5.180	18.971	132	S
3	2.832	-5.223	19.206	133	S
3	3.064	-5.349	19.471	134	S
3	3.233	-5.370	19.641	135	S
3	3.381	-5.412	19.795	136	S
3	3.634	-5.476	20.056	137	S
3	3.887	-5.518	20.312	138	S
3	4.013	-5.518	20.439	139	S
3	4.182	-5.518	20.608	140	S
3	4.393	-5.476	20.823	141	S
3	4.541	-5.434	20.976	142	S
3	4.710	-5.286	21.201	143	S
3	4.752	-5.180	21.314	144	S
3	4.836	-5.033	21.484	145	S
3	5.068	-4.801	21.813	146	S
3	5.111	-4.716	21.907	147	S
3	5.153	-4.611	22.021	148	S
3	5.153	-4.547	22.084	149	S
3	5.111	-4.421	22.217	150	S
3	5.111	-4.357	22.281	151	S
3	5.111	-4.315	22.323	152	S
3	5.322	-4.484	22.593	153	S
3	5.512	-4.695	22.877	154	S
3	5.427	-4.674	22.964	155	S
3	5.533	-4.568	23.113	156	S
3	5.617	-4.442	23.265	157	S
3	5.723	-4.189	23.540	158	S
3	5.891	-3.957	23.827	159	S
3	6.060	-3.746	24.097	160	S
3	6.166	-3.556	24.314	161	S
3	6.166	-3.471	24.398	162	S
3	6.334	-3.134	24.776	163	S
3	6.377	-3.049	24.870	164	S
3	6.545	-2.775	25.192	165	S
3	6.630	-2.606	25.381	166	S
3	6.672	-2.416	25.575	167	S
3	6.841	-2.163	25.880	168	S
3	6.925	-1.826	26.228	169	S
3	6.988	-1.530	26.530	170	S
3	7.031	-1.277	26.786	171	S
3	7.073	-1.087	26.981	172	S
3	7.094	-1.024	27.048	173	S
3	7.031	-0.792	27.288	174	S
3	7.031	-0.665	27.415	175	S
3	7.136	-0.623	27.529	176	S
3	7.115	-0.602	27.558	177	S
3	7.115	-0.539	27.622	178	S
3	6.988	-0.412	27.801	179	S
3	6.967	-0.243	27.971	180	S
3	6.841	-0.011	28.235	181	S
3	6.777	0.221	28.476	182	S
3	6.777	0.263	28.518	183	S
3	6.735	0.348	28.612	184	S
3	6.672	0.432	28.718	185	S
3	6.503	0.601	28.956	186	S
3	6.377	0.622	29.085	187	S
3	6.208	0.727	29.284	188	S
3	6.166	0.749	29.331	189	S
3	5.934	0.601	29.606	190	S
3	5.807	0.538	29.748	191	S
3	5.723	0.411	29.900	192	S
3	5.680	0.179	30.136	193	S
3	5.575	0.052	30.301	194	S
3	5.490	-0.032	30.420	195	S
3	5.364	-0.180	30.614	196	S
3	5.237	-0.285	30.779	197	S
3	5.132	-0.454	30.978	198	S
3	5.026	-0.707	31.253	199	S
3	4.963	-0.792	31.358	200	S
3	4.942	-1.045	31.612	201	S
3	4.921	-1.235	31.803	202	S
3	4.836	-1.425	32.011	203	S
3	4.752	-1.636	32.238	204	S
3	4.625	-1.826	32.466	205	S
3	4.604	-2.037	32.678	206	S
3	4.646	-2.269	32.914	207	S
3	4.710	-2.416	33.075	208	S
3	4.710	-2.522	33.181	209	S
3	4.794	-2.691	33.369	210	S
3	5.111	-2.944	33.775	211	S
3	5.343	-3.134	34.074	212	S
3	5.490	-3.070	34.235	213	S
3	5.659	-3.070	34.404	214	S
3	5.828	-3.134	34.584	215	S
3	5.955	-3.028	34.749	216	S
3	6.039	-3.049	34.836	217	S
3	6.271	-2.902	35.111	218	S
3	6.377	-2.796	35.260	219	S
3	6.461	-2.648	35.430	220	S
3	6.588	-2.437	35.676	221	S
3	6.630	-2.248	35.871	222	S
3	6.714	-1.994	36.138	223	S
3	6.799	-1.804	36.346	224	S
3	6.799	-1.699	36.451	225	S
3	6.735	-1.488	36.671	226	S
3	6.714	-1.340	36.821	227	S
3	6.672	-1.256	36.915	228	S
3	6.524	-1.108	37.124	229	S
3	6.355	-0.982	37.335	230	S
3	6.208	-0.960	37.484	231	S
3	6.060	-0.960	37.632	232	S
3	5.870	-1.024	37.832	233	S
3	5.701	-1.129	38.031	234	S
3	5.533	-1.298	38.270	235	S
3	5.427	-1.446	38.451	236	S
3	5.301	-1.615	38.662	237	S
3	5.216	-1.804	38.870	238	S
3	5.174	-2.015	39.085	239	S
3	5.174	-2.226	39.296	240	S
3	5.195	-2.437	39.508	241	S
3	5.237	-2.606	39.682	242	S
3	5.364	-2.881	39.984	243	S
3	5.406	-3.092	40.199	244	S
3	5.533	-3.408	40.540	245	S
3	5.680	-3.598	40.781	246	S
3	5.765	-3.682	40.900	247	S
3	5.786	-3.703	40.930	248	S
3	5.828	-3.724	40.977	249	S
3	5.849	-3.724	40.998	250	S
3	5.891	-3.788	41.074	251	S
3	5.807	-3.999	41.302	252	S
3	5.680	-4.210	41.548	253	S
3	5.638	-4.357	41.701	254	S
3	5.427	-4.568	42.000	255	S
3	5.322	-4.716	42.181	256	S
3	5.153	-4.969	42.485	257	S
3	4.879	-5.201	42.845	258	S
3	4.668	-5.412	43.143	259	S
3	4.520	-5.560	43.352	260	S
3	4.351	-5.666	43.551	261	S
3	4.182	-5.771	43.750	262	S
3	3.866	-5.877	44.084	263	S
3	3.697	-6.024	44.308	264	S
3	3.549	-6.151	44.503	265	S
3	3.254	-6.235	44.810	266	S
3	3.064	-6.341	45.027	267	S
3	2.811	-6.488	45.320	268	S
3	2.600	-6.615	45.566	269	S
3	2.347	-6.742	45.849	270	S
3	2.093	-6.847	46.123	271	S
3	1.840	-6.868	46.378	272	S
3	1.650	-6.932	46.578	273	S
3	1.566	-6.974	46.672	274	S
3	1.397	-6.995	46.842	275	S
3	1.228	-7.016	47.012	276	S
3	0.996	-7.058	47.248	277	S
3	0.680	-7.079	47.565	278	S
3	0.490	-7.079	47.755	279	S
3	0.342	-7.121	47.909	280	S
3	0.195	-7.143	48.058	281	S
3	0.131	-7.143	48.121	282	S
3	-0.101	-7.143	48.353	283	S
3	-0.396	-7.121	48.650	284	S
3	-0.544	-7.100	48.799	285	S
3	-0.818	-7.079	49.074	286	S
3	-1.071	-7.079	49.327	287	S
3	-1.409	-7.037	49.667	288	S
3	-1.683	-6.932	49.961	289	S
3	-1.958	-6.868	50.243	290	S
3	-2.084	-6.826	50.376	291	S
3	-2.295	-6.784	50.591	292	S
3	-2.506	-6.742	50.806	293	S
3	-2.738	-6.573	51.093	294	S
3	-2.949	-6.552	51.305	295	S
3	-3.097	-6.531	51.455	296	S
3	-3.224	-6.446	51.607	297	S
3	-3.413	-6.383	51.807	298	S
3	-3.814	-6.109	52.293	299	S
4	0.406	4.030	0.000	0	R
4	0.385	4.073	0.048	1	R
4	0.385	4.094	0.069	2	R
4	0.491	4.094	0.175	3	R
4	0.491	4.158	0.239	4	R
4	0.385	4.137	0.348	5	R
4	0.300	4.137	0.433	6	R
4	0.342	4.094	0.493	7	R
4	0.385	4.051	0.553	8	R
4	0.300	4.009	0.648	9	R
4	0.321	3.881	0.778	10	R
4	0.470	3.732	0.988	11	R
4	0.449	3.754	1.018	12	R
4	0.428	3.945	1.211	13	R
4	0.364	4.009	1.301	14	R
4	0.364	4.051	1.344	15	R
4	0.428	4.073	1.411	16	R
4	0.449	4.073	1.432	17	R
4	0.513	4.115	1.509	18	R
4	0.534	4.200	1.597	19	R
4	0.619	4.222	1.685	20	R
4	0.640	4.264	1.732	21	R
4	0.619	4.115	1.883	22	R
4	0.704	4.030	2.003	23	R
4	0.619	4.051	2.091	24	R
4	0.555	4.051	2.155	25	R
4	0.513	4.073	2.202	26	R
4	0.449	4.115	2.279	27	R
4	0.470	4.200	2.367	28	R
4	0.683	4.137	2.589	29	R
4	0.640	4.179	2.649	30	R
4	0.704	4.307	2.792	31	R
4	0.683	4.200	2.900	32	R
4	0.662	4.073	3.030	33	R
4	0.640	3.966	3.138	34	R
4	0.662	3.924	3.186	35	R
4	0.896	3.988	3.428	36	R
4	0.853	3.988	3.471	37	R
4	0.832	3.903	3.558	38	R
4	0.832	3.754	3.707	39	R
4	0.725	3.903	3.890	40	G
4	0.683	3.945	3.951	41	G
4	0.577	4.030	4.087	42	G
4	0.428	4.051	4.237	43	G
4	0.215	4.094	4.454	44	G
4	0.066	4.200	4.637	45	G
4	-0.062	4.307	4.804	46	G
4	-0.211	4.392	4.975	47	G
4	-0.253	4.413	5.023	48	G
4	-0.360	4.477	5.147	49	G
4	-0.445	4.541	5.253	50	G
4	-0.594	4.690	5.464	51	G
4	-0.700	4.839	5.647	52	G
4	-0.764	4.966	5.789	53	S
4	-0.828	5.115	5.952	54	S
4	-0.892	5.243	6.094	55	S
4	-1.019	5.456	6.342	56	S
4	-1.104	5.669	6.572	57	S
4	-1.083	5.817	6.722	58	S
4	-1.104	5.966	6.872	59	S
4	-1.083	6.137	7.044	60	S
4	-1.041	6.307	7.219	61	S
4	-0.955	6.434	7.373	62	S
4	-0.934	6.605	7.544	63	S
4	-0.849	6.796	7.754	64	S
4	-0.764	6.860	7.860	65	S
4	-0.679	6.966	7.997	66	S
4	-0.530	7.094	8.193	67	S
4	-0.870	6.860	8.606	68	S
4	-0.870	6.881	8.627	69	S
4	-0.998	6.924	8.762	70	S
4	-1.147	6.924	8.911	71	S
4	-1.338	6.817	9.130	72	S
4	-1.509	6.796	9.301	73	S
4	-1.636	6.796	9.429	74	S
4	-1.445	6.881	9.638	75	S
4	-1.253	6.945	9.840	76	S
4	-1.019	7.094	10.118	77	S
4	-0.870	7.137	10.273	78	S
4	-0.743	7.137	10.400	79	S
4	-0.594	7.137	10.549	80	S
4	-0.466	7.137	10.677	81	S
4	-0.338	7.158	10.806	82	S
4	-0.041	7.158	11.104	83	S
4	0.087	7.158	11.232	84	S
4	0.236	7.200	11.387	85	S
4	0.406	7.200	11.557	86	S
4	0.577	7.200	11.727	87	S
4	0.725	7.179	11.878	88	S
4	0.938	7.094	12.107	89	S
4	1.151	7.073	12.321	90	S
4	1.364	7.030	12.538	91	S
4	1.555	6.924	12.757	92	S
4	1.683	6.839	12.910	93	S
4	1.789	6.796	13.025	94	S
4	1.938	6.690	13.208	95	S
4	2.045	6.583	13.358	96	S
4	2.108	6.498	13.465	97	S
4	2.172	6.392	13.589	98	S
4	2.257	6.243	13.760	99	S
4	2.343	6.030	13.989	100	S
4	2.364	5.775	14.246	101	S
4	2.385	5.562	14.459	102	S
4	2.449	5.371	14.661	103	S
4	2.640	5.073	15.015	104	S
4	2.704	4.924	15.177	105	S
4	2.726	4.690	15.412	106	S
4	2.704	4.498	15.605	107	S
4	2.683	4.264	15.840	108	S
4	2.683	4.115	15.989	109	S
4	2.513	4.009	16.190	110	S
4	2.321	3.817	16.461	111	S
4	2.321	3.690	16.588	112	S
4	2.045	3.668	16.866	113	S
4	1.832	3.668	17.078	114	S
4	1.683	3.711	17.233	115	S
4	1.470	3.924	17.534	116	S
4	1.343	4.094	17.747	117	S
4	1.045	4.285	18.101	118	S
4	0.896	4.371	18.273	119	S
4	0.832	4.434	18.363	120	S
4	0.874	4.711	18.643	121	S
4	1.002	5.030	18.987	122	S
4	1.130	5.030	19.114	123	S
4	1.215	5.137	19.251	124	S
4	1.321	5.349	19.488	125	S
4	1.406	5.456	19.625	126	S
4	1.640	5.626	19.914	127	S
4	1.832	5.754	20.144	128	S
4	2.023	5.945	20.415	129	S
4	2.194	6.094	20.641	130	S
4	2.300	6.243	20.824	131	S
4	2.470	6.392	21.050	132	S
4	2.726	6.498	21.327	133	S
4	3.002	6.456	21.607	134	S
4	3.172	6.371	21.797	135	S
4	3.343	6.286	21.987	136	S
4	3.534	6.222	22.189	137	S
4	3.683	6.137	22.361	138	S
4	3.896	5.988	22.621	139	S
4	4.151	5.796	22.940	140	S
4	4.428	5.647	23.254	141	S
4	4.513	5.562	23.374	142	S
4	4.577	5.371	23.576	143	S
4	4.704	4.966	24.000	144	S
4	4.726	4.775	24.193	145	S
4	4.513	4.562	24.494	146	S
4	4.449	4.285	24.778	147	S
4	4.321	3.945	25.141	148	S
4	4.236	3.881	25.247	149	S
4	3.938	3.860	25.546	150	S
4	3.726	3.860	25.759	151	S
4	3.470	3.754	26.035	152	S
4	3.236	3.583	26.325	153	S
4	2.981	3.732	26.620	154	S
4	2.789	3.945	26.907	155	S
4	2.640	4.073	27.103	156	S
4	2.449	4.264	27.374	157	S
4	2.364	4.371	27.510	158	S
4	2.321	4.541	27.685	159	S
4	2.215	4.796	27.962	160	S
4	2.321	5.030	28.219	161	S
4	2.364	5.137	28.334	162	S
4	2.619	5.264	28.619	163	S
4	2.938	5.498	29.015	164	S
4	3.109	5.647	29.241	165	S
4	3.279	5.903	29.548	166	S
4	3.406	5.988	29.701	167	S
4	3.598	6.051	29.903	168	S
4	3.874	6.030	30.181	169	S
4	4.066	5.839	30.451	170	S
4	4.321	5.732	30.728	171	S
4	4.385	5.669	30.818	172	S
4	4.598	5.520	31.078	173	S
4	4.811	5.307	31.379	174	S
4	5.002	5.094	31.665	175	S
4	5.194	4.860	31.968	176	S
4	5.492	4.626	32.346	177	S
4	5.683	4.434	32.617	178	S
4	5.832	4.200	32.895	179	S
4	5.960	3.945	33.180	180	S
4	6.023	3.839	33.304	181	S
4	6.151	3.626	33.552	182	S
4	6.300	3.434	33.795	183	S
4	6.385	3.243	34.005	184	S
4	6.513	2.988	34.290	185	S
4	6.641	2.732	34.575	186	S
4	6.789	2.519	34.835	187	S
4	6.875	2.264	35.104	188	S
4	6.981	2.009	35.381	189	S
4	7.109	1.519	35.887	190	S
4	7.130	1.328	36.079	191	S
4	7.087	0.988	36.422	192	S
4	7.087	0.796	36.614	193	S
4	7.109	0.690	36.722	194	S
4	7.109	0.498	36.914	195	S
4	7.066	0.349	37.069	196	S
4	7.045	0.030	37.389	197	S
4	7.002	-0.395	37.816	198	S
4	6.938	-0.523	37.959	199	S
4	6.789	-0.672	38.170	200	S
4	6.598	-0.757	38.379	201	S
4	6.236	-0.757	38.741	202	S
4	5.789	-0.523	39.245	203	S
4	5.598	-0.523	39.437	204	S
4	5.406	-0.523	39.628	205	S
4	5.066	0.158	40.390	206	S
4	5.002	0.307	40.552	207	S
4	4.981	0.370	40.619	208	S
4	4.875	0.796	41.058	209	S
4	4.875	0.881	41.143	210	S
4	4.640	1.243	41.574	211	S
4	4.662	1.477	41.809	212	S
4	4.726	1.754	42.092	213	S
4	4.619	2.051	42.409	214	S
4	4.555	2.222	42.590	215	S
4	4.470	2.413	42.800	216	S
4	4.385	2.583	42.990	217	S
4	4.279	2.860	43.287	218	S
4	4.364	2.988	43.440	219	S
4	4.492	3.137	43.636	220	S
4	4.704	3.285	43.896	221	S
4	5.002	3.498	44.262	222	S
4	5.109	3.562	44.386	223	S
4	5.279	3.668	44.587	224	S
4	5.534	3.711	44.846	225	S
4	5.747	3.839	45.094	226	S
4	6.023	3.711	45.399	227	S
4	6.258	3.520	45.701	228	S
4	6.364	3.392	45.867	229	S
4	6.428	3.285	45.991	230	S
4	6.555	3.030	46.277	231	S
4	6.577	2.732	46.575	232	S
4	6.662	2.349	46.968	233	S
4	6.768	2.094	47.244	234	S
4	6.811	2.009	47.339	235	S
4	6.875	1.860	47.501	236	S
4	6.938	1.711	47.663	237	S
4	7.066	1.477	47.930	238	S
4	7.194	0.966	48.456	239	S
4	7.194	0.690	48.733	240	S
4	7.109	0.243	49.188	241	S
4	7.130	0.051	49.381	242	S
4	7.151	-0.225	49.658	243	S
4	7.151	-0.310	49.743	244	S
4	7.151	-0.502	49.935	245	S
4	7.066	-0.906	50.348	246	S
4	7.002	-1.098	50.550	247	S
4	6.938	-1.289	50.751	248	S
4	6.917	-1.438	50.902	249	S
4	6.853	-1.630	51.104	250	S
4	6.726	-1.842	51.352	251	S
4	6.577	-1.949	51.535	252	S
4	6.343	-2.098	51.812	253	S
4	6.023	-2.161	52.138	254	S
4	5.726	-2.268	52.454	255	S
4	5.385	-2.268	52.795	256	S
4	5.151	-2.225	53.032	257	S
4	4.981	-2.098	53.245	258	S
4	4.577	-1.927	53.684	259	S
4	4.406	-1.800	53.897	260	S
4	4.236	-1.566	54.186	261	S
4	4.130	-1.289	54.482	262	S
4	4.109	-1.013	54.760	263	S
4	4.257	-0.757	55.055	264	S
4	4.321	-0.459	55.360	265	S
4	4.385	-0.268	55.562	266	S
4	4.449	-0.034	55.804	267	S
4	4.640	0.200	56.107	268	S
4	4.832	0.264	56.309	269	S
4	5.130	0.392	56.633	270	S
4	5.385	0.477	56.902	271	S
4	5.598	0.519	57.119	272	S
4	5.726	0.541	57.248	273	S
4	5.853	0.477	57.391	274	S
4	6.045	0.307	57.647	275	S
4	6.258	0.094	57.948	276	S
4	6.449	-0.204	58.302	277	S
4	6.470	-0.332	58.432	278	S
4	6.492	-0.502	58.603	279	S
4	6.534	-0.757	58.862	280	S
4	6.598	-1.076	59.188	281	S
4	6.662	-1.374	59.492	282	S
4	6.704	-1.672	59.793	283	S
4	6.704	-1.864	59.985	284	S
4	6.598	-2.183	60.321	285	S
4	6.534	-2.417	60.564	286	S
4	6.492	-2.693	60.844	287	S
4	6.449	-2.864	61.019	288	S
4	6.279	-3.098	61.308	289	S
4	5.981	-3.204	61.625	290	S
4	5.598	-3.481	62.097	291	S
4	5.428	-3.587	62.298	292	S
4	5.215	-3.672	62.527	293	S
4	4.960	-3.800	62.812	294	S
4	4.726	-3.927	63.079	295	S
4	4.555	-4.119	63.335	296	S
4	4.215	-4.438	63.802	297	S
4	4.066	-4.481	63.957	298	S
4	3.619	-4.438	64.406	299	S
5	-0.261	4.446	0.000	0	R
5	-0.283	4.362	0.087	1	R
5	-0.283	4.362	0.087	2	R
5	-0.283	4.552	0.278	3	R
5	-0.283	4.658	0.384	4	R
5	-0.219	4.658	0.448	5	R
5	-0.092	4.467	0.677	6	R
5	-0.452	4.256	1.095	7	R
5	-0.431	4.362	1.203	8	R
5	-0.431	4.595	1.436	9	R
5	-0.473	4.531	1.512	10	R
5	-0.643	4.446	1.702	11	R
5	-0.664	4.340	1.810	12	R
5	-0.643	4.404	1.877	13	R
5	-0.622	4.531	2.006	14	R
5	-0.494	4.573	2.140	15	R
5	-0.452	4.531	2.199	16	R
5	-0.410	4.467	2.276	17	R
5	-0.431	4.319	2.426	18	R
5	-0.452	4.234	2.513	19	R
5	-0.452	4.171	2.577	20	R
5	-0.283	4.150	2.747	21	R
5	-0.389	4.425	3.043	22	R
5	-0.346	4.616	3.238	23	R
5	-0.304	4.658	3.298	24	R
5	-0.304	4.849	3.489	25	R
5	-0.431	4.806	3.623	26	R
5	-0.473	4.743	3.699	27	R
5	-0.558	4.722	3.786	28	R
5	-0.431	4.722	3.913	29	R
5	-0.367	4.616	4.037	30	R
5	-0.261	4.510	4.187	31	R
5	-0.240	4.362	4.337	32	R
5	-0.261	4.531	4.507	33	R
5	-0.304	4.722	4.703	34	R
5	-0.325	4.934	4.916	35	R
5	-0.431	5.082	5.098	36	R
5	-0.452	5.103	5.128	37	R
5	-0.240	5.103	5.340	38	R
5	-0.219	5.209	5.448	39	R
5	-0.134	5.336	5.601	40	R
5	-0.092	4.722	6.217	41	R
5	-0.177	4.722	6.301	42	R
5	-0.219	4.616	6.415	43	R
5	-0.219	4.489	6.542	44	R
5	-0.261	4.277	6.759	45	R
5	-0.155	4.044	7.015	46	R
5	-0.092	3.811	7.256	47	R
5	-0.113	3.578	7.490	48	R
5	-0.134	3.387	7.682	49	R
5	-0.028	3.917	8.222	50	R
5	-0.007	4.128	8.435	51	R
5	-0.007	4.340	8.647	52	R
5	-0.113	4.510	8.847	53	R
5	-0.198	4.764	9.115	54	R
5	-0.240	4.976	9.331	55	R
5	-0.240	5.209	9.564	56	R
5	-0.325	5.400	9.773	57	G
5	-0.198	4.679	10.504	58	G
5	-0.240	4.637	10.564	59	G
5	-0.431	4.658	10.756	60	G
5	-0.600	4.573	10.946	61	G
5	-0.706	4.489	11.081	62	G
5	-0.855	4.446	11.235	63	G
5	-0.876	4.446	11.257	64	G
5	-1.194	4.362	11.586	65	G
5	-1.363	4.319	11.760	66	G
5	-1.617	4.256	12.022	67	G
5	-1.342	4.616	12.476	68	G
5	-1.617	4.679	12.758	69	G
5	-1.723	4.722	12.873	70	G
5	-1.745	4.743	12.903	71	G
5	-1.914	4.891	13.128	72	G
5	-2.062	5.018	13.323	73	G
5	-2.274	5.167	13.582	74	G
5	-2.444	5.273	13.782	75	G
5	-2.613	5.145	13.994	76	G
5	-2.719	5.145	14.099	77	G
5	-2.995	5.188	14.378	78	G
5	-3.079	5.209	14.466	79	G
5	-3.164	5.273	14.571	80	G
5	-3.291	5.336	14.714	81	G
5	-3.376	5.357	14.801	82	G
5	-3.524	5.442	14.972	83	G
5	-3.588	5.548	15.095	84	G
5	-3.630	5.569	15.143	85	G
5	-3.651	5.739	15.313	86	G
5	-3.651	5.802	15.377	87	G
5	-3.482	5.336	15.873	88	G
5	-3.482	5.336	15.873	89	G
5	-3.397	5.251	15.993	90	G
5	-3.270	5.082	16.205	91	G
5	-3.291	4.891	16.397	92	G
5	-3.376	4.764	16.549	93	G
5	-3.440	4.616	16.711	94	G
5	-3.630	4.425	16.980	95	G
5	-3.736	4.128	17.295	96	G
5	-3.757	3.959	17.466	97	G
5	-3.885	3.874	17.619	98	G
5	-3.990	3.726	17.801	99	G
5	-4.139	3.599	17.997	100	G
5	-4.287	3.493	18.179	101	G
5	-4.435	3.408	18.350	102	G
5	-4.605	3.302	18.550	103	G
5	-4.817	3.175	18.797	104	G
5	-5.029	3.027	19.055	105	G
5	-5.156	2.921	19.221	106	G
5	-5.368	2.836	19.449	107	G
5	-5.558	2.730	19.667	108	G
5	-5.770	2.645	19.895	109	G
5	-6.024	2.624	20.151	110	G
5	-6.236	2.666	20.367	111	G
5	-6.406	2.624	20.541	112	G
5	-6.512	2.518	20.691	113	G
5	-6.448	2.794	20.974	114	G
5	-6.448	2.878	21.059	115	G
5	-6.385	3.027	21.220	116	G
5	-6.342	3.154	21.354	117	G
5	-6.173	3.408	21.659	118	G
5	-6.067	3.599	21.878	119	G
5	-5.940	3.811	22.125	120	G
5	-5.855	3.980	22.314	121	G
5	-5.749	4.171	22.532	122	G
5	-5.643	4.298	22.698	123	G
5	-5.474	4.531	22.986	124	G
5	-5.368	4.658	23.152	125	G
5	-5.177	4.849	23.421	126	G
5	-5.050	4.976	23.601	127	G
5	-4.859	5.167	23.871	128	G
5	-4.711	5.315	24.080	129	G
5	-4.563	5.421	24.263	130	S
5	-4.351	5.612	24.548	131	S
5	-4.202	5.760	24.757	132	S
5	-3.969	5.887	25.023	133	S
5	-3.694	6.014	25.326	134	S
5	-3.482	6.162	25.585	135	S
5	-3.397	6.226	25.691	136	S
5	-3.164	6.396	25.979	137	S
5	-2.931	6.459	26.221	138	S
5	-2.740	6.459	26.411	139	S
5	-2.571	6.417	26.586	140	S
5	-2.507	6.417	26.650	141	S
5	-2.380	6.417	26.777	142	S
5	-2.105	6.438	27.053	143	S
5	-1.808	6.417	27.350	144	S
5	-1.511	6.311	27.665	145	S
5	-1.384	6.226	27.818	146	S
5	-1.236	6.099	28.013	147	S
5	-1.045	5.993	28.232	148	S
5	-0.728	5.866	28.574	149	S
5	-0.600	5.802	28.716	150	S
5	-0.367	5.739	28.958	151	S
5	-0.155	5.675	29.179	152	S
5	0.205	5.506	29.577	153	S
5	0.353	5.421	29.748	154	S
5	0.565	5.273	30.006	155	S
5	0.777	5.061	30.306	156	S
5	0.840	5.040	30.373	157	S
5	1.095	4.891	30.667	158	S
5	1.328	4.743	30.944	159	S
5	1.434	4.595	31.126	160	S
5	1.561	4.362	31.391	161	S
5	1.730	4.171	31.647	162	S
5	1.942	3.917	31.977	163	S
5	2.006	3.789	32.120	164	S
5	2.048	3.620	32.294	165	S
5	2.218	3.387	32.583	166	S
5	2.302	3.133	32.851	167	S
5	2.345	2.900	33.087	168	S
5	2.451	2.603	33.402	169	S
5	2.472	2.370	33.636	170	S
5	2.493	2.264	33.744	171	S
5	2.535	2.052	33.961	172	S
5	2.535	1.883	34.130	173	S
5	2.493	1.649	34.367	174	S
5	2.578	1.353	34.675	175	S
5	2.726	1.183	34.901	176	S
5	2.853	0.971	35.148	177	S
5	2.853	0.696	35.423	178	S
5	2.853	0.527	35.593	179	S
5	2.874	0.378	35.742	180	S
5	2.896	0.145	35.977	181	S
5	2.832	-0.046	36.178	182	S
5	2.514	-0.151	36.513	183	S
5	2.451	-0.321	36.694	184	S
5	2.345	-0.469	36.876	185	S
5	2.090	-0.745	37.251	186	S
5	1.921	-0.872	37.463	187	S
5	1.751	-1.020	37.688	188	S
5	1.561	-1.105	37.896	189	S
5	1.370	-1.126	38.088	190	S
5	1.116	-1.126	38.343	191	S
5	0.904	-1.211	38.571	192	S
5	0.734	-1.317	38.771	193	S
5	0.480	-1.380	39.033	194	S
5	0.184	-1.359	39.330	195	S
5	-0.007	-1.338	39.522	196	S
5	-0.219	-1.338	39.734	197	S
5	-0.452	-1.317	39.968	198	S
5	-0.622	-1.338	40.139	199	S
5	-0.791	-1.359	40.310	200	S
5	-0.961	-1.274	40.499	201	S
5	-1.109	-1.168	40.681	202	S
5	-1.321	-1.020	40.940	203	S
5	-1.469	-0.935	41.111	204	S
5	-1.681	-0.851	41.339	205	S
5	-1.872	-0.766	41.548	206	S
5	-2.126	-0.660	41.823	207	S
5	-2.295	-0.575	42.013	208	S
5	-2.529	-0.469	42.269	209	S
5	-2.762	-0.321	42.545	210	S
5	-3.037	-0.257	42.828	211	S
5	-3.164	-0.236	42.956	212	S
5	-3.355	-0.194	43.152	213	S
5	-3.651	-0.024	43.493	214	S
5	-3.800	0.060	43.664	215	S
5	-3.969	0.188	43.876	216	S
5	-4.096	0.336	44.071	217	S
5	-4.245	0.527	44.313	218	S
5	-4.457	0.781	44.644	219	S
5	-4.563	1.014	44.900	220	S
5	-4.626	1.162	45.061	221	S
5	-4.711	1.310	45.232	222	S
5	-4.944	1.544	45.562	223	S
5	-5.071	1.734	45.791	224	S
5	-5.177	2.010	46.086	225	S
5	-5.346	2.306	46.428	226	S
5	-5.241	2.561	46.703	227	S
5	-5.219	2.878	47.022	228	S
5	-5.283	3.111	47.263	229	S
5	-5.368	3.239	47.416	230	S
5	-5.452	3.408	47.606	231	S
5	-5.495	3.620	47.822	232	S
5	-5.495	3.832	48.033	233	S
5	-5.410	4.065	48.281	234	S
5	-5.325	4.362	48.590	235	S
5	-5.219	4.616	48.865	236	S
5	-5.050	4.849	49.154	237	S
5	-4.838	5.103	49.485	238	S
5	-4.626	5.315	49.784	239	S
5	-4.478	5.484	50.009	240	S
5	-4.245	5.675	50.311	241	S
5	-4.139	5.802	50.476	242	S
5	-3.842	6.057	50.867	243	S
5	-3.630	6.226	51.138	244	S
5	-3.376	6.396	51.444	245	S
5	-3.079	6.459	51.747	246	S
5	-2.825	6.629	52.053	247	S
5	-2.550	6.692	52.335	248	S
5	-2.274	6.756	52.618	249	S
5	-2.041	6.883	52.883	250	S
5	-1.660	6.989	53.279	251	S
5	-1.236	7.116	53.722	252	S
5	-0.939	7.179	54.025	253	S
5	-0.685	7.158	54.280	254	S
5	-0.452	7.158	54.513	255	S
5	-0.261	7.201	54.709	256	S
5	0.035	7.179	55.006	257	S
5	0.205	7.158	55.177	258	S
5	0.501	7.201	55.476	259	S
5	0.883	7.222	55.858	260	S
5	1.137	7.201	56.114	261	S
5	1.455	7.031	56.474	262	S
5	1.794	6.968	56.819	263	S
5	2.027	6.946	57.053	264	S
5	2.302	6.840	57.348	265	S
5	2.514	6.735	57.585	266	S
5	2.620	6.671	57.708	267	S
5	2.811	6.523	57.950	268	S
5	3.023	6.311	58.249	269	S
5	3.192	6.141	58.489	270	S
5	3.341	5.845	58.821	271	S
5	3.446	5.569	59.116	272	S
5	3.489	5.294	59.395	273	S
5	3.510	4.955	59.734	274	S
5	3.552	4.658	60.034	275	S
5	3.785	4.425	60.363	276	S
5	4.019	4.192	60.693	277	S
5	4.252	4.044	60.969	278	S
5	4.506	3.853	61.287	279	S
5	4.718	3.726	61.534	280	S
5	4.866	3.535	61.776	281	S
5	5.057	3.323	62.061	282	S
5	5.247	3.090	62.362	283	S
5	5.544	2.963	62.685	284	S
5	5.692	2.857	62.867	285	S
5	5.883	2.688	63.122	286	S
5	6.053	2.518	63.362	287	S
5	6.222	2.370	63.587	288	S
5	6.519	2.158	63.952	289	S
5	6.752	2.094	64.193	290	S
5	6.815	1.946	64.355	291	S
5	6.900	1.713	64.603	292	S
5	6.942	1.374	64.944	293	S
5	7.006	1.014	65.310	294	S
5	7.006	0.760	65.564	295	S
5	6.942	0.654	65.688	296	S
5	6.858	0.442	65.916	297	S
5	6.794	0.103	66.261	298	S
5	6.667	-0.236	66.623	299	S
6	0.786	-1.889	0.000	0	R
6	0.639	-1.952	0.160	1	R
6	0.597	-2.036	0.255	2	R
6	0.450	-2.057	0.403	3	R
6	0.302	-2.015	0.557	4	R
6	0.660	-2.247	0.983	5	R
6	0.555	-2.078	1.182	6	R
6	0.492	-1.952	1.323	7	R
6	0.407	-1.826	1.475	8	R
6	0.639	-1.826	1.706	9	R
6	0.702	-1.826	1.769	10	R
6	0.618	-1.805	1.856	11	R
6	0.576	-2.036	2.092	12	R
6	0.681	-2.099	2.214	13	R
6	0.639	-2.057	2.274	14	R
6	0.576	-1.952	2.397	15	R
6	0.618	-1.826	2.530	16	R
6	0.681	-1.805	2.597	17	R
6	0.702	-1.805	2.618	18	R
6	0.786	-1.763	2.712	19	R
6	0.723	-1.742	2.778	20	R
6	0.618	-1.784	2.892	21	R
6	0.639	-2.015	3.124	22	R
6	0.723	-2.015	3.209	23	R
6	0.807	-1.889	3.360	24	R
6	0.786	-1.847	3.407	25	R
6	0.765	-1.826	3.437	26	R
6	0.850	-1.763	3.542	27	R
6	0.786	-1.847	3.648	28	R
6	0.765	-1.889	3.695	29	R
6	0.702	-1.889	3.758	30	R
6	0.576	-1.931	3.891	31	R
6	0.513	-1.784	4.052	32	R
6	0.450	-1.763	4.118	33	R
6	0.597	-1.742	4.267	34	R
6	0.723	-1.678	4.408	35	R
6	0.871	-1.784	4.589	36	R
6	0.913	-1.868	4.684	37	R
6	1.039	-1.826	4.817	38	R
6	1.144	-1.636	5.033	39	R
6	1.229	-1.657	5.120	40	R
6	1.186	-1.573	5.214	41	R
6	1.165	-1.531	5.261	42	R
6	1.144	-1.531	5.283	43	R
6	1.271	-1.636	5.447	44	R
6	1.081	-2.015	5.871	45	R
6	1.081	-1.952	5.934	46	R
6	1.060	-1.994	5.981	47	R
6	1.060	-2.120	6.107	48	R
6	1.060	-2.184	6.170	49	R
6	1.102	-2.226	6.230	50	R
6	1.102	-2.352	6.356	51	R
6	1.102	-2.499	6.504	52	R
6	1.207	-2.689	6.721	53	R
6	1.271	-2.794	6.843	54	R
6	1.271	-2.752	6.885	55	R
6	1.271	-2.773	6.906	56	R
6	1.313	-3.026	7.163	57	R
6	1.271	-3.236	7.377	58	R
6	1.250	-3.405	7.547	59	R
6	1.250	-3.531	7.673	60	R
6	1.186	-3.636	7.796	61	R
6	1.186	-3.763	7.922	62	R
6	1.186	-3.889	8.049	63	R
6	1.123	-3.405	8.537	64	R
6	1.039	-3.447	8.631	65	R
6	1.165	-3.005	9.091	66	R
6	1.250	-2.900	9.226	67	R
6	1.207	-2.815	9.320	68	R
6	1.081	-2.668	9.514	69	G
6	0.955	-2.584	9.666	70	G
6	0.828	-2.478	9.831	71	G
6	0.681	-2.373	10.012	72	G
6	0.618	-2.289	10.117	73	G
6	0.428	-2.099	10.385	74	G
6	0.344	-1.994	10.520	75	G
6	0.239	-1.910	10.655	76	G
6	0.176	-1.868	10.731	77	G
6	0.028	-1.720	10.939	78	G
6	-0.098	-1.615	11.103	79	G
6	-0.308	-1.489	11.349	80	G
6	-0.477	-1.426	11.529	81	G
6	-0.582	-1.384	11.642	82	G
6	-0.709	-1.320	11.783	83	G
6	-0.877	-1.236	11.972	84	G
6	-1.066	-1.257	12.162	85	G
6	-1.214	-1.257	12.310	86	G
6	-1.361	-1.236	12.459	87	G
6	-1.445	-1.236	12.543	88	G
6	-1.698	-1.341	12.817	89	G
6	-1.824	-1.363	12.945	90	G
6	-1.930	-1.405	13.058	91	G
6	-2.098	-1.426	13.228	92	G
6	-2.246	-1.510	13.398	93	G
6	-2.435	-1.552	13.592	94	G
6	-2.603	-1.678	13.802	95	G
6	-2.772	-1.805	14.013	96	G
6	-2.919	-1.910	14.194	97	G
6	-3.046	-1.973	14.335	98	G
6	-3.256	-2.184	14.633	99	G
6	-3.361	-2.289	14.782	100	G
6	-3.530	-2.373	14.970	101	G
6	-3.656	-2.521	15.164	102	G
6	-3.698	-2.668	15.318	103	G
6	-3.804	-2.857	15.534	104	G
6	-3.993	-3.089	15.834	105	G
6	-4.077	-3.236	16.003	106	G
6	-4.162	-3.321	16.122	107	G
6	-4.288	-3.510	16.350	108	G
6	-4.330	-3.721	16.565	109	G
6	-4.414	-3.826	16.700	110	G
6	-4.477	-3.889	16.789	111	G
6	-4.520	-4.037	16.942	112	G
6	-4.562	-4.268	17.178	113	G
6	-4.688	-4.416	17.372	114	G
6	-4.772	-4.521	17.507	115	G
6	-4.835	-4.626	17.629	116	G
6	-4.877	-4.794	17.803	117	G
6	-4.856	-5.005	18.015	118	G
6	-4.793	-5.173	18.195	119	G
6	-4.688	-5.300	18.359	120	G
6	-4.562	-5.426	18.538	121	G
6	-4.393	-5.552	18.748	122	G
6	-4.183	-5.658	18.984	123	G
6	-4.056	-5.763	19.148	124	G
6	-3.783	-5.931	19.469	125	G
6	-3.635	-6.058	19.664	126	G
6	-3.488	-6.163	19.845	127	G
6	-3.361	-6.247	19.997	128	G
6	-3.151	-6.353	20.232	129	G
6	-2.961	-6.395	20.426	130	G
6	-2.877	-6.437	20.520	131	G
6	-2.751	-6.500	20.661	132	G
6	-2.625	-6.563	20.803	133	G
6	-2.414	-6.605	21.017	134	G
6	-2.309	-6.668	21.140	135	G
6	-2.161	-6.732	21.301	136	G
6	-1.803	-6.858	21.680	137	G
6	-1.740	-6.858	21.743	138	G
6	-1.382	-6.921	22.107	139	G
6	-1.193	-6.942	22.297	140	G
6	-0.961	-7.026	22.544	141	G
6	-0.856	-7.068	22.657	142	G
6	-0.730	-7.111	22.790	143	G
6	-0.414	-7.195	23.117	144	G
6	-0.140	-7.195	23.391	145	G
6	0.092	-7.195	23.623	146	G
6	0.113	-7.195	23.644	147	G
6	0.239	-7.195	23.770	148	G
6	0.365	-7.195	23.896	149	G
6	0.513	-7.237	24.050	150	G
6	0.618	-7.237	24.155	151	G
6	0.807	-7.195	24.349	152	G
6	1.081	-7.132	24.630	153	G
6	1.334	-7.132	24.883	154	G
6	1.481	-7.090	25.036	155	G
6	1.523	-7.068	25.083	156	G
6	1.481	-6.837	25.318	157	G
6	1.502	-6.795	25.365	158	G
6	1.523	-6.732	25.432	159	G
6	1.439	-6.647	25.551	160	G
6	1.586	-6.668	25.700	161	G
6	1.881	-6.563	26.013	162	G
6	2.092	-6.416	26.270	163	G
6	2.239	-6.268	26.478	164	G
6	2.281	-6.184	26.573	165	G
6	2.344	-6.037	26.733	166	G
6	2.408	-5.700	27.076	167	G
6	2.450	-5.531	27.249	168	G
6	2.471	-5.384	27.398	169	G
6	2.492	-5.216	27.568	170	G
6	2.534	-5.131	27.662	171	G
6	2.660	-5.026	27.827	172	G
6	2.745	-4.921	27.961	173	G
6	2.808	-4.816	28.084	174	G
6	2.955	-4.668	28.293	175	G
6	3.081	-4.521	28.487	176	G
6	3.145	-4.373	28.647	177	G
6	3.166	-4.247	28.775	178	G
6	3.208	-4.015	29.011	179	G
6	3.229	-3.931	29.097	180	S
6	3.229	-3.826	29.203	181	S
6	3.187	-3.679	29.356	182	S
6	3.102	-3.552	29.508	183	S
6	3.018	-3.426	29.660	184	S
6	2.850	-3.257	29.898	185	S
6	2.681	-3.068	30.151	186	S
6	2.513	-2.921	30.375	187	S
6	2.387	-2.815	30.540	188	S
6	2.239	-2.731	30.709	189	S
6	2.050	-2.689	30.903	190	S
6	1.839	-2.647	31.118	191	S
6	1.608	-2.542	31.373	192	S
6	1.207	-2.415	31.792	193	S
6	1.102	-2.373	31.906	194	S
6	0.786	-2.394	32.222	195	S
6	0.786	-2.394	32.222	196	S
6	0.534	-2.310	32.488	197	S
6	0.365	-2.352	32.662	198	S
6	0.176	-2.457	32.879	199	S
6	0.007	-2.521	33.059	200	S
6	-0.182	-2.668	33.299	201	S
6	-0.414	-2.857	33.598	202	S
6	-0.519	-2.942	33.733	203	S
6	-0.666	-3.089	33.941	204	S
6	-0.730	-3.279	34.141	205	S
6	-0.814	-3.468	34.348	206	S
6	-0.961	-3.594	34.542	207	S
6	-1.151	-3.721	34.770	208	S
6	-1.361	-3.763	34.985	209	S
6	-1.509	-3.826	35.145	210	S
6	-1.677	-3.952	35.356	211	S
6	-1.803	-4.015	35.497	212	S
6	-1.867	-4.079	35.586	213	S
6	-1.993	-4.268	35.814	214	S
6	-2.161	-4.458	36.068	215	S
6	-2.267	-4.584	36.232	216	S
6	-2.414	-4.689	36.413	217	S
6	-2.603	-4.879	36.681	218	S
6	-2.625	-5.047	36.851	219	S
6	-2.625	-5.237	37.040	220	S
6	-2.603	-5.447	37.252	221	S
6	-2.582	-5.742	37.548	222	S
6	-2.603	-5.974	37.780	223	S
6	-2.603	-6.163	37.970	224	S
6	-2.477	-6.310	38.164	225	S
6	-2.288	-6.458	38.404	226	S
6	-2.098	-6.647	38.672	227	S
6	-2.014	-6.774	38.824	228	S
6	-1.993	-6.795	38.853	229	S
6	-1.867	-6.858	38.995	230	S
6	-1.635	-6.921	39.235	231	S
6	-1.467	-6.963	39.408	232	S
6	-1.151	-7.047	39.735	233	S
6	-0.898	-7.047	39.988	234	S
6	-0.603	-7.068	40.283	235	S
6	-0.372	-7.111	40.519	236	S
6	-0.014	-7.111	40.877	237	S
6	0.281	-7.132	41.172	238	S
6	0.639	-7.132	41.530	239	S
6	0.744	-7.090	41.644	240	S
6	0.871	-7.090	41.770	241	S
6	1.144	-7.068	42.044	242	S
6	1.207	-7.026	42.120	243	S
6	1.376	-7.005	42.290	244	S
6	1.608	-6.963	42.526	245	S
6	1.923	-6.858	42.858	246	S
6	2.176	-6.774	43.125	247	S
6	2.597	-6.711	43.551	248	S
6	2.766	-6.668	43.724	249	S
6	2.892	-6.542	43.903	250	S
6	3.123	-6.374	44.189	251	S
6	3.271	-6.289	44.359	252	S
6	3.313	-6.247	44.419	253	S
6	3.566	-6.079	44.722	254	S
6	3.713	-5.995	44.892	255	S
6	3.903	-5.910	45.099	256	S
6	4.176	-5.826	45.386	257	S
6	4.260	-5.763	45.491	258	S
6	4.324	-5.595	45.671	259	S
6	4.429	-5.468	45.835	260	S
6	4.534	-5.342	46.000	261	S
6	4.576	-5.216	46.133	262	S
6	4.661	-5.110	46.268	263	S
6	4.766	-4.921	46.485	264	S
6	4.934	-4.710	46.754	265	S
6	5.082	-4.500	47.011	266	S
6	5.187	-4.394	47.160	267	S
6	5.292	-4.226	47.359	268	S
6	5.397	-4.037	47.575	269	S
6	5.461	-3.847	47.775	270	S
6	5.503	-3.615	48.011	271	S
6	5.524	-3.342	48.285	272	S
6	5.524	-3.152	48.475	273	S
6	5.524	-2.963	48.664	274	S
6	5.524	-2.752	48.875	275	S
6	5.376	-2.499	49.167	276	S
6	5.229	-2.352	49.376	277	S
6	5.082	-2.205	49.584	278	S
6	4.892	-2.015	49.852	279	S
6	4.745	-1.847	50.076	280	S
6	4.597	-1.699	50.284	281	S
6	4.576	-1.699	50.305	282	S
6	4.387	-1.594	50.522	283	S
6	4.134	-1.510	50.788	284	S
6	3.924	-1.405	51.024	285	S
6	3.650	-1.236	51.345	286	S
6	3.418	-1.215	51.578	287	S
6	3.145	-1.236	51.852	288	S
6	2.892	-1.215	52.106	289	S
6	2.513	-1.173	52.487	290	S
6	2.197	-1.173	52.803	291	S
6	2.008	-1.341	53.057	292	S
6	1.881	-1.447	53.221	293	S
6	1.713	-1.657	53.491	294	S
6	1.523	-1.784	53.718	295	S
6	1.292	-1.952	54.005	296	S
6	1.081	-2.036	54.232	297	S
6	0.786	-2.142	54.545	298	S
6	0.639	-2.289	54.753	299	S
7	0.572	0.085	0.000	0	R
7	0.657	0.000	0.120	1	R
7	0.657	0.021	0.141	2	R
7	0.509	0.085	0.303	3	R
7	0.445	0.000	0.409	4	R
7	0.403	-0.064	0.485	5	R
7	0.339	-0.170	0.609	6	R
7	0.339	-0.339	0.778	7	R
7	0.339	-0.530	0.969	8	R
7	0.339	-0.636	1.075	9	R
7	0.360	-0.721	1.162	10	R
7	0.488	-0.572	1.358	11	R
7	0.488	-0.509	1.421	12	R
7	0.488	-0.382	1.549	13	R
7	0.339	-0.509	1.744	14	R
7	0.170	-0.445	1.925	15	R
7	0.212	-0.297	2.080	16	R
7	0.318	-0.106	2.298	17	R
7	0.382	0.085	2.499	18	R
7	0.488	0.106	2.607	19	R
7	0.360	-0.170	2.910	20	R
7	0.360	-0.233	2.974	21	R
7	0.360	-0.339	3.080	22	R
7	0.360	-0.424	3.165	23	R
7	0.382	-0.424	3.186	24	R
7	0.382	-0.233	3.377	25	R
7	0.466	-0.085	3.548	26	R
7	0.297	-0.127	3.723	27	R
7	0.212	-0.127	3.807	28	R
7	-0.021	0.000	4.073	29	R
7	-0.191	0.064	4.254	30	R
7	-0.254	0.148	4.360	31	R
7	-0.276	0.276	4.489	32	R
7	-0.064	0.170	4.726	33	R
7	0.064	0.148	4.855	34	R
7	0.233	0.212	5.036	35	R
7	0.318	0.233	5.124	36	R
7	0.339	0.297	5.191	37	R
7	0.106	0.424	5.456	38	R
7	0.042	0.509	5.562	39	R
7	0.085	0.424	5.657	40	R
7	0.233	0.530	5.839	41	R
7	0.254	0.424	5.947	42	R
7	0.064	0.021	6.393	43	R
7	-0.085	0.042	6.543	44	R
7	-0.042	0.042	6.585	45	R
7	-0.191	0.085	6.740	46	R
7	-0.318	0.127	6.874	47	R
7	-0.466	0.212	7.045	48	R
7	-0.594	0.382	7.257	49	R
7	-0.382	0.276	7.494	50	R
7	-0.233	0.191	7.665	51	R
7	0.000	0.127	7.906	52	R
7	0.170	0.127	8.076	53	R
7	0.424	0.148	8.331	54	R
7	0.594	0.233	8.521	55	R
7	0.742	0.339	8.703	56	R
7	0.890	0.360	8.853	57	R
7	0.445	0.233	9.316	58	R
7	0.276	0.254	9.487	59	R
7	0.170	0.254	9.593	60	R
7	-0.106	0.424	9.917	61	R
7	-0.233	0.445	10.046	62	R
7	-0.233	0.572	10.173	63	G
7	-0.276	0.742	10.348	64	G
7	-0.339	0.869	10.490	65	G
7	-0.403	0.975	10.613	66	G
7	-0.403	1.145	10.783	67	G
7	-0.488	1.293	10.954	68	G
7	-0.509	1.484	11.146	69	G
7	-0.572	1.717	11.387	70	G
7	-0.594	1.887	11.558	71	G
7	-0.636	2.056	11.733	72	G
7	-0.678	2.205	11.888	73	G
7	-0.678	1.823	12.269	74	G
7	-0.657	1.823	12.290	75	G
7	-0.551	1.696	12.456	76	G
7	-0.466	1.675	12.543	77	G
7	-0.276	1.675	12.734	78	G
7	-0.106	1.802	12.946	79	G
7	0.064	1.929	13.158	80	G
7	0.191	1.993	13.300	81	G
7	0.382	2.035	13.496	82	G
7	0.509	2.141	13.661	83	G
7	0.572	2.247	13.785	84	G
7	0.594	2.289	13.832	85	G
7	0.318	2.056	14.193	86	G
7	0.212	1.993	14.317	87	G
7	0.085	1.760	14.583	88	G
7	-0.085	1.738	14.753	89	G
7	-0.212	1.844	14.919	90	G
7	-0.382	1.993	15.144	91	G
7	-0.572	2.077	15.353	92	G
7	-0.721	2.162	15.524	93	G
7	-0.912	2.268	15.742	94	G
7	-1.081	2.395	15.954	95	G
7	-1.251	2.565	16.194	96	G
7	-1.336	2.777	16.422	97	G
7	-1.420	2.904	16.575	98	G
7	-1.484	3.010	16.699	99	G
7	-1.526	3.116	16.813	100	G
7	-1.548	3.116	16.834	101	G
7	-1.654	3.201	16.970	102	G
7	-1.738	3.286	17.090	103	G
7	-1.823	3.413	17.243	104	G
7	-1.993	3.540	17.455	105	G
7	-2.162	3.667	17.667	106	G
7	-2.332	3.773	17.867	107	G
7	-2.459	3.858	18.020	108	G
7	-2.586	3.922	18.162	109	G
7	-2.713	3.943	18.291	110	G
7	-2.862	3.943	18.439	111	G
7	-2.925	3.943	18.503	112	G
7	-3.222	3.922	18.800	113	G
7	-3.371	3.901	18.950	114	G
7	-3.498	3.901	19.077	115	G
7	-3.625	3.943	19.211	116	G
7	-3.795	3.964	19.382	117	G
7	-3.985	3.964	19.573	118	G
7	-4.261	4.007	19.852	119	G
7	-4.473	4.070	20.073	120	G
7	-4.643	4.134	20.254	121	G
7	-4.791	4.197	20.416	122	G
7	-4.939	4.261	20.577	123	G
7	-5.088	4.325	20.739	124	G
7	-5.130	4.325	20.781	125	G
7	-5.300	4.367	20.956	126	G
7	-5.406	4.346	21.064	127	G
7	-5.575	4.325	21.235	128	G
7	-5.639	4.303	21.302	129	G
7	-5.787	4.155	21.512	130	G
7	-5.957	3.985	21.752	131	G
7	-6.126	3.858	21.964	132	G
7	-6.190	3.752	22.087	133	G
7	-6.275	3.519	22.335	134	G
7	-6.338	3.392	22.478	135	G
7	-6.444	3.265	22.643	136	G
7	-6.487	3.159	22.757	137	G
7	-6.529	3.010	22.912	138	G
7	-6.593	2.756	23.174	139	G
7	-6.656	2.565	23.375	140	G
7	-6.784	2.332	23.641	141	G
7	-6.805	2.162	23.812	142	G
7	-6.805	2.056	23.918	143	G
7	-6.784	1.844	24.131	144	G
7	-6.699	1.590	24.399	145	G
7	-6.593	1.399	24.617	146	G
7	-6.508	1.230	24.807	147	G
7	-6.466	1.124	24.921	148	G
7	-6.381	1.081	25.016	149	G
7	-6.296	1.018	25.122	150	G
7	-6.232	0.996	25.189	151	G
7	-5.999	0.806	25.490	152	G
7	-5.787	0.700	25.727	153	G
7	-5.702	0.678	25.814	154	G
7	-5.533	0.594	26.004	155	G
7	-5.427	0.488	26.154	156	S
7	-5.321	0.382	26.304	157	S
7	-5.151	0.276	26.504	158	S
7	-4.812	0.170	26.859	159	S
7	-4.770	0.148	26.906	160	S
7	-4.558	0.042	27.143	161	S
7	-4.261	0.000	27.443	162	S
7	-4.049	-0.021	27.656	163	S
7	-3.879	0.000	27.827	164	S
7	-3.731	0.000	27.976	165	S
7	-3.561	0.000	28.145	166	S
7	-3.477	0.000	28.230	167	S
7	-3.116	-0.021	28.591	168	S
7	-2.883	-0.042	28.825	169	S
7	-2.756	-0.021	28.954	170	S
7	-2.544	0.085	29.191	171	S
7	-2.438	0.106	29.299	172	S
7	-2.311	0.191	29.452	173	S
7	-2.141	0.276	29.642	174	S
7	-1.971	0.424	29.867	175	S
7	-1.802	0.594	30.107	176	S
7	-1.675	0.721	30.287	177	S
7	-1.611	0.848	30.429	178	S
7	-1.505	0.996	30.611	179	S
7	-1.463	1.166	30.786	180	S
7	-1.378	1.293	30.939	181	S
7	-1.314	1.442	31.100	182	S
7	-1.230	1.611	31.290	183	S
7	-1.145	1.654	31.385	184	S
7	-0.869	1.717	31.668	185	S
7	-0.615	1.717	31.922	186	S
7	-0.403	1.717	32.134	187	S
7	-0.254	1.717	32.282	188	S
7	-0.127	1.781	32.425	189	S
7	0.042	1.865	32.614	190	S
7	0.212	1.908	32.789	191	S
7	0.509	1.929	33.087	192	S
7	0.657	1.993	33.248	193	S
7	0.869	2.035	33.464	194	S
7	1.039	2.099	33.645	195	S
7	1.187	2.120	33.795	196	S
7	1.442	2.268	34.090	197	S
7	1.590	2.374	34.272	198	S
[truncated: 1,601 more rows]
