# Supplementary material for: Behavioral and pharmacological characterization of planarian nociception
Source: Front Mol Neurosci. 2024 May 1;17:1368009. doi: 10.3389/fnmol.2024.1368009 (PMC11094297; doi:10.3389/fnmol.2024.1368009)
Supplement: Supplementary file 1 [file Data_Sheet_1.ZIP › Article planarian nociception - code and data/arena/AITC5.csv]

n	x	y	L	t	behavior
1	0.162	-1.983	0.000	0	R
1	0.037	-2.024	0.132	1	R
1	0.016	-2.024	0.153	2	R
1	0.079	-1.941	0.257	3	R
1	0.100	-1.941	0.278	4	R
1	0.162	-1.837	0.399	5	R
1	0.162	-1.837	0.399	6	R
1	0.162	-1.816	0.420	7	R
1	0.120	-1.795	0.467	8	R
1	0.079	-1.795	0.508	9	R
1	0.058	-1.858	0.574	10	R
1	0.058	-1.920	0.637	11	R
1	-0.150	-2.066	0.891	12	R
1	-0.213	-2.066	0.954	13	R
1	-0.275	-2.045	1.019	14	R
1	-0.275	-2.087	1.061	15	R
1	-0.359	-2.129	1.154	16	R
1	-0.359	-2.191	1.217	17	R
1	-0.546	-1.899	1.564	18	R
1	-0.526	-1.899	1.584	19	R
1	-0.588	-1.899	1.647	20	R
1	-0.651	-1.878	1.713	21	R
1	-0.838	-1.816	1.911	22	R
1	-1.026	-1.733	2.116	23	R
1	-1.109	-1.691	2.209	24	R
1	-1.213	-1.670	2.315	25	R
1	-1.317	-1.670	2.419	26	R
1	-1.380	-1.628	2.495	27	R
1	-1.192	-1.566	2.692	28	R
1	-1.046	-1.545	2.840	29	R
1	-1.046	-1.524	2.860	30	R
1	-1.463	-1.358	3.309	31	R
1	-1.442	-1.274	3.395	32	R
1	-1.297	-1.274	3.541	33	R
1	-1.234	-1.316	3.616	34	R
1	-1.234	-1.316	3.616	35	R
1	-1.255	-1.337	3.646	36	R
1	-1.067	-1.358	3.834	37	R
1	-0.838	-1.545	4.130	38	R
1	-0.734	-1.587	4.243	39	R
1	-0.630	-1.670	4.376	40	R
1	-0.588	-1.753	4.469	41	R
1	-0.505	-1.816	4.573	42	R
1	-0.359	-1.983	4.795	43	R
1	-0.317	-2.087	4.907	44	R
1	-0.296	-2.191	5.013	45	R
1	-0.296	-2.233	5.055	46	R
1	-0.609	-2.045	5.420	47	R
1	-0.713	-2.129	5.553	48	R
1	-0.880	-2.295	5.789	49	R
1	-0.984	-2.420	5.952	50	R
1	-1.005	-2.524	6.058	51	R
1	-1.088	-2.649	6.208	52	R
1	-1.255	-2.816	6.444	53	R
1	-1.380	-2.900	6.594	54	R
1	-1.505	-2.920	6.721	55	R
1	-1.692	-2.920	6.908	56	R
1	-1.838	-2.920	7.054	57	R
1	-2.088	-2.983	7.312	58	R
1	-2.193	-3.045	7.433	59	R
1	-2.338	-3.087	7.585	60	R
1	-2.484	-3.129	7.737	61	R
1	-2.547	-3.150	7.803	62	R
1	-2.630	-3.233	7.921	63	R
1	-2.693	-3.316	8.025	64	R
1	-2.713	-3.337	8.054	65	R
1	-2.818	-3.441	8.202	66	R
1	-2.922	-3.546	8.349	67	R
1	-3.005	-3.608	8.453	68	R
1	-3.047	-3.629	8.500	69	R
1	-2.901	-3.400	8.771	70	R
1	-2.901	-3.379	8.792	71	R
1	-2.922	-3.316	8.858	72	R
1	-2.797	-3.045	9.157	73	R
1	-2.776	-2.962	9.242	74	R
1	-2.839	-2.775	9.440	75	R
1	-2.922	-2.649	9.590	76	R
1	-3.026	-2.483	9.787	77	R
1	-3.068	-2.379	9.899	78	R
1	-3.214	-2.191	10.137	79	R
1	-3.276	-2.129	10.225	80	R
1	-3.339	-2.087	10.300	81	R
1	-3.443	-2.045	10.413	82	R
1	-3.484	-2.108	10.488	83	R
1	-3.589	-2.212	10.635	84	R
1	-3.630	-2.274	10.710	85	R
1	-3.547	-2.170	10.844	86	R
1	-3.630	-2.087	10.961	87	R
1	-3.693	-2.087	11.024	88	R
1	-3.818	-2.045	11.156	89	R
1	-3.193	-2.170	11.793	90	R
1	-3.005	-2.170	11.981	91	R
1	-2.839	-2.170	12.148	92	R
1	-2.734	-2.170	12.252	93	R
1	-2.588	-2.045	12.444	94	R
1	-2.526	-1.837	12.661	95	R
1	-2.359	-1.712	12.870	96	R
1	-2.193	-1.649	13.048	97	R
1	-2.026	-1.503	13.269	98	G
1	-1.901	-1.337	13.478	99	G
1	-1.755	-1.212	13.670	100	G
1	-1.567	-1.087	13.895	101	G
1	-1.380	-0.941	14.133	102	G
1	-1.151	-0.774	14.416	103	G
1	-0.838	-0.712	14.735	104	G
1	-0.692	-0.628	14.903	105	G
1	-0.630	-0.482	15.062	106	G
1	-0.401	-0.337	15.333	107	G
1	-0.130	-0.253	15.617	108	G
1	0.079	-0.170	15.841	109	G
1	0.183	-0.003	16.038	110	G
1	0.308	0.080	16.188	111	G
1	0.475	0.164	16.374	112	G
1	0.683	0.205	16.587	113	G
1	0.850	0.372	16.823	114	G
1	1.037	0.518	17.060	115	G
1	1.287	0.622	17.331	116	G
1	1.517	0.705	17.575	117	G
1	1.621	0.747	17.687	118	G
1	1.725	0.685	17.809	119	G
1	1.725	0.664	17.830	120	G
1	1.746	0.705	17.876	121	G
1	1.787	0.810	17.988	122	G
1	1.829	0.851	18.047	123	G
1	1.871	0.789	18.122	124	G
1	1.767	0.664	18.285	125	G
1	1.621	0.539	18.477	126	G
1	1.496	0.372	18.686	127	G
1	1.558	0.143	18.923	128	G
1	1.579	0.018	19.050	129	G
1	1.579	-0.128	19.196	130	G
1	1.579	-0.357	19.425	131	G
1	1.579	-0.628	19.696	132	G
1	1.642	-0.857	19.934	133	G
1	1.662	-1.024	20.102	134	G
1	1.683	-1.233	20.311	135	G
1	1.662	-1.337	20.417	136	G
1	1.621	-1.420	20.510	137	G
1	1.621	-1.420	20.510	138	G
1	1.621	-1.566	20.656	139	G
1	1.579	-1.649	20.749	140	G
1	1.537	-1.858	20.962	141	G
1	1.496	-2.129	21.236	142	G
1	1.412	-2.399	21.519	143	G
1	1.350	-2.670	21.797	144	G
1	1.308	-2.879	22.010	145	G
1	1.204	-3.066	22.225	146	G
1	1.100	-3.275	22.457	147	G
1	0.975	-3.504	22.719	148	G
1	0.850	-3.754	22.998	149	G
1	0.787	-3.921	23.176	150	G
1	0.725	-4.150	23.414	151	G
1	0.683	-4.296	23.565	152	G
1	0.600	-4.400	23.699	153	G
1	0.516	-4.462	23.803	154	G
1	0.370	-4.650	24.041	155	G
1	0.370	-4.712	24.103	156	G
1	0.287	-4.900	24.308	157	G
1	0.100	-5.087	24.574	158	G
1	-0.025	-5.213	24.750	159	G
1	-0.234	-5.379	25.017	160	G
1	-0.505	-5.525	25.325	161	G
1	-0.630	-5.733	25.568	162	G
1	-0.671	-5.900	25.740	163	G
1	-0.588	-5.984	25.858	164	G
1	-0.484	-6.088	26.005	165	G
1	-0.401	-6.275	26.210	166	G
1	-0.421	-6.379	26.316	167	G
1	-0.463	-6.546	26.488	168	G
1	-0.463	-6.692	26.634	169	G
1	-0.275	-6.671	26.823	170	G
1	-0.213	-6.671	26.885	171	G
1	-0.067	-6.692	27.033	172	G
1	0.079	-6.754	27.191	173	G
1	0.162	-6.838	27.309	174	G
1	0.100	-7.005	27.487	175	G
1	0.079	-7.067	27.553	176	G
1	0.079	-7.088	27.574	177	G
1	-0.067	-7.109	27.721	178	G
1	-0.505	-6.504	28.468	179	G
1	-0.505	-6.421	28.551	180	G
1	-0.526	-6.317	28.657	181	G
1	-0.546	-6.150	28.825	182	G
1	-0.567	-5.963	29.014	183	G
1	-0.588	-5.733	29.244	184	G
1	-0.505	-5.546	29.449	185	G
1	-0.359	-5.379	29.671	186	G
1	-0.192	-5.171	29.938	187	G
1	0.079	-5.025	30.245	188	G
1	0.225	-4.879	30.451	189	G
1	0.287	-4.733	30.610	190	G
1	0.391	-4.546	30.825	191	G
1	0.537	-4.400	31.031	192	G
1	0.641	-4.233	31.228	193	G
1	0.746	-4.025	31.461	194	G
1	0.850	-3.816	31.694	195	G
1	0.954	-3.608	31.926	196	G
1	0.996	-3.400	32.139	197	G
1	1.121	-3.108	32.456	198	G
1	1.204	-2.900	32.681	199	G
1	1.287	-2.712	32.886	200	G
1	1.412	-2.441	33.184	201	G
1	1.517	-2.149	33.494	202	G
1	1.558	-2.004	33.646	203	G
1	1.600	-1.753	33.899	204	G
1	1.621	-1.545	34.109	205	G
1	1.642	-1.316	34.339	206	G
1	1.600	-1.128	34.531	207	G
1	1.475	-0.878	34.811	208	G
1	1.475	-0.670	35.019	209	G
1	1.475	-0.482	35.207	210	G
1	1.475	-0.274	35.415	211	G
1	1.475	-0.003	35.686	212	G
1	1.517	0.247	35.939	213	G
1	1.517	0.518	36.210	214	G
1	1.496	0.705	36.399	215	G
1	1.329	0.955	36.699	216	G
1	1.371	1.018	36.775	217	G
1	1.392	1.101	36.860	218	G
1	1.246	1.372	37.168	219	G
1	1.204	1.601	37.401	220	G
1	1.058	1.768	37.623	221	G
1	0.954	1.935	37.819	222	G
1	0.850	2.101	38.016	223	G
1	0.662	2.352	38.328	224	G
1	0.579	2.435	38.446	225	G
1	0.391	2.643	38.727	226	G
1	0.308	2.727	38.844	227	G
1	0.204	2.831	38.992	228	G
1	-0.005	3.060	39.302	229	G
1	-0.130	3.206	39.494	230	G
1	-0.317	3.310	39.708	231	G
1	-0.505	3.373	39.906	232	G
1	-0.692	3.456	40.111	233	G
1	-0.838	3.518	40.270	234	G
1	-0.963	3.664	40.462	235	G
1	-1.005	3.852	40.654	236	G
1	-1.026	4.019	40.822	237	G
1	-1.067	4.102	40.915	238	G
1	-1.317	4.123	41.166	239	G
1	-1.317	4.102	41.187	240	G
1	-1.401	3.956	41.355	241	G
1	-1.401	3.852	41.459	242	G
1	-1.547	3.956	41.638	243	G
1	-1.630	4.144	41.844	244	G
1	-1.651	4.123	41.873	245	G
1	-1.672	4.039	41.959	246	G
1	-1.859	4.039	42.147	247	G
1	-2.005	4.102	42.305	248	G
1	-1.984	4.039	42.371	249	G
1	-1.776	3.727	42.747	250	G
1	-1.734	3.602	42.879	251	G
1	-1.755	3.477	43.005	252	G
1	-1.880	3.352	43.182	253	G
1	-2.026	3.206	43.388	254	G
1	-2.193	2.977	43.672	255	G
1	-2.422	2.768	43.982	256	G
1	-2.547	2.560	44.225	257	G
1	-2.651	2.435	44.387	258	G
1	-2.839	2.435	44.575	259	G
1	-2.922	2.477	44.668	260	G
1	-2.984	2.497	44.734	261	G
1	-3.109	2.477	44.861	262	G
1	-3.109	2.289	45.048	263	G
1	-3.068	2.185	45.160	264	G
1	-3.068	2.101	45.244	265	G
1	-3.130	1.956	45.403	266	G
1	-3.172	1.789	45.574	267	G
1	-3.214	1.601	45.766	268	G
1	-3.297	1.435	45.953	269	G
1	-3.380	1.289	46.121	270	G
1	-3.401	1.080	46.330	271	G
1	-3.401	0.914	46.497	272	G
1	-3.068	1.330	47.031	273	G
1	-2.964	1.435	47.178	274	G
1	-2.922	1.539	47.290	275	G
1	-2.964	1.810	47.564	276	G
1	-2.859	2.039	47.816	277	G
1	-2.755	2.268	48.068	278	G
1	-2.693	2.456	48.266	279	G
1	-2.588	2.643	48.480	280	G
1	-2.401	2.893	48.793	281	G
1	-2.130	3.143	49.161	282	G
1	-1.942	3.352	49.442	283	G
1	-1.734	3.518	49.708	284	G
1	-1.692	3.706	49.901	285	G
1	-1.609	3.852	50.069	286	G
1	-1.484	3.977	50.245	287	G
1	-1.317	4.019	50.417	288	G
1	-1.151	3.935	50.604	289	G
1	-1.005	3.873	50.762	290	G
1	-0.963	3.748	50.894	291	G
1	-0.921	3.560	51.086	292	G
1	-0.817	3.456	51.234	293	G
1	-0.692	3.393	51.373	294	G
1	-0.442	3.185	51.699	295	G
1	-0.192	3.060	51.978	296	G
1	-0.088	2.997	52.100	297	G
1	0.058	2.893	52.279	298	G
1	0.496	2.518	52.855	299	G
2	0.260	1.039	0.000	0	S
2	0.260	1.039	0.000	1	S
2	0.307	1.015	0.053	2	S
2	0.331	0.968	0.106	3	S
2	0.378	0.945	0.158	4	S
2	0.401	1.015	0.233	5	S
2	0.401	0.756	0.493	6	S
2	0.401	0.661	0.587	7	S
2	0.401	0.520	0.729	8	S
2	0.401	0.354	0.894	9	S
2	0.307	0.213	1.065	10	S
2	0.213	0.024	1.276	11	S
2	0.142	-0.094	1.414	12	S
2	0.094	-0.260	1.585	13	R
2	0.000	-0.307	1.691	14	R
2	-0.142	-0.307	1.833	15	R
2	-0.236	-0.331	1.930	16	R
2	-0.378	-0.283	2.080	17	R
2	-0.543	-0.142	2.297	18	R
2	-0.756	0.024	2.567	19	R
2	-0.779	0.024	2.590	20	R
2	-0.803	0.071	2.643	21	R
2	-0.708	0.142	2.761	22	R
2	-0.708	0.189	2.808	23	R
2	-0.803	0.260	2.926	24	R
2	-0.803	-0.047	3.233	25	R
2	-0.850	-0.260	3.451	26	R
2	-0.827	-0.401	3.595	27	R
2	-0.803	-0.472	3.669	28	R
2	-0.874	-0.520	3.755	29	R
2	-0.992	-0.590	3.892	30	R
2	-1.015	-0.661	3.967	31	R
2	-1.039	-0.803	4.111	32	R
2	-1.086	-0.850	4.177	33	R
2	-1.134	-0.874	4.230	34	R
2	-0.779	-0.590	4.684	35	R
2	-0.567	-0.708	4.927	36	R
2	-0.543	-0.708	4.951	37	R
2	-0.850	-0.425	5.368	38	R
2	-0.897	-0.331	5.474	39	R
2	-0.897	-0.236	5.568	40	R
2	-0.897	-0.165	5.639	41	R
2	-0.992	0.000	5.830	42	R
2	-1.086	0.047	5.935	43	R
2	-1.228	0.094	6.085	44	R
2	-1.488	0.236	6.381	45	R
2	-1.795	0.331	6.702	46	R
2	-1.889	0.354	6.799	47	R
2	-1.936	0.307	6.866	48	R
2	-2.078	0.283	7.010	49	R
2	-2.196	0.283	7.128	50	R
2	-2.267	0.260	7.202	51	R
2	-1.535	0.024	7.972	52	R
2	-1.464	-0.142	8.151	53	R
2	-1.464	-0.260	8.269	54	R
2	-1.417	-0.449	8.464	55	R
2	-1.370	-0.590	8.614	56	R
2	-1.346	-0.661	8.688	57	G
2	-1.346	-0.827	8.854	58	G
2	-1.417	-0.874	8.939	59	G
2	-1.511	-0.921	9.044	60	G
2	-1.559	-1.063	9.194	61	G
2	-1.653	-1.228	9.384	62	G
2	-1.700	-1.464	9.625	63	G
2	-1.700	-1.700	9.861	64	G
2	-1.724	-1.913	10.075	65	G
2	-1.724	-2.078	10.240	66	G
2	-1.677	-2.196	10.367	67	G
2	-1.511	-2.149	10.539	68	G
2	-1.417	-2.220	10.657	69	G
2	-1.275	-2.291	10.816	70	G
2	-1.275	-2.102	11.005	71	G
2	-1.252	-2.055	11.058	72	G
2	-1.228	-2.149	11.155	73	G
2	-1.299	-2.125	11.230	74	G
2	-1.370	-2.267	11.388	75	G
2	-1.322	-2.362	11.494	76	G
2	-1.204	-2.314	11.621	77	G
2	-1.157	-2.314	11.668	78	G
2	-1.157	-2.314	11.668	79	G
2	-0.921	-2.362	11.909	80	G
2	-0.779	-2.456	12.079	81	G
2	-0.661	-2.503	12.206	82	G
2	-0.543	-2.550	12.334	83	R
2	-0.638	-2.503	12.439	84	R
2	-0.827	-2.456	12.634	85	R
2	-0.992	-2.456	12.799	86	R
2	-1.039	-2.503	12.866	87	R
2	-1.134	-2.692	13.077	88	R
2	-1.181	-2.739	13.144	89	R
2	-0.779	-2.598	13.570	90	R
2	-0.685	-2.598	13.664	91	R
2	-0.638	-2.598	13.711	92	R
2	-0.732	-2.503	13.845	93	R
2	-1.063	-2.125	14.347	94	R
2	-1.086	-2.102	14.380	95	R
2	-1.181	-2.031	14.499	96	R
2	-1.346	-1.960	14.678	97	R
2	-1.464	-1.913	14.806	98	R
2	-1.559	-1.866	14.911	99	R
2	-1.677	-1.653	15.154	100	R
2	-1.748	-1.488	15.334	101	R
2	-1.771	-1.488	15.358	102	R
2	-1.866	-1.535	15.463	103	R
2	-1.866	-1.582	15.511	104	R
2	-2.125	-1.511	15.780	105	R
2	-2.173	-1.511	15.827	106	R
2	-2.125	-1.724	16.045	107	R
2	-2.078	-1.889	16.217	108	R
2	-1.724	-1.936	16.574	109	R
2	-1.535	-2.102	16.825	110	G
2	-1.393	-2.243	17.026	111	G
2	-1.228	-2.291	17.198	112	G
2	-1.063	-2.314	17.364	113	G
2	-0.992	-2.314	17.435	114	G
2	-0.732	-2.456	17.731	115	G
2	-0.567	-2.598	17.949	116	G
2	-0.425	-2.692	18.119	117	G
2	-0.165	-2.834	18.415	118	G
2	-0.024	-2.905	18.574	119	G
2	0.071	-3.023	18.725	120	G
2	0.094	-3.117	18.822	121	G
2	0.118	-3.188	18.897	122	G
2	0.189	-3.283	19.015	123	G
2	0.213	-3.283	19.039	124	G
2	0.236	-3.259	19.072	125	G
2	0.094	-3.046	19.327	126	G
2	0.024	-2.810	19.574	127	G
2	0.024	-2.669	19.716	128	G
2	0.024	-2.574	19.810	129	G
2	-0.260	-2.503	20.102	130	G
2	-0.331	-2.503	20.173	131	G
2	-0.472	-2.503	20.315	132	G
2	-0.756	-2.362	20.632	133	G
2	-0.921	-2.291	20.811	134	G
2	-1.063	-2.220	20.970	135	G
2	-1.204	-2.125	21.140	136	G
2	-1.441	-1.984	21.416	137	G
2	-1.606	-1.842	21.633	138	G
2	-1.724	-1.771	21.771	139	G
2	-1.866	-1.677	21.941	140	G
2	-2.031	-1.582	22.132	141	G
2	-2.125	-1.535	22.237	142	G
2	-2.385	-1.464	22.507	143	G
2	-2.598	-1.393	22.731	144	G
2	-2.787	-1.488	22.942	145	G
2	-2.881	-1.511	23.039	146	G
2	-2.928	-1.559	23.106	147	G
2	-2.834	-1.606	23.212	148	G
2	-2.905	-1.653	23.297	149	G
2	-2.999	-1.677	23.394	150	G
2	-3.117	-1.771	23.545	151	G
2	-3.283	-1.866	23.736	152	G
2	-3.401	-1.936	23.873	153	G
2	-3.283	-2.031	24.025	154	G
2	-3.188	-2.078	24.130	155	G
2	-2.787	-2.007	24.538	156	G
2	-2.716	-1.771	24.784	157	G
2	-2.621	-1.653	24.936	158	G
2	-2.503	-1.511	25.120	159	G
2	-2.385	-1.511	25.238	160	G
2	-2.267	-1.488	25.359	161	G
2	-2.078	-1.464	25.549	162	G
2	-1.818	-1.677	25.885	163	G
2	-1.606	-1.795	26.128	164	G
2	-1.417	-2.007	26.412	165	G
2	-1.370	-2.078	26.497	166	G
2	-1.299	-2.149	26.597	167	G
2	-1.157	-2.267	26.782	168	G
2	-0.945	-2.385	27.025	169	G
2	-0.661	-2.550	27.353	170	G
2	-0.449	-2.645	27.586	171	G
2	-0.307	-2.763	27.770	172	G
2	-0.118	-2.881	27.993	173	G
2	-0.024	-2.952	28.111	174	G
2	0.071	-3.094	28.281	175	G
2	0.189	-3.283	28.504	176	G
2	0.307	-3.448	28.707	177	G
2	0.425	-3.613	28.910	178	G
2	0.472	-3.660	28.977	179	G
2	0.590	-3.755	29.128	180	R
2	0.590	-3.826	29.199	181	R
2	0.614	-3.897	29.274	182	R
2	0.425	-3.920	29.464	183	R
2	0.425	-4.015	29.559	184	R
2	0.425	-4.015	29.559	185	R
2	0.425	-4.038	29.582	186	R
2	0.307	-3.920	29.749	187	R
2	0.307	-3.849	29.820	188	R
2	0.472	-3.731	30.023	189	R
2	0.708	-3.802	30.270	190	R
2	0.779	-3.802	30.341	191	R
2	0.803	-3.826	30.374	192	G
2	0.921	-3.967	30.559	193	G
2	0.992	-4.062	30.677	194	G
2	1.015	-4.156	30.774	195	G
2	1.086	-4.274	30.912	196	G
2	1.181	-4.440	31.102	197	G
2	1.228	-4.558	31.229	198	G
2	0.992	-4.416	31.505	199	G
2	0.945	-4.440	31.558	200	G
2	0.897	-4.463	31.610	201	G
2	0.661	-4.038	32.097	202	G
2	0.567	-3.967	32.215	203	G
2	0.449	-3.944	32.335	204	G
2	0.685	-3.779	32.623	205	G
2	0.756	-3.731	32.709	206	G
2	0.803	-3.637	32.814	207	G
2	1.039	-3.684	33.055	208	G
2	1.110	-3.802	33.193	209	G
2	1.228	-3.991	33.416	210	G
2	1.275	-4.015	33.468	211	G
2	1.370	-4.062	33.574	212	G
2	1.417	-4.086	33.627	213	G
2	1.559	-4.180	33.797	214	G
2	1.748	-4.393	34.081	215	G
2	1.866	-4.676	34.388	216	G
2	1.936	-4.841	34.568	217	G
2	2.007	-4.936	34.686	218	G
2	2.125	-5.077	34.871	219	G
2	2.173	-5.077	34.918	220	G
2	2.314	-5.054	35.062	221	G
2	2.456	-5.054	35.203	222	G
2	2.716	-5.195	35.499	223	G
2	2.881	-5.266	35.679	224	G
2	2.928	-5.314	35.746	225	G
2	2.952	-5.337	35.779	226	G
2	2.739	-5.314	35.993	227	G
2	2.621	-5.007	36.322	228	G
2	2.621	-4.888	36.440	229	G
2	2.645	-4.818	36.515	230	G
2	2.810	-4.912	36.705	231	G
2	2.905	-5.125	36.938	232	G
2	2.669	-5.314	37.240	233	G
2	2.598	-5.408	37.358	234	G
2	2.621	-5.479	37.433	235	G
2	2.692	-5.668	37.635	236	G
2	2.716	-5.786	37.755	237	G
2	2.716	-5.928	37.897	238	G
2	2.763	-6.046	38.024	239	G
2	2.692	-6.211	38.204	240	G
2	2.574	-6.282	38.342	241	G
2	2.362	-6.376	38.574	242	G
2	2.243	-6.423	38.701	243	G
2	1.984	-6.518	38.978	244	G
2	1.818	-6.565	39.150	245	G
2	1.582	-6.612	39.391	246	G
2	1.393	-6.636	39.581	247	G
2	1.157	-6.683	39.822	248	G
2	0.945	-6.683	40.034	249	G
2	0.732	-6.683	40.247	250	G
2	0.590	-6.730	40.396	251	G
2	0.472	-6.872	40.581	252	G
2	0.283	-6.919	40.775	253	G
2	0.024	-6.943	41.036	254	G
2	-0.165	-6.967	41.227	255	G
2	-0.307	-6.990	41.370	256	G
2	-0.520	-6.990	41.583	257	G
2	-0.779	-6.967	41.844	258	G
2	-0.897	-6.919	41.971	259	G
2	-1.039	-6.825	42.141	260	G
2	-1.322	-6.754	42.433	261	G
2	-1.629	-6.660	42.754	262	G
2	-1.842	-6.660	42.967	263	G
2	-2.031	-6.660	43.156	264	G
2	-2.243	-6.683	43.370	265	G
2	-2.503	-6.612	43.639	266	G
2	-2.621	-6.518	43.790	267	G
2	-2.787	-6.376	44.008	268	G
2	-2.952	-6.305	44.188	269	G
2	-3.117	-6.235	44.368	270	G
2	-3.259	-6.140	44.538	271	G
2	-3.424	-6.093	44.710	272	G
2	-3.542	-6.046	44.837	273	G
2	-3.731	-5.975	45.039	274	G
2	-3.967	-5.904	45.285	275	G
2	-4.204	-5.809	45.540	276	G
2	-4.369	-5.739	45.720	277	G
2	-4.558	-5.597	45.956	278	G
2	-4.723	-5.479	46.159	279	G
2	-4.770	-5.432	46.226	280	G
2	-4.818	-5.361	46.311	281	G
2	-4.818	-5.219	46.453	282	G
2	-5.007	-4.865	46.854	283	G
2	-5.101	-4.747	47.005	284	G
2	-5.148	-4.700	47.072	285	G
2	-5.361	-4.558	47.327	286	G
2	-5.597	-4.416	47.603	287	G
2	-5.739	-4.345	47.761	288	G
2	-5.928	-4.204	47.997	289	G
2	-5.975	-4.156	48.064	290	G
2	-6.046	-4.038	48.202	291	G
2	-6.046	-3.920	48.320	292	G
2	-6.069	-3.802	48.440	293	G
2	-6.211	-3.566	48.716	294	G
2	-6.235	-3.306	48.977	295	G
2	-6.235	-3.164	49.118	296	G
2	-6.235	-3.046	49.236	297	G
2	-6.305	-2.881	49.416	298	G
2	-6.518	-2.409	49.934	299	G
3	0.230	2.637	0.000	0	R
3	0.278	2.637	0.047	1	R
3	0.278	2.637	0.047	2	R
3	0.183	2.708	0.166	3	R
3	0.183	2.708	0.166	4	R
3	0.183	2.708	0.166	5	R
3	0.159	2.732	0.200	6	R
3	0.207	2.684	0.267	7	R
3	0.207	2.684	0.267	8	R
3	0.207	2.684	0.267	9	R
3	0.373	2.518	0.502	10	R
3	0.373	2.518	0.502	11	R
3	0.396	2.423	0.599	12	R
3	0.420	2.376	0.653	13	R
3	0.420	2.376	0.653	14	R
3	0.420	2.376	0.653	15	R
3	0.491	2.234	0.812	16	R
3	0.515	2.162	0.887	17	R
3	0.539	2.091	0.962	18	R
3	0.562	2.044	1.015	19	R
3	0.562	2.020	1.039	20	R
3	0.586	1.973	1.092	21	R
3	0.610	1.925	1.145	22	R
3	0.634	1.901	1.178	23	R
3	0.657	1.854	1.231	24	R
3	0.705	1.807	1.298	25	R
3	0.752	1.712	1.405	26	R
3	0.823	1.640	1.505	27	R
3	0.823	1.617	1.529	28	R
3	0.847	1.569	1.582	29	R
3	0.871	1.498	1.657	30	R
3	0.918	1.451	1.724	31	R
3	0.942	1.403	1.777	32	R
3	0.942	1.379	1.801	33	R
3	0.942	1.237	1.943	34	R
3	0.895	1.237	1.991	35	R
3	0.800	1.237	2.086	36	R
3	0.800	1.237	2.086	37	R
3	0.800	1.356	2.204	38	R
3	0.800	1.451	2.299	39	R
3	0.776	1.522	2.374	40	R
3	0.776	1.569	2.422	41	R
3	0.776	1.617	2.469	42	R
3	0.823	1.569	2.536	43	R
3	0.752	1.593	2.611	44	R
3	0.634	1.712	2.779	45	R
3	0.586	1.735	2.832	46	R
3	0.515	1.807	2.933	47	R
3	0.491	1.807	2.956	48	R
3	0.349	1.949	3.158	49	R
3	0.207	2.068	3.343	50	R
3	0.135	2.234	3.524	51	G
3	0.135	2.471	3.761	52	G
3	0.159	2.756	4.047	53	G
3	0.183	2.945	4.238	54	G
3	0.135	3.206	4.503	55	G
3	0.112	3.254	4.556	56	G
3	0.017	3.420	4.748	57	G
3	-0.054	3.562	4.907	58	G
3	-0.126	3.847	5.200	59	G
3	-0.149	4.037	5.392	60	G
3	-0.197	4.345	5.704	61	G
3	-0.221	4.559	5.919	62	G
3	-0.244	4.630	5.994	63	G
3	-0.363	4.749	6.161	64	G
3	-0.410	4.772	6.215	65	G
3	-0.814	5.033	6.695	66	G
3	-1.027	5.294	7.032	67	G
3	-1.075	5.366	7.118	68	G
3	-1.170	5.579	7.351	69	G
3	-1.193	5.627	7.405	70	G
3	-1.312	5.627	7.523	71	G
3	-1.549	5.603	7.762	72	G
3	-1.715	5.603	7.928	73	G
3	-1.858	5.627	8.072	74	G
3	-2.000	5.650	8.216	75	G
3	-2.190	5.793	8.454	76	G
3	-2.332	5.959	8.672	77	G
3	-2.403	6.006	8.758	78	G
3	-2.593	6.101	8.970	79	G
3	-2.641	6.220	9.098	80	G
3	-2.641	6.315	9.193	81	G
3	-2.451	6.315	9.383	82	G
3	-2.237	6.362	9.601	83	G
3	-2.095	6.457	9.773	84	G
3	-2.000	6.481	9.870	85	G
3	-1.929	6.457	9.945	86	G
3	-1.692	6.362	10.201	87	G
3	-1.549	6.291	10.360	88	G
3	-1.383	6.172	10.564	89	G
3	-1.265	6.077	10.716	90	G
3	-1.193	5.983	10.835	91	G
3	-1.170	5.745	11.073	92	G
3	-1.170	5.579	11.239	93	G
3	-1.265	5.461	11.391	94	G
3	-1.407	5.342	11.577	95	G
3	-1.549	5.128	11.833	96	G
3	-1.787	4.891	12.169	97	G
3	-1.905	4.820	12.307	98	G
3	-2.119	4.630	12.593	99	G
3	-2.285	4.511	12.797	100	G
3	-2.403	4.417	12.949	101	G
3	-2.593	4.345	13.152	102	G
3	-2.783	4.298	13.347	103	G
3	-2.949	4.227	13.528	104	G
3	-3.020	4.156	13.629	105	G
3	-3.092	4.132	13.704	106	G
3	-3.281	4.227	13.916	107	G
3	-3.400	4.274	14.044	108	G
3	-3.637	4.417	14.320	109	G
3	-3.756	4.511	14.472	110	G
3	-3.922	4.606	14.664	111	G
3	-4.112	4.749	14.901	112	G
3	-4.159	4.796	14.968	113	G
3	-4.159	4.867	15.039	114	G
3	-4.136	4.725	15.184	115	G
3	-4.325	4.654	15.386	116	G
3	-4.563	4.535	15.652	117	G
3	-4.705	4.488	15.802	118	G
3	-4.847	4.417	15.961	119	G
3	-5.014	4.322	16.152	120	G
3	-5.085	4.298	16.227	121	G
3	-5.156	4.274	16.302	122	G
3	-5.227	4.179	16.421	123	G
3	-5.298	4.061	16.559	124	G
3	-5.488	3.847	16.845	125	G
3	-5.630	3.657	17.082	126	G
3	-5.678	3.467	17.278	127	G
3	-5.749	3.373	17.396	128	G
3	-5.797	3.467	17.503	129	G
3	-5.844	3.396	17.588	130	G
3	-5.891	3.349	17.655	131	G
3	-6.010	3.183	17.859	132	R
3	-6.058	3.159	17.912	133	R
3	-6.105	3.159	17.960	134	R
3	-5.963	3.396	18.237	135	R
3	-5.963	3.515	18.355	136	R
3	-5.939	3.681	18.523	137	R
3	-5.749	3.705	18.714	138	R
3	-5.583	3.681	18.882	139	G
3	-5.346	3.634	19.124	140	G
3	-5.085	3.467	19.433	141	G
3	-4.871	3.396	19.658	142	G
3	-4.729	3.349	19.809	143	G
3	-4.302	3.088	20.309	144	G
3	-4.302	3.088	20.309	145	G
3	-4.278	2.993	20.407	146	G
3	-4.207	2.827	20.588	147	G
3	-4.159	2.661	20.760	148	G
3	-4.254	2.329	21.106	149	G
3	-4.278	1.854	21.581	150	G
3	-4.278	1.807	21.628	151	G
3	-4.278	1.664	21.771	152	G
3	-4.278	1.735	21.842	153	G
3	-4.278	1.498	22.079	154	G
3	-4.278	1.190	22.388	155	G
3	-4.278	0.929	22.649	156	G
3	-4.539	0.549	23.109	157	G
3	-4.539	0.478	23.181	158	G
3	-4.539	0.335	23.323	159	G
3	-4.586	0.217	23.451	160	G
3	-4.705	0.051	23.655	161	G
3	-4.847	-0.139	23.892	162	G
3	-5.014	-0.305	24.127	163	G
3	-5.108	-0.376	24.246	164	G
3	-5.275	-0.590	24.516	165	G
3	-5.417	-0.709	24.702	166	G
3	-5.583	-0.851	24.920	167	G
3	-5.654	-0.922	25.021	168	G
3	-5.797	-0.685	25.298	169	G
3	-5.986	-0.685	25.487	170	G
3	-6.081	-0.661	25.585	171	G
3	-6.271	-0.614	25.781	172	G
3	-6.437	-0.519	25.972	173	G
3	-6.580	-0.424	26.143	174	G
3	-6.722	-0.495	26.303	175	G
3	-6.864	-0.519	26.447	176	G
3	-6.959	-0.519	26.542	177	G
3	-7.078	-0.495	26.663	178	G
3	-7.102	-0.471	26.696	179	G
3	-7.125	-0.424	26.749	180	G
3	-7.244	-0.210	26.994	181	G
3	-7.291	0.074	27.282	182	G
3	-7.244	0.335	27.548	183	G
3	-7.125	0.596	27.834	184	G
3	-7.007	0.668	27.973	185	G
3	-6.935	0.762	28.091	186	G
3	-6.674	0.952	28.414	187	G
3	-6.461	1.166	28.716	188	G
3	-6.295	1.237	28.897	189	G
3	-6.152	1.332	29.068	190	G
3	-6.010	1.451	29.253	191	G
3	-5.963	1.522	29.339	192	G
3	-5.702	1.617	29.616	193	G
3	-5.488	1.735	29.861	194	G
3	-5.322	1.807	30.041	195	G
3	-5.132	1.878	30.244	196	G
3	-4.895	1.925	30.486	197	G
3	-4.776	1.996	30.624	198	G
3	-4.444	2.115	30.977	199	G
3	-4.183	2.210	31.255	200	G
3	-4.041	2.281	31.414	201	G
3	-3.875	2.376	31.605	202	G
3	-3.685	2.400	31.797	203	G
3	-3.424	2.400	32.058	204	G
3	-3.092	2.376	32.391	205	G
3	-2.925	2.423	32.563	206	G
3	-2.807	2.447	32.684	207	G
3	-2.593	2.471	32.899	208	G
3	-2.356	2.471	33.137	209	G
3	-2.142	2.495	33.351	210	G
3	-1.905	2.495	33.589	211	G
3	-1.620	2.471	33.874	212	G
3	-1.454	2.447	34.042	213	G
3	-1.265	2.447	34.232	214	G
3	-0.885	2.400	34.615	215	G
3	-0.695	2.447	34.810	216	G
3	-0.458	2.447	35.048	217	G
3	-0.387	2.471	35.123	218	G
3	-0.292	2.471	35.218	219	G
3	-0.173	2.400	35.356	220	G
3	0.040	2.329	35.581	221	G
3	0.207	2.281	35.754	222	G
3	0.562	2.115	36.146	223	G
3	0.681	2.044	36.285	224	G
3	0.800	1.973	36.423	225	G
3	0.966	1.878	36.614	226	G
3	1.251	1.783	36.915	227	G
3	1.440	1.712	37.117	228	G
3	1.630	1.569	37.355	229	G
3	1.773	1.451	37.540	230	G
3	1.844	1.356	37.659	231	G
3	1.986	1.190	37.877	232	G
3	2.247	1.023	38.187	233	G
3	2.389	0.881	38.388	234	G
3	2.698	0.644	38.777	235	G
3	2.840	0.549	38.948	236	G
3	2.911	0.501	39.034	237	G
3	3.172	0.217	39.420	238	G
3	3.339	0.098	39.624	239	G
3	3.505	-0.044	39.843	240	G
3	3.671	-0.210	40.078	241	G
3	3.766	-0.305	40.212	242	G
3	3.884	-0.424	40.380	243	G
3	3.955	-0.543	40.518	244	G
3	3.884	-0.614	40.619	245	G
3	3.742	-0.780	40.838	246	G
3	3.647	-0.946	41.029	247	G
3	3.576	-1.112	41.210	248	G
3	3.386	-1.302	41.478	249	G
3	3.291	-1.444	41.649	250	G
3	3.220	-1.492	41.735	251	G
3	2.983	-1.492	41.972	252	G
3	2.769	-1.563	42.197	253	G
3	2.556	-1.681	42.441	254	G
3	2.413	-1.776	42.613	255	G
3	2.342	-1.848	42.713	256	G
3	2.556	-1.800	42.932	257	G
3	2.437	-1.753	43.060	258	G
3	2.295	-1.776	43.204	259	G
3	2.200	-1.871	43.338	260	G
3	2.057	-2.014	43.540	261	G
3	1.867	-2.109	43.752	262	G
3	1.606	-2.251	44.049	263	G
3	1.440	-2.346	44.240	264	G
3	1.251	-2.559	44.526	265	G
3	1.156	-2.702	44.697	266	G
3	1.013	-2.986	45.016	267	G
3	0.895	-3.081	45.168	268	G
3	0.847	-3.247	45.340	269	G
3	0.800	-3.485	45.582	270	G
3	0.681	-3.698	45.827	271	G
3	0.539	-3.864	46.045	272	G
3	0.539	-4.007	46.188	273	G
3	0.515	-4.220	46.403	274	G
3	0.396	-4.434	46.647	275	G
3	0.254	-4.481	46.797	276	G
3	0.064	-4.624	47.034	277	G
3	-0.078	-4.719	47.205	278	G
3	-0.173	-4.813	47.339	279	G
3	-0.292	-4.932	47.507	280	G
3	-0.363	-5.169	47.755	281	G
3	-0.482	-5.407	48.020	282	G
3	-0.553	-5.620	48.245	283	G
3	-0.624	-5.810	48.448	284	G
3	-0.648	-5.881	48.523	285	G
3	-0.719	-6.000	48.661	286	G
3	-0.814	-6.237	48.917	287	G
3	-0.932	-6.356	49.085	288	G
3	-1.027	-6.474	49.237	289	G
3	-1.146	-6.617	49.422	290	G
3	-1.288	-6.712	49.593	291	G
3	-1.407	-6.807	49.745	292	G
3	-1.549	-6.878	49.904	293	G
3	-1.739	-6.878	50.094	294	G
3	-2.024	-6.878	50.379	295	G
3	-2.309	-6.759	50.687	296	G
3	-2.498	-6.712	50.883	297	G
3	-2.854	-6.474	51.311	298	G
3	-2.854	-6.522	51.358	299	G
4	0.459	0.163	0.000	0	G
4	0.651	0.099	0.202	1	G
4	0.779	0.078	0.331	2	G
4	0.927	0.035	0.486	3	G
4	1.119	0.035	0.678	4	G
4	1.396	0.184	0.992	5	G
4	1.608	0.248	1.214	6	G
4	1.736	0.312	1.357	7	G
4	1.864	0.397	1.510	8	G
4	2.076	0.397	1.723	9	G
4	2.225	0.482	1.894	10	G
4	2.374	0.589	2.077	11	G
4	2.523	0.695	2.260	12	G
4	2.757	0.865	2.550	13	G
4	2.885	0.972	2.716	14	G
4	2.821	1.142	2.898	15	G
4	2.779	1.206	2.975	16	G
4	2.651	1.397	3.205	17	G
4	2.651	1.525	3.332	18	G
4	2.608	1.759	3.570	19	G
4	2.587	2.035	3.848	20	G
4	2.608	2.142	3.956	21	G
4	2.566	2.461	4.278	22	G
4	2.545	2.610	4.429	23	G
4	2.545	2.716	4.535	24	G
4	2.545	2.908	4.726	25	G
4	2.566	3.057	4.877	26	G
4	2.459	3.184	5.043	27	G
4	2.332	3.418	5.310	28	G
4	2.289	3.589	5.485	29	G
4	2.225	3.695	5.609	30	G
4	2.204	3.801	5.718	31	G
4	2.204	3.801	5.718	32	G
4	2.183	3.950	5.868	33	G
4	2.183	4.142	6.060	34	G
4	2.566	3.440	6.859	35	G
4	2.608	3.397	6.920	36	G
4	2.757	3.206	7.162	37	G
4	2.779	3.057	7.313	38	G
4	2.779	2.972	7.398	39	G
4	2.800	2.738	7.633	40	G
4	2.842	2.567	7.808	41	G
4	2.842	2.546	7.830	42	G
4	2.715	2.440	7.996	43	G
4	2.651	2.397	8.072	44	G
4	2.566	2.376	8.160	45	G
4	2.608	2.333	8.220	46	G
4	2.715	2.270	8.344	47	G
4	2.608	2.653	8.742	48	G
4	2.396	2.631	8.956	49	G
4	2.268	2.716	9.109	50	G
4	2.140	2.631	9.263	51	G
4	2.013	2.674	9.397	52	G
4	1.864	2.716	9.552	53	G
4	1.736	2.759	9.687	54	G
4	1.481	2.972	10.019	55	G
4	1.268	3.121	10.279	56	G
4	1.098	3.355	10.568	57	G
4	1.013	3.504	10.740	58	G
4	0.949	3.674	10.921	59	G
4	0.885	3.865	11.123	60	G
4	0.842	3.993	11.258	61	G
4	0.757	4.163	11.448	62	G
4	0.651	4.355	11.667	63	G
4	0.630	4.461	11.776	64	G
4	0.608	4.567	11.884	65	G
4	0.566	4.823	12.143	66	G
4	0.523	5.014	12.339	67	G
4	0.523	5.142	12.467	68	G
4	0.566	5.355	12.684	69	G
4	0.693	5.567	12.932	70	G
4	0.864	5.695	13.145	71	G
4	1.034	5.844	13.371	72	G
4	1.098	5.993	13.533	73	G
4	1.119	6.142	13.683	74	G
4	1.013	6.333	13.903	75	G
4	0.927	6.504	14.093	76	G
4	0.885	6.631	14.227	77	G
4	0.885	6.738	14.334	78	G
4	0.906	6.844	14.442	79	G
4	0.906	6.929	14.527	80	G
4	0.906	6.993	14.591	81	G
4	0.885	7.036	14.639	82	G
4	0.715	7.078	14.814	83	G
4	0.630	7.121	14.909	84	G
4	0.502	7.206	15.063	85	G
4	0.396	7.227	15.171	86	G
4	0.119	7.291	15.455	87	G
4	-0.200	7.355	15.781	88	G
4	-0.349	7.312	15.936	89	G
4	-0.562	7.291	16.149	90	G
4	-0.690	7.227	16.292	91	G
4	-0.860	7.185	16.468	92	G
4	-0.966	7.078	16.618	93	G
4	-1.094	6.844	16.885	94	G
4	-1.179	6.738	17.021	95	G
4	-1.200	6.567	17.192	96	G
4	-1.221	6.270	17.491	97	G
4	-1.158	6.036	17.734	98	G
4	-1.030	5.823	17.982	99	G
4	-0.945	5.610	18.211	100	G
4	-0.839	5.546	18.335	101	G
4	-0.519	5.397	18.687	102	G
4	-0.285	5.333	18.930	103	G
4	-0.030	5.333	19.185	104	G
4	0.140	5.440	19.386	105	G
4	0.310	5.504	19.568	106	G
4	0.502	5.525	19.760	107	G
4	0.736	5.525	19.994	108	G
4	0.949	5.567	20.211	109	G
4	1.076	5.674	20.378	110	G
4	1.310	5.738	20.620	111	G
4	1.481	5.759	20.792	112	G
4	1.672	5.802	20.988	113	G
4	1.800	5.908	21.154	114	G
4	1.864	6.036	21.297	115	G
4	1.906	6.184	21.452	116	G
4	2.034	6.291	21.618	117	G
4	2.310	6.355	21.902	118	G
4	2.459	6.397	22.057	119	G
4	2.651	6.482	22.266	120	G
4	2.779	6.504	22.396	121	G
4	2.970	6.504	22.587	122	G
4	3.183	6.419	22.816	123	G
4	3.396	6.355	23.038	124	G
4	3.459	6.291	23.129	125	G
4	3.672	6.163	23.377	126	G
4	3.779	6.099	23.501	127	G
4	3.779	6.057	23.543	128	G
4	3.864	5.929	23.697	129	G
4	3.949	5.865	23.803	130	G
4	4.098	5.759	23.986	131	G
4	4.225	5.674	24.140	132	G
4	4.119	5.887	24.378	133	G
4	3.821	6.057	24.721	134	G
4	3.757	6.078	24.788	135	G
4	3.651	6.121	24.902	136	G
4	3.587	6.163	24.979	137	G
4	3.374	6.333	25.252	138	G
4	3.098	6.525	25.588	139	G
4	2.864	6.653	25.855	140	G
4	2.587	6.802	26.169	141	G
4	2.396	6.887	26.378	142	G
4	2.140	6.972	26.648	143	G
4	1.842	7.078	26.964	144	G
4	1.757	7.078	27.049	145	G
4	1.608	7.099	27.199	146	G
4	1.481	7.121	27.329	147	G
4	1.332	7.163	27.484	148	G
4	1.034	7.206	27.785	149	G
4	0.757	7.206	28.061	150	G
4	0.544	7.163	28.278	151	G
4	0.396	7.163	28.427	152	G
4	0.119	7.227	28.711	153	G
4	-0.115	7.270	28.949	154	G
4	-0.243	7.270	29.077	155	G
4	-0.477	7.291	29.312	156	G
4	-0.711	7.185	29.569	157	G
4	-0.902	7.142	29.765	158	G
4	-1.200	7.142	30.063	159	G
4	-1.413	7.078	30.285	160	G
4	-1.541	7.036	30.419	161	G
4	-1.753	6.865	30.692	162	G
4	-1.860	6.738	30.858	163	G
4	-1.966	6.610	31.024	164	G
4	-2.051	6.333	31.314	165	G
4	-2.094	6.184	31.469	166	G
4	-2.115	5.929	31.725	167	G
4	-2.136	5.802	31.854	168	G
4	-2.115	5.653	32.005	169	G
4	-1.966	5.504	32.215	170	G
4	-1.775	5.376	32.445	171	G
4	-1.604	5.291	32.636	172	G
4	-1.413	5.291	32.827	173	G
4	-1.264	5.312	32.978	174	G
4	-1.051	5.461	33.237	175	G
4	-0.902	5.567	33.420	176	G
4	-0.753	5.589	33.571	177	G
4	-0.541	5.716	33.819	178	G
4	-0.349	5.929	34.105	179	G
4	-0.264	6.014	34.226	180	G
4	0.013	6.227	34.575	181	G
4	0.162	6.419	34.817	182	G
4	0.289	6.589	35.030	183	G
4	0.374	6.695	35.166	184	G
4	0.459	6.823	35.320	185	G
4	0.566	6.908	35.456	186	G
4	0.736	6.972	35.638	187	G
4	0.779	6.993	35.685	188	G
4	0.800	7.099	35.794	189	G
4	0.800	7.185	35.879	190	G
4	0.566	7.142	36.117	191	G
4	0.396	7.142	36.287	192	G
4	0.119	7.185	36.567	193	G
4	-0.115	7.163	36.802	194	G
4	-0.264	7.185	36.952	195	G
4	-0.456	7.227	37.148	196	G
4	-0.668	7.227	37.361	197	G
4	-0.924	7.206	37.617	198	G
4	-1.115	7.206	37.809	199	G
4	-1.328	7.163	38.026	200	G
4	-1.498	7.142	38.197	201	G
4	-1.626	7.057	38.351	202	G
4	-1.817	6.993	38.553	203	G
4	-1.966	6.929	38.715	204	G
4	-2.222	6.844	38.984	205	G
4	-2.349	6.823	39.113	206	G
4	-2.200	6.802	39.264	207	G
4	-2.158	6.653	39.419	208	G
4	-2.158	6.419	39.653	209	G
4	-2.158	6.270	39.802	210	G
4	-2.073	5.993	40.091	211	G
4	-2.009	5.780	40.313	212	G
4	-1.945	5.589	40.515	213	G
4	-1.860	5.397	40.725	214	G
4	-1.647	5.227	40.997	215	G
4	-1.370	5.184	41.277	216	G
4	-1.115	5.184	41.532	217	G
4	-0.881	5.227	41.770	218	G
4	-0.668	5.312	41.999	219	G
4	-0.456	5.376	42.221	220	G
4	-0.349	5.397	42.330	221	G
4	-0.094	5.397	42.585	222	G
4	0.098	5.504	42.804	223	G
4	0.289	5.546	43.000	224	G
4	0.502	5.546	43.213	225	G
4	0.693	5.546	43.405	226	G
4	0.927	5.674	43.671	227	G
4	1.162	5.865	43.974	228	G
4	1.289	5.929	44.116	229	G
4	1.417	6.014	44.270	230	G
4	1.608	6.142	44.500	231	G
4	1.842	6.270	44.767	232	G
4	2.055	6.376	45.004	233	G
4	2.204	6.397	45.155	234	G
4	2.481	6.461	45.439	235	G
4	2.587	6.504	45.553	236	G
4	2.693	6.567	45.677	237	G
4	2.885	6.567	45.869	238	G
4	3.076	6.525	46.065	239	G
4	3.162	6.482	46.160	240	G
4	3.417	6.312	46.467	241	G
4	3.693	6.184	46.772	242	G
4	3.906	6.014	47.044	243	G
4	4.034	5.929	47.198	244	G
4	4.204	5.823	47.398	245	G
4	4.374	5.695	47.611	246	G
4	4.502	5.610	47.765	247	G
4	4.651	5.461	47.975	248	G
4	4.736	5.376	48.096	249	G
4	4.864	5.270	48.262	250	G
4	5.098	5.078	48.564	251	G
4	5.204	4.950	48.730	252	G
4	5.396	4.801	48.973	253	G
4	5.502	4.695	49.123	254	G
4	5.608	4.567	49.290	255	G
4	5.715	4.312	49.566	256	G
4	5.821	4.184	49.732	257	G
4	5.906	4.078	49.869	258	G
4	6.034	3.887	50.099	259	G
4	6.119	3.716	50.289	260	G
4	6.225	3.546	50.490	261	G
4	6.374	3.270	50.804	262	G
4	6.523	2.972	51.137	263	G
4	6.566	2.759	51.354	264	G
4	6.651	2.567	51.564	265	G
4	6.715	2.376	51.765	266	G
4	6.757	2.163	51.982	267	G
4	6.800	1.972	52.179	268	G
4	6.821	1.759	52.392	269	G
4	6.821	1.610	52.541	270	G
4	6.842	1.418	52.734	271	G
4	6.885	1.248	52.909	272	G
4	6.906	1.057	53.102	273	G
4	6.949	0.929	53.237	274	G
4	6.970	0.801	53.366	275	G
4	7.034	0.652	53.528	276	G
4	7.077	0.397	53.787	277	G
4	7.098	0.184	54.001	278	G
4	7.077	-0.007	54.193	279	G
4	7.034	-0.220	54.410	280	G
4	7.013	-0.433	54.624	281	G
4	6.991	-0.582	54.775	282	G
4	6.970	-0.794	54.989	283	G
4	6.949	-0.879	55.076	284	G
4	6.736	-0.901	55.290	285	G
4	6.545	-0.943	55.486	286	G
4	6.311	-0.965	55.721	287	G
4	6.162	-0.986	55.872	288	G
4	6.013	-1.007	56.022	289	G
4	5.800	-0.943	56.244	290	G
4	5.502	-0.752	56.598	291	G
4	5.268	-0.645	56.856	292	G
4	5.076	-0.539	57.075	293	G
4	4.864	-0.433	57.312	294	G
4	4.736	-0.284	57.509	295	G
4	4.608	-0.114	57.721	296	G
4	4.545	0.057	57.903	297	G
4	4.459	0.227	58.094	298	G
4	4.396	0.567	58.440	299	G
5	-1.541	2.976	0.000	0	G
5	-1.414	2.934	0.133	1	G
5	-1.393	2.997	0.200	2	G
5	-1.309	2.997	0.285	3	G
5	-1.245	2.786	0.505	4	G
5	-1.140	2.744	0.619	5	G
5	-1.055	2.680	0.724	6	G
5	-0.971	2.638	0.819	7	G
5	-0.971	2.617	0.840	8	G
5	-0.950	2.427	1.031	9	G
5	-0.992	2.195	1.267	10	G
5	-1.076	1.984	1.494	11	G
5	-1.161	1.815	1.683	12	G
5	-1.309	1.646	1.907	13	G
5	-1.499	1.520	2.136	14	G
5	-1.667	1.414	2.335	15	G
5	-1.815	1.330	2.505	16	G
5	-1.857	1.245	2.599	17	G
5	-1.878	1.140	2.707	18	G
5	-1.794	0.886	2.974	19	G
5	-1.773	0.760	3.102	20	G
5	-1.752	0.549	3.314	21	R
5	-1.752	0.443	3.420	22	R
5	-1.900	0.401	3.573	23	R
5	-2.005	0.507	3.723	24	R
5	-2.216	0.591	3.950	25	R
5	-2.322	0.675	4.085	26	R
5	-2.068	1.034	4.524	27	R
5	-2.047	1.119	4.611	28	R
5	-1.900	1.266	4.820	29	R
5	-1.815	1.224	4.915	30	R
5	-1.710	1.287	5.038	31	G
5	-1.583	1.393	5.203	32	G
5	-1.456	1.477	5.355	33	G
5	-1.372	1.562	5.474	34	G
5	-1.203	1.688	5.685	35	G
5	-1.098	1.815	5.850	36	G
5	-1.013	1.984	6.039	37	G
5	-0.929	2.195	6.266	38	G
5	-0.908	2.301	6.374	39	G
5	-0.908	2.448	6.522	40	G
5	-0.908	2.490	6.564	41	G
5	-0.908	2.617	6.690	42	R
5	-0.908	2.786	6.859	43	R
5	-0.929	3.081	7.155	44	R
5	-0.844	3.103	7.243	45	R
5	-0.760	2.997	7.378	46	R
5	-0.675	2.870	7.530	47	R
5	-0.570	2.744	7.695	48	R
5	-0.739	2.406	8.072	49	R
5	-0.844	2.237	8.271	50	R
5	-0.823	2.153	8.358	51	R
5	-0.654	2.111	8.532	52	R
5	-0.591	2.216	8.655	53	R
5	-0.675	2.448	8.903	54	G
5	-0.696	2.554	9.010	55	G
5	-0.718	2.638	9.097	56	G
5	-0.760	2.744	9.211	57	G
5	-0.844	2.849	9.346	58	G
5	-1.055	2.976	9.592	59	G
5	-1.245	3.039	9.792	60	G
5	-1.414	3.060	9.962	61	G
5	-1.477	3.081	10.029	62	G
5	-1.688	3.145	10.250	63	G
5	-1.963	3.018	10.552	64	G
5	-2.216	2.997	10.806	65	G
5	-2.364	2.913	10.976	66	G
5	-2.343	2.828	11.063	67	G
5	-2.301	2.723	11.177	68	G
5	-2.301	2.659	11.240	69	G
5	-2.301	2.448	11.451	70	G
5	-2.279	2.343	11.559	71	G
5	-2.258	2.026	11.876	72	G
5	-2.279	1.794	12.109	73	G
5	-2.279	1.583	12.320	74	G
5	-2.279	1.435	12.468	75	G
5	-2.533	1.372	12.729	76	G
5	-2.638	1.182	12.946	77	G
5	-2.638	1.098	13.031	78	G
5	-2.638	0.971	13.157	79	G
5	-2.617	0.844	13.286	80	G
5	-2.575	0.781	13.362	81	G
5	-2.385	1.161	13.787	82	G
5	-2.111	1.330	14.109	83	G
5	-1.900	1.330	14.320	84	G
5	-1.731	1.330	14.489	85	G
5	-1.625	1.414	14.624	86	G
5	-1.435	1.541	14.852	87	G
5	-1.287	1.583	15.006	88	G
5	-1.182	1.667	15.141	89	G
5	-1.098	1.878	15.368	90	G
5	-1.034	2.089	15.589	91	G
5	-0.908	2.258	15.800	92	G
5	-0.781	2.469	16.046	93	G
5	-0.654	2.638	16.257	94	G
5	-0.591	2.723	16.362	95	G
5	-0.464	2.786	16.504	96	G
5	-0.317	2.849	16.665	97	G
5	-0.169	2.955	16.846	98	G
5	-0.021	2.976	16.996	99	G
5	0.021	2.892	17.090	100	G
5	0.084	2.849	17.166	101	G
5	0.084	2.702	17.314	102	G
5	0.169	2.702	17.398	103	G
5	0.274	2.659	17.512	104	G
5	0.485	2.533	17.758	105	G
5	0.633	2.406	17.953	106	G
5	0.675	2.111	18.251	107	G
5	0.781	1.984	18.416	108	G
5	0.781	2.005	18.437	109	G
5	0.802	1.836	18.607	110	G
5	0.760	1.562	18.885	111	G
5	0.591	1.330	19.172	112	G
5	0.401	1.309	19.363	113	G
5	0.359	1.287	19.410	114	G
5	0.295	1.520	19.651	115	G
5	0.485	1.731	19.935	116	G
5	0.570	1.963	20.182	117	G
5	0.528	2.174	20.397	118	G
5	0.528	2.301	20.524	119	G
5	0.528	2.469	20.692	120	G
5	0.422	2.575	20.842	121	G
5	0.338	2.680	20.977	122	G
5	0.169	2.765	21.166	123	G
5	-0.063	2.870	21.421	124	G
5	-0.190	2.913	21.554	125	G
5	-0.401	2.913	21.765	126	G
5	-0.570	2.828	21.954	127	G
5	-0.781	2.702	22.200	128	G
5	-1.034	2.469	22.544	129	G
5	-1.140	2.364	22.693	130	G
5	-1.266	2.279	22.845	131	G
5	-1.456	2.153	23.073	132	G
5	-1.773	1.963	23.443	133	G
5	-1.942	1.921	23.617	134	G
5	-2.132	1.857	23.817	135	G
5	-2.364	1.836	24.050	136	G
5	-2.554	1.815	24.241	137	G
5	-2.744	1.794	24.432	138	G
5	-2.955	1.667	24.678	139	G
5	-3.081	1.583	24.831	140	G
5	-3.187	1.583	24.936	141	G
5	-3.293	1.499	25.071	142	G
5	-3.187	1.562	25.194	143	G
5	-3.229	1.520	25.254	144	G
5	-3.314	1.435	25.373	145	G
5	-3.335	1.435	25.395	146	G
5	-3.229	1.625	25.612	147	G
5	-2.892	1.752	25.973	148	G
5	-2.786	1.836	26.108	149	G
5	-2.849	2.153	26.431	150	G
5	-2.892	2.322	26.605	151	G
5	-2.913	2.533	26.817	152	G
5	-2.934	2.596	26.883	153	G
5	-3.145	2.469	27.130	154	G
5	-3.229	2.512	27.224	155	G
5	-3.250	2.512	27.245	156	G
5	-3.314	2.490	27.312	157	G
5	-3.461	2.469	27.461	158	G
5	-3.567	2.427	27.575	159	R
5	-3.715	2.343	27.745	160	R
5	-3.736	2.406	27.812	161	R
5	-3.778	2.406	27.854	162	R
5	-3.883	2.406	27.959	163	R
5	-4.031	2.385	28.109	164	R
5	-4.137	2.385	28.214	165	R
5	-4.306	2.385	28.383	166	R
5	-4.474	2.279	28.582	167	R
5	-4.538	2.237	28.658	168	R
5	-4.601	2.174	28.748	169	R
5	-4.686	2.153	28.835	170	R
5	-4.791	2.111	28.948	171	R
5	-4.559	2.322	29.262	172	R
5	-4.496	2.448	29.404	173	R
5	-4.306	2.659	29.688	174	R
5	-4.052	2.702	29.944	175	R
5	-3.968	2.723	30.031	176	R
5	-3.926	2.680	30.091	177	R
5	-3.799	2.638	30.225	178	R
5	-3.736	2.554	30.330	179	R
5	-3.440	2.490	30.632	180	R
5	-3.293	2.533	30.786	181	G
5	-3.166	2.490	30.920	182	G
5	-3.018	2.406	31.090	183	G
5	-2.976	2.343	31.166	184	G
5	-2.786	2.153	31.434	185	G
5	-2.723	2.068	31.540	186	G
5	-2.638	1.942	31.692	187	G
5	-2.512	1.836	31.857	188	G
5	-2.237	1.773	32.139	189	G
5	-2.089	1.857	32.309	190	G
5	-1.921	2.005	32.533	191	G
5	-1.688	2.047	32.769	192	G
5	-1.330	2.153	33.143	193	G
5	-1.161	2.237	33.332	194	G
5	-1.055	2.343	33.481	195	G
5	-0.844	2.554	33.780	196	G
5	-0.654	2.680	34.008	197	G
5	-0.485	2.765	34.197	198	G
5	-0.148	2.828	34.540	199	G
5	0.000	2.828	34.688	200	G
5	0.148	2.765	34.849	201	G
5	0.401	2.680	35.116	202	G
5	0.507	2.617	35.239	203	G
5	0.675	2.427	35.493	204	G
5	0.718	2.322	35.607	205	G
5	0.739	2.195	35.735	206	G
5	0.739	1.878	36.051	207	G
5	0.739	1.667	36.263	208	G
5	0.739	1.477	36.453	209	G
5	0.696	1.203	36.730	210	G
5	0.696	0.971	36.962	211	G
5	0.633	0.760	37.183	212	G
5	0.528	0.718	37.296	213	G
5	0.338	0.654	37.497	214	G
5	0.338	0.443	37.708	215	G
5	0.401	0.295	37.868	216	G
5	0.422	0.169	37.997	217	G
5	0.485	-0.084	38.258	218	G
5	0.507	-0.401	38.575	219	G
5	0.549	-0.549	38.729	220	G
5	0.654	-0.696	38.910	221	G
5	0.654	-0.823	39.037	222	G
5	0.570	-0.992	39.226	223	G
5	0.549	-1.076	39.313	224	G
5	0.422	-1.393	39.654	225	G
5	0.295	-1.541	39.848	226	G
5	0.232	-1.625	39.954	227	G
5	0.232	-1.752	40.080	228	G
5	0.274	-1.900	40.234	229	G
5	0.274	-2.089	40.424	230	G
5	0.507	-1.921	40.711	231	G
5	0.464	-2.068	40.865	232	G
5	0.507	-2.111	40.924	233	G
5	0.549	-2.153	40.984	234	G
5	0.443	-2.322	41.183	235	G
5	0.422	-2.469	41.332	236	G
5	0.507	-2.702	41.580	237	G
5	0.549	-2.976	41.857	238	G
5	0.549	-3.166	42.047	239	G
5	0.443	-3.335	42.246	240	G
5	0.317	-3.525	42.475	241	G
5	0.211	-3.715	42.692	242	G
5	0.169	-3.841	42.825	243	G
5	0.422	-3.715	43.108	244	G
5	0.443	-3.799	43.195	245	G
5	0.464	-3.841	43.243	246	G
5	0.570	-4.010	43.442	247	G
5	0.633	-4.073	43.531	248	G
5	0.739	-4.284	43.767	249	G
5	0.865	-4.432	43.962	250	G
5	0.992	-4.559	44.141	251	G
5	1.076	-4.643	44.260	252	G
5	1.224	-4.833	44.501	253	G
5	1.224	-4.854	44.522	254	R
5	0.696	-4.432	45.198	255	R
5	0.549	-4.348	45.368	256	R
5	0.338	-4.200	45.626	257	R
5	0.274	-4.137	45.715	258	R
5	0.886	-4.411	46.386	259	R
5	1.034	-4.411	46.534	260	R
5	1.098	-4.052	46.898	261	R
5	1.245	-3.905	47.107	262	R
5	1.266	-3.820	47.194	263	R
5	1.287	-3.672	47.343	264	R
5	1.330	-3.525	47.497	265	R
5	1.266	-3.525	47.560	266	R
5	0.865	-3.841	48.071	267	R
5	0.739	-3.926	48.223	268	R
5	0.485	-3.757	48.528	269	R
5	0.422	-3.567	48.728	270	R
5	0.464	-3.377	48.923	271	G
5	0.528	-3.187	49.123	272	G
5	0.549	-2.807	49.503	273	G
5	0.485	-2.596	49.724	274	G
5	0.401	-2.385	49.951	275	G
5	0.338	-2.216	50.131	276	G
5	0.295	-2.047	50.305	277	G
5	0.274	-1.921	50.434	278	G
5	0.253	-1.688	50.667	279	G
5	0.338	-1.477	50.894	280	G
5	0.485	-1.309	51.118	281	G
5	0.654	-0.971	51.496	282	G
5	0.675	-0.696	51.771	283	G
5	0.675	-0.507	51.961	284	G
5	0.612	-0.422	52.067	285	G
5	0.507	-0.253	52.266	286	G
5	0.464	0.000	52.523	287	G
5	0.443	0.211	52.735	288	G
5	0.464	0.549	53.073	289	G
5	0.549	0.802	53.340	290	G
5	0.612	0.971	53.520	291	G
5	0.654	1.161	53.715	292	G
5	0.739	1.393	53.962	293	G
5	0.739	1.562	54.131	294	G
5	0.654	1.752	54.339	295	G
5	0.570	1.942	54.547	296	G
5	0.570	2.111	54.715	297	G
5	0.570	2.301	54.905	298	G
5	0.485	2.638	55.253	299	G
6	0.009	0.808	0.000	0	S
6	0.051	0.681	0.134	1	S
6	0.072	0.597	0.221	2	S
6	0.093	0.555	0.268	3	S
6	0.135	0.449	0.382	4	S
6	0.178	0.237	0.598	5	S
6	0.220	0.026	0.813	6	S
6	0.283	-0.207	1.054	7	S
6	0.305	-0.418	1.267	8	G
6	0.326	-0.651	1.500	9	G
6	0.410	-0.820	1.689	10	G
6	0.537	-1.137	2.031	11	G
6	0.622	-1.327	2.239	12	G
6	0.875	-1.454	2.523	13	G
6	0.960	-1.475	2.610	14	G
6	1.087	-1.433	2.744	15	G
6	1.319	-1.370	2.985	16	G
6	1.489	-1.243	3.196	17	G
6	1.510	-1.158	3.284	18	G
6	1.383	-1.095	3.425	19	G
6	1.362	-1.073	3.455	20	G
6	1.489	-0.989	3.608	21	G
6	1.573	-0.989	3.692	22	G
6	1.785	-0.925	3.913	23	G
6	1.933	-0.925	4.061	24	G
6	2.250	-0.989	4.385	25	G
6	2.440	-0.989	4.575	26	G
6	2.546	-0.925	4.698	27	G
6	2.673	-0.820	4.863	28	G
6	2.715	-0.777	4.923	29	G
6	2.757	-0.777	4.965	30	G
6	2.799	-0.883	5.079	31	G
6	2.799	-0.947	5.143	32	G
6	2.799	-0.968	5.164	33	G
6	2.799	-1.095	5.291	34	G
6	2.736	-1.222	5.432	35	G
6	2.609	-1.327	5.598	36	G
6	2.482	-1.433	5.763	37	G
6	2.229	-1.623	6.080	38	G
6	2.123	-1.666	6.194	39	G
6	1.996	-1.729	6.336	40	G
6	1.785	-1.814	6.563	41	G
6	1.594	-1.919	6.781	42	G
6	1.489	-2.004	6.916	43	G
6	1.404	-2.152	7.087	44	G
6	1.171	-2.321	7.374	45	G
6	1.066	-2.469	7.556	46	G
6	0.918	-2.723	7.850	47	G
6	0.833	-2.955	8.097	48	G
6	0.727	-3.082	8.263	49	G
6	0.601	-3.188	8.428	50	G
6	0.431	-3.463	8.750	51	G
6	0.389	-3.738	9.029	52	G
6	0.389	-3.843	9.134	53	G
6	0.410	-4.012	9.305	54	G
6	0.410	-3.991	9.326	55	G
6	0.410	-3.991	9.326	56	G
6	0.368	-3.949	9.386	57	G
6	0.220	-3.886	9.547	58	G
6	0.093	-3.843	9.680	59	G
6	0.072	-3.738	9.788	60	G
6	0.093	-3.568	9.959	61	G
6	0.199	-3.484	10.094	62	G
6	0.347	-3.505	10.244	63	G
6	0.495	-3.590	10.414	64	G
6	0.749	-3.484	10.689	65	G
6	0.981	-3.399	10.936	66	G
6	1.235	-3.399	11.190	67	G
6	1.319	-3.378	11.277	68	G
6	1.193	-3.505	11.457	69	G
6	1.150	-3.547	11.517	70	G
6	1.171	-3.568	11.546	71	G
6	1.277	-3.738	11.746	72	G
6	1.531	-3.970	12.090	73	G
6	1.742	-4.118	12.348	74	G
6	1.869	-4.160	12.482	75	G
6	2.123	-4.266	12.757	76	G
6	2.292	-4.351	12.946	77	G
6	2.377	-4.435	13.065	78	G
6	2.398	-4.456	13.095	79	G
6	2.482	-4.456	13.180	80	G
6	2.588	-4.435	13.288	81	G
6	2.694	-4.414	13.396	82	G
6	2.736	-4.414	13.438	83	G
6	2.821	-4.435	13.525	84	G
6	2.926	-4.372	13.648	85	G
6	3.011	-4.287	13.768	86	G
6	3.159	-4.160	13.963	87	G
6	3.434	-3.843	14.383	88	G
6	3.518	-3.738	14.518	89	G
6	3.603	-3.420	14.846	90	G
6	3.603	-3.251	15.015	91	G
6	3.603	-3.188	15.079	92	G
6	3.624	-3.019	15.249	93	G
6	3.624	-2.828	15.440	94	G
6	3.624	-2.680	15.588	95	G
6	3.709	-2.575	15.723	96	G
6	3.814	-2.363	15.959	97	G
6	3.878	-2.258	16.083	98	G
6	3.878	-2.046	16.294	99	G
6	3.878	-1.856	16.484	100	G
6	3.878	-1.644	16.696	101	G
6	3.772	-1.454	16.913	102	G
6	3.645	-1.179	17.216	103	G
6	3.561	-1.031	17.387	104	G
6	3.434	-0.820	17.633	105	G
6	3.286	-0.651	17.858	106	G
6	3.138	-0.545	18.040	107	G
6	2.947	-0.481	18.240	108	G
6	2.736	-0.355	18.487	109	G
6	2.525	-0.270	18.715	110	G
6	2.292	-0.249	18.948	111	G
6	2.186	-0.228	19.056	112	G
6	1.954	-0.122	19.312	113	G
6	1.742	0.026	19.570	114	G
6	1.573	0.068	19.744	115	G
6	1.467	0.132	19.867	116	G
6	1.319	0.259	20.062	117	G
6	1.066	0.428	20.367	118	G
6	0.918	0.512	20.538	119	G
6	0.749	0.639	20.749	120	G
6	0.516	0.808	21.037	121	G
6	0.305	0.956	21.295	122	G
6	0.072	1.041	21.542	123	G
6	-0.097	1.125	21.731	124	G
6	-0.330	1.273	22.007	125	G
6	-0.520	1.400	22.236	126	G
6	-0.668	1.485	22.406	127	G
6	-0.795	1.506	22.535	128	G
6	-0.985	1.569	22.735	129	G
6	-1.324	1.696	23.097	130	G
6	-1.450	1.760	23.238	131	G
6	-1.535	1.781	23.326	132	G
6	-1.704	1.760	23.496	133	G
6	-1.894	1.717	23.691	134	G
6	-2.085	1.717	23.881	135	G
6	-2.254	1.739	24.052	136	G
6	-2.423	1.887	24.277	137	G
6	-2.529	2.098	24.513	138	G
6	-2.634	2.373	24.807	139	G
6	-2.656	2.627	25.062	140	G
6	-2.634	2.859	25.296	141	G
6	-2.634	3.071	25.507	142	G
6	-2.698	3.345	25.789	143	G
6	-2.698	3.557	26.000	144	G
6	-2.740	3.789	26.237	145	G
6	-2.782	3.937	26.391	146	G
6	-2.846	4.064	26.533	147	G
6	-2.909	4.170	26.656	148	G
6	-3.015	4.445	26.950	149	G
6	-3.078	4.572	27.092	150	G
6	-3.205	4.699	27.272	151	G
6	-3.269	4.762	27.361	152	G
6	-3.438	4.762	27.531	153	G
6	-3.311	4.699	27.672	154	G
6	-3.269	4.889	27.867	155	G
6	-3.226	4.995	27.981	156	G
6	-3.248	5.122	28.110	157	G
6	-3.269	5.270	28.259	158	G
6	-3.269	5.418	28.407	159	G
6	-3.248	5.523	28.515	160	G
6	-3.184	5.629	28.638	161	G
6	-3.057	5.862	28.903	162	G
6	-2.994	6.115	29.165	163	G
6	-2.930	6.263	29.326	164	G
6	-2.909	6.369	29.434	165	G
6	-2.867	6.517	29.588	166	G
6	-2.719	6.686	29.812	167	G
6	-2.592	6.771	29.965	168	G
6	-2.402	6.876	30.182	169	G
6	-2.127	6.940	30.465	170	G
6	-1.873	6.961	30.719	171	G
6	-1.662	7.046	30.947	172	G
6	-1.514	7.088	31.101	173	G
6	-1.450	7.088	31.164	174	G
6	-1.345	7.088	31.270	175	G
6	-1.324	7.088	31.291	176	G
6	-1.176	6.876	31.549	177	G
6	-1.112	6.686	31.750	178	G
6	-1.049	6.454	31.991	179	G
6	-1.028	6.221	32.224	180	G
6	-1.049	5.988	32.458	181	G
6	-1.112	5.819	32.639	182	G
6	-1.176	5.714	32.762	183	G
6	-1.302	5.566	32.957	184	G
6	-1.472	5.333	33.244	185	G
6	-1.556	5.079	33.512	186	G
6	-1.683	4.826	33.795	187	G
6	-1.789	4.699	33.961	188	G
6	-1.852	4.593	34.084	189	G
6	-1.979	4.445	34.279	190	G
6	-2.106	4.297	34.474	191	G
6	-2.338	4.170	34.739	192	G
6	-2.465	4.085	34.891	193	G
6	-2.656	4.001	35.099	194	G
6	-2.740	3.916	35.219	195	G
6	-3.015	3.789	35.522	196	G
6	-3.269	3.684	35.797	197	G
6	-3.480	3.536	36.055	198	G
6	-3.628	3.451	36.225	199	G
6	-3.840	3.388	36.446	200	G
6	-3.966	3.282	36.611	201	G
6	-4.241	3.240	36.889	202	G
6	-4.474	3.134	37.145	203	G
6	-4.706	3.071	37.386	204	G
6	-4.939	3.049	37.619	205	G
6	-5.087	3.007	37.773	206	G
6	-5.066	3.303	38.070	207	G
6	-5.066	3.324	38.091	208	G
6	-5.066	3.515	38.281	209	G
6	-5.024	3.578	38.358	210	G
6	-4.749	3.367	38.704	211	G
6	-4.453	3.219	39.035	212	G
6	-4.241	3.261	39.251	213	G
6	-4.030	3.303	39.467	214	G
6	-3.776	3.324	39.721	215	G
6	-3.586	3.367	39.916	216	G
6	-3.396	3.515	40.157	217	G
6	-3.269	3.536	40.286	218	G
6	-3.036	3.641	40.541	219	G
6	-2.846	3.705	40.742	220	G
6	-2.656	3.768	40.942	221	G
6	-2.275	3.832	41.328	222	G
6	-2.127	3.768	41.489	223	G
6	-2.021	3.684	41.625	224	G
6	-1.937	3.599	41.744	225	G
6	-2.000	3.388	41.965	226	G
6	-1.894	3.472	42.100	227	G
6	-1.789	3.451	42.208	228	G
6	-1.620	3.367	42.397	229	G
6	-1.450	3.303	42.578	230	G
6	-1.218	3.219	42.825	231	G
6	-1.133	3.176	42.920	232	G
6	-1.070	3.049	43.062	233	G
6	-1.028	2.859	43.257	234	G
6	-1.028	2.690	43.426	235	G
6	-1.028	2.457	43.658	236	G
6	-1.154	2.267	43.887	237	G
6	-1.239	2.119	44.058	238	G
6	-1.302	1.887	44.299	239	G
6	-1.302	1.696	44.489	240	G
6	-1.324	1.400	44.786	241	G
6	-1.324	1.252	44.934	242	G
6	-1.324	1.041	45.145	243	G
6	-1.345	0.829	45.358	244	G
6	-1.366	0.639	45.549	245	G
6	-1.366	0.407	45.782	246	G
6	-1.366	0.174	46.014	247	G
6	-1.366	0.111	46.078	248	G
6	-1.408	0.005	46.192	249	G
6	-1.472	-0.185	46.392	250	G
6	-1.577	-0.333	46.574	251	G
6	-1.852	-0.651	46.994	252	G
6	-1.916	-0.883	47.235	253	G
6	-1.937	-1.158	47.510	254	G
6	-2.064	-1.285	47.690	255	G
6	-2.169	-1.412	47.855	256	G
6	-2.233	-1.623	48.076	257	G
6	-2.254	-1.835	48.288	258	G
6	-2.254	-2.046	48.500	259	G
6	-2.254	-2.236	48.690	260	G
6	-2.275	-2.427	48.881	261	G
6	-2.317	-2.702	49.160	262	G
6	-2.296	-2.998	49.456	263	G
6	-2.212	-3.294	49.764	264	G
6	-2.190	-3.442	49.914	265	G
6	-2.212	-3.526	50.001	266	G
6	-2.275	-3.632	50.124	267	G
6	-2.338	-3.822	50.325	268	G
6	-2.402	-3.928	50.448	269	G
6	-2.550	-4.076	50.657	270	G
6	-2.677	-4.224	50.852	271	G
6	-2.846	-4.414	51.107	272	G
6	-2.867	-4.710	51.404	273	G
6	-2.677	-4.668	51.599	274	G
6	-2.677	-4.774	51.704	275	G
6	-2.634	-4.837	51.780	276	G
6	-2.761	-4.795	51.914	277	G
6	-2.867	-4.816	52.022	278	G
6	-2.973	-4.774	52.136	279	G
6	-3.121	-4.731	52.290	280	G
6	-3.248	-4.731	52.417	281	G
6	-3.417	-4.858	52.628	282	G
6	-3.692	-4.964	52.923	283	G
6	-3.861	-5.048	53.112	284	G
6	-3.988	-5.154	53.277	285	G
6	-4.157	-5.239	53.466	286	G
6	-4.262	-5.323	53.601	287	G
6	-4.432	-5.387	53.782	288	G
6	-4.537	-5.471	53.917	289	G
6	-4.580	-5.514	53.977	290	G
6	-4.580	-5.535	53.998	291	G
6	-4.706	-5.535	54.125	292	G
6	-4.706	-5.535	54.125	293	G
6	-4.284	-5.831	54.641	294	G
6	-3.988	-6.021	54.993	295	G
6	-3.861	-6.169	55.188	296	G
6	-3.649	-6.211	55.404	297	G
6	-3.438	-6.317	55.640	298	G
6	-2.973	-6.550	56.160	299	G
7	-0.671	0.996	0.000	0	G
7	-0.778	0.996	0.107	1	G
7	-0.970	1.145	0.350	2	G
7	-1.098	1.230	0.504	3	G
7	-1.140	1.252	0.552	4	G
7	-1.332	1.316	0.754	5	G
7	-1.482	1.337	0.905	6	G
7	-1.652	1.401	1.087	7	G
7	-1.823	1.465	1.269	8	G
7	-1.994	1.508	1.445	9	G
7	-2.143	1.529	1.596	10	G
7	-2.378	1.401	1.864	11	R
7	-2.314	1.700	2.169	12	R
7	-2.314	1.678	2.191	13	R
7	-2.314	1.828	2.340	14	R
7	-2.314	1.913	2.425	15	R
7	-2.335	1.977	2.493	16	R
7	-2.506	1.956	2.665	17	R
7	-2.527	1.956	2.686	18	R
7	-2.527	1.870	2.771	19	R
7	-2.527	1.849	2.793	20	R
7	-2.591	1.870	2.860	21	R
7	-2.591	1.892	2.882	22	R
7	-2.335	1.508	3.343	23	R
7	-2.335	1.380	3.471	24	G
7	-2.335	1.230	3.621	25	G
7	-2.357	1.145	3.709	26	G
7	-2.421	0.953	3.911	27	G
7	-2.506	0.867	4.032	28	G
7	-2.549	0.718	4.187	29	G
7	-2.549	0.654	4.251	30	G
7	-2.613	1.060	4.662	31	G
7	-2.613	1.252	4.854	32	G
7	-2.527	1.444	5.064	33	G
7	-2.357	1.572	5.277	34	G
7	-2.229	1.636	5.420	35	G
7	-2.143	1.636	5.506	36	G
7	-1.909	1.614	5.741	37	G
7	-1.781	1.529	5.895	38	G
7	-1.652	1.465	6.038	39	G
7	-1.439	1.358	6.277	40	G
7	-1.226	1.358	6.490	41	G
7	-1.012	1.358	6.704	42	G
7	-0.906	1.316	6.818	43	G
7	-0.842	1.252	6.909	44	G
7	-0.778	1.252	6.973	45	G
7	-0.799	1.188	7.041	46	G
7	-0.756	1.188	7.083	47	G
7	-1.290	1.145	7.618	48	G
7	-1.375	1.145	7.704	49	G
7	-1.546	1.102	7.880	50	G
7	-1.610	1.038	7.970	51	G
7	-1.717	0.889	8.154	52	G
7	-1.823	0.739	8.337	53	G
7	-1.909	0.569	8.528	54	G
7	-1.930	0.462	8.637	55	G
7	-1.973	0.313	8.792	56	G
7	-1.951	0.697	9.177	57	G
7	-1.909	0.846	9.332	58	G
7	-1.802	1.145	9.649	59	G
7	-1.738	1.209	9.740	60	G
7	-1.759	1.316	9.849	61	G
7	-1.866	1.444	10.015	62	G
7	-2.058	1.572	10.246	63	G
7	-2.186	1.614	10.381	64	G
7	-2.378	1.678	10.584	65	G
7	-2.570	1.764	10.794	66	G
7	-2.698	1.828	10.937	67	G
7	-2.911	1.806	11.151	68	G
7	-3.103	1.721	11.362	69	G
7	-3.210	1.700	11.470	70	G
7	-3.103	1.828	11.637	71	G
7	-3.210	1.828	11.744	72	G
7	-3.295	1.806	11.832	73	G
7	-3.381	1.806	11.917	74	G
7	-3.637	1.849	12.177	75	G
7	-3.701	1.870	12.244	76	G
7	-3.914	1.806	12.467	77	G
7	-4.042	1.785	12.597	78	G
7	-4.064	1.764	12.627	79	R
7	-3.957	1.956	12.847	80	R
7	-3.936	1.977	12.877	81	R
7	-3.936	2.169	13.069	82	R
7	-3.573	2.318	13.461	83	R
7	-3.317	2.297	13.718	84	R
7	-3.082	2.190	13.976	85	R
7	-3.018	2.190	14.040	86	R
7	-3.039	1.956	14.275	87	G
7	-2.954	1.849	14.412	88	G
7	-2.719	1.806	14.651	89	G
7	-2.549	1.785	14.823	90	G
7	-2.058	1.572	15.358	91	G
7	-1.930	1.529	15.493	92	G
7	-1.802	1.444	15.647	93	G
7	-1.631	1.422	15.819	94	G
7	-1.460	1.401	15.991	95	G
7	-1.183	1.380	16.269	96	G
7	-0.927	1.358	16.526	97	G
7	-0.714	1.358	16.739	98	G
7	-0.586	1.358	16.867	99	G
7	-0.372	1.358	17.081	100	G
7	-0.073	1.401	17.382	101	G
7	0.268	1.422	17.725	102	G
7	0.353	1.486	17.831	103	G
7	0.481	1.593	17.998	104	G
7	0.737	1.678	18.268	105	G
7	0.929	1.700	18.461	106	G
7	1.185	1.828	18.747	107	G
7	1.228	1.913	18.843	108	G
7	1.228	2.062	18.992	109	G
7	1.207	2.169	19.101	110	G
7	1.143	2.425	19.365	111	G
7	1.143	2.596	19.535	112	G
7	1.143	2.660	19.599	113	G
7	0.993	2.425	19.878	114	G
7	0.972	2.382	19.925	115	G
7	0.737	2.382	20.160	116	G
7	0.567	2.233	20.387	117	G
7	0.545	2.212	20.417	118	G
7	1.100	2.169	20.974	119	G
7	1.377	2.212	21.254	120	G
7	1.441	1.998	21.477	121	G
7	1.527	1.870	21.631	122	G
7	1.719	1.700	21.888	123	G
7	1.826	1.614	22.024	124	G
7	2.082	1.294	22.434	125	G
7	2.188	1.145	22.618	126	G
7	2.231	1.102	22.678	127	G
7	2.252	0.996	22.787	128	G
7	2.018	1.145	23.065	129	G
7	1.783	1.230	23.315	130	G
7	1.698	1.145	23.436	131	G
7	1.698	1.209	23.500	132	G
7	1.719	1.124	23.588	133	G
7	1.634	1.038	23.708	134	G
7	1.441	0.846	23.980	135	G
7	1.313	0.697	24.177	136	G
7	1.185	0.441	24.463	137	G
7	1.143	0.270	24.639	138	G
7	1.121	-0.029	24.938	139	G
7	1.036	-0.199	25.129	140	G
7	0.929	-0.349	25.313	141	G
7	0.929	-0.477	25.441	142	G
7	0.993	-0.477	25.505	143	G
7	0.951	-0.626	25.660	144	G
7	0.929	-0.071	26.215	145	G
7	0.908	0.163	26.451	146	G
7	0.823	0.291	26.605	147	G
7	0.737	0.355	26.712	148	G
7	0.908	0.569	26.985	149	G
7	0.993	0.782	27.215	150	G
7	1.036	0.953	27.391	151	G
7	1.121	1.124	27.582	152	G
7	1.313	1.273	27.825	153	G
7	1.356	1.380	27.940	154	G
7	1.356	1.572	28.132	155	G
7	1.356	1.828	28.388	156	G
7	1.335	1.892	28.455	157	G
7	1.207	2.020	28.636	158	G
7	1.036	2.148	28.850	159	G
7	0.716	2.297	29.203	160	G
7	0.545	2.276	29.375	161	G
7	0.204	2.212	29.722	162	G
7	0.012	2.212	29.914	163	G
7	-0.159	2.297	30.105	164	G
7	-0.415	2.425	30.391	165	G
7	-0.650	2.446	30.627	166	G
7	-0.820	2.446	30.798	167	G
7	-1.204	2.425	31.183	168	G
7	-1.396	2.404	31.376	169	G
7	-1.631	2.340	31.619	170	G
7	-1.738	2.233	31.770	171	G
7	-1.781	2.169	31.847	172	G
7	-1.781	2.041	31.975	173	G
7	-1.866	1.828	32.205	174	G
7	-1.994	1.529	32.530	175	G
7	-2.122	1.380	32.726	176	G
7	-2.165	1.252	32.861	177	G
7	-2.058	0.953	33.179	178	G
7	-2.015	0.761	33.375	179	G
7	-1.887	0.526	33.643	180	G
7	-1.845	0.313	33.860	181	G
7	-1.845	0.185	33.988	182	G
7	-1.802	-0.157	34.332	183	G
7	-1.781	-0.413	34.589	184	G
7	-1.781	-0.733	34.909	185	G
7	-1.781	-0.968	35.144	186	G
7	-1.781	-0.904	35.208	187	G
7	-1.845	-0.946	35.285	188	G
7	-1.866	-0.989	35.333	189	G
7	-1.951	-1.010	35.421	190	G
7	-1.610	-0.583	35.967	191	G
7	-1.567	-0.583	36.010	192	G
7	-1.482	-0.285	36.321	193	G
7	-1.375	-0.242	36.436	194	G
7	-1.183	-0.093	36.679	195	G
7	-0.884	0.121	37.046	196	G
7	-0.820	0.206	37.153	197	G
7	-0.735	0.355	37.325	198	G
[truncated: 1,601 more rows]
