# Supplementary material for: Behavioral and pharmacological characterization of planarian nociception
Source: Front Mol Neurosci. 2024 May 1;17:1368009. doi: 10.3389/fnmol.2024.1368009 (PMC11094297; doi:10.3389/fnmol.2024.1368009)
Supplement: Supplementary file 1 [file Data_Sheet_1.ZIP › Article planarian nociception - code and data/arena/AITC50.csv]

n	x	y	L	t	behavior
1	-0.175	-1.368	0.000	0	R
1	-0.250	-1.331	0.084	1	R
1	-0.263	-1.318	0.102	2	R
1	-0.300	-1.281	0.155	3	R
1	-0.313	-1.318	0.195	4	R
1	-0.325	-1.281	0.234	5	R
1	-0.325	-1.281	0.234	6	R
1	-0.237	-1.268	0.323	7	R
1	-0.212	-1.243	0.359	8	R
1	-0.212	-1.256	0.371	9	R
1	-0.225	-1.256	0.384	10	R
1	-0.212	-1.281	0.412	11	R
1	-0.212	-1.306	0.437	12	R
1	-0.187	-1.318	0.465	13	R
1	-0.187	-1.293	0.490	14	R
1	-0.112	-1.205	0.606	15	R
1	-0.099	-1.143	0.670	16	R
1	-0.074	-1.193	0.726	17	R
1	-0.112	-1.268	0.810	18	R
1	-0.137	-1.281	0.838	19	R
1	-0.212	-1.281	0.913	20	R
1	-0.250	-1.281	0.951	21	R
1	-0.263	-1.143	1.089	22	R
1	-0.250	-1.180	1.129	23	R
1	-0.150	-1.193	1.230	24	R
1	-0.087	-1.218	1.298	25	R
1	-0.212	-1.218	1.423	26	R
1	-0.237	-1.230	1.451	27	R
1	-0.263	-1.205	1.487	28	R
1	-0.288	-1.168	1.532	29	R
1	-0.263	-1.205	1.577	30	R
1	-0.275	-1.256	1.629	31	R
1	-0.300	-1.293	1.674	32	R
1	-0.363	-1.368	1.772	33	R
1	-0.350	-1.394	1.800	34	R
1	-0.313	-1.368	1.845	35	R
1	-0.250	-1.331	1.919	36	R
1	-0.250	-1.293	1.956	37	R
1	-0.263	-1.243	2.008	38	R
1	-0.313	-1.168	2.098	39	R
1	-0.313	-1.105	2.161	40	R
1	-0.388	-0.992	2.297	41	R
1	-0.488	-0.892	2.439	42	R
1	-0.237	-0.980	2.705	43	R
1	-0.162	-1.030	2.795	44	R
1	-0.099	-1.042	2.859	45	R
1	0.026	-1.030	2.985	46	R
1	0.089	-1.030	3.048	47	R
1	0.026	-1.042	3.112	48	R
1	-0.037	-1.055	3.176	49	R
1	-0.137	-1.067	3.277	50	R
1	-0.187	-1.168	3.389	51	R
1	-0.401	-1.268	3.625	52	R
1	-0.714	-1.368	3.954	53	R
1	-0.689	-1.343	3.990	54	R
1	-0.388	-1.042	4.415	55	R
1	-0.187	-0.992	4.622	56	R
1	-0.125	-0.904	4.730	57	R
1	0.076	-0.842	4.940	58	R
1	0.202	-0.829	5.066	59	R
1	0.264	-0.854	5.134	60	R
1	0.315	-0.904	5.205	61	R
1	0.352	-0.929	5.250	62	R
1	0.465	-1.017	5.393	63	R
1	0.515	-1.067	5.464	64	R
1	0.515	-1.105	5.502	65	R
1	0.553	-1.143	5.555	66	R
1	0.051	-0.904	6.111	67	R
1	0.013	-0.867	6.164	68	R
1	-0.125	-0.854	6.302	69	R
1	-0.263	-0.716	6.498	70	R
1	-0.401	-0.528	6.731	71	R
1	-0.388	-0.415	6.844	72	R
1	-0.413	-0.264	6.997	73	S
1	-0.438	-0.164	7.101	74	S
1	-0.350	-0.014	7.275	75	S
1	-0.288	0.175	7.473	76	S
1	-0.200	0.237	7.581	77	S
1	-0.112	0.275	7.677	78	S
1	0.101	0.375	7.912	79	S
1	0.327	0.451	8.150	80	S
1	0.528	0.513	8.361	81	S
1	0.641	0.538	8.476	82	S
1	0.829	0.538	8.664	83	S
1	1.117	0.488	8.957	84	S
1	1.218	0.438	9.070	85	S
1	1.418	0.350	9.289	86	S
1	1.607	0.275	9.491	87	S
1	1.745	0.212	9.643	88	S
1	1.908	0.112	9.834	89	S
1	2.083	-0.001	10.040	90	S
1	2.209	-0.177	10.260	91	S
1	2.297	-0.340	10.440	92	S
1	2.384	-0.515	10.640	93	S
1	2.460	-0.666	10.810	94	S
1	2.510	-0.791	10.940	95	S
1	2.560	-0.992	11.150	96	S
1	2.560	-1.180	11.340	97	S
1	2.548	-1.343	11.500	98	S
1	2.548	-1.494	11.650	99	S
1	2.447	-1.720	11.900	100	S
1	2.435	-1.870	12.050	101	S
1	2.297	-2.096	12.320	102	S
1	2.196	-2.247	12.500	103	S
1	2.096	-2.322	12.620	104	S
1	2.021	-2.460	12.780	105	S
1	1.908	-2.648	13.000	106	S
1	1.795	-2.773	13.170	107	S
1	1.720	-2.949	13.360	108	S
1	1.607	-3.100	13.550	109	S
1	1.418	-3.225	13.770	110	S
1	1.255	-3.313	13.960	111	S
1	1.080	-3.388	14.150	112	S
1	0.867	-3.438	14.370	113	S
1	0.678	-3.488	14.560	114	S
1	0.440	-3.601	14.830	115	S
1	0.202	-3.689	15.080	116	S
1	0.101	-3.702	15.180	117	S
1	-0.074	-3.551	15.410	118	S
1	-0.263	-3.401	15.650	119	S
1	-0.363	-3.363	15.760	120	S
1	-0.564	-3.263	15.990	121	S
1	-0.664	-3.213	16.100	122	S
1	-0.814	-3.112	16.280	123	S
1	-0.865	-2.861	16.540	124	S
1	-0.915	-2.686	16.720	125	S
1	-1.003	-2.560	16.870	126	S
1	-1.040	-2.372	17.060	127	S
1	-1.103	-2.159	17.280	128	S
1	-1.191	-1.983	17.480	129	S
1	-1.178	-1.807	17.660	130	S
1	-1.103	-1.607	17.870	131	S
1	-1.090	-1.406	18.070	132	S
1	-1.040	-1.193	18.290	133	S
1	-0.965	-0.942	18.550	134	S
1	-0.827	-0.804	18.750	135	S
1	-0.727	-0.691	18.900	136	S
1	-0.676	-0.566	19.040	137	S
1	-0.564	-0.440	19.200	138	S
1	-0.488	-0.277	19.380	139	S
1	-0.438	-0.164	19.510	140	S
1	-0.275	-0.001	19.740	141	S
1	-0.012	0.049	20.010	142	S
1	0.177	0.062	20.190	143	S
1	0.402	0.112	20.430	144	S
1	0.540	0.150	20.570	145	S
1	0.716	0.212	20.760	146	S
1	1.017	0.313	21.070	147	S
1	1.205	0.338	21.260	148	S
1	1.356	0.388	21.420	149	S
1	1.481	0.438	21.560	150	S
1	1.632	0.488	21.720	151	S
1	1.795	0.538	21.890	152	S
1	1.983	0.526	22.070	153	S
1	2.171	0.513	22.260	154	S
1	2.359	0.463	22.460	155	S
1	2.623	0.363	22.740	156	S
1	2.824	0.325	22.940	157	S
1	3.024	0.300	23.150	158	S
1	3.338	0.313	23.460	159	S
1	3.564	0.325	23.690	160	S
1	3.789	0.300	23.910	161	S
1	3.940	0.200	24.090	162	S
1	4.091	0.087	24.280	163	S
1	4.291	-0.051	24.530	164	S
1	4.479	-0.164	24.750	165	S
1	4.592	-0.214	24.870	166	S
1	4.868	-0.202	25.150	167	S
1	5.094	-0.252	25.380	168	S
1	5.265	-0.288	25.550	169	S
1	5.518	-0.399	25.830	170	S
1	5.755	-0.478	26.080	171	S
1	5.834	-0.541	26.180	172	S
1	5.961	-0.588	26.310	173	S
1	6.135	-0.604	26.490	174	S
1	6.293	-0.651	26.650	175	S
1	6.498	-0.810	26.910	176	S
1	6.719	-0.904	27.150	177	S
1	6.814	-0.936	27.250	178	S
1	6.862	-1.015	27.350	179	S
1	6.846	-1.173	27.500	180	S
1	6.799	-1.300	27.640	181	S
1	6.767	-1.410	27.750	182	S
1	6.735	-1.473	27.830	183	S
1	6.704	-1.568	27.930	184	S
1	6.640	-1.726	28.100	185	S
1	6.593	-1.932	28.310	186	S
1	6.546	-2.027	28.410	187	S
1	6.530	-2.185	28.570	188	S
1	6.498	-2.374	28.760	189	S
1	6.403	-2.564	28.980	190	S
1	6.324	-2.722	29.150	191	S
1	6.277	-2.896	29.330	192	S
1	6.261	-3.101	29.540	193	S
1	6.119	-3.323	29.800	194	S
1	5.977	-3.512	30.040	195	S
1	5.803	-3.734	30.320	196	S
1	5.676	-3.987	30.600	197	S
1	5.518	-4.240	30.900	198	S
1	5.471	-4.382	31.050	199	S
1	5.360	-4.524	31.230	200	S
1	5.202	-4.682	31.450	201	S
1	5.044	-4.919	31.740	202	S
1	4.886	-5.077	31.960	203	S
1	4.712	-5.204	32.180	204	S
1	4.538	-5.346	32.400	205	S
1	4.428	-5.441	32.550	206	S
1	4.206	-5.630	32.840	207	S
1	4.096	-5.757	33.010	208	S
1	3.890	-5.931	33.280	209	S
1	3.716	-6.041	33.480	210	S
1	3.448	-6.152	33.770	211	S
1	3.226	-6.263	34.020	212	S
1	2.942	-6.389	34.330	213	S
1	2.768	-6.500	34.540	214	S
1	2.578	-6.595	34.750	215	S
1	2.230	-6.705	35.120	216	S
1	1.978	-6.784	35.380	217	S
1	1.693	-6.863	35.680	218	S
1	1.424	-6.879	35.950	219	S
1	1.203	-6.895	36.170	220	S
1	1.061	-6.911	36.310	221	S
1	0.761	-6.990	36.620	222	S
1	0.318	-7.021	37.060	223	S
1	0.286	-7.021	37.100	224	S
1	0.081	-7.037	37.300	225	S
1	-0.204	-7.037	37.590	226	S
1	-0.425	-7.069	37.810	227	S
1	-0.615	-7.053	38.000	228	S
1	-0.868	-6.990	38.260	229	S
1	-1.120	-6.974	38.510	230	S
1	-1.294	-6.974	38.690	231	S
1	-1.563	-6.911	38.960	232	S
1	-1.674	-6.863	39.080	233	S
1	-1.895	-6.784	39.320	234	S
1	-2.100	-6.737	39.530	235	S
1	-2.274	-6.689	39.710	236	S
1	-2.496	-6.595	39.950	237	S
1	-2.669	-6.500	40.150	238	S
1	-2.875	-6.405	40.380	239	S
1	-3.112	-6.294	40.640	240	S
1	-3.302	-6.200	40.850	241	S
1	-3.523	-6.105	41.090	242	S
1	-3.776	-5.947	41.390	243	S
1	-3.918	-5.836	41.570	244	S
1	-4.139	-5.662	41.850	245	S
1	-4.345	-5.536	42.090	246	S
1	-4.535	-5.362	42.350	247	S
1	-4.740	-5.204	42.610	248	S
1	-4.898	-5.014	42.860	249	S
1	-5.072	-4.856	43.090	250	S
1	-5.214	-4.650	43.340	251	S
1	-5.357	-4.461	43.580	252	S
1	-5.451	-4.350	43.720	253	S
1	-5.609	-4.176	43.960	254	S
1	-5.704	-3.971	44.180	255	S
1	-5.799	-3.844	44.340	256	S
1	-5.989	-3.576	44.670	257	S
1	-6.084	-3.402	44.870	258	S
1	-6.163	-3.244	45.050	259	S
1	-6.131	-3.228	45.080	260	S
1	-6.052	-3.244	45.160	261	S
1	-6.052	-3.260	45.180	262	S
1	-6.131	-3.101	45.350	263	S
1	-6.163	-3.022	45.440	264	S
1	-6.242	-2.754	45.720	265	S
1	-6.305	-2.611	45.880	266	S
1	-6.352	-2.390	46.100	267	S
1	-6.400	-2.201	46.300	268	S
1	-6.479	-2.042	46.470	269	S
1	-6.210	-2.311	46.850	270	S
1	-6.084	-2.453	47.040	271	S
1	-5.910	-2.643	47.300	272	S
1	-5.799	-2.817	47.510	273	S
1	-5.847	-2.991	47.690	274	S
1	-5.973	-3.101	47.860	275	S
1	-5.989	-3.291	48.050	276	S
1	-5.957	-3.449	48.210	277	S
1	-5.831	-3.702	48.490	278	S
1	-5.673	-3.797	48.670	279	S
1	-5.894	-3.544	49.010	280	S
1	-5.752	-3.686	49.210	281	S
1	-5.625	-3.987	49.540	282	S
1	-5.436	-4.271	49.880	283	S
1	-5.341	-4.429	50.060	284	S
1	-5.230	-4.571	50.240	285	S
1	-5.167	-4.730	50.410	286	S
1	-5.056	-4.840	50.570	287	S
1	-4.867	-5.046	50.850	288	S
1	-4.471	-5.346	51.350	289	S
1	-4.456	-5.393	51.400	290	S
1	-4.408	-5.441	51.460	291	S
1	-4.282	-5.504	51.600	292	S
1	-3.966	-5.678	51.970	293	S
1	-3.760	-5.852	52.230	294	S
1	-3.507	-6.026	52.540	295	S
1	-3.254	-6.168	52.830	296	S
1	-3.065	-6.294	53.060	297	S
1	-2.859	-6.405	53.290	298	S
1	-2.685	-6.468	53.480	299	S
2	-0.932	0.590	0.000	0	R
2	-0.994	0.730	0.153	1	R
2	-0.948	0.590	0.300	2	R
2	-0.886	0.715	0.439	3	R
2	-0.886	0.730	0.455	4	R
2	-0.901	0.730	0.470	5	R
2	-0.963	0.730	0.533	6	R
2	-1.026	0.715	0.597	7	R
2	-1.057	0.699	0.631	8	R
2	-0.994	0.699	0.694	9	R
2	-0.963	0.761	0.763	10	R
2	-1.041	0.839	0.873	11	R
2	-1.119	0.886	0.964	12	R
2	-1.165	0.792	1.068	13	R
2	-1.181	0.901	1.178	14	R
2	-1.181	0.948	1.224	15	R
2	-1.134	0.963	1.273	16	R
2	-1.134	0.917	1.320	17	R
2	-1.134	0.870	1.367	18	R
2	-1.103	0.761	1.480	19	R
2	-1.119	0.839	1.559	20	R
2	-1.103	0.870	1.594	21	R
2	-1.212	0.932	1.719	22	R
2	-1.134	0.870	1.819	23	R
2	-1.041	0.870	1.912	24	R
2	-1.026	0.901	1.946	25	R
2	-0.932	0.979	2.068	26	R
2	-0.855	0.979	2.146	27	R
2	-0.808	0.979	2.192	28	R
2	-0.824	0.994	2.214	29	R
2	-0.855	1.134	2.357	30	R
2	-0.886	0.994	2.501	31	R
2	-0.932	0.932	2.578	32	R
2	-0.963	0.886	2.634	33	R
2	-1.010	0.839	2.700	34	R
2	-1.010	0.668	2.871	35	R
2	-0.994	0.559	2.981	36	R
2	-0.917	0.497	3.081	37	R
2	-0.870	0.420	3.171	38	R
2	-0.870	0.357	3.233	39	R
2	-0.870	0.295	3.295	40	R
2	-0.979	0.357	3.421	41	R
2	-1.119	0.466	3.598	42	R
2	-1.196	0.590	3.744	43	R
2	-1.305	0.777	3.960	44	R
2	-1.228	0.886	4.094	45	R
2	-1.165	0.948	4.182	46	R
2	-1.119	0.824	4.315	47	R
2	-1.134	0.808	4.337	48	R
2	-0.979	0.637	4.568	49	R
2	-0.979	0.637	4.568	50	R
2	-0.839	0.559	4.728	51	R
2	-0.917	0.482	4.837	52	R
2	-0.901	0.249	5.071	53	R
2	-0.886	0.202	5.120	54	R
2	-0.901	0.202	5.136	55	R
2	-0.963	0.466	5.407	56	R
2	-1.041	0.575	5.541	57	R
2	-1.259	0.792	5.848	58	R
2	-1.259	0.886	5.942	59	R
2	-1.181	1.026	6.102	60	G
2	-1.165	1.134	6.212	61	G
2	-1.134	1.305	6.385	62	G
2	-1.103	1.383	6.469	63	G
2	-1.010	1.507	6.624	64	G
2	-0.808	1.725	6.921	65	G
2	-0.730	1.802	7.031	66	G
2	-0.637	1.896	7.163	67	G
2	-0.528	1.942	7.281	68	G
2	-0.388	1.989	7.429	69	G
2	-0.249	2.051	7.582	70	G
2	-0.202	2.051	7.628	71	S
2	0.047	2.082	7.879	72	S
2	0.218	2.098	8.050	73	S
2	0.326	2.113	8.160	74	S
2	0.590	2.129	8.425	75	S
2	0.792	2.144	8.627	76	S
2	0.948	2.175	8.786	77	S
2	1.088	2.191	8.927	78	S
2	1.181	2.269	9.048	79	S
2	1.274	2.284	9.143	80	S
2	1.336	2.206	9.242	81	S
2	1.398	2.160	9.320	82	S
2	1.585	2.020	9.553	83	S
2	1.678	1.927	9.685	84	S
2	1.740	1.849	9.784	85	S
2	1.787	1.787	9.862	86	S
2	1.896	1.663	10.030	87	S
2	1.911	1.616	10.080	88	S
2	1.756	1.585	10.230	89	S
2	1.647	1.476	10.390	90	S
2	1.569	1.383	10.510	91	S
2	1.538	1.290	10.610	92	S
2	1.585	0.963	10.940	93	S
2	1.585	0.855	11.050	94	S
2	1.585	0.715	11.190	95	S
2	1.585	0.544	11.360	96	S
2	1.632	0.295	11.610	97	S
2	1.507	0.140	11.810	98	S
2	1.445	0.031	11.930	99	S
2	1.398	-0.155	12.130	100	S
2	1.383	-0.311	12.280	101	S
2	1.259	-0.544	12.550	102	S
2	1.072	-0.777	12.850	103	S
2	0.994	-0.870	12.970	104	S
2	0.839	-0.917	13.130	105	S
2	0.482	-1.072	13.520	106	S
2	0.388	-1.026	13.620	107	S
2	0.311	-1.243	13.850	108	S
2	0.124	-1.398	14.100	109	S
2	0.016	-1.569	14.300	110	S
2	-0.078	-1.678	14.440	111	S
2	-0.186	-1.802	14.610	112	S
2	-0.388	-1.849	14.810	113	S
2	-0.637	-1.880	15.070	114	S
2	-0.761	-1.880	15.190	115	S
2	-0.917	-1.880	15.350	116	S
2	-1.057	-1.973	15.510	117	S
2	-1.290	-2.051	15.760	118	S
2	-1.414	-2.160	15.920	119	S
2	-1.523	-2.253	16.070	120	S
2	-1.771	-2.471	16.400	121	S
2	-1.896	-2.626	16.600	122	S
2	-1.911	-2.750	16.720	123	S
2	-1.958	-2.968	16.940	124	S
2	-1.989	-3.139	17.120	125	S
2	-2.051	-3.325	17.310	126	S
2	-2.098	-3.574	17.570	127	S
2	-2.393	-3.807	17.940	128	S
2	-2.300	-3.853	18.050	129	S
2	-2.300	-3.978	18.170	130	S
2	-2.408	-4.164	18.390	131	S
2	-2.579	-4.304	18.610	132	S
2	-2.766	-4.553	18.920	133	S
2	-2.766	-4.677	19.040	134	S
2	-2.828	-4.786	19.170	135	S
2	-2.890	-4.879	19.280	136	S
2	-2.890	-5.159	19.560	137	S
2	-2.843	-5.361	19.770	138	S
2	-2.843	-5.578	19.990	139	S
2	-2.750	-5.656	20.110	140	S
2	-2.766	-5.703	20.160	141	S
2	-2.812	-5.718	20.210	142	S
2	-2.766	-5.873	20.370	143	S
2	-2.704	-6.029	20.540	144	S
2	-2.471	-6.184	20.820	145	S
2	-2.284	-6.277	21.020	146	S
2	-2.051	-6.324	21.260	147	S
2	-1.771	-6.386	21.550	148	S
2	-1.492	-6.402	21.830	149	S
2	-1.228	-6.479	22.100	150	S
2	-0.963	-6.526	22.370	151	S
2	-0.730	-6.557	22.610	152	S
2	-0.513	-6.588	22.830	153	S
2	-0.342	-6.635	23.000	154	S
2	-0.078	-6.650	23.270	155	S
2	0.155	-6.666	23.500	156	S
2	0.357	-6.650	23.700	157	S
2	0.466	-6.619	23.820	158	S
2	0.637	-6.619	23.990	159	S
2	0.948	-6.650	24.300	160	S
2	1.228	-6.588	24.590	161	S
2	1.492	-6.526	24.860	162	S
2	1.725	-6.479	25.100	163	S
2	1.942	-6.433	25.320	164	S
2	2.175	-6.340	25.570	165	S
2	2.393	-6.309	25.790	166	S
2	2.595	-6.246	26.000	167	S
2	2.875	-6.138	26.300	168	S
2	3.045	-6.044	26.500	169	S
2	3.341	-5.858	26.840	170	S
2	3.496	-5.780	27.020	171	S
2	3.667	-5.671	27.220	172	S
2	4.009	-5.501	27.600	173	S
2	4.102	-5.423	27.720	174	S
2	4.289	-5.267	27.970	175	S
2	4.413	-5.143	28.140	176	S
2	4.724	-4.910	28.530	177	S
2	4.926	-4.755	28.790	178	S
2	5.097	-4.568	29.040	179	S
2	5.236	-4.397	29.260	180	S
2	5.423	-4.180	29.550	181	S
2	5.532	-4.055	29.710	182	S
2	5.609	-3.885	29.900	183	S
2	5.718	-3.745	30.080	184	S
2	5.905	-3.496	30.390	185	S
2	6.029	-3.294	30.620	186	S
2	6.138	-3.030	30.910	187	S
2	6.184	-2.859	31.090	188	S
2	6.277	-2.688	31.280	189	S
2	6.355	-2.502	31.480	190	S
2	6.371	-2.408	31.580	191	S
2	6.433	-2.253	31.750	192	S
2	6.495	-2.004	32.000	193	S
2	6.557	-1.771	32.240	194	S
2	6.604	-1.585	32.440	195	S
2	6.650	-1.336	32.690	196	S
2	6.666	-1.165	32.860	197	S
2	6.713	-0.792	33.240	198	S
2	6.728	-0.590	33.440	199	S
2	6.759	-0.388	33.640	200	S
2	6.790	0.140	34.170	201	S
2	6.806	0.466	34.500	202	S
2	6.930	0.420	34.630	203	S
2	6.681	0.684	34.990	204	S
2	6.650	0.963	35.280	205	S
2	6.650	1.134	35.450	206	S
2	6.588	1.367	35.690	207	S
2	6.542	1.585	35.910	208	S
2	6.526	1.896	36.220	209	S
2	6.417	2.315	36.660	210	S
2	6.340	2.408	36.780	211	S
2	6.246	2.564	36.960	212	S
2	6.200	2.750	37.150	213	S
2	6.153	2.906	37.310	214	S
2	5.982	3.154	37.610	215	S
2	5.858	3.403	37.890	216	S
2	5.656	3.667	38.220	217	S
2	5.423	3.993	38.630	218	S
2	5.283	4.211	38.880	219	S
2	5.065	4.428	39.190	220	S
2	4.848	4.724	39.560	221	S
2	4.708	4.895	39.780	222	S
2	4.553	5.003	39.970	223	S
2	4.273	5.205	40.310	224	S
2	4.040	5.345	40.590	225	S
2	3.931	5.438	40.730	226	S
2	3.729	5.594	40.980	227	S
2	3.465	5.718	41.280	228	S
2	3.170	5.858	41.600	229	S
2	2.983	5.951	41.810	230	S
2	2.843	6.044	41.980	231	S
2	2.688	6.122	42.150	232	S
2	2.439	6.231	42.420	233	S
2	2.175	6.340	42.710	234	S
2	1.911	6.417	42.990	235	S
2	1.678	6.479	43.230	236	S
2	1.430	6.557	43.490	237	S
2	1.103	6.635	43.820	238	S
2	0.870	6.635	44.060	239	S
2	0.606	6.681	44.320	240	S
2	0.357	6.713	44.570	241	S
2	0.124	6.713	44.810	242	S
2	-0.109	6.681	45.040	243	S
2	-0.295	6.619	45.240	244	S
2	-0.528	6.619	45.470	245	S
2	-0.746	6.588	45.690	246	S
2	-1.057	6.557	46.000	247	S
2	-1.336	6.511	46.290	248	S
2	-1.569	6.464	46.530	249	S
2	-1.927	6.324	46.910	250	S
2	-2.160	6.277	47.150	251	S
2	-2.377	6.169	47.390	252	S
2	-2.704	5.982	47.770	253	S
2	-2.890	5.920	47.960	254	S
2	-3.154	5.811	48.250	255	S
2	-3.403	5.703	48.520	256	S
2	-3.589	5.547	48.760	257	S
2	-3.776	5.361	49.030	258	S
2	-3.947	5.205	49.260	259	S
2	-4.102	5.143	49.420	260	S
2	-4.273	5.019	49.640	261	S
2	-4.584	4.786	50.020	262	S
2	-4.739	4.599	50.270	263	S
2	-4.926	4.397	50.540	264	S
2	-5.112	4.133	50.860	265	S
2	-5.330	3.916	51.170	266	S
2	-5.469	3.745	51.390	267	S
2	-5.547	3.574	51.580	268	S
2	-5.703	3.356	51.850	269	S
2	-5.811	3.232	52.010	270	S
2	-5.858	2.952	52.300	271	S
2	-5.920	2.781	52.480	272	S
2	-6.013	2.610	52.670	273	S
2	-6.138	2.331	52.980	274	S
2	-6.246	2.036	53.290	275	S
2	-6.355	1.756	53.590	276	S
2	-6.402	1.632	53.730	277	S
2	-6.417	1.383	53.980	278	S
2	-6.448	1.228	54.130	279	S
2	-6.464	1.026	54.340	280	S
2	-6.557	0.730	54.650	281	S
2	-6.557	0.482	54.900	282	S
2	-6.542	0.326	55.050	283	S
2	-6.542	0.140	55.240	284	S
2	-6.557	-0.047	55.430	285	S
2	-6.604	-0.295	55.680	286	S
2	-6.588	-0.497	55.880	287	S
2	-6.511	-0.777	56.170	288	S
2	-6.479	-1.057	56.450	289	S
2	-6.448	-1.243	56.640	290	S
2	-6.402	-1.538	56.940	291	S
2	-6.402	-1.554	56.960	292	S
2	-6.355	-1.709	57.120	293	S
2	-6.309	-1.849	57.270	294	S
2	-6.277	-2.067	57.490	295	S
2	-6.231	-2.331	57.750	296	S
2	-6.107	-2.579	58.030	297	S
2	-6.044	-2.735	58.200	298	S
2	-2.685	-6.468	53.480	299	S
3	-0.750	0.469	0.000	0	R
3	-0.766	0.516	0.049	1	R
3	-0.734	0.547	0.094	2	R
3	-0.719	0.484	0.158	3	R
3	-0.719	0.484	0.158	4	R
3	-0.719	0.500	0.174	5	R
3	-0.719	0.484	0.189	6	R
3	-0.719	0.484	0.189	7	R
3	-0.719	0.484	0.189	8	R
3	-0.688	0.547	0.259	9	R
3	-0.719	0.500	0.315	10	R
3	-0.719	0.484	0.331	11	R
3	-0.688	0.484	0.362	12	R
3	-0.656	0.422	0.432	13	R
3	-0.656	0.422	0.432	14	R
3	-0.656	0.422	0.432	15	R
3	-0.656	0.422	0.432	16	R
3	-0.656	0.422	0.432	17	R
3	-0.656	0.406	0.448	18	R
3	-0.594	0.406	0.510	19	R
3	-0.625	0.344	0.580	20	R
3	-0.641	0.406	0.645	21	R
3	-0.625	0.406	0.660	22	R
3	-0.547	0.453	0.751	23	R
3	-0.594	0.422	0.808	24	R
3	-0.625	0.328	0.907	25	R
3	-0.641	0.266	0.971	26	R
3	-0.641	0.203	1.033	27	R
3	-0.625	0.156	1.083	28	R
3	-0.625	0.094	1.145	29	R
3	-0.797	0.047	1.324	30	R
3	-0.797	0.047	1.324	31	R
3	-0.844	0.063	1.373	32	R
3	-0.844	0.063	1.373	33	R
3	-0.625	0.078	1.592	34	R
3	-0.656	0.031	1.649	35	R
3	-0.703	0.000	1.705	36	R
3	-0.859	-0.219	1.974	37	R
3	-0.906	-0.266	2.040	38	R
3	-0.969	-0.312	2.118	39	R
3	-1.000	-0.297	2.153	40	G
3	-1.125	-0.312	2.279	41	G
3	-1.234	-0.312	2.388	42	G
3	-1.234	-0.312	2.388	43	G
3	-1.297	-0.297	2.453	44	G
3	-1.359	-0.250	2.531	45	G
3	-1.422	-0.188	2.619	46	G
3	-1.453	-0.109	2.704	47	G
3	-1.453	-0.031	2.782	48	G
3	-1.453	0.047	2.860	49	G
3	-1.406	0.109	2.938	50	G
3	-1.344	0.234	3.078	51	G
3	-1.297	0.312	3.169	52	G
3	-1.234	0.359	3.247	53	G
3	-1.156	0.422	3.347	54	G
3	-1.094	0.469	3.425	55	G
3	-1.047	0.547	3.516	56	G
3	-0.922	0.547	3.641	57	G
3	-0.797	0.531	3.767	58	G
3	-0.750	0.531	3.814	59	G
3	-0.656	0.578	3.919	60	G
3	-0.547	0.594	4.029	61	G
3	-0.453	0.516	4.151	62	G
3	-0.375	0.438	4.262	63	G
3	-0.344	0.406	4.306	64	G
3	-0.313	0.359	4.362	65	G
3	-0.250	0.297	4.451	66	G
3	-0.172	0.234	4.551	67	G
3	-0.078	0.141	4.683	68	G
3	-0.063	0.047	4.778	69	G
3	-0.063	-0.016	4.841	70	G
3	-0.031	-0.094	4.925	71	G
3	-0.016	-0.203	5.036	72	G
3	-0.016	-0.312	5.145	73	G
3	-0.031	-0.344	5.180	74	G
3	-0.031	-0.359	5.196	75	G
3	-0.078	-0.516	5.359	76	G
3	-0.125	-0.609	5.463	77	G
3	-0.172	-0.672	5.542	78	G
3	-0.266	-0.719	5.646	79	G
3	-0.391	-0.750	5.775	80	G
3	-0.453	-0.891	5.929	81	G
3	-0.516	-0.906	5.994	82	G
3	-0.609	-0.938	6.092	83	G
3	-0.750	-0.953	6.234	84	G
3	-0.797	-0.969	6.283	85	G
3	-0.875	-0.984	6.363	86	G
3	-1.078	-0.984	6.566	87	G
3	-1.125	-0.984	6.613	88	G
3	-1.203	-0.938	6.704	89	G
3	-1.281	-0.922	6.784	90	G
3	-1.344	-0.906	6.848	91	G
3	-1.406	-0.906	6.911	92	G
3	-1.469	-0.859	6.989	93	G
3	-1.547	-0.812	7.080	94	G
3	-1.641	-0.750	7.193	95	G
3	-1.688	-0.781	7.249	96	G
3	-1.859	-0.719	7.432	97	G
3	-1.875	-0.656	7.496	98	G
3	-1.922	-0.547	7.615	99	G
3	-1.891	-0.531	7.650	100	G
3	-1.813	-0.469	7.750	101	S
3	-1.781	-0.406	7.820	102	S
3	-1.750	-0.281	7.949	103	S
3	-1.734	-0.203	8.029	104	S
3	-1.688	-0.078	8.162	105	S
3	-1.641	0.031	8.281	106	S
3	-1.594	0.109	8.372	107	S
3	-1.594	0.234	8.497	108	S
3	-1.578	0.328	8.592	109	S
3	-1.563	0.422	8.687	110	S
3	-1.563	0.469	8.734	111	S
3	-1.516	0.594	8.868	112	S
3	-1.500	0.734	9.009	113	S
3	-1.484	0.828	9.104	114	S
3	-1.469	0.969	9.246	115	S
3	-1.438	1.062	9.345	116	S
3	-1.406	1.234	9.519	117	S
3	-1.406	1.359	9.644	118	S
3	-1.406	1.469	9.754	119	S
3	-1.359	1.578	9.873	120	S
3	-1.297	1.672	9.985	121	S
3	-1.281	1.703	10.020	122	S
3	-1.203	1.750	10.110	123	S
3	-1.063	1.672	10.270	124	G
3	-1.000	1.656	10.340	125	G
3	-0.891	1.641	10.450	126	G
3	-0.828	1.609	10.520	127	G
3	-0.688	1.562	10.670	128	G
3	-0.609	1.547	10.740	129	G
3	-0.531	1.516	10.830	130	G
3	-0.406	1.516	10.950	131	G
3	-0.359	1.484	11.010	132	G
3	-0.297	1.422	11.100	133	S
3	-0.219	1.359	11.200	134	S
3	-0.141	1.297	11.300	135	S
3	-0.094	1.266	11.360	136	S
3	0.063	1.125	11.570	137	S
3	0.125	1.062	11.650	138	S
3	0.156	1.000	11.720	139	S
3	0.266	0.922	11.860	140	S
3	0.391	0.859	12.000	141	S
3	0.469	0.844	12.080	142	S
3	0.578	0.812	12.190	143	S
3	0.703	0.766	12.320	144	S
3	0.844	0.672	12.490	145	S
3	0.953	0.625	12.610	146	S
3	1.094	0.625	12.750	147	S
3	1.281	0.641	12.940	148	S
3	1.375	0.609	13.040	149	S
3	1.437	0.594	13.100	150	S
3	1.516	0.578	13.180	151	S
3	1.594	0.562	13.260	152	S
3	1.656	0.562	13.330	153	S
3	1.875	0.500	13.550	154	S
3	1.953	0.453	13.650	155	S
3	1.984	0.422	13.690	156	S
3	2.078	0.391	13.790	157	S
3	2.219	0.328	13.940	158	S
3	2.312	0.281	14.050	159	S
3	2.359	0.266	14.100	160	S
3	2.500	0.141	14.280	161	S
3	2.609	0.031	14.440	162	S
3	2.656	0.016	14.490	163	S
3	2.656	0.031	14.500	164	S
3	2.812	0.031	14.660	165	S
3	2.906	0.000	14.760	166	S
3	2.969	-0.031	14.830	167	S
3	3.047	-0.063	14.910	168	S
3	3.187	-0.156	15.080	169	S
3	3.297	-0.219	15.210	170	S
3	3.422	-0.250	15.340	171	S
3	3.500	-0.281	15.420	172	S
3	3.531	-0.297	15.460	173	S
3	3.687	-0.438	15.670	174	S
3	3.734	-0.469	15.720	175	S
3	3.781	-0.516	15.790	176	S
3	3.844	-0.562	15.870	177	S
3	3.875	-0.578	15.900	178	S
3	3.984	-0.562	16.010	179	S
3	4.062	-0.531	16.100	180	S
3	4.094	-0.438	16.200	181	S
3	4.250	-0.406	16.350	182	S
3	4.297	-0.391	16.400	183	S
3	4.375	-0.281	16.540	184	S
3	4.469	-0.234	16.640	185	S
3	4.531	-0.219	16.710	186	S
3	4.672	-0.172	16.860	187	S
3	4.781	-0.156	16.970	188	S
3	4.906	-0.125	17.100	189	S
3	5.000	-0.063	17.210	190	S
3	5.078	0.016	17.320	191	S
3	5.109	0.063	17.380	192	S
3	5.219	0.109	17.490	193	S
3	5.266	0.125	17.540	194	S
3	5.328	0.188	17.630	195	S
3	5.500	0.234	17.810	196	S
3	5.562	0.297	17.900	197	S
3	5.609	0.328	17.950	198	S
3	5.641	0.375	18.010	199	S
3	5.797	0.422	18.170	200	S
3	5.844	0.469	18.240	201	S
3	5.875	0.500	18.280	202	S
3	5.922	0.547	18.350	203	S
3	5.984	0.594	18.430	204	S
3	6.109	0.609	18.560	205	S
3	6.156	0.625	18.600	206	S
3	6.328	0.703	18.790	207	S
3	6.375	0.719	18.840	208	S
3	6.406	0.734	18.880	209	S
3	6.484	0.766	18.960	210	S
3	6.547	0.828	19.050	211	S
3	6.672	0.922	19.210	212	S
3	6.687	0.953	19.240	213	S
3	6.719	1.031	19.330	214	S
3	6.719	1.047	19.340	215	S
3	6.734	1.031	19.360	216	S
3	6.734	1.047	19.380	217	S
3	6.719	1.250	19.580	218	S
3	6.703	1.406	19.740	219	S
3	6.687	1.531	19.870	220	S
3	6.687	1.625	19.960	221	S
3	6.672	1.719	20.050	222	S
3	6.625	1.828	20.170	223	S
3	6.578	1.953	20.310	224	S
3	6.547	2.000	20.360	225	S
3	6.531	2.047	20.410	226	S
3	6.531	2.141	20.510	227	S
3	6.500	2.234	20.610	228	S
3	6.469	2.297	20.680	229	S
3	6.437	2.359	20.740	230	S
3	6.422	2.453	20.840	231	S
3	6.328	2.609	21.020	232	S
3	6.281	2.687	21.110	233	S
3	6.266	2.703	21.140	234	S
3	6.219	2.797	21.240	235	S
3	6.203	2.875	21.320	236	S
3	6.172	2.937	21.390	237	S
3	6.109	3.016	21.490	238	S
3	6.047	3.109	21.600	239	S
3	5.969	3.250	21.760	240	S
3	5.969	3.250	21.760	241	G
3	5.969	3.250	21.760	242	G
3	5.922	3.281	21.820	243	G
3	5.859	3.344	21.910	244	G
3	5.781	3.500	22.080	245	G
3	5.750	3.562	22.150	246	G
3	5.687	3.656	22.270	247	G
3	5.562	3.781	22.440	248	G
3	5.531	3.828	22.500	249	G
3	5.500	3.875	22.550	250	G
3	5.437	3.953	22.650	251	G
3	5.375	3.953	22.720	252	G
3	5.266	4.000	22.840	253	G
3	5.187	4.078	22.950	254	G
3	5.094	4.141	23.060	255	G
3	5.109	4.125	23.080	256	G
3	4.984	4.125	23.210	257	G
3	4.906	4.125	23.280	258	G
3	4.844	4.141	23.350	259	G
3	4.781	4.172	23.420	260	G
3	4.687	4.250	23.540	261	G
3	4.687	4.250	23.540	262	G
3	4.609	4.312	23.640	263	G
3	4.516	4.312	23.730	264	G
3	4.469	4.312	23.780	265	G
3	4.328	4.312	23.920	266	G
3	4.203	4.312	24.050	267	G
3	4.187	4.297	24.070	268	G
3	4.125	4.250	24.150	269	G
3	4.062	4.234	24.210	270	G
3	4.062	4.234	24.210	271	G
3	4.016	4.250	24.260	272	G
3	4.016	4.250	24.260	273	G
3	3.953	4.266	24.330	274	G
3	3.891	4.266	24.390	275	G
3	3.719	4.266	24.560	276	G
3	3.719	4.203	24.620	277	G
3	3.703	4.187	24.640	278	G
3	3.625	4.156	24.730	279	G
3	3.625	4.094	24.790	280	G
3	3.594	4.047	24.850	281	G
3	3.484	4.000	24.970	282	G
3	3.437	3.969	25.020	283	G
3	3.406	3.922	25.080	284	G
3	3.391	3.891	25.110	285	G
3	3.344	3.844	25.180	286	G
3	3.297	3.828	25.230	287	G
3	3.281	3.812	25.250	288	G
3	3.219	3.797	25.320	289	G
3	3.156	3.797	25.380	290	G
3	3.109	3.812	25.430	291	G
3	3.109	3.812	25.430	292	G
3	3.062	3.750	25.510	293	G
3	2.953	3.703	25.630	294	G
3	2.937	3.641	25.690	295	G
3	2.922	3.578	25.750	296	G
3	2.875	3.516	25.830	297	G
3	2.828	3.469	25.900	298	G
3	2.812	3.437	25.930	299	G
4	-0.665	-0.928	0.000	0	R
4	-0.683	-0.928	0.018	1	R
4	-0.700	-0.998	0.090	2	R
4	-0.788	-0.980	0.179	3	R
4	-0.683	-0.910	0.305	4	R
4	-0.700	-0.928	0.330	5	R
4	-0.770	-1.050	0.471	6	R
4	-0.770	-1.103	0.523	7	R
4	-0.718	-1.138	0.587	8	R
4	-0.700	-1.155	0.611	9	R
4	-0.700	-1.172	0.629	10	R
4	-0.718	-0.980	0.822	11	R
4	-0.648	-0.980	0.892	12	R
4	-0.560	-0.998	0.981	13	R
4	-0.595	-0.998	1.016	14	R
4	-0.683	-0.998	1.104	15	R
4	-0.700	-1.033	1.143	16	R
4	-0.683	-1.103	1.215	17	R
4	-0.648	-1.155	1.278	18	R
4	-0.648	-1.172	1.296	19	R
4	-0.543	-1.138	1.406	20	R
4	-0.595	-1.172	1.469	21	R
4	-0.700	-1.172	1.574	22	R
4	-0.718	-1.120	1.630	23	R
4	-0.700	-0.998	1.754	24	R
4	-0.665	-0.963	1.803	25	R
4	-0.630	-0.963	1.838	26	R
4	-0.578	-0.928	1.901	27	R
4	-0.490	-0.928	1.989	28	R
4	-0.368	-1.033	2.150	29	R
4	-0.350	-1.068	2.189	30	R
4	-0.315	-1.103	2.239	31	R
4	-0.385	-1.172	2.338	32	R
4	-0.595	-1.155	2.548	33	R
4	-0.630	-1.155	2.583	34	R
4	-0.683	-1.103	2.658	35	R
4	-0.858	-1.050	2.840	36	R
4	-0.910	-1.015	2.903	37	R
4	-0.543	-1.050	3.273	38	R
4	-0.438	-1.068	3.379	39	R
4	-0.368	-1.068	3.449	40	R
4	-0.210	-1.050	3.607	41	R
4	-0.193	-1.033	3.632	42	R
4	-0.158	-0.945	3.726	43	R
4	-0.123	-0.858	3.821	44	R
4	-0.070	-0.735	3.954	45	R
4	0.000	-0.682	4.041	46	R
4	0.175	-0.613	4.230	47	R
4	0.367	-0.525	4.441	48	R
4	0.472	-0.473	4.559	49	R
4	0.577	-0.438	4.669	50	R
4	0.402	-0.560	4.883	51	R
4	0.332	-0.613	4.971	52	R
4	0.280	-0.700	5.073	53	R
4	0.297	-0.840	5.214	54	R
4	0.332	-1.050	5.427	55	R
4	0.297	-1.155	5.537	56	R
4	0.297	-1.242	5.625	57	R
4	0.297	-1.383	5.765	58	R
4	0.280	-1.505	5.889	59	R
4	0.297	-1.662	6.047	60	R
4	0.385	-1.733	6.159	61	S
4	0.455	-1.820	6.271	62	S
4	0.525	-2.030	6.492	63	S
4	0.525	-2.135	6.597	64	S
4	0.560	-2.345	6.810	65	S
4	0.630	-2.433	6.922	66	S
4	0.770	-2.608	7.147	67	S
4	0.805	-2.678	7.225	68	S
4	0.857	-2.818	7.374	69	S
4	0.893	-2.958	7.519	70	S
4	0.857	-3.185	7.749	71	S
4	0.822	-3.360	7.927	72	S
4	0.840	-3.465	8.034	73	S
4	0.840	-3.605	8.174	74	S
4	0.735	-3.850	8.440	75	S
4	0.630	-3.973	8.602	76	S
4	0.490	-4.095	8.788	77	S
4	0.385	-4.182	8.924	78	S
4	0.367	-4.287	9.031	79	S
4	0.280	-4.550	9.307	80	S
4	0.350	-4.725	9.496	81	S
4	0.367	-4.848	9.620	82	S
4	0.385	-4.970	9.743	83	S
4	0.385	-5.180	9.953	84	S
4	0.420	-5.460	10.240	85	S
4	0.420	-5.583	10.360	86	S
4	0.472	-5.705	10.490	87	S
4	0.525	-5.915	10.710	88	S
4	0.490	-6.107	10.900	89	S
4	0.402	-6.178	11.020	90	S
4	0.367	-6.388	11.230	91	S
4	0.315	-6.492	11.350	92	S
4	0.315	-6.580	11.430	93	S
4	0.297	-6.615	11.470	94	S
4	0.245	-6.668	11.550	95	S
4	0.157	-6.738	11.660	96	S
4	0.105	-6.773	11.720	97	S
4	0.018	-6.773	11.810	98	S
4	-0.140	-6.773	11.970	99	S
4	-0.298	-6.773	12.120	100	S
4	-0.595	-6.755	12.420	101	S
4	-0.718	-6.755	12.540	102	S
4	-0.840	-6.755	12.670	103	S
4	-0.928	-6.755	12.750	104	S
4	-1.155	-6.668	13.000	105	S
4	-1.208	-6.668	13.050	106	S
4	-1.400	-6.685	13.240	107	S
4	-1.645	-6.633	13.490	108	S
4	-1.785	-6.598	13.640	109	S
4	-1.925	-6.528	13.800	110	S
4	-2.100	-6.475	13.980	111	S
4	-2.345	-6.370	14.250	112	S
4	-2.485	-6.318	14.390	113	S
4	-2.660	-6.265	14.580	114	S
4	-2.835	-6.195	14.770	115	S
4	-3.098	-6.090	15.050	116	S
4	-3.290	-6.003	15.260	117	S
4	-3.378	-5.898	15.400	118	S
4	-3.465	-5.793	15.530	119	S
4	-3.570	-5.758	15.640	120	S
4	-3.728	-5.653	15.830	121	G
4	-3.903	-5.548	16.040	122	G
4	-4.043	-5.477	16.190	123	G
4	-4.113	-5.443	16.270	124	G
4	-4.200	-5.320	16.420	125	G
4	-4.235	-5.268	16.490	126	G
4	-4.358	-5.198	16.630	127	G
4	-4.410	-5.163	16.690	128	G
4	-4.515	-5.075	16.830	129	G
4	-4.585	-5.023	16.910	130	G
4	-4.725	-4.900	17.100	131	G
4	-4.743	-4.865	17.140	132	G
4	-4.883	-4.777	17.300	133	G
4	-4.970	-4.673	17.440	134	G
4	-5.058	-4.585	17.560	135	G
4	-5.180	-4.393	17.790	136	G
4	-5.268	-4.270	17.940	137	G
4	-5.320	-4.200	18.030	138	G
4	-4.918	-4.253	18.440	139	G
4	-4.918	-4.253	18.440	140	G
4	-4.988	-4.235	18.510	141	G
4	-5.110	-4.340	18.670	142	G
4	-5.338	-4.305	18.900	143	G
4	-5.373	-4.270	18.950	144	G
4	-5.355	-4.218	19.010	145	G
4	-5.355	-4.148	19.080	146	G
4	-5.425	-4.025	19.220	147	G
4	-5.548	-3.885	19.400	148	G
4	-5.600	-3.728	19.570	149	G
4	-5.688	-3.623	19.710	150	G
4	-5.775	-3.465	19.890	151	G
4	-5.793	-3.342	20.010	152	G
4	-5.863	-3.255	20.120	153	G
4	-5.968	-3.115	20.300	154	G
4	-6.003	-3.063	20.360	155	G
4	-6.003	-3.010	20.410	156	G
4	-6.038	-2.923	20.510	157	G
4	-6.038	-2.818	20.610	158	G
4	-6.090	-2.730	20.710	159	G
4	-6.195	-2.573	20.900	160	G
4	-6.248	-2.380	21.100	161	G
4	-6.353	-2.152	21.350	162	G
4	-6.405	-2.047	21.470	163	G
4	-6.423	-1.925	21.590	164	G
4	-6.423	-1.855	21.660	165	G
4	-6.458	-1.768	21.760	166	G
4	-6.475	-1.628	21.900	167	G
4	-6.510	-1.488	22.040	168	S
4	-6.510	-1.488	22.040	169	S
4	-6.405	-1.488	22.150	170	S
4	-6.475	-1.190	22.450	171	S
4	-6.510	-0.980	22.670	172	S
4	-6.475	-0.665	22.980	173	S
4	-6.458	-0.490	23.160	174	S
4	-6.458	-0.263	23.390	175	S
4	-6.475	-0.158	23.490	176	S
4	-6.388	0.088	23.750	177	S
4	-6.370	0.210	23.880	178	S
4	-6.353	0.402	24.070	179	S
4	-6.265	0.577	24.270	180	S
4	-6.143	0.735	24.470	181	S
4	-6.073	0.857	24.610	182	S
4	-5.985	0.980	24.760	183	S
4	-5.863	1.155	24.970	184	S
4	-5.810	1.260	25.090	185	S
4	-5.600	1.347	25.320	186	S
4	-5.390	1.470	25.560	187	S
4	-5.233	1.610	25.770	188	S
4	-5.110	1.732	25.940	189	S
4	-5.040	1.837	26.070	190	S
4	-4.848	1.995	26.320	191	S
4	-4.603	2.187	26.630	192	S
4	-4.498	2.187	26.730	193	S
4	-4.305	2.240	26.930	194	S
4	-4.148	2.257	27.090	195	S
4	-3.938	2.310	27.310	196	S
4	-3.780	2.345	27.470	197	S
4	-3.623	2.362	27.630	198	S
4	-3.413	2.415	27.850	199	S
4	-3.168	2.450	28.090	200	S
4	-2.905	2.397	28.360	201	S
4	-2.730	2.380	28.540	202	S
4	-2.590	2.362	28.680	203	S
4	-2.433	2.345	28.840	204	S
4	-2.310	2.327	28.960	205	S
4	-1.978	2.327	29.290	206	S
4	-1.838	2.292	29.440	207	S
4	-1.715	2.257	29.560	208	S
4	-1.435	2.187	29.850	209	S
4	-1.278	2.152	30.010	210	S
4	-1.050	2.135	30.240	211	S
4	-0.840	2.135	30.450	212	S
4	-0.665	2.100	30.630	213	S
4	-0.525	2.065	30.770	214	S
4	-0.385	2.012	30.920	215	S
4	-0.263	1.960	31.060	216	S
4	-0.123	1.890	31.210	217	S
4	0.088	1.767	31.460	218	S
4	0.297	1.680	31.680	219	S
4	0.455	1.575	31.870	220	S
4	0.665	1.400	32.150	221	S
4	0.805	1.312	32.310	222	S
4	0.910	1.207	32.460	223	S
4	1.015	1.015	32.680	224	S
4	1.033	0.805	32.890	225	S
4	1.120	0.595	33.120	226	S
4	1.207	0.402	33.330	227	S
4	1.242	0.297	33.440	228	S
4	1.312	0.088	33.660	229	S
4	1.435	-0.280	34.050	230	S
4	1.505	-0.473	34.250	231	S
4	1.487	-0.630	34.410	232	S
4	1.452	-0.752	34.540	233	S
4	1.470	-0.875	34.660	234	S
4	1.470	-1.085	34.870	235	S
4	1.452	-1.190	34.980	236	S
4	1.417	-1.348	35.140	237	S
4	1.417	-1.505	35.300	238	S
4	1.417	-1.697	35.490	239	S
4	1.417	-1.960	35.750	240	S
4	1.225	-2.310	36.150	241	S
4	1.190	-2.590	36.440	242	S
4	1.190	-2.590	36.440	243	S
4	0.997	-2.748	36.680	244	S
4	0.893	-2.870	36.850	245	S
4	0.752	-2.975	37.020	246	S
4	0.560	-3.115	37.260	247	S
4	0.350	-3.273	37.520	248	S
4	0.140	-3.500	37.830	249	S
4	-0.070	-3.605	38.070	250	S
4	-0.280	-3.675	38.290	251	S
4	-0.420	-3.675	38.430	252	S
4	-0.560	-3.798	38.610	253	S
4	-0.788	-3.955	38.890	254	S
4	-0.910	-4.060	39.050	255	S
4	-1.050	-4.200	39.250	256	S
4	-1.190	-4.393	39.490	257	S
4	-1.348	-4.515	39.690	258	S
4	-1.488	-4.620	39.860	259	S
4	-1.645	-4.812	40.110	260	S
4	-1.785	-4.953	40.310	261	S
4	-1.925	-5.093	40.510	262	S
4	-2.048	-5.215	40.680	263	S
4	-2.135	-5.373	40.860	264	S
4	-2.170	-5.460	40.950	265	S
4	-2.223	-5.705	41.200	266	S
4	-2.345	-5.863	41.400	267	S
4	-2.380	-6.072	41.620	268	S
4	-2.363	-6.178	41.720	269	S
4	-2.468	-6.213	41.830	270	S
4	-2.608	-6.213	41.970	271	S
4	-2.818	-6.178	42.190	272	S
4	-3.098	-6.055	42.490	273	S
4	-3.238	-6.003	42.640	274	S
4	-3.413	-5.915	42.840	275	S
4	-3.553	-5.810	43.010	276	S
4	-3.780	-5.635	43.300	277	S
4	-3.938	-5.477	43.520	278	S
4	-4.043	-5.373	43.670	279	S
4	-4.200	-5.232	43.880	280	S
4	-4.393	-5.058	44.140	281	S
4	-4.428	-5.023	44.190	282	S
4	-4.690	-4.848	44.510	283	S
4	-4.830	-4.637	44.760	284	S
4	-4.900	-4.498	44.920	285	S
4	-4.988	-4.322	45.110	286	S
4	-5.058	-4.095	45.350	287	S
4	-5.163	-3.903	45.570	288	S
4	-5.338	-3.640	45.880	289	S
4	-5.390	-3.465	46.070	290	S
4	-5.460	-3.238	46.310	291	S
4	-5.460	-2.975	46.570	292	S
4	-5.425	-2.748	46.800	293	S
4	-5.408	-2.502	47.040	294	S
4	-5.443	-2.310	47.240	295	S
4	-5.338	-2.047	47.520	296	S
4	-5.215	-1.820	47.780	297	S
4	-5.215	-1.680	47.920	298	S
4	-5.075	-1.208	48.410	299	S
5	0.457	1.593	0.000	0	R
5	0.457	1.654	0.062	1	R
5	0.469	1.605	0.113	2	R
5	0.494	1.630	0.148	3	R
5	0.407	1.593	0.242	4	R
5	0.383	1.593	0.266	5	R
5	0.443	1.555	0.337	6	R
5	0.425	1.590	0.376	7	R
5	0.408	1.668	0.457	8	R
5	0.408	1.712	0.500	9	R
5	0.452	1.625	0.598	10	R
5	0.408	1.581	0.660	11	R
5	0.356	1.581	0.712	12	R
5	0.347	1.677	0.809	13	R
5	0.303	1.738	0.884	14	R
5	0.329	1.651	0.975	15	R
5	0.382	1.651	1.027	16	R
5	0.434	1.703	1.101	17	R
5	0.382	1.607	1.211	18	R
5	0.338	1.581	1.262	19	R
5	0.373	1.616	1.311	20	R
5	0.460	1.590	1.402	21	R
5	0.469	1.546	1.447	22	R
5	0.338	1.598	1.588	23	R
5	0.321	1.590	1.607	24	G
5	0.294	1.494	1.707	25	G
5	0.303	1.406	1.794	26	G
5	0.207	1.275	1.957	27	G
5	0.181	1.153	2.082	28	G
5	0.120	1.075	2.181	29	G
5	-0.011	0.891	2.407	30	G
5	-0.029	0.699	2.599	31	G
5	-0.116	0.568	2.757	32	G
5	-0.229	0.455	2.917	33	G
5	-0.386	0.315	3.128	34	G
5	-0.482	0.149	3.319	35	R
5	-0.439	0.141	3.364	36	R
5	-0.334	0.263	3.525	37	R
5	-0.282	0.202	3.605	38	R
5	-0.273	0.027	3.780	39	R
5	-0.116	-0.165	4.028	40	R
5	-0.011	-0.244	4.159	41	R
5	-0.011	-0.278	4.194	42	R
5	0.006	-0.418	4.335	43	R
5	0.102	-0.514	4.471	44	R
5	0.164	-0.584	4.563	45	R
5	-0.063	-0.244	4.972	46	R
5	-0.063	-0.156	5.060	47	R
5	-0.037	-0.113	5.111	48	R
5	0.033	-0.017	5.229	49	R
5	0.102	0.027	5.312	50	R
5	0.172	0.062	5.390	51	R
5	0.207	-0.069	5.525	52	R
5	0.216	-0.182	5.639	53	R
5	0.233	-0.261	5.720	54	R
5	0.303	-0.374	5.853	55	R
5	0.294	-0.453	5.932	56	R
5	0.268	-0.523	6.007	57	R
5	0.260	-0.715	6.199	58	R
5	0.268	-0.863	6.347	59	R
5	0.260	-0.977	6.461	60	R
5	0.268	-1.090	6.575	61	R
5	0.268	-1.213	6.697	62	R
5	0.277	-1.326	6.811	63	R
5	0.317	-1.670	7.157	64	R
5	0.278	-1.709	7.212	65	R
5	0.348	-1.833	7.355	66	R
5	0.371	-1.965	7.489	67	R
5	0.402	-2.121	7.648	68	R
5	0.426	-2.300	7.828	69	R
5	0.418	-2.471	7.999	70	R
5	0.395	-2.626	8.157	71	R
5	0.410	-2.774	8.305	72	R
5	0.332	-2.898	8.452	73	R
5	0.325	-3.054	8.608	74	R
5	0.325	-3.155	8.709	75	R
5	0.301	-3.311	8.866	76	R
5	0.208	-3.435	9.022	77	R
5	0.130	-3.637	9.238	78	R
5	0.045	-3.801	9.423	79	R
5	-0.033	-3.894	9.544	80	R
5	-0.049	-4.166	9.817	81	R
5	-0.158	-4.345	10.030	82	R
5	-0.375	-4.400	10.250	83	R
5	-0.344	-4.431	10.290	84	R
5	-0.430	-4.563	10.450	85	R
5	-0.562	-4.687	10.630	86	R
5	-0.710	-4.781	10.810	87	R
5	-0.842	-4.843	10.950	88	R
5	-1.037	-4.944	11.170	89	R
5	-1.153	-5.053	11.330	90	R
5	-1.285	-5.177	11.520	91	R
5	-1.394	-5.271	11.660	92	R
5	-1.449	-5.348	11.750	93	R
5	-1.558	-5.364	11.860	94	R
5	-1.597	-5.387	11.910	95	R
5	-1.822	-5.481	12.150	96	R
5	-1.947	-5.535	12.290	97	R
5	-2.063	-5.597	12.420	98	R
5	-2.219	-5.675	12.590	99	R
5	-2.289	-5.730	12.680	100	R
5	-2.413	-5.893	12.890	101	R
5	-2.491	-5.940	12.980	102	R
5	-2.615	-5.986	13.110	103	R
5	-2.709	-6.010	13.210	104	R
5	-2.763	-5.986	13.270	105	R
5	-2.841	-5.955	13.350	106	R
5	-2.942	-5.940	13.450	107	R
5	-3.020	-5.924	13.530	108	R
5	-3.020	-5.924	13.530	109	R
5	-3.051	-5.908	13.570	110	S
5	-3.020	-5.994	13.660	111	S
5	-3.012	-6.025	13.690	112	S
5	-2.833	-6.072	13.880	113	S
5	-2.678	-6.157	14.050	114	S
5	-2.499	-6.274	14.270	115	S
5	-2.382	-6.290	14.380	116	S
5	-2.250	-6.336	14.530	117	S
5	-2.087	-6.367	14.690	118	S
5	-1.908	-6.445	14.890	119	S
5	-1.667	-6.468	15.130	120	S
5	-1.527	-6.492	15.270	121	S
5	-1.387	-6.523	15.410	122	S
5	-1.262	-6.562	15.540	123	S
5	-1.145	-6.624	15.680	124	S
5	-0.811	-6.640	16.010	125	S
5	-0.640	-6.647	16.180	126	S
5	-0.508	-6.671	16.320	127	S
5	-0.375	-6.702	16.450	128	S
5	-0.267	-6.741	16.570	129	S
5	-0.142	-6.741	16.690	130	S
5	0.239	-6.725	17.070	131	S
5	0.301	-6.733	17.140	132	S
5	0.472	-6.748	17.310	133	S
5	0.690	-6.717	17.530	134	S
5	0.822	-6.686	17.660	135	S
5	1.056	-6.647	17.900	136	S
5	1.242	-6.608	18.090	137	S
5	1.336	-6.562	18.200	138	S
5	1.522	-6.523	18.390	139	S
5	1.662	-6.500	18.530	140	S
5	1.756	-6.461	18.630	141	S
5	1.903	-6.391	18.790	142	S
5	2.059	-6.344	18.960	143	S
5	2.238	-6.321	19.140	144	S
5	2.471	-6.282	19.370	145	S
5	2.666	-6.196	19.590	146	S
5	2.798	-6.118	19.740	147	S
5	2.938	-6.056	19.890	148	S
5	3.288	-5.885	20.280	149	S
5	3.381	-5.831	20.390	150	S
5	3.513	-5.730	20.560	151	S
5	3.646	-5.636	20.720	152	S
5	3.747	-5.574	20.840	153	S
5	3.848	-5.527	20.950	154	S
5	4.019	-5.434	21.140	155	S
5	4.151	-5.364	21.290	156	S
5	4.260	-5.310	21.410	157	S
5	4.400	-5.146	21.630	158	S
5	4.501	-5.014	21.800	159	S
5	4.610	-4.928	21.930	160	S
5	4.773	-4.726	22.190	161	S
5	4.859	-4.633	22.320	162	S
5	4.983	-4.563	22.460	163	S
5	5.069	-4.438	22.610	164	S
5	5.201	-4.275	22.820	165	S
5	5.326	-4.120	23.020	166	S
5	5.450	-3.980	23.210	167	S
5	5.505	-3.878	23.330	168	S
5	5.699	-3.575	23.690	169	S
5	5.855	-3.412	23.910	170	S
5	5.917	-3.303	24.040	171	S
5	5.925	-3.248	24.090	172	S
5	5.940	-3.178	24.160	173	S
5	6.026	-3.046	24.320	174	S
5	6.096	-2.922	24.460	175	S
5	6.189	-2.782	24.630	176	S
5	6.290	-2.564	24.870	177	S
5	6.414	-2.331	25.140	178	S
5	6.477	-2.121	25.360	179	S
5	6.492	-1.989	25.490	180	S
5	6.516	-1.895	25.590	181	S
5	6.578	-1.685	25.800	182	S
5	6.609	-1.530	25.960	183	S
5	6.679	-1.304	26.200	184	S
5	6.687	-1.156	26.350	185	S
5	6.710	-0.985	26.520	186	S
5	6.733	-0.799	26.710	187	S
5	6.749	-0.651	26.860	188	S
5	6.772	-0.472	27.040	189	S
5	6.788	-0.239	27.270	190	S
5	6.796	-0.075	27.430	191	S
5	6.834	0.197	27.710	192	S
5	6.827	0.321	27.830	193	S
5	6.827	0.438	27.950	194	S
5	6.819	0.555	28.070	195	S
5	6.788	0.835	28.350	196	S
5	6.780	0.983	28.500	197	S
5	6.757	1.177	28.690	198	S
5	6.749	1.333	28.850	199	S
5	6.702	1.480	29.000	200	S
5	6.648	1.698	29.230	201	S
5	6.632	1.799	29.330	202	S
5	6.624	1.908	29.440	203	S
5	6.516	2.103	29.660	204	S
5	6.461	2.243	29.810	205	S
5	6.407	2.476	30.050	206	S
5	6.352	2.624	30.210	207	S
5	6.204	2.841	30.470	208	S
5	6.166	2.989	30.630	209	S
5	6.088	3.160	30.810	210	S
5	5.979	3.378	31.060	211	S
5	5.917	3.503	31.200	212	S
5	5.870	3.650	31.350	213	S
5	5.722	3.814	31.570	214	S
5	5.660	3.907	31.680	215	S
5	5.598	4.016	31.810	216	S
5	5.489	4.171	32.000	217	S
5	5.396	4.304	32.160	218	S
5	5.256	4.389	32.330	219	S
5	5.131	4.514	32.500	220	S
5	4.945	4.638	32.730	221	S
5	4.929	4.778	32.870	222	S
5	4.812	4.887	33.030	223	S
5	4.703	5.027	33.200	224	S
5	4.610	5.151	33.360	225	S
5	4.509	5.276	33.520	226	S
5	4.447	5.361	33.620	227	S
5	4.330	5.439	33.770	228	S
5	4.159	5.540	33.960	229	S
5	4.035	5.618	34.110	230	S
5	3.926	5.727	34.260	231	G
5	3.778	5.828	34.440	232	G
5	3.677	5.883	34.560	233	G
5	3.529	5.937	34.720	234	G
5	3.405	5.968	34.840	235	G
5	3.257	6.007	35.000	236	G
5	3.062	6.124	35.220	237	G
5	2.930	6.178	35.370	238	G
5	2.541	6.318	35.780	239	G
5	2.323	6.435	36.030	240	G
5	1.997	6.536	36.370	241	G
5	1.973	6.583	36.420	242	G
5	1.833	6.637	36.570	243	G
5	1.756	6.676	36.660	244	G
5	1.647	6.738	36.780	245	G
5	1.553	6.754	36.880	246	G
5	1.406	6.777	37.030	247	G
5	1.289	6.808	37.150	248	G
5	1.056	6.839	37.380	249	G
5	0.923	6.855	37.520	250	S
5	0.729	6.870	37.710	251	S
5	0.597	6.886	37.850	252	S
5	0.348	6.917	38.100	253	S
5	0.177	6.940	38.270	254	S
5	-0.041	6.964	38.490	255	S
5	-0.298	6.925	38.750	256	S
5	-0.477	6.909	38.930	257	S
5	-0.679	6.878	39.130	258	S
5	-0.881	6.863	39.330	259	S
5	-1.083	6.800	39.550	260	S
5	-1.340	6.754	39.810	261	S
5	-1.503	6.699	39.980	262	S
5	-1.628	6.660	40.110	263	S
5	-1.923	6.583	40.420	264	S
5	-2.094	6.528	40.590	265	S
5	-2.444	6.474	40.950	266	S
5	-2.600	6.411	41.120	267	S
5	-2.763	6.357	41.290	268	S
5	-2.872	6.318	41.400	269	S
5	-3.082	6.264	41.620	270	S
5	-3.144	6.225	41.690	271	S
5	-3.308	6.139	41.880	272	S
5	-3.432	6.069	42.020	273	S
5	-3.572	5.960	42.200	274	S
5	-3.720	5.820	42.400	275	S
5	-3.821	5.696	42.560	276	S
5	-3.938	5.618	42.700	277	S
5	-4.132	5.494	42.930	278	S
5	-4.311	5.377	43.150	279	S
5	-4.443	5.307	43.300	280	S
5	-4.599	5.206	43.480	281	S
5	-4.778	5.058	43.710	282	S
5	-4.925	4.856	43.970	283	S
5	-5.151	4.661	44.260	284	S
5	-5.213	4.537	44.400	285	S
5	-5.314	4.413	44.560	286	S
5	-5.408	4.288	44.720	287	S
5	-5.501	4.179	44.860	288	S
5	-5.656	3.923	45.160	289	S
5	-5.758	3.744	45.370	290	S
5	-5.898	3.596	45.570	291	S
5	-6.045	3.386	45.830	292	S
5	-6.076	3.254	45.960	293	S
5	-6.162	3.098	46.140	294	S
5	-6.170	2.989	46.250	295	S
5	-6.224	2.950	46.320	296	S
5	-6.388	2.709	46.610	297	S
5	-6.450	2.515	46.810	298	S
5	-6.543	2.087	47.250	299	S
6	1.335	2.369	0.000	0	R
6	1.291	2.342	0.051	1	R
6	1.194	2.290	0.161	2	R
6	1.185	2.299	0.174	3	R
6	1.106	2.342	0.264	4	R
6	1.124	2.395	0.320	5	R
6	1.150	2.404	0.348	6	R
6	1.150	2.316	0.436	7	R
6	1.211	2.351	0.507	8	R
6	1.264	2.395	0.575	9	R
6	1.317	2.483	0.678	10	R
6	1.273	2.571	0.776	11	R
6	1.273	2.589	0.794	12	R
6	1.273	2.633	0.838	13	R
6	1.361	2.606	0.929	14	R
6	1.238	2.562	1.060	15	R
6	1.203	2.518	1.116	16	R
6	1.185	2.457	1.180	17	R
6	1.124	2.351	1.303	18	R
6	1.211	2.316	1.397	19	R
6	1.168	2.325	1.442	20	R
6	1.159	2.369	1.487	21	R
6	1.255	2.474	1.630	22	R
6	1.352	2.422	1.740	23	R
6	1.449	2.378	1.846	24	R
6	1.519	2.334	1.929	25	R
6	1.510	2.237	2.026	26	R
6	1.537	2.290	2.085	27	R
6	1.493	2.219	2.168	28	R
6	1.440	2.202	2.224	29	R
6	1.422	2.386	2.409	30	R
6	1.422	2.466	2.489	31	R
6	1.422	2.413	2.541	32	R
6	1.387	2.360	2.605	33	R
6	1.335	2.334	2.664	34	R
6	1.247	2.342	2.752	35	R
6	1.071	2.325	2.929	36	G
6	1.036	2.211	3.048	37	G
6	0.939	2.052	3.234	38	G
6	0.948	1.956	3.331	39	G
6	0.869	1.692	3.606	40	G
6	0.869	1.560	3.738	41	G
6	0.763	1.323	3.998	42	G
6	0.754	1.173	4.148	43	G
6	0.622	0.953	4.404	44	G
6	0.596	0.848	4.513	45	G
6	0.957	1.191	5.010	46	R
6	0.965	1.208	5.030	47	R
6	1.088	1.200	5.153	48	R
6	1.220	1.112	5.312	49	R
6	1.370	0.962	5.523	50	R
6	1.405	0.927	5.573	51	R
6	1.484	0.874	5.668	52	R
6	1.203	1.217	6.111	53	R
6	1.159	1.279	6.187	54	R
6	1.009	1.340	6.349	55	R
6	0.851	1.411	6.522	56	G
6	0.728	1.542	6.702	57	G
6	0.561	1.542	6.869	58	G
6	0.297	1.534	7.133	59	G
6	0.165	1.472	7.279	60	G
6	0.060	1.437	7.390	61	G
6	-0.098	1.437	7.548	62	G
6	-0.239	1.455	7.690	63	G
6	-0.389	1.463	7.840	64	G
6	-0.529	1.411	7.990	65	G
6	-0.775	1.384	8.237	66	G
6	-0.890	1.375	8.352	67	G
6	-1.127	1.367	8.590	68	G
6	-1.303	1.367	8.765	69	S
6	-1.400	1.367	8.862	70	S
6	-1.461	1.331	8.933	71	S
6	-1.611	1.340	9.083	72	S
6	-1.672	1.331	9.145	73	S
6	-1.760	1.340	9.233	74	S
6	-1.936	1.314	9.411	75	S
6	-2.033	1.305	9.508	76	R
6	-2.068	1.305	9.543	77	R
6	-2.208	1.314	9.684	78	R
6	-2.288	1.384	9.790	79	R
6	-2.358	1.419	9.869	80	R
6	-2.384	1.437	9.900	81	R
6	-1.980	1.296	10.330	82	R
6	-1.910	1.252	10.410	83	R
6	-1.883	1.129	10.540	84	S
6	-1.874	0.989	10.680	85	S
6	-1.927	0.769	10.900	86	S
6	-1.918	0.646	11.030	87	S
6	-1.883	0.479	11.200	88	S
6	-1.742	0.338	11.400	89	S
6	-1.734	0.232	11.500	90	S
6	-1.655	0.048	11.700	91	S
6	-1.417	-0.049	11.960	92	S
6	-1.400	-0.102	12.020	93	S
6	-1.347	-0.251	12.170	94	S
6	-1.277	-0.374	12.320	95	S
6	-1.250	-0.497	12.440	96	S
6	-1.153	-0.743	12.710	97	S
6	-1.101	-0.928	12.900	98	S
6	-1.083	-1.042	13.010	99	S
6	-1.030	-1.209	13.190	100	S
6	-0.951	-1.412	13.410	101	S
6	-0.925	-1.526	13.520	102	S
6	-0.907	-1.746	13.740	103	S
6	-0.863	-1.877	13.880	104	S
6	-0.749	-2.036	14.080	105	S
6	-0.714	-2.229	14.280	106	S
6	-0.723	-2.379	14.420	107	S
6	-0.617	-2.572	14.650	108	S
6	-0.582	-2.783	14.860	109	S
6	-0.424	-2.915	15.070	110	S
6	-0.336	-3.012	15.200	111	S
6	-0.213	-3.143	15.380	112	S
6	-0.081	-3.293	15.580	113	S
6	0.042	-3.425	15.760	114	S
6	0.218	-3.592	16.000	115	S
6	0.429	-3.741	16.260	116	S
6	0.614	-3.864	16.480	117	S
6	0.772	-3.943	16.660	118	S
6	0.833	-3.987	16.730	119	S
6	1.018	-4.093	16.940	120	S
6	1.211	-4.190	17.160	121	S
6	1.414	-4.278	17.380	122	S
6	1.625	-4.330	17.600	123	S
6	1.765	-4.348	17.740	124	S
6	1.994	-4.357	17.970	125	S
6	2.099	-4.322	18.080	126	S
6	2.275	-4.313	18.260	127	S
6	2.530	-4.278	18.510	128	S
6	2.618	-4.234	18.610	129	S
6	2.776	-4.172	18.780	130	S
6	3.031	-4.111	19.040	131	S
6	3.172	-4.058	19.190	132	S
6	3.357	-4.023	19.380	133	S
6	3.594	-4.023	19.620	134	S
6	3.805	-3.996	19.830	135	S
6	3.928	-3.908	19.980	136	S
6	4.042	-3.847	20.110	137	S
6	4.218	-3.776	20.300	138	S
6	4.341	-3.645	20.480	139	S
6	4.482	-3.557	20.650	140	S
6	4.631	-3.486	20.810	141	S
6	4.825	-3.416	21.020	142	S
6	4.939	-3.372	21.140	143	S
6	5.089	-3.258	21.330	144	S
6	5.220	-3.091	21.540	145	S
6	5.379	-2.950	21.750	146	S
6	5.502	-2.713	22.020	147	S
6	5.590	-2.590	22.170	148	S
6	5.748	-2.431	22.400	149	S
6	5.985	-2.352	22.650	150	S
6	6.126	-2.247	22.820	151	S
6	6.231	-2.150	22.970	152	S
6	6.302	-2.053	23.090	153	S
6	6.381	-1.904	23.260	154	S
6	6.486	-1.649	23.530	155	S
6	6.601	-1.491	23.730	156	S
6	6.645	-1.262	23.960	157	S
6	6.671	-1.077	24.150	158	S
6	6.680	-0.884	24.340	159	S
6	6.697	-0.699	24.520	160	S
6	6.733	-0.550	24.680	161	S
6	6.741	-0.418	24.810	162	S
6	6.750	-0.181	25.050	163	S
6	6.750	-0.014	25.210	164	S
6	6.759	0.109	25.340	165	S
6	6.733	0.347	25.580	166	S
6	6.733	0.452	25.680	167	S
6	6.733	0.672	25.900	168	S
6	6.715	0.822	26.050	169	S
6	6.689	1.041	26.270	170	S
6	6.645	1.200	26.440	171	S
6	6.592	1.375	26.620	172	S
6	6.574	1.578	26.820	173	S
6	6.539	1.771	27.020	174	S
6	6.460	1.938	27.210	175	S
6	6.390	2.088	27.370	176	S
6	6.249	2.316	27.640	177	S
6	6.196	2.518	27.850	178	S
6	6.117	2.668	28.020	179	S
6	6.020	2.914	28.280	180	S
6	5.950	3.081	28.460	181	S
6	5.836	3.213	28.640	182	S
6	5.642	3.468	28.960	183	S
6	5.590	3.529	29.040	184	S
6	5.423	3.732	29.300	185	S
6	5.282	3.863	29.490	186	S
6	5.141	4.022	29.710	187	S
6	5.080	4.206	29.900	188	S
6	4.886	4.373	30.160	189	S
6	4.746	4.496	30.340	190	S
6	4.605	4.593	30.510	191	S
6	4.447	4.646	30.680	192	S
6	4.324	4.690	30.810	193	S
6	4.060	4.804	31.100	194	S
6	3.972	4.866	31.210	195	S
6	3.779	4.901	31.400	196	S
6	3.594	4.866	31.590	197	S
6	3.445	4.804	31.750	198	S
6	3.286	4.760	31.920	199	S
6	3.154	4.672	32.080	200	S
6	3.040	4.514	32.270	201	S
6	2.917	4.365	32.460	202	S
6	2.741	4.154	32.740	203	S
6	2.627	3.916	33.000	204	S
6	2.618	3.749	33.170	205	S
6	2.706	3.521	33.410	206	S
6	2.776	3.424	33.530	207	S
6	2.803	3.239	33.720	208	S
6	2.794	3.019	33.940	209	S
6	2.829	2.914	34.050	210	S
6	2.926	2.650	34.330	211	S
6	2.917	2.545	34.440	212	S
6	2.979	2.378	34.620	213	S
6	3.084	2.193	34.830	214	S
6	3.321	2.140	35.070	215	S
6	3.585	2.131	35.340	216	S
6	3.770	2.140	35.520	217	S
6	3.954	2.149	35.710	218	S
6	4.148	2.149	35.900	219	S
6	4.376	2.175	36.130	220	S
6	4.658	2.263	36.420	221	S
6	4.939	2.316	36.710	222	S
6	5.141	2.369	36.920	223	S
6	5.370	2.422	37.150	224	S
6	5.502	2.439	37.290	225	S
6	5.704	2.448	37.490	226	S
6	5.906	2.395	37.700	227	S
6	6.126	2.378	37.920	228	S
6	6.223	2.378	38.020	229	S
6	6.267	2.527	38.170	230	S
6	6.249	2.641	38.290	231	S
6	6.249	2.791	38.440	232	S
6	6.179	2.967	38.630	233	S
6	6.144	3.081	38.750	234	S
6	6.100	3.239	38.910	235	S
6	6.029	3.397	39.080	236	S
6	5.906	3.573	39.300	237	S
6	5.853	3.679	39.420	238	S
6	5.651	3.890	39.710	239	S
6	5.475	4.066	39.960	240	S
6	5.414	4.145	40.060	241	S
6	5.291	4.338	40.290	242	S
6	5.168	4.496	40.490	243	S
6	4.974	4.707	40.770	244	S
6	4.860	4.787	40.910	245	S
6	4.675	4.962	41.170	246	S
6	4.517	5.077	41.360	247	S
6	4.332	5.252	41.620	248	S
6	4.086	5.393	41.900	249	S
6	3.805	5.543	42.220	250	S
6	3.629	5.674	42.440	251	S
6	3.383	5.833	42.730	252	S
6	3.119	5.965	43.030	253	S
6	2.750	6.158	43.440	254	S
6	2.706	6.167	43.490	255	S
6	2.495	6.176	43.700	256	S
6	2.337	6.184	43.860	257	S
6	2.047	6.149	44.150	258	S
6	1.888	6.070	44.330	259	S
6	1.642	5.973	44.590	260	S
6	1.405	5.859	44.850	261	S
6	1.255	5.701	45.070	262	S
6	1.238	5.534	45.240	263	S
6	1.194	5.358	45.420	264	S
6	1.238	5.147	45.640	265	S
6	1.203	4.857	45.930	266	S
6	1.255	4.751	46.050	267	S
6	1.255	4.549	46.250	268	S
6	1.264	4.321	46.480	269	S
6	1.370	4.136	46.690	270	S
6	1.458	3.934	46.910	271	S
6	1.616	3.723	47.170	272	S
6	1.651	3.591	47.310	273	S
6	1.748	3.494	47.450	274	S
6	2.020	3.257	47.810	275	S
6	2.126	3.099	48.000	276	S
6	2.346	2.940	48.270	277	S
6	2.574	2.826	48.530	278	S
6	2.724	2.773	48.680	279	S
6	2.838	2.677	48.830	280	S
6	3.093	2.677	49.090	281	S
6	3.278	2.712	49.280	282	S
6	3.401	2.703	49.400	283	S
6	3.515	2.721	49.520	284	S
6	3.699	2.721	49.700	285	S
6	3.990	2.721	49.990	286	S
6	4.218	2.721	50.220	287	S
6	4.376	2.659	50.390	288	S
6	4.587	2.589	50.610	289	S
6	4.807	2.510	50.850	290	S
6	5.071	2.413	51.130	291	S
6	5.203	2.325	51.280	292	S
6	5.440	2.255	51.530	293	S
6	5.625	2.263	51.720	294	S
6	5.783	2.290	51.880	295	S
6	5.985	2.386	52.100	296	S
6	6.179	2.395	52.300	297	S
6	6.451	2.263	52.600	298	S
6	6.583	1.964	52.920	299	S
7	-0.696	1.966	0.000	0	R
7	-0.773	1.989	0.081	1	R
7	-0.773	1.989	0.081	2	R
7	-0.788	1.997	0.098	3	R
7	-0.804	1.997	0.114	4	R
7	-0.819	1.981	0.136	5	R
7	-0.742	1.958	0.217	6	R
7	-0.757	2.059	0.318	7	R
7	-0.773	2.160	0.420	8	R
7	-0.773	2.214	0.475	9	R
7	-0.757	2.051	0.638	10	R
7	-0.688	2.012	0.718	11	R
7	-0.757	2.152	0.874	12	R
7	-0.641	2.113	0.996	13	R
7	-0.672	2.152	1.046	14	R
7	-0.804	2.183	1.181	15	R
7	-0.742	2.090	1.293	16	R
7	-0.688	2.005	1.394	17	R
7	-0.610	1.943	1.493	18	R
7	-0.556	1.873	1.582	19	R
7	-0.657	1.857	1.684	20	R
7	-0.812	1.718	1.892	21	R
7	-0.920	1.710	2.001	22	R
7	-0.943	1.671	2.046	23	R
7	-1.060	1.602	2.182	24	R
7	-1.215	1.509	2.362	25	R
7	-0.936	1.757	2.735	26	R
7	-1.021	1.633	2.886	27	R
7	-1.129	1.563	3.015	28	R
7	-0.889	1.702	3.293	29	R
7	-0.827	1.602	3.411	30	R
7	-0.750	1.501	3.538	31	R
7	-0.765	1.454	3.587	32	R
7	-0.696	1.377	3.691	33	R
7	-0.742	1.346	3.747	34	R
7	-0.812	1.269	3.851	35	R
7	-0.881	1.160	3.980	36	R
7	-0.912	1.067	4.078	37	R
7	-0.982	1.036	4.155	38	R
7	-1.160	0.990	4.339	39	R
7	-1.191	0.974	4.374	40	R
7	-1.284	0.928	4.477	41	R
7	-1.160	1.044	4.647	42	R
7	-1.013	1.059	4.795	43	R
7	-0.881	1.238	5.017	44	R
7	-0.788	1.369	5.178	45	R
7	-0.610	1.439	5.370	46	S
7	-0.525	1.509	5.480	47	S
7	-0.378	1.516	5.627	48	S
7	-0.176	1.524	5.829	49	S
7	-0.014	1.540	5.992	50	G
7	0.110	1.501	6.122	51	G
7	0.234	1.392	6.287	52	G
7	0.327	1.261	6.448	53	G
7	0.397	1.199	6.542	54	G
7	0.482	0.974	6.782	55	G
7	0.537	0.835	6.932	56	G
7	0.591	0.749	7.033	57	G
7	0.606	0.594	7.188	58	G
7	0.692	0.463	7.345	59	G
7	0.800	0.370	7.488	60	G
7	0.924	0.284	7.639	61	G
7	1.017	0.145	7.806	62	G
7	1.141	0.036	7.971	63	G
7	1.226	-0.080	8.115	64	G
7	1.265	-0.173	8.216	65	G
7	1.319	-0.320	8.373	66	G
7	1.466	-0.548	8.644	67	G
7	1.510	-0.603	8.714	68	G
7	1.510	-0.734	8.846	69	S
7	1.499	-0.931	9.043	70	S
7	1.510	-1.118	9.230	71	S
7	1.477	-1.304	9.419	72	S
7	1.444	-1.435	9.554	73	S
7	1.357	-1.578	9.721	74	S
7	1.291	-1.676	9.840	75	S
7	1.192	-1.797	9.996	76	S
7	1.105	-1.994	10.210	77	S
7	1.017	-2.191	10.430	78	S
7	0.853	-2.323	10.640	79	S
7	0.688	-2.487	10.870	80	S
7	0.645	-2.586	10.980	81	S
7	0.524	-2.673	11.130	82	S
7	0.404	-2.794	11.300	83	S
7	0.261	-2.849	11.450	84	S
7	0.097	-2.925	11.630	85	S
7	-0.057	-3.057	11.830	86	S
7	-0.199	-3.144	12.000	87	S
7	-0.309	-3.287	12.180	88	S
7	-0.462	-3.396	12.370	89	S
7	-0.626	-3.473	12.550	90	S
7	-0.791	-3.637	12.780	91	S
7	-0.911	-3.637	12.900	92	S
7	-1.119	-3.725	13.130	93	S
7	-1.251	-3.878	13.330	94	S
7	-1.338	-3.922	13.430	95	S
7	-1.514	-4.087	13.670	96	S
7	-1.634	-4.163	13.810	97	S
7	-1.733	-4.240	13.940	98	S
7	-1.810	-4.317	14.050	99	S
7	-1.996	-4.382	14.240	100	S
7	-2.237	-4.459	14.500	101	S
7	-2.368	-4.514	14.640	102	S
7	-2.533	-4.558	14.810	103	S
7	-2.664	-4.580	14.940	104	S
7	-2.763	-4.634	15.050	105	S
7	-2.861	-4.656	15.160	106	S
7	-3.037	-4.678	15.330	107	S
7	-3.168	-4.689	15.460	108	S
7	-3.310	-4.667	15.610	109	S
7	-3.464	-4.612	15.770	110	S
7	-3.650	-4.602	15.960	111	S
7	-3.814	-4.558	16.130	112	S
7	-3.924	-4.547	16.240	113	S
7	-4.110	-4.503	16.430	114	S
7	-4.307	-4.514	16.630	115	S
7	-4.450	-4.437	16.790	116	S
7	-4.494	-4.339	16.900	117	S
7	-4.603	-4.284	17.020	118	S
7	-4.844	-4.251	17.260	119	S
7	-5.009	-4.109	17.480	120	S
7	-5.052	-3.955	17.640	121	S
7	-5.228	-3.900	17.820	122	S
7	-5.337	-3.824	17.960	123	S
7	-5.502	-3.670	18.180	124	S
7	-5.578	-3.517	18.350	125	S
7	-5.589	-3.418	18.450	126	S
7	-5.677	-3.320	18.580	127	S
7	-5.732	-3.199	18.720	128	S
7	-5.830	-3.057	18.890	129	S
7	-5.918	-2.914	19.060	130	S
7	-5.984	-2.717	19.260	131	S
7	-6.049	-2.509	19.480	132	S
7	-6.159	-2.345	19.680	133	S
7	-6.214	-2.191	19.840	134	S
7	-6.247	-2.016	20.020	135	S
7	-6.247	-1.906	20.130	136	S
7	-6.280	-1.786	20.260	137	S
7	-6.356	-1.578	20.480	138	S
7	-6.444	-1.457	20.630	139	S
7	-6.466	-1.238	20.850	140	S
7	-6.510	-1.030	21.060	141	S
7	-6.586	-0.844	21.260	142	S
7	-6.619	-0.734	21.380	143	S
7	-6.663	-0.592	21.520	144	S
7	-6.663	-0.449	21.670	145	S
7	-6.674	-0.296	21.820	146	S
7	-6.663	-0.110	22.010	147	S
7	-6.696	0.055	22.180	148	S
7	-6.685	0.175	22.300	149	S
7	-6.663	0.340	22.460	150	S
7	-6.608	0.515	22.650	151	S
7	-6.630	0.876	23.010	152	S
7	-6.586	1.030	23.170	153	S
7	-6.553	1.150	23.290	154	S
7	-6.488	1.282	23.440	155	S
7	-6.477	1.424	23.580	156	S
7	-6.455	1.610	23.770	157	S
7	-6.378	1.786	23.960	158	S
7	-6.345	1.928	24.110	159	S
7	-6.247	2.169	24.370	160	S
7	-6.214	2.344	24.550	161	S
7	-6.148	2.476	24.690	162	S
7	-6.104	2.618	24.840	163	S
7	-6.104	2.629	24.850	164	S
7	-6.017	2.859	25.100	165	S
7	-5.918	2.936	25.220	166	S
7	-5.830	3.057	25.370	167	S
7	-5.721	3.243	25.590	168	S
7	-5.611	3.462	25.830	169	S
7	-5.567	3.637	26.010	170	S
7	-5.469	3.802	26.210	171	S
7	-5.304	3.977	26.450	172	S
7	-5.151	4.163	26.690	173	S
7	-5.042	4.295	26.860	174	S
7	-4.954	4.503	27.080	175	S
7	-4.855	4.623	27.240	176	S
7	-4.680	4.744	27.450	177	S
7	-4.472	4.897	27.710	178	S
7	-4.297	5.029	27.930	179	S
7	-4.198	5.182	28.110	180	S
7	-4.045	5.324	28.320	181	S
7	-3.869	5.434	28.530	182	S
7	-3.716	5.620	28.770	183	S
7	-3.508	5.730	29.010	184	S
7	-3.343	5.785	29.180	185	S
7	-3.212	5.894	29.350	186	S
7	-3.004	6.026	29.600	187	S
7	-2.872	6.091	29.740	188	S
7	-2.653	6.179	29.980	189	S
7	-2.555	6.212	30.080	190	S
7	-2.346	6.278	30.300	191	S
7	-2.105	6.398	30.570	192	S
7	-1.963	6.486	30.740	193	S
7	-1.777	6.551	30.940	194	S
7	-1.645	6.562	31.070	195	S
7	-1.492	6.606	31.230	196	S
7	-1.393	6.628	31.330	197	S
7	-1.174	6.650	31.550	198	S
[truncated: 1,601 more rows]
