# Supplementary material for: Behavioral and pharmacological characterization of planarian nociception
Source: Front Mol Neurosci. 2024 May 1;17:1368009. doi: 10.3389/fnmol.2024.1368009 (PMC11094297; doi:10.3389/fnmol.2024.1368009)
Supplement: Supplementary file 1 [file Data_Sheet_1.ZIP › Article planarian nociception - code and data/arena/MELOX1 + AITC25.csv]

n	t	x	y	L	behavior
1	0	-1.642	0.717	0.000	R
1	1	-1.559	0.738	0.086	R
1	2	-1.580	0.717	0.115	R
1	3	-1.580	0.779	0.178	R
1	4	-1.621	0.779	0.219	R
1	5	-1.642	0.717	0.285	R
1	6	-1.746	0.654	0.406	R
1	7	-1.871	0.696	0.538	R
1	8	-1.871	0.696	0.538	R
1	9	-1.871	0.675	0.558	R
1	10	-1.871	0.634	0.600	R
1	11	-1.933	0.592	0.675	R
1	12	-1.975	0.717	0.807	R
1	13	-2.120	0.696	0.954	R
1	14	-2.162	0.800	1.066	R
1	15	-2.328	0.904	1.262	R
1	16	-2.432	0.966	1.383	R
1	17	-2.162	0.904	1.660	R
1	18	-2.079	0.842	1.764	R
1	19	-1.995	0.738	1.898	R
1	20	-1.995	0.800	1.960	R
1	21	-1.891	0.842	2.072	R
1	22	-1.871	0.842	2.093	R
1	23	-1.975	0.779	2.214	R
1	24	-2.099	0.717	2.353	R
1	25	-2.266	0.717	2.520	R
1	26	-2.162	0.779	2.641	R
1	27	-2.120	0.779	2.683	R
1	28	-2.079	0.738	2.741	R
1	29	-2.037	0.738	2.783	R
1	30	-1.912	0.821	2.933	R
1	31	-1.933	0.862	2.979	R
1	32	-1.954	0.946	3.065	R
1	33	-1.850	1.008	3.186	R
1	34	-1.746	0.966	3.298	R
1	35	-1.663	0.883	3.416	R
1	36	-1.621	0.904	3.463	R
1	37	-1.704	0.925	3.548	R
1	38	-1.704	0.925	3.548	R
1	39	-1.767	0.883	3.623	R
1	40	-1.808	0.842	3.682	R
1	41	-1.787	0.925	3.768	R
1	42	-1.871	1.070	3.936	R
1	43	-1.975	1.091	4.042	R
1	44	-2.058	1.070	4.127	R
1	45	-2.162	0.966	4.274	R
1	46	-2.058	0.862	4.421	R
1	47	-2.037	0.779	4.507	R
1	48	-2.058	0.738	4.554	R
1	49	-2.162	0.654	4.687	R
1	50	-2.266	0.592	4.808	R
1	51	-2.183	0.571	4.894	R
1	52	-2.245	0.467	5.015	R
1	53	-2.328	0.384	5.133	R
1	54	-2.432	0.301	5.266	R
1	55	-2.578	0.197	5.445	R
1	56	-2.682	0.197	5.549	R
1	57	-2.765	0.197	5.632	R
1	58	-2.765	0.239	5.673	R
1	59	-2.848	0.239	5.757	R
1	60	-2.848	0.239	5.757	R
1	61	-2.931	0.218	5.842	R
1	62	-2.931	0.218	5.842	R
1	63	-2.931	0.218	5.842	R
1	64	-2.931	0.218	5.842	R
1	65	-2.952	0.197	5.872	R
1	66	-3.014	0.197	5.934	R
1	67	-3.035	0.135	6.000	R
1	68	-3.077	0.114	6.046	R
1	69	-3.098	0.072	6.093	R
1	70	-3.098	0.072	6.093	R
1	71	-3.139	-0.011	6.186	R
1	72	-3.139	-0.032	6.207	R
1	73	-3.139	-0.053	6.227	R
1	74	-3.160	-0.073	6.257	R
1	75	-3.160	-0.094	6.278	R
1	76	-3.201	-0.136	6.336	R
1	77	-3.264	-0.157	6.402	R
1	78	-3.264	-0.157	6.402	R
1	79	-3.326	-0.260	6.523	R
1	80	-3.326	-0.260	6.523	R
1	81	-3.368	-0.260	6.565	R
1	82	-3.430	-0.344	6.669	R
1	83	-3.513	-0.344	6.752	R
1	84	-3.513	-0.344	6.752	R
1	85	-3.534	-0.385	6.799	R
1	86	-3.555	-0.406	6.828	R
1	87	-3.534	-0.427	6.858	R
1	88	-3.555	-0.427	6.878	R
1	89	-3.555	-0.427	6.878	R
1	90	-3.638	-0.510	6.996	R
1	91	-3.680	-0.531	7.042	R
1	92	-3.721	-0.552	7.089	R
1	93	-3.742	-0.552	7.110	R
1	94	-3.763	-0.593	7.156	R
1	95	-3.784	-0.593	7.177	R
1	96	-3.805	-0.593	7.198	R
1	97	-3.846	-0.614	7.244	R
1	98	-3.888	-0.614	7.286	R
1	99	-3.909	-0.614	7.307	R
1	100	-3.909	-0.614	7.307	R
1	101	-3.929	-0.614	7.328	R
1	102	-3.929	-0.697	7.411	R
1	103	-3.929	-0.718	7.431	R
1	104	-4.033	-0.718	7.535	R
1	105	-4.054	-0.718	7.556	R
1	106	-4.075	-0.718	7.577	R
1	107	-4.158	-0.718	7.660	R
1	108	-4.179	-0.739	7.690	R
1	109	-4.241	-0.760	7.755	R
1	110	-4.241	-0.760	7.755	R
1	111	-4.220	-0.780	7.785	R
1	112	-4.220	-0.780	7.785	R
1	113	-4.262	-0.760	7.831	R
1	114	-4.262	-0.760	7.831	R
1	115	-4.324	-0.801	7.906	R
1	116	-4.428	-0.864	8.028	R
1	117	-4.449	-0.884	8.057	R
1	118	-4.491	-0.905	8.103	R
1	119	-4.553	-0.926	8.169	R
1	120	-4.595	-0.968	8.228	R
1	121	-4.616	-0.968	8.249	R
1	122	-4.616	-0.968	8.249	R
1	123	-4.636	-0.988	8.278	R
1	124	-4.657	-1.009	8.308	R
1	125	-4.678	-1.009	8.328	R
1	126	-4.699	-0.968	8.375	R
1	127	-4.761	-0.947	8.441	R
1	128	-4.844	-0.947	8.524	R
1	129	-4.865	-0.988	8.570	R
1	130	-4.907	-0.988	8.612	R
1	131	-4.907	-0.988	8.612	R
1	132	-4.907	-1.009	8.633	R
1	133	-4.990	-1.030	8.718	R
1	134	-5.073	-1.030	8.802	R
1	135	-5.094	-1.030	8.822	R
1	136	-5.156	-1.030	8.885	R
1	137	-5.156	-1.051	8.906	R
1	138	-5.198	-1.071	8.952	R
1	139	-5.198	-1.092	8.973	R
1	140	-5.323	-1.113	9.099	R
1	141	-5.385	-1.155	9.174	R
1	142	-5.427	-1.155	9.216	R
1	143	-5.510	-1.175	9.302	R
1	144	-5.551	-1.175	9.343	R
1	145	-5.634	-1.196	9.429	R
1	146	-5.759	-1.238	9.561	R
1	147	-5.905	-1.279	9.712	R
1	148	-6.050	-1.321	9.863	R
1	149	-6.196	-1.404	10.031	R
1	150	-6.341	-1.487	10.199	R
1	151	-6.508	-1.446	10.370	G
1	152	-6.570	-1.279	10.548	G
1	153	-6.612	-1.092	10.740	G
1	154	-6.612	-0.947	10.885	G
1	155	-6.653	-1.134	11.077	G
1	156	-6.695	-1.134	11.118	G
1	157	-6.695	-1.113	11.139	G
1	158	-6.674	-1.217	11.245	G
1	159	-6.633	-1.342	11.377	G
1	160	-6.591	-1.446	11.489	G
1	161	-6.570	-1.529	11.574	G
1	162	-6.612	-1.612	11.667	G
1	163	-6.529	-1.654	11.760	G
1	164	-6.549	-1.675	11.790	G
1	165	-6.529	-1.633	11.836	G
1	166	-6.508	-1.612	11.866	G
1	167	-6.529	-1.591	11.895	G
1	168	-6.549	-1.571	11.925	G
1	169	-6.549	-1.571	11.925	G
1	170	-6.570	-1.550	11.954	G
1	171	-6.633	-1.404	12.112	G
1	172	-6.653	-1.300	12.218	G
1	173	-6.653	-1.134	12.385	G
1	174	-6.695	-0.926	12.597	G
1	175	-6.695	-0.822	12.701	G
1	176	-6.695	-0.676	12.846	G
1	177	-6.716	-0.531	12.993	G
1	178	-6.737	-0.281	13.244	G
1	179	-6.737	-0.011	13.514	G
1	180	-6.695	0.135	13.665	G
1	181	-6.653	0.301	13.837	G
1	182	-6.633	0.592	14.129	G
1	183	-6.633	0.779	14.316	G
1	184	-6.653	0.966	14.504	G
1	185	-6.612	1.091	14.636	G
1	186	-6.612	1.237	14.781	G
1	187	-6.549	1.424	14.979	G
1	188	-6.487	1.590	15.156	G
1	189	-6.445	1.777	15.348	G
1	190	-6.383	2.006	15.585	G
1	191	-6.300	2.193	15.790	G
1	192	-6.217	2.443	16.053	G
1	193	-6.196	2.568	16.179	G
1	194	-6.154	2.755	16.371	G
1	195	-6.092	2.900	16.530	G
1	196	-6.009	3.046	16.697	G
1	197	-5.988	3.171	16.824	G
1	198	-5.863	3.212	16.955	G
1	199	-5.842	3.316	17.061	G
1	200	-5.697	3.545	17.332	G
1	201	-5.593	3.649	17.479	G
1	202	-5.489	3.836	17.693	G
1	203	-5.364	4.044	17.936	G
1	204	-5.281	4.190	18.104	G
1	205	-5.219	4.273	18.208	G
1	206	-5.052	4.460	18.458	G
1	207	-4.969	4.543	18.576	G
1	208	-4.865	4.626	18.709	G
1	209	-4.782	4.709	18.826	G
1	210	-4.678	4.813	18.973	G
1	211	-4.574	4.917	19.121	G
1	212	-4.470	5.001	19.254	G
1	213	-4.283	5.167	19.504	G
1	214	-4.137	5.271	19.683	G
1	215	-3.929	5.416	19.937	G
1	216	-3.784	5.604	20.174	G
1	217	-3.576	5.770	20.440	G
1	218	-3.493	5.853	20.558	G
1	219	-3.222	5.999	20.865	G
1	220	-2.910	6.061	21.183	G
1	221	-2.682	6.165	21.434	G
1	222	-2.515	6.248	21.620	G
1	223	-2.349	6.331	21.806	G
1	224	-2.224	6.394	21.946	G
1	225	-2.120	6.498	22.093	G
1	226	-1.975	6.560	22.251	G
1	227	-1.891	6.623	22.355	G
1	228	-1.330	6.685	22.920	G
1	229	-1.080	6.768	23.183	G
1	230	-0.810	6.872	23.473	G
1	231	-0.519	6.893	23.765	G
1	232	-0.311	6.934	23.977	G
1	233	-0.186	6.934	24.101	G
1	234	-0.041	6.934	24.247	G
1	235	0.063	6.934	24.351	G
1	236	0.146	6.934	24.434	G
1	237	0.230	6.934	24.517	G
1	238	0.396	6.934	24.684	G
1	239	0.521	6.914	24.810	G
1	240	0.791	6.914	25.080	G
1	241	0.937	6.893	25.227	G
1	242	1.186	6.872	25.478	G
1	243	1.373	6.830	25.670	G
1	244	1.623	6.768	25.927	G
1	245	1.872	6.706	26.184	G
1	246	2.288	6.623	26.608	G
1	247	2.060	6.727	26.859	G
1	248	2.122	6.685	26.934	G
1	249	2.184	6.643	27.009	G
1	250	2.205	6.643	27.030	G
1	251	2.288	6.602	27.123	G
1	252	2.455	6.539	27.301	G
1	253	2.600	6.498	27.452	G
1	254	2.725	6.456	27.584	G
1	255	2.808	6.394	27.688	G
1	256	2.871	6.331	27.776	G
1	257	2.975	6.207	27.938	G
1	258	3.037	6.082	28.078	G
1	259	3.078	5.916	28.249	G
1	260	3.078	5.749	28.416	G
1	261	3.058	5.562	28.604	G
1	262	2.995	5.396	28.782	G
1	263	2.933	5.312	28.886	G
1	264	2.808	5.188	29.062	G
1	265	2.746	5.125	29.150	G
1	266	2.642	5.021	29.297	G
1	267	2.517	4.897	29.474	G
1	268	2.475	4.793	29.586	G
1	269	2.392	4.668	29.736	G
1	270	2.309	4.481	29.940	G
1	271	2.247	4.335	30.099	G
1	272	2.268	4.148	30.287	G
1	273	2.288	4.044	30.393	G
1	274	2.309	3.878	30.561	G
1	275	2.371	3.732	30.719	G
1	276	2.434	3.649	30.823	G
1	277	2.559	3.524	31.000	G
1	278	2.663	3.441	31.133	G
1	279	2.787	3.358	31.283	G
1	280	2.954	3.275	31.469	G
1	281	3.162	3.150	31.711	G
1	282	3.286	3.046	31.874	G
1	283	3.474	2.900	32.111	G
1	284	3.619	2.838	32.269	G
1	285	3.765	2.776	32.427	G
1	286	3.910	2.713	32.586	G
1	287	4.056	2.651	32.744	G
1	288	4.181	2.568	32.894	G
1	289	4.493	2.422	33.238	G
1	290	4.118	2.796	33.768	G
1	291	4.077	2.838	33.827	G
1	292	4.056	2.880	33.873	G
1	293	4.077	3.004	34.000	G
1	294	4.118	3.171	34.171	G
1	295	4.118	3.379	34.379	G
1	296	4.139	3.566	34.567	G
1	297	4.077	3.836	34.845	G
1	298	4.077	3.982	34.990	G
1	299	4.326	3.358	35.662	G
2	0	-2.419	4.040	0.000	R
2	1	-2.481	4.123	0.104	R
2	2	-2.481	4.207	0.188	R
2	3	-2.460	4.249	0.235	R
2	4	-2.460	4.249	0.235	R
2	5	-2.398	4.186	0.323	R
2	6	-2.377	4.165	0.353	R
2	7	-2.335	4.165	0.394	R
2	8	-2.210	4.249	0.545	R
2	9	-2.168	4.270	0.592	R
2	10	-2.147	4.311	0.638	R
2	11	-2.168	4.374	0.704	R
2	12	-2.231	4.437	0.793	R
2	13	-2.231	4.437	0.793	R
2	14	-2.252	4.416	0.823	R
2	15	-2.273	4.374	0.869	R
2	16	-2.314	4.270	0.982	R
2	17	-2.231	4.311	1.075	R
2	18	-2.147	4.290	1.161	R
2	19	-2.210	4.270	1.227	R
2	20	-2.314	4.270	1.332	R
2	21	-2.210	4.416	1.511	R
2	22	-2.105	4.457	1.624	R
2	23	-2.022	4.457	1.707	R
2	24	-2.022	4.457	1.707	R
2	25	-2.043	4.520	1.773	R
2	26	-2.085	4.437	1.867	R
2	27	-2.147	4.353	1.971	R
2	28	-2.168	4.311	2.018	R
2	29	-2.168	4.186	2.143	R
2	30	-2.126	4.144	2.202	R
2	31	-2.085	4.102	2.261	R
2	32	-1.980	4.123	2.368	R
2	33	-1.918	4.144	2.434	R
2	34	-1.938	4.228	2.520	R
2	35	-2.064	4.207	2.647	R
2	36	-2.085	4.165	2.693	R
2	37	-2.189	4.165	2.798	R
2	38	-2.231	4.207	2.857	R
2	39	-2.231	4.311	2.961	R
2	40	-2.231	4.374	3.024	R
2	41	-2.210	4.395	3.053	R
2	42	-2.168	4.395	3.095	R
2	43	-2.043	4.395	3.221	R
2	44	-2.105	4.416	3.287	R
2	45	-2.210	4.478	3.408	R
2	46	-2.231	4.583	3.515	R
2	47	-2.126	4.499	3.648	R
2	48	-2.147	4.332	3.817	R
2	49	-2.105	4.228	3.929	R
2	50	-2.105	4.207	3.950	R
2	51	-2.168	4.186	4.016	R
2	52	-2.189	4.165	4.046	R
2	53	-2.189	4.207	4.087	R
2	54	-2.064	4.040	4.296	R
2	55	-2.064	4.228	4.484	R
2	56	-2.064	4.353	4.609	R
2	57	-2.001	4.478	4.750	R
2	58	-1.980	4.520	4.796	R
2	59	-1.897	4.499	4.882	R
2	60	-1.897	4.499	4.882	R
2	61	-1.730	4.562	5.061	R
2	62	-1.563	4.583	5.229	R
2	63	-1.876	4.395	5.594	R
2	64	-1.980	4.290	5.742	R
2	65	-1.980	4.186	5.846	R
2	66	-2.105	4.082	6.010	R
2	67	-2.189	3.998	6.128	R
2	68	-2.314	3.915	6.278	R
2	69	-2.460	3.831	6.447	R
2	70	-2.481	3.789	6.493	R
2	71	-2.481	3.685	6.598	R
2	72	-2.460	3.622	6.664	R
2	73	-2.398	3.455	6.842	R
2	74	-2.377	3.309	6.990	R
2	75	-2.419	3.184	7.122	R
2	76	-2.460	3.017	7.294	R
2	77	-2.314	3.100	7.462	R
2	78	-2.273	3.058	7.521	R
2	79	-2.273	2.975	7.605	R
2	80	-2.314	2.912	7.680	R
2	81	-2.419	2.891	7.787	R
2	82	-2.398	2.745	7.934	R
2	83	-2.377	2.641	8.041	R
2	84	-2.377	2.495	8.187	R
2	85	-2.314	2.724	8.425	R
2	86	-2.273	2.766	8.484	R
2	87	-2.168	2.912	8.664	R
2	88	-2.126	2.912	8.705	R
2	89	-2.085	2.954	8.765	R
2	90	-2.105	2.954	8.785	R
2	91	-2.064	2.975	8.832	R
2	92	-2.022	2.954	8.879	R
2	93	-2.001	2.975	8.908	R
2	94	-1.792	2.933	9.121	R
2	95	-1.771	2.829	9.228	R
2	96	-1.750	2.662	9.396	R
2	97	-1.646	2.474	9.611	R
2	98	-1.625	2.411	9.677	R
2	99	-1.771	2.474	9.836	R
2	100	-1.980	2.724	10.162	R
2	101	-2.147	2.871	10.384	R
2	102	-2.210	2.766	10.506	R
2	103	-2.210	2.662	10.610	R
2	104	-2.126	2.620	10.704	R
2	105	-2.231	2.724	10.851	R
2	106	-2.273	2.954	11.085	R
2	107	-2.314	3.226	11.360	R
2	108	-2.293	3.267	11.406	R
2	109	-2.377	3.309	11.500	R
2	110	-2.565	3.372	11.698	R
2	111	-2.690	3.351	11.825	R
2	112	-2.753	3.330	11.891	R
2	113	-2.878	3.267	12.031	R
2	114	-2.356	3.163	12.563	R
2	115	-2.440	3.184	12.649	G
2	116	-2.398	3.121	12.725	G
2	117	-2.335	2.975	12.884	G
2	118	-2.335	2.808	13.051	G
2	119	-2.335	2.620	13.239	G
2	120	-2.377	2.411	13.451	G
2	121	-2.377	2.265	13.598	G
2	122	-2.356	2.119	13.745	G
2	123	-2.314	1.973	13.897	G
2	124	-2.460	2.390	14.340	G
2	125	-2.523	2.453	14.428	G
2	126	-2.607	2.474	14.514	G
2	127	-2.544	2.474	14.577	G
2	128	-2.398	2.349	14.770	G
2	129	-2.273	2.265	14.920	G
2	130	-2.168	2.161	15.068	G
2	131	-2.064	2.077	15.202	G
2	132	-1.938	1.952	15.379	G
2	133	-1.813	1.868	15.529	G
2	134	-1.667	1.722	15.736	G
2	135	-1.563	1.597	15.899	G
2	136	-1.437	1.513	16.050	G
2	137	-1.312	1.388	16.227	G
2	138	-1.145	1.221	16.463	G
2	139	-0.999	1.054	16.685	G
2	140	-0.873	0.929	16.862	G
2	141	-0.686	0.741	17.128	G
2	142	-0.581	0.678	17.250	G
2	143	-0.456	0.553	17.427	G
2	144	-0.331	0.407	17.619	G
2	145	-0.205	0.260	17.812	G
2	146	-0.122	0.135	17.962	G
2	147	-0.017	-0.074	18.196	G
2	148	0.087	-0.303	18.448	G
2	149	0.129	-0.408	18.561	G
2	150	0.296	-0.700	18.897	G
2	151	0.400	-0.909	19.131	G
2	152	0.338	-1.055	19.290	G
2	153	0.317	-1.076	19.319	G
2	154	0.338	-1.180	19.426	G
2	155	0.233	-0.804	19.816	G
2	156	0.296	-0.742	19.905	G
2	157	0.254	-0.679	19.980	G
2	158	0.150	-0.637	20.092	G
2	159	0.003	-0.637	20.238	G
2	160	-0.059	-0.700	20.327	G
2	161	-0.122	-0.867	20.505	G
2	162	-0.143	-1.076	20.715	G
2	163	-0.268	-1.201	20.892	G
2	164	-0.351	-1.347	21.061	G
2	165	-0.393	-1.473	21.193	G
2	166	-0.164	-1.139	21.598	G
2	167	-0.080	-1.013	21.749	G
2	168	0.024	-1.013	21.853	G
2	169	0.233	-1.159	22.108	G
2	170	0.379	-1.243	22.276	G
2	171	0.526	-1.306	22.436	G
2	172	0.734	-1.431	22.679	G
2	173	0.860	-1.494	22.819	G
2	174	0.964	-1.577	22.953	G
2	175	1.068	-1.681	23.100	G
2	176	1.173	-1.786	23.248	G
2	177	1.298	-1.932	23.441	G
2	178	1.444	-2.078	23.647	G
2	179	1.549	-2.162	23.781	G
2	180	1.757	-2.287	24.025	G
2	181	1.904	-2.308	24.172	G
2	182	2.050	-2.371	24.331	G
2	183	2.321	-2.538	24.650	G
2	184	2.530	-2.621	24.875	G
2	185	2.718	-2.663	25.067	G
2	186	2.822	-2.684	25.174	G
2	187	3.010	-2.746	25.372	G
2	188	3.136	-2.746	25.497	G
2	189	3.324	-2.788	25.690	G
2	190	3.553	-2.851	25.928	G
2	191	3.762	-2.872	26.138	G
2	192	3.992	-2.851	26.368	G
2	193	4.138	-2.851	26.514	G
2	194	4.221	-2.851	26.598	G
2	195	4.472	-2.955	26.869	G
2	196	4.618	-3.018	27.028	G
2	197	4.848	-3.101	27.273	G
2	198	4.973	-3.185	27.423	G
2	199	5.161	-3.331	27.661	G
2	200	5.349	-3.456	27.887	G
2	201	5.453	-3.540	28.021	G
2	202	5.620	-3.686	28.243	G
2	203	5.704	-3.728	28.336	G
2	204	5.767	-3.770	28.412	G
2	205	5.787	-3.811	28.458	G
2	206	5.871	-3.916	28.592	G
2	207	5.871	-3.978	28.655	G
2	208	5.934	-4.250	28.933	G
2	209	5.913	-4.354	29.040	G
2	210	5.829	-4.521	29.226	G
2	211	5.704	-4.688	29.435	G
2	212	5.537	-4.876	29.687	G
2	213	5.391	-5.022	29.893	G
2	214	5.224	-5.148	30.102	G
2	215	5.015	-5.336	30.383	G
2	216	4.890	-5.461	30.560	G
2	217	4.723	-5.586	30.769	G
2	218	4.535	-5.670	30.975	G
2	219	4.472	-5.691	31.041	G
2	220	4.347	-5.795	31.204	G
2	221	4.180	-5.941	31.426	G
2	222	4.013	-6.025	31.613	G
2	223	3.804	-6.087	31.831	G
2	224	3.574	-6.213	32.092	G
2	225	3.511	-6.317	32.214	G
2	226	3.324	-6.400	32.420	G
2	227	3.156	-6.463	32.598	G
2	228	2.969	-6.505	32.791	G
2	229	2.718	-6.651	33.081	G
2	230	2.614	-6.714	33.202	G
2	231	2.426	-6.755	33.395	G
2	232	2.217	-6.818	33.613	G
2	233	1.925	-6.860	33.908	G
2	234	1.757	-6.923	34.087	G
2	235	1.549	-6.943	34.296	G
2	236	1.486	-6.964	34.363	G
2	237	1.382	-7.006	34.475	G
2	238	1.298	-7.006	34.558	G
2	239	1.152	-6.923	34.727	G
2	240	0.943	-6.860	34.945	G
2	241	0.818	-6.776	35.095	G
2	242	0.734	-6.651	35.246	G
2	243	0.693	-6.588	35.321	G
2	244	0.546	-6.400	35.559	G
2	245	0.421	-6.275	35.737	G
2	246	0.317	-6.150	35.900	G
2	247	0.191	-6.004	36.092	G
2	248	0.087	-5.899	36.240	G
2	249	0.024	-5.795	36.362	G
2	250	-0.101	-5.670	36.539	G
2	251	-0.247	-5.524	36.745	G
2	252	-0.393	-5.398	36.938	G
2	253	-0.644	-5.294	37.209	G
2	254	-0.853	-5.252	37.422	G
2	255	-1.082	-5.231	37.653	G
2	256	-1.270	-5.169	37.851	G
2	257	-1.354	-5.127	37.944	G
2	258	-1.396	-5.064	38.020	G
2	259	-1.563	-5.001	38.198	G
2	260	-0.623	-5.398	39.218	G
2	261	-0.644	-5.419	39.248	G
2	262	-0.665	-5.482	39.314	G
2	263	-0.686	-5.586	39.420	G
2	264	-0.727	-5.691	39.533	G
2	265	-0.706	-5.899	39.742	G
2	266	-0.602	-6.046	39.922	G
2	267	-0.456	-6.171	40.115	G
2	268	-0.205	-6.296	40.395	G
2	269	-0.122	-6.317	40.481	G
2	270	-0.017	-6.400	40.614	G
2	271	0.150	-6.484	40.801	G
2	272	0.275	-6.547	40.941	G
2	273	0.379	-6.588	41.054	G
2	274	0.546	-6.651	41.232	G
2	275	0.630	-6.693	41.326	G
2	276	0.797	-6.776	41.512	G
2	277	1.006	-6.923	41.767	G
2	278	1.256	-6.964	42.021	G
2	279	1.528	-6.943	42.293	G
2	280	1.674	-6.902	42.445	G
2	281	1.862	-6.881	42.635	G
2	282	2.008	-6.881	42.781	G
2	283	2.238	-6.860	43.011	G
2	284	2.405	-6.818	43.184	G
2	285	2.572	-6.797	43.352	G
2	286	2.781	-6.714	43.577	G
2	287	2.969	-6.609	43.792	G
2	288	3.115	-6.547	43.951	G
2	289	3.261	-6.484	44.110	G
2	290	3.303	-6.442	44.169	G
2	291	3.407	-6.400	44.281	G
2	292	3.574	-6.338	44.460	G
2	293	3.762	-6.254	44.665	G
2	294	3.887	-6.150	44.828	G
2	295	4.013	-5.983	45.037	G
2	296	4.263	-5.837	45.327	G
2	297	4.451	-5.753	45.533	G
2	298	4.681	-5.649	45.785	G
2	299	4.827	-5.461	46.023	G
3	0	0.453	0.303	0.000	G
3	1	0.432	0.303	0.021	G
3	2	0.432	0.283	0.042	G
3	3	0.453	0.283	0.063	G
3	4	0.474	0.199	0.149	G
3	5	0.495	0.136	0.216	G
3	6	0.579	-0.011	0.385	G
3	7	0.579	-0.137	0.511	G
3	8	0.537	-0.326	0.704	G
3	9	0.516	-0.409	0.790	G
3	10	0.453	-0.682	1.070	G
3	11	0.474	-0.871	1.260	R
3	12	0.432	-0.976	1.373	R
3	13	0.432	-1.080	1.478	R
3	14	0.474	-1.185	1.591	R
3	15	0.495	-1.269	1.677	R
3	16	0.285	-1.038	1.989	R
3	17	0.201	-0.808	2.234	R
3	18	0.201	-0.661	2.381	R
3	19	0.285	-0.598	2.486	R
3	20	0.390	-0.598	2.591	R
3	21	0.495	-0.598	2.695	R
3	22	0.558	-0.598	2.758	R
3	23	0.600	-0.598	2.800	R
3	24	0.642	-0.598	2.842	R
3	25	0.537	-0.535	2.964	R
3	26	0.453	-0.493	3.058	R
3	27	0.390	-0.409	3.163	R
3	28	0.222	-0.451	3.336	R
3	29	0.118	-0.556	3.484	R
3	30	0.013	-0.682	3.648	R
3	31	-0.008	-0.766	3.734	R
3	32	0.013	-0.787	3.764	R
3	33	0.055	-0.850	3.840	R
3	34	0.180	-0.787	3.980	R
3	35	0.306	-0.787	4.106	R
3	36	0.306	-0.724	4.169	R
3	37	0.285	-0.619	4.276	R
3	38	0.264	-0.430	4.466	R
3	39	0.222	-0.305	4.598	R
3	40	0.180	-0.242	4.674	R
3	41	0.055	-0.388	4.867	R
3	42	-0.134	-0.514	5.094	R
3	43	-0.239	-0.514	5.199	R
3	44	-0.407	-0.493	5.368	R
3	45	-0.470	-0.619	5.509	R
3	46	-0.428	-0.661	5.568	R
3	47	-0.386	-0.703	5.627	R
3	48	-0.092	-0.640	5.928	R
3	49	0.013	-0.703	6.050	R
3	50	0.118	-0.787	6.184	R
3	51	0.159	-0.955	6.357	R
3	52	0.159	-1.059	6.462	R
3	53	0.222	-1.206	6.621	R
3	54	0.034	-0.787	7.081	R
3	55	0.118	-0.619	7.269	R
3	56	0.222	-0.472	7.449	R
3	57	0.243	-0.326	7.597	R
3	58	0.264	-0.263	7.664	R
3	59	0.243	-0.326	7.730	R
3	60	0.055	-0.472	7.969	R
3	61	-0.134	-0.514	8.162	R
3	62	-0.197	-0.514	8.225	R
3	63	-0.323	-0.661	8.419	R
3	64	-0.344	-0.703	8.466	R
3	65	-0.344	-0.829	8.591	R
3	66	-0.470	-0.892	8.732	R
3	67	-0.574	-0.892	8.837	R
3	68	-0.637	-0.892	8.900	R
3	69	-0.616	-0.934	8.947	R
3	70	-0.386	-0.808	9.209	R
3	71	-0.218	-0.766	9.382	R
3	72	-0.134	-0.766	9.466	R
3	73	0.055	-0.871	9.682	R
3	74	0.201	-0.892	9.830	R
3	75	0.222	-0.850	9.877	R
3	76	-0.218	-0.808	10.319	R
3	77	-0.428	-0.766	10.533	R
3	78	-0.365	-0.535	10.772	R
3	79	-0.260	-0.367	10.970	R
3	80	-0.050	-0.367	11.180	R
3	81	0.118	-0.388	11.349	R
3	82	0.327	-0.430	11.563	R
3	83	0.516	-0.472	11.756	R
3	84	0.663	-0.514	11.909	R
3	85	0.851	-0.640	12.135	R
3	86	0.914	-0.661	12.202	R
3	87	0.600	-0.724	12.523	R
3	88	0.285	-0.703	12.838	R
3	89	0.264	-0.745	12.885	R
3	90	-0.071	-0.598	13.251	R
3	91	-0.071	-0.598	13.251	R
3	92	-0.239	-0.556	13.424	R
3	93	-0.386	-0.556	13.570	R
3	94	-0.658	-0.556	13.843	R
3	95	-0.700	-0.556	13.885	R
3	96	-0.805	-0.514	13.998	R
3	97	-0.973	-0.409	14.196	R
3	98	-1.036	-0.347	14.285	R
3	99	-0.952	-0.388	14.378	R
3	100	-1.099	-0.388	14.525	R
3	101	-1.120	-0.409	14.555	R
3	102	-1.203	-0.451	14.649	R
3	103	-1.392	-0.493	14.842	R
3	104	-1.182	-0.535	15.056	R
3	105	-1.057	-0.556	15.183	R
3	106	-0.889	-0.598	15.356	R
3	107	-0.784	-0.724	15.520	R
3	108	-0.532	-0.850	15.801	R
3	109	-0.386	-0.745	15.982	R
3	110	-0.197	-0.787	16.175	R
3	111	-0.050	-0.808	16.323	R
3	112	0.034	-0.892	16.442	R
3	113	0.159	-0.976	16.593	R
3	114	0.264	-0.997	16.700	R
3	115	0.306	-0.955	16.759	R
3	116	0.369	-0.976	16.826	R
3	117	0.432	-1.059	16.930	R
3	118	0.537	-1.143	17.065	R
3	119	0.621	-1.143	17.149	R
3	120	0.076	-0.892	17.749	G
3	121	0.055	-0.745	17.897	G
3	122	0.034	-0.598	18.045	G
3	123	-0.008	-0.493	18.158	G
3	124	-0.008	-0.305	18.347	G
3	125	-0.050	-0.179	18.480	G
3	126	-0.050	-0.011	18.647	G
3	127	-0.050	0.178	18.836	G
3	128	-0.050	0.366	19.025	G
3	129	-0.071	0.576	19.236	G
3	130	-0.113	0.702	19.368	G
3	131	-0.134	0.765	19.435	G
3	132	-0.176	0.891	19.567	G
3	133	-0.197	1.016	19.695	G
3	134	-0.239	1.184	19.868	G
3	135	-0.239	1.268	19.951	G
3	136	-0.239	1.436	20.119	G
3	137	-0.260	1.582	20.267	G
3	138	-0.260	1.792	20.477	G
3	139	-0.239	1.939	20.625	G
3	140	-0.239	2.086	20.772	G
3	141	-0.281	2.295	20.986	G
3	142	-0.302	2.526	21.218	G
3	143	-0.260	2.610	21.311	G
3	144	-0.260	2.778	21.479	G
3	145	-0.302	2.945	21.652	G
3	146	-0.428	3.092	21.845	G
3	147	-0.595	3.302	22.114	G
3	148	-0.679	3.449	22.283	G
3	149	-0.742	3.574	22.424	G
3	150	-0.826	3.637	22.528	G
3	151	-0.868	3.700	22.604	G
3	152	-1.015	3.763	22.764	G
3	153	-1.224	3.952	23.046	G
3	154	-1.308	4.057	23.180	G
3	155	-1.371	4.120	23.269	G
3	156	-1.434	4.162	23.345	G
3	157	-1.539	4.224	23.467	G
3	158	-1.581	4.266	23.526	G
3	159	-1.203	3.910	24.045	G
3	160	-1.120	3.763	24.214	G
3	161	-1.099	3.721	24.261	G
3	162	-1.120	3.595	24.389	G
3	163	-1.099	3.553	24.436	G
3	164	-1.266	3.700	24.658	G
3	165	-1.392	3.721	24.786	G
3	166	-1.560	3.805	24.974	G
3	167	-1.791	3.994	25.272	G
3	168	-2.000	4.078	25.497	G
3	169	-2.084	4.120	25.591	G
3	170	-2.252	4.182	25.770	G
3	171	-2.336	4.224	25.864	G
3	172	-2.441	4.308	25.998	G
3	173	-2.608	4.392	26.186	G
3	174	-2.734	4.392	26.312	G
3	175	-3.007	4.476	26.597	G
3	176	-3.153	4.518	26.750	G
3	177	-3.300	4.560	26.902	G
3	178	-3.468	4.581	27.071	G
3	179	-3.699	4.560	27.303	G
3	180	-3.908	4.560	27.512	G
3	181	-4.055	4.539	27.661	G
3	182	-4.139	4.455	27.779	G
3	183	-4.265	4.434	27.907	G
3	184	-4.432	4.434	28.075	G
3	185	-4.579	4.371	28.234	G
3	186	-4.747	4.350	28.403	G
3	187	-4.957	4.329	28.614	G
3	188	-5.145	4.266	28.813	G
3	189	-5.292	4.224	28.966	G
3	190	-5.418	4.162	29.106	G
3	191	-5.460	3.973	29.300	G
3	192	-5.586	3.784	29.526	G
3	193	-5.649	3.658	29.667	G
3	194	-5.774	3.491	29.877	G
3	195	-5.879	3.386	30.025	G
3	196	-6.005	3.218	30.235	G
3	197	-6.047	3.113	30.348	G
3	198	-6.089	2.945	30.521	G
3	199	-6.152	2.799	30.680	G
3	200	-6.257	2.631	30.878	G
3	201	-6.320	2.421	31.097	G
3	202	-6.382	2.274	31.257	G
3	203	-6.403	2.232	31.303	G
3	204	-6.403	2.232	31.303	G
3	205	-6.466	2.107	31.444	G
3	206	-6.529	1.939	31.623	G
3	207	-6.529	1.771	31.791	G
3	208	-6.592	1.624	31.951	G
3	209	-6.613	1.436	32.141	S
3	210	-6.634	1.331	32.247	S
3	211	-6.655	1.184	32.396	S
3	212	-6.697	0.974	32.610	S
3	213	-6.760	0.765	32.828	S
3	214	-6.760	0.471	33.122	G
3	215	-6.781	0.157	33.437	G
3	216	-6.802	-0.011	33.606	G
3	217	-6.802	-0.221	33.816	G
3	218	-6.802	-0.409	34.005	G
3	219	-6.781	-0.703	34.299	G
3	220	-6.739	-0.913	34.513	G
3	221	-6.676	-1.059	34.672	G
3	222	-6.676	-1.185	34.798	G
3	223	-6.655	-1.269	34.885	G
3	224	-6.613	-1.479	35.099	G
3	225	-6.592	-1.667	35.288	G
3	226	-6.550	-1.835	35.461	G
3	227	-6.487	-2.003	35.640	G
3	228	-6.361	-2.234	35.903	G
3	229	-6.340	-2.401	36.072	G
3	230	-6.278	-2.485	36.177	G
3	231	-6.215	-2.548	36.266	G
3	232	-6.089	-2.716	36.476	G
3	233	-5.984	-2.863	36.656	G
3	234	-5.858	-2.967	36.820	G
3	235	-5.690	-3.114	37.043	G
3	236	-5.586	-3.219	37.191	G
3	237	-5.481	-3.261	37.304	G
3	238	-5.250	-3.345	37.549	G
3	239	-5.166	-3.345	37.633	G
3	240	-4.978	-3.366	37.823	G
3	241	-4.726	-3.450	38.088	G
3	242	-4.558	-3.450	38.256	G
3	243	-4.411	-3.408	38.409	G
3	244	-4.391	-3.408	38.430	G
3	245	-4.349	-3.387	38.477	G
3	246	-4.244	-3.282	38.625	G
3	247	-4.181	-3.114	38.804	G
3	248	-4.118	-2.926	39.003	G
3	249	-4.118	-2.821	39.108	G
3	250	-4.118	-2.653	39.275	G
3	251	-4.076	-2.632	39.322	G
3	252	-3.971	-2.947	39.654	G
3	253	-3.929	-3.051	39.767	G
3	254	-3.866	-3.114	39.856	G
3	255	-3.720	-3.240	40.049	G
3	256	-3.405	-3.303	40.370	G
3	257	-3.070	-3.324	40.706	G
3	258	-2.923	-3.324	40.853	G
3	259	-2.734	-3.387	41.052	G
3	260	-2.629	-3.429	41.165	G
3	261	-2.503	-3.513	41.316	G
3	262	-2.420	-3.596	41.434	G
3	263	-2.336	-3.680	41.553	G
3	264	-2.168	-3.785	41.751	G
3	265	-2.042	-3.911	41.929	G
3	266	-1.811	-4.058	42.202	G
3	267	-1.728	-4.121	42.307	G
3	268	-1.518	-4.163	42.521	G
3	269	-1.413	-4.184	42.628	G
3	270	-1.245	-4.184	42.795	G
3	271	-1.078	-4.226	42.968	G
3	272	-0.931	-4.288	43.128	G
3	273	-0.826	-4.351	43.250	G
3	274	-0.700	-4.372	43.378	G
3	275	-0.532	-4.393	43.547	G
3	276	-0.365	-4.393	43.715	G
3	277	-0.218	-4.372	43.863	G
3	278	-0.008	-4.372	44.072	G
3	279	0.243	-4.351	44.325	G
3	280	0.432	-4.330	44.515	G
3	281	0.495	-4.288	44.590	G
3	282	0.684	-4.226	44.789	G
3	283	0.893	-4.142	45.015	G
3	284	1.040	-4.058	45.184	G
3	285	1.145	-4.016	45.297	G
3	286	1.187	-3.974	45.356	G
3	287	1.208	-3.911	45.423	G
3	288	1.208	-3.764	45.570	G
3	289	1.208	-3.576	45.758	G
3	290	1.208	-3.429	45.905	G
3	291	1.208	-3.366	45.968	S
3	292	0.998	-3.135	46.280	S
3	293	0.956	-3.051	46.373	S
3	294	0.872	-2.926	46.525	S
3	295	0.830	-2.821	46.637	S
3	296	0.726	-2.695	46.801	S
3	297	0.621	-2.527	46.999	S
3	298	0.453	-2.338	47.252	S
3	299	0.243	-2.171	47.520	S
4	0	-0.714	0.455	0.000	G
4	1	-0.820	0.370	0.136	G
4	2	-0.778	0.455	0.230	G
4	3	-0.799	0.540	0.318	G
4	4	-0.820	0.540	0.339	G
4	5	-0.884	0.540	0.403	G
4	6	-0.884	0.540	0.403	G
4	7	-0.863	0.561	0.432	G
4	8	-0.778	0.646	0.552	G
4	9	-0.735	0.667	0.600	G
4	10	-0.693	0.688	0.647	G
4	11	-0.693	0.752	0.711	G
4	12	-0.608	0.836	0.831	G
4	13	-0.629	0.900	0.898	G
4	14	-0.672	1.006	1.012	G
4	15	-0.693	1.006	1.033	G
4	16	-0.735	1.006	1.075	G
4	17	-0.841	1.006	1.181	G
4	18	-0.905	0.985	1.248	G
4	19	-0.926	0.942	1.296	G
4	20	-0.926	0.752	1.486	G
4	21	-0.841	0.434	1.815	G
4	22	-0.757	0.285	1.986	G
4	23	-0.672	0.116	2.175	G
4	24	-0.566	-0.096	2.412	G
4	25	-0.502	-0.265	2.593	G
4	26	-0.439	-0.477	2.815	G
4	27	-0.396	-0.583	2.929	G
4	28	-0.269	-0.753	3.141	G
4	29	-0.227	-0.859	3.255	G
4	30	-0.057	-0.859	3.424	G
4	31	0.049	-0.943	3.560	R
4	32	-0.248	-0.816	3.883	R
4	33	-0.312	-0.816	3.946	R
4	34	-0.481	-0.774	4.121	R
4	35	-0.651	-0.604	4.361	R
4	36	-0.587	-0.477	4.503	R
4	37	-0.587	-0.308	4.672	R
4	38	-0.672	-0.117	4.881	R
4	39	-0.502	-0.181	5.062	R
4	40	-0.354	-0.308	5.257	R
4	41	-0.163	-0.393	5.466	R
4	42	-0.142	-0.414	5.496	R
4	43	-0.142	-0.520	5.602	R
4	44	-0.206	-0.689	5.783	R
4	45	-0.396	-0.732	5.978	R
4	46	-0.524	-0.710	6.107	R
4	47	-0.672	-0.604	6.289	R
4	48	-0.672	-0.541	6.353	R
4	49	-0.396	-0.859	6.773	R
4	50	-0.418	-0.859	6.795	R
4	51	-0.418	-0.541	7.112	R
4	52	-0.396	-0.308	7.346	R
4	53	-0.290	-0.202	7.496	R
4	54	-0.036	-0.075	7.781	R
4	55	0.112	-0.075	7.929	R
4	56	-0.206	-0.371	8.364	R
4	57	-0.248	-0.541	8.538	R
4	58	-0.227	-0.583	8.586	R
4	59	-0.227	-0.604	8.607	R
4	60	-0.248	-0.520	8.694	R
4	61	-0.439	-0.414	8.912	R
4	62	-0.629	-0.393	9.104	R
4	63	-0.841	-0.371	9.317	R
4	64	-0.968	-0.371	9.444	R
4	65	-1.138	-0.350	9.615	R
4	66	-1.138	-0.308	9.658	R
4	67	-0.841	-0.265	9.957	R
4	68	-0.608	-0.244	10.191	R
4	69	-0.396	-0.181	10.412	R
4	70	-0.312	-0.138	10.507	R
4	71	-0.396	-0.329	10.716	R
4	72	-0.290	-0.435	10.866	R
4	73	-0.206	-0.541	11.001	G
4	74	-0.121	-0.668	11.154	G
4	75	-0.015	-0.795	11.320	G
4	76	0.154	-0.943	11.545	G
4	77	0.282	-1.049	11.710	G
4	78	0.430	-1.176	11.906	G
4	79	0.599	-1.304	12.118	G
4	80	0.727	-1.431	12.297	G
4	81	0.345	-1.282	12.707	G
4	82	0.197	-1.388	12.889	G
4	83	0.049	-1.219	13.114	G
4	84	-0.121	-1.007	13.385	G
4	85	-0.248	-0.901	13.551	G
4	86	-0.375	-0.816	13.704	G
4	87	-0.502	-0.647	13.915	G
4	88	-0.693	-0.498	14.157	G
4	89	-0.926	-0.308	14.458	G
4	90	-1.053	-0.223	14.611	G
4	91	-1.180	-0.096	14.791	G
4	92	-1.329	0.074	15.016	G
4	93	-1.435	0.222	15.198	G
4	94	-1.498	0.264	15.275	G
4	95	-1.456	0.370	15.389	G
4	96	-1.329	0.413	15.523	G
4	97	-1.096	0.201	15.838	G
4	98	-0.863	0.074	16.103	G
4	99	-0.714	0.074	16.252	G
4	100	-0.608	0.031	16.366	G
4	101	-0.629	-0.202	16.600	G
4	102	-0.460	-0.414	16.871	G
4	103	-0.375	-0.520	17.007	G
4	104	-0.354	-0.626	17.115	G
4	105	-0.206	-0.795	17.340	G
4	106	-0.100	-0.880	17.476	G
4	107	0.070	-1.049	17.715	G
4	108	0.282	-1.176	17.962	G
4	109	0.451	-1.261	18.152	G
4	110	0.642	-1.325	18.353	G
4	111	0.833	-1.431	18.571	G
4	112	1.002	-1.579	18.796	G
4	113	1.214	-1.749	19.068	G
4	114	1.489	-1.982	19.428	G
4	115	1.595	-2.045	19.552	G
4	116	1.744	-2.066	19.702	G
4	117	1.362	-1.558	20.337	G
4	118	1.447	-1.431	20.490	G
4	119	1.489	-1.261	20.665	G
4	120	1.489	-1.134	20.792	G
4	121	1.489	-1.007	20.919	G
4	122	1.426	-0.943	21.009	G
4	123	1.341	-1.240	21.318	G
4	124	1.066	-1.452	21.665	G
4	125	0.981	-1.452	21.750	G
4	126	0.833	-1.494	21.904	G
4	127	0.727	-1.600	22.054	G
4	128	0.727	-1.706	22.160	G
4	129	0.599	-1.897	22.389	G
4	130	0.536	-1.982	22.495	G
4	131	0.515	-2.066	22.582	G
4	132	0.409	-2.066	22.688	G
4	133	0.239	-2.088	22.859	G
4	134	0.176	-2.236	23.020	G
4	135	0.112	-2.363	23.163	G
4	136	-0.036	-2.448	23.333	G
4	137	-0.142	-2.511	23.457	G
4	138	-0.206	-2.660	23.618	G
4	139	-0.396	-2.787	23.848	G
4	140	-0.545	-2.914	24.043	G
4	141	-0.629	-2.977	24.149	G
4	142	-0.714	-3.083	24.284	G
4	143	-0.905	-3.253	24.540	G
4	144	-0.947	-3.316	24.616	G
4	145	-0.629	-3.189	24.958	G
4	146	-0.524	-3.380	25.176	G
4	147	-0.460	-3.444	25.266	G
4	148	-0.290	-3.486	25.441	G
4	149	-0.163	-3.571	25.594	G
4	150	0.006	-3.783	25.865	G
4	151	0.070	-3.867	25.971	G
4	152	0.154	-4.016	26.142	G
4	153	0.260	-4.079	26.265	G
4	154	0.345	-4.143	26.371	G
4	155	0.070	-3.761	26.842	G
4	156	0.070	-3.634	26.969	G
4	157	0.070	-3.507	27.096	G
4	158	0.091	-3.444	27.163	G
4	159	0.112	-3.465	27.193	G
4	160	0.197	-3.189	27.481	G
4	161	0.366	-3.105	27.671	G
4	162	0.494	-2.956	27.866	G
4	163	0.599	-2.850	28.016	G
4	164	0.663	-2.744	28.139	G
4	165	0.833	-2.596	28.365	G
4	166	0.854	-2.554	28.412	G
4	167	0.854	-2.554	28.412	G
4	168	0.917	-2.490	28.502	G
4	169	1.066	-2.363	28.697	G
4	170	1.172	-2.257	28.847	G
4	171	1.235	-2.151	28.971	G
4	172	1.256	-2.109	29.018	G
4	173	0.557	-2.766	29.977	G
4	174	0.536	-2.935	30.148	G
4	175	0.494	-3.168	30.385	G
4	176	0.324	-3.253	30.575	G
4	177	0.197	-3.316	30.717	G
4	178	0.112	-3.380	30.823	G
4	179	-0.100	-3.486	31.060	G
4	180	-0.248	-3.655	31.285	G
4	181	-0.333	-3.655	31.370	G
4	182	-0.502	-3.655	31.539	G
4	183	-0.672	-3.698	31.714	G
4	184	-0.905	-3.740	31.951	G
4	185	-0.990	-3.825	32.071	G
4	186	-1.159	-3.910	32.260	G
4	187	-1.371	-3.994	32.488	G
4	188	-1.562	-4.037	32.684	G
4	189	-1.710	-4.079	32.838	G
4	190	-1.837	-4.185	33.003	G
4	191	-2.028	-4.249	33.204	G
4	192	-2.134	-4.355	33.354	G
4	193	-2.240	-4.418	33.478	G
4	194	-2.346	-4.482	33.601	G
4	195	-2.494	-4.567	33.772	G
4	196	-2.663	-4.630	33.953	G
4	197	-2.791	-4.715	34.106	G
4	198	-2.960	-4.778	34.287	G
4	199	-3.087	-4.800	34.416	G
4	200	-3.236	-4.863	34.577	G
4	201	-3.363	-4.927	34.719	G
4	202	-3.532	-4.990	34.900	G
4	203	-3.659	-5.011	35.029	G
4	204	-3.829	-5.096	35.219	G
4	205	-3.977	-5.160	35.380	G
4	206	-4.147	-5.181	35.551	G
4	207	-4.253	-5.223	35.665	G
4	208	-4.359	-5.223	35.771	G
4	209	-4.549	-5.223	35.962	G
4	210	-4.698	-5.202	36.111	G
4	211	-4.803	-5.139	36.235	G
4	212	-4.888	-5.033	36.371	G
4	213	-5.015	-4.906	36.550	G
4	214	-5.079	-4.821	36.656	G
4	215	-5.206	-4.694	36.836	G
4	216	-5.270	-4.630	36.926	G
4	217	-5.376	-4.482	37.108	G
4	218	-5.439	-4.291	37.309	G
4	219	-5.545	-4.143	37.492	G
4	220	-5.693	-3.973	37.717	G
4	221	-5.799	-3.825	37.899	G
4	222	-5.926	-3.655	38.111	G
4	223	-5.969	-3.507	38.265	G
4	224	-6.032	-3.316	38.466	G
4	225	-6.054	-3.147	38.637	G
4	226	-6.096	-2.956	38.832	G
4	227	-6.117	-2.872	38.920	G
4	228	-6.054	-2.660	39.141	G
4	229	-6.032	-2.575	39.228	G
4	230	-5.990	-2.342	39.465	G
4	231	-5.990	-2.236	39.571	G
4	232	-5.926	-1.982	39.833	G
4	233	-5.863	-1.876	39.957	G
4	234	-5.799	-1.749	40.099	G
4	235	-5.715	-1.600	40.270	G
4	236	-5.630	-1.388	40.498	G
4	237	-5.566	-1.282	40.621	G
4	238	-5.481	-1.155	40.774	G
4	239	-5.418	-1.028	40.916	G
4	240	-5.376	-0.901	41.050	G
4	241	-5.354	-0.774	41.179	G
4	242	-5.312	-0.626	41.333	G
4	243	-5.227	-0.520	41.469	G
4	244	-5.185	-0.435	41.564	G
4	245	-5.142	-0.265	41.739	G
4	246	-5.058	-0.096	41.928	G
4	247	-4.931	0.116	42.175	G
4	248	-4.846	0.243	42.328	G
4	249	-4.719	0.370	42.508	G
4	250	-4.676	0.455	42.603	G
4	251	-4.613	0.582	42.745	G
4	252	-4.486	0.773	42.974	G
4	253	-4.380	0.921	43.156	G
4	254	-4.316	1.048	43.298	G
4	255	-4.231	1.154	43.434	G
4	256	-4.125	1.345	43.652	G
4	257	-4.083	1.493	43.806	G
4	258	-3.956	1.599	43.972	G
4	259	-3.744	1.726	44.219	G
4	260	-3.659	1.790	44.325	G
4	261	-3.532	1.853	44.467	G
4	262	-3.426	1.917	44.590	G
4	263	-3.278	1.980	44.752	G
4	264	-3.193	2.023	44.847	G
4	265	-3.002	2.086	45.048	G
4	266	-2.791	2.150	45.269	G
4	267	-2.685	2.214	45.392	G
4	268	-2.473	2.256	45.608	G
4	269	-2.324	2.256	45.757	G
4	270	-2.219	2.256	45.863	G
4	271	-2.007	2.277	46.076	G
4	272	-1.943	2.277	46.139	G
4	273	-1.646	2.298	46.437	G
4	274	-1.519	2.298	46.564	G
4	275	-1.350	2.277	46.735	G
4	276	-1.265	2.277	46.819	G
4	277	-1.074	2.277	47.010	G
4	278	-0.905	2.298	47.181	G
4	279	-0.799	2.277	47.289	G
4	280	-0.629	2.214	47.470	G
4	281	-0.460	2.129	47.659	G
4	282	-0.333	2.044	47.812	G
4	283	-0.206	1.938	47.978	G
4	284	-0.079	1.811	48.157	G
4	285	0.070	1.705	48.340	G
4	286	0.197	1.578	48.519	G
4	287	0.324	1.472	48.685	G
4	288	0.494	1.302	48.925	G
4	289	0.663	1.154	49.150	G
4	290	0.748	1.069	49.270	G
4	291	0.811	0.985	49.376	G
4	292	0.938	0.794	49.605	G
4	293	1.044	0.688	49.755	G
4	294	1.108	0.582	49.878	G
4	295	1.214	0.413	50.078	G
4	296	1.277	0.328	50.184	G
4	297	1.362	0.158	50.374	G
4	298	1.426	0.010	50.535	G
4	299	1.553	-0.202	50.782	G
5	0	0.630	1.032	0.000	R
5	1	0.609	1.032	0.021	R
5	2	0.630	1.180	0.170	R
5	3	0.673	1.349	0.344	R
5	4	0.715	1.496	0.498	R
5	5	0.842	1.707	0.744	R
5	6	0.842	1.855	0.892	R
5	7	0.863	1.940	0.979	R
5	8	0.820	2.045	1.093	R
5	9	0.694	2.045	1.219	R
5	10	0.926	2.024	1.453	R
5	11	1.053	1.982	1.586	R
5	12	1.095	1.792	1.781	R
5	13	1.095	1.644	1.928	R
5	14	1.010	1.581	2.034	R
5	15	0.968	1.560	2.081	R
5	16	1.010	1.560	2.123	R
5	17	1.010	1.560	2.123	R
5	18	0.884	1.602	2.257	R
5	19	0.778	1.665	2.380	R
5	20	0.694	1.750	2.499	R
5	21	0.630	1.855	2.623	R
5	22	0.652	1.897	2.670	R
5	23	0.757	1.919	2.777	R
5	24	0.736	1.771	2.927	R
5	25	0.609	1.729	3.060	R
5	26	0.419	1.644	3.268	R
5	27	0.398	1.707	3.335	R
5	28	0.377	1.750	3.382	R
5	29	0.609	1.750	3.614	R
5	30	0.820	1.707	3.829	R
5	31	0.947	1.665	3.963	R
5	32	1.010	1.665	4.026	R
5	33	1.053	1.602	4.102	R
5	34	1.053	1.454	4.250	R
5	35	1.053	1.285	4.419	G
5	36	0.863	1.180	4.636	G
5	37	0.652	1.074	4.872	G
5	38	0.440	0.736	5.271	G
5	39	0.440	0.631	5.376	G
5	40	0.440	0.568	5.440	G
5	41	0.398	0.335	5.676	G
5	42	0.398	0.040	5.971	G
5	43	0.419	-0.213	6.225	G
5	44	0.440	-0.425	6.437	G
5	45	0.483	-0.657	6.673	G
5	46	0.546	-0.783	6.815	G
5	47	0.588	-0.868	6.909	G
5	48	0.630	-0.762	7.023	R
5	49	0.715	-0.762	7.108	R
5	50	0.757	-0.783	7.155	R
5	51	0.926	-0.847	7.335	R
5	52	0.989	-0.847	7.398	R
5	53	1.074	-0.847	7.483	R
5	54	0.947	-0.973	7.662	R
5	55	1.010	-1.058	7.768	R
5	56	0.926	-1.184	7.920	R
5	57	0.820	-1.311	8.085	R
5	58	0.630	-0.593	8.827	R
5	59	0.567	-0.446	8.988	R
5	60	0.504	-0.319	9.129	R
5	61	0.525	-0.192	9.258	R
5	62	0.525	0.019	9.469	G
5	63	0.504	0.167	9.618	G
5	64	0.504	0.420	9.871	G
5	65	0.504	0.610	10.061	G
5	66	0.525	0.884	10.337	G
5	67	0.609	1.074	10.545	G
5	68	0.652	1.349	10.822	G
5	69	0.715	1.518	11.003	G
5	70	0.757	1.792	11.280	G
5	71	0.757	1.961	11.449	G
5	72	0.736	2.235	11.724	G
5	73	0.630	2.341	11.874	G
5	74	0.483	2.404	12.034	G
5	75	0.377	2.320	12.170	G
5	76	0.483	1.855	12.646	G
5	77	0.377	1.813	12.759	G
5	78	0.250	1.665	12.954	G
5	79	0.546	1.792	13.276	G
5	80	0.715	1.834	13.450	G
5	81	0.905	1.855	13.641	G
5	82	1.010	1.771	13.776	G
5	83	1.074	1.475	14.078	G
5	84	1.010	1.159	14.401	G
5	85	0.989	1.032	14.530	G
5	86	0.968	0.905	14.658	G
5	87	0.842	0.779	14.837	G
5	88	0.778	0.546	15.078	G
5	89	0.673	0.314	15.333	G
5	90	0.504	0.124	15.587	G
5	91	0.419	-0.087	15.814	G
5	92	0.398	-0.256	15.985	G
5	93	0.398	-0.488	16.217	G
5	94	0.419	-0.678	16.408	G
5	95	0.504	-0.868	16.616	G
5	96	0.504	-0.994	16.742	G
5	97	0.398	-1.058	16.866	G
5	98	0.462	-0.551	17.376	G
5	99	0.483	-0.382	17.546	G
5	100	0.250	-0.023	17.974	G
5	101	0.335	-0.002	18.061	G
5	102	0.335	0.145	18.209	G
5	103	0.335	0.293	18.356	G
5	104	0.166	0.272	18.526	G
5	105	-0.066	0.335	18.767	G
5	106	-0.108	0.335	18.809	G
5	107	0.145	-0.087	19.302	G
5	108	0.293	-0.319	19.577	G
5	109	0.293	-0.530	19.788	G
5	110	0.398	-0.636	19.937	G
5	111	0.525	-0.783	20.132	G
5	112	0.630	-0.994	20.368	G
5	113	0.673	-1.121	20.501	G
5	114	0.694	-1.269	20.651	G
5	115	0.694	-1.374	20.756	G
5	116	0.272	-0.826	21.449	G
5	117	0.145	-0.805	21.577	G
5	118	0.018	-0.762	21.711	G
5	119	0.082	-0.805	21.787	G
5	120	-0.087	-0.931	21.998	G
5	121	-0.193	-1.058	22.163	G
5	122	-0.319	-1.227	22.374	G
5	123	-0.383	-1.332	22.497	G
5	124	-0.066	-0.889	23.042	G
5	125	-0.066	-0.720	23.210	G
5	126	-0.066	-0.636	23.295	G
5	127	-0.024	-0.509	23.428	G
5	128	-0.087	-0.298	23.649	G
5	129	0.356	-0.636	24.206	G
5	130	0.567	-0.678	24.421	G
5	131	0.652	-0.741	24.527	G
5	132	0.799	-0.805	24.688	G
5	133	1.010	-0.889	24.915	G
5	134	1.137	-0.994	25.080	G
5	135	1.285	-1.079	25.250	G
5	136	1.327	-1.121	25.310	G
5	137	1.538	-1.079	25.525	G
5	138	1.559	-1.079	25.546	G
5	139	1.306	-0.973	25.821	G
5	140	1.095	-0.931	26.036	G
5	141	1.053	-0.678	26.293	G
5	142	1.116	-0.509	26.473	G
5	143	1.137	-0.403	26.581	G
5	144	1.137	-0.213	26.771	G
5	145	1.137	-0.045	26.940	G
5	146	1.137	0.124	27.108	G
5	147	1.074	0.399	27.390	G
5	148	1.032	0.631	27.626	G
5	149	1.010	0.779	27.775	G
5	150	0.968	1.032	28.032	G
5	151	0.968	1.328	28.328	G
5	152	0.968	1.475	28.475	G
5	153	0.926	1.707	28.711	G
5	154	0.863	1.897	28.912	G
5	155	0.820	2.066	29.086	G
5	156	0.736	2.256	29.294	G
5	157	0.652	2.446	29.502	G
5	158	0.588	2.573	29.643	G
5	159	0.504	2.721	29.813	G
5	160	0.377	2.911	30.042	G
5	161	0.293	3.080	30.230	G
5	162	0.166	3.227	30.425	G
5	163	0.039	3.417	30.653	G
5	164	-0.045	3.628	30.881	G
5	165	-0.172	3.818	31.109	G
5	166	-0.256	3.966	31.279	G
5	167	-0.045	3.523	31.770	G
5	168	-0.151	3.481	31.884	G
5	169	-0.214	3.417	31.974	G
5	170	-0.319	3.291	32.138	G
5	171	-0.129	3.438	32.379	G
5	172	-0.003	3.586	32.574	G
5	173	0.124	3.734	32.768	G
5	174	0.187	3.903	32.949	G
5	175	0.314	4.051	33.143	G
5	176	0.272	3.628	33.568	G
5	177	0.272	3.628	33.568	G
5	178	0.250	3.438	33.759	G
5	179	0.293	3.333	33.872	G
5	180	0.462	3.101	34.160	G
5	181	0.525	2.974	34.301	G
5	182	0.567	2.805	34.475	G
5	183	0.567	2.594	34.686	G
5	184	0.609	2.404	34.881	G
5	185	0.715	2.151	35.155	G
5	186	0.820	1.940	35.391	G
5	187	0.905	1.792	35.562	G
5	188	0.989	1.602	35.769	G
5	189	1.053	1.412	35.970	G
5	190	1.074	1.159	36.224	G
5	191	1.158	0.926	36.471	G
5	192	1.222	0.715	36.691	G
5	193	1.222	0.420	36.987	G
5	194	1.243	0.167	37.241	G
5	195	1.243	-0.023	37.431	G
5	196	1.222	-0.213	37.622	G
5	197	1.158	-0.467	37.883	G
5	198	1.158	-0.636	38.052	G
5	199	1.179	-0.805	38.222	G
5	200	1.264	-1.037	38.469	G
5	201	1.348	-1.227	38.677	G
5	202	1.411	-1.396	38.858	G
5	203	1.454	-1.543	39.011	G
5	204	1.475	-1.733	39.203	G
5	205	1.475	-1.944	39.414	G
5	206	1.433	-2.155	39.629	G
5	207	1.411	-2.303	39.778	G
5	208	1.411	-2.557	40.031	G
5	209	1.411	-2.747	40.221	G
5	210	1.411	-2.852	40.327	G
5	211	1.411	-3.042	40.517	G
5	212	1.559	-3.127	40.687	G
5	213	1.496	-3.380	40.948	G
5	214	1.496	-3.612	41.180	G
5	215	1.538	-3.802	41.375	G
5	216	1.559	-3.929	41.503	G
5	217	1.580	-4.140	41.716	G
5	218	1.601	-4.288	41.865	G
5	219	1.601	-4.478	42.055	G
5	220	1.623	-4.710	42.288	G
5	221	1.623	-4.836	42.415	G
5	222	1.644	-5.047	42.627	G
5	223	1.644	-5.195	42.775	G
5	224	1.665	-5.427	43.008	G
5	225	1.665	-5.639	43.219	G
5	226	1.686	-5.871	43.452	G
5	227	1.686	-6.082	43.663	G
5	228	1.707	-6.251	43.833	G
5	229	1.770	-6.441	44.034	G
5	230	1.960	-6.588	44.274	G
5	231	2.108	-6.757	44.499	G
5	232	2.193	-6.757	44.583	G
5	233	2.361	-6.757	44.752	G
5	234	2.467	-6.736	44.860	G
5	235	2.551	-6.694	44.954	G
5	236	2.784	-6.567	45.218	G
5	237	2.931	-6.525	45.372	G
5	238	3.079	-6.441	45.542	G
5	239	3.290	-6.335	45.778	G
5	240	3.438	-6.251	45.949	S
5	241	3.544	-6.208	46.062	S
5	242	3.712	-6.145	46.243	S
5	243	3.860	-6.018	46.437	S
5	244	3.945	-5.955	46.543	S
5	245	3.945	-5.997	46.585	S
5	246	3.987	-5.997	46.627	S
5	247	4.029	-5.997	46.669	S
5	248	4.113	-5.997	46.754	S
5	249	4.219	-5.934	46.877	S
5	250	4.198	-5.976	46.924	S
5	251	4.135	-6.018	47.000	S
5	252	4.113	-6.082	47.067	S
5	253	4.071	-6.103	47.114	S
5	254	4.050	-6.103	47.135	S
5	255	3.987	-6.124	47.202	S
5	256	3.755	-6.251	47.467	S
5	257	3.649	-6.377	47.631	S
5	258	3.628	-6.441	47.698	S
5	259	3.501	-6.525	47.850	S
5	260	3.459	-6.525	47.893	S
5	261	3.332	-6.588	48.034	S
5	262	3.522	-6.504	48.242	S
5	263	3.586	-6.504	48.305	S
5	264	3.649	-6.462	48.382	S
5	265	3.691	-6.441	48.429	S
5	266	3.712	-6.398	48.476	S
5	267	3.755	-6.377	48.523	S
5	268	3.860	-6.335	48.637	S
5	269	3.987	-6.272	48.778	S
5	270	4.113	-6.208	48.920	S
5	271	4.219	-6.166	49.034	S
5	272	4.261	-6.124	49.093	S
5	273	4.451	-6.018	49.311	S
5	274	4.536	-5.955	49.416	S
5	275	4.641	-5.828	49.581	S
5	276	4.810	-5.702	49.792	S
5	277	4.895	-5.596	49.927	S
5	278	4.958	-5.512	50.033	S
5	279	4.979	-5.449	50.100	S
5	280	4.979	-5.385	50.163	S
5	281	4.958	-5.301	50.250	S
5	282	5.063	-5.195	50.399	S
5	283	5.106	-5.090	50.513	S
5	284	4.789	-5.406	50.961	S
5	285	4.747	-5.470	51.037	S
5	286	4.683	-5.554	51.142	S
5	287	4.620	-5.617	51.232	S
5	288	4.557	-5.681	51.322	S
5	289	4.409	-5.786	51.503	S
5	290	4.303	-5.871	51.638	S
5	291	4.113	-5.997	51.867	S
5	292	4.430	-5.723	52.286	S
5	293	4.515	-5.617	52.421	S
5	294	4.620	-5.554	52.544	S
5	295	4.747	-5.491	52.686	S
5	296	4.852	-5.385	52.835	S
5	297	4.937	-5.343	52.929	S
5	298	5.042	-5.280	53.052	S
5	299	5.253	-5.090	53.336	S
6	0	1.025	4.144	0.000	R
6	1	1.131	4.165	0.108	R
6	2	1.067	4.123	0.184	R
6	3	1.067	4.123	0.184	R
6	4	1.131	3.975	0.345	R
6	5	1.131	4.271	0.641	R
6	6	1.088	4.377	0.755	R
6	7	1.004	4.419	0.850	R
6	8	0.877	4.461	0.984	R
6	9	0.877	4.461	0.984	R
6	10	0.856	4.482	1.014	R
6	11	0.877	4.440	1.061	R
6	12	0.940	4.398	1.137	R
6	13	1.025	4.377	1.224	R
6	14	1.067	4.377	1.267	R
6	15	1.004	4.334	1.343	R
6	16	0.962	4.355	1.390	R
6	17	0.898	4.504	1.551	R
6	18	0.940	4.609	1.665	R
6	19	1.004	4.694	1.771	R
6	20	1.025	4.694	1.792	R
6	21	1.215	4.546	2.033	R
6	22	1.215	4.525	2.055	R
6	23	1.152	4.440	2.160	R
6	24	1.088	4.419	2.227	R
6	25	1.046	4.377	2.287	R
6	26	1.279	4.440	2.528	R
6	27	1.427	4.440	2.676	R
6	28	1.194	4.482	2.913	R
6	29	1.088	4.504	3.021	R
6	30	1.025	4.694	3.222	R
6	31	1.067	4.884	3.417	R
6	32	1.173	4.927	3.530	R
6	33	1.279	4.948	3.638	R
6	34	1.110	4.757	3.893	R
6	35	1.088	4.694	3.960	R
6	36	0.983	4.567	4.125	R
6	37	0.919	4.504	4.215	R
6	38	0.898	4.419	4.302	R
6	39	0.856	4.334	4.397	R
6	40	0.940	4.631	4.705	R
6	41	1.025	4.779	4.875	R
6	42	1.215	4.906	5.104	R
6	43	1.385	4.927	5.275	R
6	44	1.258	4.609	5.616	R
6	45	1.215	4.504	5.730	R
6	46	1.194	4.419	5.818	R
6	47	1.088	4.292	5.983	R
6	48	1.004	4.144	6.153	R
6	49	0.877	3.996	6.348	R
6	50	0.750	3.890	6.514	R
6	51	0.665	3.763	6.666	R
6	52	0.644	3.679	6.753	R
6	53	0.517	3.932	7.037	R
6	54	0.792	4.313	7.507	R
6	55	0.877	4.482	7.696	R
6	56	0.940	4.652	7.877	R
6	57	1.025	4.779	8.029	R
6	58	1.088	4.842	8.119	R
6	59	1.237	4.990	8.329	R
6	60	1.363	5.075	8.481	R
6	61	1.512	5.181	8.663	R
6	62	1.215	4.757	9.180	R
6	63	1.194	4.631	9.308	R
6	64	1.237	4.567	9.385	R
6	65	1.406	4.525	9.559	R
6	66	1.617	4.525	9.771	R
6	67	1.173	4.440	10.223	R
6	68	0.962	4.440	10.434	R
6	69	0.771	4.440	10.625	R
6	70	0.644	4.440	10.752	R
6	71	0.517	4.377	10.894	R
6	72	0.327	4.355	11.085	R
6	73	0.263	4.355	11.149	R
6	74	0.687	4.609	11.642	R
6	75	0.856	4.673	11.823	R
6	76	0.962	4.736	11.946	G
6	77	0.962	4.906	12.115	G
6	78	0.962	5.032	12.242	G
6	79	0.940	5.202	12.413	G
6	80	0.940	5.329	12.540	G
6	81	0.877	5.519	12.740	G
6	82	0.813	5.688	12.921	G
6	83	0.729	5.879	13.130	G
6	84	0.602	6.090	13.376	G
6	85	0.454	6.365	13.689	G
6	86	0.369	6.534	13.878	G
6	87	0.263	6.661	14.043	G
6	88	0.179	6.767	14.178	G
6	89	0.073	6.852	14.314	G
6	90	-0.012	6.852	14.399	G
6	91	-0.075	6.873	14.465	G
6	92	-0.181	6.936	14.589	G
6	93	-0.265	7.000	14.695	G
6	94	-0.350	7.042	14.789	G
6	95	-0.562	7.042	15.001	G
6	96	-0.710	7.042	15.149	G
6	97	-0.879	7.021	15.319	G
6	98	-1.048	7.000	15.490	G
6	99	-1.217	7.000	15.659	G
6	100	-1.387	6.979	15.830	G
6	101	-1.175	7.000	16.042	G
6	102	-0.942	7.084	16.290	G
6	103	-0.773	7.106	16.460	G
6	104	-0.689	7.106	16.545	G
6	105	-0.583	7.106	16.651	G
6	106	-0.329	7.106	16.905	G
6	107	-0.138	7.127	17.096	G
6	108	0.115	7.148	17.351	G
6	109	0.433	7.106	17.671	G
6	110	0.581	7.127	17.821	G
6	111	0.877	7.127	18.117	G
6	112	0.962	7.127	18.202	G
6	113	1.131	7.106	18.372	G
6	114	1.173	7.106	18.414	G
6	115	1.215	7.106	18.457	G
6	116	1.406	7.084	18.648	G
6	117	1.490	7.084	18.733	G
6	118	1.596	7.042	18.847	G
6	119	1.723	7.000	18.981	G
6	120	1.850	6.958	19.114	G
6	121	2.104	6.915	19.372	G
6	122	2.315	6.852	19.593	G
6	123	2.569	6.809	19.850	G
6	124	2.717	6.746	20.011	G
6	125	2.950	6.619	20.276	G
6	126	3.056	6.534	20.412	G
6	127	3.267	6.450	20.639	G
6	128	3.415	6.407	20.793	G
6	129	3.500	6.344	20.899	G
6	130	3.564	6.323	20.966	G
6	131	3.669	6.281	21.080	G
6	132	3.881	6.154	21.327	G
6	133	4.008	6.048	21.492	G
6	134	4.135	5.984	21.634	G
6	135	4.304	5.773	21.905	G
6	136	4.431	5.646	22.084	G
6	137	4.621	5.477	22.339	G
6	138	4.939	5.329	22.689	G
6	139	4.706	5.371	22.926	G
6	140	4.727	5.434	22.993	G
6	141	4.642	5.456	23.080	G
6	142	4.537	5.540	23.215	G
6	143	4.452	5.604	23.321	G
6	144	4.389	5.688	23.427	G
6	145	4.346	5.709	23.474	G
6	146	4.283	5.752	23.550	G
6	147	4.135	5.879	23.745	G
6	148	3.966	6.006	23.957	G
6	149	3.775	6.154	24.198	G
6	150	3.542	6.302	24.474	G
6	151	3.437	6.365	24.597	G
6	152	3.310	6.429	24.739	G
6	153	3.225	6.492	24.845	G
6	154	3.140	6.556	24.951	G
6	155	2.992	6.577	25.100	G
6	156	2.929	6.598	25.167	G
6	157	2.844	6.619	25.255	G
6	158	2.633	6.746	25.501	G
6	159	2.400	6.831	25.749	G
6	160	1.998	6.915	26.160	G
6	161	1.829	6.936	26.330	G
6	162	1.639	7.042	26.548	G
6	163	1.469	7.084	26.722	G
6	164	1.321	7.084	26.870	G
6	165	1.173	7.084	27.019	G
6	166	1.004	7.084	27.188	G
6	167	0.856	7.127	27.342	G
6	168	0.602	7.169	27.599	G
6	169	0.200	7.127	28.003	G
6	170	0.031	7.127	28.173	G
6	171	-0.160	7.127	28.363	G
6	172	-0.350	7.148	28.555	G
6	173	-0.498	7.148	28.703	G
6	174	-0.646	7.148	28.851	G
6	175	-0.794	7.106	29.005	G
6	176	-0.942	7.084	29.154	G
6	177	-1.090	7.021	29.315	G
6	178	-1.196	7.021	29.421	G
6	179	-1.365	7.000	29.592	G
6	180	-1.535	6.936	29.772	G
6	181	-1.704	6.788	29.997	G
6	182	-1.958	6.704	30.265	G
6	183	-2.148	6.683	30.456	G
6	184	-1.789	6.873	30.863	G
6	185	-1.640	6.915	31.017	G
6	186	-1.556	6.894	31.105	G
6	187	-1.450	6.894	31.210	G
6	188	-1.344	6.958	31.334	G
6	189	-1.408	7.000	31.410	G
6	190	-1.450	7.000	31.452	G
6	191	-1.683	6.873	31.717	G
6	192	-1.302	6.936	32.103	G
6	193	-1.133	7.042	32.303	G
6	194	-0.942	7.063	32.495	G
6	195	-0.710	7.084	32.728	G
6	196	-0.498	7.127	32.944	G
6	197	-0.287	7.148	33.157	G
6	198	-0.054	7.148	33.389	G
6	199	0.221	7.169	33.665	G
6	200	0.496	7.127	33.943	G
6	201	0.750	7.127	34.197	G
6	202	0.940	7.106	34.389	G
6	203	1.110	7.084	34.559	G
6	204	1.237	7.063	34.688	G
6	205	1.321	7.021	34.783	G
6	206	1.469	6.979	34.937	G
6	207	1.639	6.979	35.106	G
6	208	1.850	6.958	35.318	G
6	209	1.956	6.936	35.426	G
6	210	2.125	6.873	35.607	G
6	211	2.231	6.831	35.721	G
6	212	2.400	6.809	35.892	G
6	213	2.569	6.788	36.062	G
6	214	2.739	6.746	36.237	G
6	215	2.865	6.661	36.389	G
6	216	3.014	6.577	36.560	G
6	217	3.140	6.513	36.702	G
6	218	3.204	6.492	36.768	G
6	219	3.352	6.407	36.939	G
6	220	3.606	6.302	37.214	G
6	221	3.712	6.259	37.328	G
6	222	3.817	6.154	37.478	G
6	223	3.881	6.111	37.554	G
6	224	4.008	6.027	37.706	G
6	225	4.114	5.984	37.820	G
6	226	4.177	5.942	37.897	G
6	227	4.283	5.900	38.010	G
6	228	4.452	5.773	38.222	G
6	229	4.537	5.688	38.342	G
6	230	4.685	5.561	38.537	G
6	231	4.791	5.477	38.672	G
6	232	4.854	5.434	38.748	G
6	233	5.066	5.202	39.063	G
6	234	5.256	5.075	39.292	G
6	235	5.467	4.948	39.538	G
6	236	5.573	4.800	39.720	G
6	237	5.764	4.631	39.975	G
6	238	5.912	4.461	40.200	G
6	239	6.018	4.271	40.418	G
6	240	6.102	4.144	40.570	G
6	241	6.166	4.038	40.694	G
6	242	6.229	3.890	40.855	G
6	243	6.356	3.679	41.102	G
6	244	6.462	3.488	41.319	G
6	245	6.652	3.234	41.637	G
6	246	6.779	2.917	41.978	G
6	247	6.821	2.811	42.092	G
6	248	6.885	2.621	42.293	G
6	249	6.906	2.494	42.422	G
6	250	6.948	2.367	42.556	G
6	251	7.033	2.198	42.745	G
6	252	7.075	2.007	42.940	G
6	253	7.096	1.732	43.216	G
6	254	7.139	1.605	43.349	G
6	255	7.202	1.394	43.570	G
6	256	7.244	1.161	43.807	G
6	257	7.244	1.077	43.891	G
6	258	7.287	0.844	44.128	G
6	259	7.329	0.653	44.323	G
6	260	7.371	0.527	44.457	G
6	261	7.393	0.421	44.565	G
6	262	7.414	0.273	44.714	G
6	263	7.414	0.146	44.841	G
6	264	7.414	-0.087	45.074	G
6	265	7.414	-0.320	45.307	G
6	266	7.371	-0.552	45.543	G
6	267	7.329	-0.806	45.800	G
6	268	7.329	-1.018	46.012	G
6	269	7.287	-1.229	46.228	G
6	270	7.266	-1.441	46.440	G
6	271	7.223	-1.610	46.615	G
6	272	7.202	-1.737	46.743	G
6	273	7.118	-1.864	46.896	G
6	274	7.096	-2.033	47.066	G
6	275	7.096	-2.160	47.193	G
6	276	7.054	-2.308	47.347	G
6	277	6.991	-2.499	47.548	G
6	278	6.906	-2.710	47.776	G
6	279	6.864	-2.879	47.950	G
6	280	6.779	-3.049	48.140	G
6	281	6.694	-3.239	48.348	G
6	282	6.631	-3.451	48.569	G
6	283	6.504	-3.641	48.798	G
6	284	6.398	-3.768	48.963	G
6	285	6.250	-3.916	49.172	G
6	286	6.166	-3.979	49.278	G
6	287	6.123	-4.043	49.354	G
6	288	6.102	-4.064	49.384	G
6	289	5.848	-4.593	49.971	G
6	290	5.764	-4.720	50.123	G
6	291	5.616	-4.826	50.305	G
6	292	5.510	-4.889	50.429	G
6	293	5.425	-4.931	50.523	G
6	294	5.319	-4.953	50.631	G
6	295	5.235	-5.016	50.737	G
6	296	5.087	-5.079	50.898	G
6	297	4.939	-5.185	51.080	G
6	298	4.833	-5.333	51.262	G
6	299	4.621	-5.524	51.547	G
7	0	0.613	-1.818	0.000	R
7	1	0.550	-1.987	0.181	R
7	2	0.550	-1.987	0.181	R
7	3	0.571	-2.008	0.210	R
7	4	0.571	-2.135	0.337	R
7	5	0.465	-2.283	0.519	R
7	6	0.402	-2.346	0.609	R
7	7	0.359	-2.388	0.669	R
7	8	0.296	-2.473	0.774	R
7	9	0.211	-2.452	0.861	R
7	10	0.211	-2.346	0.967	R
7	11	0.423	-2.262	1.195	R
7	12	0.486	-2.156	1.318	R
7	13	0.507	-2.050	1.426	R
7	14	0.507	-2.050	1.426	R
7	15	0.380	-2.241	1.654	R
7	16	0.211	-2.262	1.825	R
7	17	0.211	-2.241	1.846	R
7	18	0.423	-2.262	2.058	R
7	19	0.550	-2.219	2.192	R
7	20	0.528	-2.071	2.342	R
7	21	0.465	-2.008	2.431	R
7	22	0.402	-1.945	2.521	R
7	23	0.380	-1.945	2.542	R
7	24	0.296	-1.987	2.637	R
7	25	0.275	-2.114	2.765	R
7	26	0.275	-2.156	2.807	R
7	27	0.233	-2.241	2.902	R
7	28	0.211	-2.346	3.010	R
7	29	0.169	-2.452	3.124	R
7	30	0.338	-2.283	3.363	R
7	31	0.380	-2.262	3.410	R
7	32	0.423	-2.177	3.504	R
7	33	0.423	-1.987	3.695	R
7	34	0.338	-1.923	3.800	R
7	35	0.190	-1.818	3.982	R
7	36	0.106	-1.754	4.088	R
7	37	0.000	-1.733	4.196	R
7	38	-0.106	-1.691	4.309	R
7	39	0.127	-1.712	4.543	R
7	40	0.127	-1.712	4.543	R
7	41	0.127	-1.797	4.628	R
7	42	0.190	-1.923	4.769	R
7	43	0.233	-2.093	4.944	R
7	44	0.254	-2.198	5.051	R
7	45	0.190	-2.515	5.375	R
7	46	0.169	-2.621	5.482	R
7	47	0.127	-2.769	5.636	R
7	48	0.021	-2.917	5.818	R
7	49	0.233	-2.748	6.089	R
7	50	0.317	-2.663	6.208	R
7	51	0.359	-2.642	6.256	G
7	52	0.338	-2.367	6.531	G
7	53	0.380	-2.262	6.645	G
7	54	0.423	-2.114	6.799	G
7	55	0.444	-1.966	6.948	G
7	56	0.465	-1.776	7.140	G
7	57	0.486	-1.501	7.415	G
7	58	0.465	-1.310	7.607	G
7	59	0.465	-1.141	7.776	G
7	60	0.486	-0.972	7.946	G
7	61	0.486	-0.888	8.031	G
7	62	0.380	-0.845	8.145	G
7	63	0.254	-0.761	8.297	G
7	64	0.021	-0.613	8.573	G
7	65	-0.148	-0.550	8.753	G
7	66	0.296	-1.057	9.427	G
7	67	0.402	-1.163	9.577	G
7	68	0.486	-1.268	9.712	G
7	69	0.507	-1.416	9.862	G
7	70	0.507	-1.564	10.010	G
7	71	0.550	-1.797	10.246	G
7	72	0.571	-2.008	10.458	G
7	73	0.528	-2.283	10.736	G
7	74	0.507	-2.410	10.865	G
7	75	0.486	-2.494	10.952	G
7	76	0.486	-2.600	11.058	G
7	77	0.444	-2.283	11.378	G
7	78	0.444	-2.198	11.462	G
7	79	0.380	-2.071	11.604	G
7	80	0.169	-1.860	11.903	G
7	81	0.021	-1.712	12.112	G
7	82	-0.085	-1.585	12.277	G
7	83	-0.296	-1.437	12.535	G
7	84	-0.444	-1.353	12.706	G
7	85	-0.571	-1.332	12.834	G
7	86	-0.169	-1.522	13.279	G
7	87	-0.042	-1.543	13.407	G
7	88	0.063	-1.543	13.513	G
7	89	-0.042	-1.458	13.648	G
7	90	-0.106	-1.353	13.771	G
7	91	-0.148	-1.268	13.866	G
7	92	0.211	-1.606	14.359	G
7	93	0.359	-1.776	14.584	G
7	94	0.528	-1.902	14.796	G
7	95	0.571	-1.945	14.855	G
7	96	0.676	-2.093	15.037	G
7	97	0.740	-2.177	15.143	G
7	98	0.803	-2.304	15.285	G
7	99	0.782	-2.515	15.497	G
7	100	0.719	-2.388	15.639	G
7	101	0.528	-2.156	15.939	G
7	102	0.486	-2.114	15.999	G
7	103	0.359	-2.093	16.128	G
7	104	0.190	-2.114	16.298	G
7	105	0.000	-2.198	16.506	G
7	106	-0.190	-2.219	16.698	G
7	107	-0.338	-2.219	16.846	G
7	108	-0.486	-2.262	16.999	G
7	109	-0.719	-2.283	17.233	G
7	110	-0.444	-2.219	17.515	G
7	111	-0.296	-2.135	17.685	G
7	112	-0.211	-2.114	17.772	G
7	113	-0.169	-2.008	17.886	G
7	114	-0.169	-1.860	18.034	G
7	115	-0.211	-1.733	18.168	G
7	116	-0.233	-1.628	18.276	G
7	117	-0.296	-1.501	18.417	G
7	118	-0.676	-0.951	19.086	G
7	119	-0.655	-0.909	19.133	G
7	120	-0.719	-0.845	19.223	G
7	121	-0.888	-0.698	19.447	G
7	122	-0.993	-0.613	19.583	G
7	123	-1.057	-0.571	19.659	G
7	124	-1.163	-0.507	19.782	G
7	125	-1.268	-0.444	19.906	G
7	126	-1.480	-0.296	20.164	G
7	127	-1.670	-0.190	20.381	G
7	128	-1.776	-0.148	20.495	G
7	129	-1.945	-0.106	20.669	G
7	130	-2.071	-0.042	20.811	G
7	131	-2.262	0.042	21.019	G
7	132	-2.452	0.085	21.214	G
7	133	-2.663	0.085	21.426	G
7	134	-2.917	0.106	21.680	G
7	135	-3.023	0.106	21.786	G
7	136	-3.192	0.127	21.956	G
7	137	-3.445	0.148	22.211	G
7	138	-3.551	0.148	22.316	G
7	139	-3.741	0.063	22.525	G
7	140	-3.847	0.042	22.632	G
7	141	-3.488	0.254	23.049	G
7	142	-3.361	0.444	23.278	G
7	143	-3.445	0.634	23.486	G
7	144	-3.551	0.761	23.651	G
7	145	-3.297	0.211	24.256	G
7	146	-3.192	0.085	24.421	G
7	147	-3.128	-0.148	24.662	G
7	148	-3.213	-0.296	24.833	G
7	149	-3.192	-0.528	25.066	G
7	150	-3.171	-0.698	25.237	G
7	151	-3.255	-0.909	25.464	G
7	152	-3.297	-1.036	25.598	G
7	153	-3.340	-1.226	25.793	G
7	154	-3.361	-1.332	25.901	G
7	155	-3.445	-1.480	26.071	G
7	156	-3.572	-1.649	26.282	G
7	157	-3.678	-1.754	26.432	G
7	158	-3.784	-1.923	26.631	G
7	159	-3.889	-2.071	26.813	G
7	160	-3.953	-2.241	26.994	G
7	161	-4.079	-2.388	27.189	G
7	162	-4.143	-2.515	27.330	G
7	163	-4.249	-2.642	27.496	G
7	164	-4.418	-2.748	27.695	G
7	165	-4.544	-2.853	27.860	G
7	166	-4.692	-2.959	28.042	G
7	167	-4.861	-3.086	28.253	G
7	168	-5.052	-3.213	28.482	G
7	169	-5.157	-3.318	28.631	G
7	170	-5.242	-3.361	28.726	G
7	171	-5.369	-3.403	28.859	G
7	172	-5.432	-3.466	28.949	G
7	173	-5.644	-3.551	29.177	G
7	174	-5.792	-3.614	29.338	G
7	175	-5.834	-3.741	29.471	G
7	176	-5.876	-3.826	29.566	G
7	177	-5.876	-3.847	29.587	G
7	178	-5.876	-3.953	29.693	G
7	179	-5.770	-4.143	29.910	G
7	180	-5.622	-4.333	30.151	G
7	181	-5.474	-4.502	30.376	G
7	182	-5.348	-4.608	30.541	G
7	183	-5.221	-4.756	30.736	G
7	184	-5.031	-4.925	30.991	G
7	185	-4.967	-4.988	31.080	G
7	186	-4.925	-5.052	31.156	G
7	187	-4.819	-5.157	31.306	G
7	188	-4.735	-5.263	31.441	G
7	189	-4.439	-5.474	31.805	G
7	190	-4.333	-5.559	31.940	G
7	191	-4.122	-5.770	32.239	G
7	192	-4.016	-5.876	32.389	G
7	193	-3.931	-5.961	32.508	G
7	194	-3.826	-6.024	32.631	G
7	195	-3.699	-6.024	32.758	G
7	196	-3.403	-6.130	33.073	G
7	197	-3.297	-6.109	33.180	G
7	198	-3.044	-5.982	33.464	G
[truncated: 1,601 more rows]
