# Supplementary material for: Behavioral and pharmacological characterization of planarian nociception
Source: Front Mol Neurosci. 2024 May 1;17:1368009. doi: 10.3389/fnmol.2024.1368009 (PMC11094297; doi:10.3389/fnmol.2024.1368009)
Supplement: Supplementary file 1 [file Data_Sheet_1.ZIP › Article planarian nociception - code and data/arena/MELOX1 + AITC50.csv]

n	x	y	L	t	behavior
1	0.760	0.771	0.000	0	R
1	0.718	0.668	0.111	1	R
1	0.657	0.648	0.176	2	R
1	0.492	0.607	0.346	3	R
1	0.369	0.545	0.484	4	R
1	0.574	0.339	0.775	5	R
1	0.554	0.627	1.064	6	R
1	0.471	0.689	1.167	7	R
1	0.780	0.586	1.492	8	R
1	0.842	0.524	1.579	9	R
1	0.801	0.401	1.710	10	R
1	0.739	0.360	1.784	11	R
1	0.780	0.257	1.895	12	R
1	0.739	0.195	1.969	13	R
1	0.986	0.380	2.278	14	R
1	0.842	0.565	2.512	15	R
1	0.595	0.524	2.763	16	R
1	0.533	0.380	2.919	17	R
1	0.554	0.277	3.024	18	R
1	0.780	0.421	3.293	19	R
1	0.616	0.277	3.511	20	R
1	0.451	0.216	3.687	21	R
1	0.266	0.421	3.964	22	R
1	0.595	0.586	4.332	23	R
1	0.760	0.318	4.647	24	R
1	0.801	0.195	4.777	25	R
1	0.863	0.071	4.915	26	R
1	0.924	0.154	5.018	27	R
1	0.821	0.051	5.163	28	R
1	0.821	0.113	5.225	29	R
1	1.089	0.401	5.618	30	R
1	1.171	0.627	5.859	31	R
1	1.007	0.524	6.053	32	R
1	0.821	0.504	6.240	33	R
1	0.739	0.545	6.332	34	R
1	0.533	0.668	6.572	35	R
1	0.389	0.751	6.738	36	R
1	0.286	0.812	6.858	37	R
1	0.677	0.463	7.383	38	R
1	0.780	0.421	7.493	39	R
1	0.863	0.339	7.610	40	R
1	0.924	0.133	7.825	41	R
1	0.945	-0.073	8.032	42	R
1	0.924	-0.361	8.320	43	R
1	0.924	-0.464	8.423	44	R
1	0.739	0.545	9.449	45	R
1	0.904	0.689	9.668	46	R
1	0.945	0.771	9.760	47	R
1	0.801	0.833	9.916	48	R
1	0.616	0.936	10.128	49	R
1	0.410	1.121	10.405	50	R
1	0.286	1.204	10.554	51	R
1	0.142	1.306	10.731	52	R
1	0.080	1.348	10.805	53	R
1	0.698	0.915	11.559	54	R
1	0.945	0.812	11.826	55	R
1	1.027	0.710	11.958	56	R
1	1.110	0.833	12.106	57	R
1	1.007	1.080	12.374	58	R
1	1.027	1.306	12.601	59	R
1	0.924	1.492	12.813	60	R
1	0.821	1.656	13.007	61	R
1	0.760	1.492	13.183	62	R
1	0.698	1.389	13.303	63	R
1	0.657	1.368	13.349	64	R
1	0.698	1.574	13.559	65	R
1	0.595	1.739	13.753	66	R
1	0.451	1.903	13.972	67	R
1	0.410	1.965	14.046	68	R
1	0.677	1.656	14.455	69	R
1	0.492	1.615	14.645	70	R
1	0.327	1.595	14.811	71	R
1	0.204	1.492	14.971	72	R
1	0.060	1.389	15.148	73	R
1	-0.064	1.348	15.279	74	R
1	-0.125	1.245	15.399	75	R
1	-0.249	1.121	15.573	76	R
1	-0.311	1.039	15.676	77	R
1	-0.393	0.936	15.808	78	R
1	-0.496	0.874	15.928	79	R
1	-0.661	0.751	16.134	80	R
1	-0.681	0.689	16.199	81	R
1	-0.743	0.895	16.414	82	R
1	-0.825	0.874	16.499	83	R
1	-0.846	0.874	16.519	84	R
1	-0.887	0.833	16.577	85	R
1	-0.908	0.792	16.623	86	R
1	-0.928	0.874	16.708	87	R
1	-0.908	1.039	16.874	88	R
1	-0.908	0.998	16.915	89	R
1	-0.887	0.957	16.961	90	R
1	-0.928	0.874	17.053	91	R
1	-0.949	0.874	17.074	92	R
1	-0.928	0.710	17.240	93	R
1	-0.928	0.607	17.343	94	R
1	-0.928	0.360	17.590	95	R
1	-0.928	0.195	17.755	96	R
1	-0.969	0.051	17.904	97	R
1	-1.052	-0.093	18.070	98	R
1	-1.113	-0.176	18.173	99	R
1	-1.257	-0.176	18.317	100	R
1	-1.381	-0.176	18.441	101	S
1	-1.710	-0.196	18.771	102	S
1	-1.854	-0.320	18.961	103	S
1	-1.957	-0.422	19.106	104	S
1	-1.937	-0.608	19.292	105	S
1	-1.957	-0.690	19.377	106	S
1	-2.101	-0.752	19.534	107	S
1	-2.287	-0.855	19.746	108	S
1	-2.534	-0.978	20.022	109	S
1	-2.698	-1.081	20.216	110	S
1	-2.842	-1.122	20.366	111	S
1	-3.151	-1.225	20.692	112	S
1	-3.295	-1.266	20.841	113	S
1	-3.522	-1.266	21.068	114	S
1	-3.830	-1.184	21.387	115	S
1	-3.995	-1.081	21.582	116	S
1	-4.242	-0.958	21.858	117	S
1	-4.324	-0.916	21.950	118	S
1	-4.427	-0.814	22.095	119	S
1	-4.551	-0.608	22.335	120	S
1	-4.695	-0.381	22.604	121	S
1	-4.798	-0.217	22.798	122	S
1	-4.901	-0.031	23.010	123	S
1	-4.983	0.154	23.212	124	S
1	-5.086	0.360	23.443	125	S
1	-5.106	0.524	23.609	126	S
1	-5.003	0.668	23.786	127	S
1	-4.736	0.854	24.111	128	S
1	-4.654	1.080	24.352	129	S
1	-4.509	1.265	24.587	130	S
1	-4.365	1.327	24.743	131	S
1	-4.160	1.430	24.973	132	S
1	-3.851	1.492	25.288	133	S
1	-3.583	1.512	25.557	134	S
1	-3.377	1.512	25.763	135	S
1	-3.130	1.512	26.009	136	S
1	-2.822	1.512	26.318	137	S
1	-2.657	1.471	26.488	138	S
1	-2.472	1.451	26.674	139	S
1	-2.245	1.409	26.904	140	S
1	-2.019	1.348	27.139	141	S
1	-1.772	1.286	27.394	142	S
1	-1.484	1.162	27.707	143	S
1	-1.278	1.039	27.947	144	S
1	-1.155	0.771	28.242	145	S
1	-0.908	0.380	28.704	146	S
1	-0.866	0.195	28.894	147	S
1	-1.093	0.133	29.129	148	S
1	-1.237	0.030	29.306	149	S
1	-1.443	-0.155	29.583	150	S
1	-1.566	-0.361	29.823	151	S
1	-1.854	-0.443	30.123	152	S
1	-2.184	-0.484	30.454	153	S
1	-2.431	-0.567	30.715	154	S
1	-2.534	-0.628	30.835	155	S
1	-2.636	-0.711	30.967	156	S
1	-2.842	-0.793	31.188	157	S
1	-3.069	-0.916	31.446	158	S
1	-3.275	-0.978	31.661	159	S
1	-3.542	-0.999	31.929	160	S
1	-3.789	-0.999	32.176	161	S
1	-3.995	-1.081	32.398	162	S
1	-4.242	-1.163	32.658	163	S
1	-4.407	-1.184	32.824	164	S
1	-4.612	-1.184	33.030	165	S
1	-4.859	-1.184	33.277	166	S
1	-4.942	-1.246	33.380	167	S
1	-5.065	-1.328	33.529	168	S
1	-5.168	-1.328	33.631	169	S
1	-5.415	-1.102	33.967	170	S
1	-5.621	-0.937	34.230	171	S
1	-5.703	-0.669	34.510	172	S
1	-5.683	-0.422	34.758	173	S
1	-5.580	-0.217	34.988	174	S
1	-5.374	0.051	35.326	175	S
1	-5.189	0.216	35.573	176	S
1	-4.983	0.277	35.788	177	S
1	-4.736	0.318	36.039	178	S
1	-4.448	0.524	36.393	179	S
1	-4.283	0.607	36.577	180	S
1	-4.098	0.751	36.812	181	S
1	-3.913	0.730	36.998	182	S
1	-3.686	0.565	37.278	183	S
1	-3.501	0.421	37.513	184	S
1	-3.357	0.257	37.731	185	S
1	-3.295	0.174	37.834	186	S
1	-3.233	-0.011	38.030	187	S
1	-3.213	-0.320	38.339	188	S
1	-3.254	-0.567	38.589	189	S
1	-3.377	-0.834	38.884	190	S
1	-3.439	-0.999	39.060	191	S
1	-3.686	-1.143	39.346	192	S
1	-3.851	-1.266	39.552	193	S
1	-3.995	-1.452	39.786	194	S
1	-4.139	-1.719	40.090	195	S
1	-4.262	-1.863	40.280	196	S
1	-4.365	-1.987	40.441	197	S
1	-4.592	-2.110	40.699	198	S
1	-4.818	-2.295	40.991	199	S
1	-4.901	-2.481	41.194	200	S
1	-5.106	-2.522	41.404	201	S
1	-5.292	-2.460	41.599	202	S
1	-5.497	-2.254	41.890	203	S
1	-5.662	-1.987	42.204	204	S
1	-5.641	-1.637	42.555	205	S
1	-5.559	-1.369	42.835	206	S
1	-5.436	-1.122	43.111	207	S
1	-5.312	-0.958	43.317	208	S
1	-5.148	-0.793	43.550	209	S
1	-4.942	-0.690	43.780	210	S
1	-4.592	-0.628	44.135	211	S
1	-4.324	-0.587	44.406	212	S
1	-4.160	-0.587	44.570	213	S
1	-4.015	-0.690	44.748	214	S
1	-3.913	-0.855	44.942	215	S
1	-3.851	-1.143	45.236	216	S
1	-3.810	-1.308	45.406	217	S
1	-3.789	-1.452	45.552	218	S
1	-3.830	-1.781	45.884	219	S
1	-4.015	-2.049	46.209	220	S
1	-4.201	-2.275	46.502	221	S
1	-4.407	-2.460	46.778	222	S
1	-4.633	-2.501	47.009	223	S
1	-4.901	-2.501	47.276	224	S
1	-5.209	-2.604	47.602	225	S
1	-5.415	-2.728	47.842	226	S
1	-5.621	-2.810	48.063	227	S
1	-5.950	-2.687	48.415	228	S
1	-6.156	-2.481	48.706	229	S
1	-6.280	-2.172	49.039	230	S
1	-6.280	-2.028	49.183	231	S
1	-6.280	-1.760	49.450	232	S
1	-6.094	-1.410	49.846	233	S
1	-5.888	-1.225	50.123	234	S
1	-5.497	-1.184	50.516	235	S
1	-5.333	-1.205	50.682	236	S
1	-5.168	-1.225	50.848	237	S
1	-4.962	-1.266	51.058	238	S
1	-4.674	-1.287	51.347	239	S
1	-4.386	-1.472	51.690	240	S
1	-4.201	-1.616	51.924	241	S
1	-3.892	-1.966	52.391	242	S
1	-3.871	-2.254	52.680	243	S
1	-3.892	-2.501	52.928	244	S
1	-3.974	-2.728	53.168	245	S
1	-4.160	-2.789	53.364	246	S
1	-4.674	-2.954	53.904	247	S
1	-4.551	-3.078	54.079	248	S
1	-4.715	-3.222	54.297	249	S
1	-4.818	-3.325	54.443	250	S
1	-5.127	-3.592	54.852	251	S
1	-5.395	-3.572	55.120	252	S
1	-5.580	-3.489	55.323	253	S
1	-5.827	-3.345	55.609	254	S
1	-5.930	-3.119	55.857	255	S
1	-5.971	-2.995	55.987	256	S
1	-5.991	-2.707	56.276	257	S
1	-5.930	-2.481	56.511	258	S
1	-5.786	-2.254	56.779	259	S
1	-5.641	-2.090	56.998	260	S
1	-5.374	-2.049	57.269	261	S
1	-5.086	-2.069	57.558	262	S
1	-4.715	-2.234	57.963	263	S
1	-4.448	-2.316	58.243	264	S
1	-4.324	-2.378	58.381	265	S
1	-4.139	-2.584	58.658	266	S
1	-4.036	-2.810	58.907	267	S
1	-4.015	-2.975	59.073	268	S
1	-4.098	-3.283	59.392	269	S
1	-4.283	-3.551	59.718	270	S
1	-4.407	-3.777	59.976	271	S
1	-4.571	-4.004	60.256	272	S
1	-4.736	-4.168	60.488	273	S
1	-4.818	-4.354	60.691	274	S
1	-4.983	-4.498	60.910	275	S
1	-5.086	-4.580	61.042	276	S
1	-5.395	-4.374	61.413	277	S
1	-5.497	-4.230	61.590	278	S
1	-5.641	-4.004	61.858	279	S
1	-5.744	-3.633	62.243	280	S
1	-5.580	-3.366	62.557	281	S
1	-5.477	-3.201	62.751	282	S
1	-5.456	-2.892	63.060	283	S
1	-5.497	-2.707	63.250	284	S
1	-5.518	-2.460	63.498	285	S
1	-5.436	-2.172	63.798	286	S
1	-5.209	-1.925	64.133	287	S
1	-4.942	-1.822	64.420	288	S
1	-4.612	-1.822	64.749	289	S
1	-4.345	-1.843	65.017	290	S
1	-4.139	-1.843	65.223	291	S
1	-3.851	-1.884	65.514	292	S
1	-3.666	-1.946	65.709	293	S
1	-3.480	-1.987	65.899	294	S
1	-3.172	-2.028	66.211	295	S
1	-2.863	-2.151	66.543	296	S
1	-2.575	-2.398	66.923	297	S
1	-2.431	-2.728	67.282	298	S
1	-2.389	-3.530	68.086	299	S
2	-0.229	1.927	0.000	0	R
2	-0.131	1.992	0.118	1	R
2	-0.065	2.057	0.210	2	R
2	0.096	2.217	0.437	3	R
2	0.096	2.237	0.458	4	R
2	0.014	2.176	0.561	5	R
2	-0.048	1.928	0.816	6	R
2	-0.028	2.114	1.003	7	R
2	-0.007	2.196	1.088	8	R
2	-0.007	2.134	1.150	9	R
2	-0.069	2.052	1.253	10	R
2	-0.110	2.217	1.423	11	R
2	-0.275	2.382	1.657	12	R
2	-0.193	2.423	1.749	13	R
2	-0.172	2.382	1.795	14	R
2	-0.172	2.568	1.981	15	R
2	-0.193	2.588	2.010	16	R
2	-0.234	2.279	2.323	17	R
2	-0.213	2.258	2.352	18	R
2	-0.193	2.237	2.381	19	R
2	-0.172	2.237	2.402	20	R
2	-0.152	2.217	2.431	21	R
2	-0.152	2.176	2.472	22	R
2	-0.152	2.155	2.493	23	R
2	-0.110	2.258	2.604	24	R
2	-0.110	2.588	2.934	25	R
2	-0.193	2.588	3.017	26	R
2	-0.213	2.299	3.307	27	R
2	-0.069	2.237	3.464	28	R
2	-0.090	2.114	3.589	29	R
2	-0.069	2.052	3.655	30	R
2	0.014	1.866	3.858	31	R
2	0.055	1.721	4.008	32	R
2	0.117	1.598	4.147	33	R
2	0.137	1.474	4.272	34	R
2	0.137	1.433	4.313	35	R
2	0.220	1.267	4.498	36	R
2	0.220	1.082	4.684	37	R
2	0.220	0.958	4.808	38	R
2	0.158	0.710	5.063	39	R
2	0.137	0.566	5.209	40	R
2	0.137	0.401	5.374	41	S
2	-0.069	0.112	5.729	42	S
2	-0.131	-0.012	5.867	43	S
2	-0.234	-0.136	6.029	44	S
2	-0.275	-0.260	6.159	45	S
2	-0.317	-0.343	6.252	46	S
2	-0.502	-0.508	6.500	47	S
2	-0.709	-0.652	6.752	48	S
2	-0.812	-0.755	6.898	49	S
2	-0.998	-0.859	7.110	50	S
2	-1.142	-0.879	7.256	51	S
2	-1.266	-0.879	7.380	52	S
2	-1.473	-0.982	7.611	53	S
2	-1.638	-1.003	7.777	54	S
2	-1.885	-1.003	8.025	55	S
2	-2.071	-1.003	8.211	56	S
2	-2.112	-0.982	8.257	57	S
2	-2.381	-1.003	8.526	58	S
2	-2.525	-1.086	8.693	59	S
2	-2.670	-1.127	8.843	60	S
2	-2.959	-1.251	9.157	61	S
2	-3.165	-1.333	9.379	62	S
2	-3.330	-1.416	9.564	63	S
2	-3.557	-1.622	9.871	64	S
2	-3.660	-1.746	10.032	65	S
2	-3.784	-1.849	10.193	66	S
2	-3.949	-1.952	10.388	67	S
2	-4.114	-2.118	10.622	68	S
2	-4.197	-2.200	10.738	69	S
2	-4.218	-2.200	10.759	70	S
2	-3.970	-2.076	11.036	71	S
2	-3.949	-1.994	11.121	72	S
2	-3.970	-1.994	11.142	73	S
2	-4.238	-2.014	11.411	74	S
2	-4.424	-1.973	11.601	75	S
2	-4.610	-2.138	11.850	76	S
2	-4.692	-2.283	12.016	77	S
2	-4.775	-2.427	12.182	78	S
2	-4.899	-2.695	12.478	79	S
2	-4.940	-2.799	12.589	80	S
2	-5.064	-2.984	12.812	81	S
2	-5.105	-3.129	12.963	82	S
2	-5.105	-3.315	13.148	83	S
2	-5.105	-3.583	13.417	84	S
2	-5.229	-3.872	13.731	85	S
2	-5.270	-4.016	13.881	86	S
2	-5.353	-4.223	14.104	87	S
2	-5.435	-4.347	14.252	88	S
2	-5.456	-4.471	14.378	89	S
2	-5.477	-4.594	14.504	90	S
2	-5.435	-4.718	14.634	91	S
2	-5.373	-4.842	14.773	92	S
2	-5.312	-4.925	14.876	93	S
2	-5.208	-5.048	15.037	94	S
2	-5.064	-5.214	15.256	95	S
2	-4.919	-5.317	15.434	96	S
2	-4.569	-5.626	15.902	97	S
2	-4.424	-5.791	16.121	98	S
2	-4.197	-5.957	16.402	99	S
2	-3.908	-6.080	16.716	100	S
2	-3.578	-6.287	17.106	101	S
2	-3.186	-6.514	17.559	102	S
2	-2.732	-6.658	18.035	103	S
2	-2.422	-6.741	18.356	104	S
2	-2.092	-6.823	18.696	105	S
2	-1.720	-6.885	19.073	106	S
2	-1.328	-6.989	19.478	107	S
2	-0.915	-7.154	19.923	108	S
2	-0.461	-7.174	20.378	109	S
2	-0.110	-7.174	20.728	110	S
2	0.220	-7.195	21.059	111	S
2	0.612	-7.174	21.452	112	S
2	0.839	-7.154	21.680	113	S
2	1.169	-7.071	22.020	114	S
2	1.376	-7.030	22.231	115	S
2	1.747	-6.989	22.605	116	S
2	2.057	-6.927	22.920	117	S
2	2.470	-6.782	23.358	118	S
2	2.779	-6.617	23.709	119	S
2	3.027	-6.514	23.977	120	S
2	3.399	-6.369	24.376	121	S
2	3.729	-6.204	24.745	122	S
2	3.976	-6.039	25.043	123	S
2	4.224	-5.853	25.352	124	S
2	4.389	-5.709	25.572	125	S
2	4.554	-5.585	25.778	126	S
2	4.843	-5.275	26.201	127	S
2	5.112	-5.007	26.581	128	S
2	5.339	-4.759	26.917	129	S
2	5.545	-4.471	27.272	130	S
2	5.710	-4.223	27.570	131	S
2	5.834	-4.016	27.810	132	S
2	6.123	-3.562	28.349	133	S
2	6.247	-3.273	28.663	134	S
2	6.391	-2.943	29.023	135	S
2	6.495	-2.613	29.369	136	S
2	6.660	-2.241	29.776	137	S
2	6.763	-1.870	30.162	138	S
2	6.866	-1.457	30.587	139	S
2	6.887	-1.168	30.877	140	S
2	6.949	-0.920	31.132	141	S
2	6.949	-0.652	31.400	142	S
2	6.949	-0.095	31.958	143	S
2	6.907	0.359	32.414	144	S
2	6.887	0.710	32.765	145	S
2	6.825	1.061	33.121	146	S
2	6.680	1.453	33.539	147	S
2	6.618	1.721	33.815	148	S
2	6.495	2.052	34.167	149	S
2	6.391	2.341	34.474	150	S
2	6.226	2.836	34.996	151	S
2	6.082	3.166	35.357	152	S
2	5.834	3.538	35.803	153	S
2	5.628	3.930	36.247	154	S
2	5.421	4.157	36.553	155	S
2	5.008	4.570	37.137	156	S
2	4.740	4.817	37.502	157	S
2	4.534	4.983	37.767	158	S
2	4.080	5.457	38.424	159	S
2	3.770	5.602	38.765	160	S
2	3.688	5.705	38.897	161	S
2	3.460	5.870	39.178	162	S
2	3.151	6.056	39.539	163	S
2	2.924	6.097	39.770	164	S
2	2.573	6.159	40.126	165	S
2	2.408	6.242	40.311	166	S
2	1.933	6.365	40.801	167	S
2	1.582	6.510	41.181	168	S
2	1.087	6.551	41.678	169	S
2	0.695	6.634	42.079	170	S
2	0.468	6.675	42.309	171	S
2	0.220	6.675	42.557	172	S
2	-0.275	6.675	43.053	173	S
2	-0.606	6.654	43.383	174	S
2	-0.833	6.634	43.611	175	S
2	-1.101	6.675	43.883	176	S
2	-1.225	6.654	44.008	177	S
2	-1.803	6.469	44.615	178	S
2	-2.092	6.365	44.922	179	S
2	-2.546	6.262	45.388	180	S
2	-2.876	6.118	45.748	181	S
2	-3.124	5.973	46.035	182	S
2	-3.495	5.849	46.427	183	S
2	-3.743	5.664	46.736	184	S
2	-4.032	5.437	47.104	185	S
2	-4.341	5.210	47.488	186	S
2	-4.651	5.003	47.860	187	S
2	-4.981	4.673	48.327	188	S
2	-5.188	4.508	48.591	189	S
2	-5.477	4.281	48.959	190	S
2	-5.724	3.971	49.355	191	S
2	-5.931	3.703	49.694	192	S
2	-6.199	3.331	50.152	193	S
2	-6.426	2.919	50.623	194	S
2	-6.591	2.526	51.049	195	S
2	-6.756	2.114	51.493	196	S
2	-6.880	1.804	51.827	197	S
2	-6.963	1.474	52.167	198	S
2	-7.107	0.772	52.884	199	S
2	-7.087	0.401	53.256	200	S
2	-7.066	0.050	53.607	201	S
2	-7.045	-0.343	54.000	202	S
2	-7.025	-0.652	54.310	203	S
2	-7.045	-1.024	54.682	204	S
2	-7.087	-1.478	55.138	205	S
2	-6.963	-1.891	55.569	206	S
2	-6.880	-2.283	55.970	207	S
2	-6.777	-2.654	56.355	208	S
2	-6.633	-2.943	56.679	209	S
2	-6.571	-3.026	56.782	210	S
2	-6.261	-3.397	57.265	211	S
2	-6.013	-3.707	57.662	212	S
2	-5.807	-4.037	58.051	213	S
2	-5.601	-4.347	58.423	214	S
2	-5.394	-4.739	58.867	215	S
2	-5.064	-5.172	59.411	216	S
2	-4.734	-5.482	59.864	217	S
2	-4.300	-5.791	60.397	218	S
2	-4.011	-6.019	60.764	219	S
2	-3.578	-6.163	61.221	220	S
2	-3.248	-6.287	61.574	221	S
2	-2.773	-6.576	62.130	222	S
2	-2.505	-6.700	62.425	223	S
2	-2.339	-6.947	62.723	224	S
2	-2.092	-7.071	63.000	225	S
2	-1.844	-7.112	63.251	226	S
2	-1.514	-7.133	63.582	227	S
2	-1.266	-7.195	63.837	228	S
2	-0.771	-7.195	64.332	229	S
2	-0.420	-7.216	64.684	230	S
2	-0.110	-7.195	64.994	231	S
2	0.117	-7.236	65.225	232	S
2	0.530	-7.236	65.638	233	S
2	0.839	-7.195	65.950	234	S
2	1.190	-7.174	66.302	235	S
2	1.458	-7.092	66.582	236	S
2	1.912	-6.989	67.048	237	S
2	2.243	-6.865	67.401	238	S
2	2.697	-6.658	67.899	239	S
2	2.965	-6.576	68.180	240	S
2	3.316	-6.411	68.568	241	S
2	3.564	-6.246	68.866	242	S
2	3.853	-6.080	69.198	243	S
2	4.224	-5.853	69.634	244	S
2	4.472	-5.709	69.921	245	S
2	4.699	-5.482	70.242	246	S
2	5.050	-5.110	70.753	247	S
2	5.256	-4.780	71.142	248	S
2	5.442	-4.553	71.435	249	S
2	5.628	-4.285	71.762	250	S
2	5.752	-4.058	72.020	251	S
2	6.040	-3.624	72.541	252	S
2	6.206	-3.232	72.967	253	S
2	6.329	-3.026	73.208	254	S
2	6.495	-2.778	73.505	255	S
2	6.618	-2.530	73.782	256	S
2	6.742	-2.118	74.213	257	S
2	6.804	-1.829	74.509	258	S
2	6.845	-1.498	74.841	259	S
2	6.928	-1.106	75.242	260	S
2	6.949	-0.838	75.511	261	S
2	6.949	-0.466	75.883	262	S
2	6.969	-0.095	76.255	263	S
2	6.949	0.235	76.586	264	S
2	6.907	0.669	77.021	265	S
2	6.845	1.061	77.418	266	S
2	6.742	1.412	77.784	267	S
2	6.639	1.742	78.130	268	S
2	6.495	2.155	78.567	269	S
2	6.350	2.547	78.985	270	S
2	6.102	2.960	79.467	271	S
2	5.917	3.249	79.810	272	S
2	5.731	3.620	80.226	273	S
2	5.566	3.847	80.506	274	S
2	5.421	4.033	80.742	275	S
2	5.194	4.343	81.126	276	S
2	5.029	4.529	81.374	277	S
2	4.761	4.735	81.713	278	S
2	4.472	4.962	82.080	279	S
2	4.224	5.127	82.378	280	S
2	3.935	5.292	82.711	281	S
2	3.564	5.561	83.169	282	S
2	3.068	5.849	83.742	283	S
2	2.490	6.345	84.503	284	S
2	2.470	6.345	84.524	285	S
2	2.201	6.448	84.812	286	S
2	2.119	6.469	84.897	287	S
2	1.789	6.551	85.237	288	S
2	1.252	6.593	85.775	289	S
2	0.922	6.675	86.116	290	S
2	0.592	6.675	86.446	291	S
2	0.385	6.675	86.652	292	S
2	0.117	6.675	86.921	293	S
2	-0.296	6.716	87.336	294	S
2	-0.626	6.696	87.666	295	S
2	-1.060	6.634	88.104	296	S
2	-1.307	6.572	88.360	297	S
2	-1.617	6.489	88.680	298	S
2	-2.298	6.345	89.376	299	S
3	-0.330	0.575	0.000	0	R
3	-0.579	0.616	0.252	1	R
3	-0.641	0.513	0.373	2	R
3	-0.455	0.658	0.610	3	R
3	-0.372	0.596	0.713	4	R
3	-0.330	0.596	0.755	5	R
3	-0.413	0.575	0.840	6	R
3	-0.496	0.699	0.990	7	R
3	-0.496	0.907	1.197	8	R
3	-0.537	0.824	1.290	9	R
3	-0.475	0.782	1.364	10	R
3	-0.475	0.824	1.406	11	R
3	-0.537	0.699	1.545	12	R
3	-0.537	0.575	1.669	13	R
3	-0.496	0.451	1.801	14	R
3	-0.537	0.782	2.135	15	R
3	-0.496	0.824	2.194	16	R
3	-0.351	0.845	2.340	17	R
3	-0.247	0.637	2.572	18	R
3	-0.226	0.534	2.678	19	R
3	-0.289	0.679	2.836	20	R
3	-0.413	0.575	2.997	21	R
3	-0.247	0.451	3.205	22	R
3	-0.434	0.637	3.469	23	R
3	-0.537	0.741	3.615	24	R
3	-0.434	0.865	3.777	25	R
3	-0.144	0.762	4.085	26	R
3	-0.123	0.616	4.232	27	R
3	-0.185	0.554	4.320	28	R
3	-0.247	0.492	4.408	29	R
3	-0.164	0.554	4.512	30	R
3	-0.164	0.492	4.574	31	R
3	-0.081	0.845	4.936	32	R
3	-0.123	0.927	5.029	33	R
3	-0.330	0.637	5.385	34	R
3	-0.413	0.534	5.518	35	R
3	-0.537	0.492	5.649	36	R
3	-0.745	0.575	5.873	37	R
3	-0.828	0.679	6.005	38	R
3	-0.828	0.699	6.026	39	R
3	-0.828	0.699	6.026	40	R
3	-0.703	0.596	6.188	41	R
3	-0.600	0.534	6.309	42	R
3	-0.330	0.616	6.591	43	R
3	-0.309	0.616	6.612	44	R
3	-0.247	0.616	6.674	45	R
3	0.002	0.471	6.962	46	R
3	0.064	0.326	7.120	47	R
3	0.043	0.202	7.246	48	R
3	0.043	0.077	7.370	49	R
3	0.147	0.285	7.602	50	R
3	0.167	0.305	7.631	51	R
3	0.292	0.534	7.891	52	R
3	0.209	0.285	8.153	53	R
3	0.167	0.181	8.265	54	R
3	0.085	0.430	8.527	55	R
3	0.002	0.368	8.631	56	G
3	-0.206	0.368	8.838	57	G
3	-0.413	0.451	9.062	58	G
3	-0.600	0.554	9.275	59	G
3	-0.766	0.741	9.525	60	G
3	-0.869	0.865	9.687	61	G
3	-1.056	1.031	9.936	62	G
3	-1.077	1.031	9.957	63	R
3	-0.994	0.699	10.299	64	R
3	-1.056	0.430	10.576	65	R
3	-1.180	0.160	10.873	66	R
3	-1.201	0.140	10.902	67	R
3	-1.263	0.077	10.990	68	R
3	-1.305	-0.026	11.102	69	R
3	-1.367	-0.130	11.222	70	R
3	-1.139	0.119	11.560	71	R
3	-1.056	0.036	11.677	72	R
3	-0.869	-0.088	11.901	73	R
3	-1.118	-0.192	12.171	74	R
3	-1.201	-0.337	12.338	75	R
3	-1.284	-0.628	12.640	76	R
3	-1.367	-0.814	12.844	77	R
3	-1.429	-1.042	13.081	78	R
3	-1.491	-1.250	13.297	79	R
3	-1.533	-1.415	13.468	80	R
3	-1.574	-1.519	13.580	81	R
3	-1.657	-1.643	13.729	82	R
3	-1.719	-1.747	13.850	83	R
3	-1.864	-1.851	14.029	84	R
3	-1.968	-1.872	14.134	85	R
3	-1.616	-1.664	14.543	86	R
3	-1.616	-1.913	14.792	87	R
3	-1.450	-1.830	14.977	88	R
3	-1.305	-1.954	15.169	89	G
3	-0.911	-2.058	15.576	90	G
3	-0.786	-2.120	15.715	91	G
3	-0.641	-2.203	15.882	92	G
3	-0.455	-2.245	16.073	93	G
3	-0.330	-2.245	16.198	94	G
3	-0.164	-2.307	16.375	95	G
3	0.085	-2.328	16.625	96	G
3	0.292	-2.369	16.836	97	G
3	0.416	-2.390	16.962	98	G
3	0.499	-2.411	17.048	99	G
3	0.624	-2.411	17.172	100	G
3	0.831	-2.576	17.437	101	G
3	0.955	-2.722	17.629	102	G
3	1.018	-2.825	17.750	103	G
3	1.080	-2.929	17.870	104	G
3	1.080	-3.116	18.057	105	G
3	1.100	-3.323	18.265	106	G
3	1.183	-3.489	18.451	107	G
3	1.287	-3.613	18.613	108	G
3	1.453	-3.820	18.878	109	G
3	1.577	-3.903	19.028	110	G
3	1.660	-3.966	19.131	111	S
3	1.743	-4.028	19.235	112	S
3	1.909	-4.069	19.406	113	S
3	2.096	-4.152	19.610	114	S
3	2.241	-4.235	19.777	115	S
3	2.365	-4.297	19.917	116	S
3	2.490	-4.380	20.066	117	S
3	2.593	-4.567	20.280	118	S
3	2.697	-4.836	20.568	119	S
3	2.759	-5.023	20.765	120	S
3	2.780	-5.168	20.912	121	S
3	2.801	-5.417	21.161	122	S
3	2.780	-5.583	21.328	123	S
3	2.697	-5.894	21.650	124	S
3	2.655	-6.080	21.841	125	S
3	2.635	-6.184	21.947	126	S
3	2.573	-6.267	22.051	127	S
3	2.490	-6.391	22.200	128	S
3	2.324	-6.454	22.377	129	S
3	2.158	-6.516	22.555	130	S
3	1.971	-6.619	22.768	131	S
3	1.826	-6.682	22.926	132	S
3	1.640	-6.702	23.114	133	S
3	1.391	-6.744	23.366	134	S
3	1.163	-6.765	23.595	135	S
3	0.893	-6.848	23.877	136	S
3	0.686	-6.889	24.088	137	S
3	0.292	-6.889	24.482	138	S
3	0.167	-6.889	24.607	139	S
3	-0.081	-6.806	24.869	140	S
3	-0.330	-6.765	25.121	141	S
3	-0.537	-6.682	25.345	142	S
3	-0.745	-6.619	25.561	143	S
3	-0.973	-6.599	25.790	144	S
3	-1.325	-6.578	26.143	145	S
3	-1.553	-6.557	26.372	146	S
3	-1.864	-6.537	26.684	147	S
3	-1.989	-6.474	26.823	148	S
3	-2.113	-6.412	26.962	149	S
3	-2.362	-6.350	27.218	150	S
3	-2.569	-6.246	27.450	151	S
3	-2.735	-6.226	27.617	152	S
3	-3.067	-6.101	27.972	153	S
3	-3.274	-5.977	28.213	154	S
3	-3.399	-5.935	28.345	155	S
3	-3.523	-5.811	28.521	156	S
3	-3.668	-5.666	28.726	157	S
3	-3.979	-5.479	29.088	158	S
3	-4.104	-5.293	29.313	159	S
3	-4.207	-5.106	29.526	160	S
3	-4.352	-4.795	29.869	161	S
3	-4.518	-4.608	30.119	162	S
3	-4.705	-4.442	30.369	163	S
3	-4.892	-4.235	30.648	164	S
3	-4.974	-4.111	30.797	165	S
3	-5.140	-3.862	31.096	166	S
3	-5.223	-3.717	31.263	167	S
3	-5.265	-3.489	31.495	168	S
3	-5.182	-3.261	31.738	169	S
3	-5.099	-2.991	32.020	170	S
3	-5.057	-2.742	32.272	171	S
3	-5.037	-2.556	32.460	172	S
3	-5.016	-2.203	32.813	173	S
3	-5.016	-2.037	32.979	174	S
3	-4.995	-1.872	33.146	175	S
3	-4.809	-1.726	33.382	176	S
3	-4.601	-1.706	33.591	177	S
3	-4.352	-1.602	33.860	178	S
3	-4.104	-1.457	34.148	179	S
3	-3.896	-1.332	34.390	180	S
3	-3.730	-1.250	34.576	181	S
3	-3.337	-1.042	35.021	182	S
3	-3.067	-1.001	35.293	183	S
3	-2.901	-0.959	35.464	184	S
3	-2.652	-0.897	35.721	185	S
3	-2.321	-0.835	36.058	186	S
3	-2.030	-0.752	36.360	187	S
3	-1.719	-0.835	36.682	188	S
3	-1.533	-0.959	36.906	189	S
3	-1.450	-1.063	37.039	190	S
3	-1.201	-1.208	37.327	191	S
3	-0.952	-1.250	37.579	192	S
3	-0.766	-1.229	37.767	193	S
3	-0.537	-1.167	38.004	194	S
3	-0.392	-1.084	38.171	195	S
3	-0.309	-1.001	38.288	196	S
3	0.043	-0.980	38.641	197	S
3	0.292	-0.918	38.898	198	S
3	0.541	-1.063	39.186	199	S
3	0.789	-1.167	39.455	200	S
3	0.997	-1.208	39.667	201	S
3	1.225	-1.312	39.917	202	S
3	1.494	-1.498	40.245	203	S
3	1.619	-1.519	40.371	204	S
3	1.909	-1.498	40.662	205	S
3	2.179	-1.457	40.935	206	S
3	2.365	-1.561	41.148	207	S
3	2.490	-1.561	41.273	208	S
3	2.676	-1.478	41.477	209	S
3	2.884	-1.581	41.709	210	S
3	3.195	-1.581	42.020	211	S
3	3.402	-1.498	42.243	212	S
3	3.630	-1.332	42.525	213	S
3	3.692	-1.250	42.629	214	S
3	3.899	-1.125	42.870	215	S
3	4.045	-1.229	43.049	216	S
3	4.376	-1.229	43.380	217	S
3	4.521	-1.332	43.559	218	S
3	4.812	-1.291	43.852	219	S
3	4.978	-1.291	44.018	220	S
3	5.102	-1.250	44.149	221	S
3	5.434	-1.208	44.483	222	S
3	5.683	-1.312	44.753	223	S
3	5.828	-1.498	44.989	224	S
3	5.994	-1.623	45.197	225	S
3	6.263	-1.540	45.479	226	S
3	6.595	-1.415	45.833	227	S
3	6.678	-1.312	45.966	228	S
3	6.802	-1.167	46.157	229	S
3	6.844	-1.021	46.308	230	S
3	6.885	-0.835	46.499	231	S
3	6.927	-0.710	46.630	232	S
3	6.947	-0.586	46.756	233	S
3	6.968	-0.399	46.944	234	S
3	7.009	-0.171	47.176	235	S
3	7.009	0.077	47.424	236	S
3	7.051	0.451	47.800	237	S
3	7.072	0.699	48.050	238	S
3	7.072	1.073	48.423	239	S
3	7.009	1.384	48.740	240	S
3	6.885	1.778	49.153	241	S
3	6.781	2.047	49.442	242	S
3	6.678	2.296	49.711	243	S
3	6.533	2.524	49.982	244	S
3	6.305	2.897	50.419	245	S
3	6.056	3.104	50.743	246	S
3	5.848	3.395	51.100	247	S
3	5.683	3.726	51.471	248	S
3	5.558	3.975	51.749	249	S
3	5.351	4.266	52.105	250	S
3	5.226	4.431	52.313	251	S
3	5.123	4.639	52.545	252	S
3	5.019	4.805	52.740	253	S
3	4.853	5.053	53.039	254	S
3	4.646	5.261	53.332	255	S
3	4.356	5.447	53.678	256	S
3	4.107	5.613	53.977	257	S
3	3.837	5.758	54.283	258	S
3	3.526	5.986	54.668	259	S
3	3.236	6.173	55.013	260	S
3	2.738	6.422	55.570	261	S
3	2.655	6.443	55.655	262	S
3	2.344	6.650	56.029	263	S
3	2.075	6.671	56.299	264	S
3	1.619	6.733	56.760	265	S
3	1.100	6.816	57.285	266	S
3	0.997	6.878	57.406	267	S
3	0.914	6.940	57.509	268	S
3	0.582	7.002	57.847	269	S
3	0.250	6.940	58.184	270	S
3	-0.061	6.940	58.495	271	S
3	-0.247	6.857	58.699	272	S
3	-0.434	6.816	58.891	273	S
3	-0.994	6.691	59.464	274	S
3	-1.346	6.650	59.819	275	S
3	-1.678	6.650	60.151	276	S
3	-2.072	6.629	60.545	277	S
3	-2.404	6.526	60.893	278	S
3	-2.549	6.422	61.071	279	S
3	-2.818	6.256	61.388	280	S
3	-3.088	6.132	61.684	281	S
3	-3.482	6.028	62.092	282	S
3	-3.730	5.904	62.370	283	S
3	-4.041	5.655	62.768	284	S
3	-4.270	5.489	63.050	285	S
3	-4.124	5.219	63.356	286	S
3	-3.979	4.929	63.681	287	S
3	-3.876	4.742	63.894	288	S
3	-3.585	4.431	64.320	289	S
3	-3.461	4.245	64.544	290	S
3	-3.399	4.079	64.721	291	S
3	-3.357	3.851	64.953	292	S
3	-3.337	3.581	65.223	293	S
3	-3.337	3.312	65.493	294	S
3	-3.337	3.001	65.804	295	S
3	-3.316	2.607	66.198	296	S
3	-3.254	2.151	66.659	297	S
3	-3.295	1.881	66.931	298	S
3	-3.129	1.404	67.436	299	S
4	0.502	0.425	0.000	0	R
4	0.584	0.364	0.103	1	R
4	0.666	0.302	0.205	2	R
4	0.789	0.241	0.343	3	R
4	0.461	0.200	0.673	4	R
4	0.338	0.056	0.862	5	R
4	0.461	-0.005	1.000	6	R
4	0.748	-0.005	1.287	7	R
4	0.584	-0.128	1.492	8	R
4	0.441	0.118	1.777	9	R
4	0.441	0.179	1.838	10	R
4	0.666	0.200	2.064	11	R
4	0.666	-0.026	2.290	12	R
4	0.646	-0.005	2.319	13	R
4	0.605	0.056	2.393	14	R
4	0.605	0.056	2.393	15	R
4	0.625	-0.005	2.458	16	R
4	0.666	-0.026	2.504	17	R
4	0.707	-0.149	2.633	18	R
4	0.502	-0.026	2.872	19	R
4	0.482	-0.005	2.901	20	R
4	0.420	0.056	2.988	21	R
4	0.359	0.077	3.053	22	R
4	0.072	0.077	3.340	23	R
4	0.133	0.261	3.535	24	R
4	0.154	0.384	3.659	25	R
4	0.133	0.487	3.764	26	R
4	0.031	0.569	3.895	27	R
4	-0.113	0.733	4.113	28	R
4	0.297	0.179	4.802	29	R
4	0.400	0.200	4.907	30	R
4	0.195	0.261	5.121	31	R
4	0.010	0.261	5.305	32	R
4	0.133	-0.046	5.636	33	R
4	0.236	-0.026	5.741	34	R
4	0.113	-0.169	5.930	35	R
4	-0.072	-0.333	6.177	36	R
4	-0.113	-0.128	6.386	37	R
4	-0.113	-0.169	6.427	38	R
4	-0.154	-0.169	6.468	39	R
4	-0.236	-0.169	6.550	40	R
4	-0.359	-0.210	6.679	41	R
4	-0.420	-0.231	6.744	42	R
4	-0.133	-0.169	7.038	43	R
4	-0.072	-0.374	7.252	44	R
4	-0.010	-0.518	7.408	45	R
4	0.031	-0.662	7.557	46	R
4	0.051	-0.744	7.642	47	R
4	0.113	-0.867	7.779	48	R
4	0.113	-1.154	8.066	49	R
4	0.092	-1.215	8.131	50	R
4	-0.133	-1.420	8.436	51	R
4	-0.133	-1.605	8.620	52	R
4	-0.174	-1.769	8.790	53	R
4	0.031	-1.605	9.052	54	R
4	0.092	-1.666	9.139	55	R
4	0.256	-1.748	9.322	56	R
4	0.359	-1.851	9.467	57	G
4	0.338	-1.953	9.572	58	G
4	0.297	-2.158	9.781	59	G
4	0.338	-2.363	9.990	60	G
4	0.318	-2.548	10.176	61	G
4	0.297	-2.732	10.361	62	G
4	0.256	-2.876	10.511	63	G
4	0.256	-2.999	10.634	64	G
4	0.215	-3.081	10.725	65	G
4	0.195	-3.204	10.850	66	G
4	0.174	-3.286	10.935	67	G
4	0.236	-2.835	11.390	68	G
4	0.256	-2.773	11.455	69	G
4	0.256	-2.630	11.598	70	G
4	0.174	-2.507	11.746	71	G
4	0.092	-2.261	12.005	72	G
4	-0.031	-2.076	12.227	73	G
4	-0.154	-1.892	12.449	74	G
4	-0.277	-1.646	12.724	75	G
4	-0.297	-1.543	12.828	76	G
4	-0.359	-1.461	12.931	77	G
4	-0.461	-1.318	13.107	78	G
4	-0.605	-1.154	13.325	79	G
4	-0.769	-1.010	13.543	80	G
4	-0.892	-0.908	13.703	81	G
4	-0.892	-0.846	13.765	82	G
4	-0.994	-0.744	13.910	83	S
4	-0.994	-0.744	13.910	84	S
4	-1.117	-0.518	14.167	85	S
4	-1.179	-0.333	14.361	86	S
4	-1.220	-0.231	14.471	87	S
4	-1.220	-0.149	14.554	88	S
4	-1.220	0.036	14.738	89	S
4	-1.199	0.241	14.944	90	S
4	-1.179	0.323	15.029	91	S
4	-1.015	0.487	15.261	92	S
4	-0.933	0.589	15.392	93	S
4	-0.892	0.610	15.438	94	S
4	-1.015	0.938	15.788	95	S
4	-1.097	1.204	16.067	96	S
4	-1.158	1.389	16.261	97	S
4	-1.179	1.491	16.366	98	S
4	-1.240	1.676	16.560	99	S
4	-1.261	1.737	16.625	100	S
4	-1.261	1.778	16.666	101	S
4	-1.179	2.045	16.945	102	S
4	-1.076	2.209	17.138	103	S
4	-0.974	2.291	17.270	104	S
4	-0.871	2.352	17.389	105	S
4	-0.728	2.434	17.555	106	S
4	-0.605	2.496	17.692	107	S
4	-0.400	2.619	17.931	108	S
4	-0.154	2.701	18.191	109	S
4	-0.031	2.783	18.338	110	S
4	0.215	2.844	18.592	111	S
4	0.441	2.947	18.840	112	S
4	0.502	2.947	18.901	113	S
4	0.789	3.029	19.200	114	S
4	1.035	3.049	19.447	115	S
4	1.281	3.070	19.693	116	S
4	1.466	3.049	19.879	117	S
4	1.568	3.049	19.982	118	S
4	1.712	3.049	20.125	119	S
4	1.896	3.029	20.311	120	S
4	2.142	3.029	20.557	121	S
4	2.286	3.070	20.706	122	S
4	2.552	3.070	20.973	123	S
4	2.696	3.070	21.116	124	S
4	3.044	3.111	21.467	125	S
4	3.249	3.131	21.673	126	S
4	3.372	3.111	21.798	127	S
4	3.536	3.090	21.963	128	S
4	3.700	3.090	22.127	129	S
4	3.864	3.029	22.302	130	S
4	4.028	2.947	22.486	131	S
4	4.172	2.865	22.651	132	S
4	4.438	2.783	22.930	133	S
4	4.602	2.701	23.113	134	S
4	4.766	2.537	23.345	135	S
4	4.930	2.373	23.577	136	S
4	5.095	2.250	23.782	137	S
4	5.197	2.168	23.913	138	S
4	5.402	2.004	24.176	139	S
4	5.607	1.799	24.466	140	S
4	5.710	1.676	24.626	141	S
4	5.833	1.471	24.865	142	S
4	5.915	1.307	25.048	143	S
4	5.976	1.020	25.342	144	S
4	6.079	0.835	25.553	145	S
4	6.181	0.651	25.764	146	S
4	6.284	0.425	26.012	147	S
4	6.366	0.241	26.214	148	S
4	6.468	0.077	26.407	149	S
4	6.571	-0.087	26.600	150	S
4	6.694	-0.292	26.840	151	S
4	6.735	-0.456	27.009	152	S
4	6.796	-0.580	27.146	153	S
4	6.858	-0.723	27.302	154	S
4	6.858	-0.846	27.425	155	S
4	6.858	-1.051	27.630	156	S
4	6.817	-1.277	27.860	157	S
4	6.735	-1.482	28.080	158	S
4	6.653	-1.666	28.282	159	S
4	6.612	-1.912	28.532	160	S
4	6.509	-2.179	28.817	161	S
4	6.448	-2.425	29.071	162	S
4	6.366	-2.589	29.254	163	S
4	6.243	-2.794	29.493	164	S
4	6.202	-2.896	29.604	165	S
4	6.079	-3.081	29.825	166	S
4	5.956	-3.224	30.014	167	S
4	5.812	-3.409	30.248	168	S
4	5.628	-3.552	30.482	169	S
4	5.464	-3.716	30.714	170	S
4	5.341	-3.860	30.903	171	S
4	5.197	-4.044	31.137	172	S
4	5.136	-4.167	31.274	173	S
4	5.053	-4.311	31.439	174	S
4	4.930	-4.495	31.661	175	S
4	4.746	-4.700	31.937	176	S
4	4.623	-4.885	32.159	177	S
4	4.479	-5.090	32.409	178	S
4	4.336	-5.254	32.627	179	S
4	4.172	-5.418	32.859	180	S
4	3.987	-5.541	33.081	181	S
4	3.864	-5.643	33.241	182	S
4	3.639	-5.746	33.489	183	S
4	3.331	-5.889	33.828	184	S
4	3.126	-6.012	34.067	185	S
4	2.901	-6.156	34.334	186	S
4	2.737	-6.258	34.528	187	S
4	2.573	-6.361	34.721	188	S
4	2.470	-6.402	34.832	189	S
4	2.163	-6.484	35.150	190	S
4	2.019	-6.525	35.299	191	S
4	1.773	-6.545	35.546	192	S
4	1.486	-6.730	35.887	193	S
4	1.261	-6.791	36.121	194	S
4	1.035	-6.771	36.347	195	S
4	0.789	-6.709	36.601	196	S
4	0.502	-6.627	36.899	197	S
4	0.379	-6.607	37.024	198	S
4	0.174	-6.463	37.274	199	S
4	-0.092	-6.422	37.544	200	S
4	-0.338	-6.484	37.798	201	S
4	-0.564	-6.566	38.038	202	S
4	-0.871	-6.709	38.377	203	S
4	-1.117	-6.812	38.643	204	S
4	-1.384	-6.791	38.911	205	S
4	-1.507	-6.791	39.034	206	S
4	-1.671	-6.771	39.199	207	S
4	-1.958	-6.750	39.487	208	S
4	-2.225	-6.730	39.754	209	S
4	-2.368	-6.627	39.931	210	S
4	-2.553	-6.484	40.164	211	S
4	-2.696	-6.402	40.330	212	S
4	-2.881	-6.361	40.519	213	S
4	-3.024	-6.340	40.664	214	S
4	-3.291	-6.156	40.988	215	S
4	-3.475	-6.074	41.190	216	S
4	-3.701	-5.992	41.430	217	S
4	-3.906	-5.889	41.659	218	S
4	-4.213	-5.725	42.007	219	S
4	-4.418	-5.500	42.312	220	S
4	-4.562	-5.377	42.501	221	S
4	-4.767	-5.172	42.791	222	S
4	-4.951	-4.987	43.052	223	S
4	-5.115	-4.803	43.299	224	S
4	-5.320	-4.557	43.619	225	S
4	-5.402	-4.454	43.750	226	S
4	-5.566	-4.290	43.982	227	S
4	-5.730	-4.024	44.295	228	S
4	-5.894	-3.778	44.591	229	S
4	-6.017	-3.532	44.866	230	S
4	-6.181	-3.286	45.162	231	S
4	-6.366	-2.999	45.503	232	S
4	-6.468	-2.773	45.751	233	S
4	-6.509	-2.589	45.940	234	S
4	-6.591	-2.404	46.142	235	S
4	-6.632	-2.261	46.291	236	S
4	-6.694	-2.035	46.525	237	S
4	-6.755	-1.892	46.681	238	S
4	-6.837	-1.584	46.999	239	S
4	-6.878	-1.359	47.228	240	S
4	-6.919	-1.072	47.518	241	S
4	-6.919	-0.805	47.785	242	S
4	-6.940	-0.662	47.930	243	S
4	-6.960	-0.292	48.299	244	S
4	-6.960	-0.169	48.422	245	S
4	-6.981	-0.087	48.507	246	S
4	-6.919	0.118	48.721	247	S
4	-6.919	0.323	48.926	248	S
4	-6.878	0.569	49.175	249	S
4	-6.878	0.815	49.421	250	S
4	-6.817	1.102	49.715	251	S
4	-6.735	1.368	49.994	252	S
4	-6.673	1.614	50.247	253	S
4	-6.673	1.840	50.473	254	S
4	-6.632	2.004	50.642	255	S
4	-6.591	2.209	50.851	256	S
4	-6.550	2.352	51.000	257	S
4	-6.509	2.496	51.149	258	S
4	-6.591	2.250	51.409	259	S
4	-6.653	2.127	51.546	260	S
4	-6.673	1.983	51.691	261	S
4	-6.673	1.758	51.917	262	S
4	-6.755	1.491	52.196	263	S
4	-6.796	1.389	52.306	264	S
4	-6.858	1.163	52.540	265	S
4	-6.899	0.979	52.729	266	S
4	-6.919	0.774	52.935	267	S
4	-6.940	0.589	53.120	268	S
4	-6.981	0.446	53.270	269	S
4	-7.001	0.323	53.394	270	S
4	-7.042	0.036	53.684	271	S
4	-7.001	-0.169	53.893	272	S
4	-6.981	-0.477	54.202	273	S
4	-7.001	-0.744	54.469	274	S
4	-7.001	-0.990	54.715	275	S
4	-6.960	-1.174	54.904	276	S
4	-6.858	-1.420	55.170	277	S
4	-6.796	-1.646	55.404	278	S
4	-6.755	-1.810	55.573	279	S
4	-6.755	-1.994	55.758	280	S
4	-6.714	-2.158	55.927	281	S
4	-6.673	-2.363	56.136	282	S
4	-6.653	-2.486	56.261	283	S
4	-6.632	-2.589	56.365	284	S
4	-6.571	-2.691	56.485	285	S
4	-6.489	-2.835	56.650	286	S
4	-6.386	-3.081	56.916	287	S
4	-6.304	-3.286	57.137	288	S
4	-6.181	-3.532	57.412	289	S
4	-6.058	-3.716	57.634	290	S
4	-5.956	-3.901	57.845	291	S
4	-5.833	-4.106	58.084	292	S
4	-5.730	-4.229	58.244	293	S
4	-5.669	-4.311	58.347	294	S
4	-5.566	-4.434	58.507	295	S
4	-5.443	-4.598	58.712	296	S
4	-5.320	-4.762	58.917	297	S
4	-5.197	-4.885	59.091	298	S
4	-4.951	-5.090	59.411	299	S
5	-0.970	-2.563	0.000	0	R
5	-0.877	-2.609	0.103	1	R
5	-0.877	-2.609	0.103	2	R
5	-0.877	-2.540	0.173	3	R
5	-0.900	-2.517	0.205	4	R
5	-0.900	-2.447	0.274	5	R
5	-0.924	-2.494	0.326	6	R
5	-0.947	-2.494	0.349	7	R
5	-0.947	-2.447	0.395	8	R
5	-0.924	-2.424	0.428	9	R
5	-0.924	-2.424	0.428	10	R
5	-0.900	-2.424	0.451	11	R
5	-0.877	-2.540	0.569	12	R
5	-0.877	-2.494	0.615	13	R
5	-0.877	-2.494	0.615	14	R
5	-0.877	-2.447	0.661	15	R
5	-0.877	-2.447	0.661	16	R
5	-0.877	-2.447	0.661	17	R
5	-0.831	-2.494	0.726	18	R
5	-0.854	-2.517	0.759	19	R
5	-0.924	-2.563	0.842	20	R
5	-0.970	-2.609	0.908	21	R
5	-0.970	-2.447	1.069	22	R
5	-0.970	-2.401	1.115	23	R
5	-1.016	-2.332	1.199	24	R
5	-1.016	-2.309	1.222	25	R
5	-1.039	-2.217	1.317	26	R
5	-1.039	-2.193	1.340	27	R
5	-1.108	-2.124	1.438	28	R
5	-1.108	-2.101	1.461	29	R
5	-1.154	-2.055	1.526	30	R
5	-1.201	-2.147	1.630	31	R
5	-1.247	-2.217	1.713	32	R
5	-1.247	-2.309	1.805	33	R
5	-1.201	-2.332	1.857	34	R
5	-1.201	-2.355	1.880	35	R
5	-1.178	-2.355	1.903	36	R
5	-1.178	-2.355	1.903	37	R
5	-1.178	-2.332	1.926	38	R
5	-1.224	-2.540	2.139	39	R
5	-1.247	-2.540	2.162	40	R
5	-1.224	-2.447	2.257	41	R
5	-1.224	-2.447	2.257	42	R
5	-1.247	-2.517	2.330	43	R
5	-1.339	-2.517	2.423	44	R
5	-1.478	-2.609	2.589	45	R
5	-1.662	-2.678	2.787	46	R
5	-1.778	-2.701	2.904	47	R
5	-1.986	-2.817	3.142	48	R
5	-2.032	-2.840	3.194	49	R
5	-2.101	-2.840	3.263	50	R
5	-2.170	-2.863	3.336	51	R
5	-2.355	-2.909	3.526	52	R
5	-2.424	-2.955	3.610	53	R
5	-2.609	-3.025	3.807	54	R
5	-2.632	-3.025	3.830	55	R
5	-2.725	-3.048	3.925	56	R
5	-2.771	-3.025	3.977	57	R
5	-2.955	-3.094	4.174	58	R
5	-3.117	-3.186	4.360	59	R
5	-3.279	-3.302	4.559	60	R
5	-3.463	-3.394	4.765	61	R
5	-3.556	-3.440	4.869	62	R
5	-3.648	-3.510	4.984	63	R
5	-3.740	-3.602	5.115	64	R
5	-3.764	-3.625	5.147	65	R
5	-3.879	-3.717	5.295	66	S
5	-4.017	-3.971	5.584	67	S
5	-4.156	-4.133	5.797	68	S
5	-4.225	-4.225	5.913	69	S
5	-4.341	-4.387	6.111	70	S
5	-4.433	-4.502	6.259	71	S
5	-4.525	-4.618	6.407	72	S
5	-4.641	-4.756	6.587	73	S
5	-4.664	-4.803	6.639	74	S
5	-4.664	-4.941	6.777	75	S
5	-4.664	-4.964	6.801	76	S
5	-4.664	-5.033	6.870	77	S
5	-4.618	-5.103	6.953	78	S
5	-4.572	-5.218	7.077	79	S
5	-4.479	-5.310	7.208	80	S
5	-4.433	-5.357	7.273	81	S
5	-4.341	-5.426	7.389	82	S
5	-4.271	-5.472	7.472	83	S
5	-4.156	-5.541	7.607	84	S
5	-3.925	-5.726	7.902	85	S
5	-3.764	-5.772	8.070	86	S
5	-3.556	-5.888	8.308	87	S
5	-3.417	-6.003	8.489	88	S
5	-3.232	-6.142	8.719	89	S
5	-3.002	-6.280	8.989	90	S
5	-2.725	-6.373	9.281	91	S
5	-2.471	-6.465	9.551	92	S
5	-2.217	-6.534	9.814	93	S
5	-1.963	-6.557	10.069	94	S
5	-1.709	-6.650	10.340	95	S
5	-1.455	-6.696	10.598	96	S
5	-1.108	-6.788	10.956	97	S
5	-0.739	-6.811	11.326	98	S
5	-0.462	-6.834	11.604	99	S
5	-0.231	-6.881	11.840	100	S
5	0.092	-6.881	12.163	101	S
5	0.346	-6.881	12.417	102	S
5	0.670	-6.881	12.740	103	S
5	0.924	-6.857	12.995	104	S
5	1.201	-6.834	13.273	105	S
5	1.455	-6.834	13.527	106	S
5	1.824	-6.742	13.908	107	S
5	2.009	-6.696	14.098	108	S
5	2.286	-6.627	14.384	109	S
5	2.471	-6.511	14.602	110	S
5	2.817	-6.373	14.975	111	S
5	3.117	-6.280	15.289	112	S
5	3.279	-6.188	15.475	113	S
5	3.486	-6.119	15.694	114	S
5	3.694	-6.003	15.932	115	S
5	3.925	-5.842	16.214	116	S
5	4.202	-5.634	16.560	117	S
5	4.456	-5.426	16.888	118	S
5	4.664	-5.264	17.151	119	S
5	4.895	-5.057	17.462	120	S
5	5.149	-4.872	17.776	121	S
5	5.310	-4.687	18.022	122	S
5	5.449	-4.525	18.234	123	S
5	5.680	-4.341	18.530	124	S
5	5.911	-4.064	18.891	125	S
5	6.003	-3.740	19.227	126	S
5	6.096	-3.486	19.497	127	S
5	6.280	-3.186	19.850	128	S
5	6.419	-2.886	20.180	129	S
5	6.580	-2.609	20.501	130	S
5	6.580	-2.517	20.593	131	S
5	6.603	-2.309	20.802	132	S
5	6.673	-2.124	21.000	133	S
5	6.788	-1.824	21.321	134	S
5	6.811	-1.662	21.485	135	S
5	6.857	-1.385	21.765	136	S
5	6.881	-1.154	21.997	137	S
5	6.927	-1.016	22.143	138	S
5	7.042	-0.646	22.531	139	S
5	7.088	-0.346	22.834	140	S
5	7.088	-0.139	23.042	141	S
5	7.088	0.162	23.342	142	S
5	7.088	0.508	23.689	143	S
5	7.065	0.785	23.967	144	S
5	6.996	1.085	24.275	145	S
5	6.927	1.408	24.605	146	S
5	6.857	1.686	24.891	147	S
5	6.673	1.755	25.088	148	S
5	6.580	1.986	25.337	149	S
5	6.465	2.124	25.517	150	S
5	6.188	2.309	25.850	151	S
5	6.119	2.355	25.933	152	S
5	5.888	2.355	26.164	153	S
5	5.818	2.355	26.233	154	S
5	5.611	2.447	26.461	155	S
5	5.426	2.540	26.667	156	S
5	5.080	2.540	27.014	157	S
5	4.756	2.540	27.337	158	S
5	4.433	2.471	27.668	159	S
5	4.133	2.447	27.969	160	S
5	3.925	2.609	28.232	161	S
5	3.602	2.748	28.584	162	S
5	3.302	2.701	28.887	163	S
5	2.932	2.678	29.257	164	S
5	2.655	2.725	29.538	165	S
5	2.217	2.771	29.979	166	S
5	2.009	2.932	30.243	167	S
5	1.709	3.025	30.557	168	S
5	1.316	3.186	30.981	169	S
5	1.016	3.371	31.334	170	S
5	0.762	3.510	31.623	171	S
5	0.554	3.648	31.873	172	S
5	0.277	3.740	32.165	173	S
5	-0.092	3.948	32.589	174	S
5	-0.416	4.225	33.014	175	S
5	-0.693	4.410	33.347	176	S
5	-0.924	4.572	33.629	177	S
5	-1.154	4.687	33.887	178	S
5	-1.432	4.756	34.173	179	S
5	-2.101	4.710	34.844	180	S
5	-2.286	4.779	35.041	181	S
5	-2.609	4.803	35.365	182	S
5	-2.632	4.803	35.388	183	S
5	-2.863	4.826	35.621	184	S
5	-3.186	4.826	35.944	185	S
5	-3.417	4.803	36.176	186	S
5	-3.533	4.803	36.291	187	S
5	-3.764	4.756	36.527	188	S
5	-3.879	4.687	36.661	189	S
5	-4.017	4.572	36.842	190	S
5	-4.248	4.364	37.152	191	S
5	-4.248	4.318	37.198	192	S
5	-4.295	4.202	37.323	193	S
5	-4.433	3.971	37.592	194	S
5	-4.549	3.740	37.850	195	S
5	-4.687	3.556	38.081	196	S
5	-5.080	3.279	38.562	197	S
5	-5.357	3.094	38.895	198	S
5	-5.703	2.909	39.287	199	S
5	-5.911	2.748	39.550	200	S
5	-6.003	2.655	39.681	201	S
5	-6.280	2.447	40.027	202	S
5	-6.396	2.309	40.208	203	S
5	-6.511	2.009	40.529	204	S
5	-6.557	1.824	40.720	205	S
5	-6.673	1.547	41.020	206	S
5	-6.742	1.385	41.196	207	S
5	-6.857	1.062	41.539	208	S
5	-6.927	0.831	41.780	209	S
5	-6.973	0.346	42.267	210	S
5	-7.019	0.023	42.593	211	S
5	-6.927	-0.393	43.019	212	S
5	-6.904	-0.785	43.412	213	S
5	-6.857	-1.293	43.922	214	S
5	-6.742	-1.616	44.266	215	S
5	-6.627	-2.055	44.719	216	S
5	-6.557	-2.217	44.895	217	S
5	-6.419	-2.494	45.205	218	S
5	-6.326	-2.771	45.497	219	S
5	-6.119	-3.140	45.921	220	S
5	-5.957	-3.486	46.303	221	S
5	-5.795	-3.833	46.685	222	S
5	-5.634	-4.064	46.967	223	S
5	-5.380	-4.341	47.343	224	S
5	-5.310	-4.433	47.458	225	S
5	-5.103	-4.664	47.769	226	S
5	-4.756	-4.987	48.243	227	S
5	-4.433	-5.195	48.627	228	S
5	-3.879	-5.680	49.363	229	S
5	-3.556	-5.888	49.748	230	S
5	-3.325	-6.049	50.029	231	S
5	-3.048	-6.188	50.339	232	S
5	-2.817	-6.280	50.588	233	S
5	-2.632	-6.373	50.794	234	S
5	-2.332	-6.465	51.109	235	S
5	-1.986	-6.557	51.467	236	S
5	-1.824	-6.557	51.629	237	S
5	-1.593	-6.696	51.898	238	S
5	-1.224	-6.765	52.274	239	S
5	-0.900	-6.834	52.604	240	S
5	-0.462	-6.881	53.045	241	S
5	0.046	-6.927	53.555	242	S
5	0.508	-6.927	54.017	243	S
5	0.877	-6.881	54.390	244	S
5	1.201	-6.857	54.714	245	S
5	1.339	-6.834	54.854	246	S
5	1.732	-6.765	55.253	247	S
5	1.847	-6.742	55.370	248	S
5	2.009	-6.673	55.546	249	S
5	2.217	-6.580	55.774	250	S
5	2.563	-6.442	56.147	251	S
5	2.909	-6.280	56.529	252	S
5	3.186	-6.165	56.829	253	S
5	3.510	-6.049	57.172	254	S
5	3.694	-5.957	57.379	255	S
5	3.902	-5.865	57.606	256	S
5	4.225	-5.703	57.968	257	S
5	4.433	-5.495	58.261	258	S
5	4.641	-5.195	58.626	259	S
5	4.156	-5.241	59.114	260	S
5	4.156	-5.195	59.160	261	S
5	4.248	-5.057	59.326	262	S
5	4.364	-4.872	59.544	263	S
5	4.318	-4.710	59.712	264	S
5	4.248	-4.271	60.156	265	S
5	4.248	-4.087	60.341	266	S
5	4.248	-3.810	60.618	267	S
5	4.225	-3.510	60.919	268	S
5	4.156	-3.186	61.250	269	S
5	4.110	-2.955	61.485	270	S
5	4.110	-2.701	61.739	271	S
5	3.971	-2.217	62.243	272	S
5	3.902	-1.963	62.507	273	S
5	3.833	-1.709	62.770	274	S
5	3.694	-1.478	63.039	275	S
5	3.556	-1.108	63.434	276	S
5	3.440	-0.716	63.843	277	S
5	3.186	-0.416	64.236	278	S
5	3.094	-0.277	64.403	279	S
5	3.048	-0.046	64.638	280	S
5	2.955	0.162	64.865	281	S
5	2.909	0.393	65.101	282	S
5	2.609	0.670	65.509	283	S
5	2.447	1.062	65.934	284	S
5	2.263	1.201	66.165	285	S
5	2.055	1.455	66.493	286	S
5	1.847	1.570	66.731	287	S
5	1.686	1.778	66.994	288	S
5	1.570	1.893	67.157	289	S
5	1.339	2.193	67.536	290	S
5	1.201	2.378	67.767	291	S
5	0.900	2.586	68.132	292	S
5	0.600	2.771	68.484	293	S
5	0.369	2.955	68.780	294	S
5	-0.115	3.186	69.317	295	S
5	-0.346	3.371	69.613	296	S
5	-0.485	3.510	69.809	297	S
5	-0.623	3.602	69.975	298	S
5	-0.993	3.833	70.411	299	S
6	0.695	5.036	0.000	0	R
6	0.539	4.958	0.174	1	R
6	0.539	4.958	0.174	2	R
6	0.539	4.958	0.174	3	R
6	0.591	5.140	0.364	4	R
6	0.539	5.192	0.437	5	R
6	0.513	5.192	0.463	6	R
6	0.513	5.192	0.463	7	R
6	0.487	5.192	0.489	8	R
6	0.435	5.192	0.541	9	R
6	0.435	5.192	0.541	10	R
6	0.435	5.218	0.567	11	R
6	0.357	5.270	0.661	12	R
6	0.305	5.244	0.719	13	R
6	0.279	5.114	0.852	14	R
6	0.383	5.140	0.959	15	R
6	0.435	5.166	1.017	16	R
6	0.435	5.166	1.017	17	R
6	0.383	5.036	1.157	18	R
6	0.435	5.114	1.251	19	R
6	0.513	5.140	1.333	20	R
6	0.539	5.140	1.359	21	R
6	0.617	5.192	1.453	22	R
6	0.799	5.088	1.663	23	R
6	0.799	5.088	1.663	24	R
6	0.695	5.062	1.770	25	R
6	0.539	5.114	1.934	26	R
6	0.409	5.062	2.074	27	R
6	0.383	4.984	2.156	28	R
6	0.383	4.958	2.183	29	R
6	0.357	4.880	2.265	30	R
6	0.227	4.984	2.431	31	R
6	0.149	5.088	2.561	32	R
6	0.123	4.984	2.668	33	R
6	0.045	4.776	2.891	34	R
6	-0.033	4.672	3.021	35	R
6	-0.033	4.594	3.099	36	R
6	0.071	4.594	3.203	37	R
6	0.175	5.036	3.657	38	R
6	0.175	5.270	3.891	39	R
6	0.175	5.400	4.021	40	R
6	0.175	5.556	4.177	41	G
6	0.175	5.686	4.307	42	G
6	0.123	5.816	4.447	43	G
6	0.019	5.946	4.613	44	G
6	-0.085	6.024	4.743	45	G
6	-0.137	6.076	4.817	46	G
6	-0.241	6.128	4.933	47	G
6	-0.553	6.232	5.262	48	G
6	-0.605	6.258	5.320	49	G
6	-0.657	6.284	5.378	50	G
6	-0.787	6.284	5.508	51	G
6	-0.917	6.180	5.675	52	G
6	-1.021	6.050	5.841	53	G
6	-1.281	6.102	6.107	54	G
6	-1.359	5.998	6.237	55	G
6	-1.463	5.816	6.446	56	G
6	-1.541	5.738	6.557	57	G
6	-1.645	5.660	6.687	58	G
6	-1.697	5.608	6.760	59	G
6	-1.931	5.504	7.016	60	S
6	-2.061	5.322	7.240	61	S
6	-2.113	5.244	7.334	62	S
6	-2.269	5.088	7.554	63	S
6	-2.373	4.984	7.701	64	S
6	-2.685	4.802	8.063	65	S
6	-2.763	4.724	8.173	66	S
6	-2.945	4.620	8.383	67	S
6	-2.997	4.490	8.523	68	S
6	-3.075	4.334	8.697	69	S
6	-3.231	4.152	8.937	70	S
6	-3.492	3.944	9.270	71	S
6	-3.622	3.814	9.454	72	S
6	-3.726	3.684	9.620	73	S
6	-3.830	3.632	9.737	74	S
6	-3.934	3.528	9.884	75	S
6	-4.064	3.424	10.050	76	S
6	-4.246	3.242	10.308	77	S
6	-4.350	3.086	10.495	78	S
6	-4.428	2.878	10.717	79	S
6	-4.480	2.774	10.834	80	S
6	-4.506	2.644	10.966	81	S
6	-4.558	2.540	11.082	82	S
6	-4.558	2.436	11.186	83	S
6	-4.558	2.228	11.394	84	S
6	-4.558	2.072	11.550	85	S
6	-4.558	1.864	11.758	86	S
6	-4.662	1.656	11.991	87	S
6	-4.688	1.448	12.201	88	S
6	-4.766	1.240	12.423	89	S
6	-4.818	0.980	12.688	90	S
6	-4.870	0.772	12.902	91	S
6	-4.974	0.460	13.231	92	S
6	-4.974	0.382	13.309	93	S
6	-5.000	0.252	13.442	94	S
6	-5.026	0.044	13.652	95	S
6	-5.052	-0.347	14.043	96	S
6	-5.000	-0.529	14.232	97	S
6	-4.948	-0.711	14.421	98	S
6	-4.948	-0.789	14.499	99	S
6	-4.948	-0.997	14.707	100	S
6	-4.948	-1.205	14.915	101	S
6	-5.000	-1.465	15.180	102	S
6	-5.078	-1.647	15.378	103	S
6	-5.078	-1.829	15.560	104	S
6	-5.052	-1.881	15.619	105	S
6	-5.104	-2.063	15.808	106	S
6	-5.078	-2.297	16.043	107	S
6	-5.182	-2.661	16.422	108	S
6	-5.234	-2.921	16.687	109	S
6	-5.286	-3.077	16.852	110	S
6	-5.338	-3.233	17.016	111	S
6	-5.286	-3.441	17.231	112	S
6	-5.286	-3.571	17.361	113	S
6	-5.312	-3.727	17.519	114	S
6	-5.390	-3.909	17.717	115	S
6	-5.468	-4.169	17.988	116	S
6	-5.468	-4.169	17.988	117	S
6	-5.312	-4.429	18.291	118	S
6	-5.286	-4.507	18.374	119	S
6	-5.130	-4.663	18.594	120	S
6	-5.026	-4.949	18.899	121	S
6	-4.948	-5.053	19.029	122	S
6	-4.818	-5.131	19.180	123	S
6	-4.636	-5.235	19.390	124	S
6	-4.428	-5.365	19.635	125	S
6	-4.298	-5.417	19.775	126	S
6	-4.090	-5.521	20.008	127	S
6	-3.882	-5.729	20.302	128	S
6	-3.596	-5.911	20.641	129	S
6	-3.440	-5.989	20.816	130	S
6	-3.205	-6.093	21.072	131	S
6	-2.997	-6.249	21.332	132	S
6	-2.685	-6.301	21.648	133	S
6	-2.399	-6.405	21.952	134	S
6	-2.165	-6.431	22.188	135	S
6	-1.957	-6.457	22.398	136	S
6	-1.723	-6.587	22.665	137	S
6	-1.437	-6.691	22.970	138	S
6	-1.203	-6.717	23.205	139	S
6	-0.917	-6.717	23.491	140	S
6	-0.501	-6.769	23.910	141	S
6	-0.137	-6.847	24.283	142	S
6	0.123	-6.873	24.544	143	S
6	0.305	-6.873	24.726	144	S
6	0.669	-6.821	25.094	145	S
6	0.903	-6.821	25.328	146	S
6	1.085	-6.769	25.517	147	S
6	1.397	-6.743	25.830	148	S
6	1.423	-6.743	25.856	149	S
6	1.683	-6.691	26.121	150	S
6	1.891	-6.613	26.344	151	S
6	2.099	-6.587	26.553	152	S
6	2.281	-6.509	26.751	153	S
6	2.463	-6.431	26.949	154	S
6	2.619	-6.405	27.107	155	S
6	2.853	-6.353	27.347	156	S
6	3.035	-6.275	27.545	157	S
6	3.191	-6.171	27.733	158	S
6	3.503	-6.041	28.071	159	S
6	3.763	-5.937	28.351	160	S
6	3.971	-5.781	28.611	161	S
6	4.231	-5.599	28.928	162	S
6	4.595	-5.365	29.361	163	S
6	4.881	-5.105	29.748	164	S
6	5.011	-4.975	29.931	165	S
6	5.063	-4.897	30.025	166	S
6	5.246	-4.533	30.432	167	S
6	5.376	-4.377	30.635	168	S
6	5.636	-4.065	31.042	169	S
6	5.896	-3.753	31.448	170	S
6	6.026	-3.597	31.651	171	S
6	6.208	-3.285	32.012	172	S
6	6.312	-3.077	32.245	173	S
6	6.416	-2.817	32.525	174	S
6	6.520	-2.609	32.757	175	S
6	6.624	-2.375	33.013	176	S
6	6.676	-2.167	33.228	177	S
6	6.780	-1.803	33.606	178	S
6	6.832	-1.621	33.796	179	S
6	6.858	-1.413	34.005	180	S
6	6.884	-1.231	34.189	181	S
6	6.910	-0.971	34.451	182	S
6	6.910	-0.685	34.737	183	S
6	6.910	-0.347	35.075	184	S
6	6.936	-0.113	35.310	185	S
6	6.962	0.252	35.675	186	S
6	7.040	0.616	36.047	187	S
6	6.988	0.928	36.364	188	S
6	6.936	1.136	36.578	189	S
6	6.858	1.396	36.850	190	S
6	6.676	1.890	37.376	191	S
6	6.624	2.124	37.616	192	S
6	6.468	2.540	38.060	193	S
6	6.286	2.852	38.421	194	S
6	6.260	2.956	38.529	195	S
6	6.208	3.008	38.602	196	S
6	6.156	3.112	38.718	197	S
6	6.104	3.268	38.883	198	S
6	6.026	3.398	39.035	199	S
6	5.896	3.580	39.258	200	S
6	5.844	3.684	39.375	201	S
6	5.766	3.788	39.505	202	S
6	5.688	3.892	39.635	203	S
6	5.610	3.944	39.728	204	S
6	5.454	4.100	39.949	205	S
6	5.298	4.230	40.152	206	S
6	5.116	4.308	40.350	207	S
6	4.881	4.334	40.586	208	S
6	4.725	4.334	40.742	209	S
6	4.543	4.256	40.940	210	S
6	4.283	4.256	41.200	211	S
6	4.127	4.308	41.364	212	S
6	4.049	4.360	41.458	213	S
6	3.919	4.464	41.624	214	S
6	3.685	4.672	41.937	215	S
6	3.555	4.724	42.078	216	S
6	3.165	4.698	42.468	217	S
6	3.139	4.698	42.494	218	S
6	2.983	4.698	42.650	219	S
6	2.775	4.698	42.858	220	S
6	2.385	4.906	43.301	221	S
6	2.151	4.828	43.547	222	S
6	1.969	4.750	43.745	223	S
6	1.761	4.724	43.955	224	S
6	1.527	4.672	44.195	225	S
6	1.319	4.594	44.417	226	S
6	1.163	4.516	44.591	227	S
6	0.799	4.256	45.039	228	S
6	0.747	4.230	45.097	229	S
6	0.435	4.178	45.413	230	S
6	0.331	4.152	45.520	231	S
6	0.149	4.100	45.710	232	S
6	-0.111	3.970	46.000	233	S
6	-0.189	3.944	46.083	234	S
6	-0.397	3.840	46.315	235	S
6	-0.527	3.788	46.455	236	S
6	-0.813	3.658	46.769	237	S
6	-1.073	3.528	47.060	238	S
6	-1.333	3.424	47.340	239	S
6	-1.541	3.268	47.600	240	S
6	-1.697	3.112	47.821	241	S
6	-1.879	2.904	48.097	242	S
6	-2.061	2.748	48.337	243	S
6	-2.217	2.644	48.524	244	S
6	-2.321	2.514	48.691	245	S
6	-2.425	2.436	48.821	246	S
6	-2.737	2.176	49.227	247	S
6	-2.945	2.020	49.487	248	S
6	-3.153	1.864	49.747	249	S
6	-3.257	1.708	49.935	250	S
6	-3.361	1.500	50.167	251	S
6	-3.466	1.318	50.377	252	S
6	-3.518	1.188	50.517	253	S
6	-3.596	0.980	50.739	254	S
6	-3.674	0.720	51.011	255	S
6	-3.856	0.538	51.268	256	S
6	-4.012	0.330	51.528	257	S
6	-4.194	0.122	51.805	258	S
6	-4.402	-0.113	52.118	259	S
6	-4.558	-0.269	52.338	260	S
6	-4.688	-0.451	52.562	261	S
6	-4.818	-0.581	52.746	262	S
6	-4.922	-0.711	52.912	263	S
6	-5.000	-0.763	53.006	264	S
6	-5.182	-0.945	53.264	265	S
6	-5.286	-1.179	53.520	266	S
6	-5.390	-1.361	53.729	267	S
6	-5.650	-1.699	54.156	268	S
6	-5.754	-1.907	54.388	269	S
6	-5.962	-2.089	54.665	270	S
6	-6.066	-2.193	54.812	271	S
6	-6.118	-2.401	55.026	272	S
6	-6.170	-2.609	55.241	273	S
6	-6.170	-2.817	55.449	274	S
6	-6.196	-2.999	55.633	275	S
6	-5.754	-2.401	56.376	276	S
6	-5.806	-2.141	56.641	277	S
6	-5.936	-1.829	56.980	278	S
6	-5.988	-1.751	57.073	279	S
6	-6.092	-1.621	57.240	280	S
6	-6.222	-1.465	57.443	281	S
6	-6.274	-1.361	57.559	282	S
6	-6.534	-1.101	57.927	283	S
6	-6.690	-0.919	58.167	284	S
6	-6.742	-0.893	58.225	285	S
6	-6.820	-0.893	58.303	286	S
6	-6.924	-0.763	58.469	287	S
6	-6.950	-0.737	58.506	288	S
6	-6.950	-0.737	58.506	289	S
6	-7.054	-1.101	58.885	290	S
6	-6.976	-1.517	59.308	291	S
6	-6.950	-1.881	59.673	292	S
6	-6.820	-2.115	59.941	293	S
6	-6.690	-2.401	60.255	294	S
6	-6.612	-2.609	60.477	295	S
6	-6.534	-2.739	60.629	296	S
6	-6.456	-2.895	60.803	297	S
6	-6.378	-2.999	60.933	298	S
6	-6.118	-3.389	61.402	299	S
7	0.877	2.286	0.000	0	R
7	0.877	2.309	0.023	1	R
7	0.808	2.401	0.139	2	R
7	0.831	2.540	0.279	3	R
7	0.831	2.424	0.394	4	R
7	0.854	2.355	0.467	5	R
7	0.900	2.355	0.514	6	R
7	0.947	2.424	0.597	7	R
7	0.947	2.424	0.597	8	R
7	0.947	2.424	0.597	9	R
7	0.947	2.424	0.597	10	R
7	0.947	2.424	0.597	11	R
7	0.947	2.424	0.597	12	R
7	0.993	2.309	0.721	13	R
7	0.993	2.309	0.721	14	R
7	0.993	2.309	0.721	15	R
7	0.970	2.217	0.816	16	R
7	0.947	2.193	0.849	17	R
7	0.970	2.309	0.967	18	R
7	0.947	2.447	1.107	19	R
7	0.947	2.494	1.153	20	R
7	0.947	2.494	1.153	21	R
7	0.947	2.494	1.153	22	R
7	0.900	2.424	1.237	23	R
7	0.924	2.609	1.423	24	R
7	0.970	2.748	1.569	25	R
7	0.993	2.794	1.620	26	R
7	0.900	2.563	1.869	27	R
7	0.900	2.355	2.077	28	R
7	0.947	2.286	2.160	29	R
7	1.016	2.240	2.243	30	R
7	1.085	2.217	2.316	31	R
7	1.201	2.147	2.451	32	R
7	1.178	2.124	2.484	33	R
7	1.039	2.101	2.624	34	R
7	0.854	2.009	2.831	35	R
7	0.577	1.801	3.177	36	G
7	0.508	1.755	3.260	37	G
7	0.508	1.593	3.422	38	G
7	0.462	1.478	3.546	39	G
7	0.369	1.316	3.732	40	G
7	0.323	1.085	3.968	41	G
7	0.323	1.016	4.037	42	G
7	0.277	0.831	4.228	43	G
7	0.277	0.693	4.366	44	G
7	0.254	0.508	4.552	45	G
7	0.231	0.254	4.807	46	G
7	0.277	0.046	5.020	47	G
7	0.393	-0.162	5.258	48	G
7	0.508	-0.416	5.537	49	G
7	0.554	-0.554	5.683	50	R
7	0.600	-0.739	5.873	51	R
7	0.670	-0.831	5.989	52	R
7	0.739	-1.016	6.186	53	R
7	0.762	-1.062	6.238	54	R
7	0.785	-1.524	6.700	55	R
7	0.831	-1.755	6.935	56	R
7	0.854	-1.963	7.145	57	R
7	0.900	-2.147	7.335	58	R
7	0.924	-2.263	7.453	59	R
7	0.924	-2.471	7.660	60	R
7	0.831	-2.725	7.931	61	R
7	0.785	-2.817	8.034	62	R
7	0.739	-2.909	8.137	63	R
7	0.670	-3.002	8.253	64	R
7	0.646	-3.071	8.326	65	R
7	0.670	-3.325	8.581	66	R
7	0.693	-3.486	8.744	67	R
7	0.716	-3.602	8.862	68	R
7	0.785	-3.833	9.103	69	R
7	0.808	-3.994	9.266	70	R
7	0.831	-4.133	9.406	71	R
7	0.739	-4.318	9.613	72	R
7	0.693	-4.341	9.665	73	R
7	0.600	-4.433	9.795	74	R
7	0.508	-4.502	9.911	75	R
7	0.462	-4.618	10.035	76	R
7	0.323	-4.803	10.266	77	R
7	0.323	-5.033	10.497	78	R
7	0.346	-5.241	10.706	79	R
7	0.369	-5.311	10.779	80	R
7	0.462	-5.495	10.985	81	S
7	0.508	-5.541	11.051	82	S
7	0.623	-5.726	11.269	83	S
7	0.739	-5.749	11.386	84	S
7	1.062	-5.726	11.710	85	S
7	1.224	-5.726	11.872	86	S
7	1.362	-5.749	12.012	87	S
7	1.570	-5.818	12.231	88	S
7	1.732	-5.865	12.400	89	S
7	1.939	-5.911	12.612	90	S
7	2.078	-5.957	12.758	91	S
7	2.424	-5.957	13.105	92	S
7	2.632	-5.980	13.314	93	S
7	2.771	-5.980	13.452	94	S
7	3.002	-5.980	13.683	95	S
7	3.117	-5.957	13.801	96	S
7	3.417	-5.865	14.115	97	S
7	3.556	-5.818	14.261	98	S
7	3.671	-5.749	14.396	99	S
7	3.833	-5.657	14.582	100	S
7	4.041	-5.495	14.845	101	S
7	4.225	-5.357	15.076	102	S
7	4.456	-5.126	15.403	103	S
7	4.572	-4.987	15.583	104	S
7	4.710	-4.849	15.779	105	S
7	4.918	-4.687	16.042	106	S
7	5.080	-4.572	16.241	107	S
7	5.264	-4.387	16.502	108	S
7	5.472	-4.110	16.848	109	S
7	5.518	-3.994	16.973	110	S
7	5.703	-3.740	17.287	111	S
7	5.703	-3.440	17.587	112	S
7	5.703	-3.232	17.795	113	S
7	5.564	-2.955	18.104	114	S
7	5.495	-2.817	18.259	115	S
7	5.495	-2.678	18.398	116	S
7	5.495	-2.494	18.583	117	S
7	5.495	-2.332	18.744	118	S
7	5.357	-2.217	18.924	119	S
7	5.241	-2.147	19.059	120	S
7	4.849	-2.124	19.452	121	S
7	4.687	-2.124	19.614	122	S
7	4.387	-2.124	19.914	123	S
7	4.202	-2.170	20.104	124	S
7	4.041	-2.240	20.280	125	S
7	3.856	-2.332	20.487	126	S
7	3.625	-2.517	20.783	127	S
7	3.463	-2.632	20.981	128	S
7	3.348	-2.863	21.239	129	S
7	3.209	-3.186	21.591	130	S
7	3.140	-3.348	21.767	131	S
7	3.094	-3.533	21.957	132	S
7	3.048	-3.856	22.284	133	S
7	3.002	-4.110	22.542	134	S
7	2.979	-4.318	22.751	135	S
7	3.025	-4.595	23.032	136	S
7	3.071	-4.756	23.200	137	S
7	3.140	-4.918	23.376	138	S
7	3.232	-5.103	23.582	139	S
7	3.371	-5.264	23.795	140	S
7	3.463	-5.380	23.943	141	S
7	3.579	-5.495	24.106	142	S
7	3.671	-5.541	24.210	143	S
7	3.717	-5.564	24.261	144	S
7	3.533	-5.680	24.479	145	S
7	3.325	-5.772	24.706	146	S
7	3.232	-6.026	24.977	147	S
7	3.048	-6.142	25.194	148	S
7	2.909	-6.188	25.341	149	S
7	2.632	-6.326	25.650	150	S
7	2.424	-6.373	25.863	151	S
7	2.170	-6.442	26.126	152	S
7	1.939	-6.511	26.367	153	S
7	1.709	-6.604	26.616	154	S
7	1.478	-6.673	26.857	155	S
7	1.201	-6.742	27.143	156	S
7	0.924	-6.788	27.424	157	S
7	0.762	-6.834	27.592	158	S
7	0.577	-6.881	27.782	159	S
7	0.323	-6.881	28.036	160	S
7	0.231	-6.904	28.131	161	S
7	0.046	-6.927	28.318	162	S
7	-0.046	-6.950	28.413	163	S
7	-0.277	-6.973	28.645	164	S
7	-0.785	-6.950	29.153	165	S
7	-1.062	-6.927	29.431	166	S
7	-1.178	-6.927	29.547	167	S
7	-1.339	-6.881	29.715	168	S
7	-1.547	-6.834	29.928	169	S
7	-1.893	-6.765	30.281	170	S
7	-2.078	-6.696	30.478	171	S
7	-2.309	-6.627	30.719	172	S
7	-2.586	-6.557	31.005	173	S
7	-2.932	-6.442	31.370	174	S
7	-3.256	-6.373	31.700	175	S
7	-3.440	-6.188	31.962	176	S
7	-3.648	-6.049	32.211	177	S
7	-3.879	-5.865	32.507	178	S
7	-4.110	-5.611	32.850	179	S
7	-4.387	-5.426	33.183	180	S
7	-4.664	-5.218	33.530	181	S
7	-4.987	-4.895	33.987	182	S
7	-5.126	-4.756	34.183	183	S
7	-5.380	-4.525	34.526	184	S
7	-5.818	-3.948	35.251	185	S
7	-5.911	-3.764	35.458	186	S
7	-6.003	-3.625	35.624	187	S
7	-6.049	-3.556	35.707	188	S
7	-6.257	-3.232	36.092	189	S
7	-6.419	-2.979	36.393	190	S
7	-6.511	-2.748	36.641	191	S
7	-6.604	-2.563	36.848	192	S
7	-6.627	-2.355	37.057	193	S
7	-6.696	-2.055	37.365	194	S
7	-6.742	-1.801	37.623	195	S
7	-6.811	-1.547	37.886	196	S
7	-6.857	-1.316	38.122	197	S
7	-6.927	-0.993	38.452	198	S
[truncated: 1,601 more rows]
