# Supplementary material for: Behavioral and pharmacological characterization of planarian nociception
Source: Front Mol Neurosci. 2024 May 1;17:1368009. doi: 10.3389/fnmol.2024.1368009 (PMC11094297; doi:10.3389/fnmol.2024.1368009)
Supplement: Supplementary file 1 [file Data_Sheet_1.ZIP › Article planarian nociception - code and data/arena/MELOX1.csv]

n	x	y	L	t	behavior
1	0.818	0.018	0.000	0	S
1	0.797	0.038	0.029	1	S
1	0.860	-0.107	0.188	2	S
1	0.881	-0.190	0.274	3	S
1	0.943	-0.294	0.395	4	S
1	0.985	-0.481	0.586	5	S
1	0.922	-0.689	0.804	6	G
1	0.860	-0.960	1.081	7	G
1	0.797	-1.251	1.379	8	G
1	0.693	-1.542	1.688	9	G
1	0.548	-1.771	1.959	10	G
1	0.485	-1.979	2.176	11	G
1	0.361	-2.228	2.455	12	G
1	0.278	-2.395	2.641	13	G
1	0.215	-2.561	2.819	14	G
1	0.028	-2.748	3.083	15	G
1	-0.055	-2.956	3.307	16	G
1	0.049	-3.185	3.559	17	G
1	0.194	-3.310	3.750	18	G
1	0.340	-3.351	3.902	19	G
1	0.381	-3.310	3.961	20	G
1	0.402	-3.247	4.026	21	G
1	0.548	-3.247	4.172	22	G
1	0.714	-3.330	4.358	23	G
1	0.839	-3.413	4.508	24	G
1	0.922	-3.497	4.625	25	G
1	1.068	-3.601	4.804	26	G
1	1.172	-3.850	5.075	27	G
1	1.172	-4.037	5.262	28	G
1	1.234	-4.287	5.519	29	G
1	1.276	-4.474	5.711	30	G
1	1.317	-4.682	5.923	31	G
1	1.400	-4.931	6.186	32	G
1	1.442	-5.139	6.398	33	G
1	1.484	-5.327	6.590	34	G
1	1.504	-5.431	6.696	35	G
1	1.400	-5.555	6.858	36	G
1	1.234	-5.722	7.093	37	G
1	1.088	-5.805	7.261	38	G
1	0.901	-5.930	7.486	39	G
1	0.673	-6.117	7.781	40	G
1	0.548	-6.179	7.921	41	G
1	0.361	-6.221	8.113	42	G
1	0.132	-6.325	8.364	43	G
1	-0.138	-6.325	8.634	44	G
1	-0.367	-6.242	8.878	45	G
1	-0.679	-6.075	9.231	46	G
1	-0.908	-6.034	9.464	47	G
1	-1.074	-6.054	9.631	48	G
1	-1.033	-6.013	9.690	49	G
1	-0.991	-5.846	9.862	50	G
1	-0.991	-5.680	10.028	51	G
1	-1.137	-5.493	10.265	52	G
1	-1.199	-5.368	10.405	53	G
1	-1.199	-5.306	10.467	54	G
1	-1.220	-5.327	10.496	55	G
1	-1.240	-5.389	10.562	56	R
1	-1.220	-5.306	10.648	57	R
1	-1.220	-5.264	10.689	58	R
1	-1.220	-5.264	10.689	59	R
1	-1.199	-5.202	10.755	60	R
1	-1.199	-5.139	10.818	61	R
1	-1.199	-5.098	10.859	62	R
1	-1.199	-5.077	10.880	63	R
1	-1.157	-5.077	10.921	64	R
1	-1.199	-4.973	11.033	65	R
1	-1.220	-4.827	11.181	66	R
1	-1.220	-4.827	11.181	67	R
1	-1.220	-4.765	11.243	68	R
1	-1.220	-4.640	11.368	69	R
1	-1.220	-4.620	11.388	70	R
1	-1.220	-4.620	11.388	71	R
1	-1.240	-4.557	11.454	72	R
1	-1.220	-4.495	11.520	73	R
1	-1.199	-4.432	11.586	74	R
1	-1.178	-4.391	11.632	75	G
1	-1.137	-4.245	11.784	76	G
1	-1.261	-3.705	12.338	77	G
1	-1.344	-3.497	12.562	78	G
1	-1.365	-3.310	12.751	79	G
1	-1.365	-3.206	12.855	80	G
1	-1.344	-3.039	13.022	81	G
1	-1.344	-2.894	13.168	82	G
1	-1.344	-2.686	13.376	83	G
1	-1.365	-2.582	13.482	84	G
1	-1.490	-2.291	13.799	85	G
1	-1.511	-1.999	14.091	86	G
1	-1.594	-1.646	14.454	87	G
1	-1.719	-1.438	14.696	88	G
1	-1.823	-1.251	14.910	89	G
1	-1.968	-1.001	15.199	90	G
1	-2.093	-0.731	15.497	91	G
1	-2.155	-0.523	15.714	92	G
1	-2.197	-0.357	15.885	93	G
1	-2.301	-0.211	16.064	94	G
1	-2.530	-0.003	16.373	95	G
1	-2.675	0.038	16.525	96	G
1	-2.925	0.163	16.804	97	G
1	-3.070	0.205	16.955	98	G
1	-3.278	0.205	17.163	99	G
1	-3.403	0.163	17.295	100	G
1	-3.507	0.080	17.428	101	G
1	-3.611	-0.086	17.624	102	G
1	-3.653	-0.190	17.736	103	G
1	-3.611	-0.377	17.928	104	G
1	-3.632	-0.440	17.993	105	G
1	-3.611	-0.461	18.023	106	G
1	-3.549	-0.565	18.144	107	G
1	-3.590	-0.731	18.316	108	G
1	-3.715	-0.939	18.558	109	G
1	-3.819	-1.126	18.772	110	G
1	-3.944	-1.334	19.015	111	G
1	-4.048	-1.500	19.211	112	G
1	-4.193	-1.708	19.465	113	G
1	-4.339	-1.875	19.686	114	G
1	-4.443	-2.083	19.918	115	G
1	-4.526	-2.166	20.036	116	G
1	-4.651	-2.291	20.212	117	G
1	-4.692	-2.311	20.259	118	G
1	-4.692	-2.561	20.508	119	G
1	-4.692	-2.831	20.779	120	G
1	-4.755	-3.060	21.016	121	G
1	-4.796	-3.413	21.372	122	G
1	-4.817	-3.559	21.519	123	G
1	-4.880	-3.788	21.756	124	G
1	-4.900	-3.996	21.965	125	G
1	-4.900	-4.100	22.069	126	G
1	-4.900	-4.224	22.194	127	G
1	-4.900	-4.308	22.277	128	G
1	-4.983	-4.453	22.444	129	G
1	-4.942	-4.682	22.677	130	G
1	-4.921	-4.807	22.803	131	G
1	-4.900	-4.911	22.909	132	G
1	-4.817	-5.035	23.059	133	G
1	-4.672	-5.160	23.251	134	G
1	-4.588	-5.327	23.437	135	G
1	-4.484	-5.410	23.570	136	G
1	-4.422	-5.472	23.658	137	G
1	-4.276	-5.597	23.850	138	G
1	-4.048	-5.763	24.133	139	G
1	-3.861	-5.888	24.358	140	G
1	-3.611	-6.096	24.683	141	G
1	-3.424	-6.221	24.908	142	G
1	-3.258	-6.304	25.094	143	G
1	-3.112	-6.387	25.261	144	G
1	-2.821	-6.491	25.570	145	G
1	-2.571	-6.616	25.849	146	G
1	-2.363	-6.657	26.061	147	G
1	-2.197	-6.782	26.269	148	G
1	-2.093	-6.865	26.403	149	G
1	-1.656	-6.969	26.851	150	G
1	-1.324	-6.969	27.184	151	G
1	-1.074	-7.011	27.437	152	G
1	-0.679	-7.115	27.846	153	G
1	-0.430	-7.073	28.099	154	G
1	-0.346	-7.073	28.182	155	G
1	-0.284	-7.011	28.270	156	G
1	-0.159	-6.928	28.420	157	G
1	-0.076	-6.824	28.553	158	G
1	0.007	-6.824	28.636	159	G
1	0.278	-6.928	28.926	160	G
1	0.506	-6.928	29.155	161	G
1	0.610	-6.907	29.261	162	G
1	0.839	-6.782	29.521	163	G
1	0.985	-6.657	29.713	164	G
1	1.192	-6.616	29.925	165	G
1	1.484	-6.553	30.223	166	G
1	1.837	-6.553	30.576	167	G
1	2.066	-6.512	30.809	168	G
1	2.274	-6.304	31.103	169	G
1	2.378	-6.200	31.250	170	G
1	2.461	-6.117	31.368	171	G
1	2.648	-5.888	31.663	172	G
1	2.898	-5.618	32.031	173	G
1	3.064	-5.472	32.252	174	G
1	3.210	-5.306	32.473	175	G
1	3.272	-5.056	32.730	176	G
1	3.376	-4.890	32.926	177	G
1	3.459	-4.661	33.170	178	G
1	3.480	-4.453	33.379	179	G
1	3.542	-4.245	33.596	180	G
1	3.605	-4.017	33.833	181	G
1	3.646	-3.746	34.107	182	G
1	3.646	-3.601	34.252	183	G
1	3.646	-3.413	34.439	184	G
1	3.625	-3.122	34.731	185	G
1	3.542	-2.810	35.054	186	G
1	3.542	-2.582	35.283	187	G
1	3.542	-2.436	35.428	188	G
1	3.501	-2.291	35.580	189	G
1	3.417	-2.062	35.823	190	G
1	3.313	-1.812	36.093	191	G
1	3.168	-1.625	36.330	192	G
1	2.981	-1.376	36.642	193	G
1	2.794	-1.188	36.907	194	G
1	2.544	-1.001	37.219	195	G
1	2.295	-0.918	37.482	196	G
1	2.128	-0.897	37.650	197	G
1	1.941	-0.710	37.914	198	G
1	1.796	-0.585	38.106	199	G
1	1.608	-0.419	38.356	200	G
1	1.463	-0.232	38.594	201	G
1	1.276	-0.086	38.831	202	G
1	1.047	0.080	39.113	203	G
1	0.901	0.163	39.281	204	G
1	0.631	0.434	39.663	205	G
1	0.589	0.475	39.722	206	G
1	0.402	0.621	39.959	207	G
1	0.153	0.766	40.248	208	G
1	0.049	0.787	40.354	209	G
1	-0.201	0.891	40.625	210	G
1	-0.388	0.974	40.829	211	G
1	-0.533	1.037	40.988	212	G
1	-0.679	1.099	41.146	213	G
1	-0.845	1.141	41.318	214	G
1	-0.991	1.078	41.476	215	G
1	-1.261	1.099	41.747	216	G
1	-1.511	1.099	41.997	217	G
1	-1.677	1.057	42.168	218	G
1	-1.927	1.057	42.418	219	G
1	-2.135	1.057	42.626	220	G
1	-2.322	1.057	42.813	221	G
1	-2.551	1.099	43.045	222	G
1	-2.883	1.182	43.388	223	G
1	-3.112	1.161	43.618	224	G
1	-3.299	1.016	43.855	225	G
1	-3.362	0.953	43.943	226	G
1	-3.424	0.870	44.047	227	G
1	-3.611	0.849	44.235	228	G
1	-3.861	0.787	44.493	229	G
1	-4.089	0.829	44.725	230	G
1	-4.380	0.808	45.017	231	G
1	-4.609	0.704	45.268	232	G
1	-4.734	0.579	45.445	233	G
1	-4.859	0.579	45.569	234	G
1	-5.046	0.413	45.820	235	G
1	-5.171	0.267	46.012	236	G
1	-5.254	0.142	46.161	237	G
1	-5.295	-0.066	46.374	238	G
1	-5.379	-0.336	46.656	239	G
1	-5.420	-0.523	46.848	240	G
1	-5.295	-0.398	47.025	241	G
1	-5.191	-0.544	47.203	242	G
1	-5.067	-0.648	47.366	243	G
1	-4.983	-0.752	47.499	244	G
1	-4.817	-0.814	47.677	245	G
1	-4.630	-0.897	47.881	246	G
1	-4.131	-1.043	48.401	247	G
1	-4.006	-1.105	48.541	248	G
1	-3.819	-1.188	48.746	249	G
1	-3.673	-1.209	48.893	250	G
1	-3.528	-1.313	49.072	251	G
1	-3.258	-1.480	49.389	252	G
1	-3.050	-1.625	49.643	253	G
1	-2.842	-1.688	49.860	254	G
1	-2.675	-1.875	50.110	255	G
1	-2.509	-2.083	50.377	256	G
1	-2.343	-2.187	50.573	257	G
1	-2.197	-2.270	50.740	258	G
1	-1.989	-2.478	51.034	259	G
1	-1.864	-2.644	51.242	260	G
1	-1.594	-2.873	51.597	261	G
1	-1.448	-2.977	51.775	262	G
1	-1.220	-3.122	52.047	263	G
1	-1.116	-3.206	52.180	264	G
1	-0.991	-3.351	52.371	265	G
1	-0.887	-3.434	52.505	266	G
1	-0.700	-3.642	52.784	267	G
1	-0.596	-3.809	52.981	268	G
1	-0.450	-4.037	53.252	269	G
1	-0.242	-4.328	53.609	270	R
1	-0.118	-4.557	53.870	271	R
1	-0.055	-4.661	53.991	272	R
1	0.007	-4.786	54.131	273	R
1	-0.055	-4.786	54.193	274	R
1	0.007	-4.869	54.297	275	R
1	0.070	-4.807	54.385	276	R
1	0.381	-4.869	54.703	277	R
1	0.527	-4.869	54.849	278	R
1	0.777	-4.890	55.099	279	R
1	0.818	-4.890	55.141	280	R
1	0.839	-4.890	55.162	281	R
1	0.964	-4.931	55.293	282	R
1	1.005	-4.994	55.368	283	R
1	0.964	-4.952	55.427	284	G
1	1.234	-5.077	55.725	285	G
1	1.421	-5.077	55.912	286	G
1	1.629	-5.056	56.121	287	G
1	1.858	-5.015	56.353	288	G
1	2.170	-4.931	56.676	289	G
1	2.419	-4.869	56.933	290	G
1	2.586	-4.807	57.111	291	G
1	2.752	-4.724	57.297	292	G
1	2.918	-4.620	57.493	293	G
1	3.043	-4.495	57.670	294	G
1	3.251	-4.349	57.924	295	G
1	3.417	-4.183	58.159	296	G
1	3.521	-3.996	58.373	297	G
1	3.688	-3.829	58.608	298	G
1	3.792	-3.476	58.977	299	G
2	-0.062	-1.854	0.000	0	S
2	0.001	-1.958	0.121	1	S
2	0.021	-2.020	0.187	2	S
2	0.021	-2.187	0.353	3	S
2	0.084	-2.499	0.671	4	S
2	0.105	-2.769	0.943	5	S
2	0.042	-3.060	1.240	6	S
2	-0.041	-3.455	1.644	7	S
2	0.001	-3.684	1.877	8	S
2	0.063	-3.850	2.054	9	S
2	0.125	-4.017	2.232	10	S
2	0.229	-4.183	2.428	11	G
2	0.417	-4.308	2.653	12	G
2	0.625	-4.453	2.907	13	G
2	0.791	-4.578	3.115	14	G
2	1.020	-4.807	3.438	15	G
2	1.290	-4.890	3.721	16	G
2	1.394	-4.869	3.827	17	G
2	1.727	-4.952	4.170	18	G
2	1.914	-4.973	4.358	19	G
2	2.205	-4.952	4.650	20	G
2	2.371	-4.952	4.817	21	G
2	2.558	-4.869	5.021	22	G
2	2.704	-4.765	5.200	23	G
2	2.808	-4.682	5.333	24	G
2	2.995	-4.432	5.645	25	G
2	3.078	-4.266	5.831	26	G
2	3.141	-4.432	6.009	27	G
2	3.161	-4.370	6.075	28	G
2	3.224	-4.204	6.252	29	G
2	3.369	-4.162	6.404	30	G
2	3.681	-4.183	6.716	31	G
2	3.889	-4.183	6.924	32	G
2	4.201	-4.121	7.243	33	G
2	4.513	-4.100	7.555	34	G
2	4.596	-4.058	7.648	35	G
2	4.867	-4.037	7.919	36	G
2	5.095	-4.037	8.148	37	G
2	5.220	-3.933	8.310	38	G
2	5.407	-3.705	8.606	39	G
2	5.553	-3.559	8.812	40	G
2	5.698	-3.455	8.991	41	G
2	5.823	-3.330	9.167	42	G
2	5.906	-3.164	9.353	43	G
2	6.031	-2.956	9.596	44	G
2	6.135	-2.790	9.792	45	G
2	6.197	-2.706	9.896	46	G
2	6.301	-2.582	10.058	47	G
2	6.281	-2.894	10.371	48	G
2	6.260	-3.122	10.600	49	G
2	6.114	-3.268	10.806	50	G
2	6.031	-3.351	10.924	51	G
2	5.927	-3.538	11.138	52	G
2	5.802	-3.705	11.346	53	G
2	5.719	-3.850	11.514	54	G
2	5.553	-4.017	11.749	55	G
2	5.428	-4.266	12.028	56	G
2	5.282	-4.412	12.234	57	G
2	5.137	-4.599	12.471	58	G
2	4.950	-4.786	12.736	59	G
2	4.846	-4.931	12.914	60	G
2	4.575	-5.098	13.232	61	G
2	4.492	-5.243	13.399	62	G
2	4.305	-5.389	13.637	63	G
2	4.160	-5.576	13.874	64	G
2	4.035	-5.659	14.024	65	G
2	3.806	-5.826	14.306	66	G
2	3.598	-5.992	14.573	67	G
2	3.473	-6.075	14.723	68	G
2	3.265	-6.158	14.947	69	G
2	3.120	-6.242	15.114	70	G
2	2.953	-6.304	15.292	71	G
2	2.746	-6.346	15.504	72	G
2	2.517	-6.346	15.733	73	G
2	2.143	-6.470	16.127	74	G
2	1.955	-6.512	16.319	75	G
2	1.706	-6.533	16.569	76	G
2	1.539	-6.574	16.741	77	G
2	1.352	-6.657	16.946	78	G
2	1.103	-6.761	17.216	79	G
2	0.853	-6.803	17.469	80	G
2	0.749	-6.741	17.590	81	G
2	0.666	-6.865	17.740	82	G
2	0.500	-6.865	17.907	83	G
2	0.292	-6.886	18.116	84	G
2	0.105	-6.907	18.304	85	G
2	-0.062	-6.886	18.472	86	G
2	-0.270	-6.865	18.681	87	G
2	-0.353	-6.865	18.764	88	G
2	-0.582	-6.865	18.992	89	G
2	-0.748	-6.886	19.160	90	G
2	-0.852	-6.616	19.450	91	G
2	-0.769	-6.450	19.636	92	G
2	-0.769	-6.450	19.636	93	G
2	-0.727	-6.304	19.787	94	G
2	-0.727	-6.179	19.912	95	G
2	-0.623	-5.930	20.182	96	G
2	-0.582	-5.701	20.415	97	G
2	-0.582	-5.493	20.623	98	G
2	-0.561	-5.327	20.790	99	G
2	-0.561	-5.056	21.061	100	G
2	-0.665	-4.744	21.389	101	G
2	-0.769	-4.557	21.604	102	G
2	-0.873	-4.370	21.818	103	G
2	-1.081	-4.100	22.159	104	G
2	-1.309	-3.829	22.513	105	G
2	-1.393	-3.684	22.680	106	G
2	-1.455	-3.580	22.802	107	G
2	-1.601	-3.476	22.981	108	G
2	-1.746	-3.393	23.148	109	G
2	-2.016	-3.268	23.446	110	G
2	-2.183	-3.247	23.614	111	G
2	-2.412	-3.164	23.857	112	G
2	-2.661	-3.018	24.146	113	G
2	-2.848	-2.977	24.338	114	G
2	-3.015	-2.956	24.505	115	G
2	-3.222	-2.873	24.729	116	G
2	-3.493	-2.831	25.003	117	G
2	-3.784	-2.790	25.297	118	G
2	-3.971	-2.706	25.502	119	G
2	-4.179	-2.706	25.710	120	G
2	-4.533	-2.644	26.069	121	G
2	-4.657	-2.727	26.218	122	G
2	-4.782	-2.644	26.368	123	G
2	-4.990	-2.478	26.635	124	G
2	-5.198	-2.332	26.889	125	G
2	-5.344	-2.249	27.056	126	G
2	-5.448	-2.166	27.189	127	G
2	-5.572	-2.083	27.339	128	G
2	-5.718	-1.854	27.610	129	G
2	-5.801	-1.729	27.760	130	G
2	-6.009	-1.459	28.101	131	G
2	-6.113	-1.292	28.298	132	G
2	-6.259	-1.085	28.551	133	G
2	-6.404	-0.939	28.757	134	G
2	-6.591	-0.773	29.008	135	G
2	-6.737	-0.606	29.229	136	G
2	-6.841	-0.481	29.391	137	G
2	-6.966	-0.315	29.599	138	G
2	-7.028	-0.190	29.739	139	G
2	-7.132	-0.024	29.935	140	G
2	-7.194	0.122	30.093	141	G
2	-7.194	0.330	30.301	142	G
2	-7.194	0.496	30.467	143	G
2	-7.173	0.766	30.739	144	G
2	-7.173	0.953	30.926	145	G
2	-7.111	1.328	31.305	146	G
2	-7.111	1.307	31.326	147	G
2	-7.069	1.494	31.518	148	G
2	-7.049	1.744	31.768	149	G
2	-6.945	2.035	32.077	150	G
2	-6.841	2.326	32.386	151	G
2	-6.758	2.513	32.591	152	G
2	-6.695	2.638	32.731	153	G
2	-6.633	2.825	32.928	154	G
2	-6.529	3.054	33.179	155	G
2	-6.425	3.220	33.375	156	G
2	-6.300	3.407	33.600	157	G
2	-6.155	3.573	33.821	158	G
2	-6.051	3.781	34.054	159	G
2	-5.988	3.948	34.232	160	G
2	-5.926	4.093	34.390	161	G
2	-5.718	4.260	34.656	162	G
2	-5.510	4.468	34.950	163	G
2	-5.344	4.696	35.233	164	G
2	-5.260	4.842	35.401	165	G
2	-5.136	4.988	35.592	166	G
2	-5.032	5.112	35.755	167	G
2	-4.969	5.195	35.859	168	G
2	-4.803	5.320	36.067	169	G
2	-4.616	5.445	36.292	170	G
2	-4.408	5.591	36.546	171	G
2	-4.262	5.736	36.751	172	G
2	-4.075	5.882	36.989	173	G
2	-3.888	6.006	37.213	174	G
2	-3.701	6.131	37.438	175	G
2	-3.534	6.235	37.635	176	G
2	-3.347	6.318	37.839	177	G
2	-3.139	6.422	38.072	178	G
2	-2.994	6.526	38.251	179	G
2	-2.827	6.547	38.418	180	G
2	-2.640	6.589	38.610	181	G
2	-2.515	6.589	38.735	182	G
2	-2.224	6.506	39.038	183	G
2	-1.996	6.422	39.281	184	G
2	-1.892	6.339	39.414	185	G
2	-1.767	6.235	39.577	186	G
2	-1.580	5.965	39.905	187	G
2	-1.497	5.840	40.055	188	G
2	-1.476	5.695	40.202	189	G
2	-1.434	5.549	40.354	190	G
2	-1.330	5.279	40.643	191	G
2	-1.289	4.967	40.958	192	G
2	-1.289	4.676	41.249	193	G
2	-1.289	4.551	41.374	194	G
2	-1.289	4.322	41.603	195	G
2	-1.247	4.093	41.835	196	G
2	-1.226	3.906	42.024	197	G
2	-1.226	3.740	42.190	198	G
2	-1.205	3.407	42.523	199	G
2	-1.164	3.282	42.655	200	G
2	-1.143	3.137	42.802	201	G
2	-1.122	2.929	43.011	202	G
2	-1.122	2.700	43.240	203	G
2	-1.122	2.451	43.489	204	G
2	-1.101	2.139	43.802	205	G
2	-1.081	1.910	44.031	206	G
2	-1.143	1.702	44.248	207	G
2	-1.101	1.411	44.543	208	G
2	-1.081	1.141	44.814	209	G
2	-1.122	0.974	44.985	210	G
2	-1.122	0.766	45.193	211	G
2	-1.143	0.558	45.402	212	G
2	-1.309	0.309	45.702	213	G
2	-1.289	0.454	45.849	214	G
2	-1.351	0.350	45.970	215	G
2	-1.226	0.122	46.231	216	G
2	-1.164	-0.003	46.370	217	G
2	-1.060	-0.149	46.549	218	G
2	-1.018	-0.294	46.701	219	G
2	-0.977	-0.398	46.813	220	G
2	-0.935	-0.565	46.984	221	G
2	-0.873	-0.773	47.201	222	G
2	-0.852	-1.188	47.618	223	G
2	-0.852	-1.334	47.763	224	G
2	-0.852	-1.500	47.929	225	G
2	-0.831	-1.729	48.159	226	G
2	-0.831	-1.916	48.346	227	G
2	-0.831	-2.228	48.658	228	G
2	-0.831	-2.499	48.929	229	G
2	-0.852	-2.665	49.096	230	G
2	-0.852	-2.873	49.304	231	G
2	-0.831	-3.039	49.472	232	G
2	-0.894	-3.372	49.810	233	G
2	-0.831	-3.455	49.914	234	G
2	-0.727	-3.725	50.204	235	G
2	-0.727	-3.892	50.370	236	G
2	-0.727	-4.100	50.578	237	G
2	-0.706	-4.287	50.767	238	G
2	-0.644	-4.516	51.004	239	G
2	-0.623	-4.744	51.233	240	G
2	-0.769	-4.952	51.487	241	G
2	-0.831	-5.139	51.684	242	G
2	-0.894	-5.285	51.843	243	G
2	-0.894	-5.368	51.926	244	G
2	-0.894	-5.389	51.947	245	G
2	-1.060	-5.451	52.124	246	G
2	-1.226	-5.493	52.296	247	G
2	-1.351	-5.514	52.422	248	G
2	-1.476	-5.535	52.549	249	G
2	-1.559	-5.535	52.632	250	G
2	-1.621	-5.493	52.707	251	G
2	-1.642	-5.493	52.728	252	G
2	-1.767	-5.535	52.859	253	G
2	-1.808	-5.535	52.901	254	R
2	-1.829	-5.555	52.930	255	R
2	-1.871	-5.555	52.972	256	R
2	-1.912	-5.514	53.031	257	R
2	-1.912	-5.514	53.031	258	R
2	-1.912	-5.514	53.031	259	R
2	-1.912	-5.493	53.052	260	R
2	-1.912	-5.493	53.052	261	R
2	-1.954	-5.431	53.127	262	R
2	-2.037	-5.451	53.212	263	R
2	-2.037	-5.472	53.233	264	R
2	-2.016	-5.514	53.280	265	R
2	-1.996	-5.535	53.309	266	R
2	-2.016	-5.493	53.355	267	R
2	-2.058	-5.410	53.448	268	R
2	-2.058	-5.410	53.448	269	R
2	-2.058	-5.410	53.448	270	R
2	-2.058	-5.410	53.448	271	R
2	-2.058	-5.410	53.448	272	R
2	-2.058	-5.410	53.448	273	R
2	-2.058	-5.410	53.448	274	R
2	-2.058	-5.410	53.448	275	R
2	-2.058	-5.410	53.448	276	R
2	-2.058	-5.410	53.448	277	R
2	-2.079	-5.431	53.478	278	R
2	-2.120	-5.472	53.537	279	R
2	-2.120	-5.535	53.599	280	R
2	-2.162	-5.597	53.674	281	R
2	-2.204	-5.680	53.767	282	R
2	-2.266	-5.805	53.907	283	R
2	-2.266	-5.867	53.969	284	R
2	-2.287	-5.992	54.095	285	R
2	-2.308	-6.096	54.201	286	R
2	-2.308	-5.992	54.305	287	R
2	-2.328	-5.971	54.335	288	R
2	-2.328	-5.971	54.335	289	R
2	-2.328	-6.013	54.376	290	R
2	-2.328	-6.013	54.376	291	R
2	-2.328	-5.992	54.397	292	R
2	-2.328	-6.117	54.522	293	R
2	-2.349	-6.179	54.588	294	R
2	-2.495	-6.304	54.779	295	G
2	-2.432	-6.450	54.938	296	G
2	-2.287	-6.616	55.159	297	G
2	-2.058	-6.699	55.402	298	G
2	-1.746	-6.657	55.717	299	G
3	-0.727	2.425	0.000	0	S
3	-0.727	2.425	0.000	1	S
3	-0.751	2.472	0.052	2	S
3	-0.774	2.542	0.126	3	S
3	-0.797	2.448	0.222	4	S
3	-0.914	2.309	0.404	5	S
3	-1.007	2.169	0.572	6	S
3	-1.100	1.796	0.956	7	S
3	-1.077	1.564	1.190	8	S
3	-1.077	1.354	1.399	9	S
3	-1.053	1.098	1.656	10	S
3	-1.030	0.865	1.891	11	G
3	-1.053	0.632	2.125	12	G
3	-1.123	0.446	2.324	13	G
3	-1.123	0.283	2.487	14	G
3	-1.147	0.143	2.628	15	G
3	-1.147	-0.067	2.838	16	G
3	-1.193	-0.509	3.283	17	G
3	-1.193	-0.509	3.283	18	G
3	-1.193	-0.695	3.469	19	G
3	-1.216	-0.928	3.703	20	G
3	-1.216	-1.161	3.936	21	G
3	-1.170	-1.417	4.196	22	G
3	-1.123	-1.580	4.366	23	G
3	-1.100	-1.743	4.531	24	G
3	-1.053	-2.046	4.837	25	G
3	-0.984	-2.232	5.036	26	G
3	-0.937	-2.465	5.273	27	G
3	-0.984	-2.652	5.465	28	G
3	-0.984	-2.745	5.559	29	G
3	-0.984	-2.954	5.768	30	G
3	-0.937	-2.954	5.815	31	G
3	-0.821	-2.954	5.931	32	G
3	-0.634	-3.071	6.151	33	G
3	-0.495	-3.187	6.333	34	G
3	-0.355	-3.327	6.530	35	G
3	-0.215	-3.560	6.802	36	G
3	-0.099	-3.816	7.083	37	G
3	-0.099	-3.956	7.223	38	G
3	-0.075	-4.189	7.457	39	G
3	0.018	-4.282	7.589	40	G
3	0.204	-4.538	7.906	41	G
3	0.297	-4.654	8.055	42	G
3	0.414	-4.794	8.237	43	G
3	0.507	-4.934	8.404	44	G
3	0.600	-5.097	8.592	45	G
3	0.647	-5.190	8.696	46	G
3	0.740	-5.469	8.991	47	G
3	0.740	-5.679	9.201	48	G
3	0.879	-5.726	9.348	49	G
3	0.903	-5.702	9.381	50	R
3	1.042	-5.702	9.521	51	R
3	1.299	-5.679	9.778	52	R
3	1.345	-5.679	9.824	53	R
3	1.532	-5.679	10.011	54	R
3	1.508	-5.749	10.084	55	R
3	1.532	-5.702	10.136	56	R
3	1.485	-5.632	10.220	57	R
3	1.415	-5.586	10.304	58	R
3	1.299	-5.563	10.423	59	R
3	1.415	-5.516	10.548	60	R
3	1.555	-5.516	10.688	61	R
3	1.578	-5.493	10.721	62	R
3	1.578	-5.469	10.744	63	R
3	1.578	-5.469	10.744	64	R
3	1.601	-5.446	10.777	65	R
3	1.648	-5.400	10.843	66	R
3	1.601	-5.376	10.895	67	R
3	1.578	-5.376	10.919	68	R
3	1.555	-5.376	10.942	69	R
3	1.555	-5.353	10.965	70	R
3	1.555	-5.353	10.965	71	R
3	1.555	-5.353	10.965	72	R
3	1.555	-5.353	10.965	73	R
3	1.532	-5.283	11.039	74	R
3	1.532	-5.283	11.039	75	R
3	1.718	-5.283	11.225	76	R
3	1.695	-5.306	11.258	77	R
3	1.671	-5.237	11.332	78	R
3	1.648	-5.190	11.384	79	R
3	1.648	-5.143	11.430	80	R
3	1.625	-5.074	11.504	81	R
3	1.578	-4.887	11.696	82	R
3	1.578	-4.771	11.812	83	R
3	1.788	-4.748	12.023	84	G
3	2.090	-4.748	12.326	85	G
3	2.300	-4.748	12.536	86	G
3	2.556	-4.678	12.801	87	G
3	2.696	-4.631	12.948	88	G
3	2.906	-4.515	13.188	89	G
3	3.162	-4.445	13.454	90	G
3	3.301	-4.375	13.610	91	G
3	3.348	-4.258	13.735	92	G
3	3.441	-4.095	13.923	93	G
3	3.534	-4.026	14.040	94	G
3	3.627	-3.932	14.171	95	G
3	3.697	-3.816	14.307	96	G
3	3.767	-3.583	14.550	97	G
3	3.977	-3.304	14.900	98	G
3	4.117	-3.071	15.171	99	G
3	4.280	-2.931	15.386	100	G
3	4.349	-2.815	15.522	101	G
3	4.373	-2.582	15.756	102	G
3	4.373	-2.395	15.942	103	G
3	4.326	-2.209	16.134	104	G
3	4.210	-2.023	16.354	105	G
3	4.070	-1.930	16.522	106	G
3	3.954	-1.883	16.647	107	G
3	3.814	-1.837	16.794	108	G
3	3.627	-1.837	16.981	109	G
3	3.371	-1.883	17.241	110	G
3	3.162	-2.000	17.481	111	G
3	3.022	-2.116	17.663	112	G
3	2.836	-2.326	17.943	113	G
3	2.743	-2.558	18.194	114	G
3	2.603	-2.838	18.506	115	G
3	2.510	-2.978	18.674	116	G
3	2.416	-3.071	18.806	117	G
3	2.114	-3.234	19.150	118	G
3	1.974	-3.374	19.348	119	G
3	1.741	-3.606	19.677	120	G
3	1.625	-3.723	19.842	121	G
3	1.532	-3.886	20.029	122	G
3	1.438	-4.002	20.178	123	G
3	1.392	-4.142	20.326	124	G
3	1.275	-4.398	20.607	125	G
3	1.206	-4.561	20.784	126	G
3	1.019	-4.794	21.083	127	G
3	0.903	-5.004	21.322	128	G
3	0.786	-5.143	21.504	129	G
3	0.623	-5.330	21.752	130	G
3	0.647	-5.400	21.826	131	G
3	0.553	-5.609	22.055	132	G
3	0.530	-5.842	22.289	133	G
3	0.484	-6.005	22.458	134	G
3	0.414	-6.191	22.657	135	G
3	0.390	-6.331	22.799	136	G
3	0.390	-6.517	22.985	137	G
3	0.390	-6.657	23.125	138	G
3	0.460	-6.774	23.261	139	G
3	0.507	-6.820	23.327	140	G
3	0.530	-6.820	23.350	141	G
3	0.344	-6.890	23.549	142	G
3	0.064	-6.913	23.829	143	G
3	-0.099	-6.913	23.992	144	G
3	-0.332	-6.913	24.225	145	G
3	-0.681	-6.890	24.575	146	G
3	-0.867	-6.913	24.763	147	G
3	-1.007	-6.843	24.919	148	G
3	-1.170	-6.820	25.084	149	G
3	-1.263	-6.820	25.177	150	G
3	-1.473	-6.657	25.443	151	G
3	-1.519	-6.680	25.495	152	G
3	-1.775	-6.611	25.760	153	G
3	-1.985	-6.541	25.981	154	G
3	-2.148	-6.494	26.151	155	G
3	-2.288	-6.424	26.307	156	G
3	-2.544	-6.354	26.573	157	G
3	-2.637	-6.331	26.669	158	G
3	-2.753	-6.331	26.785	159	G
3	-2.870	-6.285	26.910	160	G
3	-3.149	-6.145	27.223	161	G
3	-3.406	-6.005	27.515	162	G
3	-3.638	-5.889	27.775	163	G
3	-3.732	-5.842	27.879	164	G
3	-3.895	-5.726	28.080	165	G
3	-4.081	-5.632	28.288	166	G
3	-4.197	-5.516	28.453	167	G
3	-4.337	-5.423	28.620	168	G
3	-4.477	-5.283	28.818	169	G
3	-4.617	-5.143	29.016	170	G
3	-4.780	-5.004	29.230	171	G
3	-4.966	-4.817	29.494	172	G
3	-5.152	-4.608	29.774	173	G
3	-5.385	-4.375	30.104	174	G
3	-5.455	-4.282	30.220	175	G
3	-5.548	-4.142	30.388	176	G
3	-5.664	-4.026	30.553	177	G
3	-5.758	-3.816	30.782	178	G
3	-5.851	-3.653	30.970	179	G
3	-5.897	-3.630	31.022	180	G
3	-6.037	-3.443	31.255	181	G
3	-6.084	-3.280	31.424	182	G
3	-6.060	-3.164	31.543	183	G
3	-6.037	-3.048	31.662	184	G
3	-6.037	-2.908	31.802	185	G
3	-5.921	-2.861	31.927	186	G
3	-5.967	-2.908	31.993	187	G
3	-5.921	-2.861	32.059	188	G
3	-5.828	-2.838	32.155	189	G
3	-5.664	-2.838	32.318	190	R
3	-5.478	-2.838	32.504	191	R
3	-5.408	-2.838	32.574	192	R
3	-5.362	-2.698	32.721	193	R
3	-5.245	-2.582	32.886	194	R
3	-5.222	-2.558	32.919	195	R
3	-5.222	-2.558	32.919	196	R
3	-5.199	-2.442	33.038	197	R
3	-5.175	-2.349	33.134	198	R
3	-5.129	-2.302	33.199	199	R
3	-5.082	-2.256	33.265	200	R
3	-5.082	-2.232	33.289	201	R
3	-5.082	-2.232	33.289	202	R
3	-5.082	-2.232	33.289	203	R
3	-5.059	-2.093	33.430	204	R
3	-4.989	-2.023	33.529	205	R
3	-4.919	-2.186	33.706	206	R
3	-4.919	-2.093	33.800	207	R
3	-4.826	-1.953	33.967	208	R
3	-4.826	-1.883	34.037	209	R
3	-4.826	-1.906	34.061	210	R
3	-4.849	-1.953	34.113	211	R
3	-4.873	-1.953	34.136	212	R
3	-4.896	-1.953	34.159	213	R
3	-4.873	-1.906	34.211	214	R
3	-4.826	-1.906	34.258	215	R
3	-4.780	-1.906	34.304	216	R
3	-4.780	-1.906	34.304	217	R
3	-4.780	-1.906	34.304	218	R
3	-4.780	-1.953	34.351	219	R
3	-4.756	-1.953	34.374	220	R
3	-4.756	-1.953	34.374	221	R
3	-4.756	-1.953	34.374	222	R
3	-4.617	-2.023	34.531	223	G
3	-4.407	-2.069	34.745	224	G
3	-4.104	-2.256	35.101	225	G
3	-4.011	-2.186	35.217	226	G
3	-3.848	-2.093	35.405	227	G
3	-3.615	-2.069	35.639	228	G
3	-3.266	-2.163	36.001	229	G
3	-3.149	-2.232	36.136	230	G
3	-3.056	-2.326	36.268	231	G
3	-2.916	-2.582	36.560	232	G
3	-2.870	-2.768	36.752	233	G
3	-2.823	-2.884	36.877	234	G
3	-2.684	-3.141	37.169	235	G
3	-2.660	-3.327	37.357	236	G
3	-2.637	-3.560	37.591	237	G
3	-2.614	-3.723	37.756	238	G
3	-2.567	-3.932	37.970	239	G
3	-2.521	-4.165	38.208	240	G
3	-2.474	-4.398	38.445	241	G
3	-2.427	-4.538	38.593	242	G
3	-2.404	-4.654	38.711	243	G
3	-2.358	-4.887	38.949	244	G
3	-2.334	-5.143	39.206	245	G
3	-2.288	-5.353	39.421	246	G
3	-2.148	-5.609	39.713	247	G
3	-2.055	-5.772	39.900	248	G
3	-1.938	-5.982	40.140	249	G
3	-1.822	-6.168	40.360	250	G
3	-1.799	-6.378	40.571	251	G
3	-1.752	-6.517	40.718	252	G
3	-1.636	-6.634	40.883	253	G
3	-1.519	-6.680	41.008	254	G
3	-1.449	-6.704	41.082	255	G
3	-1.356	-6.704	41.175	256	G
3	-1.216	-6.704	41.315	257	G
3	-1.030	-6.704	41.501	258	G
3	-0.890	-6.704	41.641	259	G
3	-0.611	-6.727	41.921	260	G
3	-0.425	-6.727	42.107	261	G
3	-0.192	-6.680	42.345	262	G
3	0.088	-6.564	42.648	263	G
3	0.321	-6.494	42.891	264	G
3	0.530	-6.378	43.130	265	G
3	0.647	-6.285	43.280	266	G
3	0.856	-6.215	43.500	267	G
3	1.042	-6.122	43.709	268	G
3	1.112	-5.982	43.865	269	G
3	1.229	-5.796	44.085	270	G
3	1.578	-5.539	44.518	271	G
3	1.718	-5.423	44.700	272	G
3	1.858	-5.330	44.868	273	G
3	1.904	-5.283	44.934	274	G
3	2.021	-5.167	45.098	275	G
3	2.253	-4.934	45.428	276	G
3	2.393	-4.701	45.699	277	G
3	2.510	-4.515	45.919	278	G
3	2.603	-4.305	46.148	279	G
3	2.696	-4.142	46.336	280	G
3	2.743	-3.979	46.506	281	G
3	2.743	-3.793	46.692	282	G
3	2.766	-3.606	46.880	283	G
3	2.743	-3.397	47.090	284	G
3	2.649	-3.211	47.299	285	G
3	2.580	-3.048	47.476	286	G
3	2.440	-2.838	47.728	287	G
3	2.300	-2.582	48.020	288	G
3	2.160	-2.372	48.272	289	G
3	2.067	-2.232	48.440	290	G
3	1.974	-2.139	48.571	291	G
3	1.764	-2.023	48.811	292	G
3	1.508	-1.813	49.142	293	G
3	1.299	-1.674	49.394	294	G
3	0.949	-1.534	49.770	295	G
3	0.786	-1.441	49.958	296	G
3	0.600	-1.347	50.166	297	G
3	0.437	-1.301	50.336	298	G
3	0.321	-1.254	50.461	299	G
4	0.714	-0.312	0.000	0	S
4	0.667	-0.382	0.084	1	S
4	0.597	-0.452	0.184	2	S
4	0.480	-0.663	0.425	3	S
4	0.433	-0.757	0.530	4	S
4	0.433	-1.038	0.811	5	S
4	0.433	-1.319	1.092	6	S
4	0.527	-1.624	1.411	7	S
4	0.574	-1.952	1.742	8	S
4	0.621	-2.233	2.028	9	S
4	0.574	-2.491	2.290	10	S
4	0.527	-2.725	2.528	11	S
4	0.433	-3.077	2.892	12	S
4	0.386	-3.311	3.131	13	S
4	0.363	-3.334	3.164	14	S
4	0.293	-3.405	3.264	15	S
4	0.246	-3.569	3.434	16	G
4	0.175	-3.850	3.724	17	G
4	-0.036	-4.037	4.006	18	G
4	-0.106	-4.155	4.143	19	G
4	-0.317	-4.459	4.514	20	G
4	-0.574	-4.506	4.776	21	G
4	-0.856	-4.483	5.058	22	G
4	-1.020	-4.553	5.236	23	G
4	-1.207	-4.717	5.485	24	G
4	-1.348	-4.834	5.668	25	G
4	-1.441	-4.951	5.818	26	G
4	-1.559	-5.233	6.123	27	G
4	-1.676	-5.443	6.364	28	G
4	-1.746	-5.654	6.586	29	G
4	-1.793	-5.935	6.872	30	G
4	-1.863	-6.146	7.094	31	G
4	-1.887	-6.451	7.399	32	G
4	-1.980	-6.545	7.532	33	G
4	-1.980	-6.638	7.626	34	G
4	-1.840	-6.779	7.824	35	G
4	-1.676	-6.873	8.013	36	G
4	-1.488	-6.896	8.202	37	G
4	-1.371	-6.920	8.322	38	G
4	-1.090	-6.920	8.603	39	G
4	-0.762	-7.013	8.944	40	G
4	-0.621	-6.990	9.087	41	G
4	-0.457	-7.037	9.257	42	G
4	-0.270	-7.037	9.445	43	G
4	-0.059	-6.990	9.661	44	G
4	0.129	-6.990	9.848	45	G
4	0.222	-6.990	9.942	46	G
4	0.222	-6.990	9.942	47	G
4	0.363	-6.990	10.083	48	G
4	0.714	-6.896	10.446	49	G
4	0.972	-6.896	10.704	50	G
4	1.206	-6.896	10.938	51	G
4	1.417	-6.849	11.155	52	G
4	1.605	-6.803	11.348	53	G
4	1.769	-6.709	11.537	54	G
4	2.214	-6.568	12.004	55	G
4	2.730	-6.521	12.521	56	G
4	2.870	-6.521	12.662	57	G
4	3.034	-6.334	12.911	58	G
4	3.222	-6.240	13.121	59	G
4	3.386	-6.170	13.299	60	G
4	3.597	-6.123	13.515	61	G
4	3.690	-5.982	13.684	62	G
4	3.878	-5.842	13.918	63	G
4	4.042	-5.725	14.120	64	G
4	4.182	-5.631	14.289	65	G
4	4.417	-5.443	14.589	66	G
4	4.604	-5.256	14.854	67	G
4	4.885	-4.951	15.269	68	G
4	5.026	-4.834	15.452	69	G
4	5.260	-4.694	15.725	70	G
4	5.307	-4.600	15.830	71	G
4	5.401	-4.483	15.980	72	G
4	5.588	-4.248	16.280	73	G
4	5.682	-4.084	16.469	74	G
4	5.940	-3.827	16.833	75	G
4	6.034	-3.639	17.043	76	G
4	6.221	-3.428	17.325	77	G
4	6.385	-3.217	17.592	78	G
4	6.432	-2.866	17.947	79	G
4	6.549	-2.561	18.273	80	G
4	6.643	-2.280	18.570	81	G
4	6.760	-2.022	18.853	82	G
4	6.830	-1.764	19.120	83	G
4	6.877	-1.507	19.382	84	G
4	6.947	-1.272	19.627	85	G
4	6.971	-1.061	19.839	86	G
4	7.041	-0.804	20.106	87	G
4	7.065	-0.593	20.318	88	G
4	7.111	-0.335	20.580	89	G
4	7.135	-0.148	20.769	90	G
4	7.135	0.180	21.097	91	G
4	7.111	0.462	21.379	92	G
4	7.065	0.696	21.618	93	G
4	7.065	0.954	21.876	94	G
4	7.041	1.141	22.065	95	G
4	6.971	1.376	22.310	96	G
4	6.947	1.516	22.452	97	G
4	6.901	1.704	22.645	98	G
4	6.760	2.055	23.024	99	G
4	6.713	2.243	23.217	100	G
4	6.549	2.617	23.626	101	G
4	6.619	2.664	23.711	102	G
4	6.408	2.992	24.101	103	G
4	6.338	3.133	24.258	104	G
4	6.268	3.297	24.436	105	G
4	6.127	3.484	24.671	106	G
4	6.057	3.695	24.893	107	G
4	5.963	3.859	25.082	108	G
4	5.846	4.047	25.303	109	G
4	5.682	4.258	25.570	110	G
4	5.541	4.422	25.786	111	G
4	5.354	4.633	26.068	112	G
4	5.331	4.680	26.121	113	G
4	5.120	4.680	26.332	114	G
4	4.862	4.562	26.615	115	G
4	4.674	4.445	26.836	116	G
4	4.370	4.234	27.206	117	G
4	4.206	4.070	27.438	118	G
4	4.042	3.836	27.724	119	G
4	3.807	3.555	28.091	120	G
4	3.714	3.414	28.259	121	G
4	3.597	3.227	28.481	122	G
4	3.433	3.063	28.713	123	G
4	3.339	2.875	28.922	124	G
4	3.128	2.688	29.204	125	G
4	3.011	2.313	29.597	126	G
4	2.940	2.196	29.734	127	G
4	2.847	2.102	29.866	128	G
4	2.776	1.938	30.045	129	G
4	2.636	1.633	30.380	130	G
4	2.542	1.399	30.633	131	G
4	2.401	1.094	30.968	132	G
4	2.284	0.930	31.170	133	G
4	2.214	0.696	31.414	134	G
4	2.144	0.415	31.704	135	G
4	2.120	0.204	31.916	136	G
4	2.120	-0.054	32.174	137	G
4	2.097	-0.194	32.317	138	G
4	2.003	-0.499	32.635	139	G
4	1.909	-0.663	32.824	140	G
4	1.769	-0.921	33.118	141	G
4	1.699	-1.108	33.318	142	G
4	1.534	-1.343	33.604	143	G
4	1.441	-1.577	33.857	144	G
4	1.253	-1.811	34.157	145	G
4	1.136	-2.116	34.483	146	G
4	1.066	-2.280	34.661	147	G
4	0.902	-2.467	34.911	148	G
4	0.785	-2.678	35.152	149	G
4	0.503	-2.796	35.456	150	G
4	0.316	-3.077	35.794	151	G
4	0.222	-3.334	36.069	152	G
4	0.175	-3.498	36.239	153	G
4	0.082	-3.733	36.492	154	G
4	0.082	-3.803	36.562	155	G
4	-0.036	-4.037	36.824	156	G
4	-0.200	-4.225	37.073	157	G
4	-0.387	-4.506	37.411	158	G
4	-0.528	-4.717	37.664	159	G
4	-0.715	-4.975	37.983	160	G
4	-0.785	-5.162	38.183	161	G
4	-0.856	-5.443	38.473	162	G
4	-0.926	-5.584	38.630	163	G
4	-0.996	-5.818	38.875	164	G
4	-1.020	-5.982	39.041	165	G
4	-1.067	-6.100	39.167	166	G
4	-1.090	-6.217	39.286	167	G
4	-1.090	-6.287	39.357	168	G
4	-1.113	-6.357	39.431	169	G
4	-1.254	-6.310	39.579	170	G
4	-1.441	-6.217	39.789	171	R
4	-1.559	-6.123	39.939	172	R
4	-1.629	-6.006	40.075	173	R
4	-1.723	-5.795	40.306	174	R
4	-1.746	-5.701	40.403	175	R
4	-1.793	-5.537	40.573	176	R
4	-1.840	-5.326	40.789	177	R
4	-1.840	-5.303	40.813	178	R
4	-1.887	-5.279	40.865	179	R
4	-1.910	-5.256	40.898	180	R
4	-1.934	-5.233	40.931	181	R
4	-1.957	-5.209	40.965	182	R
4	-1.957	-5.209	40.965	183	R
4	-1.957	-5.186	40.988	184	R
4	-1.980	-5.162	41.021	185	R
4	-2.051	-5.115	41.106	186	R
4	-2.051	-5.092	41.129	187	R
4	-2.074	-5.068	41.162	188	R
4	-2.168	-4.998	41.279	189	R
4	-2.215	-4.951	41.346	190	R
4	-2.262	-4.904	41.412	191	R
4	-2.262	-4.904	41.412	192	R
4	-2.262	-4.904	41.412	193	R
4	-2.074	-4.998	41.622	194	R
4	-2.168	-4.975	41.718	195	R
4	-2.402	-4.764	42.033	196	R
4	-2.496	-4.717	42.138	197	R
4	-2.519	-4.717	42.162	198	R
4	-2.519	-4.694	42.185	199	R
4	-2.543	-4.694	42.208	200	R
4	-2.543	-4.694	42.208	201	R
4	-2.590	-4.694	42.255	202	R
4	-2.660	-4.694	42.326	203	R
4	-2.660	-4.694	42.326	204	R
4	-2.660	-4.694	42.326	205	R
4	-2.660	-4.670	42.349	206	R
4	-2.683	-4.623	42.401	207	R
4	-2.730	-4.623	42.448	208	R
4	-2.777	-4.623	42.495	209	R
4	-2.777	-4.600	42.519	210	R
4	-2.824	-4.576	42.571	211	R
4	-2.824	-4.576	42.571	212	R
4	-2.871	-4.530	42.637	213	R
4	-2.777	-4.576	42.742	214	R
4	-2.777	-4.576	42.742	215	R
4	-2.777	-4.576	42.742	216	R
4	-2.894	-4.530	42.868	217	R
4	-3.082	-4.483	43.062	218	R
4	-3.082	-4.483	43.062	219	R
4	-3.082	-4.483	43.062	220	R
4	-3.105	-4.436	43.114	221	R
4	-3.152	-4.389	43.180	222	R
4	-3.293	-4.389	43.321	223	R
4	-3.340	-4.389	43.368	224	R
4	-3.363	-4.366	43.401	225	R
4	-3.433	-4.342	43.475	226	R
4	-3.433	-4.342	43.475	227	R
4	-3.433	-4.342	43.475	228	R
4	-3.433	-4.342	43.475	229	R
4	-3.504	-4.342	43.545	230	R
4	-3.504	-4.342	43.545	231	R
4	-3.550	-4.319	43.598	232	R
4	-3.574	-4.295	43.631	233	R
4	-3.574	-4.295	43.631	234	R
4	-3.621	-4.272	43.683	235	R
4	-3.621	-4.272	43.683	236	R
4	-3.644	-4.248	43.716	237	R
4	-3.644	-4.225	43.740	238	R
4	-3.668	-4.201	43.773	239	R
4	-3.668	-4.201	43.773	240	R
4	-3.691	-4.178	43.806	241	R
4	-3.714	-4.155	43.839	242	R
4	-3.761	-4.131	43.892	243	R
4	-3.832	-4.084	43.976	244	R
4	-3.832	-4.084	43.976	245	R
4	-3.879	-4.084	44.023	246	R
4	-3.879	-4.084	44.023	247	R
4	-3.879	-4.084	44.023	248	R
4	-3.879	-4.061	44.046	249	R
4	-3.879	-4.061	44.046	250	R
4	-3.902	-4.061	44.070	251	R
4	-3.996	-4.014	44.175	252	R
4	-4.019	-3.991	44.208	253	R
4	-4.043	-3.967	44.241	254	R
4	-4.066	-3.944	44.274	255	R
4	-4.089	-3.944	44.297	256	R
4	-4.089	-3.920	44.321	257	R
4	-4.089	-3.920	44.321	258	R
4	-4.136	-3.897	44.373	259	R
4	-4.136	-3.897	44.373	260	R
4	-4.183	-3.897	44.420	261	R
4	-4.207	-3.873	44.453	262	R
4	-4.253	-3.850	44.506	263	R
4	-4.300	-3.780	44.590	264	R
4	-4.324	-3.780	44.614	265	R
4	-4.394	-3.686	44.731	266	R
4	-4.417	-3.686	44.754	267	R
4	-4.441	-3.663	44.787	268	R
4	-4.441	-3.663	44.787	269	R
4	-4.488	-3.616	44.854	270	R
4	-4.511	-3.592	44.887	271	R
4	-4.511	-3.592	44.887	272	R
4	-4.558	-3.545	44.953	273	R
4	-4.581	-3.545	44.976	274	R
4	-4.581	-3.522	45.000	275	R
4	-4.605	-3.498	45.033	276	R
4	-4.605	-3.498	45.033	277	R
4	-4.535	-3.452	45.117	278	R
4	-4.581	-3.405	45.184	279	R
4	-4.652	-3.334	45.283	280	R
4	-4.699	-3.311	45.336	281	R
4	-4.722	-3.334	45.369	282	R
4	-4.722	-3.334	45.369	283	R
4	-4.722	-3.334	45.369	284	R
4	-4.722	-3.334	45.369	285	R
4	-4.722	-3.334	45.369	286	R
4	-4.746	-3.311	45.402	287	R
4	-4.746	-3.311	45.402	288	R
4	-4.769	-3.288	45.435	289	R
4	-4.816	-3.264	45.487	290	R
4	-4.933	-3.194	45.624	291	R
4	-4.933	-3.194	45.624	292	R
4	-4.980	-3.170	45.676	293	R
4	-5.003	-3.147	45.710	294	R
4	-5.003	-3.147	45.710	295	R
4	-5.050	-3.124	45.762	296	R
4	-5.050	-3.124	45.762	297	R
4	-5.050	-3.124	45.762	298	R
4	-5.050	-3.124	45.762	299	R
5	-0.993	-0.120	0.000	0	S
5	-1.072	-0.188	0.104	1	S
5	-1.072	-0.250	0.166	2	S
5	-1.072	-0.418	0.334	3	S
5	-1.072	-0.606	0.522	4	S
5	-1.051	-0.732	0.649	5	S
5	-1.051	-0.920	0.838	6	S
5	-1.155	-1.171	1.110	7	S
5	-1.323	-1.464	1.447	8	S
5	-1.762	-1.548	1.894	9	S
5	-2.013	-1.485	2.153	10	S
5	-2.243	-1.485	2.383	11	S
5	-2.432	-1.464	2.573	12	S
5	-2.536	-1.213	2.845	13	S
5	-2.620	-1.004	3.070	14	S
5	-2.641	-0.794	3.281	15	S
5	-2.620	-0.627	3.449	16	S
5	-2.536	-0.439	3.655	17	S
5	-2.474	-0.188	3.914	18	S
5	-2.432	0.273	4.376	19	S
5	-2.369	0.419	4.536	20	S
5	-2.327	0.628	4.749	21	S
5	-2.306	0.859	4.980	22	S
5	-2.181	1.047	5.207	23	S
5	-1.950	1.361	5.596	24	S
5	-1.846	1.737	5.987	25	S
5	-1.720	1.947	6.231	26	S
5	-1.637	2.240	6.535	27	S
5	-1.532	2.449	6.769	28	S
5	-1.386	2.763	7.116	29	S
5	-1.260	3.014	7.396	30	S
5	-1.114	3.307	7.724	31	S
5	-0.988	3.474	7.933	32	S
5	-0.800	3.704	8.230	33	S
5	-0.674	3.934	8.493	34	S
5	-0.507	4.123	8.745	35	S
5	-0.360	4.206	8.913	36	S
5	-0.151	4.416	9.209	37	S
5	0.121	4.625	9.552	38	S
5	0.247	4.792	9.762	39	S
5	0.456	5.043	10.088	40	S
5	0.602	5.232	10.327	41	S
5	0.728	5.336	10.490	42	S
5	0.895	5.650	10.846	43	G
5	0.916	5.744	10.943	44	G
5	0.937	5.839	11.039	45	G
5	1.042	6.048	11.273	46	G
5	1.083	6.194	11.425	47	G
5	1.083	6.362	11.593	48	G
5	1.146	6.508	11.752	49	G
5	1.188	6.634	11.884	50	G
5	1.188	6.759	12.010	51	G
5	1.188	6.864	12.115	52	G
5	0.979	6.968	12.348	53	G
5	0.707	7.052	12.633	54	G
5	0.498	7.052	12.842	55	G
5	0.288	7.052	13.052	56	G
5	0.079	7.094	13.265	57	G
5	-0.088	7.073	13.434	58	G
5	-0.318	7.031	13.668	59	G
5	-0.528	6.989	13.881	60	G
5	-0.779	7.031	14.136	61	G
5	-0.967	7.031	14.324	62	G
5	-1.114	6.968	14.483	63	G
5	-1.344	6.843	14.745	64	G
5	-1.532	6.780	14.944	65	G
5	-1.720	6.738	15.137	66	G
5	-1.971	6.696	15.391	67	G
5	-2.390	6.655	15.812	68	G
5	-2.474	6.613	15.905	69	G
5	-2.746	6.487	16.205	70	G
5	-2.934	6.466	16.395	71	G
5	-3.206	6.320	16.703	72	G
5	-3.478	6.111	17.047	73	G
5	-3.583	6.006	17.195	74	G
5	-3.813	5.818	17.492	75	G
5	-4.022	5.734	17.717	76	G
5	-4.189	5.629	17.915	77	G
5	-4.524	5.441	18.299	78	G
5	-4.629	5.336	18.447	79	G
5	-4.733	5.274	18.569	80	G
5	-4.817	5.127	18.737	81	G
5	-4.901	5.064	18.842	82	G
5	-5.026	4.918	19.035	83	G
5	-5.173	4.750	19.257	84	G
5	-5.382	4.562	19.539	85	G
5	-5.549	4.353	19.807	86	G
5	-5.717	4.144	20.075	87	G
5	-5.884	3.893	20.377	88	G
5	-6.093	3.683	20.673	89	G
5	-6.177	3.516	20.860	90	G
5	-6.303	3.160	21.237	91	G
5	-6.365	2.993	21.416	92	G
5	-6.491	2.658	21.773	93	G
5	-6.554	2.449	21.992	94	G
5	-6.616	2.323	22.132	95	G
5	-6.658	2.198	22.264	96	G
5	-6.658	2.051	22.411	97	G
5	-6.365	1.968	22.715	98	G
5	-6.554	1.905	22.914	99	G
5	-6.575	1.779	23.041	100	G
5	-6.575	1.696	23.125	101	G
5	-6.491	1.486	23.350	102	G
5	-6.470	1.340	23.498	103	G
5	-6.554	1.193	23.667	104	G
5	-6.721	0.984	23.935	105	G
5	-6.805	0.859	24.086	106	G
5	-6.888	0.628	24.331	107	G
5	-6.930	0.419	24.544	108	G
5	-6.972	0.315	24.657	109	G
5	-7.014	0.168	24.809	110	G
5	-6.972	-0.104	25.084	111	G
5	-6.972	-0.418	25.398	112	G
5	-6.951	-0.753	25.734	113	G
5	-6.951	-1.025	26.006	114	G
5	-6.909	-1.338	26.322	115	G
5	-6.868	-1.506	26.495	116	G
5	-6.868	-1.652	26.641	117	G
5	-6.826	-1.820	26.814	118	G
5	-6.784	-1.987	26.986	119	G
5	-6.742	-2.133	27.139	120	G
5	-6.616	-2.343	27.383	121	G
5	-6.554	-2.594	27.641	122	G
5	-6.428	-2.887	27.960	123	G
5	-6.386	-2.970	28.054	124	G
5	-6.261	-3.242	28.353	125	G
5	-6.114	-3.473	28.626	126	G
5	-6.010	-3.640	28.824	127	G
5	-5.863	-3.849	29.079	128	G
5	-5.675	-4.121	29.410	129	G
5	-5.570	-4.289	29.607	130	G
5	-5.340	-4.603	29.996	131	G
5	-5.277	-4.728	30.137	132	G
5	-5.173	-4.854	30.300	133	G
5	-5.026	-5.021	30.523	134	G
5	-4.775	-5.251	30.863	135	G
5	-4.733	-5.272	30.910	136	G
5	-4.587	-5.419	31.117	137	G
5	-4.461	-5.502	31.268	138	G
5	-4.315	-5.586	31.437	139	G
5	-4.210	-5.670	31.571	140	G
5	-4.043	-5.774	31.768	141	G
5	-3.834	-5.879	32.002	142	G
5	-3.708	-5.983	32.165	143	G
5	-3.520	-6.109	32.392	144	G
5	-3.185	-6.297	32.776	145	G
5	-2.871	-6.486	33.142	146	G
5	-2.620	-6.632	33.433	147	G
5	-2.348	-6.758	33.732	148	G
5	-1.762	-6.883	34.331	149	G
5	-1.909	-6.841	34.484	150	G
5	-1.741	-6.904	34.662	151	G
5	-1.532	-6.925	34.873	152	G
5	-1.302	-7.030	35.126	153	G
5	-1.051	-7.072	35.380	154	G
5	-0.800	-7.092	35.632	155	G
5	-0.444	-7.113	35.988	156	G
5	-0.109	-7.113	36.323	157	G
5	-0.046	-7.113	36.386	158	G
5	0.205	-7.113	36.637	159	G
5	0.519	-7.113	36.951	160	G
5	0.770	-7.072	37.205	161	G
5	1.000	-7.030	37.439	162	G
5	1.376	-6.988	37.818	163	G
5	1.565	-6.925	38.017	164	G
5	1.732	-6.883	38.189	165	G
5	1.816	-6.841	38.283	166	G
5	2.025	-6.758	38.508	167	G
5	2.297	-6.758	38.780	168	G
5	2.611	-6.716	39.097	169	G
5	2.841	-6.569	39.370	170	G
5	2.988	-6.486	39.538	171	G
5	3.197	-6.444	39.752	172	G
5	3.364	-6.402	39.924	173	G
5	3.699	-6.276	40.282	174	G
5	3.845	-6.109	40.504	175	G
5	3.950	-5.921	40.720	176	G
5	4.055	-5.816	40.868	177	G
5	4.264	-5.649	41.136	178	G
5	4.431	-5.544	41.333	179	G
5	4.599	-5.419	41.542	180	G
5	5.059	-5.021	42.151	181	G
5	5.132	-4.937	42.262	182	G
5	5.206	-4.854	42.373	183	G
5	5.352	-4.728	42.566	184	G
5	5.540	-4.435	42.914	185	G
5	5.645	-4.330	43.062	186	G
5	5.791	-4.184	43.269	187	G
5	5.959	-3.933	43.571	188	G
5	6.042	-3.766	43.758	189	G
5	6.210	-3.535	44.043	190	G
5	6.356	-3.347	44.281	191	G
5	6.377	-3.242	44.388	192	G
5	6.586	-2.950	44.748	193	G
5	6.733	-2.678	45.057	194	G
5	6.796	-2.406	45.336	195	G
5	6.879	-2.217	45.542	196	G
5	6.921	-2.071	45.694	197	G
5	6.984	-1.799	45.974	198	G
5	7.047	-1.506	46.273	199	G
5	7.068	-1.192	46.588	200	G
5	7.047	-1.004	46.777	201	G
5	7.047	-0.920	46.861	202	G
5	7.089	-0.753	47.033	203	G
5	7.151	-0.501	47.292	204	G
5	7.172	-0.125	47.670	205	G
5	7.172	0.084	47.879	206	G
5	7.151	0.294	48.089	207	G
5	7.131	0.524	48.320	208	G
5	7.110	0.775	48.572	209	G
5	7.047	1.047	48.851	210	G
5	7.068	1.277	49.082	211	G
5	7.068	1.528	49.333	212	G
5	6.942	1.779	49.614	213	G
5	6.838	2.219	50.066	214	G
5	6.775	2.428	50.284	215	G
5	6.712	2.616	50.483	216	G
5	6.586	2.742	50.660	217	G
5	6.524	2.909	50.839	218	G
5	6.419	3.139	51.092	219	G
5	6.335	3.307	51.279	220	G
5	6.273	3.411	51.401	221	G
5	6.189	3.558	51.570	222	G
5	5.959	3.872	51.959	223	G
5	5.791	4.081	52.227	224	G
5	5.666	4.248	52.436	225	G
5	5.603	4.437	52.635	226	G
5	5.268	4.792	53.123	227	G
5	5.143	4.960	53.332	228	G
5	5.017	5.106	53.525	229	G
5	4.913	5.169	53.647	230	G
5	4.808	5.232	53.769	231	G
5	4.682	5.315	53.920	232	G
5	4.515	5.441	54.129	233	G
5	4.410	5.504	54.251	234	G
5	4.138	5.755	54.622	235	G
5	3.845	5.985	54.994	236	G
5	3.594	6.194	55.321	237	G
5	3.448	6.257	55.480	238	G
5	3.155	6.383	55.799	239	G
5	2.946	6.466	56.024	240	G
5	2.674	6.592	56.324	241	G
5	2.506	6.675	56.511	242	G
5	2.255	6.759	56.776	243	G
5	2.004	6.843	57.041	244	G
5	1.858	6.843	57.187	245	G
5	1.586	7.052	57.530	246	G
5	1.356	7.073	57.761	247	G
5	1.125	7.073	57.991	248	G
5	0.937	7.052	58.181	249	G
5	0.728	7.052	58.390	250	G
5	0.477	7.073	58.642	251	G
5	0.100	7.073	59.019	252	G
5	-0.182	7.104	59.303	253	G
5	-0.465	7.136	59.587	254	G
5	-0.653	7.094	59.780	255	G
5	-0.779	7.073	59.907	256	G
5	-1.072	7.052	60.201	257	G
5	-1.197	7.031	60.328	258	G
5	-1.365	6.968	60.507	259	G
5	-1.616	6.906	60.766	260	G
5	-1.804	6.843	60.964	261	G
5	-2.076	6.717	61.264	262	G
5	-2.369	6.613	61.575	263	G
5	-2.599	6.550	61.814	264	G
5	-2.829	6.424	62.076	265	G
5	-3.080	6.320	62.348	266	G
5	-3.311	6.194	62.610	267	G
5	-3.520	6.048	62.865	268	G
5	-3.771	5.839	63.192	269	G
5	-3.980	5.755	63.418	270	G
5	-4.210	5.566	63.715	271	G
5	-4.357	5.504	63.874	272	G
5	-4.545	5.420	64.080	273	G
5	-4.650	5.336	64.214	274	G
5	-4.838	5.148	64.481	275	G
5	-5.005	4.939	64.749	276	G
5	-5.152	4.709	65.021	277	G
5	-5.298	4.478	65.294	278	G
5	-5.528	4.227	65.635	279	G
5	-5.738	3.955	65.978	280	G
5	-5.926	3.683	66.309	281	G
5	-6.052	3.474	66.553	282	G
5	-6.135	3.307	66.740	283	G
5	-6.240	3.349	66.853	284	G
5	-6.324	3.244	66.987	285	G
5	-6.449	2.972	67.286	286	G
5	-6.491	2.658	67.603	287	G
5	-6.616	2.428	67.865	288	G
5	-6.658	2.240	68.058	289	G
5	-6.721	2.051	68.257	290	G
5	-6.784	1.821	68.495	291	G
5	-6.868	1.633	68.701	292	G
5	-6.909	1.486	68.853	293	G
5	-6.951	1.131	69.212	294	G
5	-6.951	1.005	69.337	295	G
5	-6.972	0.796	69.547	296	G
5	-6.951	0.587	69.758	297	G
5	-6.951	0.126	70.218	298	G
5	-6.993	-0.334	70.680	299	G
6	0.473	4.196	0.000	0	G
6	0.599	4.049	0.193	1	G
6	0.599	4.049	0.193	2	G
6	0.599	4.091	0.235	3	G
6	0.599	4.091	0.235	4	G
6	0.599	3.966	0.360	5	G
6	0.599	3.673	0.653	6	G
6	0.599	3.631	0.695	7	G
6	0.494	3.484	0.875	8	G
6	0.369	3.317	1.085	9	G
6	0.222	3.170	1.292	10	G
6	0.055	3.066	1.489	11	G
6	-0.050	2.919	1.669	12	G
6	-0.238	2.752	1.921	13	G
6	-0.406	2.522	2.206	14	G
6	-0.510	2.417	2.354	15	G
6	-0.636	2.312	2.518	16	G
6	-0.720	2.019	2.822	17	G
6	-0.866	1.789	3.095	18	G
6	-0.929	1.663	3.236	19	G
6	-0.950	1.559	3.342	20	G
6	-1.138	1.349	3.624	21	G
6	-1.285	1.245	3.804	22	G
6	-1.389	1.329	3.938	23	G
6	-1.389	1.329	3.938	24	G
6	-1.536	1.349	4.086	25	G
6	-1.745	1.370	4.296	26	G
6	-1.996	1.329	4.551	27	G
6	-2.143	1.308	4.699	28	G
6	-2.352	1.266	4.912	29	G
6	-2.499	1.203	5.072	30	G
6	-2.750	1.140	5.331	31	G
6	-3.001	1.098	5.585	32	G
6	-3.210	1.015	5.811	33	G
6	-3.399	0.973	6.004	34	G
6	-3.587	0.931	6.197	35	G
6	-3.796	0.910	6.407	36	G
6	-3.964	0.847	6.586	37	G
6	-4.194	0.784	6.824	38	G
6	-4.445	0.784	7.076	39	G
6	-4.654	0.889	7.310	40	G
6	-4.885	1.056	7.594	41	G
6	-5.052	1.140	7.781	42	G
6	-5.261	1.412	8.125	43	G
6	-5.324	1.454	8.200	44	G
6	-5.387	1.643	8.399	45	G
6	-5.429	1.852	8.612	46	G
6	-5.429	1.977	8.738	47	G
6	-5.429	2.208	8.968	48	G
6	-5.345	2.417	9.193	49	G
6	-5.261	2.689	9.478	50	G
6	-5.157	2.856	9.676	51	G
6	-4.968	2.919	9.874	52	G
6	-4.738	3.024	10.127	53	G
6	-4.508	3.087	10.366	54	G
6	-4.299	3.108	10.576	55	G
6	-4.089	3.108	10.785	56	G
6	-3.964	3.149	10.918	57	G
6	-3.775	3.233	11.124	58	G
6	-3.566	3.254	11.334	59	G
6	-3.315	3.296	11.589	60	G
6	-3.064	3.296	11.840	61	G
6	-2.917	3.296	11.986	62	G
6	-2.645	3.296	12.259	63	G
6	-2.331	3.296	12.573	64	G
6	-2.310	3.317	12.602	65	G
6	-2.185	3.296	12.729	66	G
6	-1.975	3.275	12.940	67	G
6	-1.787	3.296	13.129	68	G
6	-1.557	3.338	13.363	69	G
6	-1.410	3.380	13.516	70	G
6	-1.264	3.422	13.668	71	G
6	-0.950	3.463	13.985	72	G
6	-0.552	3.547	14.391	73	G
6	-0.427	3.568	14.519	74	G
6	-0.301	3.652	14.669	75	G
6	-0.175	3.777	14.847	76	G
6	-0.008	3.861	15.034	77	G
6	0.243	3.966	15.306	78	G
6	0.473	4.175	15.617	79	G
6	0.683	4.217	15.831	80	G
6	0.746	4.301	15.936	81	G
6	1.018	4.426	16.235	82	G
6	1.206	4.552	16.462	83	G
6	1.394	4.615	16.660	84	G
6	1.604	4.677	16.879	85	G
6	1.750	4.782	17.059	86	G
6	1.876	4.824	17.191	87	G
6	2.190	4.845	17.506	88	G
6	2.336	4.845	17.652	89	G
6	2.671	4.824	17.988	90	G
6	2.901	4.803	18.219	91	G
6	3.069	4.908	18.416	92	G
6	3.215	4.991	18.585	93	G
6	3.404	5.054	18.784	94	G
6	3.592	5.012	18.977	95	G
6	3.780	4.991	19.166	96	G
6	3.927	5.033	19.319	97	G
6	3.990	5.138	19.441	98	G
6	4.136	5.263	19.634	99	G
6	4.199	5.326	19.722	100	G
6	4.325	5.326	19.848	101	G
6	4.534	5.242	20.073	102	G
6	4.639	5.159	20.207	103	G
6	4.764	5.054	20.371	104	G
6	4.911	4.929	20.564	105	G
6	5.078	4.761	20.801	106	G
6	5.183	4.656	20.949	107	G
6	5.287	4.531	21.112	108	G
6	5.538	4.238	21.498	109	G
6	5.538	4.238	21.498	110	G
6	5.664	4.070	21.707	111	G
6	5.811	3.903	21.930	112	G
6	5.873	3.798	22.052	113	G
6	5.999	3.610	22.278	114	G
6	6.062	3.526	22.383	115	G
6	6.125	3.380	22.542	116	G
6	6.208	3.129	22.807	117	G
6	6.313	2.940	23.023	118	G
6	6.376	2.752	23.221	119	G
6	6.543	2.522	23.506	120	G
6	6.627	2.396	23.657	121	G
6	6.690	2.187	23.875	122	G
6	6.732	2.040	24.028	123	G
6	6.752	1.810	24.259	124	G
6	6.794	1.559	24.513	125	G
6	6.815	1.308	24.765	126	G
6	6.836	1.098	24.976	127	G
6	6.836	0.952	25.122	128	G
6	6.836	0.659	25.415	129	G
6	6.878	0.449	25.629	130	G
6	6.899	0.219	25.860	131	G
6	6.899	-0.095	26.174	132	G
6	6.899	-0.388	26.467	133	G
6	6.878	-0.639	26.719	134	G
6	6.857	-0.785	26.867	135	G
6	6.857	-0.953	27.034	136	G
6	6.878	-1.141	27.224	137	G
6	6.899	-1.309	27.393	138	G
6	6.857	-1.518	27.606	139	G
6	6.794	-1.623	27.728	140	G
6	6.732	-1.916	28.028	141	G
6	6.648	-2.230	28.353	142	G
6	6.543	-2.439	28.587	143	G
6	6.397	-2.711	28.896	144	G
6	6.313	-2.899	29.102	145	G
6	6.250	-3.067	29.281	146	G
6	6.208	-3.192	29.413	147	G
6	6.125	-3.339	29.582	148	G
6	6.020	-3.464	29.745	149	G
6	5.978	-3.569	29.858	150	G
6	5.915	-3.674	29.980	151	G
6	5.769	-3.904	30.253	152	G
6	5.664	-4.113	30.487	153	G
6	5.580	-4.239	30.638	154	G
6	5.476	-4.427	30.853	155	G
6	5.329	-4.532	31.033	156	G
6	5.204	-4.678	31.226	157	G
6	5.015	-4.783	31.442	158	G
6	4.890	-4.930	31.635	159	G
6	4.764	-5.097	31.844	160	G
6	4.555	-5.285	32.126	161	G
6	4.345	-5.474	32.407	162	G
6	4.094	-5.578	32.679	163	G
6	3.927	-5.662	32.867	164	G
6	3.822	-5.788	33.030	165	G
6	3.780	-5.871	33.124	166	G
6	3.592	-5.997	33.350	167	G
6	3.445	-6.102	33.530	168	G
6	3.299	-6.164	33.690	169	G
6	3.194	-6.227	33.812	170	G
6	3.090	-6.269	33.924	171	G
6	2.964	-6.332	34.065	172	G
6	2.776	-6.416	34.271	173	G
6	2.608	-6.562	34.493	174	G
6	2.399	-6.667	34.727	175	G
6	2.064	-6.730	35.068	176	G
6	2.001	-6.782	35.150	177	G
6	1.939	-6.834	35.232	178	G
6	1.708	-6.897	35.470	179	G
6	1.415	-6.981	35.775	180	G
6	1.101	-7.043	36.095	181	G
6	0.850	-7.085	36.350	182	G
6	0.536	-7.106	36.664	183	G
6	0.348	-7.127	36.854	184	G
6	0.055	-7.106	37.148	185	G
6	-0.175	-7.106	37.378	186	G
6	-0.406	-7.085	37.609	187	G
6	-0.573	-7.127	37.782	188	G
6	-0.782	-7.106	37.992	189	G
6	-0.887	-7.106	38.097	190	G
6	-0.950	-7.127	38.163	191	G
6	-1.159	-7.106	38.373	192	G
6	-1.410	-7.064	38.628	193	G
6	-1.661	-7.023	38.882	194	G
6	-1.892	-6.939	39.127	195	G
6	-2.080	-6.876	39.326	196	G
6	-2.227	-6.813	39.485	197	G
6	-2.415	-6.688	39.712	198	G
6	-2.561	-6.625	39.871	199	G
6	-3.064	-6.562	40.377	200	G
6	-3.168	-6.520	40.490	201	G
6	-3.336	-6.416	40.688	202	G
6	-3.524	-6.311	40.903	203	G
6	-3.692	-6.206	41.101	204	G
6	-3.817	-6.102	41.264	205	G
6	-3.922	-5.997	41.412	206	G
6	-4.089	-5.913	41.599	207	G
6	-4.257	-5.809	41.797	208	G
6	-4.466	-5.662	42.052	209	G
6	-4.654	-5.516	42.291	210	G
6	-4.843	-5.348	42.543	211	G
6	-4.927	-5.243	42.677	212	G
6	-5.073	-5.118	42.870	213	G
6	-5.220	-4.992	43.063	214	G
6	-5.345	-4.825	43.272	215	G
6	-5.492	-4.637	43.511	216	G
6	-5.513	-4.323	43.825	217	G
6	-5.513	-4.092	44.056	218	G
6	-5.450	-3.904	44.254	219	G
6	-5.366	-3.757	44.423	220	G
6	-5.324	-3.611	44.575	221	G
6	-5.282	-3.444	44.748	222	G
6	-5.261	-3.192	45.000	223	G
6	-5.220	-2.983	45.213	224	G
6	-5.178	-2.711	45.489	225	G
6	-5.157	-2.502	45.699	226	G
6	-5.052	-2.292	45.933	227	G
6	-4.947	-2.125	46.130	228	G
6	-4.906	-1.916	46.344	229	G
6	-4.906	-1.790	46.469	230	G
6	-4.906	-1.539	46.721	231	G
6	-4.927	-1.392	46.869	232	G
6	-4.968	-0.995	47.268	233	G
6	-4.968	-0.806	47.457	234	G
6	-4.927	-0.618	47.650	235	G
6	-4.906	-0.430	47.839	236	G
6	-4.906	-0.220	48.049	237	G
6	-4.906	-0.053	48.216	238	G
6	-4.864	0.156	48.430	239	G
6	-4.780	0.345	48.636	240	G
6	-4.613	0.722	49.048	241	G
6	-4.581	0.753	49.092	242	G
6	-4.550	0.784	49.137	243	G
6	-4.445	0.910	49.300	244	G
6	-4.194	1.098	49.614	245	G
6	-3.943	1.266	49.916	246	G
6	-3.817	1.391	50.094	247	G
6	-3.692	1.475	50.245	248	G
6	-3.566	1.601	50.422	249	G
6	-3.273	1.684	50.727	250	G
6	-3.085	1.768	50.933	251	G
6	-2.938	1.810	51.085	252	G
6	-2.750	1.852	51.278	253	G
6	-2.541	1.915	51.497	254	G
6	-2.394	1.956	51.649	255	G
6	-2.206	1.956	51.838	256	G
6	-2.038	1.977	52.006	257	G
6	-1.766	2.019	52.282	258	G
6	-1.557	2.040	52.492	259	G
6	-1.327	2.082	52.726	260	G
6	-1.159	2.103	52.895	261	G
6	-0.929	2.145	53.129	262	G
6	-0.782	2.187	53.281	263	G
6	-0.615	2.229	53.454	264	G
6	-0.385	2.166	53.692	265	G
6	-0.196	2.019	53.931	266	G
6	-0.134	1.956	54.020	267	G
6	-0.008	1.852	54.183	268	G
6	0.222	1.643	54.494	269	G
6	0.369	1.496	54.702	270	G
6	0.557	1.308	54.968	271	G
6	0.746	1.077	55.266	272	G
6	0.871	0.952	55.443	273	G
6	0.934	0.868	55.548	274	G
6	1.039	0.784	55.682	275	G
6	1.101	0.701	55.786	276	G
6	1.311	0.366	56.181	277	G
6	1.373	0.219	56.341	278	G
6	1.499	-0.116	56.698	279	G
6	1.562	-0.241	56.839	280	G
6	1.666	-0.388	57.019	281	G
6	1.855	-0.597	57.300	282	G
6	1.959	-0.744	57.480	283	G
6	2.106	-0.890	57.688	284	G
6	2.357	-1.057	57.990	285	G
6	2.525	-1.099	58.162	286	G
6	2.650	-1.183	58.313	287	G
6	2.797	-1.309	58.506	288	G
6	2.880	-1.392	58.624	289	G
6	3.027	-1.518	58.817	290	G
6	3.236	-1.644	59.061	291	G
6	3.404	-1.727	59.249	292	G
6	3.487	-1.811	59.367	293	G
6	3.592	-1.874	59.489	294	G
6	3.718	-1.832	59.621	295	G
6	3.864	-1.685	59.829	296	G
6	3.927	-1.623	59.917	297	G
6	4.032	-1.518	60.065	298	G
6	4.241	-1.120	60.515	299	G
7	0.659	0.753	0.000	0	R
7	0.659	0.753	0.000	1	R
7	0.638	0.837	0.086	2	R
7	0.638	0.899	0.149	3	R
7	0.638	0.920	0.170	4	R
7	0.638	1.025	0.274	5	R
7	0.638	1.025	0.274	6	R
7	0.450	1.087	0.472	7	R
7	0.409	1.192	0.585	8	R
7	0.388	1.338	0.732	9	R
7	0.367	1.463	0.859	10	R
7	0.367	1.610	1.006	11	R
7	0.367	1.756	1.152	12	R
7	0.325	1.923	1.324	13	R
7	0.262	2.173	1.582	14	R
7	0.283	2.382	1.792	15	R
7	0.325	2.487	1.905	16	G
7	0.367	2.633	2.057	17	G
7	0.409	2.779	2.209	18	G
7	0.429	3.009	2.440	19	G
7	0.450	3.113	2.546	20	G
7	0.450	3.218	2.650	21	G
7	0.429	3.364	2.798	22	G
7	0.388	3.489	2.930	23	G
7	0.346	3.656	3.102	24	G
7	0.325	3.761	3.209	25	G
7	0.304	3.886	3.336	26	G
7	0.283	3.991	3.443	27	G
7	0.262	4.178	3.632	28	G
7	0.262	4.283	3.736	29	G
7	0.221	4.492	3.949	30	G
7	0.221	4.680	4.137	31	G
7	0.241	4.784	4.244	32	G
7	0.241	4.972	4.432	33	G
7	0.241	5.139	4.599	34	G
7	0.179	5.306	4.777	35	G
7	-0.009	5.536	5.074	36	G
7	-0.134	5.724	5.300	37	G
7	-0.218	5.912	5.506	38	G
7	-0.281	6.079	5.684	39	G
7	-0.322	6.184	5.796	40	G
7	-0.364	6.330	5.948	41	G
7	-0.448	6.434	6.082	42	G
7	-0.573	6.601	6.291	43	G
7	-0.636	6.685	6.396	44	G
7	-0.761	6.852	6.604	45	G
7	-0.803	6.915	6.680	46	G
7	-0.886	6.935	6.766	47	G
7	-0.949	6.956	6.832	48	G
7	-0.949	6.998	6.874	49	G
7	-0.991	7.019	6.920	50	G
7	-1.137	7.102	7.089	51	G
7	-1.158	7.102	7.110	52	G
7	-1.158	7.102	7.110	53	G
7	-0.824	7.207	7.460	54	G
7	-0.573	7.207	7.710	55	G
7	-0.385	7.165	7.903	56	G
7	-0.260	7.123	8.035	57	G
7	-0.176	7.082	8.128	58	G
7	0.053	6.915	8.412	59	G
7	0.158	6.831	8.546	60	G
7	0.221	6.685	8.705	61	G
7	0.262	6.455	8.939	62	G
7	0.283	6.267	9.128	63	G
7	0.283	6.121	9.274	64	G
7	0.262	5.975	9.422	65	G
7	0.137	5.849	9.599	66	G
7	0.074	5.682	9.777	67	G
7	0.074	5.620	9.840	68	G
7	0.053	5.473	9.988	69	G
7	0.053	5.369	10.092	70	G
7	0.012	5.223	10.244	71	G
7	-0.030	5.139	10.338	72	G
7	-0.030	5.035	10.442	73	G
7	-0.030	4.889	10.588	74	G
7	-0.009	4.742	10.736	75	G
7	-0.009	4.554	10.924	76	G
7	0.053	4.325	11.162	77	G
7	0.116	4.178	11.321	78	G
7	0.158	3.970	11.534	79	G
7	0.179	3.865	11.641	80	G
7	0.179	3.740	11.766	81	G
7	0.221	3.594	11.918	82	G
7	0.283	3.468	12.058	83	G
7	0.325	3.364	12.171	84	G
7	0.409	3.322	12.264	85	G
7	0.555	3.218	12.444	86	G
7	0.597	3.155	12.519	87	G
7	0.638	3.072	12.612	88	G
7	0.764	2.904	12.821	89	G
7	0.784	2.863	12.868	90	G
7	0.847	2.779	12.972	91	G
7	0.993	2.654	13.165	92	G
7	1.181	2.487	13.416	93	G
7	1.265	2.382	13.550	94	G
7	1.307	2.320	13.625	95	G
7	1.369	2.257	13.714	96	G
7	1.432	2.215	13.789	97	G
7	1.724	2.111	14.100	98	G
7	1.829	2.090	14.206	99	G
7	1.954	2.069	14.333	100	G
7	2.059	2.069	14.438	101	G
7	2.393	1.965	14.788	102	G
7	2.476	1.965	14.871	103	G
7	2.664	1.881	15.077	104	G
7	2.810	1.818	15.236	105	G
7	2.894	1.777	15.330	106	G
7	3.040	1.735	15.482	107	G
7	3.082	1.714	15.528	108	G
7	3.312	1.568	15.801	109	G
7	3.395	1.484	15.919	110	G
7	3.437	1.422	15.994	111	G
7	3.479	1.380	16.053	112	G
7	3.583	1.275	16.201	113	G
7	3.667	1.087	16.407	114	G
7	3.688	0.962	16.534	115	G
7	3.604	0.649	16.858	116	G
7	3.521	0.482	17.045	117	G
7	3.521	0.482	17.045	118	G
7	3.479	0.335	17.197	119	G
7	3.437	0.189	17.349	120	G
7	3.416	0.064	17.476	121	G
7	3.374	-0.166	17.709	122	G
7	3.395	-0.375	17.919	123	G
7	3.374	-0.521	18.067	124	G
7	3.353	-0.667	18.215	125	G
7	3.207	-0.834	18.437	126	G
7	3.103	-0.918	18.570	127	G
7	3.040	-0.980	18.659	128	G
7	2.998	-1.043	18.734	129	G
7	2.957	-1.273	18.968	130	G
7	2.915	-1.335	19.043	131	G
7	2.769	-1.502	19.265	132	G
7	2.664	-1.607	19.413	133	G
7	2.497	-1.774	19.649	134	G
7	2.455	-1.899	19.781	135	G
7	2.414	-2.045	19.933	136	G
7	2.351	-2.108	20.022	137	G
7	2.246	-2.171	20.144	138	G
7	2.100	-2.296	20.336	139	G
7	1.871	-2.547	20.676	140	G
7	1.787	-2.630	20.794	141	G
7	1.683	-2.714	20.928	142	G
7	1.641	-2.881	21.100	143	G
7	1.599	-2.944	21.176	144	G
7	1.557	-3.006	21.251	145	G
7	1.474	-3.173	21.438	146	G
7	1.411	-3.299	21.578	147	G
7	1.328	-3.424	21.728	148	G
7	1.202	-3.695	22.027	149	G
7	1.223	-3.758	22.094	150	G
7	1.223	-3.925	22.261	151	G
7	1.223	-4.051	22.386	152	G
7	1.244	-4.197	22.534	153	G
7	1.265	-4.385	22.723	154	G
7	1.202	-4.531	22.882	155	G
7	1.140	-4.698	23.060	156	G
7	1.119	-4.823	23.187	157	G
7	1.098	-4.928	23.294	158	G
7	1.014	-5.116	23.500	159	G
7	0.952	-5.304	23.698	160	G
7	0.910	-5.408	23.810	161	G
7	0.722	-5.617	24.091	162	G
7	0.701	-5.742	24.218	163	G
7	0.617	-5.868	24.369	164	G
7	0.534	-6.014	24.537	165	G
7	0.492	-6.097	24.631	166	G
7	0.450	-6.223	24.763	167	G
7	0.429	-6.327	24.869	168	G
7	0.346	-6.515	25.075	169	G
7	0.304	-6.640	25.207	170	G
7	0.262	-6.745	25.319	171	G
7	0.241	-6.849	25.426	172	G
7	0.221	-6.891	25.473	173	G
7	0.283	-6.912	25.539	174	G
7	0.450	-6.912	25.706	175	G
7	0.743	-6.891	25.999	176	G
7	0.889	-6.870	26.147	177	G
7	1.119	-6.912	26.380	178	G
7	1.307	-6.933	26.569	179	G
7	1.369	-6.807	26.709	180	G
7	1.620	-6.745	26.968	181	G
7	1.829	-6.682	27.186	182	G
7	1.975	-6.703	27.333	183	G
7	2.038	-6.661	27.409	184	G
7	2.121	-6.640	27.495	185	G
7	2.184	-6.578	27.583	186	G
7	2.226	-6.578	27.625	187	G
7	2.330	-6.515	27.747	188	G
7	2.518	-6.452	27.945	189	G
7	2.748	-6.411	28.179	190	G
7	2.894	-6.327	28.347	191	G
7	3.207	-6.202	28.684	192	G
7	3.270	-6.170	28.754	193	G
7	3.333	-6.139	28.825	194	G
7	3.500	-5.993	29.047	195	G
7	3.583	-5.951	29.140	196	G
7	3.729	-5.847	29.320	197	G
7	3.959	-5.784	29.558	198	G
[truncated: 1,601 more rows]
