# Supplementary material for: Behavioral and pharmacological characterization of planarian nociception
Source: Front Mol Neurosci. 2024 May 1;17:1368009. doi: 10.3389/fnmol.2024.1368009 (PMC11094297; doi:10.3389/fnmol.2024.1368009)
Supplement: Supplementary file 1 [file Data_Sheet_1.ZIP › Article planarian nociception - code and data/arena/MOR1 + AITC100.csv]

n	x	y	L	t	behavior
1	1.215	0.510	0.000	0	R
1	1.142	0.451	0.093	1	R
1	1.084	0.451	0.151	2	R
1	1.084	0.451	0.151	3	R
1	1.026	0.480	0.216	4	R
1	0.997	0.510	0.257	5	R
1	0.983	0.539	0.290	6	R
1	0.997	0.553	0.310	7	R
1	0.983	0.553	0.325	8	R
1	0.910	0.466	0.438	9	R
1	0.910	0.422	0.482	10	R
1	0.925	0.335	0.570	11	R
1	0.925	0.263	0.643	12	R
1	0.925	0.175	0.730	13	R
1	0.925	0.175	0.730	14	R
1	0.881	0.161	0.776	15	R
1	0.983	0.074	0.910	16	R
1	0.968	0.132	0.970	17	R
1	0.910	0.204	1.063	18	R
1	0.881	0.306	1.168	19	R
1	0.866	0.306	1.183	20	R
1	0.823	0.263	1.244	21	R
1	0.765	0.277	1.304	22	R
1	0.707	0.306	1.369	23	R
1	0.837	0.350	1.507	24	R
1	1.026	0.248	1.722	25	R
1	1.142	0.219	1.841	26	R
1	1.070	0.248	1.920	27	R
1	1.012	0.306	2.002	28	R
1	1.012	0.510	2.205	29	R
1	1.026	0.568	2.265	30	R
1	0.968	0.553	2.325	31	R
1	0.954	0.611	2.385	32	R
1	0.939	0.640	2.417	33	R
1	0.866	0.698	2.510	34	R
1	0.852	0.713	2.531	35	R
1	0.823	0.655	2.596	36	R
1	0.692	0.611	2.733	37	R
1	0.619	0.611	2.806	38	R
1	0.881	0.451	3.112	39	R
1	0.939	0.451	3.171	40	R
1	0.983	0.379	3.255	41	R
1	1.026	0.364	3.301	42	R
1	0.983	0.350	3.347	43	R
1	0.954	0.451	3.453	44	R
1	0.881	0.437	3.527	45	R
1	0.997	0.582	3.713	46	R
1	1.012	0.640	3.773	47	G
1	1.012	0.640	3.773	48	G
1	0.954	0.785	3.929	49	G
1	0.910	0.815	3.982	50	G
1	0.895	0.829	4.002	51	G
1	0.895	0.887	4.060	52	G
1	0.866	0.974	4.152	53	G
1	0.837	1.149	4.329	54	G
1	0.823	1.265	4.446	55	G
1	0.765	1.439	4.630	56	G
1	0.707	1.642	4.841	57	G
1	0.707	1.686	4.885	58	G
1	0.619	1.875	5.093	59	G
1	0.547	2.049	5.281	60	G
1	0.460	2.151	5.415	61	G
1	0.373	2.267	5.561	62	G
1	0.256	2.398	5.736	63	G
1	0.213	2.427	5.788	64	G
1	0.082	2.514	5.945	65	G
1	-0.049	2.630	6.120	66	S
1	-0.121	2.674	6.205	67	S
1	-0.194	2.732	6.298	68	S
1	-0.237	2.790	6.370	69	S
1	-0.412	2.877	6.565	70	R
1	-0.499	2.979	6.699	71	R
1	-0.760	3.182	7.030	72	R
1	-0.833	3.211	7.108	73	R
1	-0.862	3.211	7.137	74	R
1	-0.339	2.732	7.847	75	R
1	-0.310	2.703	7.888	76	R
1	-0.310	2.645	7.946	77	R
1	-0.484	2.819	8.192	78	R
1	-0.557	2.906	8.306	79	R
1	-0.630	3.022	8.443	80	R
1	-0.659	3.138	8.563	81	R
1	-0.601	3.037	8.680	82	R
1	-0.383	2.848	8.968	83	R
1	-0.296	2.746	9.102	84	R
1	-0.267	2.572	9.279	85	R
1	-0.310	2.543	9.331	86	R
1	-0.426	2.427	9.495	87	R
1	-0.441	2.412	9.516	88	R
1	-0.513	2.369	9.601	89	R
1	-0.528	2.354	9.621	90	R
1	-0.702	2.209	9.848	91	R
1	-0.818	2.078	10.023	92	R
1	-0.833	2.064	10.043	93	R
1	-0.513	2.398	10.506	94	R
1	-0.310	2.383	10.710	95	R
1	-0.121	2.383	10.898	96	R
1	-0.078	2.499	11.023	97	R
1	0.009	2.587	11.146	98	R
1	0.097	2.557	11.238	99	R
1	0.213	2.543	11.355	100	R
1	0.285	2.543	11.427	101	R
1	0.184	2.587	11.538	102	R
1	0.271	2.674	11.661	103	R
1	0.402	2.645	11.795	104	R
1	0.402	2.659	11.810	105	R
1	0.532	2.601	11.953	106	R
1	0.619	2.470	12.110	107	R
1	0.532	2.267	12.331	108	R
1	0.503	2.136	12.465	109	R
1	0.576	2.064	12.568	110	R
1	0.649	1.991	12.670	111	R
1	0.649	1.991	12.670	112	R
1	0.619	1.991	12.699	113	R
1	0.619	1.991	12.699	114	R
1	0.663	1.918	12.784	115	R
1	0.663	1.860	12.842	116	R
1	0.619	1.860	12.886	117	R
1	0.590	1.875	12.918	118	R
1	0.576	1.875	12.933	119	R
1	0.619	1.860	12.979	120	R
1	0.634	1.788	13.053	121	R
1	0.634	1.788	13.053	122	R
1	0.634	1.788	13.053	123	R
1	0.663	1.730	13.118	124	R
1	0.678	1.701	13.150	125	R
1	0.678	1.686	13.165	126	R
1	0.649	1.628	13.230	127	R
1	0.649	1.570	13.288	128	R
1	0.663	1.570	13.302	129	R
1	0.721	1.570	13.360	130	R
1	0.721	1.570	13.360	131	R
1	0.721	1.570	13.360	132	R
1	0.707	1.570	13.375	133	R
1	0.736	1.541	13.416	134	R
1	0.765	1.454	13.508	135	R
1	0.765	1.439	13.522	136	R
1	0.794	1.396	13.575	137	R
1	0.765	1.323	13.653	138	R
1	0.794	1.323	13.682	139	R
1	0.779	1.308	13.703	140	R
1	0.794	1.207	13.805	141	R
1	0.794	1.163	13.849	142	R
1	0.808	1.105	13.909	143	R
1	0.794	1.032	13.983	144	R
1	0.779	0.945	14.071	145	R
1	0.779	0.931	14.086	146	R
1	0.779	0.887	14.129	147	R
1	0.779	0.887	14.129	148	R
1	0.794	0.713	14.304	149	R
1	0.750	0.669	14.366	150	R
1	0.750	0.611	14.424	151	R
1	0.750	0.611	14.424	152	R
1	0.736	0.553	14.484	153	R
1	0.794	0.524	14.549	154	R
1	0.808	0.524	14.563	155	R
1	0.779	0.451	14.641	156	R
1	0.765	0.422	14.674	157	R
1	0.736	0.364	14.739	158	R
1	0.736	0.350	14.753	159	R
1	0.736	0.335	14.768	160	R
1	0.736	0.234	14.870	161	R
1	0.736	0.234	14.870	162	R
1	0.721	0.190	14.916	163	R
1	0.721	0.190	14.916	164	R
1	0.590	0.132	15.059	165	R
1	0.590	0.074	15.117	166	R
1	0.649	0.059	15.177	167	R
1	0.619	0.059	15.206	168	R
1	0.619	0.030	15.235	169	R
1	0.590	-0.013	15.287	170	R
1	0.561	-0.013	15.316	171	R
1	0.547	-0.042	15.349	172	R
1	0.532	-0.057	15.369	173	R
1	0.532	-0.071	15.384	174	R
1	0.489	-0.130	15.456	175	R
1	0.474	-0.144	15.477	176	R
1	0.474	-0.144	15.477	177	R
1	0.445	-0.188	15.529	178	R
1	0.445	-0.202	15.544	179	R
1	0.402	-0.260	15.616	180	R
1	0.402	-0.289	15.645	181	R
1	0.373	-0.318	15.686	182	R
1	0.358	-0.347	15.719	183	R
1	0.358	-0.362	15.733	184	R
1	0.329	-0.362	15.763	185	R
1	0.314	-0.376	15.783	186	R
1	0.300	-0.420	15.829	187	R
1	0.285	-0.449	15.861	188	R
1	0.169	-0.536	16.007	189	R
1	0.198	-0.507	16.048	190	R
1	0.198	-0.507	16.048	191	R
1	0.169	-0.551	16.100	192	R
1	0.169	-0.551	16.100	193	R
1	0.140	-0.594	16.153	194	R
1	0.111	-0.609	16.185	195	R
1	0.053	-0.609	16.243	196	R
1	0.039	-0.609	16.258	197	R
1	0.039	-0.609	16.258	198	R
1	0.039	-0.609	16.258	199	R
1	0.009	-0.638	16.299	200	R
1	-0.020	-0.696	16.364	201	R
1	-0.020	-0.696	16.364	202	R
1	-0.049	-0.725	16.405	203	R
1	-0.049	-0.740	16.419	204	R
1	-0.078	-0.769	16.460	205	R
1	-0.107	-0.783	16.493	206	R
1	-0.136	-0.856	16.571	207	R
1	-0.165	-0.870	16.604	208	R
1	-0.194	-0.841	16.645	209	R
1	-0.179	-0.870	16.677	210	R
1	-0.179	-0.870	16.677	211	R
1	-0.150	-0.870	16.706	212	R
1	-0.223	-0.928	16.799	213	R
1	-0.252	-0.987	16.864	214	R
1	-0.281	-0.987	16.893	215	R
1	-0.310	-1.030	16.946	216	R
1	-0.354	-1.030	16.989	217	R
1	-0.354	-1.059	17.018	218	R
1	-0.383	-1.059	17.047	219	R
1	-0.426	-1.088	17.100	220	R
1	-0.441	-1.103	17.120	221	R
1	-0.499	-1.103	17.178	222	R
1	-0.513	-1.103	17.193	223	R
1	-0.528	-1.146	17.239	224	R
1	-0.528	-1.146	17.239	225	R
1	-0.528	-1.117	17.268	226	R
1	-0.528	-1.117	17.268	227	R
1	-0.630	-1.132	17.370	228	R
1	-0.644	-1.132	17.385	229	R
1	-0.659	-1.132	17.399	230	R
1	-0.688	-1.161	17.441	231	R
1	-0.731	-1.190	17.493	232	R
1	-0.746	-1.219	17.525	233	R
1	-0.760	-1.219	17.540	234	R
1	-0.775	-1.233	17.560	235	R
1	-0.789	-1.248	17.581	236	R
1	-0.789	-1.248	17.581	237	R
1	-0.789	-1.292	17.625	238	R
1	-0.804	-1.306	17.645	239	R
1	-0.818	-1.350	17.691	240	R
1	-0.847	-1.364	17.723	241	R
1	-0.906	-1.422	17.806	242	R
1	-0.949	-1.466	17.867	243	R
1	-0.964	-1.480	17.888	244	R
1	-0.978	-1.538	17.948	245	R
1	-0.978	-1.538	17.948	246	R
1	-0.978	-1.567	17.977	247	R
1	-0.978	-1.553	17.991	248	R
1	-1.036	-1.538	18.051	249	R
1	-1.109	-1.567	18.129	250	R
1	-1.153	-1.582	18.175	251	R
1	-1.167	-1.582	18.190	252	R
1	-1.211	-1.626	18.251	253	R
1	-1.254	-1.655	18.304	254	R
1	-1.269	-1.655	18.318	255	R
1	-1.283	-1.655	18.333	256	R
1	-1.341	-1.669	18.393	257	R
1	-1.356	-1.669	18.407	258	R
1	-1.370	-1.669	18.422	259	R
1	-1.370	-1.669	18.422	260	R
1	-1.443	-1.713	18.507	261	R
1	-1.487	-1.742	18.559	262	R
1	-1.501	-1.727	18.579	263	R
1	-1.530	-1.727	18.608	264	R
1	-1.545	-1.727	18.623	265	R
1	-1.545	-1.742	18.638	266	R
1	-1.545	-1.742	18.638	267	R
1	-1.545	-1.742	18.638	268	R
1	-1.574	-1.742	18.667	269	R
1	-1.675	-1.742	18.768	270	R
1	-1.777	-1.640	18.912	271	R
1	-1.821	-1.538	19.023	272	R
1	-1.879	-1.495	19.095	273	R
1	-1.908	-1.495	19.124	274	R
1	-1.937	-1.495	19.153	275	R
1	-1.966	-1.582	19.245	276	R
1	-2.024	-1.684	19.362	277	R
1	-2.039	-1.756	19.436	278	R
1	-1.893	-1.524	19.710	279	R
1	-1.646	-1.292	20.050	280	R
1	-1.603	-1.277	20.095	281	R
1	-1.748	-1.306	20.244	282	R
1	-1.850	-1.262	20.354	283	R
1	-1.879	-1.233	20.395	284	R
1	-1.937	-1.248	20.455	285	R
1	-2.024	-1.262	20.543	286	G
1	-2.126	-1.262	20.645	287	G
1	-2.213	-1.306	20.743	288	G
1	-2.489	-1.437	21.048	289	G
1	-2.576	-1.582	21.217	290	G
1	-2.649	-1.640	21.310	291	G
1	-2.692	-1.698	21.383	292	G
1	-2.765	-1.843	21.545	293	G
1	-2.779	-1.902	21.605	294	G
1	-2.808	-1.989	21.697	295	G
1	-2.823	-2.061	21.771	296	G
1	-2.852	-2.134	21.849	297	G
1	-2.852	-2.221	21.937	298	G
1	-2.823	-2.628	22.344	299	G
2	0.249	1.824	0.000	0	R
2	0.249	1.824	0.000	1	R
2	0.249	1.842	0.018	2	R
2	0.213	1.806	0.070	3	R
2	0.213	1.842	0.106	4	R
2	0.176	1.879	0.158	5	R
2	0.122	1.769	0.280	6	R
2	0.176	1.769	0.335	7	R
2	0.231	1.860	0.441	8	R
2	0.176	1.860	0.496	9	R
2	0.231	1.824	0.562	10	R
2	0.231	1.787	0.598	11	R
2	0.213	1.769	0.624	12	R
2	0.249	1.642	0.756	13	R
2	0.322	1.623	0.832	14	R
2	0.377	1.569	0.909	15	R
2	0.395	1.550	0.935	16	R
2	0.395	1.496	0.989	17	R
2	0.340	1.496	1.044	18	R
2	0.377	1.550	1.110	19	R
2	0.413	1.569	1.151	20	R
2	0.377	1.569	1.187	21	R
2	0.395	1.605	1.228	22	R
2	0.432	1.605	1.264	23	R
2	0.486	1.642	1.330	24	R
2	0.523	1.751	1.445	25	R
2	0.760	1.824	1.693	26	R
2	0.997	1.860	1.933	27	R
2	1.197	1.915	2.141	28	R
2	0.960	1.787	2.410	29	R
2	0.778	1.915	2.633	30	R
2	0.614	1.897	2.798	31	R
2	0.742	1.879	2.927	32	R
2	0.596	1.933	3.082	33	R
2	0.577	1.933	3.101	34	R
2	0.541	1.806	3.233	35	R
2	0.541	1.769	3.270	36	R
2	0.632	1.769	3.361	37	R
2	0.669	1.769	3.397	38	R
2	0.760	1.715	3.504	39	R
2	0.869	1.696	3.615	40	R
2	0.924	1.715	3.672	41	R
2	1.106	1.715	3.855	42	R
2	1.197	1.733	3.948	43	R
2	0.942	1.824	4.219	44	R
2	0.869	1.842	4.294	45	R
2	0.742	1.897	4.433	46	R
2	0.814	1.933	4.514	47	R
2	0.851	2.097	4.682	48	R
2	0.869	2.207	4.793	49	S
2	0.851	2.389	4.976	50	S
2	0.814	2.517	5.109	51	S
2	0.760	2.717	5.317	52	S
2	0.687	2.936	5.548	53	S
2	0.669	3.064	5.676	54	S
2	0.559	3.301	5.937	55	S
2	0.541	3.428	6.066	56	S
2	0.486	3.519	6.173	57	S
2	0.377	3.702	6.385	58	S
2	0.249	3.829	6.566	59	S
2	0.176	3.884	6.657	60	S
2	0.049	4.030	6.851	61	R
2	0.523	3.665	7.449	62	R
2	0.596	3.629	7.530	63	R
2	0.650	3.610	7.588	64	R
2	0.796	3.702	7.760	65	R
2	1.088	3.683	8.052	66	S
2	1.380	3.683	8.344	67	S
2	1.507	3.665	8.473	68	S
2	1.580	3.647	8.548	69	S
2	1.708	3.610	8.681	70	S
2	1.890	3.574	8.867	71	S
2	2.109	3.501	9.097	72	S
2	2.200	3.501	9.188	73	S
2	2.346	3.501	9.334	74	S
2	2.492	3.501	9.480	75	S
2	2.710	3.519	9.700	76	S
2	2.874	3.592	9.879	77	S
2	2.929	3.610	9.937	78	S
2	2.966	3.629	9.977	79	S
2	2.984	3.629	9.996	80	S
2	2.692	3.629	10.287	81	S
2	2.419	3.720	10.576	82	S
2	2.419	3.793	10.649	83	S
2	2.291	3.847	10.787	84	S
2	2.218	3.847	10.860	85	S
2	1.963	3.811	11.118	86	S
2	1.872	3.811	11.209	87	S
2	1.635	3.847	11.449	88	S
2	1.489	3.884	11.599	89	S
2	1.325	3.920	11.768	90	S
2	1.051	3.847	12.051	91	S
2	0.906	3.775	12.214	92	S
2	0.650	3.756	12.469	93	S
2	0.432	3.683	12.700	94	S
2	0.249	3.610	12.896	95	S
2	0.158	3.592	12.989	96	S
2	-0.170	3.410	13.365	97	S
2	-0.316	3.228	13.598	98	S
2	-0.407	3.100	13.755	99	S
2	-0.443	2.954	13.905	100	S
2	-0.443	2.626	14.234	101	S
2	-0.443	2.535	14.325	102	S
2	-0.462	2.188	14.672	103	S
2	-0.553	1.951	14.925	104	S
2	-0.589	1.806	15.076	105	S
2	-0.608	1.605	15.277	106	S
2	-0.571	1.386	15.499	107	S
2	-0.498	1.259	15.646	108	S
2	-0.443	1.149	15.768	109	S
2	-0.407	1.004	15.919	110	S
2	-0.407	0.712	16.210	111	S
2	-0.371	0.420	16.504	112	S
2	-0.371	0.274	16.650	113	S
2	-0.443	0.074	16.863	114	S
2	-0.425	-0.254	17.192	115	S
2	-0.389	-0.437	17.378	116	S
2	-0.352	-0.619	17.564	117	S
2	-0.279	-0.947	17.900	118	S
2	-0.206	-1.166	18.131	119	S
2	-0.134	-1.312	18.294	120	S
2	-0.024	-1.439	18.462	121	S
2	0.049	-1.512	18.565	122	S
2	0.322	-1.731	18.915	123	S
2	0.450	-1.877	19.109	124	S
2	0.541	-1.986	19.251	125	S
2	0.742	-2.242	19.576	126	S
2	0.833	-2.351	19.718	127	S
2	0.942	-2.442	19.861	128	S
2	1.179	-2.624	20.160	129	S
2	1.380	-2.697	20.373	130	S
2	1.453	-2.734	20.455	131	S
2	1.653	-2.971	20.765	132	S
2	1.872	-3.135	21.039	133	S
2	2.091	-3.317	21.323	134	S
2	2.346	-3.390	21.589	135	S
2	2.510	-3.408	21.754	136	S
2	2.601	-3.408	21.845	137	S
2	2.856	-3.281	22.130	138	S
2	3.111	-3.190	22.401	139	S
2	3.367	-3.007	22.715	140	S
2	3.567	-2.843	22.974	141	S
2	3.677	-2.734	23.129	142	S
2	3.804	-2.606	23.309	143	S
2	3.987	-2.351	23.623	144	S
2	4.187	-2.169	23.894	145	S
2	4.260	-2.096	23.997	146	S
2	4.278	-1.859	24.235	147	S
2	4.278	-1.695	24.399	148	S
2	4.333	-1.531	24.572	149	S
2	4.333	-1.275	24.827	150	S
2	4.333	-1.038	25.064	151	S
2	4.315	-0.856	25.247	152	S
2	4.260	-0.710	25.403	153	S
2	4.151	-0.528	25.616	154	S
2	4.132	-0.455	25.691	155	S
2	4.005	-0.273	25.913	156	S
2	3.950	-0.127	26.069	157	S
2	3.859	0.037	26.257	158	S
2	3.804	0.128	26.363	159	S
2	3.731	0.220	26.480	160	S
2	3.585	0.365	26.686	161	S
2	3.403	0.457	26.890	162	S
2	3.111	0.621	27.225	163	S
2	3.039	0.657	27.306	164	S
2	2.838	0.712	27.514	165	S
2	2.656	0.712	27.696	166	S
2	2.382	0.712	27.970	167	S
2	2.091	0.712	28.261	168	S
2	1.890	0.785	28.475	169	S
2	1.726	0.821	28.643	170	S
2	1.489	0.894	28.891	171	S
2	1.216	0.931	29.167	172	S
2	1.070	0.931	29.313	173	S
2	0.906	0.803	29.520	174	S
2	0.760	0.730	29.683	175	S
2	0.632	0.602	29.864	176	S
2	0.505	0.493	30.032	177	S
2	0.395	0.311	30.245	178	S
2	0.322	0.110	30.458	179	S
2	0.249	-0.054	30.638	180	S
2	0.231	-0.364	30.948	181	S
2	0.122	-0.674	31.277	182	S
2	0.103	-0.728	31.334	183	S
2	0.085	-0.984	31.590	184	S
2	-0.042	-1.184	31.828	185	S
2	-0.079	-1.294	31.943	186	S
2	-0.152	-1.658	32.315	187	S
2	-0.170	-1.840	32.498	188	S
2	-0.170	-2.077	32.735	189	S
2	-0.134	-2.278	32.939	190	S
2	-0.134	-2.533	33.194	191	S
2	-0.188	-2.770	33.438	192	S
2	-0.279	-3.080	33.761	193	S
2	-0.334	-3.226	33.916	194	S
2	-0.371	-3.335	34.032	195	S
2	-0.389	-3.554	34.251	196	S
2	-0.407	-3.736	34.434	197	S
2	-0.407	-4.046	34.744	198	S
2	-0.425	-4.156	34.855	199	S
2	-0.425	-4.156	34.855	200	S
2	-0.443	-4.393	35.093	201	S
2	-0.535	-4.666	35.381	202	S
2	-0.608	-4.903	35.629	203	S
2	-0.662	-5.067	35.802	204	S
2	-0.735	-5.231	35.982	205	S
2	-0.753	-5.432	36.183	206	S
2	-0.826	-5.632	36.396	207	S
2	-0.917	-5.869	36.650	208	S
2	-0.954	-6.179	36.962	209	S
2	-1.009	-6.289	37.085	210	S
2	-1.118	-6.471	37.297	211	S
2	-1.300	-6.617	37.531	212	S
2	-1.300	-6.635	37.549	213	S
2	-1.410	-6.635	37.658	214	S
2	-1.483	-6.635	37.731	215	S
2	-1.537	-6.635	37.786	216	S
2	-1.610	-6.635	37.859	217	S
2	-1.756	-6.672	38.009	218	S
2	-2.011	-6.653	38.265	219	S
2	-2.121	-6.562	38.407	220	S
2	-2.248	-6.489	38.554	221	S
2	-2.485	-6.343	38.833	222	S
2	-2.686	-6.252	39.053	223	S
2	-2.905	-6.161	39.290	224	S
2	-2.959	-6.161	39.345	225	S
2	-3.142	-6.143	39.528	226	S
2	-3.269	-6.052	39.685	227	S
2	-3.397	-5.961	39.842	228	S
2	-3.670	-5.742	40.192	229	S
2	-3.725	-5.687	40.269	230	S
2	-3.834	-5.651	40.384	231	S
2	-3.998	-5.596	40.557	232	S
2	-4.126	-5.523	40.704	233	S
2	-4.235	-5.414	40.859	234	S
2	-4.381	-5.359	41.015	235	S
2	-4.491	-5.286	41.146	236	S
2	-4.946	-4.921	41.730	237	S
2	-5.019	-4.812	41.861	238	S
2	-5.129	-4.684	42.029	239	S
2	-5.238	-4.466	42.274	240	S
2	-5.275	-4.429	42.326	241	S
2	-5.402	-4.283	42.519	242	S
2	-5.475	-4.210	42.623	243	S
2	-5.585	-4.028	42.835	244	S
2	-5.785	-3.828	43.119	245	S
2	-5.803	-3.809	43.145	246	S
2	-6.004	-3.481	43.529	247	S
2	-6.077	-3.317	43.709	248	S
2	-6.168	-3.117	43.929	249	S
2	-6.223	-2.989	44.068	250	S
2	-6.332	-2.825	44.265	251	S
2	-6.350	-2.734	44.358	252	S
2	-6.405	-2.570	44.531	253	S
2	-6.478	-2.442	44.678	254	S
2	-6.533	-2.333	44.800	255	S
2	-6.642	-2.150	45.013	256	S
2	-6.715	-1.986	45.192	257	S
2	-6.824	-1.640	45.556	258	S
2	-6.861	-1.385	45.813	259	S
2	-6.915	-1.239	45.969	260	S
2	-6.952	-0.874	46.336	261	S
2	-6.952	-0.874	46.336	262	S
2	-7.079	-0.546	46.688	263	S
2	-7.079	-0.400	46.833	264	S
2	-7.079	-0.327	46.906	265	S
2	-6.988	-0.090	47.160	266	S
2	-6.988	0.001	47.251	267	S
2	-6.988	0.220	47.470	268	S
2	-6.988	0.329	47.580	269	S
2	-6.934	0.566	47.823	270	S
2	-6.879	0.785	48.048	271	S
2	-6.861	1.058	48.322	272	S
2	-6.861	1.332	48.596	273	S
2	-6.788	1.550	48.826	274	S
2	-6.770	1.660	48.937	275	S
2	-6.733	1.842	49.123	276	S
2	-6.624	2.061	49.368	277	S
2	-6.533	2.225	49.556	278	S
2	-6.514	2.298	49.631	279	S
2	-6.441	2.444	49.794	280	S
2	-6.350	2.608	49.982	281	S
2	-6.332	2.827	50.201	282	S
2	-6.259	3.064	50.449	283	S
2	-6.150	3.209	50.631	284	S
2	-6.040	3.428	50.876	285	S
2	-5.986	3.519	50.982	286	S
2	-5.894	3.720	51.202	287	S
2	-5.803	3.847	51.359	288	S
2	-5.676	4.012	51.567	289	S
2	-5.603	4.066	51.658	290	S
2	-5.530	4.103	51.740	291	S
2	-5.475	4.103	51.795	292	S
2	-5.256	4.139	52.016	293	S
2	-5.111	4.194	52.172	294	S
2	-5.019	4.358	52.360	295	S
2	-4.855	4.540	52.605	296	S
2	-4.855	4.577	52.642	297	S
2	-4.855	4.723	52.787	298	S
2	-4.855	4.850	52.915	299	S
3	0.195	1.625	0.000	0	R
3	0.195	1.625	0.000	1	R
3	0.268	1.644	0.075	2	R
3	0.268	1.644	0.075	3	R
3	0.359	1.589	0.182	4	G
3	0.396	1.534	0.248	5	G
3	0.396	1.534	0.248	6	G
3	0.213	1.388	0.482	7	G
3	-0.006	1.406	0.702	8	G
3	-0.061	1.406	0.756	9	G
3	-0.170	1.333	0.888	10	R
3	-0.225	1.278	0.966	11	R
3	-0.280	1.461	1.156	12	R
3	-0.116	1.461	1.321	13	R
3	-0.079	1.571	1.436	14	R
3	-0.079	1.479	1.528	15	R
3	-0.116	1.406	1.609	16	R
3	-0.097	1.516	1.720	17	R
3	-0.024	1.516	1.794	18	R
3	0.049	1.516	1.867	19	R
3	0.122	1.516	1.940	20	R
3	0.031	1.607	2.069	21	R
3	-0.061	1.625	2.162	22	R
3	-0.042	1.607	2.188	23	R
3	0.049	1.571	2.286	24	R
3	0.104	1.498	2.378	25	R
3	0.104	1.461	2.414	26	R
3	0.122	1.443	2.440	27	R
3	0.177	1.297	2.596	28	G
3	0.177	1.059	2.834	29	G
3	0.158	0.931	2.963	30	G
3	0.067	0.694	3.217	31	G
3	0.122	0.876	3.408	32	R
3	0.104	1.041	3.573	33	R
3	-0.006	1.114	3.705	34	R
3	-0.061	1.150	3.771	35	R
3	0.085	0.986	3.991	36	R
3	0.067	0.931	4.049	37	R
3	0.031	0.950	4.089	38	R
3	0.031	0.858	4.181	39	R
3	0.158	0.876	4.310	40	R
3	0.122	0.840	4.362	41	R
3	0.049	1.004	4.542	42	R
3	-0.097	1.224	4.805	43	R
3	-0.024	1.224	4.878	44	R
3	0.104	1.315	5.035	45	R
3	0.122	1.370	5.093	46	R
3	0.012	1.242	5.261	47	R
3	-0.097	1.114	5.430	48	R
3	-0.225	1.059	5.569	49	R
3	-0.024	1.041	5.771	50	R
3	-0.079	1.004	5.837	51	R
3	-0.024	1.096	5.943	52	R
3	0.012	1.004	6.042	53	R
3	-0.024	0.858	6.192	54	R
3	-0.006	0.767	6.285	55	R
3	-0.006	0.639	6.413	56	G
3	-0.006	0.493	6.559	57	G
3	-0.079	0.274	6.790	58	G
3	-0.152	0.109	6.970	59	G
3	0.195	0.602	7.573	60	R
3	0.158	0.584	7.614	61	R
3	0.177	0.566	7.640	62	R
3	0.177	0.529	7.677	63	R
3	0.268	0.529	7.768	64	R
3	0.268	0.566	7.805	65	R
3	0.286	0.566	7.823	66	R
3	0.359	0.566	7.896	67	R
3	0.414	0.566	7.951	68	R
3	0.359	0.511	8.028	69	R
3	0.305	0.365	8.184	70	R
3	0.268	0.255	8.300	71	R
3	0.268	0.237	8.318	72	R
3	0.323	0.201	8.384	73	R
3	0.359	0.201	8.420	74	R
3	0.232	0.164	8.553	75	R
3	0.232	0.109	8.608	76	R
3	0.177	0.054	8.686	77	R
3	0.341	0.054	8.850	78	R
3	0.341	0.054	8.850	79	R
3	0.341	-0.073	8.978	80	R
3	0.359	-0.220	9.125	81	R
3	0.432	-0.366	9.289	82	R
3	0.451	-0.457	9.382	83	R
3	0.432	-0.457	9.400	84	R
3	0.451	-0.512	9.458	85	R
3	0.396	-0.457	9.535	86	R
3	0.341	-0.402	9.613	87	R
3	0.195	-0.402	9.759	88	R
3	0.177	-0.402	9.777	89	R
3	0.177	-0.512	9.887	90	R
3	0.104	-0.658	10.050	91	R
3	0.031	-0.768	10.182	92	R
3	0.031	-0.768	10.182	93	R
3	0.031	-0.859	10.273	94	R
3	0.031	-1.005	10.420	95	R
3	0.067	-1.261	10.678	96	R
3	0.140	-1.297	10.760	97	R
3	0.213	-1.261	10.841	98	R
3	0.250	-1.261	10.878	99	R
3	0.323	-1.334	10.981	100	R
3	0.286	-1.261	11.063	101	R
3	0.268	-1.188	11.138	102	R
3	0.268	-1.133	11.193	103	R
3	0.268	-1.078	11.248	104	R
3	0.195	-1.023	11.339	105	G
3	0.140	-0.877	11.495	106	G
3	0.031	-0.768	11.650	107	G
3	-0.097	-0.658	11.819	108	G
3	-0.280	-0.548	12.032	109	G
3	-0.572	-0.384	12.367	110	G
3	-0.810	-0.347	12.607	111	R
3	-0.938	-0.585	12.877	112	R
3	-0.554	-0.421	13.294	113	R
3	-0.609	-0.366	13.372	114	R
3	-0.718	-0.402	13.487	115	R
3	-0.791	-0.220	13.684	116	R
3	-0.974	-0.110	13.897	117	R
3	-1.102	-0.055	14.036	118	R
3	-1.266	-0.037	14.202	119	R
3	-1.066	-0.092	14.410	120	R
3	-1.029	0.036	14.543	121	R
3	-0.992	0.146	14.659	122	R
3	-0.956	0.164	14.699	123	R
3	-0.956	0.274	14.809	124	R
3	-0.974	0.383	14.920	125	R
3	-0.992	0.475	15.013	126	R
3	-1.047	0.621	15.169	127	R
3	-1.029	0.986	15.535	128	R
3	-1.047	1.077	15.628	129	R
3	-1.084	1.132	15.694	130	R
3	-1.120	1.169	15.746	131	R
3	-0.846	0.968	16.086	132	S
3	-0.828	1.041	16.161	133	S
3	-0.591	1.041	16.399	134	S
3	-0.408	1.187	16.633	135	S
3	-0.225	1.278	16.837	136	G
3	0.012	1.388	17.098	137	G
3	0.085	1.388	17.171	138	G
3	0.177	1.406	17.265	139	G
3	0.323	1.388	17.412	140	G
3	0.524	1.370	17.614	141	G
3	0.652	1.370	17.741	142	G
3	0.743	1.370	17.833	143	G
3	0.926	1.297	18.030	144	R
3	1.090	1.205	18.218	145	R
3	1.163	1.132	18.321	146	R
3	1.163	1.132	18.321	147	R
3	1.218	1.077	18.398	148	R
3	1.309	1.023	18.505	149	R
3	1.419	1.041	18.616	150	R
3	1.583	1.041	18.781	151	S
3	1.803	1.059	19.001	152	S
3	1.985	1.059	19.183	153	S
3	2.131	1.004	19.339	154	S
3	2.314	0.968	19.526	155	S
3	2.478	0.913	19.699	156	S
3	2.588	0.895	19.810	157	S
3	2.570	0.822	19.885	158	S
3	2.588	0.785	19.926	159	S
3	2.661	0.803	20.001	160	S
3	2.789	0.785	20.131	161	S
3	3.008	0.730	20.357	162	S
3	3.100	0.712	20.450	163	S
3	3.246	0.676	20.600	164	S
3	3.392	0.657	20.748	165	S
3	3.593	0.584	20.962	166	S
3	3.666	0.566	21.037	167	S
3	3.776	0.493	21.169	168	S
3	3.849	0.456	21.250	169	S
3	3.995	0.438	21.398	170	S
3	4.104	0.365	21.529	171	S
3	4.232	0.201	21.738	172	S
3	4.378	0.109	21.910	173	S
3	4.451	0.018	22.027	174	S
3	4.561	-0.147	22.224	175	S
3	4.634	-0.256	22.356	176	S
3	4.762	-0.402	22.550	177	S
3	4.835	-0.494	22.667	178	S
3	4.872	-0.567	22.749	179	S
3	4.945	-0.622	22.840	180	S
3	4.981	-0.658	22.892	181	S
3	5.054	-0.768	23.024	182	S
3	5.237	-0.950	23.282	183	S
3	5.328	-1.005	23.389	184	S
3	5.383	-1.096	23.495	185	S
3	5.493	-1.261	23.693	186	S
3	5.584	-1.370	23.835	187	S
3	5.730	-1.571	24.084	188	S
3	5.785	-1.608	24.150	189	S
3	5.876	-1.754	24.322	190	S
3	5.931	-1.864	24.445	191	S
3	6.041	-2.101	24.706	192	S
3	6.077	-2.174	24.788	193	S
3	6.114	-2.284	24.903	194	S
3	6.132	-2.467	25.087	195	S
3	6.150	-2.558	25.180	196	S
3	6.169	-2.704	25.328	197	S
3	6.187	-2.814	25.439	198	S
3	6.187	-2.923	25.548	199	S
3	6.242	-3.124	25.757	200	S
3	6.242	-3.179	25.811	201	S
3	6.242	-3.325	25.957	202	S
3	6.169	-3.435	26.089	203	S
3	6.150	-3.544	26.200	204	S
3	6.041	-3.727	26.413	205	S
3	5.986	-3.782	26.491	206	S
3	5.895	-3.891	26.634	207	S
3	5.767	-4.092	26.872	208	S
3	5.675	-4.220	27.029	209	S
3	5.511	-4.385	27.261	210	S
3	5.438	-4.458	27.365	211	S
3	5.292	-4.604	27.571	212	S
3	5.164	-4.695	27.729	213	S
3	5.054	-4.823	27.897	214	S
3	5.018	-4.860	27.949	215	S
3	4.908	-5.006	28.131	216	S
3	4.780	-5.134	28.312	217	S
3	4.634	-5.243	28.495	218	S
3	4.543	-5.335	28.624	219	S
3	4.543	-5.444	28.734	220	S
3	4.433	-5.481	28.849	221	S
3	4.269	-5.572	29.037	222	S
3	4.141	-5.663	29.194	223	S
3	4.031	-5.737	29.326	224	S
3	3.885	-5.810	29.490	225	S
3	3.684	-5.883	29.703	226	S
3	3.575	-5.937	29.826	227	S
3	3.447	-5.937	29.954	228	S
3	3.392	-5.956	30.012	229	S
3	3.227	-5.974	30.177	230	S
3	3.045	-5.974	30.360	231	S
3	2.844	-6.084	30.589	232	S
3	2.789	-6.120	30.654	233	S
3	2.679	-6.175	30.777	234	S
3	2.515	-6.212	30.945	235	S
3	2.332	-6.212	31.128	236	S
3	2.113	-6.138	31.359	237	S
3	1.967	-6.065	31.523	238	S
3	1.876	-6.047	31.616	239	S
3	1.803	-6.011	31.697	240	S
3	2.004	-5.937	31.911	241	S
3	1.985	-5.864	31.987	242	S
3	1.894	-5.755	32.129	243	S
3	1.729	-5.536	32.403	244	S
3	1.638	-5.444	32.532	245	S
3	1.583	-5.408	32.598	246	S
3	1.492	-5.298	32.741	247	S
3	1.309	-5.152	32.975	248	S
3	1.236	-5.061	33.092	249	S
3	1.127	-4.860	33.321	250	S
3	1.017	-4.714	33.503	251	S
3	0.962	-4.622	33.610	252	S
3	0.871	-4.403	33.847	253	S
3	0.780	-4.184	34.085	254	S
3	0.670	-4.074	34.240	255	S
3	0.560	-3.910	34.438	256	S
3	0.451	-3.800	34.593	257	S
3	0.341	-3.691	34.748	258	S
3	0.250	-3.544	34.920	259	S
3	0.177	-3.398	35.083	260	S
3	0.067	-3.252	35.266	261	S
3	-0.024	-3.142	35.409	262	S
3	-0.134	-3.015	35.577	263	S
3	-0.280	-2.905	35.760	264	S
3	-0.317	-2.814	35.858	265	S
3	-0.426	-2.668	36.041	266	S
3	-0.517	-2.503	36.229	267	S
3	-0.572	-2.357	36.385	268	S
3	-0.664	-2.211	36.557	269	S
3	-0.700	-2.083	36.690	270	S
3	-0.810	-1.791	37.002	271	S
3	-0.828	-1.718	37.078	272	S
3	-0.828	-1.590	37.206	273	S
3	-0.828	-1.407	37.388	274	S
3	-0.810	-1.279	37.517	275	S
3	-0.810	-1.151	37.645	276	S
3	-0.938	-0.987	37.854	277	S
3	-1.011	-0.914	37.957	278	S
3	-1.029	-0.841	38.032	279	S
3	-1.066	-0.749	38.131	280	S
3	-1.102	-0.530	38.353	281	S
3	-1.102	-0.402	38.481	282	S
3	-1.193	-0.220	38.685	283	S
3	-1.248	-0.110	38.808	284	S
3	-1.340	0.073	39.012	285	S
3	-1.413	0.164	39.129	286	S
3	-1.486	0.347	39.326	287	S
3	-1.559	0.493	39.489	288	S
3	-1.614	0.639	39.645	289	S
3	-1.796	0.895	39.959	290	S
3	-1.888	0.986	40.088	291	S
3	-1.851	1.169	40.275	292	S
3	-1.888	1.205	40.326	293	S
3	-1.942	1.351	40.483	294	S
3	-1.961	1.461	40.594	295	S
3	-1.961	1.534	40.667	296	S
3	-1.961	1.717	40.849	297	S
3	-1.942	1.845	40.979	298	S
3	-1.851	2.064	41.216	299	S
4	1.299	0.875	0.000	0	R
4	1.299	0.875	0.000	1	R
4	1.250	0.875	0.049	2	R
4	1.234	1.022	0.197	3	R
4	1.217	1.038	0.220	4	R
4	1.136	1.071	0.307	5	R
4	1.136	1.071	0.307	6	R
4	1.152	1.038	0.344	7	R
4	1.152	0.957	0.425	8	R
4	1.071	0.843	0.566	9	R
4	1.071	0.875	0.598	10	R
4	1.120	0.843	0.657	11	R
4	1.103	1.071	0.886	12	R
4	1.071	1.218	1.036	13	R
4	1.071	1.250	1.069	14	R
4	1.022	1.332	1.164	15	R
4	1.022	1.332	1.164	16	R
4	0.908	1.364	1.282	17	R
4	1.038	1.283	1.436	18	R
4	1.071	1.299	1.473	19	R
4	1.071	1.299	1.473	20	R
4	1.005	1.120	1.664	21	R
4	0.940	1.038	1.768	22	R
4	0.940	1.006	1.801	23	R
4	0.956	1.055	1.852	24	R
4	0.875	1.120	1.957	25	R
4	0.728	1.169	2.111	26	R
4	0.582	1.185	2.259	27	R
4	0.484	1.169	2.358	28	R
4	0.451	1.152	2.394	29	R
4	0.451	1.120	2.427	30	R
4	0.451	0.989	2.557	31	R
4	0.451	0.875	2.672	32	R
4	0.370	0.745	2.825	33	R
4	0.353	0.680	2.893	34	R
4	0.451	0.778	3.031	35	R
4	0.598	0.778	3.178	36	R
4	0.549	0.826	3.247	37	R
4	0.353	0.794	3.445	38	R
4	0.402	0.761	3.504	39	R
4	0.484	0.843	3.619	40	R
4	0.321	1.022	3.862	41	R
4	0.288	1.152	3.996	42	R
4	0.370	1.234	4.111	43	R
4	0.418	1.283	4.180	44	R
4	0.549	1.348	4.326	45	R
4	0.663	1.397	4.450	46	R
4	0.891	1.430	4.681	47	R
4	0.647	1.234	4.994	48	R
4	0.598	1.136	5.104	49	R
4	0.533	1.006	5.249	50	S
4	0.516	0.892	5.365	51	S
4	0.484	0.680	5.579	52	S
4	0.484	0.549	5.710	53	S
4	0.321	0.223	6.074	54	S
4	0.223	-0.087	6.399	55	S
4	0.223	-0.331	6.643	56	S
4	0.239	-0.429	6.743	57	S
4	0.255	-0.462	6.779	58	S
4	0.255	-0.527	6.844	59	S
4	0.255	-0.608	6.926	60	S
4	0.272	-0.771	7.090	61	R
4	0.288	-0.315	7.546	62	R
4	0.288	-0.266	7.595	63	R
4	0.255	-0.021	7.842	64	R
4	0.174	0.093	7.982	65	R
4	0.076	0.191	8.121	66	R
4	0.027	0.044	8.275	67	R
4	-0.120	-0.119	8.495	68	R
4	-0.217	-0.184	8.612	69	R
4	-0.413	-0.299	8.839	70	R
4	-0.185	-0.054	9.173	71	R
4	0.076	0.109	9.481	72	R
4	0.109	0.109	9.513	73	S
4	0.125	0.093	9.536	74	S
4	0.255	-0.038	9.721	75	S
4	0.337	-0.070	9.809	76	S
4	0.435	-0.119	9.918	77	S
4	0.533	-0.250	10.081	78	S
4	0.647	-0.445	10.308	79	S
4	0.712	-0.494	10.389	80	S
4	0.810	-0.576	10.516	81	S
4	0.875	-0.673	10.634	82	S
4	1.022	-0.869	10.879	83	S
4	1.038	-0.885	10.902	84	S
4	1.136	-1.000	11.052	85	S
4	1.266	-1.146	11.248	86	S
4	1.331	-1.277	11.394	87	S
4	1.103	-1.293	11.623	88	S
4	1.005	-1.244	11.732	89	S
4	0.745	-1.146	12.011	90	S
4	0.630	-1.130	12.126	91	S
4	0.435	-1.130	12.322	92	S
4	0.321	-1.114	12.437	93	S
4	0.125	-1.097	12.633	94	S
4	-0.038	-0.967	12.842	95	S
4	-0.201	-0.918	13.012	96	S
4	-0.348	-0.902	13.160	97	S
4	-0.543	-0.837	13.366	98	S
4	-0.674	-0.788	13.506	99	S
4	-0.120	-1.065	14.125	100	S
4	-0.087	-1.114	14.184	101	S
4	-0.038	-1.179	14.266	102	S
4	-0.022	-1.309	14.397	103	S
4	-0.005	-1.489	14.577	104	S
4	0.027	-1.603	14.696	105	S
4	0.044	-1.815	14.908	106	S
4	-0.005	-2.092	15.190	107	S
4	-0.005	-2.418	15.516	108	S
4	-0.071	-2.614	15.722	109	S
4	-0.152	-2.744	15.876	110	S
4	-0.250	-2.874	16.039	111	S
4	-0.397	-3.037	16.258	112	S
4	-0.462	-3.086	16.340	113	S
4	-0.527	-3.168	16.444	114	S
4	-0.723	-3.396	16.745	115	S
4	-0.804	-3.429	16.833	116	S
4	-0.609	-3.021	17.285	117	S
4	-0.576	-2.956	17.358	118	S
4	-0.543	-2.809	17.508	119	S
4	-0.543	-2.711	17.606	120	S
4	-0.511	-2.483	17.836	121	S
4	-0.658	-2.255	18.108	122	S
4	-0.772	-1.896	18.484	123	S
4	-0.788	-1.815	18.567	124	S
4	-0.804	-1.619	18.763	125	S
4	-0.804	-1.538	18.845	126	S
4	-0.821	-1.342	19.041	127	S
4	-0.837	-1.146	19.238	128	S
4	-0.869	-0.951	19.436	129	S
4	-0.902	-0.690	19.699	130	S
4	-0.918	-0.527	19.863	131	S
4	-0.788	-0.331	20.098	132	S
4	-0.658	-0.152	20.319	133	S
4	-0.658	-0.005	20.466	134	S
4	-0.560	0.191	20.685	135	S
4	-0.478	0.419	20.927	136	S
4	-0.446	0.484	21.000	137	S
4	-0.250	0.712	21.301	138	S
4	-0.201	0.859	21.455	139	S
4	-0.168	0.957	21.559	140	S
4	-0.120	1.104	21.713	141	S
4	0.076	1.316	22.002	142	S
4	0.207	1.397	22.155	143	S
4	0.337	1.527	22.340	144	S
4	0.549	1.674	22.598	145	S
4	0.712	1.805	22.806	146	S
4	0.859	1.919	22.992	147	S
4	1.022	1.984	23.168	148	S
4	1.152	2.098	23.341	149	S
4	1.331	2.180	23.538	150	S
4	1.511	2.310	23.760	151	S
4	1.674	2.440	23.969	152	S
4	1.804	2.489	24.108	153	S
4	1.935	2.489	24.239	154	S
4	2.228	2.457	24.534	155	S
4	2.489	2.440	24.795	156	S
4	2.717	2.440	25.023	157	S
4	2.799	2.440	25.105	158	S
4	2.994	2.440	25.301	159	S
4	3.272	2.440	25.578	160	S
4	2.636	2.392	26.215	161	S
4	2.538	2.277	26.366	162	S
4	2.619	2.196	26.481	163	S
4	2.717	2.147	26.590	164	S
4	2.799	1.984	26.773	165	S
4	2.815	1.788	26.969	166	S
4	2.880	1.642	27.129	167	S
4	2.897	1.430	27.342	168	S
4	2.880	1.218	27.555	169	S
4	2.880	1.120	27.652	170	S
4	2.864	0.843	27.930	171	S
4	2.848	0.663	28.110	172	S
4	2.831	0.468	28.306	173	S
4	2.831	0.337	28.437	174	S
4	2.815	0.125	28.649	175	S
4	2.750	-0.005	28.795	176	S
4	2.701	-0.119	28.919	177	S
4	2.668	-0.315	29.118	178	S
4	2.685	-0.527	29.330	179	S
4	2.685	-0.690	29.493	180	S
4	2.668	-0.869	29.673	181	S
4	2.619	-1.081	29.891	182	S
4	2.505	-1.358	30.191	183	S
4	2.440	-1.554	30.397	184	S
4	2.407	-1.635	30.485	185	S
4	2.391	-1.798	30.649	186	S
4	2.424	-2.124	30.976	187	S
4	2.424	-2.255	31.107	188	S
4	2.391	-2.451	31.305	189	S
4	2.391	-2.646	31.501	190	S
4	2.359	-2.940	31.796	191	S
4	2.342	-3.135	31.992	192	S
4	2.326	-3.298	32.156	193	S
4	2.228	-3.559	32.435	194	S
4	2.163	-3.804	32.688	195	S
4	2.130	-3.983	32.870	196	S
4	2.000	-4.130	33.066	197	S
4	1.853	-4.342	33.324	198	S
4	1.821	-4.570	33.555	199	S
4	1.821	-4.700	33.685	200	S
4	1.821	-4.912	33.897	201	S
4	1.821	-5.189	34.174	202	S
4	1.821	-5.352	34.337	203	S
4	1.837	-5.434	34.420	204	S
4	1.772	-5.662	34.658	205	S
4	1.755	-5.890	34.887	206	S
4	1.755	-6.054	35.050	207	S
4	1.788	-6.298	35.296	208	S
4	1.788	-6.445	35.443	209	S
4	1.739	-6.543	35.552	210	S
4	1.739	-6.624	35.634	211	S
4	1.755	-6.689	35.701	212	S
4	1.755	-6.771	35.783	213	S
4	1.690	-6.771	35.848	214	S
4	1.511	-6.836	36.039	215	S
4	1.446	-6.901	36.131	216	S
4	1.315	-6.950	36.270	217	S
4	1.266	-6.950	36.319	218	S
4	1.038	-6.966	36.548	219	S
4	0.924	-6.999	36.667	220	S
4	0.696	-7.032	36.897	221	S
4	0.451	-7.097	37.150	222	S
4	0.288	-7.081	37.314	223	S
4	0.125	-7.015	37.490	224	S
4	-0.087	-7.015	37.702	225	S
4	-0.315	-7.015	37.930	226	S
4	-0.576	-6.999	38.191	227	S
4	-0.772	-6.999	38.387	228	S
4	-0.772	-6.999	38.387	229	S
4	-1.000	-6.950	38.620	230	S
4	-1.179	-6.918	38.803	231	S
4	-1.342	-6.901	38.966	232	S
4	-1.505	-6.885	39.130	233	S
4	-1.734	-6.820	39.368	234	S
4	-1.880	-6.787	39.518	235	S
4	-1.978	-6.722	39.636	236	S
4	-2.125	-6.624	39.812	237	S
4	-2.255	-6.592	39.946	238	S
4	-2.451	-6.543	40.148	239	S
4	-2.630	-6.494	40.334	240	S
4	-2.810	-6.412	40.531	241	S
4	-3.087	-6.282	40.837	242	S
4	-3.266	-6.200	41.034	243	S
4	-3.429	-6.119	41.216	244	S
4	-3.641	-5.988	41.465	245	S
4	-3.837	-5.907	41.677	246	S
4	-4.000	-5.760	41.897	247	S
4	-4.097	-5.679	42.024	248	S
4	-4.293	-5.548	42.259	249	S
4	-4.424	-5.450	42.422	250	S
4	-4.521	-5.352	42.560	251	S
4	-4.603	-5.271	42.676	252	S
4	-4.831	-5.043	42.998	253	S
4	-4.978	-4.863	43.230	254	S
4	-5.271	-4.586	43.634	255	S
4	-5.304	-4.521	43.707	256	S
4	-5.369	-4.456	43.799	257	S
4	-5.451	-4.309	43.967	258	S
4	-5.516	-4.195	44.098	259	S
4	-5.614	-4.016	44.303	260	S
4	-5.711	-3.836	44.507	261	S
4	-5.793	-3.738	44.634	262	S
4	-5.907	-3.608	44.807	263	S
4	-6.021	-3.429	45.020	264	S
4	-6.103	-3.315	45.160	265	S
4	-6.135	-3.168	45.311	266	S
4	-6.217	-3.005	45.493	267	S
4	-6.347	-2.728	45.799	268	S
4	-6.461	-2.516	46.040	269	S
4	-6.527	-2.336	46.231	270	S
4	-6.592	-2.076	46.500	271	S
4	-6.657	-1.847	46.737	272	S
4	-6.690	-1.635	46.951	273	S
4	-6.771	-1.391	47.209	274	S
4	-6.771	-1.146	47.454	275	S
4	-6.755	-0.967	47.634	276	S
4	-6.755	-0.706	47.895	277	S
4	-6.771	-0.657	47.946	278	S
4	-6.836	-0.380	48.231	279	S
4	-6.869	-0.299	48.319	280	S
4	-6.869	-0.119	48.498	281	S
4	-6.853	0.125	48.743	282	S
4	-6.836	0.305	48.923	283	S
4	-6.820	0.566	49.185	284	S
4	-6.804	0.729	49.348	285	S
4	-6.804	0.761	49.381	286	S
4	-6.804	1.038	49.658	287	S
4	-6.804	1.169	49.789	288	S
4	-6.722	1.364	50.001	289	S
4	-6.641	1.593	50.243	290	S
4	-6.624	1.707	50.358	291	S
4	-6.576	1.837	50.497	292	S
4	-6.527	1.951	50.622	293	S
4	-6.413	2.098	50.807	294	S
4	-6.331	2.228	50.961	295	S
4	-6.282	2.473	51.211	296	S
4	-6.233	2.636	51.381	297	S
4	-6.135	2.815	51.585	298	S
4	-6.038	2.995	51.789	299	S
5	0.826	0.262	0.000	0	R
5	0.855	0.291	0.041	1	R
5	0.812	0.334	0.102	2	R
5	0.768	0.334	0.145	3	R
5	0.754	0.262	0.219	4	R
5	0.754	0.262	0.219	5	R
5	0.480	0.277	0.494	6	R
5	0.422	0.291	0.553	7	R
5	0.364	0.349	0.635	8	R
5	0.350	0.305	0.680	9	R
5	0.350	0.363	0.738	10	R
5	0.350	0.363	0.738	11	R
5	0.278	0.464	0.862	12	R
5	0.076	0.580	1.095	13	R
5	-0.083	0.623	1.259	14	R
5	-0.141	0.637	1.319	15	R
5	-0.300	0.522	1.515	16	R
5	-0.256	0.551	1.567	17	R
5	-0.199	0.522	1.632	18	R
5	-0.199	0.464	1.690	19	R
5	-0.199	0.305	1.848	20	R
5	-0.213	0.233	1.922	21	R
5	-0.199	0.204	1.954	22	R
5	-0.112	0.320	2.099	23	R
5	-0.025	0.507	2.305	24	R
5	0.003	0.695	2.495	25	R
5	-0.069	0.767	2.597	26	R
5	-0.141	0.738	2.675	27	R
5	-0.069	0.637	2.799	28	R
5	-0.098	0.767	2.932	29	R
5	-0.083	0.825	2.991	30	R
5	-0.112	0.839	3.024	31	R
5	-0.184	0.782	3.116	32	R
5	-0.141	0.738	3.177	33	R
5	0.061	0.681	3.388	34	R
5	0.047	0.637	3.433	35	R
5	-0.141	0.623	3.621	36	R
5	0.003	0.652	3.769	37	R
5	0.047	0.782	3.905	38	R
5	0.104	0.782	3.963	39	R
5	0.076	0.854	4.041	40	R
5	0.047	0.912	4.105	41	R
5	0.032	1.027	4.222	42	R
5	0.032	1.027	4.222	43	R
5	0.018	1.027	4.236	44	R
5	-0.112	1.085	4.378	45	R
5	-0.040	0.912	4.566	46	R
5	0.119	0.695	4.834	47	R
5	0.133	0.825	4.965	48	R
5	0.148	0.955	5.096	49	R
5	0.206	1.143	5.292	50	R
5	0.292	1.272	5.448	51	S
5	0.364	1.359	5.561	52	S
5	0.451	1.676	5.890	53	S
5	0.480	1.792	6.009	54	S
5	0.566	2.124	6.352	55	S
5	0.566	2.254	6.482	56	S
5	0.595	2.470	6.700	57	S
5	0.624	2.672	6.905	58	S
5	0.682	2.817	7.060	59	S
5	0.725	2.932	7.183	60	S
5	0.797	3.149	7.411	61	R
5	0.826	3.235	7.503	62	R
5	0.841	3.336	7.605	63	R
5	0.884	3.481	7.755	64	R
5	0.913	3.639	7.917	65	R
5	0.913	3.711	7.989	66	R
5	0.970	3.870	8.158	67	R
5	0.970	3.928	8.216	68	R
5	0.970	4.015	8.302	69	R
5	0.985	4.188	8.476	70	R
5	0.956	4.231	8.528	71	R
5	0.869	4.346	8.672	72	R
5	0.711	4.462	8.869	73	R
5	0.610	4.650	9.082	74	R
5	0.552	4.736	9.186	75	R
5	0.537	4.707	9.218	76	R
5	1.115	4.173	10.005	77	R
5	1.158	4.159	10.050	78	R
5	1.360	4.000	10.307	79	R
5	1.360	3.928	10.379	80	R
5	1.346	3.625	10.683	81	R
5	1.389	3.495	10.820	82	R
5	1.504	3.394	10.973	83	R
5	1.649	3.307	11.141	84	R
5	1.793	3.163	11.345	85	R
5	1.981	3.120	11.538	86	R
5	2.082	3.033	11.671	87	R
5	2.168	2.975	11.775	88	R
5	2.240	2.903	11.877	89	R
5	2.414	2.687	12.154	90	R
5	2.515	2.629	12.271	91	R
5	2.587	2.557	12.373	92	R
5	2.659	2.456	12.497	93	R
5	2.774	2.239	12.742	94	R
5	2.890	2.340	12.896	95	R
5	2.933	2.369	12.948	96	R
5	3.121	2.369	13.135	97	R
5	3.207	2.413	13.232	98	R
5	3.453	2.456	13.481	99	R
5	3.525	2.340	13.618	100	R
5	3.583	2.384	13.690	101	R
5	3.655	2.456	13.792	102	R
5	3.741	2.514	13.896	103	R
5	3.799	2.571	13.977	104	R
5	3.900	2.687	14.131	105	R
5	4.045	2.788	14.307	106	R
5	4.174	2.874	14.463	107	R
5	4.218	2.918	14.524	108	R
5	4.319	3.004	14.657	109	R
5	4.391	3.062	14.750	110	R
5	4.449	3.105	14.822	111	R
5	3.915	2.600	15.557	112	R
5	3.842	2.600	15.629	113	R
5	3.640	2.485	15.862	114	R
5	3.756	2.326	16.058	115	R
5	4.016	2.239	16.332	116	S
5	4.146	2.095	16.526	117	S
5	4.348	2.023	16.741	118	S
5	4.521	1.879	16.966	119	S
5	4.636	1.835	17.090	120	S
5	4.781	1.835	17.234	121	S
5	4.925	1.806	17.381	122	S
5	5.069	1.792	17.526	123	S
5	5.387	1.821	17.845	124	S
5	5.473	1.806	17.933	125	S
5	5.618	1.806	18.077	126	S
5	5.762	1.749	18.232	127	S
5	5.820	1.662	18.337	128	S
5	5.863	1.561	18.446	129	S
5	5.820	1.835	18.724	130	S
5	5.978	1.792	18.889	131	S
5	6.224	1.806	19.134	132	S
5	6.310	1.893	19.257	133	S
5	6.455	1.936	19.408	134	S
5	6.527	2.023	19.520	135	S
5	6.585	2.124	19.637	136	S
5	6.599	2.182	19.696	137	S
5	6.585	2.268	19.784	138	S
5	6.570	2.456	19.972	139	S
5	6.469	2.615	20.160	140	S
5	6.354	2.802	20.381	141	S
5	6.325	2.918	20.500	142	S
5	6.180	3.091	20.725	143	S
5	6.123	3.250	20.894	144	S
5	6.065	3.351	21.010	145	S
5	5.950	3.524	21.218	146	S
5	5.892	3.654	21.361	147	S
5	5.748	3.870	21.621	148	S
5	5.690	3.957	21.725	149	S
5	5.603	4.072	21.869	150	S
5	5.473	4.217	22.063	151	S
5	5.315	4.375	22.288	152	S
5	5.271	4.433	22.360	153	S
5	5.112	4.491	22.529	154	S
5	5.026	4.549	22.633	155	S
5	4.954	4.606	22.725	156	S
5	4.853	4.707	22.868	157	S
5	4.809	4.779	22.952	158	S
5	4.723	4.895	23.097	159	S
5	4.492	5.140	23.434	160	S
5	4.348	5.256	23.619	161	S
5	4.232	5.414	23.815	162	S
5	4.174	5.458	23.887	163	S
5	4.088	5.544	24.009	164	S
5	4.016	5.645	24.134	165	S
5	3.987	5.674	24.174	166	S
5	3.900	5.732	24.278	167	S
5	3.741	5.862	24.484	168	S
5	3.525	5.992	24.736	169	S
5	3.323	6.165	25.002	170	S
5	3.193	6.237	25.151	171	S
5	3.106	6.237	25.237	172	S
5	3.063	6.208	25.289	173	S
5	3.020	6.194	25.335	174	S
5	3.005	6.194	25.349	175	S
5	2.875	6.237	25.486	176	S
5	2.717	6.280	25.651	177	S
5	2.601	6.353	25.787	178	S
5	2.298	6.468	26.111	179	S
5	2.154	6.497	26.259	180	S
5	2.053	6.526	26.364	181	S
5	1.851	6.555	26.568	182	S
5	1.663	6.598	26.760	183	S
5	1.432	6.656	26.998	184	S
5	1.375	6.482	27.181	185	S
5	1.302	6.425	27.273	186	S
5	1.187	6.454	27.392	187	S
5	1.158	6.497	27.444	188	S
5	1.014	6.555	27.600	189	S
5	0.855	6.569	27.759	190	S
5	0.595	6.511	28.025	191	S
5	0.364	6.396	28.284	192	S
5	0.206	6.309	28.464	193	S
5	0.119	6.237	28.577	194	S
5	0.047	6.136	28.701	195	S
5	-0.011	6.006	28.843	196	S
5	-0.098	5.847	29.024	197	S
5	-0.199	5.732	29.178	198	S
5	-0.285	5.631	29.311	199	S
5	-0.430	5.530	29.487	200	S
5	-0.473	5.487	29.548	201	S
5	-0.531	5.429	29.630	202	S
5	-0.718	5.313	29.850	203	S
5	-0.819	5.256	29.966	204	S
5	-0.920	5.126	30.131	205	S
5	-1.036	5.054	30.267	206	S
5	-1.122	4.967	30.390	207	S
5	-1.194	4.938	30.467	208	S
5	-1.295	4.794	30.643	209	S
5	-1.382	4.664	30.800	210	S
5	-1.555	4.448	31.077	211	S
5	-1.627	4.303	31.238	212	S
5	-1.685	4.245	31.320	213	S
5	-1.714	4.072	31.495	214	S
5	-1.815	3.957	31.649	215	S
5	-1.858	3.885	31.733	216	S
5	-1.988	3.726	31.938	217	S
5	-2.161	3.654	32.126	218	S
5	-2.234	3.610	32.210	219	S
5	-2.291	3.596	32.269	220	S
5	-2.464	3.437	32.504	221	S
5	-2.537	3.380	32.597	222	S
5	-2.652	3.307	32.733	223	S
5	-2.739	3.206	32.866	224	S
5	-2.811	3.091	33.002	225	S
5	-2.984	2.874	33.279	226	S
5	-3.201	2.687	33.566	227	S
5	-3.244	2.615	33.650	228	S
5	-3.287	2.600	33.696	229	S
5	-3.287	2.485	33.811	230	S
5	-3.403	2.441	33.934	231	S
5	-3.475	2.441	34.006	232	S
5	-3.605	2.398	34.143	233	S
5	-3.807	2.254	34.392	234	S
5	-3.965	2.095	34.616	235	S
5	-4.009	1.965	34.753	236	S
5	-4.038	1.907	34.818	237	S
5	-4.066	1.778	34.951	238	S
5	-4.139	1.604	35.138	239	S
5	-4.254	1.474	35.312	240	S
5	-4.355	1.272	35.538	241	S
5	-4.427	1.200	35.640	242	S
5	-4.586	0.969	35.920	243	S
5	-4.629	0.940	35.972	244	S
5	-4.644	0.926	35.993	245	S
5	-4.644	0.897	36.022	246	S
5	-4.586	0.782	36.151	247	S
5	-4.499	0.580	36.371	248	S
5	-4.413	0.450	36.527	249	S
5	-4.384	0.406	36.579	250	S
5	-4.297	0.219	36.785	251	S
5	-4.240	0.002	37.009	252	S
5	-4.167	-0.185	37.210	253	S
5	-4.167	-0.243	37.268	254	S
5	-4.182	-0.459	37.485	255	S
5	-4.139	-0.575	37.608	256	S
5	-4.139	-0.662	37.695	257	S
5	-4.110	-0.777	37.814	258	S
5	-4.066	-0.921	37.965	259	S
5	-4.023	-0.950	38.017	260	S
5	-3.937	-1.008	38.121	261	S
5	-3.749	-1.138	38.349	262	S
5	-3.475	-1.297	38.666	263	S
5	-3.345	-1.412	38.840	264	S
5	-3.229	-1.513	38.993	265	S
5	-3.157	-1.585	39.095	266	S
5	-3.085	-1.614	39.173	267	S
5	-2.955	-1.701	39.329	268	S
5	-2.825	-1.715	39.460	269	S
5	-2.638	-1.816	39.673	270	S
5	-2.378	-1.874	39.939	271	S
5	-2.291	-1.888	40.027	272	S
5	-2.161	-1.960	40.175	273	S
5	-2.075	-1.989	40.267	274	S
5	-2.017	-1.989	40.324	275	S
5	-1.887	-1.975	40.455	276	S
5	-2.176	-1.758	40.816	277	S
5	-2.320	-1.758	40.960	278	S
5	-2.421	-1.657	41.103	279	S
5	-2.479	-1.499	41.272	280	S
5	-2.551	-1.369	41.420	281	S
5	-2.623	-1.138	41.662	282	S
5	-2.739	-0.965	41.871	283	S
5	-2.796	-0.820	42.026	284	S
5	-2.811	-0.791	42.058	285	S
5	-2.883	-0.618	42.246	286	S
5	-2.897	-0.517	42.348	287	S
5	-2.955	-0.358	42.517	288	S
5	-3.056	-0.171	42.730	289	S
5	-3.157	-0.055	42.883	290	R
5	-3.258	0.089	43.060	291	R
5	-3.403	0.176	43.228	292	R
5	-3.518	0.262	43.372	293	R
5	-3.547	0.291	43.413	294	R
5	-3.359	-0.301	44.034	295	R
5	-3.388	-0.257	44.086	296	R
5	-2.883	-0.561	44.675	297	R
5	-2.739	-0.561	44.819	298	R
5	-2.681	-0.604	44.891	299	R
6	0.001	-0.207	0.000	0	R
6	0.016	-0.265	0.060	1	R
6	0.030	-0.294	0.092	2	R
6	0.030	-0.279	0.107	3	R
6	-0.028	-0.250	0.171	4	R
6	0.016	-0.308	0.244	5	R
6	0.088	-0.294	0.318	6	R
6	0.132	-0.308	0.364	7	R
6	0.045	-0.279	0.455	8	R
6	0.016	-0.221	0.520	9	R
6	0.016	-0.207	0.535	10	R
6	0.088	-0.221	0.609	11	R
6	0.204	-0.178	0.732	12	R
6	0.378	-0.076	0.934	13	R
6	0.349	-0.019	0.998	14	R
6	0.349	0.010	1.027	15	R
6	0.349	0.068	1.085	16	R
6	0.305	0.286	1.307	17	R
6	0.291	0.358	1.381	18	R
6	0.349	0.155	1.592	19	R
6	0.363	0.155	1.607	20	R
6	0.334	0.126	1.648	21	R
6	0.305	-0.019	1.795	22	R
6	0.276	-0.120	1.901	23	R
6	0.407	-0.265	2.096	24	R
6	0.465	-0.352	2.200	25	R
6	0.508	-0.192	2.366	26	R
6	0.320	-0.120	2.567	27	R
6	0.248	-0.033	2.681	28	R
6	0.378	-0.178	2.876	29	R
6	0.552	-0.047	3.093	30	R
6	0.639	-0.019	3.185	31	R
6	0.639	0.025	3.228	32	R
6	0.726	0.126	3.362	33	R
6	0.711	0.068	3.421	34	R
6	0.668	-0.004	3.506	35	R
6	0.610	-0.134	3.649	36	R
6	0.610	-0.192	3.707	37	R
6	0.566	0.170	4.072	38	G
6	0.523	0.184	4.117	39	G
6	0.523	0.271	4.204	40	G
6	0.523	0.416	4.349	41	G
6	0.508	0.445	4.382	42	G
6	0.421	0.576	4.538	43	G
6	0.363	0.692	4.668	44	G
6	0.276	0.779	4.791	45	G
6	0.190	0.909	4.948	46	G
6	0.146	0.967	5.020	47	R
6	0.334	0.808	5.267	48	R
6	0.392	0.822	5.327	49	R
6	0.349	0.735	5.424	50	S
6	0.334	0.677	5.484	51	S
6	0.291	0.474	5.691	52	S
6	0.291	0.387	5.778	53	S
6	0.305	0.141	6.025	54	S
6	0.320	0.025	6.142	55	S
6	0.320	-0.207	6.374	56	S
6	0.349	-0.279	6.452	57	S
6	0.508	-0.482	6.710	58	S
6	0.552	-0.526	6.771	59	S
6	0.639	-0.540	6.859	60	S
6	0.827	-0.584	7.053	61	S
6	0.407	-0.308	7.555	62	S
6	0.349	-0.337	7.620	63	S
6	0.233	-0.410	7.757	64	S
6	0.421	-0.395	7.946	65	S
6	0.450	-0.294	8.051	66	S
6	0.494	-0.105	8.245	67	S
6	0.508	0.039	8.390	68	S
6	0.552	0.213	8.569	69	S
6	0.537	0.329	8.686	70	S
6	0.479	0.489	8.856	71	S
6	0.436	0.677	9.049	72	S
6	0.378	0.822	9.205	73	S
6	0.262	0.981	9.403	74	S
6	0.175	1.083	9.536	75	S
6	0.016	1.184	9.725	76	S
6	-0.173	1.286	9.939	77	S
6	0.248	1.039	10.426	78	R
6	0.334	1.097	10.531	79	R
6	0.363	1.126	10.572	80	R
6	0.436	1.242	10.708	81	R
6	0.508	1.358	10.845	82	R
6	0.639	1.474	11.020	83	R
6	0.639	1.532	11.078	84	R
6	0.697	1.677	11.234	85	R
6	0.740	1.764	11.331	86	R
6	0.610	1.373	11.743	87	R
6	0.479	1.257	11.918	88	R
6	0.436	1.257	11.961	89	R
6	0.436	1.329	12.034	90	R
6	0.450	1.358	12.066	91	S
6	0.334	1.213	12.252	92	S
6	0.233	1.141	12.377	93	S
6	0.262	1.025	12.496	94	S
6	0.248	0.822	12.699	95	S
6	0.204	0.764	12.772	96	S
6	0.175	0.721	12.824	97	S
6	0.175	0.518	13.027	98	S
6	0.190	0.416	13.130	99	S
6	0.233	0.257	13.295	100	G
6	0.334	0.068	13.509	101	G
6	0.392	-0.091	13.678	102	G
6	0.508	-0.250	13.875	103	G
6	0.566	-0.366	14.005	104	G
6	0.566	-0.540	14.179	105	G
6	0.595	-0.700	14.341	106	G
6	0.624	-0.787	14.433	107	G
6	0.653	-0.975	14.623	108	G
6	0.726	-1.163	14.825	109	G
6	0.711	-1.236	14.899	110	G
6	0.624	-1.424	15.107	111	G
6	0.624	-1.439	15.121	112	G
6	0.682	-1.163	15.402	113	R
6	0.682	-1.163	15.402	114	R
6	0.769	-0.961	15.623	115	R
6	0.842	-0.758	15.839	116	R
6	0.929	-0.700	15.943	117	R
6	1.016	-0.598	16.077	118	R
6	1.190	-0.526	16.265	119	R
6	1.291	-0.453	16.390	120	R
6	1.088	-0.569	16.624	121	R
6	0.784	-0.772	16.989	122	R
6	0.755	-0.714	17.054	123	R
6	0.697	-0.642	17.147	124	S
6	0.668	-0.555	17.239	125	S
6	0.653	-0.337	17.456	126	S
6	0.595	-0.004	17.795	127	S
6	0.508	0.199	18.015	128	S
6	0.494	0.431	18.248	129	S
6	0.494	0.518	18.335	130	S
6	0.421	0.677	18.510	131	S
6	0.320	0.851	18.711	132	S
6	0.320	1.025	18.885	133	S
6	0.248	1.199	19.074	134	S
6	0.219	1.315	19.193	135	S
6	0.132	1.532	19.427	136	S
6	0.103	1.648	19.547	137	S
6	0.074	1.909	19.809	138	S
6	-0.013	2.097	20.017	139	S
6	-0.057	2.271	20.196	140	S
6	-0.182	2.523	20.477	141	S
6	-0.182	2.614	20.568	142	S
6	-0.237	2.760	20.724	143	S
6	-0.292	2.797	20.790	144	S
6	-0.292	2.797	20.790	145	S
6	-0.292	2.961	20.954	146	R
6	-0.292	2.979	20.973	147	R
6	0.073	2.249	21.790	148	R
6	0.165	2.230	21.883	149	R
6	0.274	2.267	21.998	150	R
6	0.347	2.395	22.145	151	R
6	0.457	2.468	22.277	152	R
6	0.767	2.650	22.637	153	R
6	0.877	2.705	22.760	154	R
6	0.914	2.742	22.812	155	R
6	0.311	2.340	23.536	156	R
6	0.274	2.431	23.634	157	R
6	0.347	2.504	23.738	158	R
6	0.439	2.596	23.867	159	S
6	0.530	2.760	24.055	160	S
6	0.603	3.016	24.321	161	S
6	0.621	3.308	24.614	162	S
6	0.621	3.436	24.741	163	S
6	0.621	3.582	24.888	164	S
6	0.621	3.655	24.961	165	S
6	0.621	3.783	25.088	166	S
6	0.621	3.856	25.161	167	S
6	0.621	3.966	25.271	168	S
6	0.658	4.093	25.404	169	S
6	0.640	4.148	25.462	170	S
6	0.621	4.331	25.645	171	S
6	0.585	4.148	25.832	172	S
6	0.658	4.112	25.913	173	S
6	0.804	4.057	26.069	174	S
6	0.987	4.002	26.260	175	S
6	1.041	4.002	26.315	176	S
6	1.279	4.075	26.563	177	S
6	1.407	4.148	26.711	178	S
6	1.571	4.240	26.899	179	S
6	1.662	4.313	27.016	180	S
6	1.717	4.404	27.122	181	S
6	1.772	4.459	27.199	182	S
6	1.845	4.587	27.347	183	S
6	1.900	4.806	27.573	184	S
6	1.936	4.970	27.741	185	S
6	2.009	5.208	27.989	186	S
6	2.083	5.445	28.238	187	S
6	2.046	5.573	28.371	188	S
6	2.009	5.664	28.469	189	S
6	2.009	5.847	28.652	190	S
6	2.083	6.103	28.918	191	S
6	2.083	6.322	29.137	192	S
6	2.083	6.395	29.210	193	S
6	2.046	6.413	29.251	194	S
6	2.046	6.596	29.434	195	S
6	1.991	6.650	29.511	196	S
6	1.955	6.705	29.577	197	S
6	1.790	6.833	29.785	198	S
6	1.681	6.888	29.908	199	S
6	1.571	6.943	30.030	200	S
6	1.352	6.979	30.252	201	S
6	1.169	6.997	30.436	202	S
6	0.987	6.997	30.619	203	S
6	0.932	6.997	30.673	204	S
6	1.206	6.943	30.953	205	S
6	1.261	6.924	31.011	206	S
6	1.206	6.943	31.068	207	S
6	1.133	6.943	31.141	208	S
6	0.932	7.016	31.355	209	S
6	0.859	7.016	31.428	210	S
6	0.731	6.943	31.575	211	S
6	0.749	6.961	31.601	212	S
6	0.749	7.052	31.693	213	S
6	0.731	7.071	31.718	214	S
6	0.676	7.107	31.784	215	S
6	0.640	7.180	31.866	216	S
6	0.640	7.180	31.866	217	S
6	0.694	7.089	31.972	218	S
6	0.676	7.089	31.991	219	S
6	0.658	7.089	32.009	220	S
6	0.603	7.107	32.067	221	S
6	0.274	7.071	32.398	222	S
6	0.311	7.034	32.449	223	S
6	0.347	7.071	32.501	224	S
6	0.475	7.107	32.634	225	S
6	0.512	7.125	32.675	226	S
6	0.621	7.125	32.784	227	S
6	0.621	7.125	32.784	228	S
6	0.220	7.162	33.188	229	S
6	0.037	7.180	33.371	230	S
6	-0.347	7.162	33.755	231	S
6	-0.602	7.089	34.021	232	S
6	-0.712	7.071	34.132	233	S
6	-0.803	7.071	34.224	234	S
6	-0.968	7.016	34.397	235	S
6	-1.114	6.997	34.544	236	S
6	-1.242	6.979	34.673	237	S
6	-1.479	6.961	34.911	238	S
6	-1.534	6.924	34.977	239	S
6	-1.534	6.924	34.977	240	S
6	-1.552	6.906	35.003	241	S
6	-1.753	6.888	35.205	242	S
6	-1.899	6.833	35.361	243	S
6	-1.954	6.833	35.416	244	S
6	-1.954	6.833	35.416	245	S
6	-1.954	6.833	35.416	246	S
6	-2.064	6.815	35.527	247	S
6	-2.228	6.778	35.695	248	S
6	-2.429	6.742	35.899	249	S
6	-2.575	6.650	36.072	250	S
6	-2.630	6.614	36.138	251	S
6	-2.721	6.614	36.229	252	S
6	-2.776	6.577	36.295	253	S
6	-2.264	6.632	36.809	254	S
6	-2.191	6.669	36.891	255	S
6	-2.064	6.687	37.020	256	S
6	-2.064	6.687	37.020	257	S
6	-2.045	6.577	37.131	258	S
6	-2.100	6.504	37.222	259	S
6	-2.118	6.486	37.248	260	S
6	-2.173	6.413	37.339	261	S
6	-2.338	6.249	37.572	262	S
6	-2.520	6.212	37.758	263	S
6	-2.648	6.212	37.886	264	S
6	-2.758	6.285	38.018	265	S
6	-2.849	6.303	38.111	266	S
6	-2.959	6.322	38.222	267	S
6	-3.105	6.303	38.369	268	S
6	-3.306	6.176	38.607	269	S
6	-3.506	6.066	38.836	270	S
6	-3.561	6.029	38.902	271	S
6	-3.634	5.975	38.993	272	S
6	-3.908	5.902	39.277	273	S
6	-4.054	5.829	39.440	274	S
6	-4.201	5.737	39.613	275	S
6	-4.219	5.737	39.631	276	S
6	-4.310	5.628	39.774	277	S
6	-4.438	5.536	39.931	278	S
6	-4.566	5.463	40.078	279	S
6	-4.621	5.427	40.144	280	S
6	-4.785	5.317	40.341	281	S
6	-4.949	5.189	40.550	282	S
6	-5.114	4.988	40.809	283	S
6	-5.223	4.879	40.964	284	S
6	-5.333	4.733	41.147	285	S
6	-5.406	4.660	41.250	286	S
6	-5.516	4.477	41.463	287	S
6	-5.625	4.331	41.646	288	S
6	-5.735	4.240	41.788	289	S
6	-5.826	4.093	41.961	290	S
6	-5.899	3.947	42.124	291	S
6	-5.972	3.746	42.338	292	S
6	-6.100	3.545	42.576	293	S
6	-6.173	3.381	42.756	294	S
6	-6.246	3.217	42.936	295	S
6	-6.337	3.034	43.140	296	S
6	-6.374	2.979	43.206	297	S
6	-6.374	2.979	43.206	298	S
6	-6.374	2.979	43.206	299	S
7	0.160	-0.096	0.000	0	R
7	0.102	-0.096	0.058	1	R
7	0.088	-0.154	0.117	2	R
7	0.088	-0.067	0.203	3	R
7	0.088	0.062	0.333	4	R
7	0.160	-0.082	0.494	5	R
7	0.361	-0.111	0.698	6	R
7	0.390	-0.010	0.803	7	R
7	0.448	0.134	0.958	8	R
7	0.419	0.091	1.010	9	R
7	0.390	0.019	1.087	10	R
7	0.347	0.134	1.210	11	R
7	0.275	0.149	1.284	12	R
7	0.203	0.177	1.361	13	R
7	0.160	0.177	1.404	14	R
7	0.260	0.350	1.605	15	R
7	0.289	0.048	1.908	16	R
7	0.289	0.048	1.908	17	R
7	-0.013	-0.125	2.257	18	R
7	-0.056	-0.211	2.353	19	R
7	-0.013	-0.298	2.450	20	R
7	0.174	-0.226	2.651	21	R
7	0.217	-0.255	2.702	22	R
7	0.088	-0.298	2.839	23	R
7	0.016	-0.125	3.026	24	R
7	0.188	-0.111	3.200	25	R
7	0.390	-0.053	3.409	26	R
7	0.520	0.033	3.565	27	R
7	0.361	-0.096	3.770	28	R
7	0.332	-0.168	3.847	29	R
7	0.664	-0.283	4.198	30	R
7	0.736	-0.298	4.272	31	R
7	0.736	-0.240	4.329	32	R
7	0.736	-0.139	4.430	33	R
7	0.793	-0.082	4.512	34	R
7	0.678	-0.197	4.675	35	R
7	0.649	-0.139	4.739	36	R
7	0.721	0.091	4.980	37	G
7	0.678	0.221	5.117	38	G
7	0.692	0.379	5.276	39	G
7	0.649	0.552	5.454	40	G
7	0.592	0.624	5.546	41	G
7	0.520	0.696	5.648	42	G
7	0.419	0.854	5.836	43	G
7	0.246	0.898	6.014	44	R
7	0.203	0.926	6.066	45	R
7	0.592	0.523	6.626	46	R
7	0.635	0.480	6.687	47	R
7	0.692	0.293	6.883	48	R
7	0.779	0.048	7.143	49	R
7	0.836	-0.010	7.224	50	R
7	0.808	0.048	7.289	51	R
7	0.606	0.365	7.664	52	G
7	0.563	0.422	7.736	53	G
7	0.505	0.696	8.016	54	G
7	0.347	0.840	8.230	55	G
7	0.260	0.984	8.398	56	G
7	0.131	1.099	8.572	57	G
7	0.073	1.171	8.664	58	G
7	0.030	1.315	8.814	59	R
7	0.361	0.710	9.504	60	R
7	0.491	0.624	9.660	61	R
7	0.505	0.595	9.692	62	G
7	0.505	0.494	9.793	63	G
7	0.462	0.293	9.999	64	G
7	0.404	0.149	10.154	65	G
7	0.347	-0.024	10.336	66	G
7	0.289	-0.183	10.505	67	G
7	0.217	-0.312	10.653	68	S
7	0.174	-0.370	10.725	69	S
7	0.102	-0.471	10.849	70	S
7	-0.157	-0.759	11.236	71	S
7	-0.229	-0.845	11.349	72	S
7	-0.359	-0.975	11.532	73	S
7	-0.460	-1.076	11.675	74	S
7	-0.532	-1.148	11.777	75	S
7	-0.575	-1.176	11.829	76	S
7	-0.618	-1.407	12.063	77	S
7	-0.719	-1.536	12.227	78	S
7	-0.748	-1.608	12.305	79	R
7	-0.085	-1.004	13.202	80	R
7	-0.042	-0.932	13.286	81	R
7	0.001	-0.888	13.347	82	R
7	0.059	-0.831	13.428	83	R
7	0.376	-0.831	13.745	84	R
7	0.534	-0.845	13.904	85	R
7	0.664	-0.903	14.046	86	R
7	0.361	-0.888	14.349	87	R
7	0.174	-0.816	14.550	88	R
7	0.145	-0.759	14.614	89	R
7	0.174	-0.571	14.804	90	S
7	0.217	-0.341	15.038	91	S
7	0.275	-0.096	15.289	92	S
7	0.289	0.033	15.420	93	S
7	0.390	0.264	15.671	94	S
7	0.332	0.394	15.813	95	S
7	0.332	0.595	16.015	96	S
7	0.332	0.682	16.101	97	S
7	0.304	0.840	16.262	98	S
7	0.289	1.013	16.436	99	S
7	0.289	1.142	16.565	100	S
7	0.332	1.272	16.702	101	S
7	0.361	1.445	16.877	102	S
7	0.376	1.675	17.108	103	S
7	0.376	1.733	17.166	104	S
7	0.520	1.949	17.425	105	S
7	0.534	2.064	17.542	106	S
7	0.620	2.223	17.722	107	S
7	0.721	2.352	17.886	108	S
7	0.779	2.453	18.002	109	S
7	0.404	1.690	18.853	110	R
7	0.318	1.791	18.985	111	R
7	0.304	1.531	19.245	112	R
7	0.275	1.459	19.323	113	R
7	0.030	1.301	19.614	114	R
7	-0.200	1.243	19.852	115	R
7	-0.316	1.214	19.970	116	R
7	-0.402	1.214	20.057	117	R
7	-0.460	1.186	20.121	118	R
7	0.332	1.258	20.917	119	R
7	0.376	1.286	20.969	120	R
7	0.232	1.286	21.113	121	R
7	0.203	1.186	21.217	122	R
7	0.131	1.099	21.330	123	R
7	-0.028	1.056	21.494	124	R
7	-0.028	1.056	21.494	125	R
7	0.073	0.984	21.618	126	R
7	0.088	0.797	21.806	127	S
7	0.059	0.581	22.024	128	S
7	0.059	0.466	22.139	129	S
7	0.044	0.278	22.327	130	S
7	0.088	0.105	22.505	131	S
7	0.102	-0.125	22.736	132	S
7	0.030	-0.269	22.897	133	S
7	0.001	-0.442	23.072	134	S
7	0.001	-0.528	23.158	135	S
7	-0.143	-0.715	23.395	136	S
7	-0.229	-0.831	23.539	137	S
7	-0.402	-0.975	23.764	138	S
7	-0.474	-1.119	23.925	139	S
7	-0.517	-1.234	24.048	140	S
7	-0.705	-1.306	24.248	141	S
7	-0.733	-1.378	24.326	142	S
7	-0.921	-1.508	24.554	143	S
7	-1.036	-1.536	24.672	144	S
7	-1.079	-1.551	24.718	145	S
7	-0.618	-1.191	25.303	146	R
7	-0.431	-1.133	25.499	147	R
7	-0.258	-1.104	25.674	148	R
7	-0.143	-1.133	25.793	149	R
7	-0.028	-1.176	25.916	150	R
7	0.016	-1.205	25.968	151	R
7	0.102	-1.248	26.064	152	R
7	0.275	-1.335	26.258	153	R
7	0.361	-1.450	26.402	154	R
7	0.433	-1.551	26.525	155	R
7	0.116	-1.004	27.158	156	R
7	0.131	-1.076	27.231	157	R
7	0.174	-0.960	27.354	158	R
7	0.232	-0.874	27.458	159	R
7	0.275	-0.802	27.542	160	R
7	0.390	-0.658	27.727	161	S
7	0.419	-0.557	27.831	162	S
7	0.563	-0.355	28.079	163	S
7	0.592	-0.269	28.170	164	S
7	0.620	-0.096	28.346	165	S
7	0.779	0.149	28.637	166	S
7	0.793	0.293	28.782	167	S
7	0.808	0.451	28.941	168	S
7	0.836	0.552	29.046	169	S
7	0.923	0.638	29.168	170	S
7	1.038	0.739	29.321	171	S
7	1.168	0.869	29.504	172	S
7	1.211	0.926	29.576	173	S
7	1.355	1.027	29.752	174	S
7	1.571	1.214	30.038	175	S
7	1.672	1.286	30.162	176	S
7	1.744	1.344	30.254	177	S
7	2.046	1.301	30.560	178	S
7	2.118	1.301	30.632	179	S
7	2.219	1.358	30.748	180	S
7	2.262	1.387	30.800	181	S
7	1.989	1.387	31.074	182	S
7	1.830	1.315	31.248	183	S
7	1.801	1.503	31.437	184	S
7	1.801	1.603	31.538	185	R
7	1.873	1.848	31.793	186	R
7	1.830	2.079	32.027	187	R
7	1.830	2.179	32.128	188	R
7	1.859	2.223	32.180	189	R
7	1.873	2.367	32.325	190	R
7	1.902	2.554	32.514	191	S
7	1.787	1.992	33.088	192	S
7	1.816	1.848	33.235	193	S
7	1.830	1.632	33.451	194	S
7	1.744	1.517	33.595	195	S
7	1.686	1.503	33.655	196	S
7	1.585	1.358	33.830	197	S
7	1.485	1.243	33.983	198	S
[truncated: 1,601 more rows]
