# Supplementary material for: Behavioral and pharmacological characterization of planarian nociception
Source: Front Mol Neurosci. 2024 May 1;17:1368009. doi: 10.3389/fnmol.2024.1368009 (PMC11094297; doi:10.3389/fnmol.2024.1368009)
Supplement: Supplementary file 1 [file Data_Sheet_1.ZIP › Article planarian nociception - code and data/arena/MOR1 + AITC25.csv]

n	x	y	L	t	behavior
1	0.006	0.961	0.000	0	R
1	0.006	0.961	0.000	1	R
1	0.006	0.961	0.000	2	R
1	0.006	0.961	0.000	3	R
1	-0.121	1.067	0.165	4	R
1	-0.079	1.004	0.241	5	R
1	-0.036	0.961	0.301	6	R
1	-0.121	0.898	0.407	7	R
1	-0.311	0.898	0.597	8	R
1	-0.417	0.940	0.711	9	R
1	-0.523	0.940	0.817	10	R
1	-0.797	0.877	1.099	11	R
1	-0.988	0.792	1.307	12	R
1	-1.220	0.623	1.595	13	R
1	-1.284	0.538	1.700	14	R
1	-1.389	0.348	1.918	15	R
1	-1.453	0.264	2.024	16	R
1	-1.516	0.179	2.129	17	R
1	-1.601	0.052	2.282	18	R
1	-1.707	0.264	2.518	19	R
1	-1.707	0.327	2.582	20	R
1	-1.707	0.433	2.687	21	R
1	-1.643	0.115	3.011	22	R
1	-1.559	-0.033	3.181	23	R
1	-1.368	-0.054	3.373	24	R
1	-1.347	0.010	3.440	25	R
1	-1.622	0.200	3.774	26	R
1	-1.749	0.264	3.916	27	R
1	-1.897	0.306	4.070	28	R
1	-2.024	0.285	4.198	29	R
1	-2.045	0.285	4.220	30	R
1	-1.812	0.412	4.484	31	R
1	-1.664	0.454	4.638	32	R
1	-1.580	0.496	4.733	33	R
1	-1.411	0.560	4.914	34	R
1	-1.368	0.560	4.956	35	R
1	-1.453	0.433	5.108	36	R
1	-1.559	0.242	5.326	37	R
1	-1.559	0.137	5.432	38	R
1	-1.305	0.094	5.689	39	R
1	-1.199	0.073	5.797	40	R
1	-1.326	-0.011	5.949	41	R
1	-1.474	0.073	6.120	42	R
1	-1.580	0.031	6.234	43	R
1	-1.643	-0.033	6.323	44	R
1	-1.833	-0.159	6.552	45	R
1	-1.918	-0.202	6.647	46	R
1	-2.003	-0.286	6.766	47	R
1	-2.024	-0.329	6.813	48	R
1	-1.770	0.052	7.271	49	R
1	-1.685	0.179	7.423	50	R
1	-1.643	0.306	7.557	51	R
1	-1.516	0.433	7.736	52	R
1	-1.432	0.496	7.842	53	R
1	-1.284	0.538	7.996	54	R
1	-1.199	0.538	8.081	55	R
1	-1.199	0.560	8.102	56	R
1	-1.115	0.686	8.254	57	R
1	-1.093	0.708	8.284	58	R
1	-1.136	0.919	8.500	59	R
1	-1.157	1.046	8.628	60	R
1	-1.178	1.130	8.716	61	R
1	-1.220	1.173	8.775	62	R
1	-1.368	0.940	9.051	63	R
1	-1.601	0.496	9.552	64	R
1	-1.601	0.454	9.595	65	R
1	-1.685	0.390	9.700	66	R
1	-1.495	0.771	10.126	67	R
1	-1.432	0.686	10.231	68	R
1	-1.453	0.538	10.381	69	R
1	-1.347	0.369	10.580	70	R
1	-1.263	0.285	10.700	71	R
1	-1.178	0.221	10.806	72	R
1	-1.157	0.433	11.018	73	R
1	-1.157	0.581	11.166	74	R
1	-1.136	0.602	11.196	75	R
1	-1.093	0.708	11.310	76	G
1	-1.072	0.771	11.377	77	G
1	-1.072	0.877	11.483	78	G
1	-1.093	1.046	11.653	79	G
1	-1.220	1.278	11.918	80	G
1	-1.263	1.384	12.032	81	G
1	-1.389	1.511	12.211	82	G
1	-1.537	1.638	12.406	83	G
1	-1.707	1.722	12.595	84	G
1	-1.897	1.828	12.813	85	G
1	-2.024	1.892	12.955	86	G
1	-1.728	1.511	13.437	87	G
1	-1.643	1.363	13.607	88	G
1	-1.601	1.173	13.802	89	G
1	-1.601	0.961	14.014	90	G
1	-1.664	0.686	14.296	91	G
1	-1.749	0.581	14.431	92	G
1	-1.791	0.496	14.526	93	G
1	-1.855	0.327	14.706	94	G
1	-1.918	0.221	14.830	95	G
1	-1.960	0.137	14.924	96	G
1	-1.812	0.834	15.638	97	G
1	-2.003	1.025	15.907	98	G
1	-2.193	1.046	16.098	99	G
1	-2.341	0.919	16.293	100	G
1	-2.531	0.834	16.501	101	G
1	-2.616	0.856	16.588	102	G
1	-2.658	1.088	16.825	103	G
1	-2.679	1.130	16.872	104	G
1	-2.721	0.982	17.026	105	G
1	-2.785	0.940	17.102	106	G
1	-2.996	0.961	17.315	107	G
1	-3.081	0.940	17.402	108	G
1	-3.271	0.856	17.610	109	G
1	-3.377	0.813	17.724	110	G
1	-3.483	0.813	17.830	111	G
1	-3.525	0.729	17.924	112	G
1	-3.652	0.729	18.051	113	G
1	-3.842	0.792	18.252	114	G
1	-4.075	0.898	18.507	115	G
1	-4.223	0.982	18.678	116	G
1	-4.392	1.046	18.858	117	G
1	-4.561	1.004	19.033	118	G
1	-4.815	1.067	19.294	119	G
1	-4.984	1.088	19.465	120	G
1	-5.195	1.130	19.680	121	G
1	-5.364	1.194	19.861	122	G
1	-5.512	1.194	20.009	123	G
1	-5.639	1.173	20.138	124	G
1	-5.047	1.152	20.730	125	G
1	-4.878	1.300	20.955	126	G
1	-4.772	1.342	21.069	127	G
1	-4.603	1.321	21.239	128	G
1	-4.413	1.194	21.468	129	G
1	-4.244	1.046	21.693	130	G
1	-4.117	1.004	21.826	131	G
1	-3.927	0.961	22.021	132	G
1	-3.652	0.919	22.299	133	G
1	-3.525	0.940	22.428	134	G
1	-3.335	1.004	22.628	135	G
1	-3.123	1.004	22.840	136	G
1	-2.891	0.919	23.087	137	G
1	-2.552	0.898	23.426	138	G
1	-2.341	0.898	23.638	139	G
1	-2.151	0.877	23.829	140	G
1	-2.024	0.877	23.956	141	G
1	-1.897	0.834	24.090	142	G
1	-1.622	0.771	24.372	143	G
1	-1.389	0.771	24.604	144	G
1	-1.136	0.750	24.859	145	G
1	-0.988	0.729	25.009	146	G
1	-0.882	0.708	25.116	147	G
1	-0.713	0.623	25.306	148	G
1	-0.480	0.517	25.561	149	G
1	-0.353	0.433	25.713	150	G
1	-0.227	0.327	25.879	151	G
1	-0.163	0.306	25.945	152	G
1	-0.015	0.158	26.155	153	G
1	0.133	0.010	26.364	154	G
1	0.260	-0.138	26.559	155	G
1	0.302	-0.286	26.713	156	G
1	0.365	-0.498	26.934	157	G
1	0.471	-0.730	27.189	158	G
1	0.598	-0.963	27.454	159	G
1	0.661	-1.132	27.635	160	G
1	0.788	-1.386	27.918	161	G
1	0.809	-1.576	28.110	162	G
1	0.915	-1.893	28.444	163	G
1	0.979	-2.041	28.605	164	G
1	1.021	-2.210	28.780	165	G
1	1.063	-1.978	29.016	166	G
1	1.232	-2.020	29.190	167	G
1	1.275	-2.020	29.233	168	G
1	1.380	-2.062	29.346	169	G
1	1.444	-2.105	29.423	170	G
1	1.592	-2.274	29.647	171	G
1	1.740	-2.401	29.842	172	G
1	1.824	-2.443	29.937	173	G
1	1.909	-2.485	30.031	174	G
1	1.613	-2.422	30.334	175	G
1	1.105	-2.274	30.863	176	G
1	0.957	-2.443	31.088	177	G
1	0.788	-2.591	31.312	178	G
1	0.767	-2.802	31.525	179	G
1	0.640	-3.014	31.771	180	G
1	0.513	-3.141	31.951	181	G
1	0.408	-3.225	32.086	182	G
1	0.344	-3.415	32.287	183	G
1	0.302	-3.500	32.381	184	G
1	0.196	-3.648	32.563	185	G
1	0.048	-3.754	32.745	186	G
1	-0.079	-3.902	32.940	187	G
1	-0.269	-4.050	33.181	188	G
1	-0.057	-3.669	33.616	189	G
1	0.006	-3.437	33.857	190	G
1	0.069	-3.225	34.078	191	G
1	0.048	-3.098	34.207	192	G
1	-0.057	-2.887	34.443	193	G
1	-0.121	-2.739	34.604	194	G
1	-0.163	-2.527	34.820	195	G
1	-0.163	-2.379	34.968	196	G
1	-0.184	-2.253	35.096	197	G
1	-0.205	-2.231	35.126	198	G
1	-0.353	-2.083	35.336	199	G
1	-0.459	-1.999	35.471	200	G
1	-0.544	-1.914	35.591	201	G
1	-0.713	-1.809	35.790	202	G
1	-0.819	-1.745	35.913	203	G
1	-1.030	-1.703	36.129	204	G
1	-1.199	-1.661	36.303	205	G
1	-1.411	-1.576	36.531	206	G
1	-1.601	-1.513	36.732	207	G
1	-1.791	-1.534	36.923	208	G
1	-1.960	-1.555	37.094	209	G
1	-2.172	-1.639	37.321	210	G
1	-2.299	-1.703	37.463	211	G
1	-2.489	-1.682	37.655	212	G
1	-2.700	-1.724	37.870	213	G
1	-2.869	-1.872	38.095	214	G
1	-2.954	-1.872	38.180	215	G
1	-3.102	-1.978	38.361	216	G
1	-3.588	-2.041	38.852	217	G
1	-3.821	-2.210	39.139	218	G
1	-3.969	-2.358	39.349	219	G
1	-4.117	-2.379	39.498	220	G
1	-4.159	-2.485	39.612	221	G
1	-4.244	-2.591	39.748	222	G
1	-4.434	-2.697	39.965	223	G
1	-4.540	-2.781	40.101	224	G
1	-4.667	-2.908	40.280	225	G
1	-4.836	-3.035	40.491	226	G
1	-4.963	-3.141	40.657	227	G
1	-5.111	-3.267	40.851	228	G
1	-5.280	-3.394	41.063	229	G
1	-5.428	-3.479	41.233	230	G
1	-5.491	-3.606	41.375	231	G
1	-5.576	-3.817	41.603	232	G
1	-5.660	-3.986	41.792	233	G
1	-5.766	-4.113	41.957	234	G
1	-5.787	-4.282	42.128	235	G
1	-5.830	-4.409	42.261	236	G
1	-5.808	-4.536	42.390	237	G
1	-5.724	-4.663	42.542	238	G
1	-5.597	-4.790	42.722	239	G
1	-5.491	-4.917	42.887	240	G
1	-5.322	-5.149	43.175	241	G
1	-5.216	-5.255	43.324	242	G
1	-5.111	-5.339	43.459	243	G
1	-4.963	-5.466	43.654	244	G
1	-4.815	-5.593	43.849	245	G
1	-4.794	-5.593	43.870	246	G
1	-4.667	-5.678	44.023	247	G
1	-4.561	-5.762	44.158	248	G
1	-4.455	-5.847	44.294	249	G
1	-4.328	-5.931	44.446	250	G
1	-4.180	-6.016	44.617	251	G
1	-3.948	-6.164	44.892	252	G
1	-3.800	-6.291	45.087	253	G
1	-3.546	-6.439	45.381	254	G
1	-3.271	-6.566	45.684	255	G
1	-3.017	-6.756	46.001	256	G
1	-2.848	-6.841	46.190	257	G
1	-2.658	-6.883	46.385	258	G
1	-2.425	-7.094	46.699	259	G
1	-2.320	-7.116	46.807	260	G
1	-2.087	-7.158	47.043	261	G
1	-2.003	-7.221	47.149	262	G
1	-1.791	-7.242	47.362	263	G
1	-1.516	-7.264	47.637	264	G
1	-1.347	-7.285	47.808	265	G
1	-1.072	-7.306	48.083	266	G
1	-0.861	-7.306	48.295	267	G
1	-0.713	-7.306	48.443	268	G
1	-0.586	-7.306	48.570	269	G
1	-0.501	-7.327	48.657	270	G
1	-0.311	-7.348	48.848	271	G
1	-0.079	-7.369	49.082	272	G
1	0.175	-7.369	49.336	273	G
1	0.302	-7.369	49.462	274	G
1	0.492	-7.327	49.657	275	G
1	0.725	-7.285	49.894	276	G
1	1.000	-7.264	50.169	277	G
1	1.169	-7.221	50.344	278	G
1	1.296	-7.221	50.471	279	G
1	1.486	-7.179	50.666	280	G
1	1.676	-7.116	50.866	281	G
1	1.782	-7.094	50.974	282	G
1	1.909	-7.052	51.108	283	G
1	2.078	-7.010	51.282	284	G
1	2.395	-6.968	51.602	285	G
1	2.543	-6.904	51.763	286	G
1	2.628	-6.841	51.869	287	G
1	2.649	-6.798	51.916	288	G
1	2.734	-6.693	52.051	289	G
1	2.818	-6.629	52.157	290	G
1	2.903	-6.587	52.252	291	G
1	2.987	-6.502	52.371	292	G
1	3.093	-6.333	52.571	293	G
1	3.199	-6.058	52.865	294	G
1	3.199	-5.931	52.992	295	G
1	3.135	-5.762	53.173	296	G
1	3.030	-5.593	53.372	297	G
1	2.903	-5.403	53.601	298	G
1	2.712	-5.213	53.870	299	G
2	1.110	2.746	0.000	0	R
2	1.131	2.746	0.021	1	R
2	0.919	2.810	0.243	2	R
2	0.898	2.874	0.310	3	R
2	1.068	2.874	0.480	4	R
2	1.131	2.852	0.547	5	R
2	1.131	2.852	0.547	6	R
2	1.131	2.980	0.674	7	R
2	1.068	3.150	0.856	8	R
2	1.068	3.256	0.962	9	R
2	1.068	3.319	1.026	10	R
2	0.983	3.489	1.216	11	R
2	0.834	3.553	1.377	12	R
2	0.707	3.574	1.506	13	R
2	0.664	3.553	1.554	14	R
2	0.601	3.426	1.696	15	R
2	0.728	3.468	1.831	16	R
2	0.792	3.532	1.921	17	R
2	0.834	3.617	2.016	18	R
2	0.919	3.787	2.206	19	R
2	0.962	3.893	2.320	20	R
2	0.962	3.956	2.384	21	R
2	0.877	3.723	2.632	22	R
2	0.877	3.702	2.653	23	R
2	0.792	3.489	2.882	24	R
2	0.834	3.532	2.942	25	R
2	0.919	3.553	3.030	26	R
2	0.962	3.574	3.077	27	R
2	1.068	3.426	3.260	28	R
2	1.131	3.319	3.384	29	R
2	1.174	3.341	3.431	30	R
2	1.025	3.511	3.657	31	R
2	1.004	3.574	3.724	32	R
2	0.919	3.595	3.811	33	R
2	0.749	3.617	3.983	34	R
2	0.643	3.574	4.097	35	R
2	0.601	3.426	4.252	36	R
2	0.601	3.404	4.273	37	R
2	0.664	3.553	4.434	38	R
2	0.685	3.617	4.502	39	R
2	0.685	3.638	4.523	40	R
2	0.792	3.489	4.706	41	R
2	0.940	3.298	4.948	42	R
2	1.046	3.277	5.056	43	R
2	1.089	3.319	5.116	44	R
2	1.216	3.426	5.282	45	R
2	1.365	3.489	5.443	46	R
2	1.407	3.553	5.520	47	R
2	1.429	3.595	5.567	48	R
2	1.280	3.553	5.722	49	R
2	1.195	3.404	5.893	50	R
2	1.004	3.404	6.084	51	R
2	0.792	3.362	6.301	52	R
2	0.749	3.341	6.348	53	R
2	1.068	3.468	6.691	54	R
2	1.068	3.468	6.691	55	R
2	1.025	3.595	6.826	56	R
2	1.174	3.404	7.068	57	R
2	1.365	3.213	7.338	58	R
2	1.577	3.043	7.610	59	R
2	1.683	2.958	7.746	60	R
2	1.832	2.767	7.988	61	R
2	1.598	3.022	8.334	62	R
2	1.492	3.065	8.448	63	R
2	1.365	3.128	8.590	64	R
2	1.259	3.213	8.726	65	R
2	1.089	3.362	8.952	66	R
2	0.898	3.532	9.208	67	R
2	0.685	3.595	9.429	68	R
2	0.516	3.659	9.611	69	R
2	0.367	3.702	9.765	70	R
2	0.155	3.787	9.994	71	R
2	0.091	3.765	10.061	72	R
2	0.155	3.702	10.151	73	R
2	0.579	3.680	10.576	74	R
2	0.919	3.574	10.932	75	R
2	1.068	3.511	11.094	76	R
2	1.195	3.489	11.223	77	G
2	1.280	3.426	11.329	78	G
2	1.450	3.213	11.601	79	G
2	1.556	3.086	11.767	80	G
2	1.598	2.958	11.901	81	G
2	1.598	2.831	12.029	82	G
2	1.577	2.661	12.200	83	G
2	1.514	2.406	12.463	84	G
2	1.429	2.130	12.751	85	G
2	1.365	1.939	12.953	86	G
2	1.280	1.748	13.162	87	G
2	1.153	1.493	13.447	88	G
2	1.089	1.345	13.608	89	G
2	1.025	1.239	13.732	90	G
2	1.259	2.003	14.532	91	G
2	1.195	2.045	14.608	92	G
2	1.131	2.109	14.698	93	G
2	1.089	2.194	14.793	94	G
2	1.344	2.364	15.099	95	G
2	1.429	2.598	15.348	96	G
2	1.535	2.725	15.514	97	G
2	1.598	2.874	15.675	98	G
2	1.598	2.980	15.782	99	G
2	1.556	3.150	15.957	100	G
2	1.365	3.553	16.403	101	G
2	1.407	3.659	16.517	102	G
2	1.301	3.723	16.641	103	G
2	1.131	3.787	16.823	104	G
2	0.983	3.829	16.977	105	G
2	0.855	3.871	17.111	106	G
2	0.622	3.914	17.349	107	G
2	0.409	3.935	17.562	108	G
2	0.218	3.956	17.754	109	G
2	0.473	4.084	18.039	110	G
2	0.855	4.105	18.422	111	G
2	1.068	4.169	18.644	112	G
2	1.174	4.254	18.780	113	G
2	1.174	3.617	19.417	114	G
2	1.174	3.532	19.502	115	G
2	1.195	3.404	19.631	116	G
2	1.259	3.256	19.792	117	G
2	1.089	3.595	20.172	118	G
2	1.004	3.553	20.267	119	G
2	0.792	3.595	20.484	120	G
2	0.579	3.595	20.696	121	G
2	0.494	3.574	20.784	122	G
2	0.367	3.659	20.937	123	G
2	0.155	3.723	21.158	124	G
2	0.112	3.744	21.206	125	G
2	0.049	3.744	21.270	126	G
2	-0.121	3.765	21.441	127	G
2	-0.270	3.765	21.589	128	G
2	-0.355	3.765	21.674	129	G
2	0.367	3.787	22.397	130	G
2	0.516	3.787	22.545	131	G
2	0.643	3.829	22.679	132	G
2	0.728	3.978	22.851	133	G
2	0.664	4.211	23.093	134	G
2	0.664	4.402	23.284	135	G
2	0.749	4.615	23.512	136	G
2	0.792	4.742	23.647	137	G
2	0.728	3.978	24.414	138	G
2	0.728	3.829	24.562	139	G
2	0.728	3.680	24.711	140	G
2	0.792	3.489	24.912	141	G
2	0.855	3.383	25.036	142	G
2	0.919	3.362	25.103	143	G
2	1.025	3.298	25.227	144	G
2	1.259	3.171	25.493	145	G
2	1.450	3.171	25.684	146	G
2	1.726	3.171	25.960	147	G
2	1.938	3.107	26.182	148	G
2	2.172	2.980	26.448	149	G
2	2.257	2.916	26.554	150	G
2	2.384	2.916	26.682	151	G
2	2.448	2.916	26.745	152	G
2	1.683	3.171	27.551	153	G
2	1.705	3.065	27.659	154	G
2	1.641	2.874	27.861	155	G
2	1.620	2.619	28.116	156	G
2	1.662	2.428	28.312	157	G
2	1.577	2.300	28.465	158	G
2	1.514	2.109	28.667	159	G
2	1.471	1.897	28.883	160	G
2	1.365	1.706	29.102	161	G
2	1.195	1.493	29.374	162	G
2	1.025	1.324	29.614	163	G
2	0.940	1.154	29.804	164	G
2	0.855	1.048	29.940	165	G
2	0.792	0.878	30.121	166	G
2	0.749	0.750	30.256	167	G
2	0.643	0.580	30.456	168	G
2	0.579	0.368	30.677	169	G
2	0.558	0.198	30.849	170	G
2	0.516	-0.078	31.128	171	G
2	0.494	-0.248	31.299	172	G
2	0.494	-0.333	31.384	173	G
2	0.494	-0.396	31.448	174	G
2	0.516	-0.630	31.682	175	G
2	0.601	-0.842	31.911	176	G
2	0.707	-1.012	32.111	177	G
2	0.770	-1.118	32.235	178	G
2	0.855	-1.352	32.484	179	G
2	0.516	-0.927	33.027	180	G
2	0.303	-0.651	33.376	181	G
2	-0.058	-0.863	33.794	182	G
2	0.176	-0.609	34.140	183	G
2	0.049	-0.587	34.269	184	G
2	0.070	-0.502	34.357	185	G
2	0.091	-0.481	34.387	186	G
2	-0.079	-0.417	34.568	187	G
2	-0.291	-0.396	34.782	188	G
2	-0.440	-0.354	34.936	189	G
2	-0.588	-0.375	35.086	190	G
2	-0.843	-0.396	35.342	191	G
2	-0.949	-0.566	35.542	192	G
2	-1.077	-0.693	35.722	193	G
2	-1.204	-0.821	35.903	194	G
2	-1.374	-1.012	36.158	195	G
2	-1.459	-1.161	36.329	196	G
2	-1.480	-1.352	36.522	197	G
2	-1.544	-1.543	36.723	198	G
2	-1.714	-1.798	37.029	199	G
2	-1.777	-2.074	37.313	200	G
2	-1.862	-2.201	37.466	201	G
2	-1.947	-2.350	37.637	202	G
2	-2.032	-2.541	37.846	203	G
2	-2.075	-2.668	37.980	204	G
2	-2.117	-2.732	38.057	205	G
2	-2.223	-2.838	38.207	206	G
2	-2.414	-2.944	38.426	207	G
2	-2.542	-3.029	38.579	208	G
2	-2.690	-3.093	38.740	209	G
2	-2.924	-3.220	39.006	210	G
2	-3.115	-3.348	39.236	211	G
2	-3.349	-3.454	39.493	212	G
2	-3.519	-3.581	39.705	213	G
2	-3.773	-3.687	39.981	214	G
2	-3.901	-3.751	40.123	215	G
2	-4.071	-3.815	40.305	216	G
2	-4.177	-3.985	40.505	217	G
2	-4.198	-4.048	40.572	218	G
2	-4.347	-4.176	40.768	219	G
2	-4.474	-4.303	40.948	220	G
2	-4.559	-4.473	41.138	221	G
2	-4.665	-4.600	41.304	222	G
2	-4.686	-4.664	41.371	223	G
2	-4.856	-4.834	41.611	224	G
2	-4.877	-4.940	41.720	225	G
2	-4.920	-5.067	41.854	226	G
2	-4.899	-5.237	42.025	227	G
2	-4.835	-5.343	42.149	228	G
2	-4.835	-5.386	42.191	229	G
2	-4.856	-5.365	42.221	230	G
2	-4.856	-5.365	42.221	231	G
2	-4.771	-5.450	42.341	232	G
2	-4.708	-5.534	42.448	233	G
2	-4.686	-5.556	42.478	234	G
2	-4.601	-5.641	42.598	235	G
2	-4.516	-5.768	42.751	236	G
2	-4.474	-5.810	42.811	237	G
2	-4.432	-5.874	42.887	238	G
2	-4.368	-5.938	42.978	239	G
2	-4.368	-5.917	42.999	240	G
2	-4.283	-5.980	43.105	241	G
2	-4.304	-5.980	43.126	242	G
2	-4.304	-5.980	43.126	243	G
2	-4.262	-6.023	43.186	244	G
2	-4.155	-6.129	43.336	245	G
2	-3.922	-6.278	43.613	246	G
2	-3.858	-6.320	43.690	247	G
2	-4.028	-6.193	43.902	248	G
2	-4.092	-6.150	43.979	249	G
2	-4.240	-6.065	44.150	250	G
2	-4.389	-5.959	44.332	251	G
2	-4.474	-5.874	44.453	252	G
2	-4.559	-5.810	44.559	253	G
2	-4.623	-5.726	44.665	254	G
2	-4.665	-5.683	44.725	255	G
2	-4.814	-5.556	44.921	256	G
2	-5.005	-5.365	45.191	257	G
2	-5.196	-5.174	45.461	258	G
2	-5.408	-4.982	45.747	259	G
2	-5.514	-4.876	45.897	260	G
2	-5.684	-4.685	46.153	261	G
2	-5.812	-4.558	46.333	262	G
2	-5.960	-4.324	46.610	263	G
2	-6.066	-4.154	46.810	264	G
2	-6.088	-4.091	46.877	265	G
2	-6.109	-4.027	46.944	266	G
2	-6.130	-4.006	46.974	267	G
2	-6.215	-3.857	47.145	268	G
2	-6.342	-3.581	47.449	269	G
2	-6.385	-3.475	47.564	270	G
2	-6.470	-3.305	47.754	271	G
2	-6.555	-3.114	47.963	272	G
2	-6.640	-2.987	48.116	273	G
2	-6.725	-2.817	48.306	274	G
2	-6.767	-2.689	48.440	275	G
2	-6.831	-2.519	48.621	276	G
2	-6.894	-2.286	48.864	277	G
2	-6.937	-2.201	48.959	278	G
2	-7.001	-2.052	49.120	279	G
2	-7.064	-1.861	49.322	280	G
2	-7.086	-1.734	49.451	281	G
2	-7.128	-1.543	49.647	282	G
2	-7.149	-1.330	49.860	283	G
2	-7.213	-1.139	50.061	284	G
2	-7.234	-0.948	50.254	285	G
2	-7.234	-0.757	50.445	286	G
2	-7.255	-0.587	50.616	287	G
2	-7.192	-0.417	50.797	288	G
2	-7.149	-0.141	51.077	289	G
2	-7.149	0.071	51.289	290	G
2	-7.128	0.156	51.376	291	G
2	-7.107	0.368	51.590	292	G
2	-7.022	0.496	51.743	293	G
2	-6.894	0.623	51.923	294	G
2	-6.831	0.665	52.000	295	G
2	-7.001	0.559	52.200	296	G
2	-7.043	0.623	52.277	297	G
2	-7.128	0.920	52.586	298	G
2	-7.064	1.026	52.709	299	G
3	0.078	-1.005	0.000	0	R
3	0.054	-0.957	0.053	1	R
3	0.054	-0.957	0.053	2	R
3	0.054	-0.981	0.076	3	R
3	0.054	-1.052	0.147	4	R
3	-0.040	-1.123	0.265	5	R
3	-0.135	-1.146	0.363	6	R
3	-0.253	-1.264	0.530	7	R
3	-0.300	-1.312	0.597	8	R
3	-0.324	-1.359	0.650	9	R
3	-0.324	-1.312	0.697	10	R
3	-0.324	-1.312	0.697	11	R
3	-0.347	-1.383	0.772	12	R
3	-0.395	-1.548	0.944	13	R
3	-0.395	-1.572	0.967	14	R
3	-0.489	-1.642	1.085	15	R
3	-0.513	-1.666	1.119	16	R
3	-0.607	-1.713	1.225	17	R
3	-0.607	-1.808	1.319	18	R
3	-0.631	-1.926	1.440	19	R
3	-0.678	-1.950	1.492	20	R
3	-0.726	-1.973	1.545	21	R
3	-0.796	-1.784	1.747	22	R
3	-0.867	-1.713	1.847	23	R
3	-0.985	-1.642	1.985	24	R
3	-0.985	-1.642	1.985	25	R
3	-0.985	-1.690	2.032	26	R
3	-0.796	-1.855	2.284	27	R
3	-0.655	-1.902	2.433	28	R
3	-0.607	-1.926	2.486	29	R
3	-0.584	-1.950	2.519	30	R
3	-0.584	-1.973	2.543	31	R
3	-0.607	-2.091	2.663	32	R
3	-0.631	-2.139	2.716	33	R
3	-0.702	-2.210	2.816	34	R
3	-0.820	-2.257	2.944	35	R
3	-0.938	-2.186	3.081	36	R
3	-1.056	-2.186	3.200	37	R
3	-1.104	-2.186	3.247	38	R
3	-0.678	-2.186	3.672	39	R
3	-0.513	-2.068	3.875	40	R
3	-0.418	-1.950	4.027	41	R
3	-0.418	-1.902	4.074	42	R
3	-0.418	-1.902	4.074	43	R
3	-0.466	-1.902	4.121	44	R
3	-0.536	-1.784	4.259	45	R
3	-0.560	-1.690	4.356	46	R
3	-0.655	-1.548	4.527	47	R
3	-0.702	-1.453	4.632	48	R
3	-0.773	-1.453	4.703	49	R
3	-0.891	-1.430	4.824	50	R
3	-0.985	-1.430	4.918	51	R
3	-1.033	-1.430	4.966	52	R
3	-1.104	-1.430	5.036	53	R
3	-0.820	-1.713	5.437	54	R
3	-0.726	-1.761	5.543	55	R
3	-0.631	-1.855	5.677	56	R
3	-0.513	-1.973	5.844	57	R
3	-0.418	-2.091	5.995	58	R
3	-0.347	-2.162	6.095	59	R
3	-0.678	-1.997	6.465	60	R
3	-0.891	-1.950	6.683	61	R
3	-1.104	-1.879	6.907	62	R
3	-1.222	-1.879	7.025	63	R
3	-1.269	-1.855	7.078	64	R
3	-1.529	-1.855	7.338	65	R
3	-1.694	-1.879	7.505	66	R
3	-1.222	-1.784	7.987	67	R
3	-1.151	-1.761	8.062	68	R
3	-1.009	-1.666	8.232	69	R
3	-0.820	-1.642	8.423	70	R
3	-0.584	-1.595	8.664	71	R
3	-0.489	-1.572	8.761	72	R
3	-0.560	-1.784	8.985	73	R
3	-0.560	-1.926	9.127	74	R
3	-0.560	-2.044	9.245	75	R
3	-0.513	-2.186	9.395	76	R
3	-0.489	-2.304	9.515	77	R
3	-0.513	-2.517	9.729	78	R
3	-0.631	-2.517	9.847	79	R
3	-0.773	-2.564	9.997	80	R
3	-0.820	-2.611	10.064	81	R
3	-0.915	-2.729	10.215	82	R
3	-0.938	-2.848	10.335	83	R
3	-1.009	-2.848	10.406	84	R
3	-1.151	-2.918	10.565	85	R
3	-1.151	-2.918	10.565	86	R
3	-1.151	-3.037	10.683	87	R
3	-1.151	-3.178	10.825	88	R
3	-1.151	-3.296	10.943	89	R
3	-1.174	-3.462	11.110	90	R
3	-1.245	-3.604	11.268	91	R
3	-1.316	-3.698	11.386	92	R
3	-1.387	-3.698	11.457	93	R
3	-1.482	-3.769	11.576	94	R
3	-1.576	-3.793	11.673	95	R
3	-1.647	-3.840	11.758	96	R
3	-1.671	-3.864	11.792	97	R
3	-1.718	-3.864	11.839	98	R
3	-1.718	-3.864	11.839	99	R
3	-1.742	-3.887	11.872	100	R
3	-1.789	-3.934	11.939	101	R
3	-1.860	-3.958	12.014	102	R
3	-1.907	-4.005	12.081	103	R
3	-1.954	-4.029	12.133	104	R
3	-1.978	-4.029	12.157	105	R
3	-1.978	-4.053	12.181	106	R
3	-1.978	-4.053	12.181	107	R
3	-2.025	-4.053	12.228	108	R
3	-2.072	-4.076	12.281	109	R
3	-2.096	-4.147	12.355	110	R
3	-2.143	-4.171	12.408	111	R
3	-2.214	-4.194	12.483	112	R
3	-2.238	-4.218	12.516	113	R
3	-2.309	-4.289	12.617	114	R
3	-2.356	-4.312	12.670	115	R
3	-2.450	-4.336	12.767	116	R
3	-2.474	-4.336	12.791	117	R
3	-2.521	-4.336	12.838	118	R
3	-2.569	-4.360	12.891	119	R
3	-2.663	-4.383	12.988	120	R
3	-2.805	-4.454	13.147	121	R
3	-2.899	-4.549	13.280	122	R
3	-3.041	-4.643	13.451	123	R
3	-3.159	-4.667	13.571	124	R
3	-2.639	-4.761	14.099	125	R
3	-2.616	-4.761	14.123	126	R
3	-2.521	-4.596	14.314	127	R
3	-2.379	-4.454	14.514	128	R
3	-2.521	-4.454	14.656	129	R
3	-2.569	-4.549	14.762	130	R
3	-2.545	-4.643	14.859	131	R
3	-2.805	-4.360	15.244	132	R
3	-2.923	-4.360	15.362	133	R
3	-3.136	-4.265	15.594	134	R
3	-3.301	-4.076	15.846	135	R
3	-3.419	-4.005	15.983	136	R
3	-3.585	-3.934	16.163	137	R
3	-3.703	-3.864	16.301	138	R
3	-3.915	-3.745	16.544	139	R
3	-4.104	-3.627	16.767	140	R
3	-4.199	-3.627	16.862	141	R
3	-4.293	-3.627	16.956	142	R
3	-4.459	-3.651	17.123	143	R
3	-4.624	-3.675	17.291	144	R
3	-4.766	-3.722	17.440	145	R
3	-4.860	-3.745	17.537	146	R
3	-4.955	-3.793	17.643	147	R
3	-4.104	-3.604	18.514	148	R
3	-4.081	-3.509	18.612	149	R
3	-3.963	-3.462	18.739	150	R
3	-3.774	-3.604	18.975	151	R
3	-3.585	-3.769	19.227	152	G
3	-3.490	-3.934	19.417	153	G
3	-3.348	-4.053	19.602	154	G
3	-3.183	-4.147	19.792	155	G
3	-3.017	-4.242	19.983	156	G
3	-2.876	-4.312	20.141	157	G
3	-2.710	-4.360	20.313	158	G
3	-2.498	-4.478	20.556	159	G
3	-2.120	-4.572	20.946	160	G
3	-1.931	-4.738	21.197	161	G
3	-1.718	-4.974	21.515	162	G
3	-1.600	-5.092	21.682	163	G
3	-1.600	-4.880	21.895	164	G
3	-1.434	-4.738	22.113	165	G
3	-1.411	-4.691	22.166	166	G
3	-1.363	-4.691	22.213	167	G
3	-1.269	-4.738	22.318	168	G
3	-1.198	-4.856	22.456	169	G
3	-1.151	-5.045	22.651	170	G
3	-1.009	-5.139	22.821	171	G
3	-0.938	-5.163	22.896	172	G
3	-0.820	-5.210	23.023	173	G
3	-0.726	-5.258	23.129	174	G
3	-0.418	-5.399	23.467	175	G
3	-0.229	-5.447	23.662	176	G
3	-0.749	-5.305	24.201	177	G
3	-0.962	-5.423	24.444	178	G
3	-1.198	-5.447	24.682	179	G
3	-1.387	-5.447	24.871	180	G
3	-1.482	-5.494	24.977	181	G
3	-1.576	-5.612	25.128	182	G
3	-1.694	-5.754	25.312	183	G
3	-1.836	-5.943	25.549	184	G
3	-1.860	-6.132	25.739	185	G
3	-1.860	-6.250	25.857	186	G
3	-1.860	-6.415	26.023	187	G
3	-1.883	-6.510	26.120	188	G
3	-1.883	-6.628	26.238	189	G
3	-1.883	-6.723	26.333	190	G
3	-1.883	-6.770	26.380	191	G
3	-1.907	-6.817	26.433	192	G
3	-1.789	-6.912	26.584	193	G
3	-1.576	-7.030	26.827	194	G
3	-1.316	-7.172	27.123	195	G
3	-1.174	-7.195	27.267	196	G
3	-0.938	-7.242	27.508	197	G
3	-0.749	-7.266	27.699	198	G
3	-0.466	-7.266	27.982	199	G
3	-0.277	-7.266	28.171	200	G
3	-0.064	-7.266	28.384	201	G
3	0.101	-7.266	28.549	202	G
3	0.220	-7.266	28.667	203	G
3	0.314	-7.266	28.762	204	G
3	0.480	-7.313	28.934	205	G
3	0.645	-7.313	29.099	206	G
3	0.881	-7.266	29.340	207	G
3	1.070	-7.242	29.531	208	G
3	1.307	-7.195	29.772	209	G
3	1.496	-7.124	29.974	210	G
3	1.732	-7.077	30.215	211	G
3	1.850	-7.006	30.352	212	G
3	2.039	-6.959	30.547	213	G
3	2.157	-6.888	30.685	214	G
3	2.275	-6.817	30.823	215	G
3	2.063	-7.124	31.196	216	G
3	2.063	-7.124	31.196	217	G
3	2.039	-7.101	31.230	218	G
3	2.134	-6.983	31.381	219	G
3	2.323	-6.935	31.576	220	G
3	2.653	-6.841	31.920	221	G
3	2.913	-6.723	32.206	222	G
3	3.102	-6.628	32.417	223	G
3	3.291	-6.557	32.619	224	G
3	3.551	-6.439	32.904	225	G
3	3.717	-6.368	33.084	226	G
3	3.788	-6.274	33.202	227	G
3	3.835	-6.226	33.269	228	G
3	3.953	-6.108	33.436	229	G
3	4.024	-6.014	33.554	230	G
3	4.166	-5.848	33.772	231	G
3	4.331	-5.636	34.042	232	G
3	4.402	-5.470	34.222	233	G
3	4.520	-5.352	34.389	234	G
3	4.685	-5.187	34.623	235	G
3	4.993	-4.880	35.057	236	G
3	5.252	-4.927	35.321	237	G
3	5.158	-4.880	35.427	238	G
3	5.040	-5.045	35.630	239	G
3	4.874	-5.187	35.848	240	G
3	4.780	-5.329	36.018	241	G
3	4.874	-5.163	36.209	242	G
3	4.969	-5.045	36.360	243	G
3	5.111	-4.950	36.530	244	G
3	5.182	-4.856	36.649	245	G
3	5.229	-4.738	36.776	246	G
3	5.252	-4.667	36.851	247	G
3	4.898	-5.187	37.480	248	G
3	4.780	-5.376	37.703	249	G
3	4.615	-5.541	37.937	250	G
3	4.520	-5.588	38.042	251	G
3	4.426	-5.659	38.160	252	G
3	4.284	-5.777	38.345	253	G
3	4.166	-5.825	38.472	254	G
3	3.977	-5.990	38.723	255	G
3	3.882	-6.085	38.857	256	G
3	3.764	-6.179	39.008	257	G
3	3.504	-6.345	39.316	258	G
3	3.315	-6.486	39.553	259	G
3	3.031	-6.652	39.881	260	G
3	2.890	-6.746	40.051	261	G
3	2.677	-6.793	40.269	262	G
3	2.464	-6.888	40.502	263	G
3	2.299	-6.912	40.669	264	G
3	2.110	-6.983	40.871	265	G
3	1.992	-7.030	40.998	266	G
3	1.755	-7.148	41.262	267	G
3	1.496	-7.195	41.526	268	G
3	1.283	-7.242	41.744	269	G
3	0.999	-7.266	42.029	270	G
3	0.716	-7.313	42.316	271	G
3	0.385	-7.313	42.647	272	G
3	0.220	-7.361	42.819	273	G
3	0.101	-7.361	42.937	274	G
3	-0.017	-7.361	43.055	275	G
3	-0.182	-7.361	43.221	276	G
3	-0.300	-7.361	43.339	277	G
3	-0.560	-7.337	43.600	278	G
3	-0.678	-7.313	43.720	279	G
3	-0.820	-7.290	43.864	280	G
3	-1.009	-7.266	44.055	281	G
3	-1.198	-7.195	44.256	282	G
3	-1.387	-7.172	44.447	283	G
3	-1.482	-7.148	44.544	284	G
3	-1.647	-7.077	44.724	285	S
3	-1.836	-7.030	44.919	286	S
3	-2.143	-6.912	45.248	287	S
3	-2.474	-6.888	45.580	288	S
3	-2.498	-6.888	45.604	289	S
3	-2.663	-6.888	45.769	290	S
3	-2.828	-6.793	45.959	291	S
3	-3.041	-6.675	46.203	292	S
3	-3.183	-6.628	46.352	293	S
3	-3.372	-6.510	46.575	294	S
3	-3.561	-6.345	46.826	295	S
3	-3.774	-6.203	47.082	296	S
3	-3.915	-6.132	47.240	297	S
3	-4.128	-6.037	47.473	298	S
3	-4.246	-5.990	47.600	299	S
4	-0.079	1.502	0.000	0	R
4	-0.100	1.523	0.030	1	R
4	-0.185	1.566	0.125	2	R
4	-0.333	1.608	0.279	3	R
4	-0.524	1.672	0.480	4	R
4	-0.714	1.714	0.675	5	R
4	-0.884	1.714	0.845	6	R
4	-1.011	1.735	0.974	7	R
4	-1.159	1.799	1.135	8	R
4	-1.244	1.820	1.222	9	R
4	-1.414	1.757	1.403	10	R
4	-1.435	1.693	1.470	11	R
4	-1.435	1.672	1.492	12	R
4	-1.265	1.757	1.681	13	R
4	-1.138	1.608	1.877	14	R
4	-1.138	1.608	1.877	15	R
4	-1.117	1.502	1.985	16	R
4	-1.117	1.608	2.091	17	R
4	-1.096	1.714	2.199	18	R
4	-1.096	1.608	2.305	19	R
4	-1.096	1.566	2.347	20	R
4	-1.011	1.523	2.442	21	R
4	-0.863	1.587	2.603	22	R
4	-0.863	1.608	2.624	23	R
4	-0.863	1.693	2.709	24	R
4	-0.905	1.799	2.823	25	R
4	-0.926	1.884	2.910	26	R
4	-1.053	2.053	3.122	27	R
4	-1.223	2.159	3.322	28	R
4	-1.350	2.159	3.449	29	R
4	-1.414	2.138	3.516	30	R
4	-1.392	1.947	3.708	31	R
4	-1.265	1.884	3.850	32	R
4	-1.117	1.841	4.005	33	R
4	-1.053	1.778	4.094	34	G
4	-1.011	1.693	4.189	35	G
4	-0.969	1.545	4.343	36	G
4	-0.969	1.375	4.513	37	G
4	-0.926	1.248	4.647	38	G
4	-0.884	0.951	4.947	39	G
4	-0.905	0.761	5.139	40	G
4	-1.117	0.485	5.486	41	G
4	-1.138	0.295	5.678	42	G
4	-1.202	-0.023	6.002	43	G
4	-1.223	-0.193	6.173	44	G
4	-1.308	-0.384	6.382	45	G
4	-1.286	-0.172	6.594	46	R
4	-1.265	-0.235	6.661	47	R
4	-1.181	-0.214	6.749	48	R
4	-1.096	-0.002	6.977	49	R
4	-1.096	0.083	7.062	50	R
4	-1.181	0.083	7.147	51	R
4	-1.329	0.083	7.295	52	R
4	-1.520	0.189	7.513	53	R
4	-1.689	0.210	7.684	54	R
4	-1.837	0.210	7.832	55	R
4	-1.986	0.167	7.986	56	R
4	-1.668	0.295	8.329	57	R
4	-1.520	0.400	8.511	58	R
4	-1.371	0.443	8.665	59	R
4	-1.286	0.443	8.750	60	R
4	-1.223	0.400	8.826	61	R
4	-1.138	0.273	8.979	62	G
4	-1.096	0.061	9.195	63	G
4	-1.075	-0.087	9.345	64	G
4	-1.138	-0.278	9.546	65	G
4	-1.265	-0.553	9.849	66	G
4	-1.329	-0.595	9.926	67	G
4	-1.414	-0.638	10.021	68	G
4	-1.371	-0.320	10.341	69	G
4	-1.520	-0.193	10.537	70	G
4	-1.625	-0.087	10.686	71	G
4	-1.753	0.040	10.866	72	G
4	-1.753	0.040	10.866	73	G
4	-1.795	-0.150	11.062	74	G
4	-1.901	-0.150	11.168	75	G
4	-2.028	-0.193	11.302	76	G
4	-2.303	-0.235	11.580	77	G
4	-2.621	-0.341	11.915	78	G
4	-2.791	-0.405	12.096	79	G
4	-3.087	-0.511	12.411	80	G
4	-3.172	-0.532	12.499	81	G
4	-3.215	-0.680	12.653	82	G
4	-3.321	-0.786	12.803	83	R
4	-2.876	-0.299	13.463	84	R
4	-2.833	-0.214	13.557	85	R
4	-2.791	-0.129	13.652	86	R
4	-2.643	-0.066	13.813	87	R
4	-2.494	0.019	13.984	88	R
4	-2.325	0.146	14.196	89	R
4	-2.113	0.231	14.424	90	R
4	-2.070	-0.002	14.661	91	R
4	-2.240	-0.299	15.003	92	R
4	-2.198	-0.553	15.261	93	R
4	-2.198	-0.723	15.430	94	R
4	-2.431	-0.384	15.842	95	R
4	-2.600	-0.299	16.031	96	R
4	-2.770	-0.320	16.202	97	R
4	-2.897	-0.362	16.336	98	R
4	-3.130	-0.426	16.578	99	R
4	-3.299	-0.447	16.748	100	R
4	-3.363	-0.532	16.854	101	R
4	-3.448	-0.638	16.990	102	R
4	-3.617	-0.744	17.190	103	R
4	-3.744	-0.850	17.355	104	R
4	-3.850	-0.934	17.491	105	R
4	-4.020	-0.998	17.672	106	R
4	-3.490	-0.680	18.290	107	R
4	-3.426	-0.701	18.357	108	R
4	-3.405	-0.701	18.378	109	R
4	-3.384	-0.850	18.528	110	R
4	-3.405	-1.062	18.741	111	R
4	-3.405	-1.210	18.889	112	R
4	-3.405	-1.379	19.059	113	R
4	-3.384	-1.549	19.229	114	R
4	-3.448	-1.803	19.491	115	G
4	-3.384	-2.185	19.878	116	G
4	-3.342	-2.439	20.136	117	G
4	-3.363	-2.566	20.265	118	G
4	-3.448	-2.672	20.400	119	G
4	-3.490	-2.841	20.575	120	G
4	-3.554	-2.968	20.717	121	G
4	-3.532	-2.608	21.078	122	G
4	-3.575	-2.566	21.138	123	G
4	-3.765	-2.545	21.330	124	G
4	-3.935	-2.672	21.542	125	G
4	-4.062	-2.735	21.684	126	G
4	-4.105	-2.778	21.744	127	G
4	-4.274	-2.820	21.919	128	G
4	-4.401	-2.905	22.071	129	G
4	-4.486	-2.990	22.191	130	G
4	-4.698	-3.202	22.491	131	G
4	-4.825	-3.350	22.686	132	G
4	-4.994	-3.435	22.876	133	G
4	-5.143	-3.583	23.086	134	G
4	-4.952	-3.392	23.355	135	G
4	-4.952	-3.413	23.376	136	G
4	-4.804	-3.456	23.531	137	G
4	-4.655	-3.498	23.685	138	G
4	-4.549	-3.689	23.903	139	G
4	-4.507	-3.922	24.140	140	G
4	-4.422	-4.155	24.388	141	G
4	-4.422	-4.303	24.536	142	G
4	-4.401	-4.452	24.686	143	G
4	-4.316	-4.685	24.934	144	G
4	-4.274	-4.939	25.192	145	G
4	-4.359	-5.066	25.345	146	G
4	-4.274	-4.875	25.553	147	G
4	-4.274	-4.685	25.744	148	G
4	-4.295	-4.473	25.957	149	G
4	-4.295	-4.282	26.148	150	G
4	-4.274	-4.049	26.382	151	G
4	-4.253	-3.816	26.616	152	G
4	-4.253	-3.625	26.806	153	G
4	-4.232	-3.435	26.998	154	G
4	-4.232	-3.244	27.189	155	G
4	-4.253	-3.011	27.423	156	G
4	-4.253	-2.820	27.614	157	G
4	-4.274	-2.545	27.890	158	G
4	-4.338	-2.333	28.111	159	G
4	-4.338	-2.163	28.281	160	G
4	-4.401	-2.820	28.941	161	G
4	-4.401	-2.863	28.983	162	G
4	-4.549	-3.032	29.208	163	G
4	-4.655	-3.096	29.332	164	G
4	-4.825	-3.180	29.521	165	G
4	-5.100	-3.265	29.809	166	G
4	-5.312	-3.307	30.026	167	G
4	-5.503	-3.350	30.221	168	G
4	-5.651	-3.329	30.371	169	G
4	-4.994	-3.180	31.044	170	G
4	-4.994	-3.053	31.171	171	G
4	-4.931	-2.884	31.352	172	G
4	-4.910	-2.735	31.502	173	G
4	-4.888	-2.545	31.694	174	G
4	-4.846	-2.312	31.931	175	G
4	-4.804	-2.121	32.126	176	G
4	-4.740	-1.824	32.430	177	G
4	-4.677	-1.570	32.692	178	G
4	-4.677	-1.506	32.755	179	G
4	-4.677	-1.337	32.925	180	G
4	-4.677	-1.231	33.031	181	G
4	-4.761	-0.998	33.279	182	G
4	-4.761	-0.765	33.512	183	G
4	-4.719	-0.553	33.728	184	G
4	-4.655	-0.384	33.909	185	G
4	-4.613	-0.235	34.063	186	G
4	-4.528	-0.002	34.311	187	G
4	-4.507	0.061	34.378	188	G
4	-4.444	0.316	34.640	189	G
4	-4.359	0.485	34.830	190	G
4	-4.232	0.634	35.025	191	G
4	-4.126	0.739	35.175	192	G
4	-3.999	0.845	35.340	193	G
4	-3.617	1.036	35.767	194	G
4	-3.469	1.078	35.921	195	G
4	-3.321	1.142	36.082	196	G
4	-3.193	1.121	36.211	197	G
4	-3.024	1.078	36.386	198	G
4	-2.727	0.994	36.695	199	G
4	-2.537	0.930	36.896	200	G
4	-2.261	0.867	37.178	201	G
4	-2.070	0.824	37.374	202	G
4	-1.753	0.930	37.709	203	G
4	-1.456	0.803	38.031	204	G
4	-1.308	0.761	38.186	205	G
4	-1.053	0.761	38.440	206	G
4	-0.969	0.761	38.525	207	G
4	-0.736	0.782	38.759	208	G
4	-0.587	0.782	38.907	209	G
4	-0.375	0.697	39.135	210	G
4	-0.036	0.676	39.475	211	G
4	0.112	0.570	39.657	212	G
4	0.260	0.549	39.807	213	G
4	0.366	0.506	39.921	214	G
4	0.642	0.379	40.224	215	G
4	0.684	0.358	40.272	216	G
4	0.875	0.252	40.490	217	G
4	1.108	0.167	40.738	218	G
4	1.150	0.146	40.785	219	G
4	1.235	-0.002	40.956	220	G
4	1.341	-0.235	41.212	221	G
4	1.341	-0.235	41.212	222	G
4	1.383	-0.278	41.272	223	G
4	1.404	-0.362	41.359	224	G
4	1.447	-0.468	41.474	225	G
4	1.510	-0.574	41.597	226	G
4	1.659	-0.807	41.873	227	G
4	1.786	-1.019	42.120	228	G
4	1.913	-1.210	42.350	229	G
4	2.019	-1.358	42.532	230	G
4	2.167	-1.570	42.791	231	G
4	2.358	-1.740	43.046	232	G
4	2.464	-1.824	43.181	233	G
4	2.612	-1.994	43.407	234	G
4	2.718	-2.163	43.606	235	G
4	2.252	-1.401	44.500	236	G
4	2.443	-1.422	44.692	237	G
4	2.422	-1.210	44.905	238	G
4	2.443	-1.125	44.993	239	G
4	2.464	-1.019	45.101	240	G
4	2.464	-0.850	45.270	241	G
4	2.422	-0.723	45.404	242	G
4	2.358	-0.553	45.585	243	G
4	2.316	-0.405	45.739	244	G
4	2.210	-0.235	45.939	245	G
4	2.146	-0.172	46.029	246	G
4	2.019	-0.066	46.195	247	G
4	1.892	0.019	46.347	248	G
4	1.828	0.040	46.414	249	G
4	1.553	0.061	46.691	250	G
4	1.235	0.083	47.009	251	G
4	1.129	0.083	47.115	252	G
4	0.917	0.083	47.327	253	G
4	0.769	0.040	47.481	254	G
4	0.642	-0.044	47.634	255	G
4	0.324	-0.108	47.958	256	G
4	0.154	-0.172	48.139	257	G
4	0.006	-0.278	48.322	258	G
4	-0.163	-0.447	48.561	259	G
4	-0.248	-0.553	48.697	260	G
4	-0.397	-0.701	48.907	261	G
4	-0.587	-0.850	49.148	262	G
4	-0.714	-0.956	49.314	263	G
4	-0.820	-1.062	49.464	264	G
4	-0.990	-1.210	49.689	265	G
4	-1.138	-1.295	49.860	266	G
4	-1.308	-1.358	50.041	267	G
4	-1.498	-1.506	50.282	268	G
4	-1.583	-1.570	50.388	269	G
4	-1.753	-1.676	50.588	270	G
4	-1.922	-1.824	50.813	271	G
4	-2.070	-1.909	50.984	272	G
4	-2.198	-2.036	51.164	273	G
4	-2.346	-2.015	51.314	274	G
4	-2.473	-1.803	51.561	275	G
4	-2.600	-1.655	51.756	276	G
4	-2.748	-1.528	51.952	277	G
4	-2.897	-1.401	52.147	278	G
4	-3.066	-1.316	52.336	279	G
4	-3.151	-1.231	52.456	280	G
4	-3.236	-1.146	52.576	281	G
4	-3.278	-0.956	52.772	282	G
4	-3.278	-0.871	52.856	283	G
4	-3.321	-0.701	53.031	284	G
4	-3.321	-0.574	53.158	285	G
4	-3.321	-0.384	53.349	286	G
4	-3.321	-0.214	53.518	287	G
4	-3.342	-0.044	53.689	288	G
4	-3.384	0.083	53.823	289	G
4	-3.384	0.189	53.929	290	G
4	-3.384	0.379	54.120	291	G
4	-3.363	0.506	54.249	292	G
4	-3.257	0.697	54.467	293	G
4	-3.109	0.824	54.662	294	G
4	-2.897	0.867	54.878	295	G
4	-2.664	0.994	55.144	296	G
4	-2.473	1.078	55.352	297	G
4	-2.282	1.142	55.553	298	G
4	-2.134	1.248	55.736	299	G
5	0.284	2.369	0.000	0	R
5	0.262	2.369	0.021	1	R
5	0.156	2.178	0.241	2	R
5	0.071	2.093	0.361	3	R
5	-0.078	1.986	0.544	4	R
5	-0.142	1.837	0.706	5	R
5	-0.249	1.688	0.889	6	R
5	-0.355	1.560	1.056	7	R
5	-0.632	1.475	1.345	8	R
5	-0.802	1.475	1.516	9	R
5	-0.972	1.475	1.686	10	R
5	-1.058	1.454	1.774	11	R
5	-1.207	1.539	1.945	12	R
5	-1.334	1.667	2.126	13	R
5	-0.994	1.667	2.467	14	R
5	-0.823	1.667	2.637	15	R
5	-0.674	1.603	2.799	16	R
5	-0.632	1.560	2.859	17	R
5	-0.632	1.454	2.966	18	R
5	-0.632	1.347	3.072	19	R
5	-0.568	1.220	3.215	20	R
5	-0.483	1.092	3.369	21	R
5	-0.355	0.964	3.549	22	R
5	-0.291	0.900	3.640	23	R
5	-0.547	1.135	3.986	24	R
5	-0.589	1.156	4.034	25	R
5	-0.760	1.369	4.307	26	R
5	-0.951	1.454	4.516	27	R
5	-1.143	1.497	4.713	28	R
5	-1.292	1.539	4.868	29	R
5	-0.909	1.497	5.253	30	R
5	-0.823	1.475	5.341	31	R
5	-0.696	1.475	5.469	32	R
5	-0.589	1.454	5.577	33	R
5	-0.525	1.411	5.654	34	G
5	-0.440	1.347	5.761	35	G
5	-0.355	1.241	5.897	36	G
5	-0.312	1.113	6.032	37	G
5	-0.291	1.007	6.140	38	G
5	-0.291	0.751	6.396	39	G
5	-0.355	0.517	6.638	40	G
5	-0.398	0.368	6.793	41	G
5	-0.440	0.219	6.948	42	G
5	-0.547	0.070	7.132	43	G
5	-0.674	-0.100	7.345	44	G
5	-0.398	0.176	7.736	45	G
5	-0.334	0.113	7.826	46	G
5	-0.185	0.155	7.981	47	G
5	-0.440	0.283	8.267	48	G
5	-0.568	0.240	8.402	49	G
5	-0.696	0.113	8.582	50	G
5	-0.760	0.006	8.706	51	R
5	-0.440	0.389	9.205	52	R
5	-0.334	0.560	9.406	53	R
5	-0.312	0.624	9.474	54	R
5	-0.525	0.687	9.696	55	R
5	-0.653	0.645	9.830	56	R
5	-0.717	0.538	9.955	57	R
5	-0.738	0.432	10.063	58	R
5	-0.674	0.283	10.225	59	R
5	-0.653	0.091	10.418	60	R
5	-0.674	-0.079	10.590	61	R
5	-0.674	-0.228	10.739	62	G
5	-0.547	0.176	11.163	63	G
5	-0.483	0.219	11.240	64	G
5	-0.419	0.389	11.422	65	G
5	-0.398	0.496	11.530	66	G
5	-0.398	0.645	11.679	67	G
5	-0.376	0.879	11.915	68	G
5	-0.334	1.071	12.111	69	G
5	-0.334	1.220	12.260	70	G
5	-0.334	1.326	12.366	71	G
5	-0.525	1.475	12.609	72	G
5	-0.653	1.560	12.763	73	G
5	-0.845	1.667	12.982	74	G
5	-1.036	1.816	13.225	75	G
5	-1.185	1.965	13.435	76	G
5	-1.079	1.752	13.673	77	G
5	-1.121	1.518	13.912	78	G
5	-1.164	1.433	14.007	79	G
5	-0.738	1.411	14.433	80	G
5	-0.632	1.433	14.542	81	G
5	-0.419	1.475	14.759	82	G
5	-0.291	1.475	14.887	83	G
5	-0.185	1.475	14.993	84	G
5	0.071	1.433	15.252	85	G
5	0.241	1.433	15.422	86	G
5	0.284	1.433	15.465	87	G
5	-0.142	1.454	15.891	88	G
5	-0.355	1.454	16.104	89	G
5	-0.483	1.347	16.271	90	G
5	-0.419	1.433	16.377	91	G
5	-0.504	1.560	16.531	92	G
5	-0.717	1.624	16.753	93	G
5	-1.015	1.688	17.058	94	G
5	-1.079	1.688	17.122	95	G
5	-1.143	1.646	17.198	96	G
5	-1.249	1.539	17.349	97	G
5	-1.313	1.369	17.531	98	G
5	-1.398	1.198	17.721	99	G
5	-1.462	1.135	17.812	100	G
5	-0.972	1.390	18.364	101	G
5	-0.887	1.369	18.452	102	G
5	-0.674	1.284	18.681	103	G
5	-0.547	1.284	18.809	104	G
5	-0.334	1.305	19.023	105	G
5	-0.142	1.220	19.232	106	G
5	0.135	1.092	19.537	107	G
5	0.220	1.007	19.658	108	G
5	0.326	0.900	19.808	109	G
5	0.475	0.751	20.019	110	G
5	0.624	0.538	20.279	111	G
5	0.752	0.325	20.527	112	G
5	0.880	0.155	20.740	113	G
5	0.923	0.027	20.875	114	G
5	0.837	-0.058	20.995	115	G
5	0.688	-0.143	21.167	116	G
5	0.561	-0.292	21.363	117	G
5	0.475	-0.398	21.500	118	G
5	0.262	-0.633	21.816	119	G
5	0.582	-0.420	22.200	120	G
5	0.710	-0.420	22.328	121	G
5	0.795	-0.484	22.434	122	G
5	0.880	-0.633	22.606	123	G
5	0.539	-0.207	23.151	124	G
5	0.369	-0.058	23.377	125	G
5	0.220	0.049	23.561	126	G
5	0.220	0.049	23.561	127	G
5	0.113	0.049	23.667	128	G
5	-0.057	0.049	23.837	129	G
5	-0.291	0.027	24.073	130	G
5	-0.483	-0.036	24.275	131	G
5	-0.653	-0.143	24.475	132	G
5	-0.823	-0.228	24.666	133	G
5	-1.121	-0.356	24.990	134	G
5	-1.398	-0.441	25.280	135	G
5	-1.547	-0.462	25.430	136	G
5	-1.696	-0.569	25.614	137	G
5	-1.803	-0.633	25.738	138	G
5	-1.973	-0.782	25.964	139	G
5	-2.229	-0.995	26.297	140	G
5	-1.867	-0.398	26.994	141	G
5	-1.824	-0.335	27.071	142	G
5	-1.782	-0.164	27.246	143	G
5	-1.782	0.049	27.459	144	G
5	-1.803	0.219	27.631	145	G
5	-1.931	0.389	27.844	146	G
5	-2.058	0.645	28.130	147	G
5	-2.080	0.751	28.238	148	G
5	-1.611	0.134	29.013	149	G
5	-1.420	0.134	29.205	150	G
5	-1.334	0.155	29.293	151	G
5	-1.164	0.176	29.464	152	G
5	-1.526	-0.335	30.090	153	G
5	-1.675	-0.569	30.368	154	G
5	-1.824	-0.654	30.540	155	G
5	-1.931	-0.803	30.723	156	G
5	-1.994	-0.909	30.847	157	G
5	-2.122	-1.016	31.013	158	G
5	-2.207	-1.165	31.185	159	G
5	-2.271	-1.208	31.262	160	G
5	-2.293	-1.208	31.283	161	G
5	-2.399	-1.357	31.466	162	G
5	-2.569	-1.420	31.648	163	G
5	-2.782	-1.506	31.877	164	G
5	-2.463	-1.165	32.344	165	G
5	-2.463	-1.208	32.387	166	G
5	-2.505	-1.144	32.464	167	G
5	-2.399	-1.037	32.614	168	G
5	-2.229	-0.931	32.815	169	G
5	-2.122	-0.782	32.998	170	G
5	-2.016	-0.633	33.181	171	G
5	-1.973	-0.484	33.336	172	G
5	-1.845	-0.313	33.549	173	G
5	-1.718	-0.164	33.746	174	G
5	-1.526	0.006	34.002	175	G
5	-1.356	0.155	34.228	176	G
5	-1.015	0.368	34.630	177	G
5	-0.845	0.496	34.843	178	G
5	-0.738	0.496	34.950	179	G
5	-0.547	0.496	35.141	180	G
5	-0.355	0.517	35.334	181	G
5	-0.142	0.475	35.551	182	G
5	0.071	0.453	35.765	183	G
5	0.220	0.411	35.920	184	G
5	0.369	0.304	36.103	185	G
5	0.539	0.240	36.285	186	G
5	0.710	0.134	36.486	187	G
5	0.880	0.027	36.687	188	G
5	1.050	-0.058	36.877	189	G
5	1.284	-0.186	37.144	190	G
5	1.008	0.219	37.634	191	G
5	1.135	0.283	37.777	192	G
5	1.263	0.411	37.958	193	G
5	1.370	0.517	38.108	194	G
5	0.773	-0.058	38.937	195	G
5	0.710	-0.228	39.118	196	G
5	0.667	-0.313	39.214	197	G
5	0.561	-0.420	39.364	198	G
5	0.475	-0.547	39.518	199	G
5	0.454	-0.739	39.711	200	G
5	0.390	-0.931	39.913	201	G
5	0.262	-1.080	40.109	202	G
5	0.177	-1.208	40.262	203	G
5	0.071	-1.357	40.446	204	G
5	-0.078	-1.527	40.672	205	G
5	-0.249	-1.697	40.913	206	G
5	-0.014	-1.399	41.292	207	G
5	0.177	-1.399	41.483	208	G
5	0.497	-1.484	41.814	209	G
5	0.773	-1.506	42.092	210	G
5	0.901	-1.591	42.245	211	G
5	1.093	-1.697	42.464	212	G
5	0.518	-1.357	43.133	213	G
5	0.390	-1.420	43.275	214	G
5	-0.036	-1.186	43.761	215	G
5	-0.249	-1.101	43.991	216	G
5	-0.312	-1.122	44.058	217	G
5	-0.504	-1.101	44.251	218	G
5	-0.717	-1.016	44.480	219	G
5	-0.930	-0.931	44.710	220	G
5	-1.164	-0.909	44.945	221	G
5	-1.271	-0.909	45.051	222	G
5	-1.420	-0.888	45.202	223	G
5	-1.569	-0.888	45.351	224	G
5	-1.718	-0.867	45.501	225	G
5	-1.909	-0.888	45.694	226	G
5	-2.122	-0.973	45.923	227	G
5	-2.356	-1.058	46.173	228	G
5	-2.527	-1.122	46.355	229	G
5	-2.740	-1.229	46.593	230	G
5	-2.910	-1.314	46.783	231	G
5	-3.102	-1.399	46.993	232	G
5	-3.272	-1.463	47.175	233	G
5	-3.421	-1.463	47.324	234	G
5	-3.613	-1.463	47.515	235	G
5	-3.847	-1.420	47.753	236	G
5	-4.017	-1.399	47.925	237	G
5	-4.294	-1.420	48.203	238	G
5	-4.443	-1.506	48.374	239	G
5	-4.635	-1.527	48.567	240	G
5	-4.784	-1.569	48.722	241	G
5	-4.933	-1.697	48.918	242	G
5	-4.571	-1.655	49.283	243	G
5	-4.507	-1.804	49.445	244	G
5	-4.549	-1.910	49.560	245	G
5	-4.571	-2.059	49.710	246	G
5	-4.592	-2.272	49.924	247	G
5	-4.549	-2.528	50.183	248	G
5	-4.528	-2.698	50.355	249	G
5	-4.528	-2.826	50.483	250	G
5	-4.635	-3.102	50.779	251	G
5	-4.635	-3.315	50.992	252	G
5	-4.656	-3.422	51.101	253	G
5	-4.720	-3.571	51.263	254	G
5	-4.805	-3.741	51.453	255	G
5	-4.911	-3.848	51.604	256	G
5	-5.060	-3.997	51.815	257	G
5	-5.124	-4.082	51.921	258	G
5	-5.252	-4.252	52.134	259	G
5	-5.380	-4.316	52.277	260	G
5	-5.231	-4.146	52.503	261	G
5	-5.316	-4.103	52.598	262	G
5	-5.359	-3.912	52.795	263	G
5	-5.252	-3.805	52.945	264	G
5	-5.124	-3.592	53.194	265	G
5	-4.954	-3.358	53.483	266	G
5	-4.762	-3.273	53.693	267	G
5	-4.592	-3.273	53.863	268	G
5	-4.486	-3.273	53.970	269	G
5	-4.400	-3.315	54.065	270	G
5	-4.294	-3.443	54.231	271	G
5	-4.230	-3.507	54.322	272	G
5	-4.188	-3.571	54.398	273	G
5	-4.102	-3.677	54.535	274	G
5	-3.953	-3.763	54.706	275	G
5	-3.762	-3.805	54.903	276	G
5	-3.527	-3.805	55.137	277	G
5	-3.293	-3.720	55.386	278	G
5	-3.102	-3.699	55.579	279	G
5	-2.974	-3.699	55.707	280	G
5	-2.825	-3.741	55.862	281	G
5	-2.591	-3.784	56.100	282	G
5	-2.442	-3.805	56.250	283	G
5	-2.314	-3.848	56.385	284	G
5	-2.080	-3.933	56.634	285	G
5	-2.016	-3.975	56.711	286	G
5	-1.973	-4.018	56.771	287	G
5	-1.931	-4.061	56.831	288	G
5	-1.696	-4.082	57.066	289	G
5	-1.526	-4.061	57.238	290	S
5	-1.398	-4.039	57.368	291	S
5	-1.185	-3.975	57.590	292	S
5	-1.036	-3.954	57.740	293	S
5	-0.802	-3.954	57.975	294	S
5	-0.738	-3.954	58.039	295	S
5	-0.568	-3.954	58.209	296	S
5	-0.227	-3.997	58.552	297	S
5	-0.163	-3.997	58.616	298	S
5	-0.057	-4.018	58.725	299	S
6	-0.957	1.731	0.000	0	R
6	-0.957	1.731	0.000	1	R
6	-1.123	1.684	0.173	2	R
6	-1.218	1.636	0.279	3	R
6	-1.289	1.565	0.380	4	R
6	-1.337	1.399	0.553	5	R
6	-1.384	1.304	0.659	6	R
6	-1.432	1.161	0.809	7	R
6	-1.479	1.066	0.915	8	R
6	-1.527	0.948	1.043	9	R
6	-1.669	0.758	1.280	10	R
6	-1.764	0.663	1.415	11	R
6	-1.812	0.639	1.468	12	R
6	-1.740	0.639	1.539	13	R
6	-1.574	0.639	1.705	14	R
6	-1.527	0.568	1.791	15	R
6	-1.479	0.520	1.858	16	R
6	-1.598	0.663	2.043	17	R
6	-1.669	0.615	2.129	18	R
6	-1.835	0.592	2.297	19	R
6	-1.764	0.568	2.372	20	R
6	-1.788	0.592	2.405	21	R
6	-1.812	0.782	2.597	22	R
6	-1.906	0.924	2.768	23	R
6	-1.693	0.829	3.002	24	R
6	-1.669	0.663	3.170	25	R
6	-1.645	0.544	3.291	26	R
6	-1.574	0.734	3.494	27	R
6	-1.408	0.805	3.674	28	R
6	-1.669	0.924	3.961	29	R
6	-1.788	0.972	4.089	30	R
6	-1.835	1.138	4.262	31	R
6	-1.788	1.233	4.368	32	R
6	-1.740	1.256	4.421	33	R
6	-1.574	1.209	4.594	34	R
6	-1.432	1.114	4.765	35	R
6	-1.337	1.019	4.899	36	R
6	-1.289	0.782	5.142	37	R
6	-1.242	0.663	5.269	38	R
6	-1.242	0.615	5.317	39	R
6	-1.289	0.520	5.423	40	R
6	-1.360	0.497	5.498	41	R
6	-1.479	0.473	5.619	42	R
6	-1.503	0.734	5.881	43	R
6	-1.503	0.900	6.048	44	R
6	-1.527	0.972	6.123	45	R
6	-1.717	1.138	6.375	46	R
6	-1.527	0.995	6.612	47	R
6	-1.360	0.877	6.817	48	R
6	-1.265	0.782	6.951	49	R
6	-1.076	0.687	7.163	50	R
6	-0.981	0.520	7.355	51	R
6	-0.933	0.378	7.505	52	R
6	-0.886	0.307	7.590	53	R
6	-0.886	0.307	7.590	54	R
6	-1.147	0.615	7.995	55	R
6	-1.265	0.805	8.219	56	R
6	-1.242	0.972	8.386	57	R
6	-1.194	0.995	8.440	58	R
6	-1.194	1.043	8.487	59	R
6	-1.194	1.066	8.511	60	R
6	-1.408	1.209	8.768	61	R
6	-1.550	1.256	8.918	62	R
6	-1.740	1.256	9.108	63	R
6	-1.598	1.185	9.267	64	R
6	-1.527	0.995	9.470	65	R
6	-1.527	0.758	9.707	66	R
6	-1.527	0.615	9.850	67	R
6	-1.527	0.520	9.945	68	R
6	-1.503	0.449	10.020	69	R
6	-1.455	0.236	10.238	70	R
6	-1.455	0.069	10.405	71	R
6	-1.503	-0.144	10.624	72	R
6	-1.503	-0.239	10.719	73	R
6	-1.622	-0.310	10.857	74	R
6	-1.645	-0.358	10.910	75	R
6	-1.645	-0.263	11.005	76	R
6	-1.645	-0.263	11.005	77	R
6	-1.622	-0.310	11.058	78	R
6	-1.598	-0.619	11.368	79	R
6	-1.598	-0.785	11.534	80	R
6	-1.598	-0.999	11.747	81	R
6	-1.622	-1.260	12.010	82	R
6	-1.669	-1.403	12.160	83	R
6	-1.669	-0.667	12.896	84	R
6	-1.479	-0.762	13.108	85	R
6	-1.313	-0.738	13.276	86	R
6	-1.242	-0.785	13.362	87	R
6	-1.076	-0.880	13.553	88	R
6	-1.527	-0.477	14.158	89	R
6	-1.645	-0.405	14.297	90	R
6	-1.764	-0.405	14.415	91	R
6	-1.835	-0.405	14.487	92	R
6	-1.835	-0.643	14.724	93	R
6	-1.859	-0.833	14.915	94	R
6	-1.930	-0.975	15.075	95	R
6	-1.930	-0.999	15.098	96	R
6	-1.978	-0.975	15.151	97	R
6	-2.025	-0.999	15.205	98	R
6	-2.120	-1.094	15.339	99	R
6	-2.239	-1.141	15.467	100	R
6	-2.073	-0.690	15.947	101	R
6	-2.049	-0.619	16.022	102	R
6	-2.049	-0.548	16.094	103	R
6	-2.120	-0.382	16.274	104	R
6	-2.168	-0.287	16.381	105	R
6	-2.191	-0.216	16.456	106	R
6	-2.120	-0.097	16.594	107	R
6	-2.049	0.046	16.753	108	R
6	-2.144	0.093	16.860	109	R
6	-2.310	0.188	17.051	110	R
6	-2.405	0.283	17.185	111	R
6	-2.547	0.331	17.335	112	R
6	-2.690	0.425	17.507	113	R
6	-2.856	0.520	17.698	114	R
6	-3.022	0.615	17.889	115	R
6	-3.141	0.615	18.008	116	R
6	-2.642	0.592	18.507	117	R
6	-2.571	0.592	18.578	118	G
6	-2.405	0.592	18.745	119	G
6	-2.334	0.615	18.820	120	G
6	-2.073	0.734	19.107	121	G
6	-1.930	0.782	19.257	122	G
6	-1.812	0.877	19.409	123	G
6	-1.717	0.924	19.515	124	G
6	-1.622	0.995	19.634	125	G
6	-1.408	1.066	19.859	126	G
6	-1.313	1.090	19.957	127	G
6	-1.099	1.114	20.172	128	G
6	-0.981	1.114	20.290	129	G
6	-0.767	0.995	20.535	130	G
6	-0.743	0.948	20.588	131	G
6	-0.648	0.853	20.722	132	G
6	-0.601	0.829	20.775	133	G
6	-0.458	0.710	20.961	134	G
6	-0.363	0.639	21.079	135	G
6	-0.150	0.449	21.365	136	G
6	0.040	0.402	21.561	137	G
6	0.230	0.236	21.813	138	G
6	0.396	0.069	22.048	139	G
6	0.563	-0.097	22.283	140	G
6	0.657	-0.192	22.418	141	G
6	0.800	-0.358	22.637	142	G
6	0.895	-0.477	22.789	143	G
6	1.037	-0.690	23.045	144	G
6	1.085	-0.738	23.112	145	G
6	1.180	-0.880	23.284	146	G
6	1.275	-0.999	23.436	147	G
6	1.346	-1.213	23.661	148	G
6	1.227	-0.928	23.970	149	G
6	1.251	-0.809	24.091	150	G
6	1.275	-0.667	24.235	151	G
6	1.417	-0.619	24.385	152	G
6	1.631	-0.619	24.599	153	G
6	1.678	-0.619	24.646	154	G
6	1.298	-0.619	25.026	155	G
6	1.109	-0.690	25.229	156	G
6	1.037	-0.785	25.348	157	G
6	0.990	-0.856	25.433	158	G
6	0.942	-0.975	25.561	159	G
6	0.942	-1.165	25.751	160	G
6	0.871	-1.308	25.910	161	G
6	0.776	-1.497	26.123	162	G
6	0.705	-1.664	26.303	163	G
6	0.681	-1.830	26.471	164	G
6	0.610	-2.020	26.674	165	G
6	0.491	-2.186	26.878	166	G
6	0.444	-2.447	27.144	167	G
6	0.396	-2.613	27.317	168	G
6	0.325	-2.779	27.497	169	G
6	0.230	-2.946	27.689	170	G
6	0.111	-2.542	28.109	171	G
6	0.230	-2.471	28.248	172	G
6	0.159	-2.352	28.386	173	G
6	0.016	-2.257	28.558	174	G
6	-0.150	-2.186	28.738	175	G
6	-0.268	-2.115	28.877	176	G
6	-0.530	-1.901	29.214	177	G
6	-0.648	-1.782	29.382	178	G
6	-0.791	-1.687	29.553	179	G
6	-0.909	-1.592	29.705	180	G
6	-0.981	-1.497	29.824	181	G
6	-0.981	-1.426	29.895	182	G
6	-0.150	-2.067	30.945	183	G
6	-0.102	-2.138	31.030	184	G
6	-0.007	-2.186	31.136	185	G
6	0.111	-2.091	31.288	186	G
6	0.254	-2.044	31.439	187	G
6	0.444	-1.996	31.634	188	G
6	0.539	-1.925	31.753	189	G
6	0.681	-1.877	31.903	190	G
6	0.847	-1.877	32.069	191	G
6	0.895	-1.877	32.117	192	G
6	0.990	-1.972	32.251	193	G
6	1.085	-2.067	32.385	194	G
6	1.251	-2.186	32.590	195	G
6	1.417	-2.352	32.825	196	G
6	1.536	-2.447	32.977	197	G
6	1.655	-2.566	33.144	198	G
6	1.750	-2.684	33.297	199	G
6	1.868	-2.779	33.449	200	G
6	1.963	-2.803	33.546	201	G
6	2.106	-2.851	33.697	202	G
6	2.201	-2.898	33.803	203	G
6	2.462	-3.017	34.090	204	G
6	2.723	-3.159	34.387	205	G
6	2.889	-3.231	34.568	206	G
6	3.008	-3.325	34.720	207	G
6	3.079	-3.420	34.839	208	G
6	3.126	-3.492	34.924	209	G
6	3.269	-3.634	35.126	210	G
6	3.364	-3.729	35.260	211	G
6	3.388	-3.800	35.335	212	G
6	3.411	-3.943	35.479	213	G
6	3.459	-4.109	35.652	214	G
6	3.459	-4.323	35.866	215	G
6	3.459	-4.512	36.056	216	G
6	3.483	-4.655	36.200	217	G
6	3.459	-4.869	36.415	218	G
6	3.340	-4.964	36.567	219	G
6	3.245	-5.059	36.701	220	G
6	3.174	-5.201	36.861	221	G
6	3.103	-5.296	36.979	222	G
6	2.984	-5.367	37.118	223	G
6	2.889	-5.438	37.237	224	G
6	2.675	-5.581	37.493	225	G
6	2.462	-5.699	37.738	226	G
6	2.343	-5.771	37.876	227	G
6	2.272	-5.842	37.977	228	G
6	2.201	-5.889	38.062	229	G
6	2.106	-5.913	38.160	230	G
6	1.963	-5.984	38.320	231	G
6	1.868	-6.127	38.491	232	G
6	1.797	-6.198	38.592	233	G
6	1.702	-6.364	38.783	234	G
6	1.536	-6.625	39.092	235	G
6	1.441	-6.768	39.264	236	G
6	1.322	-6.910	39.449	237	G
6	1.227	-7.029	39.601	238	G
6	1.109	-7.148	39.769	239	G
6	1.014	-7.219	39.888	240	G
6	0.847	-7.266	40.061	241	G
6	0.705	-7.266	40.203	242	G
6	0.420	-7.314	40.492	243	G
6	0.230	-7.361	40.688	244	G
6	0.159	-7.361	40.759	245	G
6	0.088	-7.314	40.844	246	G
6	-0.055	-7.243	41.004	247	G
6	-0.173	-7.171	41.142	248	G
6	-0.316	-7.076	41.313	249	G
6	-0.411	-7.005	41.432	250	G
6	-0.458	-6.934	41.518	251	G
6	-0.553	-6.768	41.709	252	G
6	-0.672	-6.459	42.040	253	G
6	-0.767	-6.293	42.231	254	G
6	-0.791	-6.151	42.375	255	G
6	-0.814	-5.984	42.543	256	G
6	-0.862	-5.818	42.716	257	G
6	-0.886	-5.747	42.791	258	G
6	-0.957	-5.581	42.972	259	G
6	-1.099	-5.367	43.229	260	G
6	-1.218	-5.130	43.494	261	G
6	-1.265	-5.035	43.600	262	G
6	-1.384	-4.845	43.824	263	G
6	-1.455	-4.750	43.943	264	G
6	-1.598	-4.584	44.162	265	G
6	-1.693	-4.465	44.314	266	G
6	-1.835	-4.370	44.485	267	G
6	-2.001	-4.228	44.704	268	G
6	-2.049	-4.133	44.810	269	G
6	-2.096	-4.038	44.916	270	G
6	-2.144	-3.943	45.022	271	S
6	-2.263	-3.705	45.288	272	S
6	-2.310	-3.587	45.416	273	S
6	-2.358	-3.492	45.522	274	S
6	-2.429	-3.349	45.681	275	S
6	-2.453	-3.207	45.826	276	S
6	-2.500	-2.993	46.044	277	S
6	-2.524	-2.827	46.212	278	S
6	-2.547	-2.637	46.404	279	S
6	-2.547	-2.447	46.594	280	S
6	-2.547	-2.328	46.712	281	S
6	-2.547	-2.210	46.831	282	S
6	-2.524	-1.925	47.117	283	S
6	-2.524	-1.782	47.259	284	S
6	-2.524	-1.545	47.497	285	S
6	-2.524	-1.379	47.663	286	S
6	-2.500	-1.236	47.807	287	S
6	-2.429	-1.023	48.033	288	S
6	-2.358	-0.809	48.258	289	S
6	-2.310	-0.595	48.477	290	S
6	-2.310	-0.429	48.643	291	S
6	-2.263	-0.239	48.839	292	S
6	-2.215	-0.097	48.989	293	S
6	-2.120	0.093	49.201	294	S
6	-2.025	0.259	49.392	295	S
6	-1.954	0.354	49.511	296	S
6	-1.812	0.592	49.788	297	S
6	-1.764	0.710	49.916	298	S
6	-1.622	1.043	50.277	299	S
7	-0.516	-2.548	0.000	0	R
7	-0.558	-2.675	0.134	1	R
7	-0.558	-2.696	0.155	2	R
7	-0.579	-2.759	0.222	3	R
7	-0.621	-2.907	0.376	4	R
7	-0.642	-3.013	0.483	5	R
7	-0.642	-3.161	0.631	6	R
7	-0.642	-3.245	0.716	7	R
7	-0.664	-3.372	0.844	8	R
7	-0.685	-3.436	0.911	9	R
7	-0.727	-3.478	0.971	10	R
7	-0.748	-3.584	1.079	11	R
7	-0.790	-3.668	1.173	12	R
7	-0.875	-3.731	1.279	13	R
7	-0.896	-3.731	1.300	14	R
7	-0.938	-3.753	1.347	15	R
7	-0.938	-3.774	1.369	16	R
7	-0.959	-3.774	1.390	17	R
7	-1.044	-3.795	1.477	18	R
7	-1.044	-3.858	1.540	19	R
7	-1.044	-3.879	1.561	20	R
7	-1.150	-3.922	1.675	21	R
7	-1.150	-3.985	1.739	22	R
7	-1.150	-4.006	1.760	23	R
7	-1.150	-4.027	1.781	24	R
7	-1.150	-4.049	1.802	25	R
7	-1.129	-4.070	1.832	26	R
7	-1.150	-4.175	1.940	27	R
7	-1.150	-4.175	1.940	28	R
7	-1.150	-4.196	1.961	29	R
7	-1.150	-4.196	1.961	30	R
7	-1.213	-4.154	2.037	31	R
7	-1.255	-4.112	2.097	32	R
7	-1.319	-4.070	2.173	33	R
7	-1.382	-4.049	2.240	34	R
7	-1.403	-4.049	2.261	35	R
7	-1.403	-4.027	2.282	36	R
7	-1.403	-4.049	2.303	37	R
7	-1.403	-4.070	2.324	38	R
7	-1.382	-4.070	2.346	39	R
7	-1.382	-4.070	2.346	40	R
7	-1.382	-4.070	2.346	41	R
7	-1.382	-4.070	2.346	42	R
7	-1.361	-3.964	2.453	43	R
7	-1.319	-3.964	2.496	44	R
7	-1.277	-3.943	2.543	45	R
7	-1.107	-3.943	2.712	46	R
7	-1.065	-3.901	2.772	47	R
7	-1.023	-3.943	2.832	48	R
7	-1.065	-4.070	2.965	49	R
7	-1.065	-4.281	3.177	50	R
7	-1.065	-4.429	3.325	51	R
7	-1.129	-4.619	3.525	52	R
7	-1.192	-4.788	3.706	53	R
7	-1.044	-4.408	4.114	54	R
7	-0.896	-4.450	4.268	55	R
7	-0.875	-4.302	4.417	56	R
7	-0.917	-4.281	4.464	57	R
7	-1.044	-4.196	4.617	58	R
7	-1.192	-4.133	4.778	59	R
7	-1.277	-4.091	4.872	60	R
7	-1.425	-3.985	5.054	61	R
7	-1.594	-3.879	5.254	62	R
7	-1.763	-3.816	5.434	63	R
7	-1.890	-3.816	5.561	64	R
7	-1.509	-4.175	6.084	65	R
7	-1.467	-4.260	6.179	66	R
7	-1.361	-4.344	6.314	67	R
7	-1.192	-4.154	6.569	68	R
7	-1.002	-4.091	6.769	69	R
7	-0.790	-4.049	6.985	70	R
7	-0.600	-3.964	7.193	71	G
7	-0.452	-3.858	7.375	72	G
7	-0.325	-3.795	7.517	73	G
7	-0.156	-3.689	7.716	74	G
7	0.013	-3.520	7.955	75	G
7	0.245	-3.436	8.203	76	G
7	-0.093	-3.605	8.581	77	G
7	-0.262	-3.668	8.761	78	G
7	-0.410	-3.731	8.922	79	G
7	-0.558	-3.795	9.083	80	G
7	-0.664	-3.858	9.206	81	G
7	-0.769	-3.985	9.372	82	G
7	-0.981	-4.091	9.608	83	G
7	-1.150	-4.133	9.782	84	G
7	-1.340	-4.112	9.974	85	G
7	-1.572	-4.070	10.210	86	G
7	-1.826	-3.985	10.477	87	G
7	-1.974	-4.070	10.648	88	G
7	-2.080	-4.133	10.771	89	G
7	-2.312	-4.218	11.018	90	G
7	-1.805	-4.027	11.560	91	G
7	-1.805	-4.006	11.581	92	G
7	-1.742	-3.795	11.802	93	G
7	-1.636	-3.774	11.910	94	G
7	-1.425	-3.922	12.168	95	G
7	-1.361	-3.964	12.244	96	G
7	-1.277	-4.049	12.364	97	G
7	-1.192	-4.154	12.499	98	G
7	-1.129	-4.260	12.622	99	G
7	-1.107	-4.429	12.793	100	G
7	-1.150	-4.598	12.967	101	G
7	-1.234	-4.725	13.119	102	G
7	-1.129	-4.577	13.301	103	G
7	-1.150	-4.556	13.331	104	G
7	-1.277	-4.492	13.473	105	G
7	-1.319	-4.492	13.515	106	G
7	-1.361	-4.640	13.669	107	G
7	-1.361	-4.852	13.880	108	G
7	-1.277	-5.148	14.188	109	G
7	-1.213	-5.338	14.389	110	G
7	-1.192	-5.549	14.601	111	G
7	-1.150	-5.824	14.879	112	G
7	-1.150	-6.035	15.090	113	G
7	-1.192	-6.268	15.327	114	G
7	-0.981	-6.141	15.573	115	G
7	-0.917	-6.268	15.715	116	G
7	-0.769	-6.352	15.885	117	G
7	-0.981	-5.887	16.396	118	G
7	-0.959	-5.887	16.417	119	G
7	-0.959	-5.718	16.586	120	G
7	-0.959	-5.570	16.734	121	G
7	-0.959	-5.401	16.903	122	G
7	-0.896	-5.190	17.124	123	G
7	-0.875	-4.979	17.337	124	G
7	-0.896	-4.640	17.675	125	G
7	-0.938	-4.450	17.870	126	G
7	-0.917	-4.281	18.041	127	G
7	-0.875	-4.154	18.174	128	G
7	-0.790	-3.943	18.402	129	G
7	-0.706	-3.816	18.554	130	G
7	-0.621	-3.647	18.743	131	G
7	-0.537	-3.499	18.914	132	G
7	-0.325	-3.309	19.198	133	G
7	-0.072	-3.140	19.503	134	G
7	0.076	-2.992	19.712	135	G
7	0.203	-2.844	19.907	136	G
7	0.309	-2.675	20.107	137	G
7	0.393	-2.569	20.242	138	G
7	0.541	-2.421	20.451	139	G
7	0.647	-2.294	20.616	140	G
7	0.795	-2.167	20.811	141	G
7	0.837	-2.083	20.906	142	G
7	0.985	-1.998	21.076	143	G
7	1.133	-1.829	21.301	144	G
7	1.387	-1.681	21.594	145	G
7	1.661	-1.533	21.907	146	G
7	1.281	-1.850	22.402	147	G
7	1.218	-1.808	22.478	148	G
7	1.006	-1.723	22.706	149	G
7	0.710	-1.449	23.109	150	G
7	0.562	-1.280	23.334	151	G
7	0.562	-1.280	23.334	152	G
7	0.837	-1.745	23.874	153	G
7	0.858	-1.787	23.922	154	G
7	0.816	-1.914	24.055	155	G
7	0.541	-1.998	24.343	156	G
7	0.309	-1.977	24.576	157	G
7	0.203	-2.019	24.690	158	G
7	0.499	-1.871	25.021	159	G
7	0.647	-1.766	25.203	160	G
7	0.858	-1.787	25.415	161	G
7	1.027	-1.935	25.640	162	G
7	1.154	-2.019	25.792	163	G
7	1.387	-2.167	26.068	164	G
7	1.704	-2.273	26.402	165	G
7	1.957	-2.379	26.677	166	G
7	1.344	-1.977	27.410	167	G
7	1.429	-1.871	27.545	168	G
7	1.535	-1.745	27.710	169	G
7	1.725	-1.597	27.951	170	G
7	1.852	-1.406	28.180	171	G
7	1.894	-1.216	28.375	172	G
7	1.915	-1.026	28.566	173	G
7	1.915	-0.920	28.672	174	G
7	1.936	-0.772	28.821	175	G
7	1.936	-0.645	28.948	176	G
7	1.873	-0.476	29.129	177	G
7	1.809	-0.307	29.309	178	G
7	1.683	-0.096	29.556	179	G
7	1.598	0.137	29.803	180	S
7	1.492	0.348	30.039	181	S
7	1.408	0.475	30.192	182	S
7	1.344	0.602	30.334	183	S
7	1.260	0.792	30.542	184	S
7	1.091	0.982	30.796	185	S
7	0.943	1.130	31.005	186	S
7	0.816	1.299	31.217	187	S
7	0.710	1.426	31.382	188	S
7	0.562	1.595	31.607	189	S
7	0.414	1.743	31.816	190	S
7	0.288	1.870	31.995	191	S
7	0.097	2.018	32.236	192	S
7	-0.008	2.145	32.401	193	S
7	-0.177	2.335	32.656	194	S
7	-0.325	2.504	32.881	195	S
7	-0.558	2.673	33.168	196	S
7	-0.664	2.800	33.333	197	S
7	-0.854	2.990	33.602	198	S
[truncated: 1,601 more rows]
