# Supplementary material for: Behavioral and pharmacological characterization of planarian nociception
Source: Front Mol Neurosci. 2024 May 1;17:1368009. doi: 10.3389/fnmol.2024.1368009 (PMC11094297; doi:10.3389/fnmol.2024.1368009)
Supplement: Supplementary file 1 [file Data_Sheet_1.ZIP › Article planarian nociception - code and data/arena/MOR1 + AITC40.csv]

n	x	y	L	t	behavior
1	-1.263	-2.766	0.000	0	R
1	-1.220	-2.851	0.095	1	R
1	-1.220	-2.851	0.095	2	R
1	-1.220	-2.851	0.095	3	R
1	-1.008	-2.914	0.316	4	R
1	-0.987	-2.914	0.337	5	R
1	-0.966	-2.872	0.385	6	R
1	-0.924	-2.935	0.461	7	R
1	-0.902	-2.935	0.482	8	R
1	-0.902	-2.956	0.503	9	R
1	-0.902	-2.956	0.503	10	R
1	-0.860	-2.914	0.563	11	R
1	-0.860	-2.829	0.648	12	R
1	-0.839	-2.745	0.735	13	R
1	-0.775	-2.681	0.825	14	R
1	-0.733	-2.639	0.885	15	R
1	-0.712	-2.617	0.915	16	R
1	-0.712	-2.639	0.936	17	R
1	-0.754	-2.660	0.984	18	R
1	-0.712	-2.639	1.031	19	R
1	-0.712	-2.639	1.031	20	R
1	-0.712	-2.639	1.031	21	R
1	-0.775	-2.639	1.095	22	R
1	-0.796	-2.596	1.142	23	R
1	-0.712	-2.596	1.227	24	R
1	-0.669	-2.575	1.274	25	R
1	-0.669	-2.639	1.338	26	R
1	-0.669	-2.639	1.338	27	R
1	-0.669	-2.490	1.486	28	R
1	-0.648	-2.427	1.553	29	R
1	-0.648	-2.363	1.617	30	R
1	-0.733	-2.427	1.723	31	R
1	-0.669	-2.490	1.812	32	R
1	-0.648	-2.533	1.860	33	R
1	-0.648	-2.617	1.945	34	R
1	-0.648	-2.702	2.029	35	R
1	-0.648	-2.702	2.029	36	R
1	-0.606	-2.702	2.072	37	R
1	-0.648	-2.512	2.267	38	R
1	-0.691	-2.469	2.327	39	R
1	-0.712	-2.384	2.414	40	R
1	-0.669	-2.278	2.528	41	R
1	-0.479	-2.236	2.724	42	R
1	-0.500	-2.130	2.832	43	R
1	-0.585	-2.045	2.952	44	R
1	-0.860	-2.215	3.275	45	R
1	-0.881	-2.257	3.322	46	R
1	-0.924	-2.384	3.456	47	R
1	-0.945	-2.490	3.564	48	R
1	-0.987	-2.808	3.885	49	R
1	-0.987	-2.893	3.970	50	R
1	-0.966	-2.935	4.017	51	R
1	-0.966	-2.935	4.017	52	R
1	-0.987	-2.745	4.209	53	R
1	-1.072	-2.596	4.380	54	R
1	-1.114	-2.469	4.514	55	R
1	-0.945	-2.533	4.695	56	R
1	-0.839	-2.427	4.845	57	S
1	-0.796	-2.321	4.959	58	S
1	-0.733	-2.194	5.101	59	S
1	-0.585	-2.024	5.326	60	S
1	-0.224	-1.812	5.744	61	S
1	-0.055	-1.685	5.956	62	S
1	0.093	-1.600	6.127	63	S
1	-0.161	-1.982	6.585	64	S
1	-0.309	-2.003	6.735	65	S
1	-0.500	-1.982	6.927	66	S
1	-0.648	-2.045	7.088	67	S
1	-0.733	-2.067	7.176	68	S
1	-0.945	-2.024	7.392	69	S
1	-1.114	-2.003	7.562	70	S
1	-1.305	-1.982	7.754	71	S
1	-1.559	-1.982	8.009	72	S
1	-1.813	-2.067	8.277	73	S
1	-1.983	-2.109	8.451	74	S
1	-2.152	-2.130	8.622	75	S
1	-2.364	-2.173	8.838	76	S
1	-2.491	-2.215	8.972	77	S
1	-2.873	-2.448	9.419	78	S
1	-2.936	-2.512	9.509	79	S
1	-3.106	-2.533	9.680	80	S
1	-3.360	-2.554	9.935	81	S
1	-3.530	-2.575	10.106	82	S
1	-3.805	-2.596	10.382	83	S
1	-3.911	-2.617	10.490	84	S
1	-4.187	-2.639	10.766	85	S
1	-4.356	-2.681	10.941	86	S
1	-4.589	-2.872	11.242	87	S
1	-4.780	-3.020	11.484	88	S
1	-4.928	-3.168	11.694	89	S
1	-5.076	-3.274	11.876	90	S
1	-5.309	-3.380	12.132	91	S
1	-5.479	-3.486	12.332	92	S
1	-5.267	-3.211	12.679	93	S
1	-5.098	-3.062	12.904	94	S
1	-5.013	-2.872	13.113	95	S
1	-4.865	-2.766	13.295	96	S
1	-4.737	-2.745	13.424	97	S
1	-4.695	-2.723	13.472	98	S
1	-4.441	-2.787	13.734	99	S
1	-4.208	-2.851	13.975	100	S
1	-3.932	-2.872	14.252	101	S
1	-3.742	-2.914	14.447	102	S
1	-3.572	-3.062	14.672	103	S
1	-3.339	-3.168	14.928	104	S
1	-3.127	-3.253	15.156	105	S
1	-2.746	-3.380	15.558	106	S
1	-2.491	-3.444	15.820	107	S
1	-2.343	-3.444	15.969	108	S
1	-2.131	-3.507	16.190	109	S
1	-2.025	-3.550	16.304	110	S
1	-1.792	-3.656	16.560	111	S
1	-1.750	-3.740	16.655	112	S
1	-1.708	-3.825	16.750	113	S
1	-1.644	-4.037	16.971	114	S
1	-1.665	-4.313	17.247	115	S
1	-1.750	-4.630	17.576	116	S
1	-1.750	-4.842	17.788	117	S
1	-1.708	-5.096	18.046	118	S
1	-1.665	-5.330	18.282	119	S
1	-1.665	-5.605	18.558	120	S
1	-1.644	-5.859	18.813	121	S
1	-1.644	-6.092	19.046	122	S
1	-1.665	-6.368	19.322	123	S
1	-1.771	-6.516	19.505	124	S
1	-1.941	-6.770	19.810	125	S
1	-2.025	-6.961	20.019	126	S
1	-2.025	-7.109	20.167	127	S
1	-1.792	-7.300	20.468	128	S
1	-1.517	-7.364	20.751	129	S
1	-1.390	-7.342	20.880	130	S
1	-1.178	-7.342	21.092	131	S
1	-0.924	-7.342	21.346	132	S
1	-0.712	-7.342	21.558	133	S
1	-0.457	-7.300	21.816	134	S
1	-0.945	-7.321	22.303	135	S
1	-1.135	-7.215	22.522	136	S
1	-1.284	-7.173	22.676	137	S
1	-1.432	-7.152	22.826	138	S
1	-1.644	-7.046	23.063	139	S
1	-1.877	-7.046	23.296	140	S
1	-2.068	-7.025	23.487	141	S
1	-2.280	-6.982	23.704	142	S
1	-2.386	-6.982	23.809	143	S
1	-2.407	-6.982	23.831	144	S
1	-2.470	-7.003	23.898	145	S
1	-2.640	-7.003	24.067	146	S
1	-2.767	-6.961	24.201	147	S
1	-3.042	-6.791	24.525	148	S
1	-3.318	-6.664	24.828	149	S
1	-3.551	-6.537	25.093	150	S
1	-3.784	-6.410	25.359	151	S
1	-3.975	-6.262	25.600	152	S
1	-4.187	-6.177	25.829	153	S
1	-4.356	-6.092	26.018	154	S
1	-4.526	-6.008	26.208	155	S
1	-4.801	-5.817	26.543	156	S
1	-4.949	-5.711	26.725	157	S
1	-5.182	-5.435	27.086	158	S
1	-5.373	-5.287	27.327	159	S
1	-5.500	-5.118	27.539	160	S
1	-5.670	-4.948	27.779	161	S
1	-5.839	-4.736	28.050	162	S
1	-6.009	-4.482	28.356	163	S
1	-6.115	-4.313	28.556	164	S
1	-6.157	-4.207	28.670	165	S
1	-6.178	-4.143	28.737	166	S
1	-6.093	-4.185	28.832	167	S
1	-6.009	-4.122	28.938	168	S
1	-5.966	-4.016	29.052	169	S
1	-5.882	-3.910	29.187	170	S
1	-5.776	-3.825	29.323	171	S
1	-5.564	-3.783	29.539	172	S
1	-5.458	-3.783	29.645	173	S
1	-5.331	-3.910	29.825	174	S
1	-5.246	-4.101	30.033	175	S
1	-5.161	-4.249	30.204	176	S
1	-5.034	-4.418	30.416	177	S
1	-4.928	-4.546	30.582	178	S
1	-4.865	-4.736	30.783	179	S
1	-4.843	-4.885	30.932	180	S
1	-4.822	-5.012	31.061	181	S
1	-4.653	-5.139	31.273	182	S
1	-4.483	-5.287	31.498	183	S
1	-4.271	-5.457	31.770	184	S
1	-3.996	-5.647	32.105	185	S
1	-3.953	-5.690	32.165	186	S
1	-3.869	-5.838	32.336	187	S
1	-3.763	-5.965	32.501	188	S
1	-3.678	-6.008	32.596	189	S
1	-3.445	-5.986	32.830	190	S
1	-3.169	-5.986	33.105	191	S
1	-2.936	-5.880	33.361	192	S
1	-2.640	-5.838	33.661	193	S
1	-2.407	-5.817	33.895	194	S
1	-2.195	-5.796	34.108	195	S
1	-2.068	-5.796	34.235	196	S
1	-1.856	-5.880	34.463	197	S
1	-1.750	-5.986	34.613	198	S
1	-1.644	-6.092	34.763	199	S
1	-1.517	-6.219	34.943	200	S
1	-1.432	-6.304	35.062	201	S
1	-1.326	-6.431	35.228	202	S
1	-1.135	-6.558	35.457	203	S
1	-0.881	-6.728	35.763	204	S
1	-0.648	-6.813	36.011	205	S
1	-0.479	-6.855	36.185	206	S
1	-0.394	-6.940	36.305	207	S
1	-0.267	-7.088	36.501	208	S
1	-0.118	-7.215	36.696	209	S
1	0.009	-7.279	36.838	210	S
1	0.221	-7.300	37.051	211	S
1	0.411	-7.300	37.242	212	S
1	0.644	-7.300	37.475	213	S
1	0.877	-7.321	37.709	214	S
1	1.110	-7.342	37.943	215	S
1	1.259	-7.321	38.093	216	S
1	1.428	-7.300	38.263	217	S
1	1.471	-7.279	38.311	218	S
1	1.301	-7.300	38.482	219	S
1	1.767	-7.236	38.952	220	S
1	2.149	-7.088	39.361	221	S
1	2.318	-7.003	39.551	222	S
1	2.594	-6.982	39.827	223	S
1	2.763	-6.940	40.002	224	S
1	2.954	-6.876	40.203	225	S
1	3.144	-6.728	40.444	226	S
1	3.356	-6.622	40.681	227	S
1	3.505	-6.558	40.843	228	S
1	3.822	-6.410	41.193	229	S
1	4.034	-6.283	41.440	230	S
1	4.204	-6.135	41.666	231	S
1	4.310	-5.965	41.866	232	S
1	4.437	-5.838	42.045	233	S
1	4.606	-5.626	42.317	234	S
1	4.797	-5.478	42.558	235	S
1	4.945	-5.372	42.741	236	S
1	5.136	-5.202	42.996	237	S
1	5.242	-5.075	43.161	238	S
1	5.306	-4.927	43.322	239	S
1	5.475	-4.715	43.594	240	S
1	5.708	-4.418	43.971	241	S
1	5.899	-4.101	44.342	242	S
1	6.068	-3.846	44.647	243	S
1	6.111	-3.783	44.724	244	S
1	6.280	-3.571	44.995	245	S
1	6.323	-3.423	45.149	246	S
1	6.386	-3.190	45.391	247	S
1	6.535	-2.893	45.722	248	S
1	6.619	-2.681	45.951	249	S
1	6.662	-2.427	46.208	250	S
1	6.768	-2.173	46.484	251	S
1	6.831	-1.982	46.685	252	S
1	6.895	-1.728	46.947	253	S
1	6.958	-1.537	47.148	254	S
1	6.958	-1.452	47.233	255	S
1	7.001	-1.219	47.470	256	S
1	7.022	-1.007	47.683	257	S
1	7.043	-0.838	47.853	258	S
1	7.043	-0.711	47.980	259	S
1	7.043	-0.562	48.129	260	S
1	7.001	-0.414	48.283	261	S
1	6.979	-0.350	48.350	262	S
1	6.958	-0.160	48.542	263	S
1	6.958	0.031	48.733	264	S
1	6.937	0.222	48.924	265	S
1	6.937	0.476	49.179	266	S
1	6.874	0.773	49.482	267	S
1	6.874	1.112	49.821	268	S
1	6.768	1.366	50.097	269	S
1	6.704	1.514	50.258	270	S
1	6.704	1.662	50.406	271	S
1	6.640	1.853	50.607	272	S
1	6.535	2.044	50.825	273	S
1	6.450	2.235	51.034	274	S
1	6.386	2.362	51.176	275	S
1	6.323	2.552	51.377	276	S
1	6.174	2.679	51.572	277	S
1	5.941	2.913	51.902	278	S
1	5.814	3.018	52.068	279	S
1	5.602	3.124	52.304	280	S
1	5.284	3.230	52.639	281	S
1	4.945	3.336	52.995	282	S
1	4.712	3.357	53.229	283	S
1	4.543	3.400	53.403	284	S
1	4.331	3.421	53.616	285	S
1	4.098	3.315	53.872	286	S
1	3.928	3.209	54.072	287	S
1	3.653	3.082	54.376	288	S
1	3.420	2.976	54.632	289	S
1	3.166	2.870	54.907	290	S
1	2.869	2.828	55.207	291	S
1	2.678	2.807	55.399	292	S
1	2.445	2.743	55.640	293	S
1	2.255	2.743	55.831	294	S
1	2.064	2.701	56.026	295	S
1	2.233	2.913	56.297	296	S
1	2.233	3.061	56.446	297	S
1	2.276	3.188	56.580	298	S
1	2.466	3.527	56.969	299	S
2	-0.947	1.154	0.000	0	R
2	-0.947	1.154	0.000	1	R
2	-0.947	1.260	0.106	2	R
2	-0.947	1.281	0.127	3	R
2	-0.947	1.302	0.148	4	R
2	-0.884	1.260	0.225	5	R
2	-0.820	1.154	0.348	6	R
2	-0.863	1.090	0.425	7	R
2	-0.841	1.154	0.492	8	R
2	-0.799	1.154	0.534	9	R
2	-0.799	1.048	0.640	10	R
2	-0.841	1.027	0.687	11	R
2	-0.757	0.963	0.793	12	R
2	-0.736	0.921	0.841	13	R
2	-0.757	0.857	0.908	14	R
2	-0.778	0.900	0.955	15	R
2	-0.736	1.027	1.089	16	R
2	-0.736	1.048	1.110	17	R
2	-0.736	1.090	1.153	18	R
2	-0.736	0.857	1.386	19	R
2	-0.757	0.815	1.433	20	R
2	-0.736	0.730	1.520	21	R
2	-0.693	0.667	1.597	22	R
2	-0.693	0.667	1.597	23	R
2	-0.672	0.645	1.627	24	R
2	-0.672	0.603	1.669	25	R
2	-0.841	0.900	2.011	26	R
2	-0.947	0.963	2.134	27	R
2	-0.969	1.090	2.263	28	R
2	-0.969	1.154	2.327	29	R
2	-0.947	1.154	2.348	30	R
2	-0.863	1.133	2.435	31	R
2	-0.736	1.112	2.564	32	R
2	-0.714	1.048	2.631	33	R
2	-0.651	0.921	2.773	34	R
2	-0.608	0.857	2.850	35	R
2	-0.630	0.836	2.880	36	R
2	-0.672	0.900	2.956	37	R
2	-0.757	1.006	3.092	38	R
2	-0.799	1.154	3.246	39	R
2	-0.841	1.218	3.322	40	R
2	-0.884	1.260	3.382	41	R
2	-0.905	1.260	3.404	42	R
2	-0.757	1.218	3.558	43	R
2	-0.587	1.090	3.770	44	R
2	-0.566	0.984	3.878	45	R
2	-0.714	0.773	4.136	46	R
2	-0.778	0.645	4.278	47	R
2	-0.820	0.582	4.355	48	R
2	-0.608	0.751	4.626	49	R
2	-0.566	0.773	4.674	50	R
2	-0.418	0.794	4.823	51	R
2	-0.354	0.794	4.887	52	R
2	-0.587	0.815	5.121	53	R
2	-0.587	1.069	5.375	54	R
2	-0.524	1.133	5.465	55	R
2	-0.375	0.963	5.690	56	R
2	-0.269	0.879	5.826	57	R
2	-0.227	0.815	5.902	58	R
2	-0.163	0.751	5.992	59	R
2	-0.121	0.688	6.069	60	R
2	-0.121	0.688	6.069	61	R
2	-0.058	0.603	6.175	62	R
2	-0.015	0.582	6.222	63	R
2	0.070	0.497	6.342	64	R
2	0.154	0.455	6.437	65	R
2	0.303	0.349	6.619	66	R
2	0.493	0.222	6.848	67	R
2	0.663	0.116	7.048	68	R
2	0.854	0.010	7.266	69	R
2	0.938	-0.054	7.372	70	R
2	0.472	0.158	7.884	71	R
2	0.345	0.158	8.011	72	R
2	0.133	0.200	8.227	73	R
2	0.091	0.200	8.270	74	R
2	-0.015	0.116	8.405	75	R
2	-0.163	-0.011	8.601	76	R
2	-0.291	-0.117	8.766	77	R
2	-0.354	-0.223	8.890	78	R
2	-0.587	-0.435	9.205	79	R
2	-0.693	-0.583	9.387	80	R
2	-0.248	-0.075	10.063	81	R
2	-0.248	0.031	10.169	82	R
2	-0.185	0.179	10.330	83	R
2	-0.121	0.328	10.491	84	R
2	-0.015	0.476	10.674	85	R
2	0.197	0.539	10.895	86	R
2	0.493	0.582	11.194	87	R
2	0.663	0.603	11.365	88	R
2	0.790	0.561	11.499	89	R
2	0.303	0.603	11.988	90	R
2	0.027	0.709	12.283	91	G
2	-0.015	0.688	12.331	92	G
2	-0.206	0.730	12.526	93	G
2	-0.333	0.879	12.722	94	G
2	-0.481	1.006	12.917	95	G
2	-0.693	1.218	13.216	96	G
2	-0.841	1.366	13.426	97	G
2	-0.947	1.451	13.562	98	G
2	-1.180	1.641	13.863	99	G
2	-1.350	1.747	14.063	100	G
2	-1.562	1.874	14.310	101	G
2	-1.668	1.959	14.446	102	G
2	-1.880	2.129	14.717	103	G
2	-2.049	2.298	14.957	104	G
2	-2.473	2.531	15.440	105	G
2	-2.494	2.552	15.470	106	G
2	-2.685	2.637	15.679	107	G
2	-2.897	2.701	15.900	108	G
2	-3.045	2.785	16.071	109	G
2	-3.151	2.828	16.185	110	G
2	-2.452	2.510	16.953	111	G
2	-2.452	2.510	16.953	112	G
2	-2.325	2.595	17.106	113	G
2	-2.176	2.701	17.288	114	G
2	-1.964	2.679	17.501	115	G
2	-1.774	2.552	17.730	116	G
2	-1.562	2.404	17.989	117	G
2	-1.308	2.213	18.307	118	G
2	-1.244	2.065	18.468	119	S
2	-1.180	1.959	18.592	120	S
2	-1.096	1.811	18.762	121	S
2	-1.053	1.620	18.958	122	S
2	-1.032	1.514	19.066	123	S
2	-0.969	1.239	19.349	124	S
2	-0.905	1.048	19.550	125	S
2	-0.820	0.709	19.899	126	S
2	-0.799	0.539	20.070	127	S
2	-0.799	0.328	20.282	128	S
2	-0.820	0.137	20.474	129	S
2	-0.863	-0.139	20.752	130	S
2	-0.884	-0.350	20.965	131	S
2	-0.884	-0.583	21.198	132	S
2	-0.884	-0.859	21.474	133	S
2	-0.884	-1.198	21.813	134	S
2	-0.778	-1.600	22.229	135	S
2	-0.757	-1.834	22.463	136	S
2	-0.736	-2.003	22.634	137	S
2	-0.841	-2.130	22.799	138	S
2	-0.672	-2.045	22.989	139	S
2	-0.672	-1.961	23.074	140	S
2	-0.587	-1.939	23.161	141	S
2	-0.185	-1.897	23.566	142	S
2	0.070	-1.791	23.841	143	S
2	0.260	-1.706	24.050	144	S
2	0.557	-1.622	24.358	145	S
2	0.748	-1.516	24.576	146	S
2	0.896	-1.495	24.726	147	S
2	1.108	-1.410	24.954	148	S
2	1.256	-1.156	25.249	149	S
2	1.298	-0.965	25.444	150	S
2	1.489	-0.795	25.699	151	S
2	1.659	-0.668	25.911	152	S
2	1.828	-0.605	26.092	153	S
2	1.955	-0.605	26.219	154	S
2	2.146	-0.605	26.410	155	S
2	2.443	-0.435	26.752	156	S
2	2.697	-0.308	27.036	157	S
2	2.803	-0.181	27.201	158	S
2	2.994	0.073	27.519	159	S
2	3.121	0.179	27.685	160	S
2	3.438	0.391	28.067	161	S
2	3.799	0.561	28.465	162	S
2	3.905	0.624	28.588	163	S
2	3.608	0.412	28.953	164	S
2	3.608	0.328	29.038	165	S
2	3.481	0.095	29.303	166	S
2	3.333	-0.054	29.513	167	S
2	3.205	-0.096	29.647	168	S
2	3.057	-0.096	29.795	169	S
2	2.930	-0.054	29.929	170	S
2	2.760	0.031	30.119	171	S
2	2.570	0.116	30.327	172	S
2	2.485	0.200	30.447	173	S
2	2.315	0.455	30.753	174	S
2	2.252	0.688	30.994	175	S
2	2.252	0.794	31.100	176	S
2	2.315	1.048	31.362	177	S
2	2.315	1.239	31.553	178	S
2	2.358	1.387	31.707	179	S
2	2.506	1.514	31.903	180	S
2	2.676	1.641	32.114	181	S
2	2.824	1.662	32.264	182	S
2	3.015	1.641	32.456	183	S
2	3.142	1.620	32.585	184	S
2	3.354	1.684	32.806	185	S
2	3.015	1.599	33.156	186	S
2	2.803	1.726	33.403	187	S
2	2.612	1.726	33.593	188	S
2	2.358	1.662	33.856	189	S
2	2.231	1.578	34.008	190	S
2	2.125	1.366	34.245	191	S
2	2.040	1.154	34.473	192	S
2	1.998	1.048	34.588	193	S
2	1.955	0.857	34.783	194	S
2	1.976	0.645	34.996	195	S
2	2.040	0.370	35.278	196	S
2	2.082	0.222	35.433	197	S
2	2.082	-0.011	35.666	198	S
2	2.104	-0.181	35.837	199	S
2	2.125	-0.393	36.050	200	S
2	2.252	-0.583	36.279	201	S
2	2.337	-0.668	36.399	202	S
2	2.464	-0.795	36.578	203	S
2	2.591	-0.944	36.774	204	S
2	2.655	-1.240	37.077	205	S
2	2.421	-1.452	37.392	206	S
2	2.294	-1.643	37.621	207	S
2	2.167	-1.812	37.833	208	S
2	2.082	-1.961	38.004	209	S
2	1.955	-2.045	38.157	210	S
2	1.786	-2.088	38.331	211	S
2	1.616	-2.088	38.501	212	S
2	1.256	-1.982	38.876	213	S
2	1.023	-1.876	39.132	214	S
2	0.854	-1.749	39.344	215	S
2	0.705	-1.516	39.621	216	S
2	0.620	-1.367	39.791	217	S
2	0.557	-1.071	40.095	218	S
2	0.748	-0.838	40.396	219	S
2	0.811	-0.647	40.597	220	S
2	0.917	-0.414	40.853	221	S
2	1.023	-0.287	41.018	222	S
2	1.171	-0.096	41.260	223	S
2	1.298	0.010	41.425	224	S
2	1.489	0.158	41.667	225	S
2	1.637	0.349	41.909	226	S
2	1.849	0.497	42.167	227	S
2	1.976	0.645	42.363	228	S
2	1.976	0.815	42.532	229	S
2	1.913	1.048	42.774	230	S
2	1.849	1.302	43.036	231	S
2	1.765	1.535	43.284	232	S
2	1.722	1.790	43.541	233	S
2	1.616	2.044	43.817	234	S
2	1.362	2.150	44.092	235	S
2	1.235	2.213	44.234	236	S
2	1.023	2.235	44.447	237	S
2	0.684	2.213	44.787	238	S
2	0.620	2.256	44.863	239	S
2	0.515	2.340	44.999	240	S
2	0.281	2.574	45.329	241	S
2	0.070	2.828	45.660	242	S
2	-0.142	2.976	45.918	243	S
2	-0.397	2.976	46.173	244	S
2	-0.630	3.018	46.409	245	S
2	-0.820	2.976	46.605	246	S
2	-1.202	2.913	46.991	247	S
2	-1.371	2.870	47.166	248	S
2	-1.625	2.976	47.442	249	S
2	-1.795	3.082	47.641	250	S
2	-2.028	3.082	47.875	251	S
2	-2.261	3.082	48.108	252	S
2	-2.431	2.976	48.308	253	S
2	-2.621	2.870	48.526	254	S
2	-2.791	2.828	48.700	255	S
2	-3.109	2.764	49.024	256	S
2	-3.384	2.764	49.300	257	S
2	-3.575	2.807	49.495	258	S
2	-3.871	2.807	49.792	259	S
2	-4.062	2.743	49.993	260	S
2	-4.253	2.531	50.278	261	S
2	-4.316	2.319	50.499	262	S
2	-4.422	2.065	50.775	263	S
2	-4.592	1.853	51.046	264	S
2	-4.761	1.599	51.352	265	S
2	-4.867	1.387	51.588	266	S
2	-4.931	1.218	51.769	267	S
2	-5.079	0.984	52.046	268	S
2	-5.206	0.751	52.311	269	S
2	-5.354	0.603	52.521	270	S
2	-5.524	0.497	52.721	271	S
2	-5.821	0.455	53.020	272	S
2	-6.011	0.370	53.229	273	S
2	-6.138	0.222	53.424	274	S
2	-6.266	0.222	53.552	275	S
2	-6.393	0.243	53.680	276	S
2	-6.456	0.328	53.786	277	S
2	-6.583	0.518	54.016	278	S
2	-6.689	0.730	54.252	279	S
2	-6.753	0.984	54.515	280	S
2	-6.753	1.302	54.832	281	S
2	-6.732	1.514	55.045	282	S
2	-6.732	1.726	55.257	283	S
2	-6.710	1.917	55.449	284	S
2	-6.541	2.150	55.737	285	S
2	-6.414	2.383	56.003	286	S
2	-6.350	2.658	56.285	287	S
2	-6.223	2.891	56.551	288	S
2	-6.011	3.209	56.933	289	S
2	-5.969	3.400	57.128	290	S
2	-5.927	3.569	57.303	291	S
2	-5.884	3.739	57.478	292	S
2	-5.736	3.972	57.754	293	S
2	-5.566	4.184	58.025	294	S
2	-5.418	4.438	58.320	295	S
2	-5.270	4.629	58.561	296	S
2	-5.164	4.777	58.743	297	S
2	-4.825	4.989	59.143	298	S
2	-4.507	5.286	59.578	299	S
3	-0.088	1.007	0.000	0	R
3	-0.067	1.028	0.030	1	R
3	-0.110	1.028	0.073	2	R
3	-0.152	1.028	0.115	3	R
3	-0.322	1.092	0.297	4	R
3	-0.408	1.114	0.385	5	R
3	-0.514	1.114	0.491	6	R
3	-0.514	1.071	0.534	7	R
3	-0.429	1.028	0.629	8	R
3	-0.408	1.028	0.650	9	R
3	-0.386	0.986	0.698	10	R
3	-0.471	0.943	0.793	11	R
3	-0.429	1.114	0.968	12	R
3	-0.429	1.241	1.096	13	R
3	-0.429	1.263	1.117	14	R
3	-0.365	1.092	1.299	15	R
3	-0.301	1.028	1.389	16	R
3	-0.216	1.028	1.474	17	R
3	-0.280	0.986	1.551	18	R
3	-0.365	0.922	1.657	19	R
3	-0.408	1.071	1.812	20	R
3	-0.365	1.156	1.908	21	R
3	-0.322	1.220	1.984	22	R
3	-0.259	1.220	2.048	23	R
3	-0.152	1.199	2.157	24	R
3	-0.025	1.177	2.286	25	R
3	-0.067	1.220	2.346	26	R
3	-0.195	1.326	2.512	27	R
3	-0.237	1.369	2.573	28	R
3	-0.322	1.475	2.709	29	R
3	-0.450	1.369	2.875	30	R
3	-0.493	1.348	2.923	31	R
3	-0.429	1.475	3.065	32	R
3	-0.344	1.518	3.160	33	R
3	-0.280	1.497	3.228	34	R
3	-0.237	1.411	3.323	35	R
3	-0.195	1.284	3.457	36	R
3	-0.195	1.135	3.606	37	R
3	-0.173	1.114	3.636	38	R
3	-0.046	1.114	3.764	39	R
3	-0.025	1.114	3.785	40	R
3	-0.216	0.986	4.016	41	R
3	-0.259	0.922	4.092	42	R
3	-0.322	0.688	4.335	43	R
3	-0.322	0.603	4.420	44	R
3	-0.429	0.433	4.621	45	R
3	-0.450	0.326	4.729	46	R
3	-0.471	0.092	4.964	47	R
3	-0.493	-0.206	5.263	48	R
3	-0.493	-0.227	5.284	49	R
3	-0.514	-0.291	5.351	50	R
3	-0.514	-0.333	5.394	51	R
3	-0.514	-0.355	5.415	52	R
3	-0.556	-0.440	5.510	53	R
3	-0.556	-0.440	5.510	54	R
3	-0.599	-0.546	5.625	55	R
3	-0.620	-0.546	5.646	56	R
3	-0.684	-0.567	5.714	57	R
3	-0.705	-0.652	5.801	58	R
3	-0.705	-0.695	5.844	59	R
3	-0.705	-0.695	5.844	60	R
3	-0.705	-0.716	5.865	61	R
3	-0.748	-0.716	5.908	62	R
3	-0.748	-0.759	5.950	63	R
3	-0.791	-0.844	6.045	64	R
3	-0.791	-0.929	6.130	65	R
3	-0.812	-0.950	6.161	66	R
3	-0.812	-0.993	6.203	67	R
3	-0.833	-1.035	6.251	68	R
3	-0.854	-1.057	6.281	69	R
3	-0.876	-1.120	6.348	70	R
3	-0.876	-1.142	6.369	71	R
3	-0.876	-1.142	6.369	72	R
3	-0.897	-1.206	6.437	73	R
3	-0.918	-1.227	6.467	74	R
3	-0.918	-1.227	6.467	75	R
3	-0.918	-1.291	6.531	76	R
3	-0.961	-1.355	6.607	77	R
3	-0.982	-1.376	6.637	78	R
3	-0.982	-1.418	6.680	79	R
3	-1.003	-1.418	6.701	80	R
3	-1.025	-1.440	6.731	81	R
3	-1.046	-1.482	6.779	82	R
3	-1.046	-1.546	6.843	83	R
3	-1.067	-1.589	6.890	84	R
3	-1.088	-1.674	6.978	85	R
3	-1.110	-1.738	7.045	86	R
3	-1.110	-1.823	7.130	87	R
3	-1.131	-1.844	7.160	88	R
3	-1.131	-1.865	7.182	89	R
3	-1.152	-1.908	7.229	90	R
3	-1.174	-1.972	7.297	91	R
3	-1.195	-1.993	7.327	92	R
3	-1.195	-2.035	7.369	93	R
3	-1.216	-2.057	7.399	94	R
3	-1.259	-2.099	7.460	95	R
3	-1.280	-2.184	7.547	96	R
3	-1.322	-2.248	7.624	97	R
3	-1.386	-2.269	7.691	98	R
3	-1.408	-2.312	7.739	99	R
3	-1.408	-2.312	7.739	100	R
3	-1.450	-2.376	7.816	101	R
3	-1.471	-2.397	7.846	102	R
3	-1.493	-2.440	7.893	103	R
3	-1.514	-2.461	7.923	104	R
3	-1.556	-2.525	8.000	105	R
3	-1.599	-2.589	8.077	106	R
3	-1.620	-2.610	8.107	107	R
3	-1.642	-2.631	8.137	108	R
3	-1.684	-2.738	8.252	109	R
3	-1.727	-2.780	8.312	110	R
3	-1.812	-2.823	8.407	111	R
3	-1.812	-2.823	8.407	112	R
3	-1.854	-2.887	8.484	113	R
3	-1.812	-2.929	8.544	114	R
3	-1.854	-2.950	8.591	115	R
3	-1.854	-2.972	8.613	116	R
3	-1.897	-3.035	8.689	117	R
3	-1.918	-3.057	8.719	118	R
3	-1.939	-3.078	8.749	119	R
3	-1.982	-3.099	8.797	120	R
3	-1.982	-3.163	8.861	121	R
3	-2.003	-3.206	8.908	122	R
3	-2.025	-3.248	8.956	123	R
3	-2.046	-3.269	8.986	124	R
3	-2.088	-3.291	9.034	125	R
3	-2.110	-3.333	9.081	126	R
3	-2.152	-3.355	9.129	127	R
3	-2.174	-3.397	9.176	128	R
3	-2.216	-3.418	9.224	129	R
3	-2.280	-3.482	9.314	130	R
3	-2.301	-3.504	9.344	131	R
3	-2.322	-3.504	9.366	132	R
3	-2.344	-3.546	9.413	133	R
3	-2.386	-3.610	9.490	134	R
3	-2.408	-3.631	9.520	135	R
3	-2.450	-3.674	9.580	136	R
3	-2.493	-3.738	9.657	137	R
3	-2.514	-3.780	9.705	138	R
3	-2.578	-3.844	9.795	139	R
3	-2.642	-3.908	9.885	140	R
3	-2.642	-3.929	9.906	141	R
3	-2.684	-3.950	9.954	142	R
3	-2.705	-3.972	9.984	143	R
3	-2.727	-3.972	10.005	144	R
3	-2.727	-3.993	10.027	145	R
3	-2.727	-4.035	10.069	146	R
3	-2.876	-4.121	10.241	147	R
3	-2.876	-4.121	10.241	148	R
3	-2.876	-4.142	10.262	149	R
3	-2.876	-4.184	10.305	150	R
3	-2.897	-4.206	10.335	151	R
3	-2.918	-4.248	10.382	152	R
3	-2.918	-4.270	10.403	153	R
3	-2.940	-4.312	10.451	154	R
3	-2.940	-4.355	10.494	155	R
3	-2.961	-4.376	10.524	156	R
3	-2.982	-4.418	10.571	157	R
3	-3.025	-4.440	10.619	158	R
3	-3.046	-4.482	10.666	159	R
3	-3.067	-4.546	10.734	160	R
3	-3.110	-4.589	10.794	161	R
3	-3.195	-4.674	10.914	162	R
3	-3.259	-4.716	10.991	163	R
3	-3.280	-4.716	11.012	164	R
3	-3.322	-4.801	11.107	165	R
3	-3.365	-4.844	11.168	166	R
3	-3.386	-4.887	11.215	167	R
3	-3.408	-4.929	11.263	168	R
3	-3.429	-4.950	11.293	169	R
3	-3.450	-5.014	11.360	170	R
3	-3.471	-5.057	11.408	171	R
3	-3.578	-5.206	11.591	172	R
3	-3.705	-5.482	11.895	173	R
3	-3.812	-5.546	12.019	174	R
3	-3.982	-5.759	12.292	175	R
3	-4.003	-5.780	12.322	176	G
3	-4.025	-5.972	12.515	177	G
3	-4.046	-6.036	12.582	178	G
3	-4.152	-5.993	12.697	179	G
3	-4.237	-5.993	12.782	180	G
3	-4.323	-5.950	12.877	181	G
3	-4.195	-6.078	13.057	182	G
3	-4.110	-6.142	13.164	183	G
3	-4.025	-6.227	13.284	184	G
3	-3.961	-6.291	13.374	185	G
3	-3.854	-6.397	13.525	186	G
3	-3.663	-6.504	13.744	187	G
3	-3.514	-6.589	13.915	188	G
3	-3.322	-6.695	14.134	189	G
3	-3.088	-6.780	14.383	190	G
3	-2.897	-6.865	14.593	191	G
3	-2.705	-6.972	14.812	192	G
3	-2.599	-7.014	14.927	193	G
3	-2.705	-6.929	15.063	194	G
3	-2.833	-6.865	15.206	195	G
3	-3.025	-6.823	15.402	196	G
3	-3.152	-6.759	15.545	197	G
3	-3.237	-6.695	15.651	198	G
3	-3.450	-6.546	15.911	199	G
3	-3.599	-6.461	16.082	200	G
3	-3.727	-6.355	16.248	201	G
3	-3.897	-6.291	16.430	202	G
3	-4.003	-6.206	16.566	203	G
3	-4.195	-6.078	16.797	204	G
3	-4.301	-5.972	16.947	205	G
3	-4.493	-5.844	17.177	206	G
3	-4.642	-5.695	17.388	207	G
3	-4.854	-5.504	17.674	208	G
3	-4.961	-5.440	17.798	209	G
3	-5.152	-5.291	18.041	210	S
3	-5.237	-5.227	18.147	211	S
3	-5.365	-5.099	18.328	212	S
3	-5.493	-4.972	18.508	213	S
3	-5.620	-4.823	18.704	214	S
3	-5.748	-4.631	18.935	215	S
3	-5.897	-4.418	19.194	216	S
3	-6.025	-4.270	19.390	217	S
3	-6.110	-4.163	19.527	218	S
3	-6.344	-3.865	19.905	219	S
3	-6.472	-3.589	20.210	220	S
3	-6.535	-3.418	20.392	221	S
3	-6.620	-3.227	20.601	222	S
3	-6.748	-2.929	20.926	223	S
3	-6.833	-2.631	21.235	224	S
3	-6.961	-2.269	21.619	225	S
3	-7.025	-2.057	21.841	226	S
3	-7.110	-1.823	22.090	227	S
3	-7.152	-1.695	22.225	228	S
3	-7.195	-1.482	22.442	229	S
3	-7.237	-1.269	22.659	230	S
3	-7.280	-0.972	22.960	231	S
3	-7.323	-0.738	23.197	232	S
3	-7.344	-0.482	23.454	233	S
3	-7.344	-0.184	23.752	234	S
3	-7.344	0.050	23.986	235	S
3	-7.301	0.411	24.350	236	S
3	-7.280	0.582	24.521	237	S
3	-7.259	0.837	24.778	238	S
3	-7.174	0.816	24.865	239	S
3	-7.152	0.943	24.995	240	S
3	-7.110	1.199	25.254	241	S
3	-7.110	1.263	25.317	242	S
3	-7.067	0.880	25.703	243	S
3	-7.131	0.731	25.865	244	S
3	-7.174	0.603	25.999	245	S
3	-7.195	0.454	26.150	246	S
3	-7.195	0.263	26.341	247	S
3	-7.216	0.028	26.576	248	S
3	-7.216	-0.206	26.810	249	S
3	-7.237	-0.440	27.045	250	S
3	-7.237	-0.610	27.216	251	S
3	-7.237	-0.844	27.450	252	S
3	-7.216	-1.099	27.706	253	S
3	-7.195	-1.291	27.898	254	S
3	-7.110	-1.589	28.208	255	S
3	-7.046	-1.823	28.451	256	S
3	-7.003	-2.014	28.647	257	S
3	-6.982	-2.248	28.882	258	S
3	-6.918	-2.504	29.145	259	S
3	-6.833	-2.695	29.355	260	S
3	-6.706	-2.929	29.621	261	S
3	-6.620	-3.121	29.831	262	S
3	-6.514	-3.333	30.069	263	S
3	-6.429	-3.482	30.240	264	S
3	-6.323	-3.695	30.478	265	S
3	-6.237	-3.823	30.632	266	S
3	-6.174	-3.972	30.794	267	S
3	-6.025	-4.227	31.089	268	S
3	-5.833	-4.482	31.409	269	S
3	-5.684	-4.674	31.651	270	S
3	-5.599	-4.780	31.787	271	S
3	-5.450	-4.972	32.030	272	S
3	-5.237	-5.206	32.346	273	S
3	-5.131	-5.355	32.529	274	S
3	-4.961	-5.525	32.770	275	S
3	-4.748	-5.653	33.018	276	S
3	-4.535	-5.780	33.266	277	S
3	-4.386	-5.865	33.438	278	S
3	-4.174	-6.036	33.710	279	S
3	-3.961	-6.206	33.983	280	S
3	-3.705	-6.355	34.278	281	S
3	-3.493	-6.504	34.538	282	S
3	-3.195	-6.674	34.881	283	S
3	-3.003	-6.759	35.091	284	S
3	-2.854	-6.844	35.262	285	S
3	-2.684	-6.929	35.453	286	S
3	-2.557	-6.993	35.595	287	S
3	-2.386	-7.057	35.777	288	S
3	-2.769	-6.759	36.262	289	S
3	-2.961	-6.695	36.464	290	S
3	-3.046	-6.674	36.552	291	S
3	-2.854	-6.716	36.748	292	S
3	-2.748	-6.738	36.857	293	S
3	-2.684	-6.738	36.920	294	S
3	-2.344	-6.780	37.263	295	S
3	-2.152	-6.823	37.460	296	S
3	-2.003	-6.929	37.643	297	S
3	-1.939	-7.057	37.785	298	S
3	-1.620	-7.163	38.122	299	S
4	-0.819	1.496	0.000	0	R
4	-0.841	1.496	0.021	1	R
4	-0.841	1.496	0.021	2	R
4	-0.841	1.454	0.064	3	R
4	-0.841	1.454	0.064	4	R
4	-0.841	1.454	0.064	5	R
4	-0.777	1.581	0.206	6	R
4	-0.777	1.560	0.227	7	R
4	-0.819	1.475	0.322	8	R
4	-0.862	1.390	0.417	9	R
4	-0.862	1.390	0.417	10	R
4	-0.777	1.539	0.588	11	R
4	-0.734	1.602	0.665	12	R
4	-0.713	1.708	0.773	13	R
4	-0.756	1.772	0.850	14	R
4	-0.862	1.815	0.964	15	R
4	-0.926	1.836	1.031	16	R
4	-0.926	1.836	1.031	17	R
4	-0.883	1.751	1.126	18	R
4	-0.841	1.645	1.241	19	R
4	-0.883	1.602	1.301	20	R
4	-0.819	1.687	1.407	21	R
4	-0.798	1.751	1.474	22	R
4	-0.777	1.836	1.562	23	R
4	-0.862	1.963	1.715	24	R
4	-0.777	1.857	1.851	25	R
4	-0.777	1.857	1.851	26	R
4	-0.756	1.857	1.872	27	R
4	-0.692	1.836	1.939	28	R
4	-0.671	1.772	2.006	29	R
4	-0.671	1.645	2.133	30	R
4	-0.692	1.602	2.181	31	G
4	-0.713	1.475	2.310	32	G
4	-0.713	1.454	2.331	33	G
4	-0.713	1.751	2.629	34	G
4	-0.607	1.836	2.765	35	G
4	-0.522	1.857	2.852	36	G
4	-0.480	1.815	2.912	37	G
4	-0.395	1.730	3.032	38	G
4	-0.267	1.475	3.317	39	G
4	-0.225	1.241	3.554	40	G
4	-0.310	1.050	3.764	41	G
4	-0.373	0.965	3.870	42	G
4	-0.480	0.859	4.020	43	G
4	-0.607	0.710	4.216	44	G
4	-0.734	0.583	4.396	45	G
4	-0.756	0.434	4.546	46	G
4	-0.522	0.732	4.924	47	G
4	-0.458	0.795	5.014	48	G
4	-0.416	0.923	5.148	49	G
4	-0.395	1.008	5.236	50	G
4	-0.501	1.008	5.342	51	G
4	-0.692	0.923	5.551	52	G
4	-0.713	0.923	5.572	53	G
4	-0.586	0.965	5.707	54	G
4	-0.480	1.008	5.821	55	G
4	-0.352	1.008	5.948	56	G
4	-0.310	1.114	6.063	57	G
4	-0.310	1.305	6.254	58	G
4	-0.310	1.432	6.381	59	G
4	-0.416	1.560	6.547	60	G
4	-0.458	1.751	6.743	61	G
4	-0.543	1.900	6.914	62	G
4	-0.671	1.984	7.067	63	G
4	-0.883	2.048	7.289	64	G
4	-0.989	2.048	7.395	65	G
4	-0.650	2.176	7.758	66	G
4	-0.480	2.176	7.928	67	G
4	-0.395	2.176	8.013	68	G
4	-0.331	2.069	8.136	69	G
4	-0.331	1.900	8.306	70	G
4	-0.267	1.623	8.590	71	G
4	-0.246	1.390	8.824	72	G
4	-0.246	1.220	8.994	73	G
4	-0.267	1.050	9.165	74	G
4	-0.331	0.902	9.327	75	G
4	-0.501	0.710	9.582	76	G
4	-0.671	0.583	9.795	77	G
4	-0.841	0.434	10.020	78	G
4	-1.074	0.286	10.297	79	G
4	-1.138	0.222	10.387	80	G
4	-1.180	0.201	10.435	81	G
4	-0.968	0.265	10.657	82	G
4	-0.883	0.201	10.763	83	G
4	-0.798	0.010	10.972	84	G
4	-0.756	0.243	11.209	85	G
4	-0.756	0.434	11.400	86	G
4	-0.692	0.626	11.602	87	G
4	-0.607	0.817	11.811	88	G
4	-0.480	1.008	12.040	89	G
4	-0.373	1.156	12.223	90	G
4	-0.310	1.347	12.425	91	G
4	-0.289	1.517	12.596	92	G
4	-0.267	1.645	12.725	93	G
4	-0.267	1.878	12.958	94	G
4	-0.310	2.048	13.134	95	G
4	-0.352	2.303	13.392	96	G
4	-0.373	2.600	13.690	97	G
4	-0.373	2.812	13.902	98	G
4	-0.416	2.940	14.036	99	G
4	-0.543	3.110	14.249	100	G
4	-0.331	2.579	14.820	101	G
4	-0.352	2.579	14.842	102	G
4	-0.373	2.473	14.950	103	G
4	-0.416	2.430	15.010	104	G
4	-0.395	2.303	15.139	105	G
4	-0.289	2.112	15.358	106	G
4	-0.055	1.878	15.688	107	G
4	0.072	1.708	15.900	108	G
4	0.221	1.539	16.126	109	G
4	0.412	1.284	16.445	110	G
4	0.518	1.156	16.610	111	G
4	0.624	1.008	16.793	112	G
4	0.646	0.859	16.943	113	G
4	0.752	0.583	17.239	114	G
4	0.773	0.434	17.389	115	G
4	0.773	0.201	17.623	116	G
4	0.731	0.010	17.818	117	G
4	0.667	-0.118	17.961	118	G
4	0.603	-0.330	18.182	119	G
4	0.455	-0.563	18.459	120	G
4	0.391	-0.733	18.641	121	G
4	0.327	-0.924	18.842	122	G
4	0.200	-1.031	19.008	123	G
4	0.370	-0.500	19.565	124	G
4	0.370	-0.351	19.714	125	G
4	0.370	-0.181	19.884	126	G
4	0.370	-0.011	20.054	127	G
4	0.370	0.201	20.266	128	G
4	0.094	0.519	20.687	129	G
4	0.030	0.604	20.794	130	G
4	-0.076	0.753	20.976	131	G
4	-0.161	0.859	21.112	132	G
4	-0.267	0.902	21.227	133	G
4	-0.480	1.029	21.474	134	G
4	-0.692	1.156	21.722	135	G
4	-0.926	1.305	21.999	136	G
4	-1.095	1.347	22.174	137	G
4	-1.265	1.390	22.349	138	G
4	-1.393	1.390	22.476	139	G
4	-1.605	1.411	22.690	140	G
4	-1.711	1.390	22.798	141	G
4	-1.796	1.305	22.918	142	G
4	-1.860	1.263	22.994	143	G
4	-1.754	1.496	23.251	144	G
4	-1.711	1.666	23.426	145	G
4	-1.669	1.900	23.664	146	G
4	-1.626	2.091	23.859	147	G
4	-1.584	2.048	23.919	148	G
4	-1.456	1.793	24.204	149	G
4	-1.393	1.517	24.487	150	G
4	-1.414	1.390	24.617	151	G
4	-1.499	1.220	24.807	152	G
4	-1.563	1.093	24.949	153	G
4	-1.711	0.838	25.244	154	G
4	-1.732	0.795	25.291	155	G
4	-1.775	0.689	25.406	156	G
4	-1.839	0.519	25.587	157	G
4	-1.839	0.371	25.736	158	G
4	-1.817	0.201	25.907	159	G
4	-1.711	0.074	26.073	160	G
4	-1.563	-0.033	26.255	161	G
4	-1.393	-0.203	26.496	162	G
4	-1.223	-0.309	26.696	163	G
4	-0.989	-0.457	26.973	164	G
4	-0.819	-0.606	27.198	165	G
4	-0.713	-0.733	27.364	166	G
4	-0.586	-0.924	27.594	167	G
4	-0.480	-1.052	27.760	168	G
4	-0.352	-1.243	27.989	169	G
4	-0.225	-1.413	28.202	170	G
4	-0.076	-1.200	28.461	171	G
4	0.051	-1.073	28.641	172	G
4	0.136	-1.073	28.726	173	G
4	0.306	-0.967	28.926	174	G
4	0.539	-0.839	29.192	175	G
4	0.667	-0.670	29.405	176	G
4	0.731	-0.521	29.566	177	G
4	0.794	-0.372	29.728	178	G
4	0.858	-0.245	29.871	179	G
4	0.879	-0.011	30.105	180	G
4	0.879	0.201	30.317	181	G
4	0.879	0.392	30.508	182	G
4	0.794	0.562	30.698	183	G
4	0.667	0.710	30.894	184	G
4	0.518	0.923	31.153	185	G
4	0.391	1.050	31.333	186	G
4	0.242	1.220	31.559	187	G
4	0.157	1.326	31.695	188	S
4	-0.076	1.496	31.984	189	S
4	-0.182	1.581	32.120	190	S
4	-0.352	1.708	32.332	191	S
4	-0.543	1.836	32.562	192	S
4	-0.798	1.942	32.838	193	S
4	-1.010	1.963	33.051	194	S
4	-1.202	1.963	33.242	195	S
4	-1.350	1.984	33.393	196	S
4	-1.563	2.091	33.630	197	S
4	-1.732	2.218	33.842	198	G
4	-1.902	2.282	34.024	199	G
4	-2.072	2.282	34.193	200	G
4	-2.221	2.324	34.348	201	G
4	-2.433	2.430	34.585	202	G
4	-2.560	2.494	34.728	203	G
4	-2.709	2.600	34.911	204	G
4	-2.879	2.706	35.111	205	G
4	-2.964	2.791	35.231	206	G
4	-2.582	2.324	35.834	207	G
4	-2.582	2.324	35.834	208	G
4	-2.582	2.239	35.919	209	G
4	-2.497	2.176	36.026	210	G
4	-2.263	2.091	36.274	211	S
4	-2.051	2.027	36.496	212	S
4	-1.817	2.048	36.730	213	S
4	-1.732	2.069	36.818	214	S
4	-1.605	2.197	36.998	215	S
4	-1.478	2.345	37.194	216	S
4	-1.329	2.536	37.436	217	S
4	-1.286	2.706	37.611	218	S
4	-1.265	2.897	37.803	219	S
4	-1.159	3.025	37.969	220	S
4	-0.883	3.089	38.252	221	S
4	-0.713	3.131	38.427	222	S
4	-0.437	3.216	38.716	223	S
4	-0.246	3.258	38.912	224	S
4	-0.161	3.280	38.999	225	S
4	0.051	3.322	39.216	226	S
4	0.221	3.343	39.387	227	S
4	0.433	3.407	39.609	228	S
4	0.709	3.471	39.892	229	S
4	0.985	3.513	40.171	230	S
4	1.070	3.534	40.259	231	S
4	1.283	3.534	40.471	232	S
4	1.410	3.492	40.606	233	S
4	1.750	3.365	40.968	234	S
4	1.941	3.258	41.187	235	S
4	2.047	3.152	41.337	236	S
4	2.408	2.919	41.767	237	S
4	2.535	2.855	41.909	238	S
4	2.620	2.770	42.030	239	S
4	2.726	2.706	42.153	240	S
4	2.833	2.558	42.336	241	S
4	2.918	2.430	42.489	242	S
4	3.066	2.218	42.748	243	S
4	3.257	1.984	43.050	244	S
4	3.427	1.772	43.322	245	S
4	3.533	1.623	43.505	246	S
4	3.597	1.432	43.706	247	S
4	3.661	1.241	43.907	248	S
4	3.703	0.987	44.166	249	S
4	3.746	0.732	44.424	250	S
4	3.767	0.604	44.553	251	S
4	3.809	0.350	44.812	252	S
4	3.873	0.074	45.095	253	S
4	3.937	-0.160	45.337	254	S
4	3.958	-0.372	45.550	255	S
4	3.958	-0.500	45.678	256	S
4	3.915	-0.648	45.832	257	S
4	3.788	-0.776	46.012	258	S
4	3.533	-0.946	46.319	259	S
4	3.427	-1.115	46.519	260	S
4	3.406	-1.264	46.669	261	S
4	3.406	-1.434	46.839	262	S
4	3.427	-1.604	47.010	263	S
4	3.470	-1.816	47.227	264	S
4	3.576	-2.092	47.522	265	S
4	3.639	-2.305	47.744	266	S
4	3.703	-2.538	47.986	267	S
4	3.767	-2.750	48.208	268	S
4	3.809	-2.878	48.342	269	S
4	3.958	-3.026	48.552	270	S
4	4.107	-3.133	48.735	271	S
4	4.191	-3.302	48.925	272	S
4	4.149	-3.472	49.100	273	S
4	4.043	-3.727	49.376	274	S
4	4.043	-3.918	49.567	275	S
4	4.043	-4.130	49.779	276	S
4	3.979	-4.428	50.083	277	S
4	3.979	-4.640	50.296	278	S
4	3.979	-4.789	50.444	279	S
4	4.043	-4.937	50.606	280	S
4	4.128	-5.065	50.759	281	S
4	4.255	-5.171	50.925	282	S
4	4.383	-5.277	51.091	283	S
4	4.616	-5.362	51.339	284	S
4	4.871	-5.383	51.595	285	S
4	5.020	-5.277	51.778	286	S
4	5.062	-5.065	51.994	287	S
4	5.253	-4.852	52.280	288	S
4	5.338	-4.746	52.416	289	S
4	5.444	-4.619	52.582	290	S
4	5.529	-4.407	52.810	291	S
4	5.635	-4.173	53.067	292	S
4	5.763	-3.897	53.371	293	S
4	5.954	-3.727	53.626	294	S
4	6.081	-3.515	53.874	295	S
4	6.187	-3.302	54.111	296	S
4	6.272	-3.154	54.283	297	S
4	6.400	-2.899	54.568	298	S
4	6.527	-2.581	54.911	299	S
5	-1.032	1.097	0.000	0	R
5	-1.032	1.097	0.000	1	R
5	-0.841	1.140	0.195	2	R
5	-0.756	1.161	0.283	3	R
5	-0.502	1.203	0.541	4	R
5	-0.332	1.203	0.710	5	R
5	-0.226	1.246	0.825	6	R
5	-0.205	1.309	0.892	7	R
5	-0.375	1.352	1.066	8	R
5	-0.544	1.330	1.237	9	R
5	-0.714	1.267	1.418	10	R
5	-0.820	1.118	1.601	11	R
5	-0.862	1.097	1.648	12	R
5	-0.926	1.012	1.754	13	R
5	-0.968	0.970	1.814	14	R
5	-0.714	1.161	2.132	15	R
5	-0.523	1.246	2.341	16	R
5	-0.375	1.415	2.566	17	R
5	-0.353	1.458	2.614	18	R
5	-0.311	1.500	2.674	19	R
5	-0.375	1.585	2.780	20	R
5	-0.735	1.627	3.143	21	R
5	-0.756	1.458	3.314	22	R
5	-0.799	1.288	3.488	23	R
5	-0.841	1.182	3.603	24	R
5	-0.671	1.055	3.815	25	R
5	-0.587	0.991	3.921	26	R
5	-0.481	0.885	4.070	27	R
5	-0.375	0.800	4.206	28	R
5	-0.247	0.737	4.348	29	R
5	-0.226	0.716	4.378	30	R
5	-0.247	0.885	4.549	31	R
5	-0.375	1.097	4.797	32	R
5	-0.481	1.161	4.920	33	R
5	-0.544	1.182	4.987	34	R
5	-0.650	1.055	5.153	35	R
5	-0.735	0.991	5.259	36	R
5	-0.799	0.928	5.349	37	R
5	-0.565	0.970	5.586	38	R
5	-0.396	1.055	5.775	39	R
5	-0.332	1.224	5.956	40	R
5	-0.269	1.352	6.099	41	R
5	-0.247	1.436	6.186	42	R
5	-0.141	1.394	6.300	43	R
5	-0.163	1.246	6.450	44	R
5	-0.438	1.203	6.729	45	R
5	-0.565	1.140	6.871	46	R
5	-0.587	0.906	7.105	47	R
5	-0.629	0.758	7.260	48	R
5	-0.629	0.567	7.451	49	R
5	-0.629	0.461	7.557	50	R
5	-0.629	0.292	7.726	51	R
5	-0.629	0.228	7.790	52	R
5	-0.777	0.716	8.299	53	R
5	-0.905	0.864	8.495	54	R
5	-0.947	0.822	8.555	55	R
5	-1.159	0.864	8.771	56	R
5	-1.286	0.885	8.900	57	R
5	-1.456	0.885	9.070	58	R
5	-1.625	0.885	9.239	59	R
5	-1.753	0.885	9.366	60	R
5	-1.880	0.885	9.494	61	R
5	-1.498	0.694	9.920	62	R
5	-1.329	0.694	10.090	63	R
5	-1.117	0.694	10.302	64	R
5	-0.883	0.758	10.544	65	R
5	-0.650	0.822	10.785	66	R
5	-0.417	0.906	11.033	67	R
5	-0.269	0.970	11.195	68	R
5	-0.141	1.118	11.390	69	R
5	0.007	1.288	11.616	70	R
5	-0.311	1.097	11.987	71	R
5	-0.671	1.055	12.349	72	R
5	-1.053	0.970	12.740	73	R
5	-1.074	0.970	12.762	74	R
5	-1.159	0.928	12.856	75	R
5	-1.307	0.822	13.039	76	R
5	-1.392	0.716	13.174	77	R
5	-1.011	0.885	13.592	78	R
5	-0.799	0.991	13.829	79	R
5	-0.650	1.097	14.011	80	R
5	-0.459	1.246	14.253	81	R
5	-0.311	1.352	14.436	82	R
5	-0.184	1.521	14.648	83	R
5	-0.120	1.754	14.889	84	R
5	0.049	2.009	15.195	85	R
5	0.155	2.178	15.395	86	R
5	0.283	2.284	15.561	87	R
5	0.367	2.263	15.648	88	R
5	0.643	2.157	15.943	89	R
5	0.919	2.072	16.232	90	R
5	0.897	1.903	16.403	91	R
5	0.537	1.966	16.769	92	R
5	0.219	1.966	17.087	93	R
5	0.049	1.988	17.257	94	R
5	-0.120	2.051	17.439	95	R
5	-0.269	2.178	17.634	96	R
5	-0.459	2.348	17.889	97	R
5	-0.608	2.475	18.085	98	R
5	-0.820	2.581	18.322	99	R
5	-0.905	2.581	18.407	100	R
5	-0.587	2.306	18.827	101	R
5	-0.417	2.157	19.053	102	R
5	-0.269	2.030	19.248	103	R
5	-0.141	2.009	19.377	104	R
5	-0.014	2.136	19.557	105	R
5	0.304	2.327	19.928	106	R
5	0.537	2.412	20.176	107	R
5	0.770	2.475	20.418	108	R
5	0.919	2.560	20.589	109	R
5	1.067	2.645	20.760	110	R
5	1.109	2.687	20.820	111	R
5	0.770	2.433	21.244	112	R
5	0.579	2.348	21.452	113	R
5	0.473	2.369	21.561	114	R
5	0.155	2.581	21.943	115	R
5	0.049	2.687	22.093	116	R
5	-0.078	2.878	22.322	117	R
5	-0.184	3.026	22.504	118	R
5	-0.247	3.111	22.610	119	R
5	-0.332	3.387	22.899	120	R
5	-0.353	3.472	22.986	121	R
5	-0.438	3.620	23.157	122	R
5	-0.481	3.641	23.204	123	S
5	-0.481	3.154	23.692	124	S
5	-0.438	2.878	23.971	125	S
5	-0.375	2.645	24.213	126	S
5	-0.332	2.454	24.408	127	S
5	-0.247	2.178	24.696	128	S
5	-0.205	1.924	24.954	129	S
5	-0.078	1.648	25.258	130	S
5	-0.035	1.458	25.453	131	S
5	-0.014	1.203	25.709	132	S
5	0.049	0.928	25.991	133	S
5	0.134	0.610	26.321	134	S
5	0.113	0.398	26.534	135	S
5	0.092	0.143	26.789	136	S
5	0.092	-0.048	26.980	137	S
5	0.028	-0.260	27.201	138	S
5	-0.099	-0.535	27.505	139	S
5	-0.205	-0.641	27.654	140	S
5	-0.502	-0.684	27.954	141	S
5	-0.693	-0.747	28.155	142	S
5	-0.947	-0.874	28.440	143	S
5	-1.117	-1.023	28.665	144	S
5	-1.180	-1.298	28.948	145	S
5	-1.265	-1.489	29.157	146	S
5	-1.307	-1.638	29.311	147	S
5	-1.307	-1.786	29.460	148	S
5	-1.286	-1.977	29.652	149	S
5	-1.095	-2.104	29.881	150	S
5	-0.947	-2.210	30.063	151	S
5	-0.777	-2.337	30.275	152	S
5	-0.481	-2.422	30.584	153	S
5	-0.375	-2.464	30.698	154	S
5	-0.226	-2.570	30.880	155	S
5	-0.078	-2.676	31.063	156	S
5	0.092	-2.888	31.334	157	S
5	0.240	-3.037	31.544	158	S
5	0.367	-3.312	31.848	159	S
5	0.389	-3.503	32.040	160	S
5	0.261	-3.270	32.305	161	S
5	0.134	-2.910	32.688	162	S
5	0.113	-2.719	32.879	163	S
5	0.283	-2.507	33.151	164	S
5	0.452	-2.422	33.341	165	S
5	0.685	-2.358	33.582	166	S
5	0.834	-2.380	33.732	167	S
5	0.940	-2.443	33.856	168	S
5	1.194	-2.528	34.124	169	S
5	1.427	-2.528	34.357	170	S
5	1.639	-2.422	34.594	171	S
5	1.809	-2.274	34.820	172	S
5	1.979	-2.146	35.032	173	S
5	2.148	-1.892	35.337	174	S
5	2.318	-1.680	35.609	175	S
5	2.403	-1.510	35.798	176	S
5	2.509	-1.277	36.055	177	S
5	2.657	-0.980	36.386	178	S
5	2.827	-0.768	36.658	179	S
5	2.848	-0.493	36.934	180	S
5	2.954	-0.238	37.210	181	S
5	2.996	0.101	37.552	182	S
5	3.060	0.398	37.855	183	S
5	3.187	0.716	38.198	184	S
5	3.293	1.097	38.594	185	S
5	3.399	1.288	38.812	186	S
5	3.569	1.479	39.067	187	S
5	3.865	1.712	39.445	188	S
5	4.014	1.882	39.670	189	S
5	3.484	1.627	40.258	190	S
5	3.145	1.436	40.647	191	S
5	3.081	1.182	40.910	192	S
5	3.102	0.864	41.228	193	S
5	3.145	0.652	41.445	194	S
5	3.166	0.504	41.594	195	S
5	3.229	0.355	41.756	196	S
5	3.272	0.207	41.910	197	S
5	3.420	-0.196	42.339	198	S
5	3.569	-0.514	42.690	199	S
5	3.738	-0.768	42.996	200	S
5	4.077	-0.811	43.338	201	S
5	4.289	-0.811	43.550	202	S
5	4.565	-0.811	43.826	203	S
5	4.883	-0.832	44.144	204	S
5	5.328	-0.599	44.647	205	S
5	5.646	-0.535	44.971	206	S
5	5.985	-0.535	45.310	207	S
5	6.261	-0.472	45.593	208	S
5	6.537	-0.344	45.897	209	S
5	6.643	-0.069	46.192	210	S
5	6.727	0.080	46.363	211	S
5	6.833	0.228	46.545	212	S
5	6.876	0.546	46.866	213	S
5	6.876	0.800	47.121	214	S
5	6.855	0.970	47.291	215	S
5	6.812	1.352	47.675	216	S
5	6.664	1.712	48.065	217	S
5	6.558	1.945	48.321	218	S
5	6.452	2.221	48.617	219	S
5	6.240	2.475	48.948	220	S
5	5.922	2.560	49.277	221	S
5	5.795	2.560	49.404	222	S
5	5.392	2.708	49.833	223	S
5	5.159	2.772	50.075	224	S
5	4.841	2.793	50.394	225	S
5	4.565	2.624	50.717	226	S
5	4.289	2.348	51.107	227	S
5	4.014	2.221	51.411	228	S
5	3.738	1.988	51.772	229	S
5	3.505	1.670	52.166	230	S
5	3.484	1.352	52.485	231	S
5	3.547	0.800	53.040	232	S
5	3.420	0.610	53.269	233	S
5	2.848	0.461	53.860	234	S
5	2.805	0.398	53.937	235	S
5	2.636	0.270	54.149	236	S
5	2.381	0.058	54.480	237	S
5	2.148	-0.048	54.736	238	S
5	1.894	-0.111	54.998	239	S
5	1.618	-0.323	55.346	240	S
5	1.406	-0.535	55.646	241	S
5	1.173	-0.811	56.007	242	S
5	1.109	-0.959	56.168	243	S
5	0.982	-1.108	56.364	244	S
5	0.664	-1.214	56.699	245	S
5	0.495	-1.277	56.880	246	S
5	0.346	-1.510	57.157	247	S
5	0.134	-1.744	57.472	248	S
5	-0.057	-1.977	57.773	249	S
5	-0.247	-2.146	58.028	250	S
5	-0.481	-2.316	58.317	251	S
5	-0.693	-2.549	58.632	252	S
5	-0.862	-2.740	58.887	253	S
5	-1.201	-2.994	59.311	254	S
5	-1.413	-3.270	59.659	255	S
5	-1.562	-3.546	59.972	256	S
5	-1.647	-3.652	60.108	257	S
5	-1.753	-3.885	60.364	258	S
5	-1.922	-4.012	60.576	259	S
5	-2.049	-4.160	60.771	260	S
5	-2.049	-4.309	60.920	261	S
5	-1.965	-4.627	61.249	262	S
5	-1.859	-4.839	61.486	263	S
5	-1.774	-5.093	61.754	264	S
5	-1.710	-5.369	62.037	265	S
5	-1.477	-5.729	62.466	266	S
5	-1.329	-6.026	62.798	267	S
5	-1.244	-6.302	63.086	268	S
5	-1.180	-6.556	63.348	269	S
5	-1.244	-6.789	63.590	270	S
5	-1.329	-6.959	63.780	271	S
5	-1.477	-7.065	63.962	272	S
5	-1.710	-7.065	64.195	273	S
5	-1.986	-7.044	64.472	274	S
5	-2.219	-6.959	64.720	275	S
5	-2.495	-6.895	65.003	276	S
5	-2.770	-6.726	65.326	277	S
5	-3.088	-6.620	65.662	278	S
5	-3.597	-6.429	66.205	279	S
5	-3.788	-6.386	66.400	280	S
5	-3.957	-6.259	66.612	281	S
5	-4.127	-6.153	66.812	282	S
5	-4.318	-6.026	67.042	283	S
5	-4.509	-5.856	67.297	284	S
5	-4.763	-5.644	67.628	285	S
5	-4.933	-5.475	67.868	286	S
5	-5.123	-5.284	68.138	287	S
5	-5.314	-5.136	68.380	288	S
5	-5.505	-4.945	68.649	289	S
5	-5.675	-4.754	68.905	290	S
5	-5.823	-4.563	69.146	291	S
5	-5.950	-4.436	69.326	292	S
5	-6.205	-4.076	69.767	293	S
5	-6.480	-3.609	70.309	294	S
5	-6.607	-3.312	70.632	295	S
5	-6.671	-3.016	70.936	296	S
5	-6.819	-2.655	71.325	297	S
5	-7.010	-2.210	71.810	298	S
5	-7.116	-1.616	72.413	299	S
6	0.414	-2.183	0.000	0	R
6	0.390	-2.207	0.034	1	R
6	0.199	-2.278	0.237	2	R
6	0.080	-2.278	0.356	3	R
6	0.033	-2.326	0.423	4	R
6	0.033	-2.278	0.471	5	R
6	0.009	-2.183	0.569	6	R
6	0.128	-2.278	0.721	7	R
6	0.152	-2.302	0.755	8	R
6	0.199	-2.374	0.841	9	R
6	0.247	-2.397	0.894	10	R
6	0.152	-2.302	1.028	11	R
6	0.152	-2.231	1.100	12	R
6	0.223	-2.207	1.175	13	R
6	0.247	-2.207	1.199	14	R
6	0.295	-2.278	1.285	15	R
6	0.318	-2.326	1.338	16	R
6	0.318	-2.183	1.481	17	R
6	0.295	-2.112	1.556	18	R
6	0.271	-2.088	1.589	19	R
6	0.247	-2.088	1.613	20	R
6	0.223	-2.064	1.647	21	R
6	0.295	-2.064	1.718	22	R
6	0.295	-2.136	1.790	23	R
6	0.271	-2.207	1.865	24	R
6	0.318	-2.088	1.993	25	R
6	0.199	-1.922	2.198	26	R
6	0.223	-1.874	2.251	27	R
6	0.437	-2.159	2.608	28	R
6	0.485	-2.207	2.675	29	R
6	0.509	-2.088	2.796	30	R
6	0.485	-2.017	2.872	31	R
6	0.485	-1.969	2.919	32	R
6	0.485	-1.874	3.014	33	R
6	0.604	-1.898	3.136	34	R
6	0.723	-2.041	3.321	35	R
6	0.842	-2.088	3.449	36	R
6	0.770	-2.302	3.675	37	R
6	0.747	-2.397	3.773	38	R
6	0.604	-2.397	3.916	39	R
6	0.485	-2.374	4.037	40	R
6	0.342	-2.255	4.223	41	R
6	0.390	-2.374	4.351	42	R
6	0.247	-2.278	4.523	43	R
6	0.199	-2.183	4.629	44	R
6	0.057	-2.374	4.867	45	R
6	0.318	-2.255	5.155	46	R
6	0.390	-2.207	5.240	47	R
6	0.509	-2.136	5.379	48	R
6	0.556	-2.350	5.598	49	R
6	0.533	-2.516	5.767	50	R
6	0.414	-2.588	5.905	51	R
6	0.318	-2.635	6.012	52	R
6	0.271	-2.754	6.140	53	R
6	0.247	-2.849	6.238	54	R
6	0.604	-2.564	6.695	55	R
6	0.651	-2.493	6.781	56	R
6	0.699	-2.469	6.834	57	R
6	0.580	-2.588	7.002	58	R
6	0.604	-2.516	7.078	59	R
6	0.556	-2.302	7.297	60	R
6	0.485	-2.231	7.398	61	R
6	0.390	-2.159	7.517	62	R
6	0.271	-2.136	7.638	63	R
6	0.033	-2.136	7.876	64	R
6	-0.276	-2.112	8.186	65	R
6	-0.372	-2.112	8.281	66	R
6	-0.490	-1.969	8.467	67	R
6	-0.586	-1.850	8.619	68	R
6	-0.134	-2.112	9.142	69	R
6	-0.015	-2.136	9.263	70	R
6	0.176	-2.183	9.459	71	R
6	0.223	-2.064	9.587	72	R
6	0.247	-1.922	9.732	73	R
6	0.271	-1.707	9.948	74	R
6	0.271	-1.565	10.090	75	S
6	0.223	-1.446	10.218	76	S
6	0.152	-1.279	10.400	77	S
6	0.080	-1.089	10.603	78	S
6	-0.134	-0.780	10.979	79	S
6	-0.253	-0.613	11.184	80	S
6	-0.348	-0.542	11.303	81	S
6	-0.657	-0.304	11.693	82	S
6	-0.871	-0.232	11.919	83	S
6	-1.109	-0.232	12.157	84	S
6	-1.418	-0.113	12.488	85	S
6	-1.656	-0.113	12.726	86	S
6	-1.799	-0.042	12.885	87	S
6	-1.870	0.077	13.024	88	S
6	-2.013	0.291	13.281	89	S
6	-2.180	0.505	13.553	90	S
6	-2.275	0.600	13.687	91	S
6	-2.322	0.695	13.794	92	S
6	-1.799	0.196	14.517	93	S
6	-1.704	0.124	14.636	94	S
6	-1.989	0.124	14.922	95	S
6	-1.989	-0.042	15.088	96	S
6	-2.132	-0.066	15.233	97	S
6	-2.370	0.053	15.499	98	S
6	-2.560	0.077	15.691	99	S
6	-2.632	0.053	15.766	100	S
6	-1.989	-0.161	16.443	101	S
6	-1.680	-0.161	16.752	102	S
6	-1.561	-0.280	16.921	103	S
6	-1.561	-0.375	17.016	104	S
6	-1.466	-0.494	17.168	105	S
6	-1.442	-0.708	17.384	106	S
6	-1.490	-0.899	17.580	107	S
6	-1.514	-1.208	17.890	108	S
6	-1.514	-1.422	18.104	109	S
6	-1.537	-1.541	18.225	110	S
6	-1.656	-1.446	18.378	111	S
6	-1.847	-1.351	18.591	112	S
6	-2.037	-1.208	18.829	113	S
6	-2.251	-0.946	19.167	114	S
6	-2.322	-0.780	19.348	115	S
6	-2.465	-0.684	19.519	116	S
6	-2.679	-0.613	19.745	117	S
6	-2.893	-0.589	19.961	118	S
6	-3.155	-0.613	20.223	119	S
6	-3.203	-0.827	20.443	120	S
6	-3.274	-0.946	20.581	121	S
6	-3.417	-1.136	20.819	122	S
6	-3.631	-1.303	21.091	123	S
6	-3.821	-1.374	21.294	124	S
6	-4.154	-1.398	21.628	125	S
6	-4.392	-1.470	21.876	126	S
6	-4.749	-1.588	22.252	127	S
6	-4.963	-1.707	22.497	128	S
6	-5.201	-1.826	22.763	129	S
6	-5.415	-1.850	22.979	130	S
6	-5.582	-2.017	23.214	131	S
6	-5.772	-2.064	23.410	132	S
6	-6.034	-2.064	23.672	133	S
6	-6.272	-2.064	23.910	134	S
6	-6.438	-2.041	24.078	135	S
6	-6.605	-2.017	24.246	136	S
6	-6.771	-1.803	24.518	137	S
6	-6.890	-1.684	24.686	138	S
6	-7.081	-1.517	24.939	139	S
6	-7.152	-1.351	25.120	140	S
6	-7.176	-1.089	25.383	141	S
6	-7.200	-0.875	25.598	142	S
6	-7.247	-0.613	25.864	143	S
6	-7.319	-0.351	26.136	144	S
6	-7.319	0.006	26.492	145	S
6	-7.342	0.315	26.803	146	S
6	-7.271	0.600	27.097	147	S
6	-7.152	0.981	27.496	148	S
6	-7.081	1.314	27.836	149	S
6	-6.986	1.719	28.252	150	S
6	-6.867	2.099	28.651	151	S
6	-6.724	2.408	28.991	152	S
6	-6.581	2.789	29.398	153	S
6	-6.319	3.360	30.026	154	S
6	-6.296	3.527	30.194	155	S
6	-6.129	3.717	30.447	156	S
6	-6.034	3.884	30.639	157	S
6	-5.891	4.026	30.841	158	S
6	-5.725	4.240	31.112	159	S
6	-5.558	4.478	31.402	160	S
6	-5.415	4.621	31.604	161	S
6	-5.082	4.883	32.028	162	S
6	-4.916	5.026	32.247	163	S
6	-4.725	5.216	32.516	164	S
6	-4.583	5.335	32.702	165	S
6	-4.416	5.454	32.907	166	S
6	-4.273	5.620	33.126	167	S
6	-3.940	5.811	33.510	168	S
6	-3.702	5.953	33.787	169	S
6	-3.464	6.096	34.065	170	S
6	-3.226	6.263	34.355	171	S
6	-3.060	6.334	34.536	172	S
6	-2.822	6.477	34.814	173	S
6	-2.584	6.548	35.062	174	S
6	-2.299	6.596	35.352	175	S
6	-2.061	6.691	35.608	176	S
6	-1.728	6.738	35.944	177	S
6	-1.418	6.762	36.255	178	S
6	-1.109	6.929	36.606	179	S
6	-0.871	6.953	36.845	180	S
6	-0.538	7.024	37.186	181	S
6	-0.253	7.024	37.471	182	S
6	0.152	6.929	37.887	183	S
6	0.509	6.929	38.243	184	S
6	0.747	6.953	38.483	185	S
6	0.842	6.976	38.581	186	S
6	1.032	6.929	38.777	187	S
6	1.127	6.857	38.896	188	S
6	1.318	6.691	39.149	189	S
6	1.460	6.572	39.334	190	S
6	1.532	6.477	39.453	191	S
6	1.675	6.358	39.639	192	S
6	1.865	6.239	39.864	193	S
6	2.031	6.120	40.068	194	S
6	2.341	5.763	40.541	195	S
6	2.531	5.573	40.810	196	S
6	2.650	5.478	40.962	197	S
6	2.816	5.382	41.154	198	S
6	2.983	5.240	41.373	199	S
6	3.126	5.121	41.559	200	S
6	3.340	5.002	41.804	201	S
6	3.602	4.764	42.158	202	S
6	3.721	4.669	42.310	203	S
6	3.911	4.431	42.615	204	S
6	4.173	4.240	42.938	205	S
6	4.458	4.050	43.281	206	S
6	4.696	3.955	43.538	207	S
6	4.958	3.955	43.799	208	S
6	5.196	3.860	44.056	209	S
6	5.505	3.669	44.419	210	S
6	5.695	3.527	44.657	211	S
6	5.767	3.384	44.816	212	S
6	5.767	3.146	45.054	213	S
6	5.790	2.813	45.388	214	S
6	5.767	2.432	45.770	215	S
6	5.648	2.194	46.036	216	S
6	5.529	1.909	46.345	217	S
6	5.434	1.790	46.497	218	S
6	5.243	1.671	46.722	219	S
6	5.077	1.528	46.941	220	S
6	4.886	1.338	47.210	221	S
6	4.648	1.219	47.476	222	S
6	4.434	1.052	47.747	223	S
6	4.339	0.814	48.004	224	S
6	4.173	0.553	48.314	225	S
6	4.030	0.386	48.533	226	S
6	3.840	0.124	48.857	227	S
6	3.768	-0.137	49.128	228	S
6	3.673	-0.423	49.429	229	S
6	3.578	-0.637	49.663	230	S
6	3.435	-0.827	49.901	231	S
6	3.411	-0.970	50.046	232	S
6	3.364	-1.208	50.289	233	S
6	3.340	-1.422	50.504	234	S
6	3.197	-1.684	50.802	235	S
6	3.173	-1.922	51.041	236	S
6	3.173	-2.255	51.374	237	S
6	3.269	-2.588	51.721	238	S
6	3.340	-2.826	51.969	239	S
6	3.435	-3.087	52.247	240	S
6	3.459	-3.468	52.629	241	S
6	3.387	-3.730	52.900	242	S
6	3.387	-3.991	53.162	243	S
6	3.554	-4.539	53.734	244	S
6	3.744	-4.848	54.097	245	S
6	3.744	-4.919	54.168	246	S
6	3.816	-5.038	54.307	247	S
6	3.863	-5.086	54.374	248	S
6	4.077	-5.205	54.619	249	S
6	4.244	-5.419	54.891	250	S
6	4.363	-5.562	55.076	251	S
6	4.434	-5.633	55.177	252	S
6	4.387	-5.704	55.263	253	S
6	4.196	-5.966	55.587	254	S
6	4.030	-6.085	55.791	255	S
6	3.840	-6.252	56.044	256	S
6	3.554	-6.442	56.387	257	S
6	3.316	-6.585	56.665	258	S
6	3.054	-6.727	56.963	259	S
6	2.745	-6.823	57.287	260	S
6	2.460	-6.918	57.588	261	S
6	2.150	-7.060	57.928	262	S
6	1.960	-7.132	58.131	263	S
6	1.746	-7.203	58.357	264	S
6	1.389	-7.370	58.751	265	S
6	1.032	-7.441	59.115	266	S
6	0.651	-7.441	59.496	267	S
6	0.414	-7.441	59.733	268	S
6	-0.015	-7.465	60.162	269	S
6	-0.348	-7.489	60.496	270	S
6	-0.728	-7.417	60.884	271	S
6	-1.061	-7.417	61.217	272	S
6	-1.323	-7.394	61.479	273	S
6	-1.704	-7.275	61.878	274	S
6	-2.013	-7.203	62.196	275	S
6	-2.394	-7.060	62.602	276	S
6	-2.727	-6.918	62.965	277	S
6	-3.108	-6.751	63.380	278	S
6	-3.464	-6.585	63.774	279	S
6	-3.679	-6.537	63.993	280	S
6	-3.916	-6.418	64.259	281	S
6	-4.178	-6.228	64.583	282	S
6	-4.416	-6.037	64.888	283	S
6	-4.987	-5.609	65.601	284	S
6	-5.130	-5.443	65.821	285	S
6	-5.344	-5.229	66.123	286	S
6	-5.487	-5.110	66.309	287	S
6	-5.701	-4.800	66.685	288	S
6	-5.820	-4.634	66.890	289	S
6	-5.915	-4.467	67.082	290	S
6	-6.081	-4.301	67.317	291	S
6	-6.177	-4.063	67.574	292	S
6	-6.415	-3.706	68.003	293	S
6	-6.605	-3.492	68.289	294	S
6	-6.676	-3.182	68.606	295	S
6	-6.748	-3.016	68.788	296	S
6	-6.938	-2.611	69.235	297	S
6	-7.057	-2.278	69.588	298	S
6	-7.081	-1.874	69.993	299	S
7	0.421	-0.321	0.000	0	R
7	0.442	-0.321	0.021	1	R
7	0.421	-0.406	0.109	2	R
7	0.336	-0.512	0.245	3	R
7	0.187	-0.257	0.540	4	R
7	0.081	-0.236	0.648	5	R
7	-0.110	-0.172	0.850	6	R
7	-0.131	-0.066	0.958	7	R
7	0.060	-0.045	1.150	8	R
7	0.187	-0.066	1.279	9	R
7	0.209	-0.130	1.347	10	R
7	0.272	-0.194	1.437	11	R
7	0.315	-0.300	1.551	12	R
7	0.357	-0.555	1.809	13	R
7	0.378	-0.767	2.023	14	R
7	0.378	-0.852	2.108	15	R
7	0.400	-0.597	2.364	16	R
7	0.506	-0.512	2.500	17	R
7	0.548	-0.449	2.576	18	R
7	0.463	-0.300	2.747	19	R
7	0.357	-0.215	2.883	20	R
7	0.336	-0.087	3.013	21	R
7	0.336	-0.066	3.034	22	R
7	0.357	-0.279	3.247	23	R
7	0.315	-0.342	3.324	24	R
7	0.081	-0.406	3.566	25	R
7	0.400	-0.300	3.902	26	R
7	0.251	-0.470	4.128	27	R
7	0.485	-0.470	4.361	28	R
7	0.548	-0.533	4.451	29	R
7	0.655	-0.682	4.634	30	R
7	0.506	-0.449	4.911	31	R
7	0.315	-0.342	5.130	32	R
7	0.633	-0.321	5.449	33	R
7	0.888	-0.194	5.734	34	R
7	0.973	-0.066	5.887	35	R
7	0.676	-0.109	6.187	36	R
7	0.357	-0.087	6.507	37	R
7	0.124	-0.087	6.740	38	R
7	0.060	-0.066	6.807	39	R
7	-0.046	-0.151	6.943	40	R
7	-0.089	-0.279	7.078	41	R
7	0.633	-0.257	7.800	42	R
7	0.378	-0.215	8.059	43	R
7	0.633	-0.215	8.313	44	R
7	0.803	-0.385	8.554	45	R
7	0.909	-0.449	8.677	46	R
7	0.633	-0.300	8.991	47	R
7	0.655	-0.194	9.099	48	R
7	0.485	-0.087	9.300	49	R
7	0.293	-0.109	9.492	50	R
7	0.166	-0.194	9.645	51	R
7	0.039	-0.321	9.825	52	R
7	0.017	-0.257	9.893	53	R
7	-0.174	-0.130	10.122	54	R
7	0.081	-0.130	10.377	55	R
7	0.272	-0.087	10.573	56	R
7	0.357	-0.024	10.679	57	R
7	0.527	0.019	10.854	58	R
7	0.676	0.019	11.003	59	R
7	0.782	-0.087	11.153	60	R
7	0.846	-0.194	11.277	61	R
7	0.824	-0.279	11.365	62	R
7	0.782	-0.385	11.479	63	R
7	0.655	-0.194	11.709	64	R
7	0.442	-0.066	11.956	65	R
7	0.378	-0.045	12.024	66	R
7	0.145	-0.045	12.257	67	R
7	-0.025	-0.045	12.427	68	R
7	-0.280	-0.087	12.685	69	R
7	-0.407	-0.151	12.828	70	R
7	-0.492	-0.151	12.913	71	R
7	-0.471	-0.172	12.943	72	R
7	-0.386	-0.321	13.114	73	R
7	-0.407	-0.427	13.222	74	R
7	-0.429	-0.512	13.310	75	R
7	-0.429	-0.618	13.416	76	R
7	-0.471	-0.703	13.511	77	R
7	-0.237	-0.257	14.015	78	R
7	-0.322	0.019	14.304	79	R
7	-0.344	0.146	14.433	80	R
7	-0.386	0.167	14.480	81	R
7	-0.683	0.040	14.804	82	R
7	-0.981	0.019	15.102	83	R
7	-1.214	-0.045	15.344	84	G
7	-1.363	-0.109	15.506	85	G
7	-1.660	-0.172	15.810	86	G
7	-1.703	-0.194	15.857	87	G
7	-1.023	-0.024	16.558	88	G
7	-0.875	0.061	16.729	89	G
7	-0.790	0.125	16.835	90	G
7	-0.683	0.167	16.950	91	G
7	-0.492	0.167	17.141	92	G
7	-0.280	0.040	17.388	93	G
7	0.017	-0.066	17.704	94	G
7	0.187	-0.130	17.886	95	G
7	0.336	-0.194	18.047	96	G
7	0.485	-0.257	18.209	97	G
7	0.655	-0.364	18.409	98	G
7	0.846	-0.512	18.652	99	G
7	1.016	-0.640	18.864	100	G
7	1.101	-0.788	19.035	101	G
7	1.143	-0.937	19.190	102	G
7	1.249	-1.086	19.373	103	G
7	1.334	-1.171	19.493	104	G
7	1.419	-1.341	19.683	105	G
7	1.462	-1.468	19.817	106	G
7	1.440	-1.510	19.865	107	G
7	1.398	-1.638	19.999	108	G
7	1.334	-1.787	20.161	109	G
7	1.228	-1.808	20.269	110	G
7	1.186	-1.829	20.316	111	G
7	0.994	-1.978	20.559	112	G
7	0.952	-1.978	20.601	113	G
7	0.761	-2.063	20.810	114	G
7	0.548	-2.148	21.039	115	G
7	0.251	-2.211	21.343	116	G
7	0.060	-2.233	21.535	117	G
7	-0.131	-2.233	21.726	118	G
7	-0.344	-2.190	21.943	119	G
7	-0.620	-2.211	22.220	120	G
7	-0.790	-2.233	22.391	121	S
7	-0.896	-2.318	22.527	122	S
7	-1.023	-2.381	22.670	123	S
7	-0.407	-2.126	23.336	124	S
7	-0.344	-2.041	23.442	125	S
7	-0.280	-1.956	23.549	126	S
7	-0.344	-1.680	23.832	127	S
7	-0.046	-1.702	24.130	128	S
7	-0.004	-1.787	24.225	129	S
7	0.102	-1.914	24.391	130	S
7	0.230	-2.063	24.587	131	S
7	0.357	-2.233	24.799	132	S
7	0.463	-2.445	25.037	133	S
7	0.548	-2.700	25.305	134	S
7	0.591	-2.912	25.522	135	S
7	0.591	-3.125	25.734	136	S
7	0.570	-3.294	25.905	137	S
7	0.506	-3.507	26.127	138	S
7	0.527	-3.762	26.383	139	S
7	0.633	-3.953	26.602	140	S
7	0.718	-4.123	26.792	141	S
7	0.846	-4.271	26.987	142	S
7	0.931	-4.441	27.177	143	S
7	0.909	-4.590	27.327	144	S
7	0.931	-4.802	27.541	145	S
7	0.973	-4.951	27.696	146	S
7	0.973	-5.163	27.908	147	S
7	0.909	-5.397	28.150	148	S
7	0.824	-5.588	28.359	149	S
7	0.676	-5.758	28.585	150	S
7	0.570	-5.886	28.751	151	S
7	0.400	-6.055	28.991	152	S
7	0.272	-6.183	29.171	153	S
7	0.081	-6.310	29.401	154	S
7	-0.153	-6.395	29.650	155	S
7	-0.259	-6.480	29.786	156	S
7	-0.365	-6.671	30.004	157	S
7	-0.407	-6.841	30.180	158	S
7	-0.450	-6.947	30.294	159	S
7	-0.450	-7.075	30.421	160	S
7	-0.492	-7.202	30.556	161	S
7	-0.471	-7.224	30.586	162	S
7	-0.174	-7.245	30.884	163	S
7	0.017	-7.309	31.085	164	S
7	-0.068	-7.372	31.191	165	S
7	-0.259	-7.415	31.387	166	S
7	-0.662	-7.202	31.843	167	S
7	-0.853	-7.096	32.062	168	S
7	-0.938	-6.926	32.252	169	S
7	-1.002	-6.756	32.433	170	S
7	-1.023	-6.629	32.563	171	S
7	-1.023	-6.438	32.754	172	S
7	-0.960	-6.268	32.935	173	S
7	-0.811	-6.098	33.161	174	S
7	-0.683	-5.992	33.327	175	S
7	-0.514	-5.971	33.498	176	S
7	-0.259	-5.971	33.753	177	S
7	-0.068	-5.971	33.944	178	S
7	0.124	-5.949	34.136	179	S
7	0.357	-5.822	34.402	180	S
7	0.506	-5.737	34.574	181	S
7	0.718	-5.609	34.821	182	S
7	0.846	-5.525	34.975	183	S
7	0.973	-5.418	35.140	184	S
7	1.143	-5.355	35.322	185	S
7	1.334	-5.291	35.523	186	S
7	1.674	-5.206	35.874	187	S
7	1.886	-5.163	36.090	188	S
7	2.141	-5.057	36.366	189	S
7	2.290	-4.994	36.528	190	S
7	2.439	-4.930	36.690	191	S
7	2.672	-4.824	36.946	192	S
7	2.906	-4.760	37.189	193	S
7	3.033	-4.611	37.384	194	S
7	3.139	-4.441	37.585	195	S
7	3.182	-4.293	37.739	196	S
7	3.288	-4.102	37.958	197	S
7	3.479	-4.017	38.167	198	S
[truncated: 1,601 more rows]
