# Supplementary material for: Behavioral and pharmacological characterization of planarian nociception
Source: Front Mol Neurosci. 2024 May 1;17:1368009. doi: 10.3389/fnmol.2024.1368009 (PMC11094297; doi:10.3389/fnmol.2024.1368009)
Supplement: Supplementary file 1 [file Data_Sheet_1.ZIP › Article planarian nociception - code and data/arena/MOR1 + AITC50 (new).csv]

n	x	y	L	t	behavior
1	-0.758	1.514	0.000	0	R
1	-0.758	1.514	0.000	1	R
1	-0.758	1.514	0.000	2	R
1	-0.758	1.493	0.021	3	R
1	-0.779	1.471	0.051	4	R
1	-0.800	1.450	0.081	5	R
1	-0.800	1.450	0.081	6	R
1	-0.885	1.471	0.168	7	R
1	-0.885	1.535	0.232	8	R
1	-0.885	1.598	0.295	9	R
1	-0.885	1.619	0.316	10	R
1	-0.948	1.556	0.406	11	R
1	-0.927	1.535	0.436	12	R
1	-0.842	1.556	0.523	13	R
1	-0.906	1.725	0.704	14	R
1	-0.906	1.789	0.767	15	R
1	-0.779	1.789	0.894	16	R
1	-0.715	1.789	0.957	17	R
1	-0.715	1.789	0.957	18	R
1	-0.715	1.725	1.021	19	R
1	-0.758	1.683	1.081	20	R
1	-0.758	1.641	1.123	21	R
1	-0.758	1.598	1.165	22	R
1	-0.779	1.577	1.195	23	R
1	-0.842	1.641	1.285	24	R
1	-0.779	1.789	1.446	25	R
1	-0.737	1.873	1.540	26	R
1	-0.673	1.958	1.646	27	R
1	-0.589	1.937	1.733	28	R
1	-0.567	1.915	1.763	29	R
1	-0.462	1.873	1.877	30	R
1	-0.462	1.873	1.877	31	R
1	-0.546	1.789	1.997	32	R
1	-0.525	1.894	2.104	33	R
1	-0.546	1.894	2.125	34	R
1	-0.567	1.937	2.173	35	R
1	-0.589	1.979	2.220	36	R
1	-0.927	2.063	2.569	37	R
1	-1.159	2.042	2.802	38	R
1	-1.244	1.873	2.991	39	R
1	-1.202	1.725	3.145	40	R
1	-1.033	1.641	3.334	41	R
1	-0.927	1.915	3.629	42	R
1	-0.927	1.937	3.650	43	R
1	-0.948	1.810	3.779	44	R
1	-0.863	1.767	3.873	45	R
1	-0.737	1.683	4.026	46	R
1	-0.694	1.619	4.102	47	R
1	-0.631	1.556	4.192	48	R
1	-0.631	1.429	4.318	49	R
1	-0.631	1.302	4.445	50	R
1	-0.631	1.281	4.467	51	R
1	-0.694	1.218	4.556	52	R
1	-0.779	1.281	4.662	53	R
1	-0.737	1.239	4.722	54	R
1	-0.673	1.154	4.827	55	R
1	-0.652	1.091	4.894	56	R
1	-0.652	1.091	4.894	57	R
1	-0.652	1.070	4.915	58	R
1	-0.652	1.070	4.915	59	R
1	-0.694	1.091	4.963	60	R
1	-0.694	1.091	4.963	61	R
1	-0.694	1.070	4.984	62	R
1	-0.673	1.049	5.014	63	R
1	-0.652	1.049	5.035	64	R
1	-0.652	1.049	5.035	65	R
1	-0.652	1.006	5.077	66	R
1	-0.652	0.985	5.098	67	R
1	-0.673	0.922	5.165	68	R
1	-0.673	0.901	5.186	69	R
1	-0.652	0.816	5.274	70	R
1	-0.652	0.795	5.295	71	R
1	-0.652	0.795	5.295	72	R
1	-0.589	0.858	5.384	73	R
1	-0.631	0.837	5.432	74	R
1	-0.610	0.774	5.499	75	R
1	-0.610	0.710	5.562	76	R
1	-0.610	0.583	5.689	77	R
1	-0.673	0.499	5.795	78	R
1	-0.694	0.478	5.824	79	R
1	-0.673	0.478	5.846	80	R
1	-0.694	0.499	5.875	81	R
1	-0.694	0.499	5.875	82	R
1	-0.694	0.457	5.918	83	R
1	-0.652	0.414	5.978	84	R
1	-0.673	0.330	6.065	85	R
1	-0.673	0.308	6.086	86	R
1	-0.673	0.224	6.170	87	R
1	-0.673	0.224	6.170	88	R
1	-0.694	0.203	6.200	89	R
1	-0.694	0.182	6.221	90	R
1	-0.694	0.182	6.221	91	R
1	-0.694	0.182	6.221	92	R
1	-0.673	0.182	6.243	93	R
1	-0.673	0.182	6.243	94	R
1	-0.673	0.182	6.243	95	R
1	-0.737	0.055	6.384	96	R
1	-0.737	0.012	6.427	97	R
1	-0.737	-0.051	6.490	98	R
1	-0.737	-0.093	6.532	99	R
1	-0.737	-0.093	6.532	100	R
1	-0.758	-0.093	6.554	101	R
1	-0.779	-0.093	6.575	102	R
1	-0.800	-0.157	6.642	103	R
1	-0.821	-0.199	6.689	104	R
1	-0.821	-0.220	6.710	105	R
1	-0.821	-0.262	6.752	106	R
1	-0.842	-0.262	6.773	107	R
1	-0.842	-0.262	6.773	108	R
1	-0.842	-0.262	6.773	109	R
1	-0.842	-0.262	6.773	110	R
1	-0.842	-0.262	6.773	111	R
1	-0.842	-0.262	6.773	112	R
1	-0.842	-0.241	6.795	113	R
1	-0.842	-0.241	6.795	114	R
1	-0.885	-0.284	6.854	115	R
1	-0.885	-0.284	6.854	116	R
1	-0.927	-0.326	6.914	117	R
1	-0.969	-0.347	6.961	118	R
1	-0.990	-0.368	6.991	119	R
1	-0.990	-0.410	7.034	120	R
1	-1.011	-0.410	7.055	121	R
1	-1.033	-0.474	7.122	122	R
1	-1.033	-0.601	7.249	123	R
1	-1.033	-0.643	7.291	124	R
1	-1.096	-0.685	7.367	125	R
1	-1.138	-0.728	7.427	126	R
1	-1.138	-0.749	7.448	127	R
1	-1.181	-0.770	7.495	128	R
1	-1.181	-0.770	7.495	129	R
1	-1.181	-0.770	7.495	130	R
1	-1.223	-0.812	7.555	131	R
1	-1.223	-0.854	7.597	132	R
1	-1.244	-0.876	7.627	133	R
1	-1.265	-0.897	7.657	134	R
1	-1.307	-0.981	7.752	135	R
1	-1.329	-0.981	7.773	136	R
1	-1.350	-0.981	7.794	137	R
1	-1.413	-1.002	7.861	138	R
1	-1.434	-1.024	7.891	139	R
1	-1.455	-1.024	7.912	140	R
1	-1.498	-1.087	7.988	141	R
1	-1.540	-1.150	8.064	142	R
1	-1.561	-1.172	8.094	143	R
1	-1.561	-1.172	8.094	144	R
1	-1.561	-1.172	8.094	145	R
1	-1.561	-1.172	8.094	146	R
1	-1.582	-1.172	8.115	147	R
1	-1.646	-1.172	8.179	148	R
1	-1.688	-1.172	8.221	149	R
1	-1.709	-1.172	8.242	150	R
1	-1.709	-1.172	8.242	151	R
1	-1.667	-1.172	8.285	152	R
1	-1.646	-1.235	8.351	153	R
1	-1.667	-1.341	8.459	154	R
1	-1.688	-1.446	8.567	155	R
1	-1.688	-1.510	8.631	156	R
1	-1.688	-1.531	8.652	157	R
1	-1.730	-1.552	8.699	158	R
1	-1.730	-1.552	8.699	159	R
1	-1.730	-1.552	8.699	160	R
1	-1.730	-1.616	8.762	161	R
1	-1.794	-1.679	8.852	162	R
1	-1.815	-1.721	8.899	163	R
1	-1.815	-1.827	9.005	164	R
1	-1.899	-1.933	9.140	165	R
1	-1.899	-1.933	9.140	166	R
1	-1.921	-1.912	9.170	167	R
1	-1.921	-1.912	9.170	168	R
1	-1.921	-1.912	9.170	169	R
1	-1.921	-1.912	9.170	170	R
1	-1.942	-1.912	9.191	171	R
1	-1.942	-1.912	9.191	172	R
1	-1.921	-1.975	9.258	173	R
1	-1.921	-1.975	9.258	174	R
1	-1.942	-2.017	9.306	175	R
1	-1.963	-2.038	9.336	176	R
1	-2.005	-2.060	9.383	177	R
1	-2.026	-2.081	9.413	178	R
1	-2.069	-2.102	9.460	179	R
1	-2.195	-2.144	9.594	180	R
1	-2.195	-2.144	9.594	181	R
1	-2.217	-2.144	9.615	182	R
1	-2.259	-2.186	9.675	183	R
1	-2.259	-2.229	9.717	184	R
1	-2.280	-2.250	9.747	185	R
1	-2.301	-2.250	9.768	186	R
1	-2.301	-2.271	9.789	187	R
1	-2.301	-2.271	9.789	188	R
1	-2.301	-2.250	9.810	189	R
1	-2.343	-2.250	9.853	190	R
1	-2.365	-2.250	9.874	191	R
1	-2.428	-2.313	9.963	192	R
1	-2.428	-2.356	10.006	193	R
1	-2.428	-2.356	10.006	194	R
1	-2.470	-2.356	10.048	195	R
1	-2.491	-2.377	10.078	196	R
1	-2.555	-2.419	10.154	197	R
1	-2.576	-2.461	10.201	198	R
1	-2.597	-2.482	10.231	199	R
1	-2.597	-2.504	10.252	200	R
1	-2.597	-2.504	10.252	201	R
1	-2.618	-2.504	10.274	202	R
1	-2.618	-2.504	10.274	203	R
1	-2.639	-2.504	10.295	204	R
1	-2.639	-2.525	10.316	205	R
1	-2.661	-2.546	10.346	206	R
1	-2.703	-2.588	10.406	207	R
1	-2.745	-2.609	10.453	208	R
1	-2.787	-2.630	10.500	209	R
1	-2.809	-2.630	10.521	210	R
1	-2.830	-2.673	10.569	211	R
1	-2.830	-2.694	10.590	212	R
1	-2.851	-2.715	10.620	213	R
1	-2.851	-2.715	10.620	214	R
1	-2.872	-2.736	10.649	215	R
1	-2.893	-2.757	10.679	216	R
1	-2.914	-2.800	10.727	217	R
1	-2.914	-2.842	10.769	218	R
1	-2.978	-2.905	10.859	219	R
1	-2.999	-2.926	10.889	220	R
1	-3.020	-3.096	11.059	221	R
1	-3.041	-3.096	11.080	222	R
1	-3.083	-3.096	11.122	223	R
1	-3.105	-3.096	11.144	224	R
1	-3.105	-3.096	11.144	225	R
1	-3.126	-3.117	11.174	226	R
1	-3.147	-3.138	11.203	227	R
1	-3.189	-3.159	11.251	228	R
1	-3.231	-3.180	11.298	229	R
1	-3.253	-3.201	11.328	230	R
1	-3.295	-3.244	11.388	231	R
1	-3.316	-3.265	11.418	232	R
1	-3.358	-3.265	11.460	233	R
1	-3.379	-3.265	11.481	234	R
1	-3.379	-3.307	11.523	235	R
1	-3.401	-3.307	11.544	236	R
1	-3.401	-3.328	11.566	237	R
1	-3.401	-3.349	11.587	238	R
1	-3.401	-3.349	11.587	239	R
1	-3.422	-3.392	11.634	240	R
1	-3.422	-3.392	11.634	241	R
1	-3.422	-3.413	11.655	242	R
1	-3.506	-3.476	11.761	243	R
1	-3.549	-3.497	11.808	244	R
1	-3.570	-3.497	11.829	245	R
1	-3.570	-3.518	11.850	246	R
1	-3.570	-3.540	11.872	247	R
1	-3.570	-3.561	11.893	248	R
1	-3.570	-3.582	11.914	249	R
1	-3.570	-3.624	11.956	250	R
1	-3.591	-3.645	11.986	251	R
1	-3.612	-3.666	12.016	252	R
1	-3.654	-3.709	12.076	253	R
1	-3.654	-3.730	12.097	254	R
1	-3.697	-3.730	12.139	255	R
1	-3.697	-3.730	12.139	256	R
1	-3.697	-3.751	12.160	257	R
1	-3.697	-3.751	12.160	258	R
1	-3.739	-3.793	12.220	259	R
1	-3.739	-3.814	12.241	260	R
1	-3.760	-3.836	12.271	261	R
1	-3.760	-3.836	12.271	262	R
1	-3.760	-3.878	12.313	263	R
1	-3.781	-3.941	12.380	264	R
1	-3.802	-3.984	12.428	265	R
1	-3.866	-4.026	12.504	266	R
1	-3.929	-4.068	12.580	267	R
1	-3.929	-4.068	12.580	268	R
1	-3.929	-4.110	12.622	269	R
1	-3.950	-4.132	12.652	270	R
1	-4.035	-4.216	12.772	271	R
1	-4.077	-4.237	12.819	272	R
1	-4.098	-4.258	12.849	273	R
1	-4.119	-4.301	12.896	274	R
1	-4.162	-4.385	12.991	275	R
1	-4.268	-4.470	13.126	276	R
1	-4.352	-4.533	13.232	277	R
1	-4.416	-4.554	13.299	278	R
1	-4.479	-4.576	13.366	279	R
1	-4.521	-4.618	13.425	280	R
1	-4.585	-4.702	13.531	281	R
1	-4.606	-4.787	13.618	282	R
1	-4.712	-5.020	13.874	283	S
1	-4.796	-5.231	14.102	284	S
1	-4.838	-5.273	14.161	285	S
1	-5.050	-5.125	14.419	286	S
1	-5.134	-5.062	14.525	287	S
1	-5.240	-4.977	14.661	288	S
1	-5.388	-4.872	14.842	289	S
1	-5.494	-4.787	14.978	290	S
1	-5.578	-4.702	15.097	291	S
1	-5.705	-4.576	15.277	292	S
1	-5.769	-4.428	15.438	293	S
1	-5.874	-4.301	15.603	294	S
1	-5.959	-4.153	15.773	295	S
1	-6.065	-4.026	15.939	296	S
1	-6.128	-3.920	16.062	297	S
1	-6.234	-3.793	16.227	298	S
1	-6.445	-3.286	16.777	299	S
2	0.576	2.026	0.000	0	R
2	0.576	2.026	0.000	1	R
2	0.576	2.026	0.000	2	R
2	0.576	2.026	0.000	3	R
2	0.512	2.026	0.064	4	R
2	0.448	1.962	0.154	5	R
2	0.512	1.791	0.337	6	R
2	0.597	1.685	0.473	7	R
2	0.640	1.642	0.533	8	R
2	0.661	1.727	0.621	9	R
2	0.704	1.663	0.698	10	R
2	0.725	1.578	0.786	11	R
2	0.746	1.514	0.854	12	R
2	0.725	1.493	0.884	13	R
2	0.682	1.471	0.931	14	R
2	0.682	1.279	1.123	15	R
2	0.618	1.215	1.214	16	R
2	0.469	1.173	1.369	17	R
2	0.405	1.151	1.437	18	R
2	0.405	1.066	1.522	19	R
2	0.405	1.045	1.543	20	R
2	0.405	0.960	1.628	21	R
2	0.320	1.002	1.724	22	R
2	0.299	1.024	1.754	23	R
2	0.299	1.066	1.797	24	R
2	0.384	1.237	1.987	25	R
2	0.384	1.237	1.987	26	R
2	0.362	1.215	2.017	27	R
2	0.384	1.322	2.126	28	R
2	0.448	1.322	2.190	29	R
2	0.448	1.322	2.190	30	R
2	0.448	1.365	2.233	31	R
2	0.448	1.365	2.233	32	R
2	0.448	1.429	2.297	33	R
2	0.448	1.429	2.297	34	R
2	0.512	1.386	2.374	35	R
2	0.704	1.301	2.584	36	R
2	0.704	1.301	2.584	37	R
2	0.682	1.215	2.672	38	R
2	0.533	1.237	2.822	39	R
2	0.533	1.258	2.844	40	R
2	0.490	1.215	2.904	41	R
2	0.554	1.173	2.981	42	R
2	0.725	1.173	3.151	43	R
2	0.810	1.237	3.258	44	R
2	0.960	1.322	3.430	45	R
2	1.045	1.450	3.584	46	R
2	1.109	1.471	3.651	47	R
2	1.109	1.493	3.673	48	R
2	1.173	1.642	3.835	49	R
2	1.237	1.663	3.902	50	R
2	1.279	1.706	3.963	51	R
2	1.343	1.749	4.040	52	R
2	1.386	1.791	4.100	53	R
2	1.471	1.812	4.188	54	R
2	1.493	1.812	4.209	55	R
2	1.514	1.812	4.230	56	R
2	1.535	1.812	4.252	57	R
2	1.535	1.812	4.252	58	R
2	1.557	1.834	4.282	59	R
2	1.642	1.855	4.370	60	R
2	1.685	1.855	4.412	61	R
2	1.706	1.855	4.434	62	R
2	1.749	1.855	4.476	63	R
2	1.749	1.855	4.476	64	R
2	1.749	1.855	4.476	65	R
2	1.749	1.855	4.476	66	R
2	1.791	1.855	4.519	67	R
2	1.791	1.855	4.519	68	R
2	1.855	1.855	4.583	69	R
2	1.983	1.855	4.711	70	R
2	1.983	1.855	4.711	71	R
2	2.090	1.834	4.820	72	R
2	2.090	1.834	4.820	73	R
2	2.090	1.834	4.820	74	R
2	2.090	1.834	4.820	75	R
2	2.068	1.834	4.841	76	R
2	2.068	1.834	4.841	77	R
2	2.068	1.834	4.841	78	R
2	2.111	1.834	4.884	79	R
2	2.175	1.791	4.961	80	R
2	2.260	1.770	5.049	81	R
2	2.324	1.749	5.116	82	R
2	2.388	1.727	5.183	83	R
2	2.410	1.706	5.214	84	R
2	2.474	1.621	5.320	85	R
2	2.474	1.642	5.341	86	R
2	2.495	1.642	5.363	87	R
2	2.516	1.642	5.384	88	R
2	2.537	1.642	5.405	89	R
2	2.601	1.642	5.469	90	R
2	2.623	1.642	5.491	91	R
2	2.623	1.642	5.491	92	R
2	2.623	1.621	5.512	93	R
2	2.665	1.599	5.560	94	R
2	2.665	1.599	5.560	95	R
2	2.665	1.599	5.560	96	R
2	2.687	1.578	5.590	97	R
2	2.708	1.557	5.620	98	R
2	2.751	1.535	5.668	99	R
2	2.772	1.514	5.698	100	R
2	2.772	1.493	5.719	101	R
2	2.793	1.493	5.741	102	R
2	2.836	1.450	5.801	103	R
2	2.836	1.450	5.801	104	R
2	2.836	1.450	5.801	105	R
2	2.836	1.429	5.822	106	R
2	2.857	1.386	5.870	107	R
2	2.857	1.386	5.870	108	R
2	2.857	1.386	5.870	109	R
2	2.879	1.365	5.900	110	R
2	2.879	1.343	5.921	111	R
2	2.921	1.301	5.982	112	R
2	2.943	1.279	6.012	113	R
2	2.964	1.279	6.033	114	R
2	2.964	1.237	6.076	115	R
2	2.985	1.237	6.097	116	R
2	3.007	1.130	6.206	117	R
2	3.007	1.087	6.248	118	R
2	3.007	1.066	6.270	119	R
2	3.028	1.002	6.337	120	R
2	3.071	0.960	6.398	121	R
2	3.092	0.938	6.428	122	R
2	3.092	0.938	6.428	123	R
2	3.113	0.896	6.475	124	R
2	3.177	0.789	6.600	125	R
2	3.177	0.768	6.621	126	R
2	3.177	0.725	6.664	127	R
2	3.199	0.682	6.711	128	R
2	3.199	0.618	6.775	129	R
2	3.199	0.597	6.797	130	R
2	3.199	0.576	6.818	131	R
2	3.199	0.554	6.839	132	R
2	3.241	0.469	6.935	133	R
2	3.241	0.405	6.999	134	R
2	3.241	0.384	7.020	135	R
2	3.241	0.299	7.105	136	R
2	3.241	0.299	7.105	137	R
2	3.241	0.213	7.191	138	R
2	3.241	0.149	7.255	139	R
2	3.241	0.107	7.297	140	R
2	3.199	0.085	7.345	141	R
2	3.199	0.043	7.387	142	R
2	3.199	0.000	7.430	143	R
2	3.156	-0.043	7.490	144	R
2	3.156	-0.085	7.533	145	R
2	3.156	-0.128	7.576	146	R
2	3.135	-0.213	7.664	147	R
2	3.135	-0.256	7.706	148	R
2	3.135	-0.299	7.749	149	R
2	3.092	-0.320	7.797	150	R
2	3.071	-0.384	7.864	151	R
2	3.071	-0.426	7.907	152	R
2	3.028	-0.469	7.967	153	R
2	2.985	-0.512	8.027	154	R
2	2.985	-0.576	8.091	155	R
2	2.985	-0.618	8.134	156	R
2	2.985	-0.618	8.134	157	R
2	2.985	-0.640	8.155	158	R
2	2.985	-0.661	8.177	159	R
2	2.921	-0.704	8.253	160	R
2	2.879	-0.746	8.314	161	R
2	2.857	-0.853	8.423	162	R
2	2.857	-0.917	8.487	163	R
2	2.815	-0.960	8.547	164	R
2	2.793	-1.002	8.594	165	R
2	2.772	-1.045	8.642	166	R
2	2.751	-1.087	8.690	167	R
2	2.729	-1.109	8.720	168	R
2	2.687	-1.173	8.797	169	R
2	2.644	-1.194	8.845	170	R
2	2.623	-1.194	8.866	171	R
2	2.601	-1.215	8.896	172	R
2	2.601	-1.237	8.917	173	R
2	2.580	-1.258	8.948	174	R
2	2.580	-1.258	8.948	175	R
2	2.431	-1.279	9.098	176	R
2	2.431	-1.279	9.098	177	R
2	2.410	-1.343	9.166	178	R
2	2.410	-1.450	9.272	179	R
2	2.431	-1.535	9.360	180	R
2	2.431	-1.557	9.382	181	R
2	2.431	-1.578	9.403	182	R
2	2.431	-1.663	9.488	183	R
2	2.431	-1.663	9.488	184	R
2	2.388	-1.706	9.549	185	R
2	2.388	-1.727	9.570	186	R
2	2.367	-1.749	9.600	187	R
2	2.324	-1.749	9.643	188	R
2	2.324	-1.749	9.643	189	R
2	2.303	-1.791	9.690	190	R
2	2.303	-1.812	9.712	191	R
2	2.303	-1.855	9.754	192	R
2	2.303	-1.898	9.797	193	R
2	2.282	-1.940	9.845	194	R
2	2.282	-1.962	9.866	195	R
2	2.282	-1.983	9.887	196	R
2	2.239	-2.047	9.964	197	R
2	2.196	-2.068	10.012	198	R
2	2.175	-2.090	10.042	199	R
2	2.154	-2.132	10.090	200	R
2	2.132	-2.154	10.120	201	R
2	2.132	-2.175	10.141	202	R
2	2.090	-2.196	10.189	203	R
2	2.090	-2.218	10.210	204	R
2	2.068	-2.239	10.240	205	R
2	2.068	-2.260	10.262	206	R
2	2.047	-2.282	10.292	207	R
2	2.026	-2.346	10.359	208	R
2	1.983	-2.431	10.455	209	R
2	1.962	-2.495	10.522	210	R
2	1.876	-2.516	10.610	211	R
2	1.855	-2.516	10.631	212	R
2	1.834	-2.580	10.699	213	R
2	1.791	-2.644	10.776	214	R
2	1.749	-2.708	10.852	215	R
2	1.706	-2.729	10.900	216	R
2	1.663	-2.772	10.960	217	R
2	1.663	-2.815	11.003	218	R
2	1.642	-2.857	11.051	219	R
2	1.621	-2.943	11.139	220	R
2	1.557	-2.964	11.206	221	R
2	1.514	-3.007	11.266	222	R
2	1.493	-3.092	11.354	223	R
2	1.471	-3.113	11.385	224	R
2	1.429	-3.156	11.445	225	R
2	1.343	-3.177	11.533	226	R
2	1.301	-3.177	11.575	227	R
2	1.279	-3.199	11.606	228	R
2	1.279	-3.284	11.691	229	R
2	1.237	-3.326	11.751	230	R
2	1.173	-3.348	11.819	231	R
2	1.109	-3.369	11.886	232	R
2	1.087	-3.476	11.995	233	R
2	1.024	-3.497	12.062	234	R
2	0.960	-3.540	12.139	235	R
2	0.896	-3.582	12.216	236	R
2	0.874	-3.625	12.264	237	R
2	0.810	-3.689	12.354	238	R
2	0.789	-3.732	12.402	239	R
2	0.746	-3.774	12.462	240	R
2	0.661	-3.796	12.550	241	R
2	0.597	-3.817	12.617	242	R
2	0.554	-3.838	12.665	243	R
2	0.490	-3.881	12.742	244	R
2	0.490	-3.881	12.742	245	R
2	0.426	-3.924	12.819	246	R
2	0.405	-3.945	12.849	247	R
2	0.362	-3.987	12.909	248	R
2	0.341	-3.966	12.940	249	R
2	0.256	-3.987	13.027	250	R
2	0.192	-3.987	13.091	251	R
2	0.149	-3.987	13.134	252	R
2	0.085	-3.987	13.198	253	R
2	0.064	-3.987	13.219	254	R
2	0.000	-3.987	13.283	255	R
2	-0.064	-3.987	13.347	256	R
2	-0.128	-3.987	13.411	257	R
2	-0.213	-4.030	13.507	258	R
2	-0.235	-4.265	13.742	259	R
2	-0.299	-4.265	13.806	260	R
2	-0.362	-4.265	13.870	261	R
2	-0.426	-4.265	13.934	262	R
2	-0.490	-4.265	13.998	263	R
2	-0.533	-4.265	14.041	264	R
2	-0.554	-4.265	14.062	265	R
2	-0.597	-4.265	14.105	266	R
2	-0.640	-4.265	14.147	267	R
2	-0.640	-4.286	14.169	268	R
2	-0.661	-4.286	14.190	269	R
2	-0.682	-4.286	14.211	270	R
2	-0.725	-4.307	14.259	271	R
2	-0.789	-4.329	14.326	272	R
2	-0.853	-4.499	14.509	273	R
2	-0.917	-4.478	14.576	274	R
2	-0.917	-4.478	14.576	275	R
2	-1.087	-4.371	14.777	276	R
2	-1.087	-4.371	14.777	277	R
2	-1.237	-4.329	14.932	278	R
2	-1.237	-4.307	14.954	279	R
2	-1.237	-4.307	14.954	280	R
2	-1.279	-4.307	14.996	281	R
2	-1.365	-4.286	15.084	282	R
2	-1.386	-4.286	15.106	283	R
2	-1.407	-4.329	15.153	284	R
2	-1.429	-4.329	15.175	285	R
2	-1.429	-4.329	15.175	286	R
2	-1.429	-4.350	15.196	287	R
2	-1.429	-4.371	15.217	288	R
2	-1.450	-4.371	15.239	289	R
2	-1.450	-4.371	15.239	290	R
2	-1.493	-4.329	15.299	291	R
2	-1.493	-4.329	15.299	292	R
2	-1.535	-4.307	15.347	293	R
2	-1.535	-4.307	15.347	294	R
2	-1.535	-4.307	15.347	295	R
2	-1.535	-4.307	15.347	296	R
2	-1.578	-4.307	15.389	297	R
2	-1.621	-4.307	15.432	298	R
2	-1.685	-4.329	15.499	299	R
3	1.166	2.879	0.000	0	R
3	1.166	2.879	0.000	1	R
3	1.209	2.900	0.047	2	R
3	1.272	3.027	0.189	3	R
3	1.272	3.069	0.231	4	R
3	1.209	3.069	0.295	5	R
3	1.166	3.048	0.342	6	R
3	1.251	3.090	0.437	7	R
3	1.272	3.111	0.467	8	R
3	1.272	3.111	0.467	9	R
3	1.272	3.111	0.467	10	R
3	1.251	3.111	0.488	11	R
3	1.251	3.111	0.488	12	R
3	1.335	3.048	0.593	13	R
3	1.378	3.006	0.653	14	R
3	1.399	3.006	0.674	15	R
3	1.399	3.006	0.674	16	R
3	1.399	3.027	0.696	17	R
3	1.314	3.048	0.783	18	R
3	1.209	3.048	0.888	19	R
3	1.166	3.027	0.936	20	R
3	1.145	2.921	1.043	21	R
3	1.124	2.836	1.131	22	R
3	1.061	2.815	1.198	23	R
3	1.082	2.815	1.219	24	R
3	1.124	2.815	1.261	25	R
3	1.209	2.773	1.356	26	R
3	1.293	2.752	1.443	27	R
3	1.335	2.752	1.485	28	R
3	1.335	2.752	1.485	29	R
3	1.230	2.710	1.599	30	R
3	1.082	2.773	1.760	31	R
3	1.039	2.815	1.820	32	R
3	1.039	2.879	1.883	33	R
3	1.018	3.006	2.012	34	R
3	1.018	3.069	2.075	35	R
3	1.039	3.069	2.096	36	R
3	1.124	3.069	2.181	37	R
3	1.209	3.090	2.268	38	R
3	1.293	3.111	2.355	39	R
3	1.399	3.111	2.461	40	R
3	1.378	3.154	2.508	41	R
3	1.272	3.259	2.658	42	R
3	1.251	3.196	2.725	43	R
3	1.166	3.132	2.830	44	R
3	1.082	3.111	2.917	45	R
3	1.018	3.090	2.984	46	R
3	1.018	3.027	3.048	47	R
3	0.955	2.963	3.137	48	R
3	0.891	2.900	3.227	49	R
3	0.743	2.815	3.398	50	R
3	0.680	2.752	3.487	51	R
3	0.595	2.646	3.623	52	R
3	0.532	2.519	3.765	53	R
3	0.384	2.414	3.946	54	R
3	0.299	2.308	4.082	55	R
3	0.215	2.223	4.201	56	R
3	0.088	2.139	4.354	57	R
3	0.046	2.118	4.401	58	R
3	-0.039	2.096	4.488	59	R
3	-0.039	2.054	4.531	60	R
3	-0.039	2.160	4.636	61	R
3	0.130	2.371	4.907	62	R
3	0.257	2.540	5.119	63	R
3	0.342	2.667	5.271	64	R
3	0.342	2.731	5.334	65	R
3	0.342	2.815	5.419	66	R
3	0.299	2.519	5.718	67	R
3	0.299	2.308	5.929	68	R
3	0.447	2.202	6.111	69	R
3	0.532	2.118	6.231	70	R
3	0.617	1.927	6.439	71	G
3	0.659	1.779	6.593	72	G
3	0.659	1.589	6.783	73	G
3	0.659	1.378	6.995	74	G
3	0.659	1.145	7.227	75	G
3	0.680	0.891	7.482	76	G
3	0.659	0.764	7.611	77	G
3	0.638	0.574	7.802	78	G
3	0.638	0.405	7.971	79	G
3	0.638	0.342	8.035	80	G
3	0.511	0.236	8.200	81	G
3	0.426	0.088	8.370	82	G
3	0.342	0.003	8.490	83	G
3	0.236	-0.124	8.655	84	G
3	0.109	-0.250	8.834	85	G
3	0.046	-0.356	8.958	86	G
3	-0.018	-0.462	9.081	87	G
3	-0.102	-0.525	9.187	88	G
3	-0.187	-0.568	9.281	89	G
3	-0.271	-0.652	9.401	90	G
3	0.299	-0.314	10.064	91	G
3	0.342	-0.314	10.107	92	G
3	0.384	-0.293	10.154	93	G
3	0.638	-0.356	10.415	94	G
3	0.680	-0.356	10.458	95	R
3	0.786	-0.504	10.640	96	R
3	0.765	-0.504	10.661	97	R
3	0.617	-0.631	10.856	98	R
3	0.553	-0.779	11.017	99	R
3	0.617	-0.842	11.106	100	R
3	0.638	-0.927	11.194	101	R
3	0.638	-0.969	11.236	102	R
3	0.638	-1.054	11.320	103	R
3	0.701	-1.244	11.521	104	R
3	0.743	-1.392	11.675	105	R
3	0.743	-1.561	11.844	106	R
3	0.765	-1.752	12.036	107	R
3	0.765	-1.879	12.162	108	R
3	0.659	-2.090	12.399	109	R
3	0.617	-2.280	12.594	110	R
3	0.553	-2.386	12.717	111	R
3	0.490	-2.471	12.823	112	R
3	0.765	-1.963	13.400	113	R
3	0.828	-1.942	13.467	114	R
3	0.955	-1.731	13.713	115	R
3	0.976	-1.709	13.743	116	R
3	1.039	-1.688	13.810	117	R
3	1.124	-1.773	13.930	118	R
3	1.230	-1.879	14.079	119	R
3	1.441	-1.963	14.307	120	R
3	1.653	-1.984	14.519	121	R
3	1.779	-2.048	14.661	122	R
3	1.885	-2.132	14.797	123	R
3	2.012	-2.217	14.949	124	R
3	2.118	-2.280	15.072	125	R
3	2.223	-2.323	15.186	126	R
3	2.202	-2.301	15.216	127	G
3	1.716	-1.963	15.808	128	G
3	1.547	-1.836	16.020	129	G
3	1.441	-1.773	16.143	130	G
3	1.293	-1.731	16.297	131	G
3	1.145	-1.625	16.479	132	G
3	1.061	-1.583	16.574	133	G
3	0.786	-1.477	16.868	134	G
3	0.511	-1.498	17.144	135	G
3	0.321	-1.413	17.352	136	G
3	0.130	-1.371	17.547	137	G
3	0.003	-1.350	17.675	138	G
3	-0.166	-1.350	17.845	139	G
3	-0.398	-1.329	18.078	140	G
3	-0.546	-1.329	18.226	141	G
3	-0.694	-1.329	18.374	142	G
3	-0.885	-1.329	18.564	143	G
3	-1.011	-1.329	18.691	144	G
3	-1.181	-1.308	18.862	145	G
3	-1.329	-1.265	19.016	146	G
3	-1.392	-1.244	19.083	147	G
3	-0.715	-1.435	19.785	148	G
3	-0.441	-1.561	20.088	149	G
3	-0.335	-1.731	20.288	150	G
3	-0.398	-1.857	20.429	151	G
3	-0.525	-1.921	20.571	152	G
3	-0.694	-1.984	20.752	153	G
3	-0.885	-2.048	20.952	154	G
3	-1.033	-2.069	21.102	155	G
3	-1.265	-2.090	21.336	156	G
3	-1.413	-2.090	21.484	157	G
3	-1.646	-2.090	21.716	158	G
3	-1.773	-2.090	21.843	159	G
3	-1.096	-2.196	22.528	160	G
3	-0.948	-2.344	22.737	161	G
3	-0.863	-2.407	22.843	162	G
3	-0.715	-2.365	22.997	163	G
3	-0.652	-2.365	23.060	164	G
3	-0.589	-2.513	23.221	165	G
3	-0.546	-2.661	23.375	166	G
3	-0.441	-2.851	23.593	167	G
3	-0.314	-3.084	23.858	168	G
3	-0.250	-3.253	24.038	169	G
3	-0.208	-3.380	24.172	170	G
3	-0.208	-3.528	24.320	171	G
3	-0.208	-3.718	24.510	172	G
3	-0.166	-3.887	24.685	173	G
3	-0.145	-4.056	24.855	174	G
3	-0.123	-4.289	25.089	175	G
3	-0.102	-4.479	25.280	176	G
3	-0.102	-4.648	25.449	177	G
3	-0.102	-4.839	25.640	178	G
3	-0.102	-5.113	25.914	179	G
3	-0.081	-5.409	26.211	180	S
3	0.088	-5.705	26.552	181	S
3	0.130	-5.790	26.647	182	S
3	0.151	-5.917	26.775	183	S
3	0.194	-6.086	26.950	184	S
3	0.215	-6.213	27.078	185	S
3	0.257	-6.382	27.253	186	S
3	0.257	-6.678	27.549	187	S
3	0.236	-6.868	27.740	188	S
3	0.257	-6.995	27.869	189	S
3	0.257	-7.037	27.911	190	S
3	0.257	-7.143	28.017	191	S
3	0.215	-7.228	28.111	192	S
3	0.130	-7.249	28.198	193	S
3	-0.039	-7.249	28.368	194	S
3	-0.208	-7.249	28.537	195	S
3	-0.504	-7.291	28.836	196	S
3	-0.673	-7.291	29.005	197	S
3	-0.821	-7.249	29.159	198	S
3	-1.011	-7.164	29.367	199	S
3	-1.159	-7.101	29.528	200	S
3	-1.350	-7.080	29.719	201	S
3	-1.498	-7.101	29.869	202	S
3	-1.751	-7.101	30.123	203	S
3	-1.899	-7.037	30.284	204	S
3	-2.174	-6.953	30.571	205	S
3	-2.322	-6.911	30.725	206	S
3	-2.470	-6.889	30.875	207	S
3	-2.597	-6.847	31.008	208	S
3	-2.978	-6.699	31.417	209	S
3	-3.126	-6.615	31.587	210	S
3	-3.401	-6.488	31.890	211	S
3	-3.633	-6.403	32.137	212	S
3	-3.760	-6.297	32.303	213	S
3	-3.993	-6.171	32.568	214	S
3	-4.183	-6.086	32.776	215	S
3	-4.289	-5.959	32.941	216	S
3	-4.479	-5.811	33.182	217	S
3	-4.606	-5.705	33.347	218	S
3	-4.711	-5.621	33.482	219	S
3	-4.881	-5.452	33.722	220	S
3	-5.050	-5.304	33.946	221	S
3	-5.155	-5.177	34.112	222	S
3	-5.325	-5.050	34.323	223	S
3	-5.473	-4.902	34.532	224	S
3	-5.599	-4.754	34.727	225	S
3	-5.769	-4.521	35.015	226	S
3	-5.874	-4.373	35.197	227	S
3	-6.022	-4.225	35.406	228	S
3	-6.170	-4.035	35.647	229	S
3	-6.255	-3.866	35.836	230	S
3	-6.382	-3.676	36.065	231	S
3	-6.466	-3.549	36.217	232	S
3	-6.551	-3.359	36.426	233	S
3	-6.636	-3.189	36.615	234	S
3	-6.699	-3.063	36.757	235	S
3	-6.720	-2.915	36.906	236	S
3	-6.762	-2.830	37.001	237	S
3	-6.847	-2.576	37.268	238	S
3	-6.910	-2.344	37.509	239	S
3	-6.995	-2.175	37.698	240	S
3	-7.037	-1.942	37.935	241	S
3	-7.122	-1.688	38.202	242	S
3	-7.164	-1.435	38.459	243	S
3	-7.249	-1.096	38.808	244	S
3	-7.249	-0.864	39.041	245	S
3	-7.249	-0.589	39.315	246	S
3	-7.249	-0.420	39.485	247	S
3	-7.249	-0.272	39.633	248	S
3	-7.228	-0.081	39.824	249	S
3	-7.185	0.109	40.019	250	S
3	-7.185	0.299	40.209	251	S
3	-7.101	0.553	40.477	252	S
3	-7.080	0.722	40.647	253	S
3	-7.080	0.891	40.816	254	S
3	-7.058	0.997	40.924	255	S
3	-7.058	1.082	41.009	256	S
3	-7.058	1.166	41.093	257	S
3	-7.101	0.595	41.666	258	S
3	-7.185	0.405	41.874	259	S
3	-7.185	0.215	42.064	260	S
3	-7.249	-0.060	42.346	261	S
3	-7.249	-0.208	42.494	262	S
3	-7.249	-0.525	42.811	263	S
3	-7.228	-0.737	43.024	264	S
3	-7.122	-0.990	43.299	265	S
3	-7.101	-1.181	43.490	266	S
3	-7.080	-1.350	43.661	267	S
3	-7.058	-1.604	43.915	268	S
3	-7.016	-1.815	44.131	269	S
3	-6.953	-2.069	44.392	270	S
3	-6.868	-2.407	44.741	271	S
3	-6.826	-2.576	44.916	272	S
3	-6.784	-2.767	45.110	273	S
3	-6.657	-3.084	45.452	274	S
3	-6.572	-3.274	45.660	275	S
3	-6.403	-3.570	46.001	276	S
3	-6.276	-3.803	46.266	277	S
3	-6.234	-3.887	46.361	278	S
3	-6.086	-4.077	46.602	279	S
3	-5.959	-4.268	46.830	280	S
3	-5.747	-4.543	47.177	281	S
3	-5.557	-4.754	47.462	282	S
3	-5.367	-5.008	47.779	283	S
3	-5.282	-5.135	47.931	284	S
3	-5.113	-5.346	48.202	285	S
3	-4.965	-5.473	48.397	286	S
3	-4.796	-5.600	48.608	287	S
3	-4.585	-5.748	48.866	288	S
3	-4.437	-5.853	49.048	289	S
3	-4.119	-6.044	49.418	290	S
3	-3.993	-6.128	49.571	291	S
3	-3.802	-6.255	49.799	292	S
3	-3.633	-6.340	49.988	293	S
3	-3.443	-6.445	50.206	294	S
3	-3.168	-6.657	50.553	295	S
3	-2.893	-6.784	50.856	296	S
3	-2.639	-6.826	51.113	297	S
3	-2.428	-6.911	51.341	298	S
3	-2.069	-7.016	51.715	299	S
4	4.212	5.800	0.000	0	S
4	4.255	5.800	0.042	1	S
4	4.361	5.673	0.208	2	S
4	4.488	5.588	0.360	3	S
4	4.657	5.440	0.585	4	S
4	4.911	5.228	0.916	5	S
4	5.017	5.101	1.081	6	S
4	5.165	4.911	1.323	7	S
4	5.292	4.784	1.502	8	S
4	5.419	4.678	1.668	9	S
4	5.546	4.530	1.863	10	S
4	5.609	4.445	1.969	11	S
4	5.758	4.212	2.245	12	S
4	5.885	4.043	2.456	13	S
4	5.991	3.895	2.638	14	S
4	6.033	3.789	2.752	15	S
4	6.181	3.493	3.084	16	S
4	6.287	3.260	3.339	17	S
4	6.372	3.091	3.529	18	S
4	6.477	2.879	3.765	19	S
4	6.583	2.667	4.002	20	S
4	6.668	2.434	4.250	21	S
4	6.753	2.011	4.682	22	S
4	6.816	1.820	4.882	23	S
4	6.922	1.566	5.158	24	S
4	6.985	1.312	5.419	25	S
4	7.049	0.953	5.785	26	S
4	7.091	0.635	6.105	27	S
4	7.112	0.339	6.402	28	S
4	7.134	0.169	6.573	29	S
4	7.134	-0.106	6.848	30	S
4	7.091	-0.423	7.168	31	S
4	7.091	-0.572	7.317	32	S
4	7.049	-0.826	7.574	33	S
4	6.985	-1.037	7.795	34	S
4	6.964	-1.207	7.966	35	S
4	6.901	-1.524	8.290	36	S
4	6.858	-1.778	8.547	37	S
4	6.795	-2.053	8.830	38	S
4	6.710	-2.307	9.097	39	S
4	6.647	-2.561	9.359	40	S
4	6.520	-2.794	9.624	41	S
4	6.435	-2.942	9.795	42	S
4	6.223	-3.133	10.080	43	S
4	6.096	-3.366	10.345	44	S
4	5.969	-3.599	10.610	45	S
4	5.842	-3.789	10.839	46	S
4	5.758	-4.064	11.127	47	S
4	5.715	-4.255	11.322	48	S
4	5.525	-4.466	11.607	49	S
4	5.440	-4.593	11.760	50	S
4	5.313	-4.763	11.971	51	S
4	5.186	-4.932	12.183	52	S
4	4.996	-5.080	12.424	53	S
4	4.869	-5.207	12.604	54	S
4	4.742	-5.271	12.746	55	S
4	4.530	-5.440	13.017	56	S
4	4.234	-5.694	13.407	57	S
4	4.064	-5.842	13.632	58	S
4	3.789	-6.054	13.980	59	S
4	3.662	-6.139	14.132	60	S
4	3.408	-6.245	14.407	61	S
4	3.175	-6.329	14.655	62	S
4	2.879	-6.456	14.978	63	S
4	2.667	-6.562	15.214	64	S
4	2.540	-6.647	15.367	65	S
4	2.286	-6.731	15.635	66	S
4	2.180	-6.880	15.817	67	S
4	2.074	-6.964	15.952	68	S
4	1.736	-7.028	16.297	69	S
4	1.524	-7.070	16.513	70	S
4	1.291	-7.091	16.747	71	S
4	1.080	-7.134	16.963	72	S
4	0.868	-7.155	17.175	73	S
4	0.741	-7.176	17.304	74	S
4	0.508	-7.197	17.538	75	S
4	0.339	-7.197	17.707	76	S
4	0.106	-7.218	17.941	77	S
4	-0.148	-7.261	18.198	78	S
4	-0.445	-7.197	18.502	79	S
4	-0.699	-7.134	18.763	80	S
4	-1.016	-7.049	19.092	81	S
4	-1.270	-7.028	19.347	82	S
4	-1.566	-7.028	19.643	83	S
4	-1.778	-7.007	19.856	84	S
4	-1.947	-6.922	20.045	85	S
4	-2.074	-6.922	20.172	86	S
4	-2.307	-6.880	20.409	87	S
4	-2.625	-6.753	20.751	88	S
4	-2.858	-6.647	21.007	89	S
4	-2.985	-6.583	21.149	90	S
4	-3.260	-6.499	21.437	91	S
4	-3.387	-6.435	21.579	92	S
4	-3.577	-6.350	21.787	93	S
4	-3.683	-6.308	21.901	94	S
4	-3.789	-6.245	22.025	95	S
4	-3.937	-6.139	22.207	96	S
4	-4.043	-6.054	22.342	97	S
4	-4.212	-5.927	22.554	98	S
4	-4.382	-5.800	22.766	99	S
4	-4.551	-5.631	23.005	100	S
4	-4.699	-5.482	23.215	101	S
4	-4.826	-5.355	23.394	102	S
4	-4.890	-5.313	23.471	103	S
4	-4.890	-5.228	23.555	104	S
4	-4.890	-5.165	23.619	105	S
4	-4.953	-5.059	23.742	106	S
4	-4.953	-4.847	23.954	107	S
4	-4.932	-4.742	24.062	108	S
4	-4.869	-4.615	24.204	109	S
4	-4.784	-4.509	24.339	110	S
4	-4.593	-4.445	24.540	111	S
4	-4.382	-4.424	24.753	112	S
4	-4.234	-4.403	24.902	113	S
4	-4.022	-4.382	25.115	114	S
4	-3.810	-4.382	25.327	115	S
4	-3.662	-4.382	25.475	116	S
4	-3.577	-4.403	25.562	117	S
4	-3.493	-4.149	25.830	118	S
4	-3.408	-4.022	25.983	119	S
4	-3.387	-3.853	26.153	120	S
4	-3.302	-3.683	26.343	121	S
4	-3.175	-3.493	26.572	122	S
4	-3.069	-3.323	26.771	123	S
4	-2.921	-3.175	26.981	124	S
4	-2.773	-3.048	27.176	125	S
4	-2.540	-2.879	27.464	126	S
4	-2.413	-2.815	27.606	127	S
4	-2.244	-2.709	27.806	128	S
4	-2.074	-2.625	27.995	129	S
4	-1.863	-2.498	28.242	130	S
4	-1.651	-2.371	28.489	131	S
4	-1.397	-2.201	28.794	132	S
4	-1.291	-2.138	28.917	133	S
4	-1.037	-2.011	29.201	134	S
4	-0.804	-1.969	29.438	135	S
4	-0.593	-1.863	29.675	136	S
4	-0.445	-1.757	29.857	137	S
4	-0.191	-1.672	30.125	138	S
4	-0.042	-1.566	30.307	139	S
4	0.085	-1.439	30.486	140	S
4	0.191	-1.291	30.668	141	S
4	0.423	-1.164	30.934	142	S
4	0.572	-1.037	31.129	143	S
4	0.720	-0.910	31.324	144	S
4	0.910	-0.826	31.532	145	S
4	1.228	-0.677	31.883	146	S
4	1.376	-0.614	32.044	147	S
4	1.566	-0.487	32.273	148	S
4	1.693	-0.402	32.426	149	S
4	1.884	-0.339	32.627	150	S
4	2.117	-0.212	32.892	151	S
4	2.244	-0.127	33.044	152	S
4	2.498	0.042	33.350	153	S
4	2.709	0.254	33.649	154	S
4	2.794	0.445	33.858	155	S
4	2.900	0.614	34.057	156	S
4	3.048	0.783	34.282	157	S
4	3.218	1.037	34.588	158	S
4	3.323	1.185	34.770	159	S
4	3.429	1.312	34.935	160	S
4	3.006	1.185	35.377	161	S
4	2.731	1.207	35.653	162	S
4	2.540	1.291	35.861	163	S
4	2.286	1.418	36.145	164	S
4	2.138	1.461	36.300	165	S
4	1.905	1.397	36.541	166	S
4	1.651	1.312	36.809	167	S
4	1.482	1.291	36.979	168	S
4	1.207	1.207	37.267	169	S
4	0.910	1.164	37.567	170	S
4	0.783	1.058	37.732	171	S
4	0.529	0.931	38.016	172	S
4	0.360	0.868	38.197	173	S
4	0.085	0.847	38.473	174	S
4	-0.169	0.720	38.757	175	S
4	-0.445	0.572	39.069	176	S
4	-0.720	0.529	39.348	177	S
4	-0.995	0.508	39.624	178	S
4	-1.291	0.508	39.920	179	S
4	-1.461	0.508	40.089	180	S
4	-1.736	0.550	40.368	181	S
4	-1.842	0.572	40.476	182	S
4	-1.905	0.677	40.599	183	S
4	-2.138	0.487	40.900	184	S
4	-2.371	0.360	41.165	185	S
4	-2.540	0.296	41.346	186	S
4	-2.900	0.212	41.716	187	S
4	-3.048	0.106	41.898	188	S
4	-3.260	-0.064	42.169	189	S
4	-3.387	-0.148	42.322	190	S
4	-3.535	-0.318	42.547	191	S
4	-3.726	-0.487	42.802	192	S
4	-3.895	-0.635	43.027	193	S
4	-4.064	-0.720	43.216	194	S
4	-4.382	-0.804	43.544	195	S
4	-4.615	-0.826	43.778	196	S
4	-4.805	-0.931	43.996	197	S
4	-5.123	-1.080	44.347	198	S
4	-5.377	-1.143	44.608	199	S
4	-5.546	-1.164	44.779	200	S
4	-5.800	-1.185	45.034	201	S
4	-6.033	-1.185	45.267	202	S
4	-5.482	-0.868	45.902	203	S
4	-5.292	-0.804	46.103	204	S
4	-5.017	-0.783	46.379	205	S
4	-4.763	-0.804	46.634	206	S
4	-4.657	-0.826	46.742	207	S
4	-4.530	-0.889	46.884	208	S
4	-4.085	-1.058	47.360	209	S
4	-4.022	-1.058	47.423	210	S
4	-3.810	-1.058	47.635	211	S
4	-3.599	-1.164	47.871	212	S
4	-3.345	-1.312	48.165	213	S
4	-3.069	-1.588	48.555	214	S
4	-2.964	-1.651	48.678	215	S
4	-2.646	-1.842	49.048	216	S
4	-2.413	-2.011	49.336	217	S
4	-2.201	-2.117	49.573	218	S
4	-2.011	-2.265	49.814	219	S
4	-1.799	-2.498	50.129	220	S
4	-1.588	-2.667	50.400	221	S
4	-1.312	-2.794	50.703	222	S
4	-1.143	-2.815	50.874	223	S
4	-0.931	-2.858	51.090	224	S
4	-0.656	-2.879	51.366	225	S
4	-0.318	-2.900	51.705	226	S
4	0.042	-2.900	52.065	227	S
4	0.381	-2.900	52.404	228	S
4	0.614	-2.921	52.637	229	S
4	0.889	-2.815	52.932	230	S
4	1.016	-2.752	53.074	231	S
4	1.397	-2.582	53.491	232	S
4	1.651	-2.371	53.822	233	S
4	1.842	-2.244	54.051	234	S
4	2.159	-2.117	54.393	235	S
4	2.392	-1.969	54.669	236	S
4	2.667	-1.799	54.992	237	S
4	2.836	-1.757	55.166	238	S
4	3.175	-1.651	55.521	239	S
4	3.345	-1.609	55.696	240	S
4	3.514	-1.418	55.951	241	S
4	3.662	-1.270	56.160	242	S
4	3.916	-1.080	56.478	243	S
4	4.149	-0.953	56.743	244	S
4	4.318	-0.762	56.998	245	S
4	4.403	-0.508	57.266	246	S
4	4.551	-0.212	57.597	247	S
4	4.678	0.064	57.900	248	S
4	4.869	0.254	58.169	249	S
4	5.059	0.423	58.424	250	S
4	5.207	0.593	58.649	251	S
4	5.377	0.847	58.955	252	S
4	5.567	1.080	59.256	253	S
4	5.673	1.397	59.590	254	S
4	5.736	1.630	59.832	255	S
4	6.139	2.117	60.463	256	S
4	6.223	2.223	60.599	257	S
4	6.329	2.307	60.734	258	S
4	6.435	2.434	60.899	259	S
4	6.435	2.625	61.090	260	S
4	6.435	2.815	61.280	261	S
4	6.372	3.069	61.542	262	S
4	6.350	3.133	61.609	263	S
4	6.308	3.345	61.825	264	S
4	6.139	3.620	62.148	265	S
4	6.054	3.789	62.338	266	S
4	5.948	3.958	62.537	267	S
4	5.906	4.064	62.651	268	S
4	5.758	4.255	62.893	269	S
4	5.567	4.530	63.227	270	S
4	5.525	4.572	63.287	271	S
4	5.419	4.763	63.505	272	S
4	5.228	4.974	63.790	273	S
4	5.101	5.101	63.970	274	S
4	4.953	5.228	64.165	275	S
4	4.869	5.313	64.284	276	S
4	4.657	5.461	64.543	277	S
4	4.509	5.546	64.713	278	S
4	4.297	5.736	64.998	279	S
4	4.191	5.842	65.148	280	S
4	3.980	6.012	65.419	281	S
4	3.810	6.075	65.600	282	S
4	3.493	6.181	65.935	283	S
4	3.323	6.266	66.124	284	S
4	3.175	6.393	66.319	285	S
4	2.879	6.541	66.650	286	S
4	2.731	6.626	66.821	287	S
4	2.604	6.731	66.986	288	S
4	2.392	6.837	67.223	289	S
4	1.820	6.964	67.809	290	S
4	1.312	7.007	68.318	291	S
4	1.207	7.028	68.426	292	S
4	1.037	7.070	68.601	293	S
4	0.931	7.070	68.707	294	S
4	0.656	7.134	68.989	295	S
4	0.254	7.197	69.396	296	S
4	0.021	7.197	69.629	297	S
4	-0.381	7.218	70.032	298	S
4	-0.974	7.176	70.626	299	S
5	0.873	5.434	0.000	0	R
5	0.873	5.434	0.000	1	R
5	0.873	5.371	0.063	2	R
5	0.873	5.350	0.085	3	R
5	0.831	5.307	0.144	4	R
5	0.767	5.307	0.208	5	R
5	0.873	5.434	0.373	6	R
5	0.894	5.476	0.420	7	R
5	0.894	5.561	0.505	8	R
5	0.894	5.603	0.547	9	R
5	0.873	5.625	0.577	10	R
5	0.852	5.540	0.665	11	R
5	0.831	5.434	0.772	12	R
5	0.746	5.476	0.867	13	R
5	0.704	5.540	0.943	14	R
5	0.683	5.646	1.051	15	R
5	0.662	5.730	1.138	16	R
5	0.662	5.751	1.159	17	R
5	0.662	5.751	1.159	18	R
5	0.640	5.561	1.351	19	R
5	0.831	5.371	1.620	20	R
5	0.937	5.350	1.728	21	R
5	1.064	5.350	1.855	22	R
5	1.127	5.392	1.931	23	R
5	1.042	5.434	2.026	24	R
5	0.915	5.434	2.153	25	R
5	0.915	5.434	2.153	26	R
5	0.915	5.625	2.343	27	R
5	0.915	5.751	2.470	28	R
5	0.937	5.730	2.500	29	R
5	1.000	5.688	2.576	30	R
5	0.979	5.773	2.664	31	R
5	0.979	5.709	2.727	32	R
5	1.169	5.603	2.945	33	R
5	1.254	5.519	3.065	34	R
5	1.296	5.455	3.141	35	R
5	1.339	5.371	3.235	36	R
5	1.296	5.603	3.472	37	R
5	1.275	5.688	3.559	38	R
5	1.275	5.751	3.623	39	R
5	1.254	5.561	3.814	40	R
5	1.169	5.476	3.934	41	R
5	1.148	5.413	4.001	42	R
5	0.979	5.476	4.182	43	R
5	0.894	5.519	4.276	44	R
5	0.831	5.540	4.343	45	R
5	0.767	5.582	4.419	46	R
5	0.640	5.646	4.561	47	R
5	0.535	5.709	4.685	48	R
5	0.344	5.878	4.939	49	R
5	0.239	5.963	5.075	50	R
5	0.302	5.751	5.296	51	R
5	0.408	5.667	5.431	52	R
5	0.535	5.561	5.596	53	R
5	0.683	5.392	5.821	54	R
5	0.810	5.244	6.016	55	R
5	0.894	5.138	6.152	56	R
5	1.042	4.969	6.377	57	R
5	1.148	4.884	6.512	58	R
5	0.789	4.969	6.881	59	R
5	0.619	4.948	7.052	60	R
5	0.450	4.905	7.226	61	R
5	0.344	4.863	7.340	62	R
5	0.090	4.715	7.634	63	R
5	0.027	4.694	7.701	64	R
5	-0.058	4.567	7.854	65	R
5	0.387	4.778	8.346	66	R
5	0.450	4.926	8.507	67	R
5	0.535	5.032	8.642	68	R
5	0.619	5.075	8.737	69	R
5	0.746	5.138	8.879	70	R
5	0.831	5.201	8.985	71	R
5	0.958	5.371	9.196	72	R
5	1.064	5.519	9.378	73	R
5	1.106	5.688	9.553	74	R
5	1.127	5.900	9.765	75	R
5	1.127	6.005	9.871	76	R
5	1.085	6.153	10.025	77	R
5	1.339	5.709	10.537	78	R
5	1.465	5.519	10.765	79	R
5	1.508	5.434	10.860	80	R
5	1.571	5.328	10.983	81	R
5	1.635	5.223	11.107	82	R
5	1.698	4.990	11.348	83	R
5	1.719	4.863	11.477	84	R
5	1.740	4.609	11.731	85	R
5	1.740	4.440	11.901	86	R
5	1.740	4.313	12.027	87	R
5	1.719	4.271	12.075	88	R
5	1.719	4.144	12.202	89	R
5	1.889	4.546	12.638	90	R
5	2.100	4.588	12.854	91	R
5	2.333	4.651	13.095	92	R
5	2.523	4.651	13.285	93	R
5	2.629	4.651	13.391	94	R
5	2.079	4.419	13.988	95	R
5	1.910	4.419	14.157	96	G
5	1.719	4.419	14.348	97	G
5	1.550	4.440	14.518	98	G
5	1.339	4.440	14.730	99	G
5	1.212	4.398	14.864	100	G
5	0.979	4.334	15.105	101	G
5	0.789	4.207	15.334	102	G
5	0.640	4.059	15.543	103	G
5	0.535	3.890	15.743	104	G
5	0.387	3.721	15.968	105	G
5	0.323	3.657	16.057	106	G
5	0.175	3.594	16.218	107	G
5	0.027	3.509	16.389	108	G
5	-0.100	3.446	16.531	109	G
5	-0.290	3.382	16.732	110	G
5	-0.481	3.340	16.927	111	G
5	-0.587	3.340	17.032	112	G
5	-0.692	3.340	17.138	113	G
5	-0.883	3.298	17.333	114	G
5	-1.115	3.213	17.581	115	G
5	-1.221	3.192	17.689	116	G
5	-1.412	3.128	17.889	117	G
5	-1.538	3.065	18.031	118	G
5	-1.687	2.980	18.202	119	G
5	-1.898	2.959	18.414	120	S
5	-1.919	2.959	18.436	121	S
5	-2.004	2.896	18.541	122	S
5	-2.067	2.853	18.618	123	S
5	-2.152	2.748	18.753	124	S
5	-2.237	2.642	18.888	125	S
5	-2.300	2.494	19.050	126	S
5	-2.279	2.303	19.241	127	S
5	-2.258	2.155	19.391	128	S
5	-2.131	2.324	19.602	129	S
5	-1.877	2.451	19.886	130	S
5	-1.792	2.473	19.973	131	S
5	-1.708	2.557	20.093	132	S
5	-1.602	2.599	20.207	133	S
5	-1.433	2.705	20.406	134	S
5	-1.390	2.832	20.540	135	S
5	-1.306	3.001	20.729	136	S
5	-1.200	3.128	20.895	137	S
5	-1.094	3.276	21.077	138	S
5	-1.010	3.340	21.182	139	S
5	-0.840	3.403	21.363	140	S
5	-0.671	3.424	21.534	141	S
5	-0.502	3.403	21.704	142	S
5	-0.333	3.340	21.885	143	S
5	-0.185	3.276	22.046	144	S
5	0.048	3.192	22.294	145	S
5	0.260	3.149	22.510	146	S
5	0.556	3.023	22.832	147	S
5	0.746	2.917	23.050	148	S
5	0.979	2.811	23.305	149	S
5	1.381	2.536	23.792	150	S
5	1.508	2.473	23.934	151	S
5	1.635	2.388	24.087	152	S
5	1.804	2.261	24.298	153	S
5	1.973	2.240	24.469	154	S
5	2.037	2.240	24.532	155	S
5	2.185	2.219	24.682	156	S
5	2.417	2.219	24.914	157	S
5	2.523	2.219	25.020	158	S
5	2.777	2.261	25.278	159	S
5	2.819	2.261	25.320	160	S
5	2.439	2.007	25.778	161	S
5	2.333	1.838	25.977	162	S
5	2.100	1.626	26.292	163	S
5	2.015	1.605	26.379	164	S
5	1.804	1.584	26.591	165	S
5	1.698	1.584	26.697	166	S
5	1.635	1.521	26.787	167	S
5	1.487	1.415	26.969	168	S
5	1.360	1.330	27.121	169	S
5	1.275	1.224	27.257	170	S
5	1.190	1.034	27.465	171	S
5	1.148	0.907	27.599	172	S
5	1.085	0.674	27.840	173	S
5	1.021	0.505	28.021	174	S
5	0.937	0.315	28.229	175	S
5	0.852	0.251	28.335	176	S
5	0.725	0.124	28.515	177	S
5	0.683	0.019	28.629	178	S
5	0.598	-0.087	28.764	179	S
5	0.450	-0.256	28.989	180	S
5	0.281	-0.405	29.214	181	S
5	0.006	-0.595	29.548	182	S
5	-0.121	-0.637	29.682	183	S
5	-0.354	-0.743	29.938	184	S
5	-0.502	-0.785	30.092	185	S
5	-0.608	-0.785	30.197	186	S
5	-0.798	-0.743	30.392	187	S
5	-0.946	-0.616	30.587	188	S
5	-1.073	-0.489	30.767	189	S
5	-1.221	-0.362	30.962	190	S
5	-1.263	-0.256	31.076	191	S
5	-1.306	-0.087	31.250	192	S
5	-1.306	0.103	31.441	193	S
5	-1.242	0.399	31.744	194	S
5	-1.242	0.632	31.976	195	S
5	-1.242	0.801	32.146	196	S
5	-1.242	0.949	32.294	197	S
5	-1.179	0.992	32.370	198	S
5	-1.031	1.140	32.579	199	S
5	-0.946	1.161	32.667	200	S
5	-0.840	1.246	32.802	201	S
5	-0.756	1.288	32.897	202	S
5	-0.587	1.436	33.122	203	S
5	-0.438	1.563	33.317	204	S
5	-0.312	1.647	33.469	205	S
5	-0.185	1.774	33.649	206	S
5	-0.079	1.859	33.784	207	S
5	0.027	1.986	33.949	208	S
5	0.133	2.409	34.385	209	S
5	0.217	2.557	34.556	210	S
5	0.260	2.663	34.670	211	S
5	0.387	2.790	34.849	212	S
5	0.429	2.853	34.926	213	S
5	0.387	2.874	34.973	214	S
5	0.239	3.023	35.182	215	S
5	0.196	3.128	35.296	216	S
5	0.154	3.213	35.391	217	S
5	0.069	3.424	35.619	218	S
5	0.048	3.594	35.789	219	S
5	-0.037	3.742	35.960	220	S
5	-0.079	3.911	36.134	221	S
5	-0.079	4.059	36.282	222	S
5	-0.079	4.123	36.346	223	S
5	-0.079	4.271	36.494	224	S
5	-0.015	4.355	36.600	225	S
5	0.112	4.440	36.752	226	S
5	0.196	4.546	36.888	227	S
5	0.260	4.651	37.011	228	S
5	0.429	4.778	37.223	229	S
5	0.619	4.884	37.440	230	S
5	0.725	4.990	37.590	231	S
5	0.789	5.201	37.811	232	S
5	0.810	5.286	37.898	233	S
5	0.873	5.540	38.160	234	S
5	0.958	5.688	38.330	235	S
5	1.021	5.857	38.511	236	S
5	1.085	6.132	38.793	237	S
5	1.169	6.280	38.964	238	S
5	1.317	6.492	39.222	239	S
5	1.360	6.619	39.356	240	S
5	1.381	6.661	39.403	241	S
5	1.444	6.809	39.564	242	S
5	1.529	6.830	39.651	243	S
5	1.804	6.809	39.927	244	S
5	1.931	6.788	40.056	245	S
5	2.121	6.725	40.257	246	S
5	2.312	6.661	40.457	247	S
5	2.481	6.640	40.628	248	S
5	2.587	6.619	40.736	249	S
5	2.671	6.598	40.823	250	S
5	2.460	6.640	41.039	251	S
5	2.417	6.661	41.086	252	S
5	2.417	6.682	41.107	253	S
5	2.333	6.746	41.213	254	S
5	2.121	6.809	41.434	255	S
5	2.015	6.851	41.548	256	S
5	1.910	6.894	41.662	257	S
5	1.698	6.957	41.882	258	S
5	1.465	7.021	42.124	259	S
5	1.296	7.063	42.298	260	S
5	0.915	7.126	42.684	261	S
5	0.662	7.063	42.946	262	S
5	0.408	7.084	43.201	263	S
5	0.154	7.084	43.454	264	S
5	-0.227	7.148	43.840	265	S
5	-0.438	7.084	44.061	266	S
5	-0.650	7.084	44.273	267	S
5	-0.798	7.084	44.421	268	S
5	-0.946	7.084	44.569	269	S
5	-1.094	7.021	44.730	270	S
5	-1.285	6.957	44.931	271	S
5	-1.475	6.936	45.122	272	S
5	-1.708	6.936	45.355	273	S
5	-1.877	6.936	45.524	274	S
5	-2.152	6.767	45.847	275	S
5	-2.300	6.746	45.997	276	S
5	-2.469	6.661	46.186	277	S
5	-2.660	6.555	46.404	278	S
5	-2.829	6.471	46.593	279	S
5	-3.062	6.407	46.834	280	S
5	-3.146	6.344	46.940	281	S
5	-3.315	6.301	47.114	282	S
5	-3.442	6.217	47.267	283	S
5	-3.717	6.069	47.579	284	S
5	-3.908	5.963	47.797	285	S
5	-4.119	5.857	48.034	286	S
5	-4.394	5.646	48.381	287	S
5	-4.521	5.540	48.546	288	S
5	-4.690	5.350	48.801	289	S
5	-4.839	5.223	48.996	290	S
5	-4.966	5.075	49.191	291	S
5	-5.219	4.905	49.496	292	S
5	-5.346	4.800	49.661	293	S
5	-5.537	4.651	49.902	294	S
5	-5.642	4.503	50.084	295	S
5	-5.748	4.355	50.266	296	S
5	-5.833	4.207	50.437	297	S
5	-5.917	4.038	50.626	298	S
5	-6.066	3.848	50.867	299	S
6	-0.423	-2.434	0.000	0	R
6	-0.318	-2.350	0.136	1	R
6	-0.275	-2.392	0.195	2	R
6	-0.254	-2.117	0.471	3	R
6	-0.423	-2.074	0.646	4	R
6	-0.508	-2.265	0.854	5	R
6	-0.423	-2.350	0.974	6	R
6	-0.296	-2.223	1.154	7	R
6	-0.254	-2.244	1.201	8	R
6	-0.148	-2.180	1.325	9	R
6	-0.381	-2.011	1.612	10	R
6	-0.339	-2.074	1.689	11	R
6	-0.360	-2.096	1.719	12	R
6	-0.423	-2.117	1.786	13	R
6	-0.487	-1.926	1.986	14	R
6	-0.614	-1.736	2.215	15	R
6	-0.635	-1.693	2.263	16	R
6	-0.423	-1.799	2.499	17	R
6	-0.360	-1.863	2.589	18	R
6	-0.339	-2.011	2.739	19	R
6	-0.296	-2.096	2.834	20	R
6	-0.360	-2.011	2.939	21	R
6	-0.423	-1.969	3.016	22	R
6	-0.445	-1.969	3.037	23	R
6	-0.550	-2.117	3.219	24	R
6	-0.572	-2.201	3.306	25	R
6	-0.572	-2.201	3.306	26	R
6	-0.614	-1.990	3.522	27	R
6	-0.487	-1.969	3.651	28	R
6	-0.381	-2.011	3.765	29	R
6	-0.296	-2.159	3.936	30	R
6	-0.423	-2.265	4.101	31	R
6	-0.466	-2.265	4.143	32	R
6	-0.360	-2.180	4.279	33	R
6	-0.360	-2.138	4.321	34	R
6	-0.445	-2.328	4.530	35	R
6	-0.445	-2.328	4.530	36	R
6	-0.402	-2.138	4.725	37	R
6	-0.466	-2.074	4.815	38	R
6	-0.593	-2.096	4.943	39	R
6	-0.635	-2.350	5.201	40	R
6	-0.699	-2.477	5.343	41	R
6	-0.656	-2.519	5.403	42	R
6	-0.720	-2.371	5.564	43	R
6	-0.804	-2.477	5.699	44	R
6	-0.720	-2.477	5.784	45	R
6	-0.614	-2.180	6.099	46	R
6	-0.593	-2.011	6.269	47	R
6	-0.593	-1.799	6.481	48	R
6	-0.593	-1.672	6.608	49	R
6	-0.614	-1.566	6.716	50	R
6	-0.677	-1.418	6.877	51	R
6	-0.191	-1.842	7.522	52	R
6	-0.148	-1.905	7.599	53	R
6	-0.233	-1.990	7.719	54	R
6	-0.085	-1.884	7.901	55	R
6	0.148	-1.884	8.134	56	R
6	0.339	-1.905	8.325	57	R
6	0.445	-1.926	8.433	58	R
6	0.614	-1.947	8.604	59	R
6	0.741	-1.969	8.733	60	R
6	0.826	-2.053	8.852	61	R
6	0.804	-2.053	8.873	62	R
6	0.318	-1.926	9.377	63	R
6	0.296	-1.863	9.444	64	R
6	0.106	-1.672	9.713	65	R
6	0.042	-1.566	9.836	66	R
6	-0.106	-1.630	9.998	67	R
6	-0.191	-1.524	10.133	68	R
6	-0.296	-1.482	10.247	69	R
6	-0.402	-1.482	10.353	70	R
6	-0.550	-1.482	10.501	71	R
6	-0.699	-1.482	10.649	72	R
6	-0.804	-1.503	10.757	73	R
6	-0.508	-1.524	11.054	74	R
6	-0.360	-1.524	11.203	75	R
6	-0.212	-1.524	11.351	76	R
6	-0.169	-1.524	11.393	77	R
6	0.000	-1.778	11.698	78	G
6	0.148	-1.947	11.923	79	G
6	0.233	-2.138	12.132	80	G
6	0.339	-2.286	12.314	81	G
6	0.445	-2.392	12.464	82	G
6	0.677	-2.561	12.752	83	G
6	0.889	-2.709	13.010	84	G
6	0.889	-2.794	13.095	85	G
6	1.016	-2.815	13.223	86	G
6	1.143	-2.858	13.357	87	G
6	1.164	-2.858	13.378	88	G
6	0.550	-2.709	14.010	89	G
6	0.381	-2.667	14.184	90	G
6	0.148	-2.646	14.418	91	G
6	0.042	-2.646	14.524	92	G
6	-0.106	-2.477	14.749	93	G
6	-0.212	-2.328	14.931	94	G
6	-0.254	-2.223	15.045	95	G
6	-0.402	-2.053	15.270	96	G
6	-0.508	-1.884	15.470	97	G
6	-0.550	-1.757	15.604	98	G
6	-0.699	-1.566	15.845	99	G
6	-0.783	-1.397	16.034	100	G
6	-0.953	-1.164	16.322	101	G
6	-1.016	-1.101	16.412	102	G
6	-1.143	-0.953	16.607	103	G
6	-1.249	-0.804	16.789	104	G
6	-1.270	-0.677	16.918	105	G
6	-1.376	-0.466	17.155	106	G
6	-1.376	-0.318	17.303	107	G
6	-1.376	-0.169	17.451	108	G
6	-1.397	0.000	17.622	109	G
6	-1.397	0.191	17.812	110	G
6	-1.397	0.296	17.918	111	G
6	-1.397	0.381	18.003	112	G
6	-1.397	0.550	18.172	113	S
6	-1.376	0.762	18.385	114	S
6	-1.376	0.889	18.512	115	S
6	-1.355	1.080	18.704	116	S
6	-1.334	1.291	18.916	117	S
6	-1.291	1.524	19.153	118	S
6	-1.291	1.693	19.322	119	S
6	-1.270	1.926	19.556	120	S
6	-1.207	2.117	19.757	121	S
6	-1.101	2.371	20.032	122	S
6	-1.037	2.540	20.213	123	S
6	-0.995	2.688	20.367	124	S
6	-0.974	2.836	20.517	125	S
6	-0.889	2.964	20.669	126	S
6	-0.826	3.175	20.890	127	S
6	-0.741	3.366	21.099	128	S
6	-0.677	3.599	21.340	129	S
6	-0.635	3.810	21.556	130	S
6	-0.593	3.916	21.670	131	S
6	-0.550	4.043	21.804	132	S
6	-0.487	4.064	21.871	133	S
6	-0.381	4.128	21.994	134	S
6	-0.318	4.212	22.100	135	S
6	-0.233	4.297	22.220	136	S
6	-0.042	4.382	22.428	137	S
6	0.127	4.382	22.598	138	S
6	0.339	4.466	22.826	139	S
6	0.593	4.530	23.088	140	S
6	0.762	4.572	23.262	141	S
6	0.974	4.572	23.474	142	S
6	1.101	4.636	23.616	143	S
6	1.334	4.742	23.872	144	S
6	1.355	4.805	23.939	145	S
6	1.418	4.890	24.044	146	S
6	1.566	5.059	24.269	147	S
6	1.609	5.165	24.383	148	S
6	1.693	5.334	24.573	149	S
6	1.863	5.482	24.798	150	S
6	1.905	5.546	24.874	151	S
6	1.482	5.165	25.444	152	S
6	1.334	5.123	25.598	153	S
6	1.185	5.080	25.752	154	S
6	1.037	5.080	25.900	155	S
6	0.868	5.165	26.089	156	S
6	0.635	5.165	26.322	157	S
6	0.550	5.144	26.410	158	S
6	0.339	5.059	26.638	159	S
6	0.148	4.953	26.855	160	S
6	0.064	4.890	26.961	161	S
6	-0.042	4.763	27.127	162	S
6	-0.233	4.593	27.382	163	S
6	-0.318	4.466	27.534	164	S
6	-0.360	4.297	27.709	165	S
6	-0.402	4.085	27.925	166	S
6	-0.423	3.958	28.053	167	S
6	-0.487	3.747	28.274	168	S
6	-0.572	3.556	28.483	169	S
6	-0.677	3.408	28.665	170	S
6	-0.783	3.260	28.847	171	S
6	-0.868	3.154	28.983	172	S
6	-0.910	3.006	29.137	173	S
6	-0.974	2.836	29.317	174	S
6	-1.058	2.561	29.605	175	S
6	-1.080	2.328	29.839	176	S
6	-1.143	2.180	30.000	177	S
6	-1.164	2.053	30.129	178	S
6	-1.207	1.884	30.304	179	S
6	-1.249	1.651	30.540	180	S
6	-1.312	1.439	30.761	181	S
6	-1.355	1.228	30.977	182	S
6	-1.439	0.995	31.225	183	S
6	-1.503	0.826	31.406	184	S
6	-1.503	0.635	31.596	185	S
6	-1.482	0.423	31.809	186	S
6	-1.397	0.233	32.018	187	S
6	-1.355	0.127	32.132	188	S
6	-1.312	-0.042	32.306	189	S
6	-1.312	-0.254	32.518	190	G
6	-1.376	-0.466	32.739	191	G
6	-1.397	-0.656	32.931	192	G
6	-1.439	-0.910	33.188	193	G
6	-1.482	-0.995	33.283	194	G
6	-1.524	-1.122	33.417	195	G
6	-1.566	-1.185	33.493	196	G
6	-1.588	-1.334	33.643	197	G
6	-1.693	-1.524	33.861	198	G
6	-1.693	-1.693	34.030	199	G
6	-1.693	-1.884	34.220	200	G
6	-2.032	-1.651	34.631	201	G
6	-2.265	-1.609	34.868	202	G
6	-2.413	-1.609	35.016	203	G
6	-2.477	-1.651	35.093	204	G
6	-2.646	-1.693	35.267	205	G
6	-2.731	-1.715	35.354	206	G
6	-2.879	-1.820	35.536	207	G
6	-3.027	-1.926	35.719	208	G
6	-3.260	-2.032	35.974	209	G
6	-2.836	-1.905	36.416	210	G
6	-2.709	-1.863	36.550	211	G
6	-2.604	-1.884	36.658	212	G
6	-2.519	-2.011	36.811	213	G
6	-2.434	-2.159	36.981	214	G
6	-2.371	-2.286	37.123	215	G
6	-2.286	-2.328	37.218	216	G
6	-2.117	-2.328	37.387	217	G
6	-1.969	-2.371	37.542	218	G
6	-1.799	-2.413	37.716	219	G
6	-1.566	-2.455	37.953	220	S
6	-1.355	-2.498	38.169	221	S
6	-1.058	-2.540	38.468	222	S
6	-0.889	-2.604	38.649	223	S
6	-0.677	-2.688	38.877	224	S
6	-0.593	-2.921	39.125	225	S
6	-0.572	-2.942	39.155	226	S
6	-0.445	-3.027	39.307	227	S
6	-0.381	-3.112	39.413	228	S
6	-0.233	-3.260	39.623	229	S
6	-0.169	-3.345	39.728	230	S
6	-0.169	-3.472	39.855	231	S
6	-0.127	-3.577	39.969	232	S
6	-0.106	-3.641	40.036	233	S
6	-0.042	-3.641	40.100	234	S
6	0.233	-3.641	40.375	235	S
6	0.381	-3.662	40.525	236	S
6	0.508	-3.641	40.653	237	S
6	0.677	-3.620	40.824	238	S
6	0.847	-3.535	41.013	239	S
6	0.974	-3.472	41.155	240	S
6	1.164	-3.281	41.425	241	S
6	1.312	-3.154	41.620	242	S
6	1.439	-3.006	41.815	243	S
6	1.503	-2.879	41.957	244	S
6	1.672	-2.625	42.263	245	S
6	1.778	-2.498	42.428	246	S
6	1.842	-2.328	42.609	247	S
6	1.905	-2.117	42.830	248	S
6	1.990	-1.905	43.058	249	S
6	2.053	-1.799	43.181	250	S
6	2.096	-1.651	43.335	251	S
6	2.180	-1.461	43.544	252	S
6	2.244	-1.249	43.765	253	S
6	2.307	-1.101	43.926	254	S
6	2.371	-1.016	44.032	255	S
6	2.392	-0.847	44.202	256	S
6	2.413	-0.699	44.352	257	S
6	2.392	-0.487	44.565	258	S
6	2.265	-0.275	44.812	259	S
6	2.201	-0.042	45.053	260	S
6	2.159	0.127	45.228	261	S
6	2.074	0.296	45.417	262	S
6	1.969	0.529	45.673	263	S
6	1.884	0.699	45.862	264	S
6	1.778	0.910	46.099	265	S
6	1.672	1.185	46.394	266	S
6	1.651	1.376	46.585	267	S
6	1.651	1.588	46.797	268	S
6	1.651	1.757	46.966	269	S
6	1.736	1.947	47.175	270	S
6	1.778	2.074	47.309	271	S
6	1.820	2.159	47.403	272	S
6	2.074	2.201	47.661	273	S
6	1.820	2.159	47.918	274	S
6	1.461	2.223	48.284	275	S
6	1.334	2.201	48.412	276	S
6	1.185	2.138	48.574	277	S
6	0.889	2.053	48.882	278	S
6	0.720	2.011	49.056	279	S
6	0.529	1.905	49.274	280	S
6	0.402	1.778	49.454	281	S
6	0.275	1.651	49.634	282	S
6	0.169	1.503	49.816	283	S
6	0.064	1.334	50.015	284	S
6	-0.191	1.164	50.321	285	S
6	-0.275	1.101	50.426	286	S
6	-0.466	1.037	50.627	287	S
6	-0.593	0.974	50.769	288	S
6	-0.783	0.889	50.978	289	S
6	-0.826	0.868	51.025	290	S
6	-0.931	0.826	51.139	291	S
6	-1.080	0.826	51.287	292	S
6	-1.228	0.868	51.441	293	S
6	-1.418	0.974	51.659	294	S
6	-1.588	1.122	51.884	295	S
6	-1.693	1.228	52.034	296	S
6	-1.863	1.334	52.234	297	S
6	-1.609	1.376	52.491	298	S
6	-1.249	1.334	52.854	299	S
7	0.757	1.024	0.000	0	R
7	0.779	1.024	0.021	1	R
7	0.800	1.024	0.042	2	R
7	0.757	1.024	0.085	3	R
7	0.525	1.130	0.340	4	R
7	0.482	1.130	0.383	5	R
7	0.461	1.172	0.430	6	R
7	0.482	1.172	0.451	7	R
7	0.609	1.109	0.593	8	R
7	0.609	1.109	0.593	9	R
7	0.588	1.130	0.623	10	R
7	0.588	1.214	0.707	11	R
7	0.630	1.172	0.767	12	R
7	0.652	1.172	0.788	13	R
7	0.652	1.172	0.788	14	R
7	0.673	1.172	0.810	15	R
7	0.652	1.130	0.857	16	R
7	0.652	1.130	0.857	17	R
7	0.715	1.193	0.947	18	R
7	0.609	1.236	1.061	19	R
7	0.609	1.278	1.103	20	R
7	0.609	1.299	1.124	21	R
7	0.567	1.341	1.184	22	R
7	0.504	1.363	1.251	23	R
7	0.504	1.363	1.251	24	R
7	0.482	1.405	1.298	25	R
7	0.440	1.426	1.345	26	R
7	0.398	1.447	1.393	27	R
7	0.398	1.447	1.393	28	R
7	0.398	1.447	1.393	29	R
7	0.250	1.553	1.575	30	R
7	0.271	1.574	1.605	31	R
7	0.271	1.574	1.605	32	R
7	0.271	1.574	1.605	33	R
7	0.355	1.574	1.689	34	R
7	0.440	1.680	1.825	35	R
7	0.461	1.680	1.846	36	R
7	0.377	1.786	1.981	37	R
7	0.419	1.786	2.024	38	R
7	0.419	1.807	2.045	39	R
7	0.419	1.870	2.108	40	R
7	0.419	1.913	2.150	41	R
7	0.334	1.997	2.270	42	R
7	0.334	1.955	2.312	43	R
7	0.229	2.018	2.436	44	R
7	0.207	2.018	2.457	45	R
7	0.207	2.018	2.457	46	R
7	0.144	1.976	2.533	47	R
7	0.038	1.976	2.639	48	R
7	0.017	1.955	2.669	49	R
7	-0.046	1.934	2.736	50	R
7	-0.068	1.913	2.766	51	R
7	-0.068	1.913	2.766	52	R
7	-0.089	1.913	2.787	53	R
7	-0.110	1.891	2.817	54	R
7	-0.152	1.891	2.859	55	R
7	-0.152	1.870	2.880	56	R
7	-0.152	1.849	2.901	57	R
7	-0.195	1.849	2.944	58	R
7	-0.195	1.849	2.944	59	R
7	-0.300	1.807	3.058	60	R
7	-0.364	1.764	3.134	61	R
7	-0.406	1.743	3.181	62	R
7	-0.491	1.764	3.268	63	R
7	-0.491	1.764	3.268	64	R
7	-0.491	1.764	3.268	65	R
7	-0.533	1.722	3.328	66	R
7	-0.596	1.680	3.405	67	R
7	-0.639	1.659	3.452	68	R
7	-0.723	1.638	3.539	69	R
7	-0.808	1.616	3.626	70	R
7	-0.808	1.574	3.669	71	R
7	-0.829	1.532	3.716	72	R
7	-0.871	1.511	3.763	73	R
7	-0.893	1.468	3.811	74	R
7	-0.893	1.447	3.832	75	R
7	-0.956	1.384	3.921	76	R
7	-0.977	1.363	3.951	77	R
7	-0.998	1.278	4.039	78	R
7	-1.104	1.214	4.162	79	R
7	-1.147	1.193	4.209	80	R
7	-1.189	1.172	4.257	81	R
7	-1.273	1.151	4.344	82	R
7	-1.273	1.109	4.386	83	R
7	-1.358	1.109	4.471	84	R
7	-1.400	1.109	4.513	85	R
7	-1.400	1.088	4.534	86	R
7	-1.422	1.024	4.601	87	R
7	-1.443	1.003	4.631	88	R
7	-1.464	0.982	4.661	89	R
7	-1.485	0.961	4.691	90	R
7	-1.485	0.918	4.733	91	R
7	-1.485	0.897	4.754	92	R
7	-1.570	0.939	4.849	93	R
7	-1.570	0.897	4.891	94	R
7	-1.527	0.834	4.967	95	R
7	-1.527	0.728	5.073	96	R
7	-1.527	0.601	5.200	97	R
7	-1.506	0.453	5.350	98	R
7	-1.485	0.241	5.562	99	R
7	-1.485	0.093	5.710	100	R
7	-1.485	0.009	5.795	101	R
7	-1.570	0.051	5.890	102	R
7	-1.697	0.051	6.017	103	R
7	-1.422	0.241	6.351	104	R
7	-1.358	0.241	6.415	105	R
7	-1.337	0.495	6.669	106	R
7	-1.316	0.580	6.756	107	R
7	-1.231	0.686	6.892	108	R
7	-0.998	0.707	7.126	109	R
7	-0.850	0.834	7.321	110	R
7	-0.829	0.876	7.368	111	R
7	-0.745	0.961	7.488	112	R
7	-0.766	1.088	7.616	113	R
7	-0.871	1.278	7.834	114	R
7	-0.914	1.405	7.968	115	R
7	-1.020	1.426	8.076	116	R
7	-0.956	1.489	8.166	117	R
7	-0.850	1.553	8.289	118	R
7	-0.829	1.574	8.319	119	R
7	-0.829	1.701	8.446	120	R
7	-0.829	1.786	8.530	121	R
7	-0.850	1.807	8.560	122	R
7	-0.871	1.764	8.608	123	R
7	-0.871	1.722	8.650	124	R
7	-0.702	1.680	8.824	125	R
7	-0.639	1.764	8.930	126	R
7	-0.596	1.764	8.972	127	R
7	-0.575	1.764	8.994	128	R
7	-0.491	1.764	9.078	129	R
7	-0.491	1.764	9.078	130	R
7	-0.427	1.701	9.168	131	R
7	-0.385	1.659	9.228	132	R
7	-0.364	1.638	9.258	133	R
7	-0.300	1.489	9.419	134	R
7	-0.258	1.426	9.495	135	R
7	-0.216	1.320	9.609	136	R
7	-0.152	1.193	9.751	137	R
7	-0.131	1.193	9.772	138	R
7	-0.068	1.130	9.862	139	R
7	-0.068	1.088	9.904	140	R
7	-0.068	1.045	9.946	141	R
7	-0.068	0.897	10.094	142	R
7	-0.089	0.834	10.161	143	R
7	-0.089	0.791	10.204	144	R
7	-0.089	0.749	10.246	145	R
7	-0.089	0.749	10.246	146	R
7	-0.089	0.749	10.246	147	R
7	-0.089	0.749	10.246	148	R
7	-0.152	0.791	10.322	149	R
7	-0.195	0.813	10.370	150	R
7	-0.173	0.813	10.391	151	R
7	-0.152	0.876	10.458	152	R
7	-0.152	0.918	10.500	153	R
7	-0.068	0.918	10.585	154	R
7	0.038	0.834	10.720	155	R
7	0.207	0.749	10.909	156	R
7	0.355	0.622	11.104	157	R
7	0.419	0.622	11.168	158	R
7	0.165	1.066	11.679	159	R
7	0.102	1.130	11.769	160	R
7	0.059	1.214	11.864	161	R
7	-0.046	1.299	11.999	162	R
7	-0.110	1.236	12.089	163	G
7	-0.173	1.193	12.165	164	G
7	-0.258	1.109	12.285	165	G
7	-0.364	0.961	12.467	166	G
7	-0.385	0.813	12.616	167	G
7	-0.385	0.686	12.743	168	G
7	-0.343	0.516	12.918	169	G
7	-0.279	0.368	13.079	170	G
7	-0.216	0.284	13.185	171	G
7	-0.131	0.136	13.355	172	G
7	-0.046	-0.097	13.603	173	G
7	0.017	-0.372	13.885	174	G
7	0.102	-0.711	14.234	175	G
7	0.144	-0.964	14.491	176	G
7	0.165	-1.070	14.599	177	G
7	0.207	-1.261	14.794	178	G
7	0.271	-1.409	14.955	179	G
7	0.186	-0.901	15.470	180	G
7	0.229	-0.901	15.512	181	G
7	0.334	-0.816	15.648	182	G
7	0.398	-0.605	15.869	183	G
7	0.482	-0.478	16.021	184	G
7	0.546	-0.372	16.145	185	G
7	0.630	-0.266	16.280	186	G
7	0.842	-0.097	16.551	187	G
7	0.504	-0.520	17.093	188	G
7	0.440	-0.457	17.183	189	G
7	0.398	-0.478	17.230	190	G
7	0.398	-0.816	17.568	191	G
7	0.419	-1.028	17.781	192	G
7	0.419	-1.155	17.908	193	G
7	0.525	-1.345	18.126	194	G
7	0.715	-1.578	18.426	195	G
7	0.821	-1.705	18.592	196	G
7	0.842	-1.832	18.720	197	G
7	0.377	-1.451	19.322	198	G
[truncated: 1,601 more rows]
