# Supplementary material for: Behavioral and pharmacological characterization of planarian nociception
Source: Front Mol Neurosci. 2024 May 1;17:1368009. doi: 10.3389/fnmol.2024.1368009 (PMC11094297; doi:10.3389/fnmol.2024.1368009)
Supplement: Supplementary file 1 [file Data_Sheet_1.ZIP › Article planarian nociception - code and data/arena/MOR1.csv]

n	x	y	L	t	behavior
1	-0.173	0.531	0.000	0	S
1	-0.124	0.498	0.059	1	S
1	-0.157	0.498	0.091	2	S
1	0.022	0.596	0.295	3	S
1	0.201	0.742	0.526	4	S
1	0.429	0.791	0.759	5	S
1	0.640	0.840	0.976	6	S
1	0.884	1.002	1.270	7	S
1	0.998	1.100	1.420	8	S
1	1.226	1.279	1.709	9	S
1	1.405	1.393	1.921	10	S
1	1.584	1.588	2.186	11	S
1	1.649	1.718	2.332	12	S
1	1.828	1.914	2.597	13	S
1	1.958	2.028	2.770	14	S
1	2.072	2.174	2.955	15	S
1	2.365	2.369	3.307	16	S
1	2.462	2.434	3.424	17	S
1	2.544	2.548	3.564	18	R
1	2.690	2.597	3.719	19	R
1	2.934	2.727	3.995	20	R
1	3.178	2.857	4.272	21	R
1	3.195	2.857	4.288	22	R
1	3.243	2.841	4.340	23	R
1	3.292	2.499	4.685	24	R
1	3.325	2.434	4.758	25	R
1	3.341	2.369	4.825	26	R
1	3.406	2.288	4.929	27	R
1	3.406	2.288	4.929	28	R
1	3.422	2.288	4.945	29	R
1	3.422	2.304	4.961	30	R
1	3.487	2.288	5.028	31	R
1	3.585	2.223	5.146	32	R
1	3.699	2.125	5.296	33	G
1	3.878	2.028	5.500	34	G
1	3.992	1.946	5.640	35	G
1	4.203	1.702	5.963	36	G
1	4.350	1.572	6.159	37	G
1	4.415	1.523	6.240	38	G
1	4.512	1.377	6.416	39	G
1	4.610	1.214	6.606	40	G
1	4.675	1.035	6.796	41	G
1	4.724	0.840	6.997	42	G
1	4.740	0.710	7.128	43	G
1	4.740	0.563	7.275	44	G
1	4.773	0.514	7.334	45	G
1	4.903	0.433	7.487	46	G
1	5.033	0.384	7.626	47	G
1	5.212	0.352	7.808	48	G
1	5.440	0.303	8.041	49	G
1	5.586	0.270	8.191	50	G
1	5.635	0.254	8.242	51	G
1	5.814	0.156	8.446	52	G
1	5.928	0.059	8.596	53	G
1	6.156	-0.088	8.867	54	G
1	6.253	-0.185	9.005	55	G
1	6.351	-0.348	9.195	56	G
1	6.465	-0.429	9.335	57	G
1	6.595	-0.527	9.497	58	G
1	6.709	-0.625	9.647	59	G
1	6.839	-0.771	9.843	60	G
1	6.839	-0.917	9.990	61	G
1	6.839	-0.966	10.039	62	G
1	6.807	-1.048	10.126	63	G
1	6.774	-1.113	10.199	64	G
1	6.725	-1.373	10.464	65	G
1	6.725	-1.633	10.724	66	G
1	6.628	-1.894	11.002	67	G
1	6.579	-2.024	11.141	68	G
1	6.546	-2.121	11.244	69	G
1	6.449	-2.284	11.434	70	G
1	6.384	-2.430	11.594	71	G
1	6.286	-2.691	11.872	72	G
1	6.221	-2.821	12.018	73	G
1	6.188	-3.032	12.232	74	G
1	6.107	-3.211	12.428	75	G
1	6.042	-3.325	12.559	76	G
1	5.912	-3.537	12.808	77	G
1	5.749	-3.765	13.088	78	G
1	5.668	-4.009	13.345	79	G
1	5.586	-4.058	13.440	80	G
1	5.472	-4.171	13.601	81	G
1	5.342	-4.367	13.836	82	G
1	5.131	-4.529	14.102	83	G
1	5.017	-4.643	14.263	84	G
1	4.838	-4.871	14.553	85	G
1	4.708	-5.066	14.788	86	G
1	4.561	-5.196	14.984	87	G
1	4.366	-5.375	15.249	88	G
1	4.203	-5.522	15.467	89	G
1	4.041	-5.652	15.676	90	G
1	3.813	-5.766	15.930	91	G
1	3.764	-5.798	15.989	92	G
1	3.585	-5.880	16.186	93	G
1	3.455	-5.977	16.348	94	G
1	3.325	-6.059	16.502	95	G
1	3.130	-6.124	16.708	96	G
1	2.869	-6.270	17.006	97	G
1	2.690	-6.352	17.203	98	G
1	2.576	-6.384	17.321	99	G
1	2.332	-6.498	17.591	100	G
1	2.137	-6.579	17.802	101	G
1	2.056	-6.596	17.885	102	G
1	1.681	-6.628	18.261	103	G
1	1.633	-6.644	18.312	104	G
1	1.568	-6.677	18.385	105	G
1	1.389	-6.726	18.571	106	G
1	1.063	-6.807	18.906	107	G
1	0.835	-6.807	19.134	108	G
1	0.656	-6.791	19.313	109	G
1	0.526	-6.840	19.453	110	G
1	-0.011	-6.937	19.998	111	G
1	-0.092	-6.937	20.080	112	G
1	-0.059	-6.889	20.138	113	G
1	-0.336	-6.905	20.415	114	G
1	-0.515	-6.889	20.595	115	G
1	-0.645	-6.856	20.729	116	G
1	-0.873	-6.840	20.958	117	G
1	-1.019	-6.807	21.108	118	G
1	-1.296	-6.742	21.392	119	G
1	-1.442	-6.710	21.542	120	G
1	-1.345	-6.693	21.641	121	G
1	-1.605	-6.628	21.909	122	G
1	-2.061	-6.596	22.366	123	G
1	-2.207	-6.547	22.520	124	G
1	-2.353	-6.514	22.670	125	G
1	-2.581	-6.384	22.932	126	G
1	-2.760	-6.368	23.112	127	G
1	-2.955	-6.287	23.324	128	G
1	-3.053	-6.221	23.441	129	G
1	-3.281	-6.075	23.712	130	G
1	-3.509	-5.961	23.966	131	G
1	-3.590	-5.912	24.061	132	G
1	-3.818	-5.766	24.332	133	G
1	-3.899	-5.685	24.447	134	G
1	-4.225	-5.424	24.864	135	G
1	-4.306	-5.294	25.017	136	G
1	-4.501	-5.099	25.293	137	G
1	-4.566	-4.985	25.425	138	G
1	-4.713	-4.806	25.656	139	G
1	-4.810	-4.708	25.794	140	G
1	-4.973	-4.611	25.984	141	G
1	-5.136	-4.529	26.166	142	G
1	-5.266	-4.399	26.350	143	G
1	-5.396	-4.220	26.571	144	G
1	-5.477	-4.025	26.782	145	G
1	-5.656	-3.846	27.036	146	G
1	-5.721	-3.634	27.257	147	G
1	-5.868	-3.374	27.556	148	G
1	-5.917	-3.260	27.679	149	G
1	-5.982	-3.098	27.855	150	G
1	-6.063	-2.919	28.051	151	G
1	-6.128	-2.821	28.169	152	G
1	-6.226	-2.577	28.431	153	G
1	-6.323	-2.398	28.635	154	G
1	-6.437	-2.186	28.876	155	G
1	-6.486	-2.040	29.030	156	G
1	-6.600	-1.812	29.285	157	G
1	-6.649	-1.731	29.379	158	G
1	-6.763	-1.536	29.605	159	G
1	-6.763	-1.422	29.719	160	G
1	-6.763	-1.129	30.012	161	G
1	-6.795	-0.999	30.146	162	G
1	-6.812	-0.722	30.423	163	G
1	-6.828	-0.543	30.603	164	G
1	-6.828	-0.413	30.733	165	G
1	-6.795	-0.136	31.012	166	G
1	-6.779	0.010	31.159	167	G
1	-6.763	0.156	31.306	168	G
1	-6.763	0.368	31.518	169	G
1	-6.746	0.612	31.763	170	G
1	-6.746	0.693	31.844	171	G
1	-6.698	0.807	31.968	172	G
1	-6.698	1.133	32.293	173	G
1	-6.633	1.214	32.397	174	G
1	-6.633	1.409	32.593	175	G
1	-6.584	1.572	32.763	176	G
1	-6.535	1.783	32.980	177	G
1	-6.502	2.028	33.226	178	G
1	-6.502	2.272	33.470	179	G
1	-6.502	2.385	33.584	180	G
1	-6.388	2.532	33.769	181	G
1	-6.307	2.662	33.923	182	G
1	-6.242	2.792	34.068	183	G
1	-6.112	3.036	34.345	184	G
1	-6.047	3.215	34.535	185	G
1	-6.031	3.329	34.650	186	G
1	-5.917	3.557	34.905	187	G
1	-5.868	3.671	35.029	188	G
1	-5.786	3.785	35.169	189	G
1	-5.705	3.931	35.336	190	G
1	-5.608	4.110	35.540	191	G
1	-5.494	4.257	35.726	192	G
1	-5.429	4.322	35.818	193	G
1	-5.282	4.517	36.062	194	G
1	-5.201	4.631	36.202	195	G
1	-5.071	4.777	36.398	196	G
1	-4.859	4.956	36.675	197	G
1	-4.745	5.103	36.860	198	G
1	-4.550	5.233	37.095	199	G
1	-4.404	5.330	37.271	200	G
1	-4.225	5.477	37.502	201	G
1	-4.159	5.526	37.584	202	G
1	-3.932	5.705	37.873	203	G
1	-3.785	5.786	38.041	204	G
1	-3.606	5.851	38.231	205	G
1	-3.395	5.981	38.480	206	G
1	-3.216	6.176	38.744	207	G
1	-3.021	6.290	38.970	208	G
1	-2.923	6.339	39.080	209	G
1	-2.695	6.437	39.327	210	G
1	-2.581	6.469	39.446	211	G
1	-2.240	6.567	39.801	212	G
1	-2.093	6.616	39.956	213	G
1	-1.979	6.664	40.079	214	G
1	-1.882	6.697	40.182	215	G
1	-1.670	6.746	40.399	216	G
1	-1.605	6.811	40.491	217	G
1	-1.410	6.909	40.710	218	G
1	-1.394	6.892	40.733	219	G
1	-1.133	6.925	40.995	220	G
1	-0.775	6.974	41.356	221	G
1	-0.580	6.974	41.552	222	G
1	-0.271	6.974	41.861	223	G
1	-0.173	6.974	41.958	224	G
1	0.103	6.860	42.257	225	G
1	0.250	6.762	42.433	226	G
1	0.575	6.632	42.784	227	G
1	0.770	6.599	42.982	228	G
1	1.096	6.551	43.311	229	G
1	1.112	6.551	43.327	230	G
1	1.324	6.551	43.539	231	G
1	1.551	6.534	43.767	232	G
1	1.730	6.420	43.979	233	G
1	1.844	6.420	44.093	234	G
1	2.251	6.372	44.503	235	G
1	2.365	6.372	44.617	236	G
1	2.528	6.355	44.780	237	G
1	2.625	6.323	44.883	238	G
1	2.772	6.258	45.043	239	G
1	2.999	6.193	45.280	240	G
1	3.146	6.095	45.456	241	G
1	3.341	5.949	45.700	242	G
1	3.439	5.900	45.809	243	G
1	3.520	5.818	45.924	244	G
1	3.927	5.591	46.391	245	G
1	4.057	5.509	46.544	246	G
1	4.285	5.363	46.815	247	G
1	4.431	5.249	47.000	248	G
1	4.594	5.086	47.230	249	G
1	4.691	4.972	47.380	250	G
1	4.903	4.777	47.668	251	G
1	5.017	4.696	47.808	252	G
1	5.310	4.370	48.246	253	G
1	5.440	4.175	48.481	254	G
1	5.554	4.029	48.666	255	G
1	5.651	3.866	48.856	256	G
1	5.700	3.833	48.915	257	G
1	5.993	3.508	49.352	258	G
1	6.107	3.362	49.538	259	G
1	6.091	3.199	49.701	260	G
1	6.074	3.085	49.816	261	G
1	6.074	2.792	50.109	262	G
1	6.140	2.532	50.378	263	G
1	6.140	2.353	50.557	264	G
1	6.156	2.174	50.736	265	G
1	6.172	2.028	50.884	266	G
1	6.205	1.783	51.130	267	G
1	6.221	1.588	51.326	268	G
1	6.253	1.393	51.524	269	G
1	6.270	1.181	51.736	270	G
1	6.318	0.970	51.953	271	G
1	6.384	0.791	52.143	272	G
1	6.416	0.645	52.293	273	G
1	6.481	0.449	52.499	274	G
1	6.579	0.287	52.689	275	G
1	6.725	-0.006	53.016	276	G
1	6.758	-0.185	53.198	277	G
1	6.742	-0.397	53.410	278	G
1	6.725	-0.494	53.509	279	G
1	6.823	-0.771	53.803	280	G
1	6.839	-1.031	54.064	281	G
1	6.790	-1.210	54.249	282	G
1	6.725	-1.454	54.502	283	G
1	6.676	-1.715	54.766	284	G
1	6.644	-1.877	54.932	285	G
1	6.563	-2.073	55.144	286	G
1	6.530	-2.219	55.294	287	G
1	6.497	-2.430	55.508	288	G
1	6.416	-2.626	55.719	289	G
1	6.302	-2.821	55.945	290	G
1	6.237	-3.000	56.136	291	G
1	6.172	-3.195	56.342	292	G
1	6.140	-3.277	56.429	293	G
1	5.977	-3.439	56.659	294	G
1	5.847	-3.586	56.855	295	G
1	5.749	-3.748	57.045	296	G
1	5.651	-3.846	57.183	297	G
1	5.489	-4.090	57.476	298	G
1	5.342	-4.220	57.672	299	G
2	1.034	2.561	0.000	0	S
2	0.980	2.561	0.055	1	S
2	0.797	2.707	0.289	2	S
2	0.522	2.854	0.601	3	S
2	0.211	3.073	0.981	4	S
2	-0.100	3.110	1.295	5	S
2	-0.595	3.091	1.789	6	S
2	-0.814	3.018	2.021	7	S
2	-0.961	2.945	2.185	8	S
2	-1.235	2.799	2.496	9	S
2	-1.473	2.744	2.740	10	S
2	-1.656	2.652	2.945	11	S
2	-2.096	2.542	3.398	12	S
2	-2.279	2.524	3.581	13	S
2	-2.462	2.579	3.773	14	S
2	-2.590	2.634	3.912	15	S
2	-2.736	2.670	4.063	16	R
2	-2.919	2.597	4.260	17	R
2	-3.102	2.524	4.457	18	R
2	-3.212	2.524	4.567	19	R
2	-3.359	2.487	4.718	20	R
2	-3.359	2.487	4.718	21	R
2	-3.450	2.414	4.835	22	R
2	-3.377	2.378	4.917	23	R
2	-3.359	2.378	4.935	24	R
2	-3.450	2.195	5.140	25	G
2	-3.505	2.121	5.232	26	G
2	-3.542	1.993	5.365	27	G
2	-3.615	1.810	5.562	28	G
2	-3.670	1.737	5.654	29	G
2	-3.853	1.499	5.954	30	G
2	-3.999	1.407	6.126	31	G
2	-4.128	1.298	6.295	32	G
2	-4.274	1.169	6.490	33	G
2	-4.311	1.041	6.623	34	G
2	-4.366	0.877	6.797	35	G
2	-4.420	0.657	7.023	36	G
2	-4.494	0.309	7.379	37	G
2	-4.494	0.254	7.434	38	G
2	-4.549	0.144	7.556	39	G
2	-4.640	-0.130	7.846	40	G
2	-4.695	-0.258	7.985	41	G
2	-4.750	-0.679	8.410	42	G
2	-4.787	-0.808	8.543	43	G
2	-4.841	-0.844	8.609	44	G
2	-5.098	-0.972	8.896	45	G
2	-5.098	-0.972	8.896	46	G
2	-5.208	-1.155	9.109	47	G
2	-5.354	-1.302	9.316	48	G
2	-5.391	-1.613	9.629	49	G
2	-5.299	-1.375	9.884	50	G
2	-5.226	-1.247	10.032	51	R
2	-5.336	-1.412	10.230	52	R
2	-5.391	-1.412	10.285	53	R
2	-5.464	-1.320	10.402	54	R
2	-5.482	-1.137	10.586	55	R
2	-5.592	-1.137	10.696	56	R
2	-5.738	-1.229	10.869	57	R
2	-5.793	-1.430	11.077	58	R
2	-5.482	-1.283	11.421	59	R
2	-5.464	-1.229	11.479	60	R
2	-5.262	-1.027	11.764	61	G
2	-5.208	-0.972	11.842	62	G
2	-5.134	-0.972	11.915	63	G
2	-4.896	-0.991	12.153	64	G
2	-4.713	-1.027	12.340	65	G
2	-4.677	-1.046	12.381	66	G
2	-4.549	-1.155	12.550	67	G
2	-4.420	-1.283	12.731	68	G
2	-4.311	-1.412	12.900	69	G
2	-4.274	-1.503	12.998	70	G
2	-4.256	-1.741	13.237	71	G
2	-4.237	-1.924	13.421	72	G
2	-4.237	-2.016	13.513	73	G
2	-4.292	-2.272	13.775	74	G
2	-4.292	-2.565	14.067	75	G
2	-4.292	-2.839	14.342	76	G
2	-4.347	-3.004	14.516	77	G
2	-4.420	-3.187	14.713	78	G
2	-4.439	-3.315	14.842	79	G
2	-4.439	-3.462	14.989	80	G
2	-4.420	-3.663	15.191	81	G
2	-4.439	-3.956	15.484	82	G
2	-4.567	-4.048	15.642	83	G
2	-4.695	-4.157	15.811	84	G
2	-4.787	-4.267	15.954	85	G
2	-4.915	-4.322	16.093	86	G
2	-5.043	-4.377	16.232	87	G
2	-5.043	-4.377	16.232	88	G
2	-5.079	-4.578	16.437	89	G
2	-5.079	-4.615	16.474	90	G
2	-5.079	-4.615	16.474	91	G
2	-5.171	-4.578	16.572	92	G
2	-4.878	-4.908	17.013	93	G
2	-4.567	-5.146	17.405	94	G
2	-4.494	-5.201	17.496	95	G
2	-4.311	-5.311	17.710	96	G
2	-3.963	-5.585	18.153	97	G
2	-3.816	-5.677	18.326	98	G
2	-3.670	-5.768	18.498	99	G
2	-3.505	-5.860	18.687	100	G
2	-3.249	-6.025	18.991	101	G
2	-2.974	-6.098	19.276	102	G
2	-2.865	-6.171	19.408	103	G
2	-2.755	-6.262	19.551	104	G
2	-2.389	-6.409	19.945	105	G
2	-2.370	-6.409	19.963	106	G
2	-2.187	-6.482	20.160	107	G
2	-1.839	-6.610	20.531	108	G
2	-1.693	-6.665	20.687	109	G
2	-1.547	-6.684	20.835	110	G
2	-1.126	-6.738	21.260	111	G
2	-0.997	-6.738	21.388	112	G
2	-0.942	-6.720	21.446	113	G
2	-0.705	-6.702	21.684	114	G
2	-0.430	-6.629	21.968	115	G
2	-0.320	-6.519	22.124	116	G
2	-0.265	-6.409	22.247	117	G
2	-0.082	-6.262	22.481	118	G
2	0.046	-6.116	22.676	119	G
2	0.211	-5.988	22.884	120	G
2	0.339	-5.823	23.093	121	G
2	0.504	-5.622	23.353	122	G
2	0.632	-5.512	23.522	123	G
2	0.723	-5.402	23.665	124	G
2	0.815	-5.311	23.794	125	G
2	1.071	-5.201	24.073	126	G
2	1.382	-5.073	24.410	127	G
2	1.510	-4.963	24.578	128	G
2	1.639	-4.871	24.736	129	G
2	1.822	-4.743	24.959	130	G
2	2.096	-4.652	25.249	131	G
2	2.224	-4.542	25.418	132	G
2	2.517	-4.414	25.737	133	G
2	2.645	-4.286	25.918	134	G
2	2.755	-4.121	26.116	135	G
2	2.883	-3.901	26.371	136	G
2	2.993	-3.755	26.554	137	G
2	3.451	-3.572	27.047	138	G
2	3.707	-3.443	27.333	139	G
2	3.744	-3.407	27.385	140	G
2	3.835	-3.315	27.514	141	G
2	4.073	-3.169	27.794	142	G
2	4.348	-3.059	28.090	143	G
2	4.531	-2.949	28.303	144	G
2	4.659	-2.839	28.472	145	G
2	4.842	-2.821	28.656	146	G
2	5.135	-2.839	28.949	147	G
2	5.318	-2.894	29.140	148	G
2	5.464	-2.931	29.291	149	G
2	5.647	-3.022	29.496	150	G
2	6.014	-3.151	29.884	151	G
2	6.014	-3.187	29.920	152	G
2	5.977	-3.187	29.957	153	G
2	6.087	-3.187	30.067	154	G
2	6.160	-3.151	30.149	155	G
2	6.233	-3.096	30.240	156	G
2	6.361	-2.894	30.479	157	G
2	6.453	-2.711	30.684	158	G
2	6.581	-2.473	30.954	159	G
2	6.672	-2.290	31.159	160	G
2	6.672	-2.071	31.378	161	G
2	6.672	-1.906	31.543	162	G
2	6.672	-1.778	31.671	163	G
2	6.672	-1.595	31.854	164	G
2	6.691	-1.320	32.129	165	G
2	6.819	-1.082	32.400	166	G
2	6.837	-0.844	32.638	167	G
2	6.910	-0.570	32.922	168	G
2	6.929	-0.295	33.198	169	G
2	6.965	-0.057	33.438	170	G
2	7.002	0.254	33.752	171	G
2	7.020	0.401	33.899	172	G
2	7.020	0.401	33.899	173	G
2	6.856	0.639	34.189	174	G
2	6.746	0.877	34.451	175	G
2	6.636	1.041	34.649	176	G
2	6.508	1.261	34.903	177	G
2	6.435	1.426	35.083	178	G
2	6.325	1.572	35.266	179	G
2	6.251	1.627	35.358	180	G
2	5.922	1.810	35.735	181	G
2	5.849	1.865	35.826	182	G
2	5.556	1.975	36.139	183	G
2	5.300	2.011	36.398	184	G
2	5.080	2.103	36.636	185	G
2	4.933	2.176	36.800	186	G
2	4.659	2.231	37.080	187	G
2	4.549	2.249	37.191	188	G
2	4.293	2.249	37.447	189	G
2	4.183	2.231	37.559	190	G
2	3.927	2.195	37.818	191	G
2	3.597	2.121	38.155	192	G
2	3.506	2.085	38.254	193	G
2	3.286	2.085	38.473	194	G
2	3.085	2.085	38.675	195	G
2	2.938	2.158	38.839	196	G
2	2.627	2.268	39.169	197	G
2	2.407	2.304	39.391	198	G
2	2.133	2.341	39.668	199	G
2	1.950	2.378	39.855	200	G
2	1.657	2.414	40.150	201	G
2	1.382	2.414	40.425	202	G
2	1.199	2.414	40.608	203	G
2	1.089	2.469	40.731	204	G
2	0.870	2.524	40.957	205	G
2	0.632	2.542	41.196	206	G
2	0.577	2.597	41.273	207	G
2	0.430	2.744	41.480	208	G
2	0.174	2.854	41.759	209	G
2	0.028	2.963	41.942	210	G
2	-0.265	3.165	42.298	211	G
2	-0.485	3.183	42.518	212	G
2	-0.631	3.183	42.665	213	G
2	-0.851	3.183	42.884	214	G
2	-1.071	3.183	43.104	215	G
2	-1.254	3.220	43.291	216	G
2	-1.601	3.311	43.650	217	G
2	-1.785	3.384	43.847	218	G
2	-1.931	3.458	44.011	219	G
2	-2.132	3.476	44.213	220	G
2	-2.334	3.512	44.418	221	G
2	-2.425	3.586	44.535	222	G
2	-2.572	3.769	44.770	223	G
2	-2.663	3.842	44.887	224	G
2	-2.736	3.970	45.034	225	R
2	-2.791	4.153	45.225	226	R
2	-2.791	3.879	45.500	227	R
2	-2.791	3.879	45.500	228	R
2	-2.791	3.787	45.592	229	R
2	-2.681	3.696	45.734	230	R
2	-2.681	3.586	45.844	231	R
2	-2.736	3.329	46.106	232	R
2	-2.883	3.201	46.301	233	G
2	-3.048	3.037	46.534	234	G
2	-3.157	2.835	46.763	235	G
2	-3.249	2.707	46.921	236	G
2	-3.469	2.597	47.166	237	G
2	-3.652	2.561	47.353	238	G
2	-3.890	2.506	47.597	239	G
2	-4.219	2.304	47.983	240	G
2	-4.219	2.304	47.983	241	G
2	-4.494	2.231	48.268	242	G
2	-4.622	2.176	48.407	243	G
2	-4.988	2.011	48.808	244	G
2	-5.208	1.902	49.054	245	G
2	-5.391	1.847	49.245	246	G
2	-5.500	1.810	49.361	247	G
2	-5.775	1.755	49.641	248	G
2	-5.940	1.755	49.806	249	G
2	-5.976	1.847	49.904	250	G
2	-5.976	1.865	49.923	251	G
2	-6.050	1.957	50.040	252	G
2	-5.720	1.828	50.393	253	G
2	-5.830	1.938	50.549	254	G
2	-5.940	2.158	50.794	255	G
2	-5.995	2.396	51.038	256	G
2	-6.013	2.561	51.204	257	G
2	-6.068	2.725	51.378	258	G
2	-6.068	2.854	51.506	259	G
2	-6.123	3.018	51.680	260	G
2	-6.196	3.201	51.877	261	G
2	-6.251	3.293	51.984	262	G
2	-6.233	3.366	52.059	263	G
2	-6.159	3.494	52.207	264	G
2	-5.976	3.677	52.466	265	G
2	-5.940	3.750	52.547	266	G
2	-5.867	3.860	52.679	267	G
2	-5.757	4.098	52.941	268	G
2	-5.720	4.208	53.057	269	G
2	-5.500	4.428	53.368	270	G
2	-5.354	4.739	53.712	271	G
2	-5.116	4.995	54.062	272	G
2	-5.061	5.105	54.184	273	G
2	-4.878	5.288	54.443	274	G
2	-4.677	5.508	54.741	275	G
2	-4.420	5.654	55.036	276	G
2	-4.237	5.727	55.234	277	G
2	-4.182	5.746	55.291	278	G
2	-4.109	5.801	55.383	279	G
2	-3.963	5.929	55.578	280	G
2	-3.761	6.039	55.807	281	G
2	-3.249	6.313	56.388	282	G
2	-2.956	6.441	56.708	283	G
2	-2.865	6.460	56.801	284	G
2	-2.700	6.460	56.966	285	G
2	-2.480	6.478	57.187	286	G
2	-2.260	6.515	57.409	287	G
2	-2.041	6.551	57.632	288	G
2	-1.766	6.588	57.909	289	G
2	-1.528	6.734	58.188	290	G
2	-1.363	6.807	58.369	291	G
2	-1.217	6.844	58.520	292	G
2	-0.961	6.862	58.777	293	G
2	-0.613	6.881	59.125	294	G
2	-0.521	6.899	59.218	295	G
2	-0.357	6.917	59.384	296	G
2	0.028	6.881	59.770	297	G
2	0.339	6.844	60.083	298	G
2	0.504	6.807	60.252	299	G
3	0.341	1.942	0.000	0	S
3	0.377	1.851	0.098	1	S
3	0.450	1.905	0.189	2	S
3	0.505	2.069	0.362	3	S
3	0.614	2.087	0.472	4	S
3	0.832	2.087	0.691	5	S
3	0.960	2.142	0.829	6	S
3	0.996	2.251	0.944	7	S
3	1.196	2.251	1.144	8	S
3	1.396	2.269	1.345	9	G
3	1.524	2.287	1.474	10	G
3	1.778	2.251	1.731	11	G
3	1.978	2.160	1.951	12	G
3	1.978	2.160	1.951	13	G
3	2.088	2.269	2.105	14	G
3	2.215	2.324	2.244	15	G
3	2.306	2.378	2.350	16	G
3	2.415	2.451	2.481	17	G
3	2.433	2.506	2.539	18	G
3	2.579	2.560	2.694	19	G
3	2.743	2.633	2.873	20	G
3	2.870	2.669	3.006	21	G
3	3.052	2.760	3.209	22	G
3	3.106	2.779	3.267	23	G
3	3.325	2.888	3.511	24	G
3	3.470	2.942	3.666	25	G
3	3.489	2.997	3.724	26	G
3	3.652	3.124	3.931	27	G
3	3.725	3.252	4.078	28	G
3	3.780	3.324	4.169	29	G
3	3.852	3.434	4.300	30	G
3	3.889	3.452	4.341	31	G
3	3.889	3.452	4.341	32	G
3	3.889	3.525	4.414	33	G
3	3.998	3.616	4.556	34	G
3	4.107	3.743	4.724	35	G
3	4.289	3.870	4.946	36	G
3	4.489	3.925	5.153	37	G
3	4.598	4.052	5.321	38	G
3	4.689	4.143	5.449	39	G
3	4.762	4.216	5.552	40	G
3	4.999	4.380	5.840	41	G
3	5.035	4.380	5.876	42	G
3	5.108	4.380	5.949	43	G
3	5.144	4.398	5.990	44	G
3	5.217	4.398	6.063	45	G
3	5.326	4.362	6.178	46	G
3	5.362	4.307	6.243	47	G
3	5.053	4.343	6.555	48	G
3	4.980	4.471	6.701	49	G
3	4.889	4.562	6.830	50	G
3	4.762	4.744	7.052	51	G
3	4.671	4.889	7.224	52	G
3	4.617	4.889	7.278	53	G
3	4.544	4.889	7.351	54	G
3	4.471	5.017	7.498	55	G
3	4.234	5.217	7.808	56	G
3	4.143	5.289	7.924	57	G
3	4.071	5.380	8.041	58	G
3	3.761	5.635	8.441	59	G
3	3.689	5.671	8.523	60	G
3	3.652	5.708	8.574	61	G
3	3.579	5.781	8.677	62	G
3	3.434	5.890	8.859	63	G
3	3.343	5.963	8.976	64	G
3	3.234	6.072	9.130	65	G
3	3.088	6.108	9.280	66	R
3	3.015	6.163	9.371	67	R
3	2.997	6.181	9.397	68	R
3	2.906	6.254	9.513	69	R
3	2.852	6.272	9.571	70	R
3	2.943	6.236	9.669	71	R
3	3.015	6.090	9.831	72	R
3	3.015	6.035	9.886	73	R
3	3.015	5.944	9.977	74	R
3	3.125	5.762	10.189	75	R
3	3.197	5.653	10.320	76	G
3	3.307	5.453	10.548	77	G
3	3.361	5.380	10.639	78	G
3	3.398	5.180	10.843	79	G
3	3.416	4.998	11.026	80	G
3	3.543	4.998	11.153	81	G
3	3.543	4.962	11.189	82	G
3	3.598	4.944	11.247	83	G
3	3.670	4.907	11.328	84	G
3	3.834	4.725	11.573	85	G
3	4.143	4.562	11.923	86	G
3	4.234	4.507	12.029	87	G
3	4.271	4.507	12.065	88	G
3	4.380	4.380	12.233	89	G
3	4.580	4.143	12.543	90	G
3	4.635	4.089	12.620	91	G
3	4.744	3.943	12.802	92	G
3	4.835	3.798	12.974	93	G
3	4.889	3.652	13.129	94	G
3	5.017	3.415	13.398	95	G
3	5.090	3.161	13.663	96	G
3	5.126	2.851	13.974	97	G
3	5.162	2.669	14.160	98	G
3	5.162	2.488	14.342	99	G
3	5.162	2.415	14.414	100	G
3	5.162	2.324	14.505	101	G
3	5.199	2.051	14.781	102	G
3	5.326	1.814	15.049	103	G
3	5.362	1.742	15.131	104	G
3	5.362	1.614	15.258	105	G
3	5.381	1.469	15.405	106	G
3	5.417	1.396	15.486	107	G
3	5.417	1.232	15.650	108	G
3	5.399	1.087	15.797	109	G
3	5.435	0.905	15.982	110	G
3	5.453	0.832	16.057	111	G
3	5.453	0.595	16.294	112	G
3	5.417	0.432	16.461	113	G
3	5.399	0.304	16.590	114	G
3	5.417	0.159	16.737	115	G
3	5.472	-0.060	16.962	116	G
3	5.472	-0.296	17.198	117	G
3	5.472	-0.369	17.271	118	G
3	5.435	-0.642	17.546	119	G
3	5.526	-0.824	17.750	120	G
3	5.563	-1.078	18.007	121	G
3	5.599	-1.224	18.157	122	G
3	5.654	-1.370	18.313	123	G
3	5.690	-1.570	18.516	124	G
3	5.708	-1.661	18.609	125	G
3	5.726	-2.061	19.009	126	G
3	5.745	-2.206	19.156	127	G
3	5.745	-2.388	19.338	128	G
3	5.708	-2.516	19.470	129	G
3	5.635	-2.716	19.683	130	G
3	5.563	-2.898	19.879	131	G
3	5.544	-3.153	20.135	132	G
3	5.508	-3.462	20.446	133	G
3	5.490	-3.571	20.557	134	G
3	5.453	-3.662	20.655	135	G
3	5.453	-3.862	20.855	136	G
3	5.453	-4.044	21.037	137	G
3	5.399	-4.244	21.244	138	G
3	5.253	-4.372	21.438	139	G
3	5.217	-4.517	21.588	140	G
3	5.126	-4.626	21.730	141	G
3	5.053	-4.735	21.861	142	G
3	4.962	-4.845	22.003	143	G
3	4.817	-4.954	22.185	144	G
3	4.707	-5.063	22.339	145	G
3	4.507	-5.190	22.577	146	G
3	4.435	-5.336	22.739	147	G
3	4.344	-5.372	22.837	148	G
3	4.216	-5.427	22.976	149	G
3	4.125	-5.481	23.082	150	G
3	4.034	-5.500	23.175	151	R
3	3.962	-5.572	23.278	152	R
3	4.526	-5.409	23.865	153	R
3	4.617	-5.227	24.068	154	R
3	4.671	-5.081	24.224	155	R
3	4.726	-4.972	24.346	156	R
3	4.726	-4.917	24.401	157	R
3	4.726	-4.863	24.455	158	R
3	4.726	-4.863	24.455	159	R
3	4.726	-4.826	24.492	160	G
3	4.798	-4.790	24.573	161	G
3	4.835	-4.772	24.614	162	G
3	5.181	-4.572	25.013	163	G
3	5.253	-4.444	25.160	164	G
3	5.362	-4.353	25.302	165	G
3	5.544	-4.190	25.547	166	G
3	5.599	-4.117	25.638	167	G
3	5.617	-3.917	25.838	168	G
3	5.745	-3.753	26.046	169	G
3	5.872	-3.662	26.202	170	G
3	5.908	-3.480	26.388	171	G
3	5.981	-3.280	26.601	172	G
3	6.054	-3.171	26.732	173	G
3	6.236	-2.898	27.060	174	G
3	6.254	-2.825	27.135	175	G
3	6.363	-2.607	27.379	176	G
3	6.491	-2.279	27.731	177	G
3	6.618	-2.116	27.938	178	G
3	6.600	-1.879	28.175	179	G
3	6.654	-1.697	28.365	180	G
3	6.782	-1.388	28.700	181	G
3	6.800	-1.188	28.901	182	G
3	6.927	-1.042	29.094	183	G
3	6.891	-0.897	29.244	184	G
3	6.873	-0.696	29.445	185	G
3	6.873	-0.605	29.536	186	G
3	6.909	-0.423	29.722	187	G
3	6.927	-0.187	29.959	188	G
3	6.836	0.141	30.299	189	G
3	6.836	0.268	30.426	190	G
3	6.818	0.413	30.573	191	G
3	6.836	0.614	30.774	192	G
3	6.836	0.886	31.047	193	G
3	6.800	1.123	31.286	194	G
3	6.763	1.360	31.525	195	G
3	6.763	1.505	31.671	196	G
3	6.763	1.596	31.762	197	G
3	6.654	1.851	32.039	198	G
3	6.654	2.124	32.312	199	G
3	6.563	2.324	32.532	200	G
3	6.454	2.542	32.776	201	G
3	6.363	2.469	32.892	202	G
3	6.163	2.815	33.292	203	G
3	6.199	2.906	33.390	204	G
3	6.127	3.088	33.586	205	G
3	6.090	3.270	33.771	206	G
3	6.017	3.434	33.950	207	G
3	5.836	3.725	34.294	208	G
3	5.745	3.870	34.465	209	G
3	5.635	3.998	34.633	210	G
3	5.563	4.107	34.764	211	G
3	5.435	4.252	34.958	212	G
3	5.326	4.362	35.112	213	G
3	5.144	4.580	35.396	214	G
3	4.944	4.816	35.706	215	G
3	4.853	4.871	35.812	216	G
3	4.762	4.944	35.929	217	G
3	4.689	5.017	36.031	218	G
3	4.416	5.180	36.350	219	G
3	4.307	5.235	36.472	220	G
3	4.180	5.326	36.628	221	G
3	4.053	5.399	36.775	222	G
3	3.798	5.617	37.110	223	G
3	3.670	5.726	37.278	224	G
3	3.579	5.781	37.384	225	G
3	3.379	5.926	37.632	226	G
3	3.361	6.054	37.760	227	G
3	3.270	6.090	37.858	228	G
3	3.143	6.181	38.015	229	G
3	3.052	6.254	38.131	230	G
3	2.779	6.363	38.425	231	G
3	2.724	6.381	38.483	232	G
3	2.670	6.436	38.560	233	G
3	2.415	6.490	38.821	234	G
3	2.088	6.581	39.160	235	G
3	1.997	6.709	39.317	236	G
3	1.833	6.727	39.482	237	G
3	1.742	6.727	39.573	238	G
3	1.651	6.745	39.665	239	G
3	1.560	6.745	39.756	240	G
3	1.342	6.745	39.975	241	G
3	1.251	6.745	40.066	242	G
3	1.087	6.763	40.230	243	G
3	0.850	6.781	40.468	244	G
3	0.705	6.800	40.614	245	G
3	0.487	6.836	40.836	246	G
3	0.359	6.836	40.963	247	G
3	0.141	6.872	41.184	248	G
3	-0.005	6.872	41.330	249	G
3	-0.096	6.872	41.421	250	G
3	-0.296	6.872	41.621	251	G
3	-0.532	6.854	41.858	252	G
3	-0.842	6.836	42.168	253	G
3	-0.969	6.836	42.295	254	G
3	-1.224	6.800	42.553	255	G
3	-1.442	6.727	42.783	256	G
3	-1.569	6.690	42.915	257	G
3	-1.733	6.599	43.103	258	G
3	-1.951	6.563	43.324	259	G
3	-2.206	6.490	43.589	260	G
3	-2.297	6.436	43.695	261	G
3	-2.515	6.345	43.932	262	G
3	-2.697	6.272	44.127	263	G
3	-2.970	6.126	44.437	264	G
3	-3.207	5.999	44.705	265	G
3	-3.371	5.926	44.885	266	G
3	-3.571	5.817	45.113	267	G
3	-3.625	5.781	45.178	268	G
3	-3.771	5.690	45.350	269	G
3	-3.916	5.581	45.532	270	G
3	-4.117	5.399	45.802	271	G
3	-4.226	5.326	45.933	272	G
3	-4.389	5.144	46.178	273	G
3	-4.644	4.907	46.526	274	G
3	-4.844	4.798	46.754	275	G
3	-4.972	4.653	46.947	276	G
3	-5.063	4.471	47.151	277	G
3	-5.154	4.289	47.354	278	G
3	-5.190	4.271	47.395	279	G
3	-5.281	4.125	47.566	280	G
3	-5.427	4.034	47.738	281	G
3	-5.517	3.907	47.894	282	G
3	-5.627	3.743	48.091	283	G
3	-5.736	3.561	48.303	284	G
3	-5.845	3.361	48.531	285	G
3	-5.936	3.215	48.703	286	G
3	-6.100	2.997	48.976	287	G
3	-6.282	2.815	49.233	288	G
3	-6.354	2.669	49.396	289	G
3	-6.391	2.506	49.564	290	G
3	-6.464	2.306	49.777	291	G
3	-6.482	2.124	49.960	292	G
3	-6.500	2.033	50.052	293	G
3	-6.518	1.978	50.110	294	G
3	-6.536	1.869	50.221	295	G
3	-6.573	1.723	50.371	296	G
3	-6.573	1.541	50.552	297	G
3	-6.609	1.287	50.810	298	G
3	-6.664	1.105	51.000	299	G
4	-0.521	1.396	0.000	0	S
4	-0.521	1.396	0.000	1	S
4	-0.391	1.381	0.131	2	S
4	-0.289	1.338	0.242	3	S
4	-0.289	1.338	0.242	4	S
4	-0.144	1.338	0.387	5	S
4	0.001	1.236	0.564	6	S
4	0.044	1.222	0.609	7	S
4	0.189	1.120	0.786	8	S
4	0.146	1.077	0.848	9	S
4	0.030	1.019	0.977	10	S
4	-0.014	0.975	1.039	11	S
4	-0.086	0.874	1.164	12	S
4	-0.115	0.816	1.228	13	S
4	-0.130	0.787	1.261	14	S
4	-0.101	0.584	1.466	15	S
4	-0.101	0.555	1.495	16	S
4	-0.101	0.265	1.785	17	S
4	-0.101	0.048	2.002	18	S
4	-0.101	-0.039	2.089	19	S
4	-0.115	-0.199	2.249	20	G
4	-0.086	-0.286	2.341	21	G
4	0.001	-0.373	2.464	22	G
4	0.030	-0.402	2.505	23	G
4	0.059	-0.532	2.639	24	G
4	0.102	-0.605	2.723	25	G
4	0.131	-0.677	2.801	26	S
4	0.189	-0.808	2.944	27	S
4	0.247	-0.880	3.037	28	S
4	0.291	-1.069	3.230	29	R
4	0.305	-1.199	3.361	30	R
4	0.334	-1.286	3.453	31	R
4	0.349	-1.373	3.541	32	R
4	0.305	-1.460	3.638	33	R
4	0.233	-1.460	3.711	34	R
4	0.146	-1.272	3.918	35	R
4	0.030	-1.170	4.073	36	R
4	-0.086	-1.069	4.227	37	R
4	-0.057	-1.112	4.279	38	R
4	0.059	-1.228	4.443	39	R
4	0.160	-1.315	4.577	40	G
4	0.276	-1.402	4.721	41	G
4	0.262	-1.431	4.754	42	G
4	0.247	-1.547	4.871	43	G
4	0.247	-1.735	5.059	44	G
4	0.262	-1.764	5.092	45	G
4	0.276	-1.880	5.208	46	G
4	0.320	-1.982	5.319	47	G
4	0.320	-2.069	5.406	48	G
4	0.276	-2.257	5.599	49	G
4	0.334	-2.301	5.672	50	G
4	0.334	-2.431	5.802	51	G
4	0.334	-2.460	5.831	52	G
4	0.363	-2.620	5.993	53	G
4	0.378	-2.707	6.081	54	G
4	0.392	-2.794	6.170	55	G
4	0.436	-2.866	6.254	56	G
4	0.436	-2.866	6.254	57	G
4	0.436	-2.866	6.254	58	G
4	0.566	-2.678	6.483	59	G
4	0.595	-2.562	6.603	60	G
4	0.610	-2.533	6.635	61	G
4	0.610	-2.591	6.693	62	G
4	0.436	-2.634	6.872	63	G
4	0.276	-2.634	7.032	64	G
4	0.204	-2.678	7.116	65	G
4	0.131	-2.779	7.241	66	G
4	0.073	-2.851	7.334	67	G
4	0.001	-2.895	7.418	68	G
4	0.059	-2.837	7.500	69	G
4	0.001	-2.880	7.573	70	G
4	-0.014	-2.895	7.593	71	G
4	-0.057	-2.938	7.655	72	G
4	-0.101	-2.967	7.707	73	G
4	-0.159	-3.025	7.789	74	G
4	-0.101	-2.953	7.882	75	G
4	-0.014	-2.663	8.185	76	G
4	-0.014	-2.605	8.243	77	G
4	-0.043	-2.518	8.334	78	G
4	-0.072	-2.489	8.375	79	G
4	-0.144	-2.359	8.525	80	G
4	-0.159	-2.301	8.584	81	G
4	-0.231	-2.243	8.677	82	G
4	-0.333	-2.112	8.842	83	G
4	-0.333	-2.054	8.900	84	G
4	-0.391	-2.011	8.973	85	G
4	-0.492	-1.909	9.116	86	G
4	-0.565	-1.895	9.190	87	G
4	-0.724	-1.851	9.356	88	G
4	-0.825	-1.793	9.472	89	G
4	-0.869	-1.764	9.525	90	G
4	-0.883	-1.764	9.539	91	G
4	-0.840	-1.851	9.636	92	G
4	-0.840	-1.808	9.680	93	G
4	-0.927	-1.793	9.768	94	G
4	-0.999	-1.808	9.842	95	G
4	-1.130	-1.808	9.972	96	G
4	-1.188	-1.822	10.032	97	G
4	-1.260	-1.822	10.105	98	G
4	-1.304	-1.822	10.148	99	G
4	-1.449	-1.779	10.299	100	G
4	-1.478	-1.735	10.352	101	G
4	-1.594	-1.706	10.471	102	G
4	-1.739	-1.677	10.619	103	G
4	-1.898	-1.663	10.779	104	G
4	-2.014	-1.677	10.896	105	R
4	-2.029	-1.692	10.917	106	R
4	-1.913	-1.750	11.046	107	R
4	-1.898	-1.721	11.079	108	R
4	-1.913	-1.706	11.099	109	R
4	-1.956	-1.706	11.143	110	R
4	-2.000	-1.721	11.188	111	R
4	-2.014	-1.779	11.248	112	R
4	-2.014	-1.779	11.248	113	G
4	-2.087	-1.837	11.341	114	G
4	-2.101	-1.895	11.401	115	G
4	-2.116	-2.025	11.532	116	G
4	-2.145	-2.054	11.573	117	G
4	-2.246	-2.112	11.690	118	G
4	-2.333	-2.185	11.803	119	G
4	-2.420	-2.257	11.916	120	G
4	-2.521	-2.373	12.070	121	G
4	-2.666	-2.460	12.239	122	G
4	-2.623	-2.431	12.292	123	G
4	-2.637	-2.504	12.366	124	G
4	-2.666	-2.547	12.418	125	G
4	-2.623	-2.286	12.682	126	G
4	-2.666	-2.214	12.767	127	G
4	-2.724	-2.127	12.871	128	G
4	-2.724	-2.069	12.929	129	G
4	-2.724	-2.069	12.929	130	G
4	-2.739	-1.996	13.003	131	G
4	-2.768	-1.953	13.056	132	G
4	-2.811	-1.924	13.108	133	G
4	-2.884	-1.895	13.186	134	G
4	-2.869	-1.909	13.206	135	G
4	-2.782	-1.953	13.304	136	G
4	-2.826	-1.953	13.347	137	G
4	-2.898	-1.895	13.440	138	G
4	-2.971	-1.866	13.518	139	G
4	-3.043	-1.851	13.592	140	G
4	-3.072	-1.909	13.657	141	G
4	-3.058	-1.967	13.716	142	G
4	-3.116	-2.025	13.798	143	G
4	-3.275	-2.112	13.980	144	R
4	-2.956	-2.025	14.311	145	R
4	-2.884	-2.025	14.383	146	R
4	-2.826	-1.938	14.488	147	R
4	-2.782	-1.895	14.549	148	R
4	-2.724	-1.851	14.622	149	R
4	-2.666	-1.851	14.680	150	G
4	-2.449	-1.880	14.899	151	G
4	-2.362	-1.880	14.986	152	G
4	-2.261	-1.880	15.087	153	G
4	-2.087	-1.880	15.261	154	G
4	-1.971	-1.837	15.385	155	G
4	-1.884	-1.793	15.482	156	G
4	-1.797	-1.779	15.571	157	G
4	-1.710	-1.779	15.658	158	G
4	-1.652	-1.793	15.717	159	G
4	-1.376	-1.851	15.999	160	G
4	-1.202	-1.851	16.173	161	G
4	-1.173	-1.822	16.214	162	G
4	-1.159	-1.822	16.228	163	G
4	-1.057	-1.822	16.330	164	G
4	-0.927	-1.880	16.472	165	G
4	-0.840	-1.938	16.577	166	G
4	-0.637	-1.996	16.788	167	G
4	-0.550	-2.025	16.880	168	G
4	-0.463	-2.127	17.013	169	G
4	-0.362	-2.214	17.147	170	G
4	-0.318	-2.257	17.208	171	G
4	-0.231	-2.330	17.322	172	G
4	-0.130	-2.446	17.476	173	G
4	-0.101	-2.533	17.567	174	G
4	-0.043	-2.620	17.672	175	G
4	0.001	-2.692	17.756	176	G
4	0.015	-2.794	17.859	177	G
4	0.102	-2.924	18.016	178	G
4	0.117	-3.083	18.176	179	G
4	0.189	-3.243	18.351	180	G
4	0.204	-3.315	18.425	181	G
4	0.233	-3.417	18.530	182	G
4	0.291	-3.576	18.700	183	G
4	0.291	-3.678	18.802	184	G
4	0.291	-3.808	18.932	185	G
4	0.349	-3.924	19.062	186	G
4	0.392	-4.011	19.159	187	G
4	0.378	-3.982	19.191	188	G
4	0.378	-4.026	19.235	189	G
4	0.378	-4.113	19.322	190	G
4	0.421	-4.214	19.432	191	G
4	0.465	-4.229	19.478	192	G
4	0.508	-4.286	19.550	193	G
4	0.523	-4.315	19.583	194	G
4	0.566	-4.344	19.635	195	G
4	0.624	-4.402	19.717	196	G
4	0.639	-4.460	19.777	197	G
4	0.667	-4.504	19.829	198	G
4	0.696	-4.547	19.881	199	G
4	0.769	-4.634	19.995	200	G
4	0.798	-4.692	20.059	201	G
4	0.798	-4.750	20.117	202	G
4	0.769	-4.765	20.150	203	G
4	0.769	-4.794	20.179	204	G
4	0.769	-4.808	20.193	205	G
4	0.740	-4.852	20.246	206	G
4	0.696	-4.895	20.307	207	G
4	0.624	-4.910	20.381	208	G
4	0.581	-4.939	20.433	209	G
4	0.479	-5.069	20.598	210	G
4	0.465	-5.156	20.687	211	G
4	0.334	-5.272	20.861	212	G
4	0.291	-5.301	20.913	213	G
4	0.160	-5.475	21.131	214	G
4	0.131	-5.533	21.196	215	G
4	0.073	-5.693	21.365	216	G
4	-0.086	-5.779	21.547	217	G
4	-0.130	-5.823	21.609	218	G
4	-0.173	-5.924	21.719	219	G
4	-0.318	-5.953	21.867	220	G
4	-0.478	-5.982	22.029	221	G
4	-0.608	-5.997	22.160	222	G
4	-0.695	-6.098	22.294	223	G
4	-0.869	-6.185	22.488	224	G
4	-0.898	-6.214	22.529	225	G
4	-1.072	-6.258	22.708	226	G
4	-1.188	-6.301	22.832	227	G
4	-1.333	-6.330	22.980	228	G
4	-1.405	-6.388	23.073	229	G
4	-1.478	-6.388	23.145	230	G
4	-1.565	-6.432	23.243	231	G
4	-1.623	-6.432	23.301	232	G
4	-1.753	-6.403	23.434	233	G
4	-1.855	-6.388	23.537	234	G
4	-2.000	-6.345	23.688	235	G
4	-2.072	-6.316	23.766	236	G
4	-2.145	-6.258	23.859	237	G
4	-2.188	-6.214	23.920	238	G
4	-1.942	-6.258	24.171	239	G
4	-1.811	-6.287	24.304	240	G
4	-1.753	-6.316	24.369	241	G
4	-1.623	-6.432	24.544	242	G
4	-1.623	-6.432	24.544	243	G
4	-1.536	-6.446	24.632	244	G
4	-1.362	-6.548	24.833	245	G
4	-1.246	-6.620	24.970	246	G
4	-1.173	-6.620	25.042	247	G
4	-1.115	-6.606	25.102	248	G
4	-1.057	-6.606	25.160	249	G
4	-0.970	-6.591	25.248	250	G
4	-0.898	-6.591	25.321	251	G
4	-0.985	-6.548	25.418	252	G
4	-1.086	-6.533	25.521	253	G
4	-1.086	-6.533	25.521	254	G
4	-1.014	-6.504	25.599	255	G
4	-1.260	-6.620	25.871	256	G
4	-1.362	-6.577	25.981	257	G
4	-1.391	-6.519	26.046	258	G
4	-1.405	-6.490	26.079	259	G
4	-1.420	-6.461	26.111	260	G
4	-1.463	-6.475	26.157	261	G
4	-1.623	-6.475	26.316	262	G
4	-1.811	-6.432	26.510	263	G
4	-1.898	-6.403	26.601	264	G
4	-1.971	-6.374	26.679	265	G
4	-2.014	-6.374	26.723	266	G
4	-2.174	-6.330	26.888	267	G
4	-2.304	-6.287	27.026	268	G
4	-2.405	-6.243	27.136	269	G
4	-2.550	-6.156	27.305	270	G
4	-2.710	-6.084	27.480	271	G
4	-2.811	-6.026	27.597	272	G
4	-2.855	-6.011	27.643	273	G
4	-3.000	-5.968	27.794	274	G
4	-3.116	-5.910	27.924	275	G
4	-3.217	-5.837	28.049	276	G
4	-3.261	-5.794	28.110	277	G
4	-3.304	-5.750	28.172	278	G
4	-3.362	-5.722	28.236	279	G
4	-3.406	-5.678	28.298	280	G
4	-3.507	-5.606	28.423	281	G
4	-3.623	-5.548	28.552	282	G
4	-3.710	-5.490	28.657	283	G
4	-3.811	-5.403	28.790	284	G
4	-3.913	-5.316	28.924	285	G
4	-3.985	-5.258	29.017	286	G
4	-4.000	-5.258	29.031	287	G
4	-4.145	-5.113	29.236	288	G
4	-4.275	-5.011	29.402	289	G
4	-4.377	-4.939	29.526	290	G
4	-4.464	-4.866	29.640	291	G
4	-4.464	-4.852	29.654	292	G
4	-4.464	-4.794	29.712	293	G
4	-4.420	-4.692	29.822	294	G
4	-4.420	-4.620	29.895	295	G
4	-4.348	-4.518	30.020	296	G
4	-4.261	-4.388	30.176	297	G
4	-4.159	-4.286	30.320	298	G
4	-4.116	-4.229	30.392	299	G
5	0.260	0.248	0.000	0	G
5	0.260	0.248	0.000	1	G
5	0.288	0.363	0.119	2	G
5	0.288	0.508	0.263	3	G
5	0.288	0.580	0.336	4	G
5	0.216	0.753	0.523	5	G
5	0.058	0.797	0.688	6	G
5	-0.072	0.825	0.821	7	G
5	-0.173	0.854	0.926	8	G
5	-0.275	0.869	1.028	9	G
5	-0.462	0.955	1.235	10	G
5	-0.477	0.955	1.249	11	G
5	-0.448	0.811	1.396	12	G
5	-0.361	0.710	1.530	13	G
5	-0.289	0.609	1.654	14	G
5	-0.303	0.522	1.742	15	G
5	-0.303	0.407	1.857	16	G
5	-0.260	0.205	2.064	17	G
5	-0.159	0.104	2.207	18	G
5	-0.087	0.017	2.319	19	G
5	0.014	-0.113	2.484	20	G
5	0.000	-0.228	2.600	21	G
5	-0.130	-0.315	2.757	22	G
5	-0.159	-0.402	2.848	23	G
5	-0.231	-0.618	3.076	24	G
5	-0.275	-0.618	3.119	25	G
5	-0.390	-0.734	3.283	26	G
5	-0.520	-0.849	3.457	27	G
5	-0.679	-0.921	3.631	28	G
5	-0.780	-0.936	3.733	29	G
5	-0.852	-0.965	3.811	30	G
5	-0.852	-0.835	3.941	31	G
5	-0.838	-0.748	4.029	32	G
5	-0.765	-0.676	4.131	33	G
5	-0.621	-0.546	4.325	34	G
5	-0.549	-0.488	4.417	35	G
5	-0.332	-0.387	4.656	36	G
5	-0.130	-0.315	4.871	37	G
5	0.014	-0.171	5.075	38	G
5	0.101	-0.070	5.208	39	G
5	0.187	0.075	5.377	40	G
5	0.216	0.190	5.496	41	G
5	0.216	0.349	5.654	42	G
5	0.202	0.277	5.728	43	G
5	0.072	0.248	5.861	44	G
5	-0.072	0.248	6.005	45	G
5	-0.303	0.262	6.237	46	G
5	-0.419	0.262	6.352	47	G
5	-0.563	0.262	6.497	48	G
5	-0.838	0.205	6.777	49	G
5	-0.866	0.118	6.868	50	G
5	-0.866	-0.012	6.998	51	G
5	-0.967	-0.113	7.141	52	G
5	-1.011	-0.142	7.193	53	G
5	-1.069	-0.243	7.310	54	G
5	-1.184	-0.373	7.483	55	G
5	-1.285	-0.459	7.617	56	G
5	-1.372	-0.532	7.729	57	G
5	-1.487	-0.618	7.874	58	G
5	-1.516	-0.633	7.906	59	G
5	-1.516	-0.633	7.906	60	G
5	-1.660	-0.777	8.110	61	G
5	-1.429	-0.445	8.515	62	G
5	-1.429	-0.445	8.515	63	G
5	-1.444	-0.301	8.660	64	G
5	-1.487	-0.243	8.732	65	G
5	-1.530	-0.098	8.883	66	G
5	-1.617	-0.026	8.995	67	G
5	-1.718	0.104	9.160	68	G
5	-1.848	0.248	9.354	69	G
5	-2.007	0.392	9.569	70	G
5	-2.180	0.493	9.769	71	G
5	-2.512	0.566	10.109	72	G
5	-2.570	0.493	10.202	73	G
5	-2.700	0.421	10.350	74	G
5	-2.830	0.421	10.480	75	G
5	-3.147	0.450	10.799	76	G
5	-3.248	0.465	10.901	77	G
5	-3.436	0.465	11.089	78	G
5	-3.696	0.450	11.349	79	G
5	-3.927	0.392	11.587	80	G
5	-4.071	0.306	11.755	81	G
5	-4.374	0.060	12.146	82	G
5	-4.490	-0.185	12.417	83	G
5	-4.678	-0.329	12.654	84	G
5	-4.735	-0.373	12.726	85	G
5	-4.793	-0.517	12.881	86	G
5	-4.909	-0.661	13.066	87	G
5	-5.067	-0.806	13.281	88	G
5	-5.270	-0.950	13.529	89	G
5	-5.399	-1.109	13.734	90	G
5	-5.515	-1.225	13.898	91	G
5	-5.717	-1.383	14.155	92	G
5	-5.876	-1.455	14.329	93	G
5	-5.991	-1.600	14.514	94	G
5	-6.078	-1.629	14.605	95	G
5	-6.150	-1.643	14.679	96	G
5	-6.193	-1.643	14.722	97	G
5	-6.136	-1.643	14.780	98	G
5	-6.222	-1.629	14.868	99	G
5	-6.294	-1.571	14.960	100	G
5	-6.352	-1.542	15.025	101	G
5	-6.424	-1.484	15.117	102	G
5	-6.497	-1.412	15.219	103	G
5	-6.554	-1.225	15.416	104	G
5	-6.612	-1.037	15.612	105	G
5	-6.670	-0.690	15.963	106	G
5	-6.742	-0.589	16.087	107	G
5	-6.713	-0.098	16.579	108	G
5	-6.742	0.291	16.970	109	G
5	-6.742	0.465	17.143	110	G
5	-6.756	0.551	17.231	111	G
5	-6.756	0.667	17.346	112	G
5	-6.655	0.941	17.639	113	G
5	-6.655	0.941	17.639	114	G
5	-6.511	1.100	17.853	115	G
5	-6.511	1.172	17.926	116	G
5	-6.439	1.432	18.195	117	G
5	-6.511	1.518	18.308	118	G
5	-6.554	1.547	18.360	119	G
5	-6.569	1.634	18.448	120	G
5	-6.569	1.677	18.491	121	G
5	-6.554	1.894	18.708	122	G
5	-6.424	2.168	19.012	123	G
5	-6.410	2.226	19.071	124	G
5	-6.280	2.471	19.349	125	G
5	-6.222	2.659	19.545	126	G
5	-6.165	2.789	19.687	127	G
5	-6.165	2.832	19.731	128	G
5	-6.092	2.962	19.879	129	G
5	-6.064	3.034	19.957	130	G
5	-5.934	3.280	20.235	131	G
5	-5.890	3.381	20.345	132	G
5	-5.645	3.742	20.781	133	G
5	-5.486	4.016	21.098	134	G
5	-5.414	4.146	21.247	135	G
5	-5.168	4.391	21.594	136	G
5	-5.010	4.550	21.818	137	G
5	-4.822	4.709	22.064	138	G
5	-4.721	4.853	22.241	139	G
5	-4.591	5.084	22.506	140	G
5	-4.389	5.257	22.772	141	G
5	-4.346	5.330	22.856	142	G
5	-4.216	5.431	23.020	143	G
5	-4.143	5.474	23.105	144	G
5	-3.927	5.647	23.382	145	G
5	-3.494	5.878	23.873	146	G
5	-3.321	6.008	24.089	147	G
5	-3.176	6.152	24.294	148	G
5	-2.859	6.340	24.662	149	G
5	-2.685	6.470	24.879	150	G
5	-2.411	6.600	25.182	151	G
5	-2.223	6.701	25.396	152	G
5	-2.108	6.730	25.515	153	G
5	-1.964	6.759	25.662	154	G
5	-1.819	6.788	25.809	155	G
5	-1.603	6.845	26.033	156	G
5	-1.487	6.874	26.152	157	G
5	-1.429	6.831	26.224	158	G
5	-1.155	6.701	26.528	159	G
5	-0.924	6.643	26.766	160	G
5	-0.693	6.557	27.013	161	G
5	-0.477	6.485	27.241	162	G
5	-0.404	6.456	27.319	163	G
5	0.043	6.340	27.781	164	G
5	0.173	6.326	27.912	165	G
5	0.274	6.297	28.017	166	G
5	0.635	6.109	28.424	167	G
5	0.765	6.051	28.566	168	G
5	0.880	6.008	28.689	169	G
5	0.924	5.994	28.735	170	G
5	1.285	5.806	29.142	171	G
5	1.400	5.633	29.350	172	G
5	1.472	5.546	29.462	173	G
5	1.660	5.358	29.728	174	G
5	1.891	5.156	30.035	175	G
5	2.079	5.041	30.255	176	R
5	2.194	4.925	30.418	177	R
5	2.252	4.839	30.523	178	R
5	2.295	4.911	30.607	179	R
5	2.324	4.940	30.648	180	R
5	2.209	4.940	30.763	181	R
5	2.180	5.026	30.854	182	R
5	2.266	5.286	31.128	183	R
5	2.122	4.998	31.451	184	R
5	2.107	4.954	31.497	185	R
5	2.180	4.723	31.739	186	R
5	2.136	4.536	31.931	187	R
5	1.992	4.795	32.229	188	R
5	1.718	5.084	32.627	189	R
5	1.386	5.099	32.959	190	R
5	1.256	5.099	33.089	191	G
5	1.097	5.099	33.248	192	G
5	0.794	5.070	33.552	193	G
5	0.462	4.897	33.927	194	G
5	0.375	4.839	34.031	195	G
5	0.332	4.738	34.141	196	G
5	0.231	4.651	34.274	197	G
5	-0.058	4.333	34.703	198	G
5	-0.087	4.232	34.808	199	G
5	-0.202	4.059	35.017	200	G
5	-0.376	3.843	35.294	201	G
5	-0.448	3.698	35.455	202	G
5	-0.592	3.453	35.740	203	G
5	-0.664	3.323	35.889	204	G
5	-0.794	3.164	36.094	205	G
5	-0.910	3.034	36.268	206	G
5	-1.069	2.847	36.514	207	G
5	-1.155	2.644	36.734	208	G
5	-1.227	2.413	36.975	209	G
5	-1.285	2.197	37.200	210	G
5	-1.300	1.966	37.431	211	G
5	-1.314	1.836	37.562	212	G
5	-1.343	1.648	37.752	213	G
5	-1.444	1.273	38.140	214	G
5	-1.458	1.114	38.300	215	G
5	-1.516	0.840	38.580	216	G
5	-1.588	0.594	38.836	217	G
5	-1.574	0.176	39.255	218	G
5	-1.574	-0.041	39.471	219	G
5	-1.588	-0.257	39.688	220	G
5	-1.530	-0.532	39.969	221	G
5	-1.530	-0.575	40.012	222	G
5	-1.487	-0.777	40.219	223	G
5	-1.502	-1.123	40.565	224	G
5	-1.545	-1.297	40.744	225	G
5	-1.588	-1.326	40.796	226	G
5	-1.588	-1.499	40.969	227	G
5	-1.603	-1.571	41.043	228	G
5	-1.646	-1.788	41.264	229	G
5	-1.632	-2.062	41.538	230	G
5	-1.574	-2.322	41.805	231	G
5	-1.444	-2.480	42.010	232	G
5	-1.343	-2.654	42.210	233	G
5	-1.227	-2.740	42.355	234	G
5	-1.069	-2.841	42.543	235	G
5	-0.967	-2.971	42.708	236	G
5	-0.895	-3.058	42.820	237	G
5	-0.881	-3.029	42.853	238	G
5	-0.852	-3.043	42.885	239	G
5	-0.780	-3.130	42.998	240	G
5	-0.361	-3.433	43.515	241	G
5	-0.260	-3.505	43.639	242	G
5	-0.072	-3.708	43.915	243	G
5	0.014	-3.924	44.148	244	G
5	0.115	-4.184	44.427	245	G
5	0.173	-4.415	44.665	246	G
5	0.216	-4.603	44.857	247	G
5	0.274	-4.834	45.095	248	G
5	0.274	-4.978	45.240	249	G
5	0.245	-5.137	45.401	250	G
5	0.187	-5.382	45.653	251	G
5	0.101	-5.527	45.822	252	G
5	0.072	-5.599	45.899	253	G
5	0.043	-5.844	46.146	254	G
5	0.101	-6.104	46.413	255	G
5	0.144	-6.263	46.577	256	G
5	0.130	-6.378	46.694	257	G
5	0.072	-6.523	46.849	258	G
5	0.043	-6.624	46.954	259	G
5	0.000	-6.710	47.051	260	G
5	-0.087	-6.840	47.207	261	G
5	-0.173	-6.884	47.304	262	G
5	-0.347	-6.898	47.478	263	G
5	-0.621	-6.869	47.754	264	G
5	-0.852	-6.826	47.989	265	G
5	-1.141	-6.783	48.281	266	G
5	-1.444	-6.681	48.600	267	G
5	-1.617	-6.609	48.788	268	G
5	-1.819	-6.552	48.998	269	G
5	-1.978	-6.552	49.157	270	G
5	-2.195	-6.479	49.385	271	G
5	-2.310	-6.393	49.530	272	G
5	-2.440	-6.248	49.724	273	G
5	-2.570	-6.133	49.898	274	G
5	-2.772	-5.974	50.155	275	G
5	-3.061	-5.887	50.456	276	G
5	-3.292	-5.815	50.698	277	G
5	-3.436	-5.714	50.874	278	G
5	-3.566	-5.570	51.068	279	G
5	-3.667	-5.483	51.202	280	G
5	-3.956	-5.310	51.538	281	G
5	-4.014	-5.252	51.620	282	G
5	-4.216	-5.093	51.877	283	G
5	-4.461	-5.021	52.133	284	G
5	-4.692	-4.747	52.491	285	G
5	-4.779	-4.646	52.624	286	G
5	-4.822	-4.588	52.697	287	G
5	-5.024	-4.343	53.015	288	G
5	-5.082	-4.256	53.119	289	G
5	-5.212	-4.083	53.335	290	G
5	-5.255	-4.025	53.407	291	G
5	-5.255	-4.025	53.407	292	G
5	-5.197	-3.967	53.489	293	G
5	-5.183	-3.910	53.549	294	G
5	-5.183	-3.780	53.679	295	G
5	-5.183	-3.578	53.881	296	G
5	-5.154	-3.404	54.056	297	G
5	-5.067	-3.087	54.385	298	G
5	-4.923	-2.841	54.670	299	G
6	-0.241	3.002	0.000	0	R
6	-0.241	3.162	0.160	1	R
6	-0.270	3.278	0.279	2	R
6	-0.415	3.495	0.541	3	R
6	-0.560	3.597	0.718	4	R
6	-0.647	3.597	0.805	5	R
6	-0.676	3.626	0.846	6	R
6	-0.632	3.829	1.053	7	R
6	-0.560	3.800	1.131	8	R
6	-0.531	3.800	1.160	9	R
6	-0.574	3.582	1.382	10	R
6	-0.734	3.539	1.548	11	R
6	-0.748	3.408	1.679	12	R
6	-0.487	3.147	2.048	13	R
6	-0.516	3.249	2.154	14	R
6	-0.487	3.220	2.195	15	R
6	-0.560	3.176	2.279	16	R
6	-0.676	3.321	2.465	17	R
6	-0.734	3.336	2.525	18	G
6	-0.980	3.307	2.773	19	G
6	-1.111	3.249	2.916	20	G
6	-1.227	3.191	3.045	21	G
6	-1.299	3.176	3.119	22	G
6	-1.372	3.176	3.192	23	G
6	-1.459	3.118	3.297	24	G
6	-1.546	3.075	3.394	25	G
6	-1.720	3.017	3.577	26	G
6	-1.850	2.959	3.720	27	G
6	-1.952	2.886	3.845	28	G
6	-2.010	2.813	3.938	29	G
6	-2.068	2.668	4.094	30	G
6	-2.068	2.509	4.253	31	G
6	-2.068	2.465	4.297	32	G
6	-2.097	2.219	4.545	33	G
6	-2.053	2.059	4.711	34	G
6	-2.053	1.943	4.827	35	G
6	-2.082	1.871	4.905	36	G
6	-2.140	1.697	5.088	37	G
6	-2.140	1.711	5.103	38	G
6	-2.169	1.639	5.181	39	G
6	-2.256	1.465	5.375	40	G
6	-2.358	1.363	5.519	41	G
6	-2.474	1.204	5.716	42	G
6	-2.604	1.030	5.934	43	G
6	-2.691	0.899	6.090	44	G
6	-2.793	0.696	6.317	45	G
6	-2.894	0.595	6.461	46	G
6	-2.967	0.522	6.564	47	G
6	-3.068	0.435	6.697	48	G
6	-3.068	0.377	6.755	49	G
6	-3.141	0.218	6.931	50	G
6	-3.141	0.218	6.931	51	G
6	-3.199	0.073	7.087	52	G
6	-3.141	-0.029	7.204	53	G
6	-3.126	-0.319	7.494	54	G
6	-3.039	-0.421	7.628	55	G
6	-2.967	-0.551	7.777	56	G
6	-2.938	-0.609	7.842	57	G
6	-2.865	-0.740	7.991	58	G
6	-2.822	-0.914	8.171	59	G
6	-2.735	-1.088	8.365	60	G
6	-2.619	-1.276	8.587	61	G
6	-2.546	-1.407	8.736	62	G
6	-2.459	-1.537	8.893	63	G
6	-2.401	-1.653	9.022	64	G
6	-2.242	-1.900	9.316	65	G
6	-2.169	-2.030	9.465	66	G
6	-2.111	-2.103	9.558	67	G
6	-1.966	-2.320	9.820	68	G
6	-1.865	-2.422	9.963	69	G
6	-1.821	-2.465	10.025	70	G
6	-1.662	-2.639	10.261	71	G
6	-1.560	-2.697	10.378	72	G
6	-1.444	-2.871	10.587	73	G
6	-1.299	-3.074	10.836	74	G
6	-1.183	-3.176	10.991	75	G
6	-1.096	-3.248	11.104	76	G
6	-0.937	-3.335	11.286	77	G
6	-0.806	-3.408	11.435	78	G
6	-0.748	-3.509	11.552	79	G
6	-0.676	-3.626	11.689	80	G
6	-0.618	-3.756	11.831	81	G
6	-0.574	-3.887	11.969	82	G
6	-0.516	-4.032	12.125	83	G
6	-0.473	-4.162	12.263	84	G
6	-0.357	-4.293	12.437	85	G
6	-0.313	-4.510	12.659	86	G
6	-0.241	-4.597	12.773	87	G
6	-0.168	-4.742	12.935	88	G
6	-0.125	-4.844	13.045	89	G
6	-0.110	-4.902	13.105	90	G
6	0.035	-5.090	13.343	91	G
6	0.079	-5.221	13.480	92	G
6	0.151	-5.337	13.617	93	G
6	0.253	-5.511	13.819	94	G
6	0.296	-5.627	13.943	95	G
6	0.369	-5.699	14.045	96	G
6	0.499	-5.844	14.240	97	G
6	0.659	-5.960	14.437	98	G
6	0.833	-6.018	14.621	99	G
6	0.876	-6.018	14.664	100	G
6	1.036	-6.018	14.824	101	G
6	1.297	-6.047	15.087	102	G
6	1.413	-6.076	15.206	103	G
6	1.572	-6.076	15.366	104	G
6	1.674	-6.047	15.471	105	G
6	1.819	-6.004	15.623	106	G
6	2.109	-5.946	15.918	107	G
6	2.254	-5.902	16.070	108	G
6	2.413	-5.888	16.230	109	G
6	2.558	-5.815	16.392	110	G
6	2.805	-5.772	16.643	111	G
6	2.964	-5.757	16.803	112	G
6	3.095	-5.728	16.936	113	G
6	3.283	-5.670	17.134	114	G
6	3.400	-5.583	17.279	115	G
6	3.632	-5.467	17.538	116	G
6	3.748	-5.424	17.662	117	G
6	4.052	-5.322	17.983	118	G
6	4.125	-5.250	18.086	119	G
6	4.313	-5.134	18.307	120	G
6	4.444	-5.076	18.450	121	G
6	4.618	-5.003	18.638	122	G
6	4.647	-4.960	18.691	123	G
6	4.792	-4.873	18.860	124	G
6	4.980	-4.815	19.057	125	G
6	5.009	-4.786	19.098	126	G
6	4.821	-4.873	19.306	127	G
6	4.821	-4.800	19.378	128	G
6	4.734	-4.568	19.626	129	G
6	4.661	-4.510	19.719	130	G
6	4.618	-4.394	19.843	131	G
6	4.560	-4.322	19.936	132	G
6	4.444	-4.133	20.157	133	G
6	4.357	-4.017	20.302	134	G
6	4.299	-3.945	20.395	135	G
6	4.110	-3.829	20.616	136	G
6	3.878	-3.742	20.864	137	G
6	3.690	-3.756	21.053	138	G
6	3.530	-3.756	21.213	139	G
6	3.371	-3.756	21.372	140	G
6	3.298	-3.756	21.445	141	G
6	3.051	-3.771	21.692	142	G
6	2.877	-3.800	21.868	143	G
6	2.848	-3.771	21.909	144	G
6	2.616	-3.742	22.143	145	G
6	2.399	-3.771	22.362	146	G
6	2.181	-3.858	22.597	147	G
6	2.065	-3.959	22.751	148	G
6	1.964	-4.046	22.885	149	G
6	1.862	-4.177	23.050	150	G
6	1.717	-4.394	23.311	151	G
6	1.703	-4.496	23.414	152	G
6	1.674	-4.699	23.619	153	G
6	1.645	-4.844	23.767	154	G
6	1.630	-4.931	23.855	155	G
6	1.616	-5.105	24.030	156	G
6	1.543	-5.308	24.245	157	G
6	1.471	-5.424	24.382	158	G
6	1.355	-5.685	24.668	159	G
6	1.282	-5.786	24.793	160	G
6	1.181	-5.960	24.994	161	G
6	1.079	-6.091	25.159	162	G
6	0.978	-6.207	25.314	163	G
6	0.891	-6.366	25.495	164	G
6	0.847	-6.468	25.606	165	G
6	0.775	-6.656	25.808	166	G
6	0.731	-6.714	25.880	167	G
6	0.731	-6.787	25.953	168	G
6	0.746	-6.802	25.973	169	G
6	0.775	-6.787	26.006	170	G
6	0.804	-6.743	26.058	171	G
6	0.905	-6.743	26.159	172	G
6	0.949	-6.772	26.212	173	G
6	1.123	-6.787	26.386	174	G
6	1.384	-6.802	26.648	175	G
6	1.471	-6.772	26.740	176	G
6	1.601	-6.685	26.896	177	G
6	1.601	-6.671	26.911	178	G
6	1.964	-6.555	27.292	179	G
6	2.109	-6.511	27.443	180	G
6	2.283	-6.439	27.631	181	G
6	2.413	-6.410	27.765	182	G
6	2.471	-6.410	27.823	183	G
6	2.689	-6.294	28.070	184	G
6	2.834	-6.221	28.232	185	G
6	2.950	-6.149	28.369	186	G
6	3.051	-5.960	28.583	187	G
6	3.138	-5.859	28.717	188	G
6	3.414	-5.743	29.015	189	G
6	3.516	-5.627	29.170	190	G
6	3.661	-5.525	29.347	191	G
6	3.835	-5.424	29.548	192	G
6	3.922	-5.366	29.653	193	G
6	4.125	-5.221	29.902	194	G
6	4.284	-5.148	30.077	195	G
6	4.371	-5.105	30.175	196	G
6	4.444	-5.047	30.268	197	G
6	4.603	-4.945	30.457	198	G
6	4.719	-4.815	30.631	199	G
6	4.777	-4.728	30.736	200	G
6	4.864	-4.409	31.067	201	G
6	4.864	-4.104	31.371	202	G
6	4.951	-3.887	31.605	203	G
6	5.024	-3.742	31.768	204	G
6	5.082	-3.553	31.965	205	G
6	5.169	-3.379	32.159	206	G
6	5.241	-3.277	32.284	207	G
6	5.299	-3.176	32.401	208	G
6	5.357	-3.031	32.557	209	G
6	5.473	-2.741	32.870	210	G
6	5.473	-2.625	32.986	211	G
6	5.488	-2.422	33.189	212	G
6	5.372	-2.262	33.386	213	G
6	5.328	-2.074	33.580	214	G
6	5.299	-2.001	33.658	215	G
6	5.140	-1.740	33.964	216	G
6	4.951	-1.682	34.161	217	G
6	4.879	-1.682	34.234	218	G
6	4.879	-1.682	34.234	219	G
6	4.748	-1.682	34.364	220	G
6	4.531	-1.682	34.582	221	G
6	4.299	-1.668	34.814	222	G
6	3.893	-1.639	35.221	223	G
6	3.762	-1.595	35.359	224	G
6	3.603	-1.566	35.521	225	G
6	3.356	-1.465	35.788	226	G
6	3.225	-1.392	35.937	227	G
6	2.993	-1.262	36.203	228	G
6	2.906	-1.175	36.326	229	G
6	2.834	-1.160	36.400	230	G
6	2.587	-1.073	36.662	231	G
6	2.413	-0.986	36.856	232	G
6	2.196	-0.870	37.103	233	G
6	2.109	-0.856	37.191	234	G
6	1.920	-0.754	37.405	235	G
6	1.732	-0.667	37.613	236	G
6	1.514	-0.595	37.842	237	G
6	1.398	-0.566	37.962	238	G
6	1.297	-0.493	38.086	239	G
6	1.050	-0.392	38.353	240	G
6	0.818	-0.319	38.596	241	G
6	0.731	-0.203	38.741	242	G
6	0.644	-0.130	38.854	243	G
6	0.325	-0.043	39.185	244	G
6	0.238	-0.043	39.272	245	G
6	-0.052	-0.029	39.563	246	G
6	-0.255	0.029	39.774	247	G
6	-0.371	-0.014	39.898	248	G
6	-0.690	-0.043	40.218	249	G
6	-0.850	-0.087	40.383	250	G
6	-1.024	-0.116	40.560	251	G
6	-1.183	-0.087	40.722	252	G
6	-1.357	-0.058	40.898	253	G
6	-1.662	-0.116	41.208	254	G
6	-1.937	-0.188	41.493	255	G
6	-2.184	-0.304	41.766	256	G
6	-2.285	-0.348	41.876	257	G
6	-2.430	-0.392	42.028	258	G
6	-2.561	-0.435	42.165	259	G
6	-2.807	-0.551	42.438	260	G
6	-2.996	-0.696	42.676	261	G
6	-3.199	-0.798	42.903	262	G
6	-3.330	-0.885	43.059	263	G
6	-3.547	-1.030	43.321	264	G
6	-3.678	-1.102	43.470	265	G
6	-3.823	-1.262	43.686	266	G
6	-3.910	-1.378	43.831	267	G
6	-4.069	-1.552	44.067	268	G
6	-4.156	-1.610	44.171	269	G
6	-4.243	-1.769	44.353	270	G
6	-4.374	-1.914	44.548	271	G
6	-4.591	-2.045	44.802	272	G
6	-4.722	-2.146	44.967	273	G
6	-4.765	-2.204	45.040	274	G
6	-4.939	-2.378	45.286	275	G
6	-5.142	-2.509	45.527	276	G
6	-5.287	-2.755	45.813	277	G
6	-5.389	-2.886	45.979	278	G
6	-5.432	-2.973	46.076	279	G
6	-5.519	-3.219	46.337	280	G
6	-5.621	-3.422	46.564	281	G
6	-5.621	-3.495	46.637	282	G
6	-5.635	-3.597	46.739	283	G
6	-5.650	-3.742	46.885	284	G
6	-5.693	-3.756	46.931	285	G
6	-5.664	-3.829	47.009	286	G
6	-5.563	-3.988	47.198	287	G
6	-5.540	-4.212	47.423	288	G
6	-5.458	-4.325	47.563	289	G
6	-5.287	-4.496	47.804	290	G
6	-5.273	-4.525	47.837	291	G
6	-5.447	-4.365	48.073	292	G
6	-5.505	-4.322	48.145	293	G
6	-5.519	-4.307	48.166	294	G
6	-5.403	-4.249	48.295	295	G
6	-5.374	-4.249	48.324	296	G
6	-5.389	-4.322	48.398	297	G
6	-5.621	-4.148	48.688	298	G
6	-5.621	-4.148	48.688	299	G
7	0.438	-2.927	0.000	0	G
7	0.456	-3.037	0.112	1	G
7	0.456	-3.202	0.277	2	G
7	0.456	-3.312	0.387	3	G
7	0.346	-3.459	0.570	4	G
7	0.328	-3.642	0.754	5	G
7	0.254	-3.789	0.918	6	G
7	0.254	-3.881	1.010	7	G
7	0.254	-3.936	1.065	8	G
7	0.309	-4.009	1.157	9	G
7	0.346	-4.027	1.198	10	G
7	0.420	-4.174	1.362	11	G
7	0.456	-4.266	1.461	12	G
7	0.456	-4.376	1.571	13	G
7	0.493	-4.578	1.776	14	G
7	0.530	-4.743	1.945	15	G
7	0.566	-4.798	2.011	16	G
7	0.640	-4.908	2.143	17	G
7	0.640	-4.926	2.162	18	G
7	0.750	-5.146	2.408	19	G
7	0.768	-5.201	2.466	20	G
7	0.768	-5.238	2.502	21	G
7	0.841	-5.348	2.635	22	R
7	0.896	-5.073	2.915	23	R
7	0.805	-5.073	3.007	24	R
7	0.713	-4.871	3.229	25	R
7	0.768	-4.816	3.306	26	R
7	0.805	-4.688	3.440	27	R
7	0.823	-4.541	3.588	28	G
7	0.860	-4.394	3.739	29	G
7	0.805	-4.174	3.966	30	G
7	0.823	-3.991	4.150	31	G
7	0.896	-3.844	4.314	32	G
7	0.915	-3.679	4.480	33	G
7	1.006	-3.367	4.805	34	G
7	0.951	-3.294	4.897	35	G
7	0.951	-3.220	4.970	36	G
7	1.006	-2.872	5.323	37	G
7	1.006	-2.872	5.323	38	G
7	1.006	-2.799	5.397	39	G
7	0.860	-2.468	5.758	40	G
7	0.860	-2.340	5.886	41	G
7	0.878	-2.157	6.071	42	G
7	0.915	-2.010	6.222	43	G
7	0.915	-1.716	6.515	44	G
7	0.915	-1.423	6.809	45	G
7	0.951	-1.331	6.907	46	G
7	0.970	-1.129	7.110	47	G
7	1.080	-1.129	7.220	48	G
7	1.135	-1.038	7.327	49	G
7	1.227	-0.909	7.485	50	G
7	1.263	-0.818	7.584	51	G
7	1.355	-0.744	7.701	52	G
7	1.392	-0.616	7.835	53	G
7	1.392	-0.616	7.835	54	G
7	1.483	-0.579	7.933	55	G
7	1.575	-0.396	8.138	56	G
7	1.593	-0.469	8.214	57	G
7	1.630	-0.359	8.330	58	G
7	1.612	-0.322	8.371	59	G
7	1.648	-0.286	8.423	60	G
7	1.593	-0.231	8.501	61	G
7	1.630	-0.194	8.553	62	G
7	1.740	-0.102	8.696	63	G
7	1.758	-0.066	8.737	64	G
7	1.923	0.081	8.958	65	G
7	2.125	0.154	9.172	66	G
7	2.254	0.228	9.320	67	G
7	2.584	0.356	9.674	68	G
7	2.620	0.374	9.715	69	G
7	2.694	0.466	9.833	70	G
7	2.859	0.540	10.013	71	G
7	3.097	0.558	10.253	72	G
7	3.189	0.558	10.344	73	G
7	3.042	0.521	10.496	74	G
7	3.006	0.393	10.629	75	G
7	3.006	0.319	10.702	76	G
7	2.951	-0.011	11.037	77	G
7	2.896	-0.047	11.103	78	G
7	2.932	-0.249	11.308	79	G
7	2.932	-0.359	11.418	80	G
7	2.932	-0.506	11.565	81	G
7	2.749	-0.561	11.757	82	G
7	2.657	-0.616	11.864	83	G
7	2.492	-0.689	12.044	84	G
7	2.217	-0.689	12.319	85	G
7	2.144	-0.708	12.395	86	G
7	1.979	-0.818	12.593	87	G
7	1.795	-0.909	12.798	88	G
7	1.630	-1.038	13.007	89	G
7	1.557	-1.093	13.099	90	G
7	1.392	-1.148	13.273	91	G
7	1.116	-1.295	13.585	92	G
7	1.080	-1.386	13.684	93	G
7	1.025	-1.478	13.791	94	G
7	0.933	-1.680	14.012	95	G
7	0.823	-1.826	14.196	96	G
7	0.750	-1.918	14.313	97	G
7	0.548	-2.212	14.669	98	G
7	0.420	-2.358	14.864	99	G
7	0.273	-2.487	15.059	100	G
7	0.163	-2.542	15.182	101	G
7	-0.057	-2.597	15.409	102	G
7	-0.112	-2.633	15.475	103	G
7	-0.204	-2.578	15.582	104	G
7	-0.241	-2.560	15.623	105	G
7	-0.332	-2.542	15.717	106	G
7	-0.387	-2.487	15.795	107	G
7	-0.479	-2.413	15.912	108	G
7	-0.553	-2.340	16.016	109	G
7	-0.626	-2.340	16.089	110	G
7	-0.736	-2.303	16.205	111	G
7	-0.956	-2.248	16.432	112	G
7	-0.956	-2.303	16.487	113	G
7	-0.956	-2.303	16.487	114	G
7	-0.956	-2.138	16.652	115	G
7	-0.919	-1.936	16.857	116	G
7	-0.938	-1.771	17.023	117	G
7	-0.919	-1.606	17.189	118	G
7	-0.846	-1.478	17.337	119	G
7	-0.718	-1.295	17.561	120	G
7	-0.589	-1.074	17.816	121	G
7	-0.442	-0.983	17.989	122	G
7	-0.296	-0.891	18.162	123	G
7	-0.076	-0.744	18.426	124	G
7	0.071	-0.653	18.599	125	G
7	0.309	-0.524	18.870	126	G
7	0.401	-0.322	19.092	127	G
7	0.456	-0.066	19.354	128	G
7	0.511	0.026	19.461	129	G
7	0.585	0.283	19.728	130	G
7	0.621	0.429	19.880	131	G
7	0.695	0.686	20.147	132	G
7	0.750	0.851	20.321	133	G
7	0.988	1.053	20.633	134	G
7	1.043	1.163	20.756	135	G
7	1.080	1.347	20.943	136	G
7	1.098	1.402	21.001	137	G
7	1.172	1.548	21.165	138	G
7	1.355	2.080	21.728	139	G
7	1.465	2.282	21.958	140	G
7	1.520	2.337	22.035	141	G
7	1.648	2.502	22.245	142	G
7	1.685	2.630	22.378	143	G
7	1.832	2.795	22.599	144	G
7	1.997	3.034	22.889	145	G
7	2.217	2.997	23.112	146	R
7	2.235	3.052	23.170	147	R
7	2.089	2.906	23.378	148	R
7	2.107	3.052	23.525	149	R
7	2.107	3.089	23.562	150	R
7	2.125	3.126	23.603	151	R
7	2.199	3.162	23.685	152	R
7	2.254	2.924	23.930	153	R
7	2.180	2.997	24.034	154	R
7	2.070	2.722	24.330	155	R
7	2.052	2.374	24.679	156	R
7	2.199	2.209	24.900	157	G
7	2.144	2.209	24.955	158	G
7	2.235	2.062	25.128	159	G
7	2.382	1.915	25.335	160	G
7	2.529	1.768	25.543	161	G
7	2.657	1.567	25.782	162	G
7	2.822	1.273	26.119	163	G
7	2.804	1.163	26.230	164	G
7	2.932	0.998	26.439	165	G
7	3.079	0.888	26.623	166	G
7	3.171	0.760	26.780	167	G
7	3.244	0.540	27.012	168	G
7	3.354	0.264	27.309	169	G
7	3.354	0.081	27.492	170	G
7	3.354	-0.047	27.621	171	G
7	3.427	-0.322	27.905	172	G
7	3.391	-0.414	28.004	173	G
7	3.354	-0.708	28.300	174	G
7	3.354	-0.928	28.520	175	G
7	3.372	-1.148	28.741	176	G
7	3.409	-1.368	28.964	177	G
7	3.391	-1.588	29.185	178	G
7	3.391	-1.771	29.368	179	G
7	3.409	-2.010	29.607	180	G
7	3.409	-2.120	29.717	181	G
7	3.317	-2.120	29.809	182	G
7	3.262	-2.083	29.875	183	G
7	3.189	-2.083	29.948	184	G
7	3.061	-2.047	30.082	185	G
7	2.896	-2.083	30.251	186	G
7	2.675	-2.120	30.474	187	G
7	2.492	-2.157	30.661	188	G
7	2.272	-2.248	30.900	189	G
7	2.144	-2.395	31.095	190	G
7	1.997	-2.560	31.316	191	G
7	1.832	-2.707	31.536	192	G
7	1.813	-2.542	31.702	193	G
7	1.795	-2.670	31.832	194	G
7	1.795	-2.688	31.850	195	G
7	1.685	-2.762	31.983	196	G
7	1.520	-2.854	32.172	197	G
7	1.373	-2.982	32.367	198	G
[truncated: 1,601 more rows]
