# Supplementary material for: Behavioral and pharmacological characterization of planarian nociception
Source: Front Mol Neurosci. 2024 May 1;17:1368009. doi: 10.3389/fnmol.2024.1368009 (PMC11094297; doi:10.3389/fnmol.2024.1368009)
Supplement: Supplementary file 1 [file Data_Sheet_1.ZIP › Article planarian nociception - code and data/arena/PREMELOX1 + AITC25.csv]

n	t	x	y	L	behavior
1	0	-1.081	-0.320	0.000	R
1	1	-1.010	-0.320	0.071	R
1	2	-1.010	-0.320	0.071	R
1	3	-1.010	-0.320	0.071	R
1	4	-1.081	-0.272	0.157	R
1	5	-1.081	-0.272	0.157	R
1	6	-1.081	-0.249	0.181	R
1	7	-1.128	-0.249	0.228	R
1	8	-1.224	-0.225	0.326	R
1	9	-1.390	-0.201	0.495	R
1	10	-1.390	-0.201	0.495	R
1	11	-1.390	-0.177	0.518	R
1	12	-1.414	-0.130	0.572	R
1	13	-1.414	-0.058	0.643	R
1	14	-1.390	-0.011	0.696	R
1	15	-1.366	-0.035	0.730	R
1	16	-1.342	-0.035	0.753	R
1	17	-1.176	-0.082	0.927	R
1	18	-1.152	-0.082	0.950	R
1	19	-1.105	-0.130	1.018	R
1	20	-1.105	-0.177	1.065	R
1	21	-1.105	-0.153	1.089	R
1	22	-1.105	-0.153	1.089	R
1	23	-1.105	-0.130	1.113	R
1	24	-1.342	-0.177	1.355	R
1	25	-1.342	-0.225	1.403	R
1	26	-1.295	-0.130	1.509	R
1	27	-1.295	-0.058	1.580	R
1	28	-1.295	-0.035	1.604	R
1	29	-1.342	0.061	1.710	R
1	30	-1.390	0.084	1.764	R
1	31	-1.485	0.084	1.859	R
1	32	-1.604	0.084	1.978	R
1	33	-1.604	0.013	2.049	R
1	34	-1.604	-0.058	2.120	R
1	35	-1.604	-0.106	2.168	R
1	36	-1.604	-0.106	2.168	R
1	37	-1.509	-0.011	2.302	R
1	38	-1.438	-0.011	2.374	G
1	39	-1.342	-0.011	2.469	G
1	40	-1.271	-0.058	2.555	G
1	41	-1.200	-0.082	2.630	G
1	42	-0.986	-0.225	2.887	G
1	43	-0.867	-0.272	3.015	G
1	44	-0.772	-0.344	3.134	G
1	45	-0.582	-0.463	3.358	G
1	46	-0.486	-0.558	3.493	G
1	47	-0.368	-0.653	3.645	G
1	48	-0.296	-0.819	3.826	G
1	49	-0.201	-0.962	3.997	G
1	50	-0.154	-1.152	4.194	G
1	51	-0.154	-1.223	4.265	G
1	52	-0.130	-1.271	4.318	G
1	53	-0.106	-1.366	4.416	G
1	54	-0.106	-1.366	4.416	G
1	55	-0.177	-1.414	4.502	G
1	56	-0.225	-1.485	4.588	G
1	57	-0.225	-1.509	4.611	G
1	58	-0.225	-1.580	4.683	G
1	59	-0.249	-1.651	4.758	G
1	60	-0.082	-1.604	4.931	G
1	61	-0.035	-1.699	5.037	R
1	62	-0.035	-1.723	5.061	R
1	63	0.132	-1.651	5.242	R
1	64	0.227	-1.651	5.337	R
1	65	0.251	-1.604	5.390	R
1	66	0.298	-1.604	5.438	R
1	67	0.346	-1.723	5.566	R
1	68	0.370	-1.842	5.687	R
1	69	0.441	-2.032	5.890	R
1	70	0.465	-2.127	5.988	R
1	71	0.417	-2.056	6.074	R
1	72	0.417	-2.056	6.074	R
1	73	0.417	-2.056	6.074	R
1	74	0.465	-2.032	6.127	R
1	75	0.488	-2.056	6.161	R
1	76	0.488	-2.127	6.232	R
1	77	0.512	-2.198	6.308	R
1	78	0.560	-2.365	6.481	R
1	79	0.560	-2.365	6.481	R
1	80	0.560	-2.389	6.504	R
1	81	0.560	-2.412	6.528	R
1	82	0.560	-2.412	6.528	R
1	83	0.560	-2.507	6.623	R
1	84	0.560	-2.507	6.623	R
1	85	0.560	-2.507	6.623	R
1	86	0.560	-2.507	6.623	R
1	87	0.560	-2.555	6.671	R
1	88	0.560	-2.579	6.695	R
1	89	0.584	-2.650	6.770	R
1	90	0.584	-2.674	6.794	R
1	91	0.607	-2.721	6.847	R
1	92	0.607	-2.769	6.894	R
1	93	0.584	-2.840	6.969	R
1	94	0.584	-2.840	6.969	R
1	95	0.607	-2.864	7.003	R
1	96	0.631	-3.007	7.148	R
1	97	0.631	-3.007	7.148	R
1	98	0.584	-3.007	7.195	R
1	99	0.512	-3.007	7.267	R
1	100	0.441	-3.054	7.352	R
1	101	0.417	-3.102	7.406	R
1	102	0.298	-3.197	7.558	R
1	103	0.298	-3.245	7.605	R
1	104	0.227	-3.268	7.681	R
1	105	0.227	-3.268	7.681	R
1	106	0.227	-3.268	7.681	R
1	107	0.227	-3.268	7.681	R
1	108	0.227	-3.268	7.681	R
1	109	0.227	-3.292	7.704	R
1	110	0.227	-3.316	7.728	R
1	111	0.227	-3.340	7.752	R
1	112	0.203	-3.340	7.776	R
1	113	0.203	-3.340	7.776	R
1	114	0.203	-3.387	7.823	R
1	115	0.203	-3.459	7.895	R
1	116	0.179	-3.482	7.928	R
1	117	0.132	-3.482	7.976	R
1	118	0.132	-3.530	8.023	R
1	119	0.132	-3.530	8.023	R
1	120	0.108	-3.577	8.076	R
1	121	0.060	-3.649	8.162	R
1	122	0.037	-3.649	8.186	R
1	123	0.013	-3.673	8.220	R
1	124	-0.011	-3.696	8.253	R
1	125	-0.035	-3.744	8.306	R
1	126	-0.058	-3.768	8.340	R
1	127	-0.130	-3.863	8.459	R
1	128	-0.154	-3.887	8.492	R
1	129	-0.177	-3.982	8.591	R
1	130	-0.272	-4.101	8.743	R
1	131	-0.320	-4.124	8.796	R
1	132	-0.320	-4.124	8.796	R
1	133	-0.177	-4.219	8.967	R
1	134	-0.058	-4.219	9.086	R
1	135	-0.058	-4.196	9.110	R
1	136	-0.082	-4.172	9.144	R
1	137	-0.058	-4.053	9.265	R
1	138	-0.058	-4.029	9.289	R
1	139	0.013	-3.982	9.374	R
1	140	0.108	-3.958	9.472	R
1	141	0.132	-3.958	9.496	R
1	142	0.251	-3.982	9.618	R
1	143	0.298	-4.005	9.671	R
1	144	0.417	-4.101	9.823	R
1	145	0.441	-4.172	9.898	R
1	146	0.441	-4.196	9.922	R
1	147	0.417	-4.196	9.946	R
1	148	0.346	-4.243	10.031	R
1	149	0.298	-4.243	10.079	R
1	150	0.156	-4.101	10.281	R
1	151	0.037	-4.053	10.409	R
1	152	-0.058	-4.029	10.507	R
1	153	-0.130	-4.053	10.582	R
1	154	-0.249	-4.077	10.703	R
1	155	-0.391	-4.196	10.889	R
1	156	-0.439	-4.243	10.956	R
1	157	-0.177	-4.267	11.219	R
1	158	0.013	-4.219	11.415	R
1	159	0.108	-4.219	11.510	R
1	160	0.251	-4.267	11.660	R
1	161	0.370	-4.315	11.788	R
1	162	0.584	-4.410	12.023	R
1	163	0.679	-4.433	12.121	R
1	164	0.845	-4.481	12.294	R
1	165	0.893	-4.529	12.361	R
1	166	1.083	-4.647	12.585	R
1	167	1.178	-4.719	12.704	R
1	168	0.655	-4.362	13.337	R
1	169	0.631	-4.362	13.361	R
1	170	0.584	-4.291	13.447	R
1	171	0.584	-4.172	13.566	R
1	172	0.584	-4.029	13.708	R
1	173	0.607	-3.839	13.900	R
1	174	0.631	-3.720	14.021	R
1	175	0.560	-4.077	14.385	R
1	176	0.536	-4.196	14.506	R
1	177	0.512	-4.291	14.604	R
1	178	0.512	-4.386	14.699	R
1	179	0.488	-4.576	14.891	G
1	180	0.488	-4.671	14.986	G
1	181	0.441	-4.861	15.182	G
1	182	0.393	-4.957	15.289	G
1	183	0.346	-5.123	15.462	G
1	184	0.298	-5.242	15.590	G
1	185	0.274	-5.385	15.734	G
1	186	0.203	-5.480	15.853	G
1	187	0.156	-5.575	15.960	G
1	188	0.060	-5.694	16.112	G
1	189	-0.035	-5.789	16.246	G
1	190	-0.201	-5.908	16.451	G
1	191	-0.320	-6.003	16.603	G
1	192	-0.439	-6.122	16.771	G
1	193	-0.558	-6.217	16.924	G
1	194	-0.629	-6.264	17.009	G
1	195	-0.819	-6.359	17.222	G
1	196	-0.867	-6.407	17.289	G
1	197	-0.938	-6.502	17.408	G
1	198	-1.081	-6.573	17.568	G
1	199	-1.247	-6.645	17.749	G
1	200	-1.390	-6.764	17.934	G
1	201	-1.485	-6.811	18.041	G
1	202	-1.675	-6.835	18.232	G
1	203	-1.770	-6.835	18.328	G
1	204	-1.913	-6.835	18.470	G
1	205	-2.103	-6.764	18.673	G
1	206	-2.246	-6.716	18.824	G
1	207	-2.365	-6.669	18.952	G
1	208	-2.508	-6.621	19.102	G
1	209	-2.603	-6.550	19.221	G
1	210	-2.722	-6.478	19.360	G
1	211	-2.793	-6.431	19.445	G
1	212	-2.912	-6.407	19.567	G
1	213	-3.054	-6.359	19.717	G
1	214	-3.197	-6.241	19.903	G
1	215	-3.316	-6.169	20.041	G
1	216	-3.387	-6.122	20.127	G
1	217	-3.506	-6.050	20.266	G
1	218	-3.554	-6.027	20.319	G
1	219	-3.601	-6.003	20.372	G
1	220	-3.696	-5.931	20.491	G
1	221	-3.839	-5.908	20.636	G
1	222	-3.887	-5.860	20.703	G
1	223	-3.982	-5.813	20.809	G
1	224	-4.077	-5.741	20.928	G
1	225	-4.172	-5.717	21.026	G
1	226	-4.267	-5.646	21.145	G
1	227	-4.386	-5.551	21.297	G
1	228	-4.457	-5.456	21.416	G
1	229	-4.529	-5.408	21.502	G
1	230	-4.600	-5.337	21.603	G
1	231	-4.743	-5.242	21.774	G
1	232	-4.957	-5.052	22.061	G
1	233	-5.052	-4.957	22.195	G
1	234	-5.147	-4.838	22.347	G
1	235	-5.218	-4.743	22.466	G
1	236	-5.337	-4.624	22.634	G
1	237	-5.385	-4.576	22.702	G
1	238	-5.527	-4.410	22.921	G
1	239	-5.599	-4.291	23.059	G
1	240	-5.670	-4.172	23.198	G
1	241	-5.717	-4.124	23.265	G
1	242	-5.789	-4.029	23.384	G
1	243	-5.908	-3.910	23.552	G
1	244	-6.027	-3.696	23.797	G
1	245	-6.098	-3.577	23.936	G
1	246	-6.193	-3.363	24.170	G
1	247	-6.264	-3.245	24.309	G
1	248	-6.312	-3.126	24.437	G
1	249	-6.359	-3.031	24.543	G
1	250	-6.431	-2.888	24.703	G
1	251	-6.431	-2.817	24.774	G
1	252	-6.478	-2.745	24.860	G
1	253	-6.502	-2.603	25.004	G
1	254	-6.550	-2.412	25.200	G
1	255	-6.645	-2.246	25.392	G
1	256	-6.692	-2.103	25.542	G
1	257	-6.764	-1.889	25.768	G
1	258	-6.835	-1.747	25.927	G
1	259	-6.859	-1.628	26.049	G
1	260	-6.883	-1.437	26.240	G
1	261	-6.930	-1.176	26.506	G
1	262	-7.001	-0.962	26.732	G
1	263	-7.001	-0.748	26.946	G
1	264	-7.001	-0.605	27.089	G
1	265	-7.001	-0.391	27.303	G
1	266	-6.954	-0.320	27.388	G
1	267	-6.930	-0.201	27.509	G
1	268	-6.906	-0.011	27.701	G
1	269	-6.835	0.061	27.802	G
1	270	-6.787	0.132	27.888	G
1	271	-6.645	0.203	28.047	G
1	272	-6.550	0.227	28.145	G
1	273	-6.502	0.227	28.193	G
1	274	-6.431	0.203	28.268	G
1	275	-6.764	0.108	28.614	G
1	276	-6.787	0.108	28.638	G
1	277	-6.859	0.132	28.713	G
1	278	-6.906	0.132	28.761	G
1	279	-7.001	0.061	28.880	G
1	280	-7.001	0.037	28.903	G
1	281	-7.001	-0.011	28.951	G
1	282	-6.978	-0.035	28.985	G
1	283	-7.001	-0.035	29.008	G
1	284	-7.001	-0.035	29.008	G
1	285	-7.001	-0.035	29.008	G
1	286	-6.954	-0.082	29.076	G
1	287	-6.954	-0.058	29.099	G
1	288	-6.954	-0.106	29.147	G
1	289	-7.001	-0.558	29.601	G
1	290	-6.954	-0.867	29.914	G
1	291	-6.906	-1.105	30.157	G
1	292	-6.859	-1.366	30.422	G
1	293	-6.811	-1.580	30.642	G
1	294	-6.764	-1.723	30.792	G
1	295	-6.692	-1.984	31.063	G
1	296	-6.645	-2.151	31.236	G
1	297	-6.621	-2.293	31.381	G
1	298	-6.597	-2.412	31.502	G
1	299	-6.550	-2.579	31.675	G
2	0	-0.180	2.040	0.000	S
2	1	-0.265	2.061	0.087	S
2	2	-0.265	2.061	0.087	S
2	3	-0.286	2.061	0.108	S
2	4	-0.328	2.061	0.151	S
2	5	-0.392	2.061	0.214	S
2	6	-0.476	2.061	0.299	S
2	7	-0.582	2.019	0.412	S
2	8	-0.772	1.976	0.607	S
2	9	-0.920	1.955	0.757	S
2	10	-1.047	1.934	0.886	S
2	11	-1.174	1.892	1.019	S
2	12	-1.280	1.892	1.125	S
2	13	-1.449	1.892	1.294	S
2	14	-1.576	1.849	1.428	S
2	15	-1.766	1.849	1.618	S
2	16	-1.893	1.892	1.752	R
2	17	-1.914	1.892	1.773	R
2	18	-2.062	1.892	1.921	R
2	19	-2.125	1.934	1.997	R
2	20	-2.020	1.976	2.111	R
2	21	-1.998	2.040	2.178	R
2	22	-1.977	2.188	2.327	R
2	23	-1.893	2.293	2.463	R
2	24	-1.787	2.315	2.571	R
2	25	-1.766	2.272	2.618	R
2	26	-1.787	2.230	2.665	R
2	27	-1.893	2.272	2.779	R
2	28	-1.956	2.315	2.855	R
2	29	-1.998	2.336	2.903	R
2	30	-2.062	2.336	2.966	R
2	31	-2.146	2.336	3.051	R
2	32	-2.231	2.336	3.135	R
2	33	-2.273	2.315	3.182	R
2	34	-2.316	2.272	3.242	R
2	35	-2.210	2.145	3.407	R
2	36	-2.104	2.315	3.607	R
2	37	-2.104	2.336	3.628	R
2	38	-2.146	2.357	3.675	R
2	39	-2.231	2.441	3.795	R
2	40	-2.379	2.547	3.977	R
2	41	-2.485	2.547	4.082	R
2	42	-1.977	2.463	4.597	R
2	43	-1.935	2.441	4.644	R
2	44	-1.829	2.399	4.758	R
2	45	-1.787	2.315	4.853	R
2	46	-1.787	2.188	4.979	R
2	47	-1.745	2.124	5.056	R
2	48	-1.681	2.019	5.179	R
2	49	-1.597	1.934	5.299	R
2	50	-1.554	1.871	5.375	R
2	51	-1.618	1.849	5.442	R
2	52	-1.850	1.807	5.678	R
2	53	-1.872	1.765	5.725	R
2	54	-2.041	1.934	5.965	R
2	55	-2.041	2.019	6.049	R
2	56	-2.020	2.124	6.157	R
2	57	-1.998	2.188	6.224	R
2	58	-1.977	2.230	6.271	R
2	59	-2.041	2.230	6.334	R
2	60	-1.914	2.272	6.468	R
2	61	-1.935	2.209	6.535	R
2	62	-1.956	2.167	6.582	R
2	63	-1.935	2.040	6.711	R
2	64	-1.914	1.913	6.840	R
2	65	-1.914	1.849	6.903	R
2	66	-1.935	1.807	6.950	R
2	67	-1.977	1.786	6.998	R
2	68	-2.020	1.765	7.045	R
2	69	-1.935	1.871	7.180	R
2	70	-1.872	1.701	7.361	R
2	71	-1.872	1.680	7.382	R
2	72	-2.020	1.723	7.536	R
2	73	-2.146	1.701	7.665	R
2	74	-2.273	1.701	7.791	R
2	75	-2.485	1.680	8.004	R
2	76	-2.633	1.680	8.152	R
2	77	-2.760	1.723	8.286	R
2	78	-2.844	1.723	8.370	R
2	79	-2.802	1.680	8.430	R
2	80	-2.865	1.617	8.520	R
2	81	-2.908	1.575	8.580	R
2	82	-2.590	1.659	8.908	R
2	83	-2.506	1.723	9.013	R
2	84	-2.506	1.765	9.056	R
2	85	-2.316	1.871	9.273	R
2	86	-2.231	1.913	9.368	R
2	87	-2.231	1.976	9.431	R
2	88	-2.210	2.040	9.498	R
2	89	-2.189	2.124	9.585	R
2	90	-2.189	2.230	9.691	R
2	91	-2.189	2.272	9.733	R
2	92	-1.998	1.976	10.085	R
2	93	-1.956	1.828	10.239	R
2	94	-1.977	1.680	10.389	R
2	95	-2.125	1.575	10.571	R
2	96	-2.168	1.532	10.630	R
2	97	-2.210	1.448	10.725	R
2	98	-2.231	1.405	10.772	R
2	99	-2.020	1.786	11.208	R
2	100	-1.956	1.871	11.313	R
2	101	-1.893	1.934	11.403	R
2	102	-1.998	1.786	11.585	R
2	103	-2.083	1.701	11.705	R
2	104	-2.210	1.659	11.838	R
2	105	-2.379	1.723	12.019	R
2	106	-2.442	1.807	12.125	R
2	107	-2.527	1.828	12.212	R
2	108	-2.316	1.828	12.423	R
2	109	-2.464	1.723	12.605	R
2	110	-2.527	1.701	12.672	R
2	111	-2.590	1.701	12.735	R
2	112	-2.633	1.701	12.778	R
2	113	-2.675	1.723	12.825	R
2	114	-2.738	1.701	12.892	R
2	115	-2.886	1.659	13.046	R
2	116	-2.992	1.617	13.160	R
2	117	-3.098	1.617	13.265	R
2	118	-3.119	1.596	13.295	R
2	119	-3.161	1.575	13.343	R
2	120	-3.161	1.575	13.343	R
2	121	-3.013	1.659	13.513	R
2	122	-3.013	1.701	13.555	R
2	123	-3.034	1.701	13.576	R
2	124	-3.056	1.680	13.606	R
2	125	-3.077	1.680	13.627	R
2	126	-3.098	1.680	13.649	R
2	127	-3.140	1.659	13.696	R
2	128	-3.204	1.659	13.759	R
2	129	-3.225	1.659	13.780	R
2	130	-3.267	1.638	13.828	R
2	131	-3.267	1.638	13.828	R
2	132	-3.309	1.553	13.922	R
2	133	-3.330	1.532	13.952	R
2	134	-3.330	1.511	13.973	R
2	135	-3.330	1.511	13.973	R
2	136	-3.373	1.448	14.050	R
2	137	-3.394	1.427	14.079	R
2	138	-3.415	1.405	14.109	R
2	139	-3.436	1.384	14.139	R
2	140	-3.457	1.363	14.169	R
2	141	-3.457	1.363	14.169	R
2	142	-3.457	1.342	14.190	R
2	143	-3.457	1.300	14.233	R
2	144	-3.457	1.215	14.317	R
2	145	-3.457	1.215	14.317	R
2	146	-3.478	1.152	14.384	R
2	147	-3.478	1.109	14.426	R
2	148	-3.478	1.088	14.447	R
2	149	-3.478	1.067	14.469	R
2	150	-3.478	1.004	14.532	R
2	151	-3.478	1.004	14.532	R
2	152	-3.478	0.983	14.553	R
2	153	-3.478	0.983	14.553	R
2	154	-3.478	0.961	14.574	R
2	155	-3.436	0.919	14.634	R
2	156	-3.415	0.919	14.655	R
2	157	-3.415	0.898	14.676	R
2	158	-3.415	0.856	14.719	R
2	159	-3.373	0.792	14.795	R
2	160	-3.373	0.750	14.837	R
2	161	-3.373	0.729	14.858	R
2	162	-3.352	0.687	14.906	R
2	163	-3.352	0.665	14.927	R
2	164	-3.330	0.623	14.974	R
2	165	-3.330	0.560	15.038	R
2	166	-3.330	0.539	15.059	R
2	167	-3.330	0.517	15.080	R
2	168	-3.330	0.454	15.143	R
2	169	-3.309	0.412	15.191	R
2	170	-3.309	0.391	15.212	R
2	171	-3.288	0.348	15.259	R
2	172	-3.288	0.285	15.322	R
2	173	-3.309	0.200	15.410	R
2	174	-3.309	0.179	15.431	R
2	175	-3.309	0.073	15.536	R
2	176	-3.309	0.052	15.558	R
2	177	-3.309	0.052	15.558	R
2	178	-3.309	0.052	15.558	R
2	179	-3.288	-0.053	15.665	R
2	180	-3.246	-0.096	15.725	R
2	181	-3.161	-0.159	15.831	R
2	182	-3.119	-0.075	15.925	R
2	183	-3.119	-0.075	15.925	R
2	184	-3.098	-0.138	15.992	R
2	185	-3.098	-0.180	16.035	R
2	186	-3.098	-0.244	16.098	R
2	187	-3.098	-0.265	16.119	R
2	188	-3.098	-0.307	16.161	R
2	189	-3.077	-0.349	16.209	R
2	190	-3.077	-0.392	16.251	R
2	191	-3.077	-0.392	16.251	R
2	192	-3.077	-0.413	16.272	R
2	193	-3.077	-0.455	16.314	R
2	194	-3.077	-0.497	16.357	R
2	195	-3.077	-0.497	16.357	R
2	196	-3.056	-0.540	16.404	R
2	197	-3.056	-0.582	16.446	R
2	198	-3.034	-0.582	16.467	R
2	199	-3.013	-0.603	16.497	R
2	200	-2.908	-0.688	16.633	R
2	201	-2.886	-0.730	16.680	R
2	202	-2.886	-0.730	16.680	R
2	203	-2.886	-0.751	16.701	R
2	204	-2.886	-0.772	16.722	R
2	205	-2.886	-0.772	16.722	R
2	206	-2.865	-0.836	16.789	R
2	207	-2.844	-0.878	16.836	R
2	208	-2.823	-0.941	16.903	R
2	209	-2.802	-0.984	16.951	R
2	210	-2.802	-1.026	16.993	R
2	211	-2.760	-1.089	17.069	R
2	212	-2.760	-1.132	17.111	R
2	213	-2.760	-1.153	17.133	R
2	214	-2.760	-1.153	17.133	R
2	215	-2.760	-1.153	17.133	R
2	216	-2.738	-1.216	17.199	R
2	217	-2.738	-1.259	17.242	R
2	218	-2.738	-1.301	17.284	R
2	219	-2.717	-1.364	17.351	R
2	220	-2.717	-1.364	17.351	R
2	221	-2.717	-1.576	17.562	R
2	222	-2.717	-1.639	17.626	R
2	223	-2.717	-1.639	17.626	R
2	224	-2.717	-1.639	17.626	R
2	225	-2.717	-1.639	17.626	R
2	226	-2.696	-1.703	17.693	R
2	227	-2.696	-1.787	17.777	R
2	228	-2.675	-1.808	17.807	R
2	229	-2.675	-1.808	17.807	R
2	230	-2.633	-1.872	17.883	R
2	231	-2.633	-1.893	17.904	R
2	232	-2.633	-1.893	17.904	R
2	233	-2.633	-1.914	17.926	R
2	234	-2.633	-1.935	17.947	R
2	235	-2.612	-1.999	18.014	R
2	236	-2.590	-1.999	18.035	R
2	237	-2.569	-2.020	18.065	R
2	238	-2.569	-2.020	18.065	R
2	239	-2.569	-2.041	18.086	R
2	240	-2.569	-2.125	18.170	R
2	241	-2.527	-2.189	18.247	R
2	242	-2.506	-2.189	18.268	R
2	243	-2.485	-2.210	18.298	R
2	244	-2.442	-2.252	18.357	R
2	245	-2.400	-2.295	18.417	R
2	246	-2.358	-2.337	18.477	R
2	247	-2.294	-2.379	18.553	R
2	248	-2.273	-2.400	18.583	R
2	249	-2.273	-2.421	18.604	R
2	250	-2.294	-2.421	18.625	R
2	251	-2.294	-2.443	18.647	R
2	252	-2.273	-2.464	18.676	R
2	253	-2.231	-2.506	18.736	R
2	254	-2.231	-2.527	18.757	R
2	255	-2.231	-2.569	18.800	R
2	256	-2.168	-2.612	18.876	R
2	257	-2.146	-2.654	18.923	R
2	258	-2.146	-2.675	18.944	R
2	259	-2.146	-2.696	18.965	R
2	260	-2.146	-2.696	18.965	R
2	261	-2.146	-2.760	19.029	R
2	262	-2.146	-2.781	19.050	R
2	263	-2.146	-2.802	19.071	R
2	264	-2.125	-2.802	19.092	R
2	265	-2.104	-2.844	19.140	R
2	266	-2.083	-2.908	19.206	R
2	267	-2.062	-2.971	19.273	R
2	268	-2.041	-2.992	19.303	R
2	269	-2.020	-3.035	19.351	R
2	270	-2.020	-3.035	19.351	R
2	271	-1.998	-3.056	19.380	R
2	272	-1.998	-3.077	19.402	R
2	273	-1.977	-3.140	19.468	R
2	274	-1.977	-3.161	19.490	R
2	275	-1.872	-3.246	19.625	R
2	276	-1.893	-3.267	19.655	R
2	277	-1.893	-3.331	19.718	R
2	278	-1.893	-3.352	19.739	R
2	279	-1.935	-3.352	19.782	R
2	280	-1.935	-3.373	19.803	R
2	281	-1.935	-3.394	19.824	R
2	282	-1.935	-3.394	19.824	R
2	283	-1.935	-3.436	19.866	R
2	284	-1.914	-3.458	19.896	R
2	285	-1.914	-3.458	19.896	R
2	286	-1.893	-3.479	19.926	R
2	287	-1.893	-3.479	19.926	R
2	288	-1.872	-3.542	19.993	R
2	289	-1.829	-3.584	20.053	R
2	290	-1.808	-3.606	20.083	R
2	291	-1.787	-3.648	20.130	R
2	292	-1.766	-3.669	20.160	R
2	293	-1.745	-3.711	20.207	R
2	294	-1.745	-3.732	20.228	R
2	295	-1.745	-3.732	20.228	R
2	296	-1.745	-3.732	20.228	R
2	297	-1.724	-3.796	20.295	R
2	298	-1.702	-3.796	20.316	R
2	299	-1.702	-3.796	20.316	R
3	0	1.077	2.360	0.000	R
3	1	1.268	2.360	0.191	R
3	2	1.375	2.317	0.306	R
3	3	1.481	2.317	0.412	R
3	4	1.502	2.317	0.434	R
3	5	1.630	2.381	0.576	R
3	6	1.736	2.381	0.683	R
3	7	1.864	2.466	0.836	R
3	8	1.928	2.488	0.904	R
3	9	1.949	2.402	0.991	R
3	10	1.907	2.253	1.146	R
3	11	1.843	2.083	1.328	R
3	12	1.843	2.381	1.626	R
3	13	1.779	2.551	1.808	R
3	14	1.651	2.615	1.950	R
3	15	1.651	2.615	1.950	R
3	16	1.694	2.594	1.998	R
3	17	1.758	2.573	2.065	R
3	18	1.779	2.551	2.095	R
3	19	1.758	2.402	2.246	R
3	20	1.736	2.147	2.502	R
3	21	1.715	2.019	2.631	R
3	22	1.630	1.913	2.768	R
3	23	1.460	2.083	3.008	R
3	24	1.290	2.168	3.199	R
3	25	1.247	2.168	3.241	R
3	26	1.332	2.062	3.378	R
3	27	1.502	1.934	3.590	R
3	28	1.694	2.041	3.809	R
3	29	1.715	2.105	3.877	R
3	30	1.715	2.105	3.877	R
3	31	1.630	1.977	4.030	R
3	32	1.609	1.956	4.060	R
3	33	1.736	2.296	4.424	R
3	34	1.736	2.360	4.488	R
3	35	1.736	2.466	4.594	R
3	36	1.736	2.573	4.700	R
3	37	1.587	2.594	4.851	R
3	38	1.524	2.636	4.927	R
3	39	1.524	2.488	5.076	R
3	40	1.481	2.424	5.153	R
3	41	1.417	2.360	5.243	R
3	42	1.375	2.317	5.304	R
3	43	1.375	2.147	5.474	R
3	44	1.290	2.062	5.594	R
3	45	1.247	2.019	5.654	R
3	46	1.545	2.211	6.008	R
3	47	1.651	2.296	6.145	R
3	48	1.758	2.381	6.281	R
3	49	1.864	2.509	6.447	R
3	50	1.779	2.636	6.601	R
3	51	1.758	2.636	6.622	R
3	52	1.715	2.679	6.682	R
3	53	1.715	2.700	6.703	R
3	54	1.715	2.743	6.746	R
3	55	1.651	2.381	7.113	R
3	56	1.566	2.317	7.220	R
3	57	1.375	2.402	7.429	R
3	58	1.268	2.424	7.538	R
3	59	1.226	2.424	7.580	R
3	60	1.268	2.339	7.675	R
3	61	1.290	2.190	7.826	R
3	62	1.311	2.126	7.893	R
3	63	1.353	1.977	8.048	R
3	64	1.375	1.849	8.177	R
3	65	1.396	1.764	8.265	R
3	66	1.438	1.679	8.360	R
3	67	1.524	1.509	8.551	R
3	68	1.566	1.360	8.705	R
3	69	1.630	1.232	8.848	R
3	70	1.694	1.083	9.010	R
3	71	1.630	1.615	9.546	R
3	72	1.609	1.658	9.594	R
3	73	1.609	1.700	9.636	R
3	74	1.566	1.722	9.684	R
3	75	1.481	1.679	9.779	R
3	76	1.311	1.615	9.961	R
3	77	1.119	1.700	10.170	R
3	78	1.055	1.743	10.247	R
3	79	0.907	1.743	10.396	R
3	80	0.800	1.743	10.502	R
3	81	0.736	1.679	10.593	R
3	82	0.630	1.594	10.729	R
3	83	0.481	1.488	10.912	R
3	84	0.332	1.360	11.108	R
3	85	0.141	1.190	11.364	R
3	86	0.119	1.168	11.394	R
3	87	0.460	1.551	11.907	R
3	88	0.417	1.764	12.124	R
3	89	0.332	1.870	12.260	R
3	90	0.204	1.934	12.403	R
3	91	0.119	2.019	12.523	R
3	92	0.055	2.105	12.629	R
3	93	-0.030	2.190	12.750	R
3	94	-0.072	2.211	12.797	R
3	95	0.141	1.892	13.181	R
3	96	0.353	1.764	13.429	R
3	97	0.545	1.700	13.631	R
3	98	0.651	1.636	13.755	R
3	99	0.715	1.615	13.822	R
3	100	0.800	1.551	13.929	R
3	101	0.502	1.530	14.227	R
3	102	0.396	1.402	14.393	R
3	103	0.332	1.339	14.484	R
3	104	0.226	1.253	14.620	R
3	105	0.183	1.126	14.755	R
3	106	0.119	1.041	14.861	R
3	107	0.013	0.870	15.062	R
3	108	-0.008	0.828	15.109	R
3	109	-0.094	0.679	15.281	R
3	110	-0.179	0.636	15.376	R
3	111	-0.285	0.594	15.490	R
3	112	-0.391	0.573	15.599	R
3	113	-0.094	0.934	16.068	R
3	114	-0.136	0.977	16.128	R
3	115	-0.030	1.105	16.294	R
3	116	0.034	1.190	16.400	R
3	117	-0.157	1.168	16.593	R
3	118	-0.242	1.190	16.681	R
3	119	-0.413	1.232	16.856	G
3	120	-0.030	1.105	17.260	G
3	121	0.119	1.083	17.410	G
3	122	0.247	1.083	17.538	G
3	123	0.332	1.041	17.633	G
3	124	0.375	0.828	17.850	G
3	125	0.396	0.722	17.959	G
3	126	0.438	0.615	18.073	G
3	127	0.502	0.466	18.235	G
3	128	0.630	0.275	18.465	G
3	129	0.715	0.126	18.637	G
3	130	0.821	-0.023	18.820	G
3	131	0.885	-0.108	18.926	G
3	132	0.992	-0.236	19.093	G
3	133	1.013	-0.278	19.140	G
3	134	1.077	-0.321	19.217	G
3	135	1.141	-0.427	19.341	G
3	136	1.247	-0.513	19.477	G
3	137	1.353	-0.683	19.678	G
3	138	1.460	-0.853	19.879	G
3	139	1.524	-0.959	20.003	G
3	140	1.566	-1.023	20.079	G
3	141	1.630	-1.257	20.322	G
3	142	1.715	-1.364	20.458	G
3	143	1.736	-1.427	20.525	G
3	144	1.779	-1.513	20.621	G
3	145	1.843	-1.704	20.822	G
3	146	1.885	-1.810	20.937	G
3	147	1.928	-2.002	21.133	G
3	148	2.013	-2.172	21.324	G
3	149	2.055	-2.321	21.478	G
3	150	2.055	-2.406	21.564	G
3	151	2.098	-2.534	21.698	G
3	152	2.141	-2.640	21.813	G
3	153	2.268	-2.853	22.061	G
3	154	2.247	-2.959	22.169	G
3	155	2.226	-3.045	22.257	G
3	156	2.204	-3.172	22.386	G
3	157	2.162	-3.279	22.501	G
3	158	2.141	-3.428	22.652	G
3	159	2.119	-3.513	22.739	G
3	160	2.098	-3.725	22.953	G
3	161	2.098	-3.811	23.038	G
3	162	2.077	-3.981	23.210	G
3	163	2.077	-4.108	23.337	G
3	164	2.077	-4.236	23.465	G
3	165	2.098	-4.385	23.616	G
3	166	2.098	-4.513	23.743	G
3	167	2.098	-4.662	23.892	G
3	168	2.077	-4.789	24.022	G
3	169	2.034	-4.917	24.156	G
3	170	1.970	-5.045	24.299	G
3	171	1.928	-5.194	24.454	G
3	172	1.843	-5.406	24.683	G
3	173	1.758	-5.598	24.892	G
3	174	1.694	-5.704	25.017	G
3	175	1.609	-5.747	25.112	G
3	176	1.502	-5.832	25.248	G
3	177	1.375	-5.959	25.428	G
3	178	1.311	-6.066	25.553	G
3	179	1.247	-6.151	25.659	G
3	180	1.183	-6.236	25.765	G
3	181	1.141	-6.385	25.920	G
3	182	1.055	-6.470	26.041	G
3	183	0.992	-6.555	26.147	G
3	184	0.907	-6.683	26.300	G
3	185	0.800	-6.789	26.451	G
3	186	0.694	-6.874	26.587	G
3	187	0.609	-7.002	26.740	G
3	188	0.566	-7.045	26.801	G
3	189	0.524	-7.108	26.877	G
3	190	0.460	-7.151	26.954	G
3	191	0.375	-7.172	27.042	G
3	192	0.183	-7.172	27.233	G
3	193	-0.008	-7.194	27.426	G
3	194	-0.072	-7.194	27.490	G
3	195	-0.179	-7.194	27.596	G
3	196	-0.179	-7.194	27.596	G
3	197	-0.179	-7.194	27.596	G
3	198	-0.051	-7.215	27.726	G
3	199	0.141	-7.215	27.917	G
3	200	0.268	-7.215	28.045	G
3	201	0.417	-7.215	28.194	G
3	202	0.524	-7.215	28.300	G
3	203	0.715	-7.236	28.493	G
3	204	0.843	-7.236	28.620	G
3	205	1.098	-7.236	28.876	G
3	206	1.268	-7.172	29.058	G
3	207	1.438	-7.130	29.233	G
3	208	1.566	-7.108	29.362	G
3	209	1.821	-7.066	29.621	G
3	210	1.949	-7.045	29.751	S
3	211	2.077	-7.002	29.885	S
3	212	2.162	-6.960	29.980	S
3	213	2.332	-6.917	30.156	S
3	214	2.417	-6.896	30.244	S
3	215	2.524	-6.853	30.358	S
3	216	2.609	-6.811	30.453	S
3	217	2.779	-6.768	30.629	S
3	218	2.907	-6.725	30.763	S
3	219	2.992	-6.704	30.851	G
3	220	3.204	-6.640	31.073	G
3	221	3.353	-6.577	31.235	G
3	222	3.587	-6.513	31.478	G
3	223	3.715	-6.406	31.644	G
3	224	3.928	-6.300	31.882	G
3	225	4.013	-6.257	31.977	G
3	226	4.056	-6.215	32.037	G
3	227	4.162	-6.108	32.188	G
3	228	4.204	-6.087	32.235	G
3	229	4.268	-6.045	32.312	G
3	230	4.375	-5.981	32.436	G
3	231	4.524	-5.874	32.619	G
3	232	4.630	-5.832	32.734	G
3	233	4.779	-5.725	32.917	G
3	234	4.907	-5.619	33.083	G
3	235	5.034	-5.491	33.263	G
3	236	5.183	-5.364	33.460	G
3	237	5.290	-5.236	33.626	G
3	238	5.524	-5.045	33.928	G
3	239	5.694	-4.874	34.169	G
3	240	5.843	-4.704	34.395	G
3	241	5.992	-4.576	34.591	G
3	242	6.034	-4.449	34.726	G
3	243	6.077	-4.364	34.821	G
3	244	6.098	-4.236	34.950	G
3	245	6.098	-4.151	35.036	G
3	246	6.077	-4.045	35.144	G
3	247	6.056	-3.959	35.232	G
3	248	6.056	-3.768	35.423	G
3	249	6.077	-3.704	35.491	G
3	250	5.992	-4.257	36.050	G
3	251	5.885	-4.406	36.233	G
3	252	5.800	-4.513	36.370	G
3	253	5.673	-4.640	36.550	G
3	254	5.609	-4.683	36.627	G
3	255	5.502	-4.768	36.763	G
3	256	5.439	-4.832	36.853	G
3	257	5.417	-4.938	36.962	G
3	258	5.375	-5.045	37.076	G
3	259	5.311	-5.151	37.200	G
3	260	5.204	-5.236	37.337	G
3	261	5.098	-5.300	37.461	G
3	262	5.013	-5.342	37.556	G
3	263	4.949	-5.385	37.633	G
3	264	4.843	-5.534	37.816	G
3	265	4.758	-5.640	37.952	G
3	266	4.651	-5.747	38.102	G
3	267	4.524	-5.811	38.245	G
3	268	4.375	-5.896	38.417	G
3	269	4.247	-6.002	38.583	G
3	270	4.141	-6.087	38.719	G
3	271	4.013	-6.194	38.885	G
3	272	3.949	-6.236	38.962	G
3	273	3.758	-6.513	39.298	G
3	274	3.630	-6.534	39.428	G
3	275	3.524	-6.555	39.536	G
3	276	3.417	-6.598	39.651	G
3	277	3.268	-6.662	39.813	G
3	278	3.098	-6.704	39.988	G
3	279	2.970	-6.747	40.123	G
3	280	2.779	-6.789	40.319	S
3	281	2.545	-6.896	40.576	S
3	282	2.438	-6.981	40.712	S
3	283	2.034	-7.023	41.119	S
3	284	1.970	-7.023	41.183	S
3	285	1.779	-7.066	41.379	S
3	286	1.715	-7.066	41.443	S
3	287	1.672	-7.108	41.503	S
3	288	1.524	-7.130	41.653	S
3	289	1.417	-7.130	41.760	S
3	290	1.311	-7.151	41.868	S
3	291	1.141	-7.172	42.040	S
3	292	0.992	-7.194	42.190	S
3	293	0.864	-7.215	42.320	S
3	294	0.715	-7.236	42.470	S
3	295	0.524	-7.236	42.662	S
3	296	0.311	-7.236	42.874	S
3	297	0.141	-7.236	43.045	S
3	298	0.034	-7.215	43.153	S
3	299	-0.221	-7.194	43.409	S
4	0	0.067	1.333	0.000	R
4	1	0.067	1.333	0.000	R
4	2	0.046	1.333	0.021	R
4	3	0.025	1.312	0.051	R
4	4	0.004	1.269	0.099	R
4	5	-0.039	1.248	0.146	R
4	6	-0.103	1.184	0.236	R
4	7	-0.166	1.121	0.326	R
4	8	-0.209	1.121	0.369	R
4	9	-0.251	1.036	0.464	R
4	10	-0.251	0.993	0.506	R
4	11	-0.294	0.930	0.583	R
4	12	-0.400	0.908	0.691	R
4	13	-0.442	0.887	0.739	R
4	14	-0.506	0.887	0.802	R
4	15	-0.548	0.845	0.862	R
4	16	-0.676	0.845	0.990	R
4	17	-0.697	0.845	1.011	R
4	18	-0.548	0.866	1.161	R
4	19	-0.548	0.908	1.204	R
4	20	-0.548	0.930	1.225	R
4	21	-0.548	0.972	1.267	R
4	22	-0.697	1.100	1.463	R
4	23	-0.761	1.206	1.587	R
4	24	-0.846	1.333	1.740	R
4	25	-0.909	1.439	1.864	R
4	26	-0.867	1.333	1.978	R
4	27	-0.846	1.206	2.107	R
4	28	-0.803	1.142	2.184	R
4	29	-0.761	1.100	2.244	R
4	30	-0.697	0.993	2.368	R
4	31	-0.676	0.887	2.476	R
4	32	-0.655	0.824	2.543	R
4	33	-0.655	0.845	2.564	R
4	34	-0.718	0.802	2.641	R
4	35	-0.761	0.760	2.701	R
4	36	-0.888	0.781	2.830	R
4	37	-0.952	0.845	2.920	R
4	38	-0.994	0.972	3.054	R
4	39	-1.079	1.142	3.244	R
4	40	-1.143	1.248	3.368	R
4	41	-1.164	1.269	3.398	R
4	42	-1.228	1.291	3.465	R
4	43	-1.270	1.312	3.513	R
4	44	-1.270	1.312	3.513	R
4	45	-1.270	1.312	3.513	R
4	46	-1.292	1.397	3.600	R
4	47	-1.164	1.333	3.743	R
4	48	-1.122	1.206	3.877	R
4	49	-1.185	1.184	3.944	R
4	50	-1.355	1.206	4.115	R
4	51	-1.483	1.269	4.258	R
4	52	-1.483	1.269	4.258	R
4	53	-1.483	1.269	4.258	R
4	54	-1.483	1.248	4.279	R
4	55	-1.483	1.248	4.279	R
4	56	-1.483	1.248	4.279	R
4	57	-1.504	1.269	4.309	R
4	58	-1.525	1.312	4.356	R
4	59	-1.525	1.312	4.356	R
4	60	-1.546	1.312	4.378	R
4	61	-1.568	1.312	4.399	R
4	62	-1.568	1.312	4.399	R
4	63	-1.589	1.312	4.420	R
4	64	-1.589	1.312	4.420	R
4	65	-1.610	1.312	4.441	R
4	66	-1.631	1.333	4.471	R
4	67	-1.653	1.354	4.501	R
4	68	-1.653	1.376	4.523	R
4	69	-1.695	1.418	4.583	R
4	70	-1.716	1.418	4.604	R
4	71	-1.738	1.418	4.625	R
4	72	-1.780	1.418	4.668	R
4	73	-1.844	1.418	4.731	R
4	74	-1.929	1.439	4.819	R
4	75	-1.950	1.439	4.840	R
4	76	-1.971	1.439	4.861	R
4	77	-2.014	1.418	4.909	R
4	78	-2.035	1.418	4.930	R
4	79	-2.205	1.461	5.105	R
4	80	-2.332	1.482	5.234	R
4	81	-2.438	1.482	5.341	R
4	82	-2.523	1.482	5.425	R
4	83	-2.544	1.482	5.447	R
4	84	-2.544	1.545	5.510	R
4	85	-2.544	1.588	5.553	R
4	86	-2.459	1.652	5.659	R
4	87	-2.459	1.673	5.680	R
4	88	-2.417	1.609	5.757	R
4	89	-2.396	1.545	5.824	R
4	90	-2.290	1.461	5.960	R
4	91	-2.268	1.439	5.990	R
4	92	-2.247	1.461	6.020	R
4	93	-2.226	1.524	6.087	R
4	94	-2.226	1.567	6.130	R
4	95	-2.247	1.609	6.177	R
4	96	-2.290	1.609	6.219	R
4	97	-2.332	1.630	6.267	R
4	98	-2.396	1.652	6.334	R
4	99	-2.396	1.652	6.334	R
4	100	-2.417	1.652	6.355	R
4	101	-2.417	1.630	6.377	R
4	102	-2.396	1.588	6.424	R
4	103	-2.353	1.524	6.501	R
4	104	-2.290	1.482	6.577	R
4	105	-2.247	1.461	6.625	R
4	106	-2.226	1.461	6.646	R
4	107	-2.183	1.461	6.688	R
4	108	-2.183	1.567	6.794	R
4	109	-2.183	1.588	6.816	R
4	110	-2.205	1.588	6.837	R
4	111	-2.205	1.503	6.922	R
4	112	-2.162	1.439	6.998	R
4	113	-2.056	1.418	7.107	R
4	114	-2.035	1.397	7.137	R
4	115	-2.332	1.397	7.434	R
4	116	-2.417	1.397	7.519	R
4	117	-2.502	1.354	7.614	G
4	118	-2.566	1.269	7.720	G
4	119	-2.587	1.121	7.870	G
4	120	-2.587	1.036	7.955	G
4	121	-2.523	0.908	8.098	G
4	122	-2.481	0.760	8.252	G
4	123	-2.459	0.632	8.381	G
4	124	-2.374	0.505	8.534	G
4	125	-2.268	0.378	8.700	G
4	126	-2.141	0.165	8.948	G
4	127	-2.056	0.017	9.119	G
4	128	-2.014	-0.153	9.294	G
4	129	-1.929	-0.281	9.447	G
4	130	-1.822	-0.408	9.613	G
4	131	-1.716	-0.514	9.763	G
4	132	-1.589	-0.620	9.929	G
4	133	-1.440	-0.769	10.139	G
4	134	-1.292	-0.918	10.349	G
4	135	-1.143	-1.024	10.532	G
4	136	-0.931	-1.130	10.769	G
4	137	-0.782	-1.151	10.920	G
4	138	-0.548	-1.194	11.157	G
4	139	-0.485	-1.215	11.224	G
4	140	-0.379	-1.257	11.338	G
4	141	-0.209	-1.300	11.513	G
4	142	0.046	-1.363	11.776	G
4	143	0.258	-1.363	11.988	G
4	144	0.471	-1.363	12.201	G
4	145	0.598	-1.385	12.330	G
4	146	0.810	-1.448	12.552	G
4	147	1.044	-1.491	12.789	G
4	148	1.193	-1.512	12.939	G
4	149	1.405	-1.512	13.151	G
4	150	1.532	-1.470	13.286	G
4	151	1.617	-1.427	13.381	G
4	152	1.766	-1.363	13.542	G
4	153	1.893	-1.342	13.672	G
4	154	2.042	-1.278	13.833	G
4	155	2.169	-1.236	13.968	G
4	156	2.275	-1.194	14.082	G
4	157	2.488	-1.130	14.304	G
4	158	2.594	-1.066	14.427	G
4	159	2.764	-0.960	14.628	G
4	160	2.934	-0.918	14.803	G
4	161	3.103	-0.875	14.978	G
4	162	3.188	-0.769	15.114	G
4	163	3.273	-0.663	15.250	G
4	164	3.401	-0.535	15.430	G
4	165	3.486	-0.429	15.566	G
4	166	3.528	-0.281	15.720	G
4	167	3.549	-0.111	15.892	G
4	168	3.634	0.017	16.045	G
4	169	3.740	0.144	16.211	G
4	170	3.783	0.293	16.365	G
4	171	3.868	0.441	16.536	G
4	172	3.974	0.548	16.686	G
4	173	4.059	0.717	16.876	G
4	174	4.144	0.908	17.085	G
4	175	4.208	0.993	17.192	G
4	176	4.250	1.121	17.326	G
4	177	4.314	1.333	17.548	G
4	178	4.356	1.418	17.643	G
4	179	4.420	1.524	17.766	G
4	180	4.441	1.673	17.916	G
4	181	4.484	1.843	18.092	G
4	182	4.569	1.970	18.245	G
4	183	4.632	2.097	18.387	G
4	184	4.717	2.246	18.558	G
4	185	4.781	2.395	18.720	G
4	186	4.802	2.501	18.828	G
4	187	4.845	2.671	19.003	G
4	188	4.866	2.756	19.091	G
4	189	4.887	2.798	19.138	G
4	190	4.951	2.841	19.215	G
4	191	5.248	2.883	19.515	G
4	192	5.354	2.862	19.623	G
4	193	5.375	3.032	19.795	G
4	194	5.460	3.138	19.931	G
4	195	5.545	3.265	20.084	G
4	196	5.588	3.456	20.279	G
4	197	5.630	3.541	20.374	G
4	198	5.651	3.605	20.442	G
4	199	5.673	3.647	20.489	G
4	200	5.779	3.817	20.689	G
4	201	5.842	4.008	20.891	G
4	202	5.927	4.115	21.027	G
4	203	5.991	4.221	21.151	G
4	204	5.970	4.348	21.280	G
4	205	5.864	4.476	21.445	G
4	206	5.779	4.560	21.566	G
4	207	5.715	4.645	21.672	G
4	208	5.630	4.730	21.792	G
4	209	5.503	4.836	21.958	G
4	210	5.439	4.943	22.081	G
4	211	5.121	5.240	22.517	G
4	212	4.951	5.367	22.729	G
4	213	4.738	5.601	23.045	G
4	214	4.590	5.728	23.241	G
4	215	4.462	5.813	23.394	G
4	216	4.314	5.898	23.565	G
4	217	4.123	6.025	23.795	G
4	218	3.932	6.174	24.037	G
4	219	3.698	6.280	24.293	G
4	220	3.571	6.365	24.447	G
4	221	3.422	6.429	24.608	G
4	222	2.934	6.599	25.125	G
4	223	2.721	6.726	25.373	G
4	224	2.615	6.769	25.487	G
4	225	2.488	6.811	25.622	G
4	226	2.318	6.875	25.803	G
4	227	2.212	6.938	25.927	G
4	228	2.084	6.981	26.061	G
4	229	2.021	6.981	26.125	G
4	230	1.893	6.981	26.252	G
4	231	1.745	7.023	26.407	G
4	232	1.702	7.045	26.454	G
4	233	1.596	7.045	26.560	G
4	234	1.554	7.066	26.608	G
4	235	1.511	7.066	26.650	G
4	236	1.384	7.108	26.785	G
4	237	1.299	7.130	26.872	G
4	238	1.193	7.130	26.978	G
4	239	1.193	7.130	26.978	G
4	240	1.065	7.130	27.106	G
4	241	0.938	7.130	27.233	G
4	242	0.938	7.130	27.233	G
4	243	0.874	7.130	27.297	G
4	244	0.832	7.130	27.339	G
4	245	0.704	7.172	27.474	G
4	246	0.598	7.193	27.582	G
4	247	0.492	7.214	27.690	G
4	248	0.322	7.257	27.865	G
4	249	0.195	7.236	27.994	G
4	250	0.088	7.236	28.100	G
4	251	0.088	7.214	28.122	G
4	252	-0.124	7.214	28.334	G
4	253	-0.251	7.214	28.461	G
4	254	-0.527	7.193	28.738	G
4	255	-0.697	7.172	28.909	G
4	256	-0.803	7.151	29.018	G
4	257	-0.952	7.130	29.168	G
4	258	-1.101	7.108	29.318	G
4	259	-1.270	7.066	29.493	G
4	260	-1.546	6.938	29.797	G
4	261	-1.674	6.896	29.931	G
4	262	-1.844	6.854	30.106	G
4	263	-1.907	6.832	30.174	G
4	264	-2.035	6.790	30.308	G
4	265	-2.226	6.705	30.517	G
4	266	-2.438	6.684	30.730	G
4	267	-2.587	6.620	30.892	G
4	268	-2.651	6.578	30.969	G
4	269	-2.714	6.514	31.059	G
4	270	-2.778	6.471	31.135	G
4	271	-2.905	6.429	31.270	G
4	272	-3.075	6.365	31.451	G
4	273	-3.181	6.259	31.601	G
4	274	-3.287	6.195	31.725	G
4	275	-3.436	6.068	31.921	G
4	276	-3.563	5.983	32.074	G
4	277	-3.691	5.898	32.227	G
4	278	-3.861	5.813	32.417	G
4	279	-4.094	5.707	32.673	G
4	280	-4.200	5.622	32.809	G
4	281	-4.307	5.473	32.992	G
4	282	-4.370	5.304	33.173	G
4	283	-4.370	5.155	33.322	G
4	284	-4.392	5.049	33.430	G
4	285	-4.413	4.964	33.518	G
4	286	-4.413	4.900	33.581	G
4	287	-4.349	4.836	33.672	G
4	288	-4.307	4.794	33.732	G
4	289	-4.222	4.730	33.838	G
4	290	-4.009	4.688	34.054	G
4	291	-3.882	4.688	34.182	G
4	292	-3.691	4.688	34.373	G
4	293	-3.500	4.645	34.569	G
4	294	-3.372	4.624	34.698	G
4	295	-3.224	4.518	34.880	G
4	296	-3.054	4.412	35.081	G
4	297	-2.969	4.327	35.201	G
4	298	-2.863	4.284	35.315	G
4	299	-2.693	4.221	35.496	G
5	0	-0.514	1.578	0.000	R
5	1	-0.578	1.620	0.076	R
5	2	-0.599	1.641	0.106	R
5	3	-0.663	1.663	0.173	R
5	4	-0.726	1.684	0.240	R
5	5	-0.726	1.684	0.240	R
5	6	-0.684	1.536	0.395	R
5	7	-0.663	1.493	0.442	R
5	8	-0.620	1.451	0.502	R
5	9	-0.620	1.472	0.523	R
5	10	-0.535	1.514	0.618	R
5	11	-0.535	1.536	0.639	R
5	12	-0.493	1.536	0.681	R
5	13	-0.408	1.472	0.787	R
5	14	-0.302	1.387	0.923	R
5	15	-0.196	1.345	1.037	R
5	16	-0.154	1.408	1.114	R
5	17	-0.154	1.430	1.135	R
5	18	-0.069	1.536	1.270	R
5	19	0.015	1.620	1.390	R
5	20	0.015	1.620	1.390	R
5	21	-0.048	1.451	1.571	R
5	22	-0.133	1.239	1.799	R
5	23	-0.260	1.197	1.933	R
5	24	-0.366	1.197	2.039	R
5	25	-0.493	1.239	2.173	R
5	26	-0.620	1.260	2.302	R
5	27	-0.768	1.260	2.451	R
5	28	-0.896	1.281	2.579	R
5	29	-0.790	1.387	2.729	R
5	30	-0.663	1.430	2.863	R
5	31	-0.535	1.430	2.990	R
5	32	-0.472	1.451	3.057	R
5	33	-0.408	1.493	3.134	R
5	34	-0.281	1.536	3.268	R
5	35	-0.239	1.557	3.315	R
5	36	-0.239	1.451	3.421	R
5	37	-0.260	1.387	3.488	R
5	38	-0.281	1.324	3.555	R
5	39	-0.302	1.239	3.643	R
5	40	-0.345	1.175	3.719	R
5	41	-0.387	1.154	3.766	R
5	42	-0.493	1.218	3.890	R
5	43	-0.599	1.281	4.013	R
5	44	-0.726	1.345	4.156	R
5	45	-0.832	1.387	4.270	R
5	46	-0.896	1.408	4.337	R
5	47	-0.980	1.472	4.443	R
5	48	-0.832	1.514	4.597	R
5	49	-0.641	1.557	4.792	R
5	50	-0.620	1.578	4.822	R
5	51	-0.790	1.641	5.003	R
5	52	-0.874	1.705	5.109	R
5	53	-0.938	1.747	5.185	R
5	54	-1.002	1.832	5.291	R
5	55	-0.938	1.684	5.453	R
5	56	-0.832	1.599	5.588	R
5	57	-0.790	1.578	5.636	R
5	58	-0.726	1.599	5.703	R
5	59	-0.599	1.578	5.832	R
5	60	-0.451	1.514	5.993	R
5	61	-0.260	1.430	6.202	R
5	62	-0.112	1.366	6.363	R
5	63	-0.048	1.302	6.453	R
5	64	-0.027	1.154	6.603	R
5	65	-0.006	1.027	6.732	R
5	66	0.058	0.858	6.913	R
5	67	0.121	0.667	7.114	R
5	68	0.121	0.434	7.347	R
5	69	0.143	0.264	7.518	R
5	70	0.143	0.243	7.539	R
5	71	0.143	0.180	7.602	R
5	72	0.143	0.052	7.729	R
5	73	0.100	-0.138	7.925	R
5	74	0.037	-0.223	8.031	R
5	75	-0.048	-0.308	8.151	R
5	76	-0.175	-0.477	8.363	R
5	77	-0.196	-0.520	8.410	R
5	78	-0.175	-0.562	8.457	R
5	79	-0.133	-0.626	8.534	R
5	80	-0.112	-0.753	8.663	R
5	81	-0.133	-0.308	9.108	R
5	82	-0.112	-0.244	9.175	R
5	83	-0.069	-0.202	9.235	R
5	84	-0.069	-0.096	9.341	R
5	85	-0.112	-0.011	9.436	R
5	86	0.015	0.116	9.615	G
5	87	0.100	0.180	9.721	G
5	88	0.227	0.349	9.933	G
5	89	0.249	0.476	10.062	G
5	90	0.249	0.624	10.210	G
5	91	0.185	0.921	10.514	G
5	92	0.143	1.027	10.628	G
5	93	0.079	1.175	10.789	G
5	94	-0.048	1.302	10.969	G
5	95	-0.175	1.387	11.122	G
5	96	-0.281	1.493	11.272	G
5	97	-0.429	1.599	11.454	G
5	98	-0.641	1.684	11.682	G
5	99	-0.832	1.747	11.883	G
5	100	-1.002	1.811	12.064	G
5	101	-1.150	1.875	12.225	G
5	102	-1.277	1.811	12.368	G
5	103	-1.319	1.769	12.428	G
5	104	-1.447	1.705	12.570	G
5	105	-1.362	1.853	12.740	G
5	106	-1.404	2.023	12.915	G
5	107	-1.489	2.129	13.051	G
5	108	-1.552	2.192	13.141	G
5	109	-1.701	2.553	13.530	G
5	110	-1.404	2.129	14.048	G
5	111	-1.171	1.896	14.377	G
5	112	-1.086	1.875	14.465	G
5	113	-0.959	1.938	14.607	G
5	114	-0.811	1.853	14.777	G
5	115	-0.557	1.726	15.062	G
5	116	-0.451	1.705	15.170	G
5	117	-0.239	1.663	15.386	G
5	118	-0.048	1.663	15.577	G
5	119	0.079	1.663	15.704	G
5	120	0.270	1.620	15.899	G
5	121	0.418	1.620	16.047	G
5	122	0.609	1.641	16.239	G
5	123	0.778	1.705	16.420	G
5	124	0.969	1.769	16.621	G
5	125	1.054	1.832	16.727	G
5	126	1.138	1.853	16.815	G
5	127	1.287	1.896	16.969	G
5	128	1.393	2.002	17.119	G
5	129	1.689	2.171	17.460	G
5	130	1.880	2.319	17.702	G
5	131	2.007	2.383	17.844	G
5	132	2.071	2.425	17.920	G
5	133	2.261	2.637	18.205	G
5	134	2.155	2.256	18.601	G
5	135	2.155	2.235	18.622	G
5	136	2.134	2.044	18.814	G
5	137	2.049	1.832	19.042	G
5	138	2.071	1.663	19.213	G
5	139	2.113	1.557	19.327	G
5	140	2.177	1.387	19.508	G
5	141	2.240	1.239	19.670	G
5	142	2.325	1.112	19.823	G
5	143	2.431	0.921	20.041	G
5	144	2.473	0.815	20.155	G
5	145	2.558	0.688	20.308	G
5	146	2.600	0.624	20.384	G
5	147	2.198	1.006	20.939	G
5	148	2.071	1.091	21.091	G
5	149	1.965	1.175	21.227	G
5	150	1.774	1.430	21.545	G
5	151	1.753	1.472	21.592	G
5	152	1.626	1.663	21.821	G
5	153	1.520	1.747	21.957	G
5	154	1.414	1.832	22.093	G
5	155	1.223	1.790	22.288	G
5	156	1.096	1.747	22.422	G
5	157	0.863	1.684	22.664	G
5	158	0.630	1.663	22.898	G
5	159	0.503	1.620	23.032	G
5	160	0.333	1.557	23.213	G
5	161	0.206	1.536	23.342	G
5	162	0.100	1.493	23.456	G
5	163	-0.027	1.472	23.585	G
5	164	-0.196	1.366	23.784	G
5	165	-0.302	1.345	23.892	G
5	166	-0.514	1.281	24.114	G
5	167	-0.620	1.154	24.279	G
5	168	-0.705	1.048	24.415	G
5	169	-0.917	0.921	24.662	G
5	170	-1.129	0.815	24.899	G
5	171	-1.256	0.730	25.052	G
5	172	-1.383	0.646	25.204	G
5	173	-1.510	0.497	25.400	G
5	174	-1.637	0.413	25.553	G
5	175	-1.743	0.180	25.809	G
5	176	-1.743	-0.011	25.999	G
5	177	-1.764	-0.202	26.191	G
5	178	-1.764	-0.308	26.297	G
5	179	-1.764	-0.456	26.445	G
5	180	-1.722	-0.626	26.620	G
5	181	-1.722	-0.816	26.811	G
5	182	-1.701	-0.986	26.982	G
5	183	-1.743	-1.155	27.156	G
5	184	-1.786	-1.261	27.270	G
5	185	-1.849	-1.410	27.432	G
5	186	-1.934	-1.494	27.552	G
5	187	-1.976	-1.621	27.686	G
5	188	-2.019	-1.770	27.840	G
5	189	-2.082	-1.918	28.001	G
5	190	-2.125	-2.024	28.115	G
5	191	-2.209	-2.236	28.344	G
5	192	-2.252	-2.448	28.560	G
5	193	-2.315	-2.660	28.781	G
5	194	-2.315	-2.808	28.929	G
5	195	-2.315	-2.977	29.099	G
5	196	-2.294	-3.168	29.290	G
5	197	-2.294	-3.274	29.396	G
5	198	-2.315	-3.422	29.546	G
5	199	-2.336	-3.571	29.696	G
5	200	-2.379	-3.698	29.830	G
5	201	-2.379	-3.867	30.000	G
5	202	-2.358	-4.122	30.255	G
5	203	-2.230	-4.397	30.558	G
5	204	-2.188	-4.545	30.712	G
5	205	-2.167	-4.672	30.841	G
5	206	-2.146	-4.842	31.012	G
5	207	-2.082	-4.948	31.136	G
5	208	-1.976	-5.160	31.372	G
5	209	-1.913	-5.308	31.534	G
5	210	-1.849	-5.478	31.715	G
5	211	-1.764	-5.668	31.924	G
5	212	-1.722	-5.774	32.038	G
5	213	-1.701	-5.880	32.146	G
5	214	-1.637	-5.986	32.269	G
5	215	-1.531	-6.134	32.451	G
5	216	-1.468	-6.304	32.632	G
5	217	-1.362	-6.473	32.832	G
5	218	-1.256	-6.622	33.015	G
5	219	-1.171	-6.707	33.134	G
5	220	-1.129	-6.770	33.211	G
5	221	-1.002	-6.834	33.353	G
5	222	-0.811	-6.940	33.571	G
5	223	-0.620	-6.982	33.766	G
5	224	-0.451	-7.046	33.948	G
5	225	-0.260	-7.088	34.143	G
5	226	-0.090	-7.130	34.318	G
5	227	0.100	-7.151	34.509	G
5	228	0.312	-7.173	34.722	G
5	229	0.545	-7.130	34.959	G
5	230	0.715	-7.109	35.130	G
5	231	0.863	-7.088	35.280	G
5	232	1.011	-7.046	35.434	G
5	233	1.223	-7.024	35.647	G
5	234	1.350	-7.024	35.774	G
5	235	1.583	-7.003	36.008	G
5	236	1.732	-6.876	36.204	G
5	237	1.838	-6.791	36.339	G
5	238	1.922	-6.707	36.459	G
5	239	1.965	-6.664	36.519	G
5	240	2.134	-6.601	36.700	G
5	241	2.388	-6.537	36.962	G
5	242	2.558	-6.452	37.152	G
5	243	2.749	-6.431	37.344	G
5	244	3.003	-6.410	37.599	S
5	245	3.151	-6.368	37.753	S
5	246	3.257	-6.304	37.876	S
5	247	3.342	-6.198	38.012	S
5	248	3.511	-6.092	38.212	S
5	249	3.681	-6.007	38.402	S
5	250	3.766	-5.923	38.521	S
5	251	3.829	-5.838	38.627	S
5	252	4.020	-5.774	38.828	S
5	253	4.211	-5.711	39.029	S
5	254	4.380	-5.562	39.255	S
5	255	4.507	-5.435	39.434	S
5	256	4.656	-5.308	39.630	S
5	257	4.804	-5.181	39.825	S
5	258	4.931	-5.075	39.991	S
5	259	5.058	-4.948	40.170	S
5	260	5.122	-4.884	40.260	S
5	261	5.206	-4.778	40.396	S
5	262	5.291	-4.694	40.516	S
5	263	5.334	-4.567	40.650	S
5	264	5.397	-4.418	40.811	S
5	265	5.482	-4.291	40.964	S
5	266	5.545	-4.122	41.145	S
5	267	5.545	-3.973	41.293	S
5	268	5.545	-3.889	41.378	S
5	269	5.524	-3.698	41.570	S
5	270	5.503	-3.465	41.804	S
5	271	5.503	-3.295	41.973	S
5	272	5.440	-2.850	42.423	S
5	273	5.418	-2.850	42.444	S
5	274	5.312	-2.766	42.580	S
5	275	5.206	-2.681	42.715	S
5	276	5.122	-2.554	42.868	S
5	277	4.973	-2.405	43.078	S
5	278	4.910	-2.321	43.184	S
5	279	4.804	-2.215	43.334	S
5	280	4.698	-2.088	43.499	S
5	281	4.507	-1.960	43.728	S
5	282	4.274	-1.791	44.016	S
5	283	4.126	-1.770	44.166	S
5	284	3.999	-1.706	44.308	S
5	285	3.872	-1.664	44.442	S
5	286	3.766	-1.643	44.550	S
5	287	3.511	-1.621	44.806	S
5	288	3.342	-1.579	44.980	S
5	289	3.236	-1.579	45.086	S
5	290	3.003	-1.579	45.319	S
5	291	2.812	-1.579	45.510	S
5	292	2.706	-1.600	45.618	S
5	293	2.537	-1.600	45.788	S
5	294	2.410	-1.600	45.915	S
5	295	2.283	-1.621	46.044	S
5	296	2.071	-1.664	46.260	S
5	297	1.901	-1.706	46.434	S
5	298	1.710	-1.770	46.635	S
5	299	1.499	-1.918	46.894	S
6	0	0.631	0.233	0.000	R
6	1	0.610	0.297	0.067	R
6	2	0.610	0.297	0.067	R
6	3	0.652	0.318	0.114	R
6	4	0.652	0.318	0.114	R
6	5	0.652	0.318	0.114	R
6	6	0.652	0.318	0.114	R
6	7	0.589	0.381	0.204	R
6	8	0.610	0.402	0.234	R
6	9	0.652	0.318	0.328	R
6	10	0.652	0.276	0.371	R
6	11	0.610	0.212	0.447	R
6	12	0.568	0.170	0.507	R
6	13	0.589	0.170	0.528	R
6	14	0.695	0.170	0.633	R
6	15	0.695	0.170	0.633	R
6	16	0.652	0.254	0.728	R
6	17	0.652	0.318	0.791	R
6	18	0.610	0.339	0.839	R
6	19	0.631	0.254	0.926	R
6	20	0.631	0.170	1.010	R
6	21	0.610	0.064	1.118	R
6	22	0.610	-0.063	1.245	R
6	23	0.610	-0.126	1.309	R
6	24	0.610	-0.253	1.435	R
6	25	0.504	-0.295	1.549	R
6	26	0.377	-0.232	1.691	R
6	27	0.356	-0.063	1.862	R
6	28	0.229	0.128	2.090	R
6	29	0.293	-0.063	2.291	R
6	30	0.293	-0.063	2.291	R
6	31	0.208	-0.105	2.385	R
6	32	0.145	-0.126	2.452	R
6	33	0.103	-0.211	2.547	R
6	34	0.103	-0.253	2.589	R
6	35	0.293	-0.020	2.890	R
6	36	0.356	0.043	2.979	R
6	37	0.504	0.170	3.174	R
6	38	0.547	0.254	3.269	R
6	39	0.610	0.276	3.336	R
6	40	0.716	0.212	3.459	R
6	41	0.779	0.149	3.549	R
6	42	0.737	0.170	3.596	R
6	43	0.716	0.233	3.663	R
6	44	0.652	0.276	3.739	R
6	45	0.504	0.149	3.934	R
6	46	0.504	0.001	4.082	R
6	47	0.462	-0.126	4.216	R
6	48	0.483	-0.211	4.303	R
6	49	0.547	-0.359	4.464	R
6	50	0.335	-0.338	4.676	R
6	51	0.251	-0.295	4.771	R
6	52	0.166	-0.168	4.923	R
6	53	0.335	0.170	5.302	R
6	54	0.335	0.233	5.365	R
6	55	0.314	0.381	5.515	R
6	56	0.272	0.529	5.669	R
6	57	0.272	0.614	5.753	R
6	58	0.272	0.720	5.859	R
6	59	0.166	0.741	5.967	R
6	60	0.081	0.741	6.051	R
6	61	0.081	0.741	6.051	R
6	62	-0.067	0.910	6.276	R
6	63	-0.257	1.016	6.494	R
6	64	-0.278	1.016	6.515	R
6	65	-0.193	1.058	6.609	R
6	66	-0.130	1.142	6.715	R
6	67	-0.088	0.973	6.889	R
6	68	0.018	0.889	7.025	R
6	69	0.103	0.846	7.119	R
6	70	0.208	0.846	7.225	R
6	71	0.293	0.846	7.310	R
6	72	0.314	0.846	7.331	R
6	73	0.356	0.910	7.407	R
6	74	0.462	0.952	7.521	R
6	75	0.610	0.868	7.691	R
6	76	0.927	0.783	8.020	R
6	77	1.075	0.783	8.168	R
6	78	1.054	0.698	8.255	R
6	79	1.033	0.677	8.285	R
6	80	1.054	0.635	8.332	R
6	81	1.160	0.572	8.455	R
6	82	1.223	0.677	8.579	R
6	83	1.350	0.762	8.731	R
6	84	1.498	0.868	8.913	R
6	85	1.583	0.973	9.048	R
6	86	1.794	1.100	9.295	R
6	87	1.984	1.142	9.490	R
6	88	2.069	1.164	9.577	R
6	89	1.562	1.269	10.095	R
6	90	1.371	1.164	10.313	R
6	91	1.181	1.058	10.531	R
6	92	1.244	1.164	10.654	R
6	93	1.329	1.248	10.774	R
6	94	1.329	1.290	10.816	R
6	95	1.371	1.058	11.052	R
6	96	1.392	0.783	11.328	R
6	97	1.181	0.698	11.556	R
6	98	1.096	0.635	11.661	R
6	99	1.033	0.529	11.785	R
6	100	0.927	0.466	11.908	R
6	101	0.822	0.360	12.057	R
6	102	0.716	0.170	12.275	R
6	103	0.589	-0.063	12.540	R
6	104	0.547	-0.190	12.674	R
6	105	0.462	-0.253	12.779	R
6	106	0.420	-0.274	12.827	R
6	107	0.314	-0.380	12.976	R
6	108	0.208	-0.401	13.084	G
6	109	0.081	-0.528	13.263	G
6	110	0.060	-0.697	13.434	G
6	111	0.039	-0.845	13.583	G
6	112	0.018	-0.908	13.650	G
6	113	-0.003	-1.035	13.779	G
6	114	-0.003	-1.268	14.011	G
6	115	-0.003	-1.500	14.244	G
6	116	-0.130	-1.564	14.386	G
6	117	-0.067	-1.648	14.492	G
6	118	-0.024	-1.754	14.605	G
6	119	-0.024	-1.775	14.627	G
6	120	-0.024	-1.881	14.732	G
6	121	-0.024	-2.177	15.028	G
6	122	0.060	-2.388	15.256	G
6	123	0.081	-2.473	15.343	G
6	124	0.166	-2.621	15.514	G
6	125	0.272	-2.727	15.663	G
6	126	0.356	-2.832	15.799	G
6	127	0.483	-2.980	15.994	G
6	128	0.547	-3.086	16.117	G
6	129	0.589	-3.192	16.231	G
6	130	0.631	-3.255	16.307	G
6	131	0.716	-3.340	16.427	G
6	132	0.779	-3.403	16.516	G
6	133	0.927	-3.530	16.711	G
6	134	1.075	-3.636	16.893	G
6	135	1.160	-3.742	17.028	G
6	136	1.266	-3.890	17.210	G
6	137	1.371	-3.911	17.318	G
6	138	1.562	-3.932	17.510	G
6	139	1.688	-3.911	17.638	G
6	140	1.879	-3.826	17.846	G
6	141	1.921	-3.805	17.894	G
6	142	1.942	-3.657	18.043	G
6	143	2.027	-3.509	18.214	G
6	144	2.069	-3.657	18.368	G
6	145	2.048	-3.826	18.538	G
6	146	1.984	-3.932	18.661	G
6	147	1.984	-4.016	18.746	G
6	148	2.027	-4.164	18.900	G
6	149	2.175	-4.270	19.082	G
6	150	2.238	-4.291	19.149	G
6	151	2.344	-4.376	19.284	G
6	152	2.513	-4.503	19.495	G
6	153	2.598	-4.672	19.685	G
6	154	2.640	-4.757	19.779	G
6	155	2.724	-4.862	19.914	G
6	156	2.746	-4.947	20.002	G
6	157	2.809	-5.116	20.182	G
6	158	2.872	-5.349	20.423	G
6	159	2.915	-5.518	20.598	G
6	160	2.915	-5.666	20.746	G
6	161	2.894	-5.750	20.833	G
6	162	2.872	-5.877	20.961	G
6	163	2.872	-6.046	21.131	G
6	164	2.894	-6.173	21.259	G
6	165	2.936	-6.279	21.373	G
6	166	2.936	-6.363	21.458	G
6	167	2.978	-6.469	21.572	G
6	168	2.978	-6.511	21.614	G
6	169	2.999	-6.533	21.644	G
6	170	2.999	-6.575	21.686	G
6	171	2.999	-6.575	21.686	G
6	172	3.126	-6.596	21.815	G
6	173	3.084	-6.617	21.862	S
6	174	2.915	-6.681	22.043	S
6	175	2.809	-6.786	22.192	S
6	176	2.746	-6.829	22.268	S
6	177	2.682	-6.871	22.345	S
6	178	2.598	-6.892	22.432	S
6	179	2.640	-6.892	22.474	S
6	180	2.703	-6.871	22.541	S
6	181	2.682	-6.871	22.562	S
6	182	2.640	-6.892	22.609	S
6	183	2.555	-6.892	22.694	S
6	184	2.450	-6.892	22.800	S
6	185	2.344	-6.955	22.923	S
6	186	2.238	-6.955	23.029	S
6	187	2.006	-6.998	23.265	S
6	188	1.879	-7.040	23.399	S
6	189	1.815	-7.061	23.466	S
6	190	1.879	-7.061	23.529	S
6	191	1.921	-7.061	23.571	S
6	192	2.027	-7.082	23.679	S
6	193	2.111	-7.040	23.774	S
6	194	2.259	-6.955	23.944	S
6	195	2.259	-6.955	23.944	S
6	196	2.344	-6.850	24.079	S
6	197	2.365	-6.807	24.127	S
6	198	2.428	-6.744	24.216	S
6	199	2.450	-6.723	24.246	S
6	200	2.492	-6.702	24.294	S
6	201	2.492	-6.744	24.336	S
6	202	2.471	-6.765	24.366	S
6	203	2.619	-6.744	24.515	S
6	204	2.767	-6.723	24.665	S
6	205	2.978	-6.681	24.880	S
6	206	3.190	-6.575	25.117	S
6	207	3.274	-6.554	25.204	S
6	208	3.443	-6.385	25.443	S
6	209	3.591	-6.321	25.604	S
6	210	3.782	-6.237	25.812	S
6	211	3.887	-6.152	25.948	S
6	212	4.120	-6.110	26.184	S
6	213	4.183	-6.046	26.274	S
6	214	4.310	-5.941	26.439	S
6	215	4.437	-5.856	26.592	S
6	216	4.564	-5.750	26.757	S
6	217	4.712	-5.645	26.939	S
6	218	4.775	-5.560	27.044	S
6	219	4.902	-5.412	27.239	S
6	220	4.944	-5.306	27.353	S
6	221	5.008	-5.158	27.514	S
6	222	5.135	-5.031	27.694	S
6	223	5.283	-4.905	27.888	S
6	224	5.452	-4.778	28.100	S
6	225	5.515	-4.693	28.206	S
6	226	5.558	-4.587	28.319	S
6	227	5.621	-4.461	28.461	S
6	228	5.706	-4.334	28.614	S
6	229	5.727	-4.143	28.805	S
6	230	5.727	-4.059	28.890	S
6	231	5.748	-3.953	28.998	S
6	232	5.748	-3.805	29.146	S
6	233	5.706	-3.657	29.300	S
6	234	5.600	-3.488	29.499	S
6	235	5.536	-3.361	29.641	S
6	236	5.431	-3.255	29.790	S
6	237	5.262	-3.150	29.990	S
6	238	5.114	-3.086	30.151	S
6	239	5.029	-3.044	30.245	S
6	240	4.923	-3.023	30.353	S
6	241	4.733	-2.959	30.554	S
6	242	4.585	-2.938	30.703	S
6	243	4.437	-2.938	30.851	S
6	244	4.331	-2.938	30.957	S
6	245	4.226	-3.002	31.080	S
6	246	4.099	-3.065	31.222	S
6	247	3.845	-3.128	31.484	S
6	248	3.760	-3.086	31.578	S
6	249	3.655	-3.044	31.692	S
6	250	3.486	-2.959	31.881	S
6	251	3.380	-2.896	32.004	S
6	252	3.253	-2.832	32.146	S
6	253	3.105	-2.727	32.328	S
6	254	3.042	-2.706	32.395	S
6	255	2.978	-2.663	32.471	S
6	256	2.809	-2.600	32.652	S
6	257	2.661	-2.600	32.800	S
6	258	2.576	-2.600	32.885	S
6	259	2.450	-2.642	33.018	S
6	260	2.302	-2.663	33.168	S
6	261	2.175	-2.684	33.296	S
6	262	2.027	-2.748	33.457	S
6	263	1.879	-2.811	33.618	S
6	264	1.688	-2.959	33.859	S
6	265	1.519	-3.086	34.071	S
6	266	1.414	-3.213	34.236	S
6	267	1.308	-3.276	34.359	S
6	268	1.266	-3.340	34.436	S
6	269	1.223	-3.403	34.512	S
6	270	1.160	-3.488	34.618	S
6	271	1.096	-3.594	34.741	S
6	272	0.991	-3.953	35.115	S
6	273	0.970	-4.164	35.328	S
6	274	0.970	-4.291	35.455	S
6	275	0.927	-4.461	35.629	S
6	276	0.885	-4.651	35.824	S
6	277	0.864	-4.799	35.974	S
6	278	0.843	-4.926	36.102	S
6	279	0.800	-5.095	36.277	S
6	280	0.779	-5.285	36.468	S
6	281	0.758	-5.433	36.618	S
6	282	0.737	-5.666	36.851	S
6	283	0.737	-5.793	36.978	S
6	284	0.737	-5.898	37.084	S
6	285	0.737	-5.962	37.147	S
6	286	0.737	-6.110	37.295	S
6	287	0.716	-6.279	37.466	S
6	288	0.716	-6.406	37.592	S
6	289	0.716	-6.533	37.719	S
6	290	0.737	-6.681	37.869	S
6	291	0.779	-6.765	37.963	S
6	292	0.843	-6.829	38.053	S
6	293	1.096	-6.892	38.315	S
6	294	1.202	-6.934	38.428	S
6	295	1.456	-6.998	38.690	S
6	296	1.625	-7.019	38.860	S
6	297	1.731	-6.977	38.974	S
6	298	1.858	-6.955	39.103	S
6	299	2.048	-6.892	39.303	S
7	0	-1.522	1.941	0.000	R
7	1	-1.586	1.984	0.077	R
7	2	-1.586	1.984	0.077	R
7	3	-1.565	2.005	0.107	R
7	4	-1.565	2.005	0.107	R
7	5	-1.565	2.005	0.107	R
7	6	-1.565	2.048	0.150	R
7	7	-1.565	2.048	0.150	R
7	8	-1.480	1.941	0.286	R
7	9	-1.544	2.005	0.377	R
7	10	-1.586	2.048	0.437	R
7	11	-1.586	2.090	0.480	R
7	12	-1.586	2.133	0.522	R
7	13	-1.565	2.197	0.590	R
7	14	-1.544	2.282	0.678	R
7	15	-1.501	2.325	0.738	R
7	16	-1.458	2.304	0.786	R
7	17	-1.544	2.282	0.874	R
7	18	-1.629	2.346	0.980	R
7	19	-1.650	2.304	1.028	R
7	20	-1.672	2.261	1.075	R
7	21	-1.736	2.197	1.166	R
7	22	-1.778	2.069	1.301	R
7	23	-1.821	1.984	1.396	R
7	24	-1.863	1.941	1.456	R
7	25	-1.949	1.877	1.563	R
7	26	-1.991	1.856	1.611	R
7	27	-1.970	1.792	1.678	R
7	28	-1.842	1.749	1.813	R
7	29	-1.757	1.770	1.901	R
7	30	-1.714	1.877	2.016	R
7	31	-1.629	1.984	2.152	R
7	32	-1.565	2.069	2.259	R
7	33	-1.501	2.133	2.349	R
7	34	-1.416	2.240	2.486	R
7	35	-1.373	2.304	2.563	R
7	36	-1.266	2.325	2.671	R
7	37	-1.480	2.176	2.932	R
7	38	-1.608	2.176	3.060	R
7	39	-1.714	2.218	3.175	R
7	40	-1.863	2.346	3.371	R
7	41	-1.970	2.453	3.522	R
7	42	-2.055	2.495	3.617	R
7	43	-1.991	2.346	3.780	R
7	44	-1.970	2.197	3.930	R
7	45	-1.970	2.154	3.973	R
7	46	-1.970	1.834	4.293	R
7	47	-1.927	1.707	4.428	R
7	48	-1.927	1.579	4.556	R
7	49	-1.949	1.451	4.685	R
7	50	-1.970	1.301	4.836	R
7	51	-1.970	1.579	5.113	R
7	52	-1.970	1.685	5.220	R
7	53	-1.949	1.834	5.371	R
7	54	-1.821	1.941	5.537	R
7	55	-1.693	2.026	5.691	R
7	56	-1.586	2.154	5.857	R
7	57	-1.416	2.240	6.048	R
7	58	-1.224	2.304	6.250	R
7	59	-1.117	2.346	6.365	R
7	60	-1.053	2.410	6.456	R
7	61	-0.989	2.517	6.580	R
7	62	-0.947	2.602	6.675	R
7	63	-0.947	2.751	6.825	R
7	64	-0.947	2.922	6.995	R
7	65	-0.947	3.092	7.166	R
7	66	-0.925	2.794	7.465	R
7	67	-0.904	2.687	7.574	R
7	68	-0.904	2.687	7.574	R
7	69	-0.968	2.581	7.698	R
7	70	-1.032	2.517	7.789	R
7	71	-1.075	2.495	7.836	R
7	72	-1.202	2.389	8.003	R
7	73	-1.416	2.261	8.252	R
7	74	-1.565	2.154	8.435	R
7	75	-1.650	2.005	8.607	R
7	76	-1.736	1.920	8.727	R
7	77	-1.906	1.834	8.918	R
7	78	-2.077	1.749	9.109	R
7	79	-2.183	1.643	9.260	R
7	80	-2.439	1.536	9.537	R
7	81	-2.397	1.643	9.652	R
7	82	-2.311	1.685	9.747	R
7	83	-2.247	1.728	9.824	R
7	84	-2.098	1.728	9.973	R
7	85	-1.927	1.728	10.144	R
7	86	-1.863	1.770	10.221	R
7	87	-1.714	1.707	10.383	R
7	88	-1.736	1.813	10.492	R
7	89	-1.714	1.877	10.559	R
7	90	-1.693	2.048	10.731	R
7	91	-1.586	2.197	10.914	G
7	92	-1.458	2.346	11.111	G
7	93	-1.394	2.474	11.254	G
7	94	-1.373	2.581	11.363	G
7	95	-1.330	2.751	11.539	G
7	96	-1.288	2.922	11.714	G
7	97	-1.245	3.114	11.911	G
7	98	-1.224	3.220	12.020	G
7	99	-1.224	3.370	12.169	G
7	100	-1.245	3.007	12.532	G
7	101	-1.202	2.943	12.609	G
7	102	-1.117	2.901	12.704	G
7	103	-0.968	2.879	12.855	G
7	104	-0.840	2.794	13.009	G
7	105	-1.224	2.581	13.448	G
7	106	-1.245	2.453	13.578	G
7	107	-1.245	2.282	13.748	G
7	108	-1.224	2.197	13.836	G
7	109	-1.202	2.048	13.987	G
7	110	-1.224	1.856	14.180	G
7	111	-1.266	1.664	14.377	G
7	112	-1.266	1.536	14.504	G
7	113	-1.266	1.365	14.675	G
7	114	-1.266	1.237	14.803	G
7	115	-1.266	1.110	14.931	G
7	116	-1.266	1.003	15.038	G
7	117	-1.373	1.195	15.257	G
7	118	-1.565	1.237	15.454	G
7	119	-1.586	1.237	15.475	G
7	120	-1.650	1.237	15.539	G
7	121	-1.799	1.216	15.690	G
7	122	-1.906	1.131	15.826	G
7	123	-2.055	1.046	15.998	G
7	124	-1.736	1.173	16.343	G
7	125	-1.736	1.259	16.428	G
7	126	-1.757	1.365	16.537	G
7	127	-1.863	1.451	16.673	G
7	128	-1.906	1.515	16.750	G
7	129	-1.949	1.621	16.865	G
7	130	-2.055	1.770	17.048	G
7	131	-2.119	1.920	17.211	G
7	132	-2.141	2.090	17.383	G
7	133	-2.141	2.325	17.617	G
7	134	-2.141	2.495	17.788	G
7	135	-2.162	2.687	17.981	G
7	136	-2.183	2.858	18.153	G
7	137	-2.162	2.986	18.282	G
7	138	-2.098	3.092	18.407	G
7	139	-2.034	3.263	18.589	G
7	140	-1.970	3.391	18.732	G
7	141	-1.885	3.626	18.981	G
7	142	-1.863	3.668	19.029	G
7	143	-1.736	3.860	19.260	G
7	144	-1.672	3.967	19.384	G
7	145	-1.629	4.073	19.499	G
7	146	-1.544	4.137	19.606	G
7	147	-1.458	4.201	19.712	G
7	148	-1.373	4.287	19.833	G
7	149	-1.245	4.521	20.100	G
7	150	-1.138	4.628	20.251	G
7	151	-1.032	4.713	20.387	G
7	152	-0.883	4.798	20.559	G
7	153	-0.776	4.905	20.710	G
7	154	-0.755	4.947	20.758	G
7	155	-0.627	5.097	20.954	G
7	156	-0.541	5.203	21.091	G
7	157	-0.435	5.331	21.257	G
7	158	-0.200	5.417	21.507	G
7	159	-0.008	5.459	21.703	G
7	160	0.034	5.502	21.764	G
7	161	0.162	5.587	21.917	G
7	162	0.354	5.736	22.161	G
7	163	0.482	5.800	22.304	G
7	164	0.589	5.843	22.418	G
7	165	0.674	5.928	22.539	G
7	166	0.780	6.014	22.676	G
7	167	1.015	6.142	22.943	G
7	168	1.079	6.184	23.020	G
7	169	1.207	6.248	23.163	G
7	170	1.292	6.312	23.269	G
7	171	1.591	6.291	23.568	G
7	172	1.740	6.419	23.765	G
7	173	1.825	6.483	23.872	G
7	174	1.868	6.504	23.919	G
7	175	2.060	6.589	24.129	G
7	176	2.102	6.632	24.190	G
7	177	2.252	6.653	24.340	G
7	178	2.422	6.696	24.516	G
7	179	2.593	6.717	24.688	G
7	180	2.721	6.717	24.816	G
7	181	2.870	6.653	24.978	G
7	182	2.955	6.611	25.074	G
7	183	3.126	6.525	25.265	G
7	184	3.254	6.461	25.408	G
7	185	3.403	6.376	25.579	G
7	186	3.638	6.248	25.847	G
7	187	3.766	6.184	25.990	G
7	188	3.872	6.142	26.105	G
7	189	3.915	6.120	26.152	G
7	190	3.979	6.078	26.229	G
7	191	4.064	6.035	26.324	G
7	192	4.085	6.014	26.355	G
7	193	4.171	5.971	26.450	G
7	194	4.213	5.950	26.498	G
7	195	4.256	5.907	26.558	G
7	196	4.299	5.864	26.618	G
7	197	4.405	5.779	26.755	G
7	198	4.491	5.694	26.875	G
[truncated: 1,601 more rows]
