# Supplementary material for: Behavioral and pharmacological characterization of planarian nociception
Source: Front Mol Neurosci. 2024 May 1;17:1368009. doi: 10.3389/fnmol.2024.1368009 (PMC11094297; doi:10.3389/fnmol.2024.1368009)
Supplement: Supplementary file 1 [file Data_Sheet_1.ZIP › Article planarian nociception - code and data/arena/PREMELOX1 + AITC50.csv]

n	x	y	L	t	behavior
1	-0.789	-0.970	0.000	0	R
1	-0.789	-0.970	0.000	1	R
1	-0.825	-0.934	0.052	2	R
1	-0.843	-0.788	0.199	3	R
1	-0.862	-0.678	0.309	4	R
1	-0.843	-0.587	0.402	5	R
1	-0.843	-0.533	0.457	6	R
1	-0.971	-0.551	0.586	7	R
1	-1.062	-0.496	0.692	8	R
1	-1.099	-0.478	0.733	9	R
1	-1.190	-0.441	0.831	10	R
1	-1.281	-0.296	1.003	11	R
1	-1.409	-0.131	1.211	12	R
1	-1.445	-0.113	1.252	13	R
1	-1.427	-0.168	1.310	14	R
1	-1.372	-0.332	1.482	15	R
1	-1.336	-0.423	1.581	16	R
1	-1.336	-0.496	1.654	17	R
1	-1.336	-0.514	1.672	18	R
1	-1.226	-0.332	1.884	19	R
1	-1.244	-0.241	1.977	20	R
1	-1.099	-0.241	2.123	21	R
1	-1.044	-0.314	2.214	22	R
1	-0.989	-0.405	2.321	23	R
1	-0.989	-0.514	2.430	24	R
1	-1.007	-0.642	2.559	25	R
1	-1.062	-0.861	2.784	26	R
1	-1.062	-0.970	2.894	27	R
1	-1.080	-1.025	2.952	28	R
1	-1.153	-0.934	3.068	29	R
1	-1.153	-0.934	3.068	30	R
1	-1.135	-0.770	3.233	31	R
1	-1.172	-0.624	3.384	32	R
1	-1.172	-0.478	3.530	33	R
1	-1.117	-0.423	3.607	34	R
1	-1.044	-0.423	3.680	35	R
1	-0.953	-0.551	3.837	36	R
1	-0.953	-0.569	3.855	37	R
1	-1.062	-0.551	3.966	38	R
1	-1.080	-0.533	3.992	39	R
1	-0.935	-0.514	4.139	40	R
1	-0.789	-0.551	4.289	41	R
1	-0.734	-0.569	4.347	42	R
1	-0.716	-0.697	4.475	43	R
1	-0.661	-0.770	4.567	44	R
1	-0.570	-0.879	4.709	45	R
1	-0.515	-1.043	4.882	46	R
1	-0.515	-1.171	5.010	47	R
1	-0.661	-1.025	5.216	48	R
1	-0.953	-1.025	5.507	49	R
1	-1.117	-0.970	5.680	50	R
1	-1.317	-0.970	5.881	51	R
1	-1.336	-1.007	5.922	52	R
1	-1.409	-1.007	5.995	53	R
1	-0.789	-1.244	6.658	54	R
1	-0.880	-1.098	6.830	55	R
1	-0.770	-1.098	6.940	56	R
1	-0.661	-1.079	7.051	57	R
1	-0.606	-1.043	7.116	58	R
1	-0.734	-0.788	7.402	59	R
1	-0.770	-0.697	7.500	60	R
1	-0.898	-0.496	7.738	61	R
1	-1.044	-0.332	7.957	62	R
1	-1.153	-0.277	8.079	63	R
1	-1.263	-0.204	8.211	64	R
1	-1.336	-0.204	8.284	65	R
1	-1.518	-0.131	8.480	66	R
1	-1.554	-0.077	8.546	67	R
1	-1.500	-0.058	8.603	68	R
1	-1.445	0.087	8.759	69	R
1	-1.427	0.270	8.942	70	R
1	-1.427	0.416	9.088	71	R
1	-1.427	0.561	9.234	72	R
1	-1.354	0.890	9.570	73	R
1	-1.354	1.035	9.716	74	R
1	-1.354	1.035	9.716	75	R
1	-1.500	1.364	10.075	76	R
1	-1.573	1.509	10.238	77	R
1	-1.536	0.926	10.823	78	R
1	-1.445	0.944	10.916	79	R
1	-1.500	0.908	10.982	80	R
1	-1.609	0.871	11.097	81	R
1	-1.828	0.725	11.360	82	R
1	-1.974	0.634	11.532	83	R
1	-1.682	0.525	11.843	84	R
1	-1.463	0.361	12.117	85	R
1	-1.354	0.270	12.259	86	R
1	-1.153	0.142	12.497	87	R
1	-1.172	0.324	12.680	88	R
1	-1.153	0.434	12.791	89	R
1	-1.135	0.507	12.866	90	R
1	-1.062	0.452	12.957	91	G
1	-0.971	0.361	13.086	92	G
1	-0.898	0.270	13.203	93	G
1	-0.734	0.179	13.391	94	G
1	-0.625	0.033	13.573	95	G
1	-0.442	-0.204	13.872	96	G
1	-0.333	-0.387	14.085	97	G
1	-0.278	-0.496	14.207	98	G
1	-0.169	-0.678	14.419	99	G
1	-0.041	-0.952	14.721	100	G
1	0.032	-1.098	14.884	101	R
1	0.105	-1.244	15.047	102	R
1	0.178	-1.244	15.120	103	R
1	0.287	-1.298	15.243	104	R
1	0.506	-1.371	15.473	105	R
1	0.633	-1.371	15.601	106	R
1	0.688	-1.389	15.658	107	R
1	0.633	-1.389	15.713	108	R
1	0.487	-1.408	15.860	109	R
1	0.415	-1.590	16.057	110	R
1	0.287	-1.663	16.203	111	R
1	-0.059	-1.699	16.552	112	R
1	-0.132	-1.809	16.683	113	G
1	-0.260	-2.064	16.969	114	G
1	-0.369	-2.228	17.166	115	G
1	-0.479	-2.374	17.348	116	G
1	-0.588	-2.465	17.491	117	G
1	-0.807	-2.629	17.764	118	G
1	-0.880	-2.775	17.927	119	R
1	-0.734	-2.629	18.133	120	R
1	-0.789	-2.501	18.272	121	R
1	-0.935	-2.337	18.492	122	R
1	-1.026	-2.192	18.664	123	R
1	-1.117	-2.100	18.793	124	R
1	-0.679	-2.009	19.240	125	R
1	-0.515	-2.027	19.405	126	R
1	-0.333	-2.027	19.587	127	R
1	-0.242	-1.900	19.744	128	R
1	-0.114	-1.681	19.997	129	R
1	0.105	-1.408	20.347	130	R
1	0.232	-1.262	20.541	131	R
1	0.451	-1.134	20.794	132	R
1	0.633	-1.079	20.985	133	R
1	0.670	-1.061	21.025	134	R
1	0.816	-1.043	21.172	135	R
1	0.652	-1.098	21.345	136	R
1	0.469	-1.244	21.579	137	R
1	0.415	-1.535	21.876	138	R
1	0.342	-1.499	21.957	139	R
1	0.269	-1.481	22.032	140	R
1	0.141	-1.535	22.171	141	R
1	-0.078	-1.626	22.408	142	R
1	-0.278	-1.772	22.656	143	G
1	-0.369	-1.827	22.762	144	G
1	-0.570	-1.991	23.021	145	G
1	-0.679	-2.082	23.164	146	G
1	-0.807	-2.210	23.344	147	G
1	-0.935	-2.301	23.501	148	G
1	-1.099	-2.483	23.746	149	G
1	-1.281	-2.611	23.969	150	G
1	-1.463	-2.793	24.227	151	G
1	-1.536	-2.903	24.358	152	G
1	-1.609	-3.012	24.490	153	G
1	-1.646	-3.012	24.526	154	R
1	-1.609	-2.866	24.677	155	R
1	-1.226	-2.848	25.060	156	R
1	-1.080	-2.884	25.210	157	R
1	-1.062	-2.921	25.251	158	R
1	-0.953	-3.067	25.433	159	R
1	-0.862	-3.140	25.550	160	R
1	-0.789	-3.285	25.713	161	R
1	-1.190	-2.811	26.334	162	R
1	-1.336	-2.848	26.484	163	R
1	-1.481	-2.866	26.631	164	R
1	-1.609	-2.830	26.764	165	R
1	-1.937	-2.830	27.092	166	R
1	-2.065	-2.830	27.220	167	R
1	-2.138	-2.830	27.293	168	R
1	-1.682	-2.866	27.750	169	R
1	-1.372	-2.720	28.092	170	R
1	-1.299	-2.574	28.256	171	G
1	-1.226	-2.429	28.419	172	G
1	-0.916	-2.155	28.832	173	G
1	-0.843	-2.100	28.923	174	G
1	-0.770	-2.027	29.026	175	G
1	-0.606	-2.009	29.191	176	G
1	-0.497	-1.936	29.323	177	G
1	-0.351	-1.827	29.505	178	G
1	-0.224	-1.718	29.673	179	G
1	-0.096	-1.553	29.881	180	G
1	0.068	-1.408	30.101	181	G
1	0.232	-1.262	30.320	182	G
1	0.323	-1.025	30.574	183	G
1	0.396	-0.952	30.677	184	G
1	0.469	-0.806	30.840	185	G
1	0.670	-0.660	31.088	186	G
1	0.816	-0.514	31.294	187	G
1	0.962	-0.296	31.557	188	G
1	1.071	-0.113	31.770	189	G
1	1.162	0.051	31.958	190	G
1	1.235	0.160	32.089	191	G
1	1.308	0.361	32.302	192	G
1	1.454	0.561	32.550	193	G
1	1.563	0.707	32.733	194	G
1	1.673	0.817	32.887	195	G
1	1.691	0.890	32.963	196	G
1	1.691	0.981	33.054	197	R
1	1.308	0.452	33.707	198	R
1	1.417	0.306	33.889	199	R
1	1.527	0.179	34.057	200	R
1	1.636	0.142	34.172	201	R
1	1.764	0.124	34.301	202	G
1	1.910	0.069	34.457	203	G
1	2.037	-0.077	34.651	204	G
1	2.147	-0.241	34.848	205	G
1	2.256	-0.350	35.003	206	G
1	2.402	-0.533	35.236	207	G
1	2.456	-0.642	35.358	208	G
1	2.529	-0.788	35.521	209	G
1	2.602	-0.988	35.735	210	G
1	2.712	-1.189	35.963	211	G
1	2.785	-1.371	36.160	212	G
1	2.858	-1.535	36.339	213	G
1	2.930	-1.736	36.553	214	G
1	2.967	-1.863	36.685	215	G
1	3.003	-2.046	36.871	216	R
1	2.657	-1.645	37.401	217	R
1	2.639	-1.645	37.419	218	R
1	2.475	-1.699	37.592	219	R
1	2.238	-1.736	37.832	220	R
1	2.493	-1.426	38.234	221	R
1	2.566	-1.262	38.413	222	R
1	2.621	-1.116	38.569	223	G
1	2.621	-1.007	38.678	224	G
1	2.548	-0.824	38.875	225	G
1	2.402	-0.605	39.138	226	G
1	2.329	-0.478	39.285	227	G
1	2.292	-0.241	39.524	228	G
1	2.292	-0.095	39.670	229	G
1	2.329	0.069	39.838	230	G
1	2.347	0.270	40.040	231	G
1	2.365	0.452	40.223	232	G
1	2.420	0.616	40.396	233	G
1	2.438	0.817	40.597	234	G
1	2.511	0.962	40.760	235	G
1	2.584	1.072	40.892	236	G
1	2.675	1.272	41.112	237	G
1	2.712	1.382	41.227	238	G
1	2.839	1.546	41.435	239	G
1	2.894	1.619	41.526	240	G
1	2.584	1.218	42.033	241	G
1	2.548	0.944	42.309	242	G
1	2.621	0.871	42.412	243	G
1	2.785	0.908	42.580	244	G
1	2.894	0.908	42.690	245	G
1	3.058	0.835	42.869	246	G
1	3.240	0.744	43.073	247	G
1	3.404	0.671	43.253	248	G
1	3.496	0.616	43.359	249	G
1	3.678	0.525	43.563	250	G
1	3.824	0.434	43.735	251	G
1	4.006	0.379	43.925	252	G
1	4.134	0.379	44.053	253	G
1	4.316	0.343	44.239	254	G
1	4.389	0.324	44.314	255	G
1	4.535	0.306	44.461	256	G
1	4.681	0.343	44.611	257	G
1	5.118	0.343	45.049	258	G
1	5.319	0.361	45.250	259	G
1	5.501	0.397	45.436	260	G
1	5.537	0.416	45.477	261	G
1	5.702	0.434	45.642	262	G
1	5.866	0.488	45.815	263	G
1	6.066	0.561	46.028	264	G
1	6.139	0.598	46.110	265	G
1	6.303	0.744	46.329	266	G
1	6.467	0.780	46.497	267	G
1	6.577	0.835	46.620	268	G
1	6.650	0.890	46.711	269	G
1	6.795	1.017	46.905	270	G
1	6.850	1.199	47.095	271	G
1	6.887	1.291	47.193	272	G
1	6.887	1.400	47.302	273	G
1	6.777	1.655	47.580	274	G
1	6.722	1.801	47.736	275	G
1	6.631	1.983	47.940	276	G
1	6.595	2.129	48.090	277	G
1	6.558	2.275	48.240	278	G
1	6.485	2.476	48.454	279	G
1	6.431	2.640	48.627	280	G
1	6.376	2.786	48.782	281	G
1	6.303	2.986	48.996	282	G
1	6.121	3.241	49.310	283	G
1	6.048	3.332	49.426	284	G
1	5.993	3.387	49.504	285	G
1	5.811	3.588	49.775	286	G
1	5.793	3.806	49.994	287	G
1	5.683	4.025	50.239	288	G
1	5.574	4.208	50.451	289	G
1	5.465	4.408	50.680	290	G
1	5.410	4.517	50.802	291	G
1	5.282	4.682	51.010	292	G
1	5.155	4.882	51.248	293	G
1	5.082	4.955	51.351	294	G
1	5.027	5.010	51.428	295	G
1	4.954	5.101	51.545	296	G
1	4.863	5.210	51.687	297	G
1	4.735	5.338	51.868	298	G
1	4.480	5.575	52.216	299	G
2	0.491	3.941	0.000	0	R
2	0.491	3.941	0.000	1	R
2	0.477	4.014	0.074	2	R
2	0.477	3.999	0.089	3	R
2	0.491	3.898	0.191	4	R
2	0.491	3.898	0.191	5	R
2	0.491	3.869	0.220	6	R
2	0.578	3.869	0.307	7	R
2	0.578	3.869	0.307	8	R
2	0.636	3.839	0.372	9	R
2	0.825	3.825	0.562	10	R
2	0.956	3.781	0.700	11	R
2	1.043	3.738	0.797	12	R
2	1.116	3.723	0.871	13	R
2	1.145	3.796	0.949	14	R
2	1.159	3.796	0.964	15	R
2	1.087	3.665	1.113	16	R
2	1.087	3.665	1.113	17	R
2	1.087	3.636	1.142	18	R
2	1.101	3.709	1.216	19	R
2	1.188	3.680	1.308	20	R
2	1.101	3.723	1.406	21	R
2	0.941	3.767	1.571	22	R
2	0.912	3.781	1.604	23	R
2	1.000	3.810	1.696	24	R
2	1.029	3.781	1.737	25	R
2	0.941	3.694	1.860	26	R
2	0.898	3.636	1.933	27	R
2	0.883	3.534	2.035	28	R
2	0.883	3.491	2.079	29	R
2	0.898	3.331	2.239	30	R
2	0.883	3.331	2.254	31	R
2	0.840	3.375	2.316	32	R
2	0.840	3.505	2.446	33	R
2	0.927	3.534	2.538	34	R
2	0.912	3.447	2.626	35	R
2	0.782	3.418	2.760	36	R
2	0.840	3.476	2.843	37	R
2	0.840	3.607	2.973	38	R
2	0.796	3.636	3.026	39	R
2	0.782	3.651	3.046	40	R
2	0.738	3.593	3.119	41	R
2	0.738	3.694	3.220	42	R
2	0.738	3.781	3.308	43	R
2	0.883	3.665	3.494	44	R
2	0.956	3.564	3.619	45	R
2	1.000	3.564	3.662	46	R
2	1.000	3.549	3.677	47	R
2	0.941	3.607	3.759	48	R
2	0.985	3.520	3.856	49	R
2	1.014	3.447	3.934	50	R
2	1.014	3.375	4.007	51	R
2	1.000	3.375	4.022	52	R
2	0.970	3.418	4.074	53	R
2	0.956	3.375	4.120	54	R
2	0.854	3.375	4.222	55	R
2	0.724	3.491	4.396	56	R
2	0.709	3.505	4.417	57	R
2	0.709	3.418	4.504	58	R
2	0.665	3.404	4.550	59	R
2	0.665	3.447	4.594	60	R
2	0.796	3.433	4.725	61	R
2	0.825	3.505	4.803	62	R
2	0.825	3.534	4.832	63	R
2	0.825	3.447	4.920	64	R
2	0.869	3.288	5.085	65	R
2	0.869	3.142	5.230	66	R
2	0.869	2.983	5.390	67	R
2	0.782	2.779	5.611	68	R
2	1.029	3.026	5.961	69	R
2	1.159	3.026	6.091	70	R
2	1.232	3.070	6.176	71	R
2	1.261	3.070	6.205	72	R
2	1.072	2.939	6.435	73	R
2	0.898	2.939	6.609	74	R
2	0.767	2.924	6.741	75	R
2	1.029	2.968	7.006	76	R
2	1.072	3.070	7.116	77	R
2	1.116	3.142	7.201	78	R
2	1.072	3.259	7.325	79	R
2	0.927	3.418	7.541	80	R
2	0.898	3.534	7.661	81	R
2	0.898	3.578	7.704	82	R
2	0.869	3.723	7.852	83	R
2	0.782	3.854	8.010	84	R
2	1.029	3.680	8.312	85	R
2	0.869	3.694	8.472	86	R
2	0.985	3.709	8.589	87	R
2	1.043	3.651	8.671	88	R
2	1.159	3.564	8.817	89	R
2	1.188	3.418	8.965	90	R
2	1.116	3.317	9.090	91	R
2	1.101	3.229	9.178	92	R
2	1.072	3.418	9.369	93	R
2	1.101	3.505	9.461	94	R
2	1.072	3.593	9.553	95	R
2	1.014	3.549	9.626	96	R
2	0.883	3.549	9.756	97	R
2	0.782	3.549	9.858	98	R
2	0.695	3.534	9.946	99	R
2	0.753	3.302	10.186	100	R
2	0.738	3.186	10.303	101	R
2	0.724	3.099	10.391	102	R
2	0.665	3.026	10.484	103	R
2	0.593	2.939	10.598	104	R
2	0.593	2.866	10.670	105	R
2	0.665	3.331	11.141	106	R
2	0.680	3.462	11.272	107	R
2	0.782	3.534	11.397	108	R
2	0.898	3.607	11.534	109	R
2	1.087	3.767	11.782	110	R
2	1.217	3.898	11.966	111	R
2	1.087	3.694	12.208	112	R
2	1.116	3.505	12.399	113	R
2	1.029	3.447	12.504	114	R
2	0.941	3.433	12.592	115	R
2	0.883	3.288	12.749	116	R
2	0.811	3.142	12.911	117	R
2	0.724	3.041	13.045	118	R
2	0.709	2.924	13.162	119	R
2	0.709	2.808	13.278	120	R
2	0.665	2.576	13.515	121	S
2	0.636	2.460	13.635	122	S
2	0.593	2.314	13.786	123	S
2	0.593	2.227	13.873	124	S
2	0.607	2.082	14.019	125	S
2	0.578	1.937	14.167	126	S
2	0.622	1.748	14.361	127	S
2	0.636	1.588	14.522	128	S
2	0.724	1.443	14.691	129	S
2	0.796	1.211	14.935	130	S
2	0.883	1.065	15.104	131	S
2	1.000	0.935	15.279	132	S
2	1.101	0.847	15.413	133	R
2	1.159	0.760	15.517	134	R
2	0.883	1.138	15.985	135	R
2	0.970	1.225	16.108	136	R
2	0.927	1.138	16.206	137	R
2	0.753	0.978	16.442	138	R
2	0.520	0.964	16.675	139	R
2	0.404	0.862	16.830	140	R
2	0.607	1.123	17.161	141	R
2	0.535	1.370	17.418	142	R
2	0.593	1.327	17.491	143	R
2	0.578	1.051	17.767	144	R
2	0.302	1.211	18.086	145	R
2	0.244	1.545	18.425	146	R
2	0.201	1.690	18.577	147	R
2	0.099	1.748	18.694	148	R
2	0.070	1.835	18.786	149	R
2	-0.162	1.922	19.034	150	S
2	-0.438	2.053	19.339	151	S
2	-0.496	2.067	19.399	152	S
2	-0.656	2.111	19.565	153	S
2	-0.932	2.155	19.844	154	S
2	-0.990	2.155	19.902	155	S
2	-1.107	2.169	20.019	156	S
2	-1.324	2.198	20.239	157	S
2	-1.513	2.155	20.433	158	S
2	-1.586	2.067	20.546	159	S
2	-1.658	2.024	20.631	160	S
2	-1.876	1.995	20.851	161	S
2	-2.065	2.038	21.045	162	S
2	-2.283	1.908	21.299	163	R
2	-2.428	1.806	21.476	164	R
2	-1.775	1.908	22.137	165	R
2	-1.717	1.908	22.196	166	R
2	-1.644	1.777	22.345	167	R
2	-1.731	1.603	22.540	168	R
2	-1.833	1.457	22.717	169	R
2	-1.905	1.298	22.893	170	R
2	-1.993	1.138	23.075	171	R
2	-1.978	1.196	23.135	172	R
2	-1.789	1.545	23.531	173	R
2	-1.760	1.617	23.609	174	R
2	-1.528	1.603	23.842	175	R
2	-1.412	1.516	23.987	176	R
2	-1.339	1.414	24.112	177	S
2	-1.150	1.240	24.369	178	S
2	-1.005	1.109	24.565	179	S
2	-0.816	0.964	24.803	180	S
2	-0.714	0.833	24.968	181	S
2	-0.685	0.789	25.021	182	S
2	-0.613	0.688	25.146	183	S
2	-0.467	0.513	25.373	184	S
2	-0.424	0.383	25.510	185	S
2	-0.366	0.179	25.722	186	S
2	-0.351	-0.010	25.911	187	S
2	-0.351	-0.111	26.013	188	S
2	-0.322	-0.431	26.334	189	S
2	-0.279	-0.663	26.570	190	S
2	-0.250	-0.808	26.718	191	S
2	-0.206	-1.026	26.941	192	S
2	-0.177	-1.171	27.089	193	S
2	-0.162	-1.360	27.278	194	S
2	-0.090	-1.607	27.535	195	S
2	-0.017	-1.898	27.835	196	S
2	-0.003	-2.116	28.053	197	S
2	0.055	-2.319	28.265	198	S
2	0.128	-2.508	28.467	199	S
2	0.128	-2.653	28.612	200	S
2	0.128	-2.755	28.714	201	S
2	0.186	-2.943	28.912	202	S
2	0.186	-3.132	29.100	203	S
2	0.244	-3.336	29.312	204	S
2	0.244	-3.481	29.457	205	S
2	0.244	-3.641	29.617	206	S
2	0.055	-3.786	29.855	207	S
2	-0.046	-3.931	30.032	208	S
2	-0.061	-4.164	30.265	209	S
2	-0.162	-4.338	30.467	210	S
2	-0.264	-4.512	30.669	211	S
2	-0.279	-4.701	30.858	212	S
2	-0.351	-4.832	31.008	213	S
2	-0.395	-4.962	31.145	214	S
2	-0.482	-5.166	31.367	215	S
2	-0.511	-5.442	31.644	216	S
2	-0.540	-5.529	31.736	217	S
2	-0.584	-5.645	31.860	218	S
2	-0.642	-5.892	32.114	219	S
2	-0.700	-6.023	32.257	220	S
2	-0.772	-6.211	32.459	221	S
2	-0.831	-6.357	32.616	222	S
2	-1.048	-6.473	32.863	223	S
2	-1.092	-6.618	33.014	224	S
2	-1.150	-6.734	33.144	225	S
2	-1.252	-6.792	33.261	226	S
2	-1.441	-6.822	33.452	227	S
2	-1.571	-6.822	33.583	228	S
2	-1.673	-6.822	33.685	229	S
2	-1.804	-6.749	33.834	230	S
2	-2.007	-6.734	34.038	231	S
2	-2.138	-6.662	34.188	232	S
2	-2.312	-6.560	34.389	233	S
2	-2.385	-6.546	34.463	234	S
2	-2.501	-6.502	34.587	235	S
2	-2.603	-6.473	34.693	236	S
2	-2.748	-6.444	34.841	237	S
2	-2.835	-6.429	34.930	238	S
2	-2.995	-6.371	35.100	239	S
2	-3.125	-6.284	35.257	240	S
2	-3.358	-6.182	35.510	241	S
2	-3.561	-6.066	35.745	242	S
2	-3.677	-5.994	35.882	243	S
2	-3.895	-5.863	36.136	244	S
2	-4.055	-5.718	36.352	245	S
2	-4.215	-5.645	36.527	246	S
2	-4.404	-5.500	36.765	247	S
2	-4.592	-5.325	37.022	248	S
2	-4.651	-5.267	37.105	249	S
2	-4.781	-5.151	37.279	250	S
2	-4.839	-5.108	37.352	251	S
2	-4.970	-4.962	37.547	252	S
2	-5.072	-4.875	37.681	253	S
2	-5.159	-4.774	37.815	254	S
2	-5.319	-4.599	38.052	255	S
2	-5.478	-4.367	38.334	256	S
2	-5.566	-4.222	38.503	257	S
2	-5.711	-4.047	38.730	258	S
2	-5.769	-3.946	38.847	259	S
2	-5.943	-3.612	39.224	260	S
2	-6.016	-3.510	39.349	261	S
2	-6.088	-3.408	39.474	262	S
2	-6.117	-3.321	39.566	263	S
2	-6.176	-3.234	39.670	264	S
2	-6.219	-3.118	39.794	265	S
2	-6.350	-2.856	40.087	266	S
2	-6.466	-2.668	40.309	267	S
2	-6.510	-2.522	40.460	268	S
2	-6.553	-2.435	40.558	269	S
2	-6.553	-2.377	40.616	270	S
2	-6.582	-2.246	40.750	271	S
2	-6.611	-2.145	40.855	272	S
2	-6.655	-1.985	41.021	273	S
2	-6.742	-1.767	41.256	274	S
2	-6.800	-1.607	41.426	275	S
2	-6.829	-1.506	41.531	276	S
2	-6.887	-1.215	41.828	277	S
2	-6.931	-1.041	42.007	278	S
2	-6.931	-0.925	42.123	279	S
2	-6.931	-0.794	42.254	280	S
2	-6.945	-0.692	42.357	281	S
2	-6.974	-0.532	42.519	282	S
2	-7.018	-0.242	42.813	283	S
2	-6.989	-0.039	43.018	284	S
2	-6.960	0.150	43.209	285	S
2	-6.931	0.354	43.415	286	S
2	-6.916	0.513	43.575	287	S
2	-6.887	0.659	43.723	288	S
2	-6.858	0.804	43.872	289	S
2	-6.829	1.007	44.077	290	S
2	-6.757	1.182	44.266	291	S
2	-6.742	1.327	44.412	292	S
2	-6.728	1.457	44.543	293	S
2	-6.728	1.632	44.718	294	S
2	-6.698	1.908	44.995	295	S
2	-6.539	2.169	45.301	296	S
2	-6.437	2.285	45.456	297	S
2	-6.423	2.416	45.587	298	S
2	-6.277	2.648	45.861	299	S
3	-0.272	3.521	0.000	0	R
3	-0.364	3.649	0.157	1	R
3	-0.364	3.612	0.194	2	R
3	-0.400	3.594	0.235	3	R
3	-0.529	3.594	0.363	4	R
3	-0.620	3.594	0.455	5	R
3	-0.547	3.631	0.537	6	R
3	-0.510	3.612	0.577	7	R
3	-0.474	3.539	0.659	8	R
3	-0.437	3.466	0.741	9	R
3	-0.437	3.393	0.814	10	R
3	-0.437	3.393	0.814	11	R
3	-0.529	3.411	0.908	12	R
3	-0.455	3.429	0.983	13	R
3	-0.364	3.411	1.077	14	R
3	-0.291	3.411	1.150	15	R
3	-0.272	3.411	1.168	16	R
3	-0.437	3.502	1.357	17	R
3	-0.455	3.594	1.450	18	R
3	-0.419	3.649	1.516	19	R
3	-0.345	3.686	1.598	20	R
3	-0.345	3.686	1.598	21	R
3	-0.382	3.740	1.664	22	R
3	-0.382	3.795	1.719	23	R
3	-0.419	3.649	1.870	24	R
3	-0.345	3.557	1.987	25	R
3	-0.272	3.411	2.151	26	R
3	-0.199	3.356	2.242	27	R
3	-0.089	3.338	2.353	28	R
3	-0.034	3.429	2.460	29	R
3	0.021	3.521	2.567	30	R
3	0.039	3.521	2.585	31	R
3	0.076	3.521	2.622	32	R
3	-0.016	3.393	2.779	33	R
3	-0.089	3.319	2.883	34	R
3	-0.089	3.301	2.901	35	R
3	-0.236	3.429	3.096	36	R
3	-0.327	3.429	3.187	37	R
3	-0.400	3.429	3.260	38	R
3	-0.547	3.374	3.417	39	R
3	-0.510	3.338	3.469	40	R
3	-0.345	3.356	3.634	41	R
3	-0.345	3.484	3.763	42	R
3	-0.455	3.594	3.918	43	R
3	-0.565	3.612	4.029	44	R
3	-0.565	3.612	4.029	45	R
3	-0.675	3.686	4.161	46	R
3	-0.529	3.759	4.325	47	R
3	-0.419	3.722	4.441	48	R
3	-0.400	3.576	4.588	49	R
3	-0.437	3.484	4.687	50	R
3	-0.474	3.429	4.753	51	R
3	-0.657	3.411	4.937	52	R
3	-0.712	3.411	4.992	53	R
3	-0.766	3.283	5.131	54	R
3	-1.004	3.081	5.443	55	R
3	-1.023	3.045	5.484	56	R
3	-1.041	2.990	5.542	57	R
3	-0.693	3.008	5.890	58	R
3	-0.620	3.045	5.972	59	R
3	-0.638	3.045	5.990	60	R
3	-0.712	3.045	6.063	61	R
3	-0.657	2.935	6.186	62	R
3	-0.602	2.825	6.309	63	R
3	-0.492	2.642	6.522	64	R
3	-0.419	2.514	6.670	65	R
3	-0.345	2.404	6.802	66	R
3	-0.419	2.532	6.950	67	R
3	-0.455	2.734	7.154	68	R
3	-0.400	2.825	7.261	69	R
3	-0.345	2.825	7.316	70	R
3	-0.620	2.734	7.605	71	R
3	-0.730	2.715	7.717	72	R
3	-0.803	2.642	7.820	73	R
3	-0.821	2.551	7.914	74	R
3	-0.748	2.496	8.005	75	R
3	-0.455	2.459	8.300	76	R
3	-0.455	2.313	8.447	77	R
3	-0.419	2.239	8.529	78	R
3	-0.382	2.148	8.627	79	R
3	-0.382	1.983	8.792	80	R
3	-0.364	1.928	8.850	81	R
3	-0.547	2.294	9.259	82	R
3	-0.547	2.459	9.424	83	R
3	-0.565	2.496	9.465	84	R
3	-0.748	2.587	9.669	85	R
3	-0.840	2.587	9.761	86	R
3	-0.913	2.606	9.836	87	R
3	-0.950	2.587	9.877	88	R
3	-0.748	2.715	10.116	89	R
3	-0.712	2.825	10.232	90	R
3	-0.620	2.917	10.361	91	R
3	-0.565	2.990	10.453	92	R
3	-0.419	3.063	10.617	93	R
3	-0.400	3.081	10.642	94	R
3	-0.400	2.898	10.825	95	R
3	-0.364	2.880	10.866	96	R
3	-0.492	2.789	11.024	97	R
3	-0.510	2.752	11.065	98	R
3	-0.547	2.862	11.181	99	R
3	-0.547	2.880	11.199	100	R
3	-0.620	2.880	11.272	101	R
3	-0.675	3.008	11.412	102	R
3	-0.693	3.118	11.523	103	R
3	-0.693	3.191	11.596	104	R
3	-0.693	3.338	11.743	105	G
3	-0.638	3.631	12.040	106	G
3	-0.583	3.905	12.321	107	G
3	-0.602	4.088	12.504	108	G
3	-0.529	4.253	12.685	109	G
3	-0.455	4.436	12.882	110	G
3	-0.345	4.619	13.095	111	G
3	-0.291	4.711	13.202	112	G
3	-0.217	4.802	13.319	113	G
3	-0.162	4.912	13.442	114	G
3	-0.089	5.022	13.574	115	G
3	0.112	5.205	13.846	116	G
3	0.259	5.388	14.081	117	G
3	0.259	5.443	14.136	118	G
3	0.368	5.589	14.319	119	G
3	0.442	5.663	14.422	120	G
3	0.570	5.772	14.591	121	G
3	0.698	5.919	14.786	122	G
3	0.771	6.010	14.903	123	G
3	0.899	6.102	15.060	124	G
3	0.991	6.138	15.159	125	G
3	1.101	6.248	15.314	126	G
3	1.210	6.395	15.497	127	G
3	1.284	6.486	15.614	128	G
3	1.448	6.614	15.823	129	G
3	1.558	6.688	15.955	130	G
3	1.613	6.724	16.021	131	G
3	1.705	6.743	16.114	132	G
3	1.979	6.706	16.391	133	G
3	2.144	6.669	16.560	134	G
3	2.272	6.614	16.700	135	G
3	2.492	6.523	16.938	136	G
3	2.675	6.486	17.124	137	G
3	2.803	6.450	17.258	138	G
3	3.059	6.358	17.530	139	G
3	3.114	6.321	17.596	140	G
3	3.169	6.285	17.662	141	G
3	2.657	6.431	18.195	142	R
3	2.565	6.468	18.293	143	R
3	2.437	6.505	18.427	144	R
3	2.290	6.578	18.590	145	R
3	2.181	6.651	18.722	146	R
3	2.474	6.596	19.020	147	R
3	2.602	6.541	19.160	148	R
3	2.748	6.505	19.311	149	R
3	2.968	6.413	19.549	150	G
3	3.059	6.340	19.666	151	G
3	3.169	6.248	19.809	152	G
3	3.425	6.120	20.095	153	G
3	3.590	6.065	20.269	154	G
3	3.810	5.992	20.501	155	G
3	3.865	5.900	20.607	156	G
3	3.865	5.827	20.680	157	G
3	3.920	5.699	20.820	158	G
3	4.066	5.571	21.014	159	G
3	4.084	5.516	21.072	160	G
3	4.103	5.425	21.166	161	G
3	3.627	6.029	21.935	162	G
3	3.627	6.029	21.935	163	G
3	3.462	6.157	22.143	164	G
3	3.462	6.157	22.143	165	G
3	3.462	6.157	22.143	166	G
3	3.462	6.157	22.143	167	G
3	3.370	6.157	22.235	168	G
3	3.224	6.212	22.391	169	G
3	3.151	6.267	22.483	170	G
3	3.078	6.321	22.574	171	G
3	2.931	6.376	22.731	172	G
3	2.748	6.486	22.944	173	G
3	2.583	6.559	23.125	174	G
3	2.290	6.669	23.437	175	G
3	2.217	6.688	23.513	176	G
3	2.016	6.761	23.727	177	G
3	1.815	6.816	23.936	178	G
3	1.631	6.889	24.133	179	G
3	1.448	6.944	24.324	180	G
3	1.265	6.944	24.507	181	G
3	1.101	6.999	24.681	182	G
3	0.936	7.017	24.847	183	G
3	0.826	7.035	24.958	184	G
3	0.533	7.035	25.251	185	G
3	0.277	7.035	25.507	186	G
3	0.057	6.999	25.730	187	G
3	-0.181	7.054	25.974	188	G
3	-0.345	7.072	26.140	189	G
3	-0.455	7.072	26.250	190	G
3	-0.730	7.072	26.524	191	G
3	-0.913	7.035	26.711	192	G
3	-1.078	6.980	26.884	193	G
3	-1.224	6.926	27.041	194	G
3	-1.407	6.871	27.232	195	G
3	-1.590	6.816	27.423	196	G
3	-1.810	6.761	27.650	197	G
3	-2.011	6.724	27.854	198	G
3	-2.377	6.651	28.228	199	G
3	-2.524	6.559	28.400	200	G
3	-2.634	6.559	28.510	201	G
3	-2.890	6.523	28.769	202	G
3	-3.036	6.450	28.933	203	G
3	-3.091	6.431	28.991	204	G
3	-3.110	6.413	29.016	205	G
3	-3.256	6.340	29.180	206	G
3	-3.348	6.248	29.310	207	G
3	-3.476	6.175	29.457	208	G
3	-3.567	6.047	29.615	209	G
3	-3.750	5.900	29.849	210	G
3	-3.915	5.827	30.029	211	G
3	-3.988	5.772	30.121	212	G
3	-4.135	5.663	30.304	213	G
3	-4.299	5.516	30.524	214	G
3	-4.446	5.333	30.759	215	G
3	-4.666	5.113	31.069	216	G
3	-4.940	4.875	31.433	217	G
3	-5.123	4.711	31.679	218	G
3	-5.196	4.637	31.783	219	G
3	-5.233	4.564	31.864	220	G
3	-5.343	4.491	31.996	221	G
3	-5.416	4.399	32.114	222	G
3	-5.581	4.143	32.418	223	G
3	-5.672	4.033	32.561	224	G
3	-5.782	3.795	32.823	225	G
3	-5.892	3.686	32.979	226	G
3	-6.002	3.594	33.122	227	G
3	-6.148	3.319	33.433	228	G
3	-6.203	3.118	33.642	229	G
3	-6.295	2.935	33.846	230	G
3	-6.441	2.734	34.095	231	G
3	-6.533	2.624	34.238	232	G
3	-6.569	2.514	34.354	233	G
3	-6.606	2.459	34.420	234	G
3	-6.716	2.239	34.666	235	G
3	-6.752	2.056	34.852	236	G
3	-6.734	1.837	35.073	237	G
3	-6.734	1.709	35.201	238	G
3	-6.807	1.397	35.520	239	G
3	-6.826	1.178	35.741	240	G
3	-6.826	0.812	36.107	241	G
3	-6.826	0.647	36.272	242	G
3	-6.899	0.372	36.556	243	G
3	-6.917	0.208	36.722	244	G
3	-6.935	0.006	36.924	245	G
3	-6.935	-0.140	37.070	246	G
3	-6.972	-0.342	37.275	247	G
3	-7.009	-0.488	37.426	248	G
3	-6.935	-0.744	37.692	249	G
3	-6.917	-0.891	37.840	250	G
3	-6.880	-1.056	38.009	251	G
3	-6.844	-1.257	38.213	252	G
3	-6.807	-1.458	38.418	253	G
3	-6.771	-1.715	38.677	254	G
3	-6.661	-1.952	38.939	255	G
3	-6.624	-2.044	39.038	256	G
3	-6.606	-2.136	39.131	257	G
3	-6.514	-2.355	39.369	258	G
3	-6.496	-2.428	39.444	259	G
3	-6.441	-2.575	39.601	260	G
3	-6.441	-2.630	39.656	261	G
3	-6.386	-2.721	39.763	262	G
3	-6.313	-2.849	39.910	263	G
3	-6.167	-3.069	40.174	264	G
3	-6.002	-3.362	40.510	265	G
3	-5.837	-3.637	40.830	266	G
3	-5.709	-3.838	41.069	267	G
3	-5.526	-4.094	41.384	268	G
3	-5.471	-4.314	41.610	269	G
3	-5.416	-4.350	41.676	270	G
3	-5.324	-4.369	41.770	271	G
3	-5.251	-4.460	41.887	272	G
3	-5.087	-4.680	42.161	273	G
3	-5.032	-4.735	42.239	274	G
3	-4.977	-4.808	42.331	275	G
3	-4.867	-4.936	42.499	276	G
3	-4.739	-5.028	42.657	277	G
3	-4.592	-5.174	42.864	278	G
3	-4.501	-5.247	42.981	279	G
3	-4.391	-5.376	43.150	280	G
3	-4.519	-5.083	43.470	281	G
3	-4.501	-5.119	43.511	282	G
3	-4.409	-5.119	43.602	283	G
3	-4.354	-5.119	43.657	284	G
3	-4.281	-5.119	43.730	285	G
3	-4.190	-5.119	43.822	286	G
3	-4.080	-5.138	43.933	287	G
3	-3.952	-5.156	44.063	288	G
3	-3.878	-5.119	44.144	289	G
3	-3.842	-5.009	44.260	290	G
3	-3.805	-4.918	44.359	291	R
3	-3.787	-4.790	44.488	292	R
3	-3.787	-4.698	44.580	293	R
3	-3.805	-4.588	44.691	294	R
3	-4.061	-4.973	45.153	295	R
3	-4.208	-5.192	45.417	296	R
3	-4.263	-5.266	45.509	297	R
3	-4.263	-5.266	45.509	298	R
3	-4.281	-5.302	45.550	299	R
4	0.529	0.681	0.000	0	S
4	0.594	0.665	0.067	1	S
4	0.594	0.616	0.116	2	S
4	0.660	0.486	0.261	3	S
4	0.757	0.404	0.388	4	S
4	0.806	0.356	0.458	5	S
4	0.887	0.339	0.540	6	S
4	0.969	0.274	0.645	7	S
4	1.083	0.144	0.818	8	S
4	1.213	0.014	1.002	9	S
4	1.278	-0.132	1.162	10	S
4	1.359	-0.344	1.389	11	R
4	1.424	-0.474	1.534	12	R
4	1.392	-0.555	1.622	13	R
4	1.375	-0.621	1.689	14	R
4	1.310	-0.751	1.834	15	R
4	1.213	-0.897	2.010	16	R
4	1.115	-0.978	2.137	17	R
4	1.034	-1.060	2.252	18	R
4	1.001	-1.109	2.311	19	R
4	1.050	-1.092	2.363	20	R
4	1.001	-1.060	2.421	21	R
4	0.936	-0.897	2.596	22	G
4	0.676	-0.783	2.881	23	G
4	0.594	-0.734	2.975	24	G
4	0.415	-0.718	3.155	25	G
4	0.253	-0.637	3.337	26	G
4	0.090	-0.604	3.503	27	G
4	-0.089	-0.637	3.685	28	G
4	-0.170	-0.653	3.768	29	G
4	-0.268	-0.669	3.867	30	G
4	-0.528	-0.702	4.129	31	G
4	-0.675	-0.669	4.279	32	G
4	-0.772	-0.669	4.377	33	R
4	-0.951	-0.669	4.556	34	R
4	-0.967	-0.702	4.592	35	R
4	-0.626	-0.621	4.943	36	R
4	-0.544	-0.555	5.048	37	R
4	-0.512	-0.490	5.120	38	R
4	-0.658	-0.604	5.306	39	R
4	-0.675	-0.686	5.389	40	R
4	-0.544	-0.767	5.542	41	R
4	-0.382	-0.767	5.705	42	R
4	-0.268	-0.799	5.823	43	R
4	-0.382	-0.832	5.942	44	R
4	-0.561	-0.767	6.132	45	R
4	-0.577	-0.555	6.344	46	R
4	-0.544	-0.474	6.432	47	R
4	-0.447	-0.425	6.541	48	R
4	-0.203	-0.458	6.787	49	R
4	0.106	-0.474	7.097	50	R
4	0.237	-0.507	7.231	51	G
4	0.399	-0.588	7.413	52	G
4	0.643	-0.637	7.662	53	G
4	0.855	-0.702	7.883	54	G
4	0.985	-0.734	8.017	55	G
4	1.229	-0.751	8.262	56	R
4	1.278	-0.767	8.313	57	R
4	1.213	-0.783	8.381	58	R
4	1.066	-0.848	8.541	59	R
4	1.034	-0.930	8.628	60	R
4	1.017	-1.076	8.776	61	R
4	0.969	-1.223	8.930	62	R
4	0.969	-1.288	8.995	63	R
4	0.969	-1.271	9.011	64	R
4	0.969	-1.239	9.044	65	R
4	0.855	-1.044	9.270	66	R
4	0.594	-1.141	9.548	67	R
4	0.415	-1.157	9.728	68	R
4	0.302	-1.157	9.842	69	R
4	0.074	-1.174	10.070	70	R
4	-0.089	-1.206	10.236	71	R
4	-0.252	-1.206	10.399	72	R
4	-0.463	-1.255	10.616	73	R
4	-0.642	-1.255	10.795	74	R
4	-0.723	-1.255	10.876	75	R
4	-0.219	-1.418	11.406	76	R
4	-0.154	-1.418	11.471	77	R
4	-0.105	-1.450	11.530	78	R
4	-0.008	-1.597	11.706	79	R
4	-0.186	-1.288	12.063	80	R
4	-0.268	-1.125	12.245	81	R
4	-0.268	-0.978	12.391	82	R
4	-0.268	-0.832	12.538	83	R
4	-0.349	-0.686	12.705	84	R
4	-0.398	-0.523	12.875	85	R
4	-0.398	-0.425	12.973	86	R
4	-0.268	-0.490	13.118	87	R
4	-0.138	-0.507	13.249	88	R
4	0.025	-0.523	13.413	89	R
4	0.188	-0.507	13.576	90	R
4	0.383	-0.555	13.778	91	R
4	0.578	-0.621	13.983	92	R
4	0.822	-0.734	14.253	93	R
4	0.920	-0.751	14.352	94	R
4	1.131	-0.832	14.578	95	R
4	1.213	-0.865	14.666	96	R
4	1.327	-0.913	14.790	97	R
4	1.457	-0.962	14.929	98	R
4	1.571	-1.060	15.079	99	R
4	1.587	-1.109	15.130	100	R
4	1.701	-1.174	15.262	101	R
4	1.782	-1.206	15.349	102	R
4	1.961	-1.223	15.529	103	R
4	2.026	-1.206	15.596	104	R
4	2.221	-1.288	15.807	105	R
4	2.368	-1.336	15.962	106	R
4	2.449	-1.336	16.043	107	R
4	2.466	-1.271	16.110	108	R
4	2.466	-1.174	16.208	109	R
4	2.433	-1.109	16.281	110	R
4	2.498	-1.011	16.398	111	R
4	2.628	-0.848	16.606	112	R
4	2.726	-0.718	16.769	113	R
4	2.775	-0.621	16.878	114	R
4	2.661	-0.962	17.238	115	R
4	2.677	-1.027	17.305	116	R
4	2.856	-1.092	17.496	117	R
4	2.807	-1.157	17.577	118	R
4	2.514	-1.271	17.891	119	R
4	2.238	-1.401	18.197	120	R
4	2.043	-1.483	18.409	121	R
4	1.912	-1.532	18.548	122	R
4	1.864	-1.580	18.617	123	R
4	1.864	-1.597	18.633	124	R
4	1.864	-1.727	18.763	125	R
4	1.945	-1.841	18.903	126	G
4	1.994	-1.922	18.998	127	G
4	2.043	-2.036	19.122	128	G
4	2.075	-2.199	19.288	129	G
4	2.108	-2.378	19.470	130	G
4	2.124	-2.540	19.633	131	G
4	2.205	-2.784	19.890	132	G
4	1.961	-2.410	20.337	133	G
4	1.896	-2.410	20.402	134	G
4	1.733	-2.361	20.572	135	G
4	1.603	-2.329	20.706	136	G
4	1.375	-2.264	20.943	137	G
4	1.245	-2.199	21.089	138	G
4	1.180	-2.166	21.161	139	G
4	1.034	-2.003	21.380	140	G
4	1.017	-1.808	21.576	141	G
4	0.985	-1.711	21.679	142	G
4	1.050	-1.515	21.885	143	G
4	1.066	-1.369	22.032	144	R
4	1.083	-1.092	22.309	145	R
4	1.066	-0.946	22.457	146	R
4	1.034	-0.799	22.607	147	R
4	1.083	-0.702	22.716	148	R
4	1.196	-0.572	22.889	149	R
4	1.424	-0.360	23.200	150	R
4	1.587	-0.246	23.398	151	R
4	1.701	-0.084	23.597	152	R
4	1.750	-0.019	23.678	153	R
4	1.880	-0.035	23.809	154	R
4	2.026	-0.035	23.956	155	R
4	1.652	0.063	24.343	156	R
4	1.668	0.177	24.458	157	R
4	1.701	0.372	24.656	158	R
4	1.733	0.453	24.743	159	G
4	1.766	0.616	24.909	160	G
4	1.766	0.746	25.039	161	G
4	1.766	0.909	25.202	162	G
4	1.798	1.120	25.416	163	G
4	1.798	1.332	25.627	164	G
4	1.798	1.576	25.872	165	G
4	1.798	1.706	26.002	166	G
4	1.815	1.787	26.085	167	G
4	1.847	2.162	26.460	168	G
4	1.864	2.422	26.721	169	S
4	1.880	2.650	26.949	170	S
4	1.880	2.666	26.966	171	S
4	1.847	2.812	27.116	172	S
4	1.798	3.024	27.333	173	S
4	1.798	3.154	27.463	174	S
4	1.782	3.268	27.578	175	S
4	1.782	3.463	27.773	176	S
4	1.782	3.691	28.001	177	S
4	1.831	3.854	28.171	178	S
4	1.896	4.016	28.346	179	S
4	1.912	4.212	28.542	180	S
4	2.010	4.407	28.760	181	S
4	2.026	4.521	28.875	182	S
4	2.091	4.635	29.007	183	S
4	2.270	4.797	29.248	184	S
4	2.352	4.944	29.416	185	S
4	2.400	5.058	29.540	186	S
4	2.482	5.253	29.751	187	S
4	2.547	5.399	29.912	188	S
4	2.677	5.562	30.120	189	S
4	2.807	5.660	30.283	190	S
4	2.872	5.725	30.375	191	S
4	2.954	5.855	30.528	192	S
4	3.019	5.969	30.659	193	S
4	3.084	6.001	30.732	194	S
4	3.116	6.083	30.820	195	S
4	3.165	6.115	30.878	196	S
4	3.279	6.164	31.002	197	S
4	3.442	6.148	31.166	198	S
4	3.604	6.132	31.329	199	S
4	3.783	6.083	31.515	200	S
4	3.897	6.018	31.646	201	S
4	3.995	5.953	31.763	202	S
4	4.076	5.888	31.868	203	S
4	4.076	5.920	31.900	204	S
4	4.044	5.920	31.933	205	S
4	4.239	5.806	32.159	206	S
4	4.369	5.741	32.304	207	S
4	4.499	5.611	32.488	208	S
4	4.646	5.465	32.695	209	S
4	4.808	5.302	32.925	210	S
4	4.955	5.155	33.133	211	S
4	5.069	4.993	33.331	212	S
4	5.199	4.863	33.515	213	S
4	5.345	4.716	33.722	214	S
4	5.459	4.586	33.895	215	S
4	5.589	4.439	34.091	216	S
4	5.752	4.212	34.371	217	S
4	5.915	3.935	34.692	218	S
4	6.061	3.707	34.963	219	S
4	6.094	3.626	35.050	220	S
4	6.224	3.431	35.285	221	S
4	6.289	3.268	35.460	222	S
4	6.338	3.154	35.584	223	S
4	6.387	2.926	35.817	224	S
4	6.484	2.666	36.095	225	S
4	6.566	2.520	36.263	226	S
4	6.680	2.341	36.475	227	S
4	6.745	2.162	36.665	228	S
4	6.810	1.950	36.887	229	S
4	6.826	1.820	37.018	230	S
4	6.842	1.641	37.197	231	S
4	6.858	1.478	37.361	232	S
4	6.875	1.381	37.460	233	S
4	6.940	1.088	37.760	234	S
4	6.972	0.909	37.942	235	S
4	7.005	0.632	38.220	236	S
4	7.021	0.437	38.416	237	S
4	7.021	0.242	38.611	238	S
4	7.070	-0.019	38.876	239	S
4	7.086	-0.311	39.170	240	S
4	7.054	-0.539	39.400	241	S
4	7.021	-0.702	39.566	242	S
4	6.989	-0.799	39.669	243	S
4	6.956	-0.978	39.850	244	S
4	6.940	-1.141	40.014	245	S
4	6.907	-1.353	40.228	246	S
4	6.842	-1.515	40.403	247	S
4	6.810	-1.759	40.649	248	S
4	6.696	-1.906	40.835	249	S
4	6.631	-2.150	41.088	250	S
4	6.582	-2.313	41.257	251	S
4	6.517	-2.557	41.510	252	S
4	6.452	-2.752	41.716	253	S
4	6.370	-2.915	41.898	254	S
4	6.322	-3.045	42.037	255	S
4	6.240	-3.175	42.190	256	S
4	6.191	-3.240	42.272	257	S
4	6.126	-3.386	42.432	258	S
4	6.045	-3.549	42.614	259	S
4	5.947	-3.679	42.776	260	S
4	5.768	-3.891	43.053	261	S
4	5.671	-4.021	43.216	262	S
4	5.492	-4.314	43.559	263	S
4	5.410	-4.444	43.713	264	S
4	5.280	-4.558	43.886	265	S
4	5.183	-4.656	44.024	266	S
4	4.955	-4.834	44.314	267	S
4	4.776	-4.981	44.545	268	S
4	4.629	-5.144	44.764	269	S
4	4.483	-5.323	44.995	270	S
4	4.320	-5.355	45.161	271	S
4	4.158	-5.453	45.351	272	S
4	4.141	-5.436	45.374	273	S
4	4.093	-5.453	45.425	274	S
4	3.995	-5.453	45.523	275	S
4	3.848	-5.453	45.669	276	S
4	3.670	-5.469	45.849	277	S
4	3.474	-5.469	46.044	278	S
4	3.328	-5.469	46.190	279	S
4	3.149	-5.485	46.370	280	S
4	3.051	-5.485	46.468	281	S
4	2.921	-5.453	46.602	282	S
4	2.742	-5.453	46.781	283	S
4	2.563	-5.469	46.961	284	S
4	2.400	-5.485	47.124	285	S
4	2.287	-5.502	47.239	286	S
4	2.108	-5.502	47.418	287	S
4	2.010	-5.469	47.521	288	S
4	1.912	-5.388	47.648	289	S
4	1.798	-5.241	47.834	290	S
4	1.733	-5.111	47.979	291	S
4	1.571	-4.948	48.209	292	S
4	1.424	-4.802	48.416	293	S
4	1.359	-4.672	48.562	294	S
4	1.278	-4.428	48.819	295	S
4	1.245	-4.249	49.001	296	S
4	1.229	-4.086	49.165	297	S
4	1.262	-3.907	49.346	298	S
4	1.359	-3.744	49.536	299	S
5	0.675	1.708	0.000	0	G
5	0.733	1.664	0.072	1	G
5	0.733	1.664	0.072	2	G
5	0.762	1.520	0.219	3	G
5	0.762	1.534	0.234	4	G
5	0.733	1.448	0.325	5	G
5	0.719	1.303	0.470	6	G
5	0.704	1.159	0.615	7	G
5	0.704	0.914	0.861	8	G
5	0.719	0.784	0.991	9	G
5	0.719	0.538	1.237	10	G
5	0.733	0.408	1.368	11	R
5	0.863	0.264	1.562	12	R
5	0.979	0.192	1.698	13	R
5	0.820	0.206	1.857	14	R
5	0.704	0.350	2.042	15	R
5	0.661	0.350	2.086	16	R
5	0.834	0.379	2.261	17	R
5	0.906	0.452	2.363	18	R
5	1.036	0.538	2.520	19	R
5	0.950	0.639	2.653	20	R
5	0.935	0.639	2.667	21	R
5	0.877	0.480	2.836	22	R
5	0.776	0.423	2.952	23	R
5	0.589	0.408	3.141	24	R
5	0.531	0.567	3.310	25	R
5	0.589	0.639	3.402	26	R
5	0.647	0.740	3.518	27	R
5	0.762	0.885	3.703	28	R
5	0.892	0.942	3.845	29	R
5	0.993	0.957	3.948	30	R
5	1.022	0.769	4.137	31	R
5	1.022	0.683	4.224	32	R
5	1.007	0.654	4.256	33	R
5	1.007	0.711	4.314	34	R
5	1.080	0.610	4.438	35	R
5	1.210	0.480	4.622	36	R
5	1.383	0.336	4.848	37	R
5	1.339	0.379	4.909	38	R
5	1.224	0.437	5.038	39	R
5	1.080	0.379	5.193	40	R
5	0.979	0.278	5.336	41	R
5	0.863	0.235	5.460	42	R
5	0.762	0.206	5.565	43	R
5	0.762	0.365	5.724	44	R
5	0.776	0.509	5.869	45	R
5	0.805	0.639	6.002	46	R
5	0.805	0.755	6.117	47	R
5	0.748	0.899	6.273	48	G
5	0.603	1.130	6.545	49	G
5	0.517	1.274	6.713	50	G
5	0.387	1.462	6.942	51	G
5	0.242	1.606	7.146	52	G
5	0.069	1.780	7.391	53	G
5	-0.061	1.924	7.585	54	G
5	-0.249	2.068	7.822	55	G
5	-0.407	2.184	8.018	56	G
5	-0.581	2.271	8.212	57	G
5	-0.710	2.314	8.349	58	R
5	-0.710	2.400	8.435	59	R
5	-0.653	2.574	8.618	60	R
5	-0.508	2.372	8.866	61	R
5	-0.523	2.198	9.040	62	R
5	-0.581	2.097	9.157	63	R
5	-0.638	1.910	9.353	64	R
5	-0.725	1.794	9.497	65	R
5	-0.292	1.852	9.934	66	R
5	-0.249	1.852	9.978	67	R
5	-0.205	1.910	10.050	68	R
5	-0.176	1.953	10.102	69	R
5	-0.407	1.866	10.349	70	R
5	-0.465	2.054	10.545	71	R
5	-0.407	2.242	10.741	72	R
5	-0.321	2.357	10.886	73	R
5	-0.263	2.400	10.958	74	R
5	-0.147	2.299	11.111	75	R
5	-0.090	2.112	11.308	76	R
5	-0.090	2.025	11.394	77	G
5	-0.046	1.953	11.478	78	G
5	0.011	1.765	11.675	79	G
5	0.026	1.664	11.777	80	G
5	0.026	1.534	11.907	81	G
5	-0.046	1.347	12.108	82	G
5	-0.104	1.217	12.250	83	G
5	-0.119	0.971	12.496	84	G
5	-0.162	0.769	12.703	85	G
5	-0.249	0.610	12.883	86	G
5	-0.249	0.394	13.100	87	G
5	-0.249	0.163	13.331	88	G
5	-0.205	0.004	13.496	89	G
5	-0.292	0.322	13.825	90	R
5	-0.350	0.235	13.929	91	R
5	-0.422	0.206	14.007	92	R
5	-0.537	0.163	14.130	93	R
5	-0.797	0.120	14.393	94	R
5	-0.999	0.105	14.596	95	R
5	-1.201	0.105	14.798	96	R
5	-0.913	0.249	15.121	97	R
5	-0.884	0.394	15.268	98	R
5	-0.710	0.394	15.441	99	R
5	-0.537	0.394	15.615	100	R
5	-0.364	0.466	15.802	101	R
5	-0.133	0.480	16.034	102	R
5	-0.032	0.538	16.150	103	R
5	0.098	0.495	16.287	104	R
5	0.329	0.437	16.525	105	G
5	0.545	0.408	16.744	106	G
5	0.762	0.437	16.962	107	G
5	0.979	0.553	17.208	108	G
5	1.181	0.625	17.422	109	G
5	1.397	0.683	17.646	110	G
5	1.570	0.740	17.829	111	G
5	1.729	0.740	17.988	112	G
5	1.787	0.841	18.104	113	G
5	1.874	0.971	18.260	114	R
5	1.657	0.812	18.529	115	R
5	1.744	0.769	18.626	116	R
5	1.816	0.711	18.718	117	R
5	1.917	0.567	18.894	118	R
5	2.004	0.480	19.017	119	R
5	2.119	0.408	19.153	120	R
5	2.278	0.307	19.341	121	R
5	2.422	0.221	19.509	122	R
5	2.278	0.350	19.704	123	R
5	2.206	0.495	19.865	124	R
5	2.206	0.697	20.067	125	R
5	2.249	0.870	20.246	126	R
5	1.975	0.726	20.556	127	R
5	1.960	0.856	20.686	128	R
5	1.989	1.000	20.834	129	R
5	1.946	1.101	20.944	130	R
5	1.888	0.639	21.409	131	R
5	1.773	0.553	21.554	132	R
5	1.686	0.408	21.722	133	R
5	1.643	0.322	21.819	134	R
5	1.614	0.278	21.871	135	R
5	1.614	0.221	21.929	136	R
5	1.758	0.221	22.073	137	R
5	1.946	0.206	22.261	138	R
5	1.960	0.423	22.478	139	R
5	1.960	0.581	22.637	140	R
5	2.105	0.668	22.805	141	R
5	2.177	0.784	22.942	142	R
5	2.249	0.914	23.090	143	R
5	2.321	1.072	23.265	144	R
5	2.061	0.856	23.603	145	R
5	1.715	0.971	23.968	146	R
5	1.614	0.957	24.070	147	R
5	1.513	1.029	24.194	148	R
5	1.354	1.087	24.363	149	G
5	1.210	1.101	24.508	150	G
5	1.065	1.072	24.656	151	G
5	0.877	1.000	24.857	152	G
5	0.661	0.971	25.075	153	G
5	0.416	0.928	25.324	154	G
5	0.084	0.928	25.656	155	G
5	-0.075	0.971	25.821	156	G
5	-0.306	1.015	26.056	157	G
5	-0.523	1.043	26.274	158	G
5	-0.638	1.043	26.390	159	G
5	-0.884	1.043	26.635	160	G
5	-1.187	1.043	26.939	161	G
5	-1.288	1.058	27.041	162	G
5	-1.519	1.072	27.272	163	G
5	-1.678	1.072	27.431	164	G
5	-1.721	1.087	27.476	165	G
5	-1.779	1.101	27.536	166	G
5	-1.779	1.246	27.680	167	G
5	-1.764	1.390	27.825	168	G
5	-1.793	1.505	27.944	169	G
5	-1.764	1.549	27.997	170	G
5	-1.606	1.289	28.301	171	G
5	-1.562	1.144	28.452	172	G
5	-1.779	0.957	28.738	173	G
5	-1.981	0.870	28.958	174	G
5	-1.591	0.885	29.348	175	G
5	-1.331	0.856	29.610	176	G
5	-1.230	0.856	29.711	177	G
5	-1.071	0.697	29.935	178	G
5	-0.927	0.567	30.130	179	G
5	-0.797	0.423	30.324	180	G
5	-0.624	0.264	30.559	181	G
5	-0.537	0.177	30.681	182	G
5	-0.407	-0.039	30.934	183	G
5	-0.277	-0.184	31.128	184	G
5	-0.061	-0.415	31.445	185	G
5	0.084	-0.559	31.649	186	G
5	0.228	-0.732	31.874	187	G
5	0.271	-0.804	31.959	188	G
5	0.387	-0.934	32.132	189	G
5	0.517	-1.050	32.306	190	G
5	0.661	-1.180	32.500	191	G
5	0.834	-1.324	32.726	192	G
5	1.080	-1.584	33.083	193	G
5	1.152	-1.656	33.185	194	G
5	1.282	-1.829	33.402	195	G
5	1.383	-1.945	33.555	196	G
5	1.498	-2.046	33.709	197	G
5	1.671	-2.190	33.934	198	G
5	1.874	-2.320	34.175	199	G
5	2.032	-2.407	34.356	200	G
5	2.148	-2.421	34.472	201	G
5	2.278	-2.508	34.628	202	G
5	2.350	-2.551	34.712	203	G
5	2.610	-2.595	34.976	204	S
5	2.740	-2.638	35.113	205	S
5	2.826	-2.652	35.200	206	S
5	2.971	-2.667	35.346	207	S
5	3.158	-2.696	35.535	208	S
5	3.259	-2.724	35.641	209	S
5	3.389	-2.753	35.774	210	S
5	3.534	-2.768	35.919	211	S
5	3.649	-2.782	36.035	212	S
5	3.823	-2.811	36.211	213	S
5	4.082	-2.854	36.474	214	S
5	4.198	-2.869	36.591	215	S
5	4.313	-2.927	36.720	216	G
5	4.443	-2.999	36.868	217	G
5	4.544	-3.071	36.992	218	G
5	4.718	-3.158	37.186	219	G
5	4.876	-3.244	37.367	220	G
5	4.920	-3.287	37.428	221	G
5	5.035	-3.446	37.625	222	G
5	5.151	-3.591	37.810	223	G
5	5.237	-3.706	37.954	224	G
5	5.338	-3.807	38.097	225	G
5	5.454	-3.908	38.250	226	G
5	5.512	-3.995	38.354	227	G
5	5.526	-4.197	38.557	228	G
5	5.439	-4.284	38.680	229	G
5	5.353	-4.356	38.792	230	G
5	5.237	-4.471	38.956	231	G
5	5.194	-4.673	39.162	232	G
5	5.035	-4.774	39.351	233	G
5	4.934	-4.875	39.493	234	G
5	4.790	-5.092	39.754	235	G
5	4.718	-5.150	39.846	236	G
5	4.573	-5.294	40.050	237	G
5	4.414	-5.381	40.231	238	G
5	4.256	-5.496	40.428	239	G
5	4.082	-5.597	40.628	240	G
5	3.895	-5.727	40.856	241	G
5	3.765	-5.814	41.012	242	G
5	3.635	-5.886	41.161	243	G
5	3.505	-5.929	41.298	244	G
5	3.259	-5.973	41.547	245	S
5	3.158	-6.117	41.723	246	S
5	2.971	-6.232	41.944	247	S
5	2.841	-6.261	42.077	248	S
5	2.668	-6.305	42.256	249	S
5	2.523	-6.362	42.411	250	S
5	2.437	-6.420	42.515	251	S
5	2.336	-6.435	42.617	252	S
5	2.061	-6.593	42.934	253	S
5	1.888	-6.608	43.108	254	S
5	1.744	-6.651	43.259	255	G
5	1.715	-6.651	43.288	256	G
5	1.628	-6.521	43.444	257	G
5	1.542	-6.435	43.566	258	G
5	1.484	-6.362	43.659	259	G
5	1.368	-6.319	43.782	260	G
5	1.238	-6.276	43.919	261	G
5	1.123	-6.276	44.034	262	G
5	1.080	-6.319	44.096	263	G
5	1.022	-6.435	44.225	264	G
5	0.935	-6.536	44.358	265	G
5	0.820	-6.637	44.511	266	G
5	0.618	-6.694	44.722	267	G
5	0.401	-6.752	44.946	268	G
5	0.228	-6.824	45.133	269	G
5	0.011	-6.839	45.350	270	G
5	-0.119	-6.853	45.481	271	G
5	-0.249	-6.868	45.612	272	G
5	-0.451	-6.868	45.814	273	G
5	-0.638	-6.868	46.002	274	G
5	-0.869	-6.824	46.237	275	G
5	-1.071	-6.781	46.443	276	G
5	-1.245	-6.752	46.619	277	G
5	-1.461	-6.680	46.847	278	G
5	-1.663	-6.637	47.054	279	G
5	-1.865	-6.579	47.264	280	G
5	-2.125	-6.492	47.538	281	G
5	-2.284	-6.463	47.699	282	G
5	-2.457	-6.435	47.875	283	G
5	-2.587	-6.348	48.031	284	G
5	-2.703	-6.261	48.176	285	G
5	-2.890	-6.189	48.377	286	G
5	-3.136	-6.074	48.648	287	G
5	-3.381	-5.958	48.919	288	G
5	-3.612	-5.843	49.177	289	G
5	-3.742	-5.756	49.333	290	G
5	-3.886	-5.641	49.518	291	G
5	-4.016	-5.583	49.661	292	G
5	-4.233	-5.424	49.929	293	G
5	-4.348	-5.323	50.083	294	G
5	-4.233	-5.309	50.199	295	G
5	-4.190	-5.366	50.271	296	G
5	-4.146	-5.410	50.332	297	G
5	-4.074	-5.540	50.481	298	G
5	-3.944	-5.713	50.698	299	G
6	-0.221	0.287	0.000	0	R
6	-0.348	0.324	0.133	1	R
6	-0.495	0.378	0.289	2	R
6	-0.568	0.378	0.362	3	R
6	-0.568	0.397	0.380	4	R
6	-0.568	0.415	0.399	5	R
6	-0.513	0.451	0.464	6	R
6	-0.513	0.451	0.464	7	R
6	-0.531	0.415	0.505	8	R
6	-0.531	0.378	0.542	9	R
6	-0.476	0.451	0.633	10	R
6	-0.458	0.451	0.651	11	R
6	-0.458	0.360	0.743	12	R
6	-0.458	0.324	0.779	13	R
6	-0.458	0.269	0.834	14	R
6	-0.513	0.397	0.973	15	R
6	-0.422	0.506	1.116	16	R
6	-0.422	0.543	1.152	17	R
6	-0.440	0.543	1.171	18	R
6	-0.495	0.579	1.236	19	R
6	-0.513	0.470	1.348	20	R
6	-0.549	0.342	1.481	21	R
6	-0.568	0.397	1.538	22	R
6	-0.458	0.470	1.670	23	R
6	-0.385	0.543	1.773	24	R
6	-0.385	0.579	1.810	25	R
6	-0.385	0.616	1.846	26	R
6	-0.385	0.634	1.865	27	R
6	-0.330	0.616	1.922	28	R
6	-0.257	0.652	2.004	29	R
6	-0.440	0.579	2.201	30	R
6	-0.495	0.579	2.256	31	R
6	-0.513	0.525	2.313	32	R
6	-0.513	0.451	2.386	33	R
6	-0.568	0.415	2.452	34	R
6	-0.568	0.214	2.653	35	R
6	-0.513	0.086	2.792	36	R
6	-0.422	-0.115	3.013	37	R
6	-0.294	-0.279	3.221	38	R
6	-0.239	-0.316	3.287	39	R
6	-0.148	-0.370	3.394	40	R
6	-0.312	-0.243	3.602	41	R
6	-0.348	-0.243	3.638	42	R
6	-0.531	-0.224	3.822	43	R
6	-0.622	-0.188	3.920	44	R
6	-0.476	-0.170	4.068	45	R
6	-0.440	-0.188	4.108	46	R
6	-0.312	-0.188	4.236	47	R
6	-0.257	-0.115	4.328	48	R
6	-0.495	-0.151	4.568	49	R
6	-0.586	-0.115	4.666	50	R
6	-0.714	-0.060	4.805	51	R
6	-0.732	-0.060	4.823	52	R
6	-0.677	0.031	4.930	53	R
6	-0.677	0.232	5.131	54	R
6	-0.677	0.397	5.295	55	R
6	-0.695	0.525	5.424	56	R
6	-0.695	0.725	5.625	57	R
6	-0.732	0.908	5.812	58	R
6	-0.750	0.999	5.905	59	R
6	-0.695	0.634	6.274	60	R
6	-0.677	0.634	6.292	61	R
6	-0.714	0.652	6.333	62	R
6	-0.732	0.671	6.359	63	R
6	-0.823	0.689	6.452	64	R
6	-0.933	0.817	6.621	65	R
6	-0.915	1.036	6.841	66	R
6	-1.097	1.200	7.086	67	R
6	-1.225	1.346	7.280	68	R
6	-1.371	1.456	7.463	69	R
6	-1.463	1.493	7.561	70	R
6	-1.481	1.511	7.587	71	R
6	-1.499	1.529	7.613	72	R
6	-1.572	1.566	7.695	73	R
6	-1.536	1.566	7.731	74	R
6	-1.590	1.566	7.786	75	R
6	-1.645	1.602	7.852	76	R
6	-1.700	1.602	7.907	77	R
6	-1.737	1.602	7.943	78	R
6	-1.773	1.602	7.980	79	R
6	-1.791	1.620	8.006	80	R
6	-1.864	1.639	8.081	81	R
6	-1.883	1.657	8.107	82	R
6	-1.937	1.657	8.162	83	R
6	-1.956	1.657	8.180	84	R
6	-2.011	1.657	8.235	85	R
6	-2.047	1.675	8.275	86	R
6	-2.065	1.675	8.294	87	R
6	-2.084	1.675	8.312	88	R
6	-2.175	1.657	8.405	89	R
6	-2.248	1.639	8.480	90	R
6	-2.303	1.584	8.558	91	R
6	-2.358	1.566	8.616	92	R
6	-2.431	1.547	8.691	93	R
6	-2.540	1.547	8.801	94	R
6	-2.540	1.547	8.801	95	R
6	-2.540	1.566	8.819	96	R
6	-2.558	1.566	8.837	97	R
6	-2.558	1.529	8.874	98	R
6	-2.595	1.511	8.914	99	R
6	-2.595	1.511	8.914	100	R
6	-2.613	1.493	8.940	101	R
6	-2.686	1.438	9.032	102	R
6	-2.723	1.419	9.072	103	R
6	-2.759	1.383	9.124	104	R
6	-2.796	1.365	9.165	105	R
6	-2.814	1.346	9.191	106	R
6	-2.832	1.310	9.232	107	R
6	-2.851	1.292	9.257	108	R
6	-2.851	1.273	9.276	109	R
6	-2.851	1.273	9.276	110	R
6	-2.924	1.219	9.367	111	R
6	-2.997	1.219	9.440	112	R
6	-3.015	1.237	9.466	113	R
6	-3.015	1.237	9.466	114	R
6	-3.052	1.200	9.518	115	R
6	-3.088	1.182	9.558	116	R
6	-3.088	1.146	9.595	117	R
6	-3.088	1.146	9.595	118	R
6	-3.143	1.127	9.653	119	R
6	-3.216	1.072	9.744	120	R
6	-3.253	0.963	9.860	121	R
6	-3.271	0.963	9.878	122	R
6	-3.271	0.963	9.878	123	R
6	-3.271	0.963	9.878	124	R
6	-3.307	0.963	9.914	125	R
6	-3.344	0.963	9.951	126	R
6	-3.344	0.945	9.969	127	R
6	-3.380	0.890	10.035	128	R
6	-3.435	0.817	10.126	129	R
6	-3.453	0.799	10.152	130	R
6	-3.490	0.799	10.189	131	R
6	-3.490	0.799	10.189	132	R
6	-3.490	0.744	10.243	133	R
6	-3.508	0.744	10.262	134	R
6	-3.545	0.725	10.303	135	R
6	-3.563	0.671	10.360	136	R
6	-3.581	0.652	10.386	137	R
6	-3.673	0.652	10.477	138	R
6	-3.727	0.616	10.543	139	R
6	-3.746	0.616	10.562	140	R
6	-3.709	0.506	10.677	141	R
6	-3.764	0.488	10.735	142	R
6	-3.800	0.488	10.771	143	R
6	-3.800	0.488	10.771	144	R
6	-3.855	0.451	10.837	145	R
6	-3.928	0.415	10.919	146	R
6	-3.947	0.378	10.960	147	R
6	-4.038	0.342	11.058	148	R
6	-4.074	0.342	11.095	149	R
6	-4.074	0.342	11.095	150	R
6	-4.093	0.305	11.135	151	R
6	-4.093	0.287	11.154	152	R
6	-4.093	0.287	11.154	153	R
6	-4.093	0.287	11.154	154	R
6	-4.166	0.232	11.245	155	R
6	-4.166	0.232	11.245	156	R
6	-4.184	0.196	11.286	157	R
6	-4.184	0.159	11.322	158	R
6	-4.239	0.159	11.377	159	R
6	-4.275	0.141	11.418	160	R
6	-4.294	0.141	11.436	161	R
6	-4.330	0.068	11.518	162	R
6	-4.367	0.050	11.559	163	R
6	-4.348	0.031	11.585	164	R
6	-4.348	0.031	11.585	165	R
6	-4.348	0.031	11.585	166	R
6	-4.330	-0.060	11.678	167	R
6	-4.385	0.013	11.769	168	R
6	-4.385	0.013	11.769	169	R
6	-4.385	-0.060	11.842	170	R
6	-4.385	-0.078	11.860	171	R
6	-4.403	-0.078	11.879	172	R
6	-4.513	-0.133	12.001	173	R
6	-4.513	-0.133	12.001	174	R
6	-4.513	-0.133	12.001	175	R
6	-4.531	-0.133	12.020	176	R
6	-4.568	-0.133	12.056	177	R
6	-4.641	-0.151	12.131	178	R
6	-4.714	-0.151	12.204	179	R
6	-4.714	-0.151	12.204	180	R
6	-4.714	-0.170	12.223	181	R
6	-4.714	-0.151	12.241	182	R
6	-4.695	-0.151	12.259	183	R
6	-4.695	-0.188	12.296	184	R
6	-4.787	-0.188	12.387	185	R
6	-4.787	-0.188	12.387	186	R
6	-4.787	-0.188	12.387	187	R
6	-4.860	-0.279	12.504	188	R
6	-4.860	-0.352	12.577	189	R
6	-4.915	-0.517	12.750	190	R
6	-4.823	-0.407	12.893	191	R
6	-4.641	-0.370	13.079	192	R
6	-4.403	-0.297	13.328	193	R
6	-4.348	-0.206	13.434	194	R
6	-4.348	-0.133	13.507	195	R
6	-4.586	-0.188	13.751	196	R
6	-4.750	-0.224	13.919	197	R
6	-4.988	-0.206	14.157	198	R
6	-5.042	-0.261	14.235	199	R
6	-5.116	-0.316	14.326	200	R
6	-5.371	-0.334	14.583	201	R
6	-5.426	-0.352	14.640	202	R
6	-5.554	-0.462	14.809	203	R
6	-5.663	-0.535	14.940	204	R
6	-5.682	-0.663	15.070	205	R
6	-5.536	-0.644	15.217	206	R
6	-5.463	-0.644	15.290	207	R
6	-5.371	-0.663	15.383	208	R
6	-5.225	-0.681	15.530	209	R
6	-5.079	-0.681	15.676	210	R
6	-4.951	-0.699	15.806	211	R
6	-5.134	-0.608	16.010	212	R
6	-5.134	-0.608	16.010	213	R
6	-5.116	-0.553	16.068	214	R
6	-5.116	-0.480	16.141	215	R
6	-5.116	-0.407	16.214	216	G
6	-5.061	-0.370	16.280	217	G
6	-4.915	-0.316	16.436	218	G
6	-4.659	-0.279	16.694	219	G
6	-4.476	-0.261	16.877	220	G
6	-4.202	-0.096	17.197	221	G
6	-4.056	-0.005	17.369	222	G
6	-3.910	0.086	17.542	223	G
6	-3.709	0.214	17.780	224	G
6	-3.490	0.342	18.033	225	G
6	-3.289	0.506	18.293	226	G
6	-3.052	0.616	18.555	227	G
6	-2.887	0.689	18.734	228	G
6	-2.814	0.762	18.838	229	G
6	-2.686	0.872	19.006	230	G
6	-2.558	0.963	19.163	231	G
6	-2.412	0.999	19.314	232	G
6	-2.193	1.018	19.534	233	G
6	-1.992	1.036	19.736	234	G
6	-1.846	1.036	19.882	235	G
6	-1.810	1.018	19.923	236	G
6	-1.937	0.872	20.117	237	G
6	-2.102	0.835	20.285	238	G
6	-2.230	0.835	20.413	239	R
6	-2.284	0.835	20.468	240	R
6	-2.431	0.780	20.624	241	R
6	-2.175	0.634	20.918	242	R
6	-2.157	0.598	20.959	243	R
6	-2.065	0.506	21.088	244	R
6	-1.956	0.433	21.220	245	R
6	-1.791	0.232	21.480	246	G
6	-1.645	0.068	21.699	247	G
6	-1.536	-0.023	21.842	248	G
6	-1.335	-0.133	22.071	249	G
6	-1.335	-0.188	22.126	250	G
6	-1.316	-0.316	22.255	251	G
6	-1.280	-0.571	22.513	252	G
6	-1.243	-0.791	22.735	253	G
6	-1.225	-0.900	22.847	254	G
6	-1.207	-1.156	23.103	255	G
6	-1.189	-1.284	23.232	256	G
6	-1.152	-1.448	23.400	257	G
6	-1.152	-1.612	23.565	258	G
6	-1.116	-1.795	23.751	259	G
6	-1.024	-1.959	23.939	260	G
6	-0.951	-2.160	24.153	261	G
6	-0.933	-2.288	24.282	262	G
6	-0.933	-2.124	24.446	263	G
6	-0.805	-1.996	24.627	264	G
6	-0.732	-1.923	24.731	265	G
6	-0.568	-1.905	24.896	266	G
6	-0.476	-1.905	24.987	267	G
6	-0.221	-1.886	25.244	268	G
6	0.017	-1.868	25.482	269	G
6	0.181	-1.905	25.650	270	G
6	0.346	-1.959	25.823	271	G
6	-0.202	-1.832	26.386	272	G
6	-0.385	-1.722	26.599	273	G
6	-0.586	-1.631	26.820	274	G
6	-0.750	-1.503	27.028	275	G
6	-0.969	-1.192	27.408	276	G
6	-1.024	-1.101	27.515	277	G
6	-1.097	-0.937	27.694	278	G
6	-1.189	-0.736	27.915	279	G
6	-1.207	-0.608	28.044	280	G
6	-1.207	-0.370	28.282	281	G
6	-1.134	-0.243	28.429	282	G
6	-1.079	-0.060	28.620	283	G
6	-1.097	0.123	28.803	284	G
6	-1.116	0.305	28.987	285	G
6	-1.097	0.433	29.116	286	G
6	-1.097	0.634	29.317	287	G
6	-1.097	0.872	29.554	288	G
6	-1.189	1.127	29.826	289	G
6	-1.189	1.219	29.917	290	G
6	-1.243	1.365	30.073	291	G
6	-1.280	1.511	30.224	292	G
6	-1.353	1.767	30.490	293	G
6	-1.353	1.803	30.526	294	G
6	-1.390	1.949	30.677	295	G
6	-1.390	2.040	30.768	296	G
6	-1.225	1.712	31.136	297	G
6	-1.134	1.657	31.242	298	G
6	-0.714	1.566	31.672	299	G
7	0.459	0.613	0.000	0	R
7	0.312	0.597	0.148	1	R
7	0.263	0.613	0.199	2	R
7	0.149	0.646	0.318	3	R
7	0.019	0.597	0.457	4	R
7	-0.160	0.532	0.648	5	R
7	-0.242	0.336	0.860	6	R
7	-0.340	0.238	0.998	7	R
7	-0.421	0.173	1.103	8	R
7	-0.470	0.141	1.161	9	R
7	-0.389	0.075	1.266	10	R
7	-0.258	0.010	1.411	11	R
7	-0.356	0.271	1.690	12	R
7	-0.438	0.336	1.794	13	R
7	-0.601	0.467	2.003	14	R
7	-0.617	0.532	2.070	15	R
7	-0.470	0.581	2.225	16	R
7	-0.454	0.483	2.324	17	R
7	-0.307	0.238	2.609	18	R
7	-0.274	0.141	2.712	19	R
7	-0.291	0.206	2.780	20	R
7	-0.307	0.206	2.796	21	R
7	-0.372	0.141	2.888	22	R
7	-0.258	0.255	3.050	23	R
7	-0.160	0.369	3.200	24	R
7	-0.046	0.401	3.318	25	R
7	-0.079	0.499	3.422	26	R
7	-0.079	0.679	3.601	27	R
7	-0.046	0.809	3.735	28	G
7	-0.046	0.988	3.915	29	G
7	-0.046	1.265	4.192	30	G
7	-0.079	1.428	4.358	31	G
7	-0.111	1.673	4.605	32	G
7	-0.128	1.689	4.628	33	G
7	-0.209	1.673	4.711	34	G
7	-0.323	1.591	4.851	35	G
7	-0.438	1.461	5.024	36	G
7	-0.617	1.363	5.229	37	G
7	-0.829	1.216	5.486	38	G
7	-0.943	1.151	5.618	39	G
7	-1.041	1.021	5.781	40	G
7	-0.715	1.102	6.117	41	G
7	-0.617	1.005	6.255	42	G
7	-0.519	1.086	6.382	43	G
7	-0.356	1.135	6.553	44	G
7	-0.226	1.135	6.683	45	G
7	-0.144	1.086	6.778	46	G
7	-0.014	1.021	6.924	47	G
7	0.149	0.923	7.114	48	G
7	0.263	0.711	7.355	49	G
7	0.263	0.646	7.420	50	G
7	0.280	0.467	7.600	51	G
7	0.280	0.369	7.698	52	G
7	0.280	0.124	7.942	53	G
7	0.296	-0.104	8.171	54	G
7	0.280	-0.283	8.351	55	G
7	0.247	-0.479	8.549	56	G
7	0.198	-0.723	8.799	57	G
7	0.100	-0.397	9.139	58	G
7	-0.046	-0.283	9.325	59	G
7	-0.242	-0.120	9.580	60	G
7	-0.340	-0.039	9.707	61	G
7	-0.568	0.108	9.978	62	G
7	-0.698	0.157	10.118	63	G
7	-0.894	0.255	10.336	64	R
7	-1.024	0.385	10.521	65	R
7	-1.155	0.434	10.660	66	R
7	-1.301	0.483	10.815	67	R
7	-1.269	0.401	10.902	68	R
7	-1.367	0.401	11.000	69	R
7	-1.383	0.353	11.052	70	R
7	-1.464	0.336	11.135	71	R
7	-1.416	0.304	11.194	72	R
7	-1.399	0.255	11.245	73	R
7	-1.416	0.190	11.312	74	R
7	-1.448	0.092	11.415	75	R
7	-1.301	-0.039	11.612	76	R
7	-1.318	-0.153	11.727	77	G
7	-1.383	-0.283	11.873	78	G
7	-1.497	-0.479	12.099	79	G
7	-1.579	-0.609	12.253	80	G
7	-1.856	-0.919	12.669	81	G
7	-1.970	-1.066	12.855	82	G
7	-1.839	-0.772	13.176	83	G
7	-1.823	-0.642	13.307	84	G
7	-1.954	-0.528	13.480	85	R
7	-2.035	-0.397	13.634	86	R
7	-1.888	-0.446	13.789	87	R
7	-1.676	-0.430	14.001	88	R
7	-1.530	-0.381	14.156	89	R
7	-1.481	-0.316	14.237	90	R
7	-1.416	-0.169	14.398	91	R
7	-1.399	-0.071	14.497	92	R
7	-1.367	0.075	14.647	93	G
7	-1.367	0.238	14.810	94	G
7	-1.383	0.418	14.990	95	G
7	-1.399	0.662	15.236	96	G
7	-1.350	0.874	15.453	97	G
7	-1.301	1.021	15.608	98	G
7	-1.269	0.858	15.774	99	G
7	-1.301	0.776	15.862	100	G
7	-1.269	0.874	15.965	101	G
7	-1.073	0.956	16.177	102	G
7	-0.927	0.956	16.323	103	G
7	-0.682	1.021	16.576	104	G
7	-0.438	1.070	16.826	105	G
7	-0.274	1.168	17.016	106	G
7	-0.014	1.249	17.289	107	G
7	0.231	1.282	17.536	108	G
7	0.508	1.331	17.817	109	G
7	0.589	1.363	17.905	110	G
7	0.720	1.477	18.078	111	G
7	0.964	1.559	18.336	112	G
7	1.095	1.575	18.468	113	G
7	1.339	1.624	18.717	114	G
7	1.535	1.689	18.923	115	G
7	1.356	1.575	19.136	116	G
7	1.502	1.477	19.312	117	G
7	1.568	1.396	19.416	118	G
7	1.649	1.249	19.584	119	G
7	1.714	1.037	19.806	120	G
7	1.796	0.890	19.974	121	R
7	1.535	1.233	20.404	122	R
7	1.405	1.249	20.535	123	R
7	1.193	1.249	20.747	124	R
7	1.111	1.216	20.835	125	R
7	0.948	1.184	21.001	126	R
7	1.209	1.510	21.419	127	R
7	1.160	1.657	21.574	128	R
7	1.176	1.787	21.705	129	R
7	1.193	1.950	21.869	130	R
7	1.193	2.178	22.097	131	R
7	1.307	2.488	22.427	132	R
7	1.339	2.651	22.593	133	R
7	1.405	2.830	22.784	134	R
7	1.258	2.716	22.970	135	R
7	1.193	2.765	23.051	136	R
7	1.160	2.798	23.098	137	R
7	1.013	2.553	23.383	138	R
7	0.981	2.488	23.456	139	R
7	0.981	2.781	23.749	140	R
7	0.915	2.781	23.814	141	R
7	0.736	2.863	24.011	142	R
7	0.704	2.879	24.048	143	R
7	0.589	2.765	24.209	144	R
7	0.443	2.765	24.356	145	R
7	0.263	2.700	24.547	146	R
7	0.182	2.700	24.628	147	R
7	0.133	2.700	24.677	148	R
7	0.280	2.651	24.832	149	R
7	0.133	2.700	24.986	150	R
7	0.149	2.667	25.023	151	R
7	0.133	2.651	25.046	152	R
7	0.166	2.635	25.082	153	R
7	0.166	2.651	25.099	154	R
7	0.166	2.635	25.115	155	R
7	0.117	2.602	25.174	156	R
7	0.019	2.553	25.283	157	R
7	-0.014	2.553	25.316	158	R
7	-0.095	2.569	25.399	159	R
7	-0.111	2.553	25.422	160	R
7	-0.144	2.488	25.495	161	R
7	-0.226	2.488	25.576	162	R
7	-0.258	2.488	25.609	163	R
7	-0.274	2.488	25.625	164	R
7	-0.291	2.455	25.661	165	R
7	-0.356	2.439	25.729	166	R
7	-0.389	2.439	25.761	167	R
7	-0.421	2.439	25.794	168	R
7	-0.421	2.423	25.810	169	R
7	-0.421	2.423	25.810	170	R
7	-0.421	2.423	25.810	171	R
7	-0.438	2.406	25.833	172	R
7	-0.470	2.358	25.892	173	R
7	-0.503	2.341	25.928	174	R
7	-0.552	2.341	25.977	175	R
7	-0.649	2.309	26.080	176	R
7	-0.666	2.260	26.132	177	R
7	-0.764	2.227	26.235	178	R
7	-0.812	2.211	26.287	179	R
7	-0.861	2.146	26.368	180	R
7	-0.943	2.146	26.450	181	R
7	-0.992	2.146	26.499	182	R
7	-1.041	2.146	26.547	183	R
7	-1.073	2.129	26.584	184	R
7	-1.041	2.113	26.620	185	R
7	-1.073	2.113	26.653	186	R
7	-1.155	2.113	26.734	187	R
7	-1.204	2.048	26.816	188	R
7	-1.318	2.015	26.935	189	R
7	-1.318	2.015	26.935	190	R
7	-1.334	1.999	26.958	191	R
7	-1.367	1.999	26.990	192	R
7	-1.367	1.966	27.023	193	R
7	-1.464	1.917	27.132	194	R
7	-1.513	1.836	27.227	195	R
7	-1.530	1.771	27.295	196	R
7	-1.546	1.738	27.331	197	R
7	-1.595	1.706	27.390	198	R
[truncated: 1,601 more rows]
