# Supplementary material for: Behavioral and pharmacological characterization of planarian nociception
Source: Front Mol Neurosci. 2024 May 1;17:1368009. doi: 10.3389/fnmol.2024.1368009 (PMC11094297; doi:10.3389/fnmol.2024.1368009)
Supplement: Supplementary file 1 [file Data_Sheet_1.ZIP › Article planarian nociception - code and data/arena/PREMELOX1.csv]

n	x	y	L	t	behavior
1	0.196	0.695	0.000	0	R
1	0.196	0.695	0.000	1	R
1	0.098	0.679	0.100	2	R
1	0.082	0.679	0.116	3	R
1	0.327	0.564	0.387	4	R
1	0.360	0.417	0.538	5	R
1	0.442	0.842	0.971	6	R
1	0.573	1.006	1.181	7	R
1	0.753	1.023	1.362	8	R
1	0.818	1.072	1.444	9	R
1	0.933	1.170	1.594	10	R
1	0.966	1.235	1.668	11	R
1	1.048	1.219	1.751	12	R
1	1.293	1.154	2.005	13	G
1	1.490	1.088	2.212	14	G
1	1.653	0.957	2.422	15	G
1	1.751	0.875	2.550	16	G
1	1.850	0.728	2.727	17	G
1	1.915	0.613	2.859	18	G
1	1.981	0.466	3.020	19	G
1	1.915	0.335	3.167	20	G
1	1.882	0.286	3.226	21	G
1	2.013	0.057	3.490	22	G
1	2.128	0.008	3.614	23	G
1	2.324	-0.156	3.870	24	G
1	2.406	-0.254	3.998	25	G
1	2.406	-0.418	4.161	26	G
1	2.472	-0.631	4.384	27	G
1	2.504	-0.844	4.599	28	G
1	2.455	-1.040	4.802	29	G
1	2.455	-1.155	4.916	30	G
1	2.390	-1.449	5.218	31	G
1	2.324	-1.580	5.365	32	G
1	2.210	-1.744	5.565	33	G
1	2.210	-1.809	5.630	34	G
1	2.292	-1.908	5.758	35	G
1	2.406	-2.170	6.044	36	G
1	2.472	-2.382	6.266	37	G
1	2.521	-2.546	6.437	38	G
1	2.603	-2.628	6.553	39	G
1	2.668	-2.693	6.646	40	G
1	2.668	-2.759	6.711	41	G
1	2.488	-2.857	6.916	42	G
1	2.357	-3.021	7.126	43	G
1	2.226	-3.201	7.349	44	G
1	2.177	-3.250	7.418	45	G
1	1.932	-3.397	7.704	46	G
1	1.751	-3.512	7.918	47	G
1	1.490	-3.561	8.184	48	G
1	1.359	-3.627	8.331	49	G
1	1.342	-3.790	8.495	50	G
1	1.342	-3.905	8.610	51	G
1	1.260	-4.036	8.764	52	G
1	1.228	-4.150	8.883	53	G
1	1.097	-4.298	9.081	54	G
1	0.851	-4.412	9.352	55	G
1	0.769	-4.478	9.456	56	G
1	0.687	-4.625	9.625	57	G
1	0.720	-4.740	9.744	58	G
1	0.737	-4.952	9.958	59	G
1	0.769	-5.051	10.061	60	G
1	0.638	-5.329	10.369	61	G
1	0.589	-5.509	10.555	62	G
1	0.475	-5.722	10.797	63	G
1	0.409	-5.804	10.902	64	G
1	0.295	-6.033	11.158	65	G
1	0.295	-6.131	11.256	66	G
1	0.016	-6.328	11.597	67	G
1	-0.098	-6.459	11.771	68	G
1	-0.229	-6.573	11.945	69	G
1	-0.377	-6.704	12.142	70	G
1	-0.508	-6.770	12.288	71	G
1	-0.589	-6.835	12.393	72	G
1	-0.671	-6.950	12.534	73	G
1	-0.802	-6.966	12.666	74	G
1	-1.048	-6.966	12.912	75	G
1	-1.228	-6.982	13.092	76	G
1	-1.392	-6.950	13.259	77	G
1	-1.572	-6.851	13.464	78	G
1	-1.653	-6.802	13.560	79	G
1	-1.834	-6.720	13.758	80	G
1	-1.981	-6.671	13.913	81	G
1	-2.161	-6.589	14.111	82	G
1	-2.407	-6.524	14.365	83	G
1	-2.603	-6.475	14.567	84	G
1	-2.750	-6.393	14.736	85	G
1	-3.029	-6.213	15.067	86	G
1	-3.290	-6.082	15.360	87	G
1	-3.307	-6.098	15.383	88	G
1	-3.389	-6.049	15.479	89	G
1	-3.454	-5.886	15.655	90	G
1	-3.487	-5.705	15.838	91	G
1	-3.454	-5.640	15.911	92	G
1	-3.552	-5.640	16.010	93	G
1	-3.732	-5.673	16.193	94	G
1	-3.831	-5.656	16.292	95	G
1	-3.962	-5.558	16.456	96	G
1	-4.142	-5.394	16.699	97	G
1	-4.273	-5.263	16.885	98	G
1	-4.535	-4.903	17.330	99	G
1	-4.600	-4.805	17.448	100	G
1	-4.666	-4.740	17.540	101	G
1	-4.797	-4.658	17.695	102	G
1	-4.944	-4.543	17.882	103	G
1	-5.189	-4.363	18.186	104	G
1	-5.255	-4.265	18.304	105	G
1	-5.304	-4.101	18.475	106	G
1	-5.353	-3.888	18.693	107	G
1	-5.402	-3.692	18.896	108	G
1	-5.468	-3.545	19.057	109	G
1	-5.566	-3.397	19.234	110	G
1	-5.697	-3.234	19.444	111	G
1	-5.795	-3.119	19.595	112	G
1	-6.008	-2.857	19.932	113	G
1	-6.106	-2.677	20.137	114	G
1	-6.155	-2.513	20.308	115	G
1	-6.204	-2.399	20.433	116	G
1	-6.319	-2.104	20.749	117	G
1	-6.368	-1.891	20.967	118	G
1	-6.417	-1.678	21.186	119	G
1	-6.434	-1.433	21.432	120	G
1	-6.434	-1.302	21.563	121	G
1	-6.434	-1.089	21.776	122	G
1	-6.466	-0.893	21.975	123	G
1	-6.630	-0.647	22.270	124	G
1	-6.728	-0.500	22.447	125	G
1	-6.761	-0.369	22.582	126	G
1	-6.679	-0.287	22.698	127	G
1	-6.646	-0.205	22.786	128	G
1	-6.548	-0.041	22.977	129	G
1	-6.466	0.057	23.105	130	G
1	-6.303	0.220	23.336	131	G
1	-6.204	0.368	23.513	132	G
1	-6.122	0.401	23.601	133	G
1	-6.008	0.270	23.775	134	G
1	-5.926	0.155	23.916	135	G
1	-5.844	-0.041	24.129	136	G
1	-5.877	-0.172	24.264	137	G
1	-6.106	-0.107	24.502	138	G
1	-6.188	-0.091	24.586	139	G
1	-6.352	-0.189	24.777	140	G
1	-6.499	-0.271	24.945	141	G
1	-6.597	-0.418	25.122	142	G
1	-6.679	-0.533	25.263	143	G
1	-6.663	-0.696	25.428	144	G
1	-6.630	-0.811	25.547	145	G
1	-6.597	-1.024	25.762	146	G
1	-6.515	-1.220	25.975	147	G
1	-6.434	-1.580	26.344	148	G
1	-6.368	-1.859	26.630	149	G
1	-6.335	-2.071	26.846	150	G
1	-6.286	-2.301	27.080	151	G
1	-6.221	-2.481	27.272	152	G
1	-6.122	-2.661	27.477	153	G
1	-5.992	-2.939	27.784	154	G
1	-5.844	-3.152	28.043	155	G
1	-5.762	-3.266	28.184	156	G
1	-5.631	-3.430	28.394	157	G
1	-5.550	-3.561	28.548	158	G
1	-5.369	-3.807	28.852	159	G
1	-5.304	-3.954	29.014	160	G
1	-5.189	-4.150	29.241	161	G
1	-5.157	-4.314	29.408	162	G
1	-5.009	-4.641	29.767	163	G
1	-4.911	-4.822	29.972	164	G
1	-4.846	-4.887	30.065	165	G
1	-4.731	-5.018	30.239	166	G
1	-4.584	-5.182	30.459	167	G
1	-4.387	-5.362	30.726	168	G
1	-4.125	-5.493	31.018	169	G
1	-3.945	-5.575	31.216	170	G
1	-3.683	-5.673	31.496	171	G
1	-3.569	-5.738	31.628	172	G
1	-3.356	-5.869	31.878	173	G
1	-3.094	-6.049	32.196	174	G
1	-2.881	-6.328	32.546	175	G
1	-2.750	-6.459	32.731	176	G
1	-2.587	-6.524	32.907	177	G
1	-2.407	-6.606	33.105	178	G
1	-2.259	-6.655	33.261	179	G
1	-2.014	-6.622	33.508	180	G
1	-1.670	-6.704	33.862	181	G
1	-1.392	-6.835	34.169	182	G
1	-1.179	-6.835	34.382	183	G
1	-0.982	-6.900	34.589	184	G
1	-0.622	-6.950	34.953	185	G
1	-0.426	-7.048	35.172	186	G
1	-0.098	-7.097	35.503	187	G
1	0.033	-7.113	35.635	188	G
1	0.229	-7.162	35.838	189	G
1	0.622	-7.228	36.236	190	G
1	0.818	-7.162	36.443	191	G
1	1.080	-7.097	36.713	192	G
1	1.490	-7.097	37.122	193	G
1	1.621	-7.031	37.269	194	G
1	1.768	-6.966	37.430	195	G
1	1.997	-6.933	37.661	196	G
1	2.259	-6.851	37.936	197	G
1	2.455	-6.802	38.138	198	G
1	2.750	-6.606	38.492	199	G
1	2.963	-6.540	38.715	200	G
1	3.176	-6.459	38.943	201	G
1	3.274	-6.360	39.082	202	G
1	3.356	-6.131	39.325	203	G
1	3.487	-5.902	39.589	204	G
1	3.716	-5.755	39.862	205	G
1	3.929	-5.656	40.096	206	G
1	4.141	-5.509	40.355	207	G
1	4.354	-5.444	40.578	208	G
1	4.665	-5.427	40.889	209	G
1	4.944	-5.313	41.190	210	G
1	5.107	-5.182	41.400	211	G
1	5.189	-5.018	41.583	212	G
1	5.402	-4.838	41.862	213	G
1	5.615	-4.641	42.151	214	G
1	5.729	-4.527	42.313	215	G
1	5.860	-4.330	42.549	216	G
1	6.040	-4.068	42.867	217	G
1	6.237	-3.790	43.208	218	G
1	6.302	-3.577	43.430	219	G
1	6.351	-3.332	43.681	220	G
1	6.401	-3.250	43.776	221	G
1	6.466	-3.037	43.999	222	G
1	6.450	-2.824	44.212	223	G
1	6.450	-2.644	44.392	224	G
1	6.450	-2.350	44.687	225	G
1	6.531	-2.104	44.946	226	G
1	6.630	-1.908	45.166	227	G
1	6.712	-1.728	45.363	228	G
1	6.777	-1.466	45.633	229	G
1	6.875	-1.269	45.853	230	G
1	6.973	-1.040	46.102	231	G
1	7.219	-0.860	46.407	232	G
1	7.219	-0.614	46.652	233	G
1	7.219	-0.369	46.898	234	G
1	7.252	0.008	47.276	235	G
1	7.252	0.237	47.505	236	G
1	7.252	0.384	47.652	237	G
1	7.203	0.744	48.016	238	G
1	7.104	1.088	48.373	239	G
1	7.072	1.366	48.654	240	G
1	7.039	1.596	48.885	241	G
1	6.957	1.792	49.098	242	G
1	6.859	1.874	49.226	243	G
1	6.646	2.070	49.515	244	G
1	6.515	2.218	49.712	245	G
1	6.384	2.414	49.949	246	G
1	6.270	2.594	50.162	247	G
1	6.139	2.791	50.398	248	G
1	5.942	3.003	50.688	249	G
1	5.778	3.200	50.943	250	G
1	5.615	3.380	51.187	251	G
1	5.451	3.527	51.407	252	G
1	5.304	3.609	51.576	253	G
1	5.107	3.724	51.803	254	G
1	4.960	3.756	51.954	255	G
1	4.895	3.756	52.019	256	G
1	4.796	3.691	52.137	257	G
1	4.682	3.576	52.299	258	G
1	4.534	3.429	52.508	259	G
1	4.469	3.265	52.684	260	G
1	4.518	3.134	52.824	261	G
1	4.534	3.003	52.956	262	G
1	4.518	2.840	53.120	263	G
1	4.485	2.496	53.466	264	G
1	4.453	2.332	53.633	265	G
1	4.420	2.136	53.832	266	G
1	4.338	1.792	54.185	267	G
1	4.272	1.579	54.408	268	G
1	4.158	1.399	54.621	269	G
1	4.060	1.268	54.785	270	G
1	3.896	1.121	55.005	271	G
1	3.716	1.072	55.192	272	G
1	3.519	0.990	55.405	273	G
1	3.339	0.777	55.684	274	G
1	3.127	0.597	55.962	275	G
1	3.012	0.482	56.124	276	G
1	2.865	0.302	56.357	277	G
1	2.635	0.122	56.648	278	G
1	2.439	-0.058	56.915	279	G
1	2.423	-0.074	56.938	280	G
1	2.112	-0.156	57.260	281	G
1	1.817	-0.172	57.555	282	G
1	1.571	-0.172	57.800	283	G
1	1.440	-0.189	57.932	284	G
1	1.179	-0.205	58.195	285	G
1	0.949	-0.238	58.426	286	G
1	0.851	-0.303	58.544	287	G
1	0.540	-0.385	58.866	288	G
1	0.393	-0.467	59.035	289	G
1	0.131	-0.533	59.304	290	G
1	-0.049	-0.565	59.488	291	G
1	-0.328	-0.598	59.768	292	G
1	-0.458	-0.729	59.953	293	G
1	-0.671	-0.893	60.221	294	G
1	-0.835	-1.089	60.477	295	G
1	-0.900	-1.171	60.582	296	G
1	-0.900	-1.302	60.713	297	G
1	-0.884	-1.482	60.894	298	G
1	-0.917	-1.973	61.386	299	G
2	-0.341	0.421	0.000	0	S
2	-0.357	0.421	0.016	1	S
2	-0.406	0.485	0.097	2	S
2	-0.406	0.485	0.097	3	S
2	-0.406	0.632	0.244	4	S
2	-0.455	0.778	0.398	5	S
2	-0.503	0.956	0.583	6	S
2	-0.503	1.200	0.826	7	S
2	-0.552	1.379	1.011	8	S
2	-0.568	1.655	1.288	9	S
2	-0.585	1.914	1.548	10	S
2	-0.633	2.044	1.687	11	S
2	-0.698	2.190	1.847	12	S
2	-0.763	2.288	1.964	13	S
2	-0.991	2.401	2.218	14	S
2	-1.072	2.434	2.306	15	R
2	-1.137	2.499	2.397	16	R
2	-1.120	2.499	2.414	17	R
2	-1.088	2.548	2.472	18	R
2	-1.072	2.677	2.603	19	R
2	-1.104	2.791	2.721	20	R
2	-1.104	2.872	2.802	21	R
2	-1.169	2.726	2.962	22	R
2	-1.169	2.661	3.027	23	R
2	-1.169	2.548	3.141	24	R
2	-1.299	2.531	3.272	25	G
2	-1.510	2.548	3.484	26	G
2	-1.737	2.613	3.720	27	G
2	-1.884	2.613	3.866	28	G
2	-1.997	2.613	3.980	29	G
2	-2.127	2.531	4.133	30	G
2	-2.208	2.466	4.237	31	G
2	-2.322	2.353	4.398	32	G
2	-2.371	2.223	4.536	33	G
2	-2.403	2.190	4.582	34	G
2	-2.533	2.028	4.790	35	G
2	-2.582	1.914	4.914	36	G
2	-2.777	1.671	5.226	37	G
2	-2.825	1.541	5.365	38	G
2	-2.907	1.395	5.532	39	G
2	-3.020	1.265	5.704	40	G
2	-3.069	1.167	5.813	41	G
2	-3.101	1.021	5.963	42	G
2	-3.166	0.826	6.168	43	G
2	-3.183	0.632	6.364	44	G
2	-3.215	0.437	6.561	45	G
2	-3.361	0.242	6.805	46	G
2	-3.556	0.161	7.016	47	G
2	-3.637	0.063	7.143	48	G
2	-3.848	-0.148	7.441	49	G
2	-4.059	-0.213	7.662	50	G
2	-4.189	-0.310	7.824	51	G
2	-4.270	-0.456	7.992	52	G
2	-4.384	-0.635	8.203	53	G
2	-4.611	-0.830	8.503	54	G
2	-4.758	-0.927	8.678	55	G
2	-4.887	-1.025	8.841	56	G
2	-4.920	-1.089	8.913	57	G
2	-4.985	-1.268	9.103	58	G
2	-5.115	-1.430	9.311	59	G
2	-5.212	-1.479	9.420	60	G
2	-5.293	-1.544	9.524	61	G
2	-5.358	-1.609	9.616	62	G
2	-5.439	-1.771	9.798	63	G
2	-5.439	-1.918	9.944	64	G
2	-5.407	-2.145	10.173	65	G
2	-5.407	-2.307	10.336	66	G
2	-5.391	-2.600	10.628	67	G
2	-5.391	-2.811	10.840	68	G
2	-5.488	-3.005	11.057	69	G
2	-5.537	-3.152	11.211	70	G
2	-5.586	-3.265	11.335	71	G
2	-5.667	-3.444	11.531	72	G
2	-5.732	-3.639	11.737	73	G
2	-5.634	-3.801	11.926	74	G
2	-5.521	-3.931	12.099	75	G
2	-5.456	-4.028	12.216	76	G
2	-5.293	-4.256	12.495	77	G
2	-5.180	-4.434	12.707	78	G
2	-5.066	-4.532	12.856	79	G
2	-5.001	-4.564	12.929	80	G
2	-4.725	-4.678	13.228	81	G
2	-4.546	-4.775	13.431	82	G
2	-4.400	-4.840	13.591	83	G
2	-4.384	-4.856	13.614	84	G
2	-4.287	-5.051	13.832	85	G
2	-4.238	-5.132	13.926	86	G
2	-4.205	-5.279	14.076	87	G
2	-4.157	-5.376	14.185	88	G
2	-4.108	-5.392	14.236	89	G
2	-3.881	-5.506	14.491	90	G
2	-3.735	-5.587	14.658	91	G
2	-3.637	-5.587	14.755	92	G
2	-3.410	-5.766	15.044	93	G
2	-3.296	-5.863	15.194	94	G
2	-3.053	-5.993	15.470	95	G
2	-2.939	-6.025	15.588	96	G
2	-2.760	-6.172	15.819	97	G
2	-2.614	-6.302	16.014	98	G
2	-2.468	-6.431	16.210	99	G
2	-2.338	-6.545	16.383	100	G
2	-2.176	-6.594	16.552	101	G
2	-1.965	-6.594	16.763	102	G
2	-1.673	-6.610	17.056	103	G
2	-1.429	-6.642	17.302	104	G
2	-1.169	-6.610	17.563	105	G
2	-1.007	-6.561	17.733	106	G
2	-0.828	-6.561	17.911	107	G
2	-0.487	-6.594	18.254	108	G
2	-0.260	-6.626	18.484	109	G
2	-0.211	-6.626	18.532	110	G
2	-0.065	-6.626	18.678	111	G
2	0.373	-6.691	19.122	112	G
2	0.455	-6.691	19.203	113	G
2	0.584	-6.740	19.342	114	G
2	0.633	-6.707	19.400	115	G
2	0.682	-6.675	19.459	116	G
2	0.714	-6.642	19.505	117	G
2	0.779	-6.545	19.622	118	G
2	0.893	-6.399	19.807	119	G
2	1.007	-6.253	19.992	120	G
2	1.088	-6.090	20.173	121	G
2	1.104	-5.863	20.401	122	G
2	1.104	-5.652	20.612	123	G
2	1.104	-5.344	20.921	124	G
2	1.072	-5.132	21.134	125	G
2	0.990	-4.954	21.331	126	G
2	0.909	-4.775	21.527	127	G
2	0.860	-4.662	21.651	128	G
2	0.795	-4.483	21.841	129	G
2	0.731	-4.418	21.932	130	G
2	0.536	-4.272	22.176	131	G
2	0.357	-4.207	22.366	132	G
2	0.097	-4.158	22.630	133	G
2	-0.016	-4.126	22.749	134	G
2	-0.146	-4.061	22.894	135	G
2	-0.325	-3.915	23.125	136	G
2	-0.390	-3.801	23.255	137	G
2	-0.455	-3.590	23.476	138	G
2	-0.536	-3.298	23.780	139	G
2	-0.601	-3.103	23.985	140	G
2	-0.650	-2.778	24.313	141	G
2	-0.633	-2.616	24.477	142	G
2	-0.552	-2.405	24.703	143	G
2	-0.552	-2.275	24.833	144	G
2	-0.552	-2.047	25.060	145	G
2	-0.552	-1.918	25.190	146	G
2	-0.552	-1.642	25.466	147	G
2	-0.601	-1.463	25.651	148	G
2	-0.666	-1.236	25.887	149	G
2	-0.715	-1.008	26.120	150	G
2	-0.747	-0.878	26.254	151	G
2	-0.812	-0.700	26.444	152	G
2	-0.909	-0.570	26.606	153	G
2	-1.056	-0.391	26.837	154	G
2	-1.234	-0.261	27.058	155	G
2	-1.461	-0.245	27.286	156	G
2	-1.673	-0.310	27.506	157	G
2	-1.802	-0.440	27.690	158	G
2	-2.030	-0.521	27.932	159	G
2	-2.046	-0.554	27.968	160	G
2	-2.046	-0.554	27.968	161	G
2	-2.127	-0.505	28.063	162	G
2	-2.371	-0.229	28.431	163	G
2	-2.436	-0.083	28.591	164	G
2	-2.484	0.063	28.745	165	G
2	-2.598	0.209	28.930	166	G
2	-2.728	0.388	29.151	167	G
2	-2.907	0.502	29.362	168	G
2	-3.036	0.583	29.515	169	G
2	-3.199	0.713	29.723	170	G
2	-3.442	0.810	29.986	171	G
2	-3.540	0.794	30.084	172	G
2	-3.588	0.729	30.166	173	G
2	-3.718	0.615	30.338	174	G
2	-3.832	0.485	30.511	175	G
2	-3.897	0.388	30.628	176	G
2	-3.978	0.209	30.824	177	G
2	-4.076	-0.034	31.086	178	G
2	-4.124	-0.148	31.210	179	G
2	-4.238	-0.278	31.383	180	G
2	-4.400	-0.456	31.624	181	G
2	-4.546	-0.635	31.855	182	G
2	-4.676	-0.813	32.076	183	G
2	-4.904	-0.960	32.346	184	G
2	-5.050	-1.057	32.522	185	G
2	-5.277	-1.138	32.763	186	G
2	-5.407	-1.203	32.908	187	G
2	-5.634	-1.284	33.150	188	G
2	-5.764	-1.333	33.288	189	G
2	-6.040	-1.333	33.564	190	G
2	-6.186	-1.349	33.711	191	G
2	-6.284	-1.349	33.809	192	G
2	-6.397	-1.349	33.922	193	G
2	-6.511	-1.317	34.041	194	G
2	-6.673	-1.219	34.230	195	G
2	-6.803	-0.943	34.535	196	G
2	-6.836	-0.602	34.878	197	G
2	-6.852	-0.375	35.105	198	G
2	-6.836	-0.213	35.269	199	G
2	-6.787	-0.132	35.363	200	G
2	-6.690	0.031	35.553	201	G
2	-6.576	0.226	35.778	202	G
2	-6.397	0.404	36.031	203	G
2	-6.332	0.437	36.103	204	G
2	-6.316	0.485	36.155	205	G
2	-6.316	0.518	36.187	206	G
2	-6.381	0.664	36.347	207	G
2	-6.479	0.826	36.537	208	G
2	-6.511	0.908	36.624	209	G
2	-6.544	1.054	36.774	210	G
2	-6.576	1.119	36.846	211	G
2	-6.576	1.119	36.846	212	G
2	-6.462	1.119	36.960	213	G
2	-6.251	1.119	37.171	214	G
2	-6.138	0.940	37.383	215	G
2	-6.073	0.810	37.528	216	G
2	-5.975	0.550	37.805	217	G
2	-5.943	0.437	37.924	218	G
2	-5.975	0.177	38.185	219	G
2	-6.024	0.112	38.267	220	G
2	-6.073	0.047	38.348	221	G
2	-6.154	-0.018	38.452	222	G
2	-6.251	-0.002	38.550	223	G
2	-6.446	0.015	38.746	224	G
2	-6.560	0.015	38.860	225	G
2	-6.641	-0.083	38.986	226	G
2	-6.706	-0.213	39.132	227	G
2	-6.722	-0.408	39.327	228	G
2	-6.755	-0.732	39.654	229	G
2	-6.755	-0.862	39.783	230	G
2	-6.722	-0.992	39.917	231	G
2	-6.609	-1.187	40.143	232	G
2	-6.462	-1.560	40.544	233	G
2	-6.381	-1.690	40.697	234	G
2	-6.300	-1.804	40.837	235	G
2	-6.170	-1.934	41.021	236	G
2	-6.008	-2.080	41.239	237	G
2	-5.927	-2.210	41.392	238	G
2	-5.797	-2.502	41.712	239	G
2	-5.732	-2.632	41.857	240	G
2	-5.553	-2.843	42.134	241	G
2	-5.423	-3.005	42.342	242	G
2	-5.277	-3.200	42.585	243	G
2	-5.131	-3.346	42.792	244	G
2	-5.034	-3.493	42.967	245	G
2	-4.936	-3.639	43.143	246	G
2	-4.871	-3.785	43.303	247	G
2	-4.806	-3.850	43.395	248	G
2	-4.725	-3.898	43.490	249	G
2	-4.530	-3.931	43.687	250	G
2	-4.319	-3.850	43.913	251	G
2	-4.157	-3.752	44.103	252	G
2	-4.092	-3.720	44.175	253	G
2	-4.059	-3.704	44.211	254	G
2	-3.994	-3.622	44.315	255	G
2	-3.946	-3.509	44.439	256	G
2	-3.864	-3.411	44.566	257	G
2	-3.686	-3.217	44.830	258	G
2	-3.556	-3.168	44.969	259	G
2	-3.442	-3.119	45.093	260	G
2	-3.231	-3.038	45.319	261	G
2	-2.971	-2.973	45.587	262	G
2	-2.907	-2.989	45.654	263	G
2	-2.712	-3.119	45.888	264	G
2	-2.484	-3.217	46.135	265	G
2	-2.160	-3.379	46.498	266	G
2	-1.965	-3.379	46.693	267	G
2	-1.656	-3.379	47.001	268	G
2	-1.461	-3.330	47.202	269	G
2	-1.267	-3.330	47.397	270	G
2	-1.104	-3.379	47.567	271	G
2	-1.007	-3.411	47.669	272	G
2	-0.828	-3.509	47.873	273	G
2	-0.666	-3.639	48.081	274	G
2	-0.520	-3.898	48.379	275	G
2	-0.520	-3.963	48.444	276	G
2	-0.503	-4.093	48.575	277	G
2	-0.487	-4.386	48.867	278	G
2	-0.487	-4.564	49.046	279	G
2	-0.503	-4.775	49.258	280	G
2	-0.455	-5.019	49.506	281	R
2	-0.455	-5.181	49.668	282	R
2	-0.455	-5.425	49.912	283	R
2	-0.422	-5.652	50.142	284	R
2	-0.390	-5.733	50.229	285	R
2	-0.390	-5.636	50.326	286	R
2	-0.341	-5.636	50.375	287	R
2	-0.227	-5.685	50.499	288	R
2	-0.033	-5.717	50.696	289	R
2	0.049	-5.749	50.784	290	R
2	0.308	-5.831	51.056	291	G
2	0.406	-5.912	51.183	292	G
2	0.536	-5.928	51.314	293	G
2	0.812	-5.944	51.590	294	G
2	0.990	-5.961	51.769	295	G
2	1.250	-5.928	52.031	296	G
2	1.461	-5.896	52.245	297	G
2	1.721	-5.814	52.517	298	G
2	1.981	-5.685	52.807	299	G
3	0.133	0.103	0.000	0	S
3	0.133	0.103	0.000	1	S
3	0.133	0.190	0.087	2	S
3	0.133	0.190	0.087	3	S
3	0.133	0.219	0.116	4	S
3	0.133	0.233	0.130	5	S
3	0.177	0.016	0.352	6	S
3	0.177	-0.115	0.483	7	S
3	0.148	-0.202	0.574	8	S
3	0.104	-0.419	0.796	9	S
3	0.017	-0.608	1.004	10	S
3	-0.012	-0.738	1.137	11	S
3	-0.070	-1.014	1.419	12	S
3	-0.229	-1.231	1.688	13	S
3	-0.316	-1.463	1.936	14	S
3	-0.418	-1.608	2.113	15	S
3	-0.519	-1.738	2.278	16	S
3	-0.621	-1.912	2.480	17	S
3	-0.722	-2.072	2.669	18	S
3	-0.795	-2.246	2.857	19	S
3	-0.795	-2.420	3.031	20	S
3	-0.766	-2.550	3.165	21	G
3	-0.737	-2.825	3.441	22	G
3	-0.737	-2.970	3.586	23	G
3	-0.853	-3.159	3.808	24	G
3	-1.085	-3.231	4.051	25	G
3	-1.258	-3.289	4.234	26	G
3	-1.258	-3.391	4.335	27	G
3	-1.273	-3.463	4.409	28	G
3	-1.229	-3.507	4.471	29	G
3	-1.143	-3.681	4.665	30	G
3	-1.143	-3.869	4.854	31	G
3	-1.143	-4.014	4.999	32	G
3	-1.302	-4.043	5.161	33	G
3	-1.374	-4.072	5.239	34	G
3	-1.563	-4.101	5.430	35	G
3	-1.664	-4.115	5.532	36	G
3	-1.838	-4.087	5.708	37	G
3	-1.911	-4.087	5.781	38	G
3	-1.983	-4.087	5.853	39	G
3	-2.099	-4.144	5.983	40	G
3	-2.070	-4.347	6.188	41	G
3	-2.041	-4.405	6.253	42	G
3	-2.128	-4.333	6.366	43	G
3	-2.172	-4.333	6.409	44	G
3	-2.172	-4.289	6.453	45	G
3	-2.157	-4.173	6.570	46	G
3	-2.157	-4.058	6.686	47	G
3	-2.215	-3.942	6.815	48	G
3	-2.288	-3.768	7.004	49	G
3	-2.404	-3.608	7.201	50	G
3	-2.520	-3.420	7.422	51	G
3	-2.650	-3.289	7.607	52	G
3	-2.867	-3.159	7.860	53	G
3	-3.041	-3.115	8.040	54	G
3	-3.186	-3.144	8.187	55	G
3	-3.114	-3.304	8.363	56	G
3	-2.969	-3.463	8.578	57	G
3	-2.954	-3.492	8.610	58	G
3	-2.954	-3.507	8.625	59	G
3	-2.998	-3.565	8.697	60	G
3	-2.940	-3.652	8.802	61	G
3	-2.954	-3.695	8.848	62	G
3	-3.099	-3.855	9.063	63	G
3	-3.172	-4.000	9.225	64	G
3	-3.273	-4.101	9.369	65	G
3	-3.317	-3.753	9.719	66	G
3	-3.375	-3.695	9.801	67	G
3	-3.404	-3.565	9.935	68	G
3	-3.462	-3.449	10.065	69	G
3	-3.462	-3.362	10.152	70	G
3	-3.418	-3.304	10.224	71	G
3	-3.331	-3.246	10.329	72	G
3	-3.244	-3.231	10.417	73	G
3	-3.085	-3.231	10.576	74	G
3	-2.969	-3.260	10.696	75	G
3	-2.737	-3.362	10.949	76	G
3	-2.563	-3.405	11.128	77	G
3	-2.433	-3.521	11.303	78	G
3	-2.288	-3.695	11.529	79	G
3	-2.201	-3.840	11.698	80	R
3	-2.114	-3.942	11.832	81	R
3	-2.085	-4.115	12.008	82	R
3	-2.085	-4.188	12.081	83	R
3	-2.128	-4.275	12.178	84	R
3	-2.201	-4.202	12.280	85	R
3	-2.215	-4.304	12.383	86	R
3	-2.360	-4.304	12.528	87	R
3	-2.375	-4.304	12.542	88	R
3	-2.201	-4.304	12.716	89	R
3	-2.085	-4.246	12.846	90	R
3	-2.157	-4.260	12.920	91	R
3	-2.346	-4.304	13.113	92	R
3	-2.476	-4.058	13.392	93	R
3	-2.476	-3.884	13.566	94	R
3	-2.491	-3.811	13.640	95	R
3	-2.592	-3.724	13.774	96	G
3	-2.693	-3.637	13.907	97	G
3	-2.809	-3.521	14.071	98	G
3	-3.027	-3.347	14.350	99	G
3	-3.114	-3.347	14.437	100	G
3	-3.346	-3.275	14.680	101	G
3	-3.665	-3.333	15.004	102	G
3	-3.810	-3.492	15.219	103	G
3	-3.926	-3.594	15.373	104	G
3	-4.027	-3.753	15.562	105	G
3	-4.100	-3.913	15.737	106	G
3	-4.259	-3.956	15.903	107	G
3	-4.462	-4.014	16.114	108	G
3	-4.810	-4.072	16.466	109	G
3	-4.984	-4.087	16.641	110	G
3	-5.100	-4.188	16.795	111	G
3	-5.245	-4.231	16.946	112	G
3	-5.375	-4.246	17.078	113	G
3	-5.288	-4.391	17.247	114	G
3	-5.172	-4.521	17.421	115	G
3	-5.013	-4.695	17.657	116	G
3	-4.839	-4.869	17.903	117	G
3	-4.723	-5.058	18.124	118	G
3	-4.549	-5.246	18.381	119	G
3	-4.375	-5.377	18.598	120	G
3	-4.157	-5.536	18.868	121	G
3	-3.984	-5.666	19.085	122	G
3	-3.737	-5.811	19.371	123	G
3	-3.578	-5.898	19.553	124	G
3	-3.389	-6.000	19.767	125	G
3	-3.157	-6.130	20.033	126	G
3	-2.998	-6.188	20.203	127	G
3	-2.708	-6.348	20.534	128	G
3	-2.534	-6.377	20.710	129	G
3	-2.230	-6.464	21.026	130	G
3	-2.041	-6.565	21.240	131	G
3	-1.896	-6.623	21.397	132	G
3	-1.563	-6.696	21.738	133	G
3	-1.360	-6.725	21.943	134	G
3	-0.983	-6.841	22.337	135	G
3	-0.838	-6.870	22.485	136	G
3	-0.679	-6.884	22.645	137	G
3	-0.505	-6.899	22.820	138	G
3	-0.244	-6.928	23.082	139	G
3	-0.041	-6.928	23.285	140	G
3	0.220	-6.884	23.549	141	G
3	0.408	-6.913	23.740	142	G
3	0.640	-6.928	23.972	143	G
3	0.887	-6.899	24.221	144	G
3	1.061	-6.841	24.404	145	G
3	1.307	-6.826	24.651	146	G
3	1.641	-6.797	24.985	147	G
3	1.829	-6.725	25.187	148	G
3	2.061	-6.667	25.426	149	G
3	2.206	-6.594	25.588	150	G
3	2.264	-6.464	25.731	151	G
3	2.278	-6.304	25.891	152	G
3	2.293	-6.145	26.051	153	G
3	2.293	-5.811	26.385	154	G
3	2.293	-5.594	26.602	155	G
3	2.133	-5.739	26.818	156	G
3	2.017	-5.681	26.947	157	G
3	2.032	-5.797	27.064	158	G
3	2.017	-5.840	27.110	159	G
3	1.858	-5.956	27.307	160	G
3	1.713	-6.014	27.463	161	G
3	1.510	-6.116	27.690	162	G
3	1.133	-6.101	28.067	163	G
3	0.974	-6.130	28.229	164	G
3	0.756	-6.203	28.459	165	G
3	0.568	-6.290	28.666	166	G
3	0.495	-6.348	28.759	167	G
3	0.162	-6.464	29.112	168	G
3	0.032	-6.565	29.277	169	G
3	-0.113	-6.667	29.454	170	G
3	-0.345	-6.739	29.697	171	G
3	-0.534	-6.783	29.891	172	G
3	-0.795	-6.826	30.155	173	G
3	-1.012	-6.812	30.373	174	G
3	-1.273	-6.768	30.637	175	G
3	-1.490	-6.725	30.859	176	G
3	-1.751	-6.652	31.130	177	G
3	-1.896	-6.638	31.276	178	G
3	-2.172	-6.551	31.564	179	G
3	-2.259	-6.507	31.662	180	G
3	-2.418	-6.435	31.837	181	G
3	-2.607	-6.174	32.159	182	G
3	-2.578	-6.217	32.211	183	G
3	-2.722	-6.145	32.373	184	G
3	-2.824	-6.116	32.479	185	G
3	-2.983	-6.087	32.641	186	G
3	-3.288	-5.942	32.978	187	G
3	-3.462	-5.869	33.166	188	G
3	-3.636	-5.797	33.355	189	G
3	-3.853	-5.681	33.601	190	G
3	-3.969	-5.565	33.765	191	G
3	-4.056	-5.507	33.870	192	G
3	-4.317	-5.246	34.239	193	G
3	-4.331	-5.159	34.327	194	G
3	-4.389	-5.058	34.444	195	G
3	-4.549	-4.956	34.633	196	G
3	-4.665	-4.884	34.769	197	G
3	-4.839	-4.739	34.996	198	G
3	-4.940	-4.652	35.129	199	G
3	-5.056	-4.565	35.274	200	G
3	-5.216	-4.434	35.480	201	G
3	-5.404	-4.260	35.737	202	G
3	-5.535	-4.130	35.921	203	G
3	-5.665	-3.942	36.150	204	G
3	-5.723	-3.797	36.307	205	G
3	-5.810	-3.579	36.541	206	G
3	-5.868	-3.463	36.670	207	G
3	-6.027	-3.246	36.940	208	G
3	-6.114	-3.043	37.161	209	G
3	-6.129	-3.014	37.193	210	G
3	-6.187	-2.825	37.390	211	G
3	-6.230	-2.782	37.452	212	G
3	-6.288	-2.724	37.534	213	G
3	-6.419	-2.507	37.787	214	G
3	-6.477	-2.362	37.944	215	G
3	-6.535	-2.159	38.155	216	G
3	-6.578	-1.927	38.391	217	G
3	-6.607	-1.811	38.510	218	G
3	-6.593	-1.535	38.786	219	G
3	-6.593	-1.405	38.916	220	G
3	-6.651	-1.144	39.184	221	G
3	-6.680	-1.057	39.275	222	G
3	-6.723	-0.927	39.413	223	G
3	-6.723	-0.782	39.558	224	G
3	-6.665	-0.666	39.687	225	G
3	-6.506	-0.463	39.945	226	G
3	-6.419	-0.390	40.059	227	G
3	-6.404	-0.245	40.204	228	G
3	-6.404	-0.144	40.306	229	G
3	-6.404	0.016	40.465	230	G
3	-6.462	0.291	40.747	231	G
3	-6.549	0.479	40.954	232	G
3	-6.694	0.726	41.240	233	G
3	-6.767	0.914	41.442	234	G
3	-6.781	1.175	41.703	235	G
3	-6.781	1.291	41.819	236	G
3	-6.738	1.436	41.971	237	G
3	-6.549	1.639	42.248	238	G
3	-6.390	1.798	42.473	239	G
3	-6.230	1.972	42.709	240	G
3	-6.114	2.204	42.968	241	G
3	-6.085	2.349	43.116	242	G
3	-6.172	2.610	43.391	243	G
3	-6.187	2.784	43.566	244	G
3	-6.187	3.103	43.885	245	G
3	-6.056	3.176	44.034	246	G
3	-5.984	3.306	44.183	247	G
3	-5.926	3.451	44.339	248	G
3	-5.766	3.668	44.609	249	G
3	-5.708	3.857	44.806	250	G
3	-5.592	4.002	44.992	251	G
3	-5.419	4.234	45.281	252	G
3	-5.187	4.553	45.676	253	G
3	-5.129	4.625	45.769	254	G
3	-5.042	4.741	45.914	255	G
3	-4.984	4.857	46.043	256	G
3	-4.984	4.857	46.043	257	G
3	-4.868	5.031	46.252	258	G
3	-4.752	5.089	46.382	259	G
3	-4.534	5.132	46.604	260	G
3	-4.346	5.103	46.794	261	G
3	-4.114	5.060	47.030	262	G
3	-4.071	5.118	47.103	263	G
3	-4.013	5.118	47.161	264	G
3	-3.853	5.132	47.321	265	G
3	-3.650	5.103	47.526	266	G
3	-3.433	5.060	47.747	267	G
3	-3.302	5.031	47.881	268	G
3	-3.099	4.857	48.148	269	G
3	-2.911	4.726	48.378	270	G
3	-2.780	4.596	48.562	271	G
3	-2.679	4.393	48.789	272	G
3	-2.664	4.219	48.964	273	G
3	-2.621	3.958	49.228	274	G
3	-2.563	3.639	49.552	275	G
3	-2.520	3.407	49.788	276	G
3	-2.476	3.089	50.110	277	G
3	-2.476	2.987	50.211	278	G
3	-2.491	2.741	50.458	279	G
3	-2.549	2.523	50.683	280	G
3	-2.592	2.364	50.849	281	G
3	-2.679	2.103	51.124	282	G
3	-2.751	1.885	51.353	283	G
3	-2.838	1.654	51.600	284	G
3	-2.925	1.349	51.917	285	G
3	-2.954	1.190	52.079	286	G
3	-2.983	1.045	52.227	287	G
3	-3.012	0.827	52.446	288	G
3	-3.041	0.610	52.666	289	G
3	-3.099	0.349	52.933	290	G
3	-3.099	0.103	53.179	291	G
3	-3.114	-0.173	53.455	292	G
3	-3.070	-0.434	53.720	293	G
3	-3.041	-0.709	53.997	294	G
3	-3.143	-0.927	54.236	295	G
3	-3.201	-1.187	54.504	296	G
3	-3.230	-1.361	54.680	297	G
3	-3.346	-1.593	54.939	298	G
3	-3.360	-1.941	55.288	299	G
4	-0.363	2.811	0.000	0	R
4	-0.412	2.811	0.049	1	R
4	-0.380	2.925	0.168	2	R
4	-0.445	3.056	0.315	3	R
4	-0.609	3.286	0.596	4	R
4	-0.723	3.466	0.810	5	R
4	-0.789	3.646	1.001	6	R
4	-0.854	3.662	1.069	7	R
4	-0.969	3.662	1.183	8	R
4	-1.116	3.597	1.345	9	R
4	-1.149	3.597	1.377	10	R
4	-1.133	3.629	1.414	11	R
4	-1.116	3.924	1.709	12	R
4	-1.247	4.153	1.973	13	R
4	-1.247	4.153	1.973	14	R
4	-1.411	4.202	2.144	15	R
4	-1.591	4.186	2.325	16	R
4	-1.689	4.170	2.424	17	R
4	-1.804	4.121	2.549	18	R
4	-1.935	3.990	2.734	19	R
4	-2.066	3.891	2.898	20	R
4	-2.131	3.793	3.016	21	R
4	-2.246	3.613	3.229	22	R
4	-2.360	3.466	3.416	23	R
4	-2.508	3.515	3.571	24	R
4	-2.606	3.629	3.722	25	R
4	-2.639	3.744	3.842	26	R
4	-2.639	3.842	3.940	27	R
4	-2.884	3.859	4.186	28	R
4	-3.032	3.875	4.334	29	R
4	-3.326	3.957	4.640	30	G
4	-3.474	3.908	4.795	31	G
4	-3.621	3.859	4.950	32	G
4	-3.719	3.744	5.101	33	G
4	-3.801	3.580	5.284	34	G
4	-3.981	3.351	5.576	35	G
4	-4.079	3.155	5.795	36	G
4	-4.227	2.958	6.041	37	G
4	-4.390	2.860	6.232	38	G
4	-4.587	2.762	6.452	39	G
4	-4.636	2.680	6.547	40	G
4	-4.669	2.533	6.698	41	G
4	-4.701	2.287	6.946	42	G
4	-4.701	2.074	7.158	43	G
4	-4.701	1.878	7.355	44	G
4	-4.620	1.616	7.629	45	G
4	-4.620	1.370	7.875	46	G
4	-4.701	1.125	8.134	47	G
4	-4.767	0.945	8.325	48	G
4	-4.767	0.748	8.522	49	G
4	-4.767	0.568	8.702	50	G
4	-4.783	0.421	8.850	51	G
4	-4.816	0.274	9.001	52	G
4	-5.012	0.290	9.198	53	G
4	-5.127	0.208	9.339	54	G
4	-5.323	0.143	9.546	55	G
4	-5.504	0.094	9.733	56	G
4	-5.553	-0.021	9.857	57	G
4	-5.700	-0.218	10.103	58	G
4	-5.831	-0.348	10.288	59	G
4	-5.847	-0.479	10.420	60	G
4	-5.847	-0.545	10.486	61	G
4	-5.880	-0.643	10.589	62	G
4	-5.847	-0.872	10.821	63	G
4	-5.831	-1.052	11.001	64	G
4	-5.831	-1.314	11.263	65	G
4	-5.831	-1.511	11.460	66	G
4	-5.847	-1.724	11.673	67	G
4	-5.880	-2.035	11.986	68	G
4	-5.896	-2.198	12.150	69	G
4	-5.929	-2.346	12.301	70	G
4	-5.945	-2.526	12.482	71	G
4	-5.945	-2.722	12.679	72	G
4	-5.945	-2.886	12.842	73	G
4	-5.929	-3.033	12.991	74	G
4	-5.929	-3.000	13.023	75	G
4	-5.847	-3.197	13.236	76	G
4	-5.782	-3.361	13.412	77	G
4	-5.716	-3.459	13.530	78	G
4	-5.651	-3.541	13.635	79	G
4	-5.569	-3.655	13.776	80	G
4	-5.471	-3.819	13.967	81	G
4	-5.356	-3.966	14.154	82	G
4	-5.291	-4.048	14.258	83	G
4	-5.258	-4.081	14.305	84	G
4	-5.127	-4.294	14.555	85	G
4	-4.947	-4.474	14.809	86	G
4	-4.832	-4.605	14.983	87	G
4	-4.587	-4.850	15.331	88	G
4	-4.341	-5.063	15.655	89	G
4	-4.128	-5.145	15.883	90	G
4	-3.867	-5.309	16.192	91	G
4	-3.703	-5.374	16.369	92	G
4	-3.441	-5.489	16.655	93	G
4	-3.261	-5.570	16.852	94	G
4	-2.999	-5.718	17.153	95	G
4	-2.753	-5.832	17.424	96	G
4	-2.541	-5.849	17.637	97	G
4	-2.393	-5.914	17.799	98	G
4	-2.131	-5.963	18.065	99	G
4	-1.951	-5.963	18.245	100	G
4	-1.788	-5.980	18.410	101	G
4	-1.493	-6.062	18.715	102	G
4	-1.296	-6.078	18.913	103	G
4	-1.051	-6.111	19.160	104	G
4	-0.838	-6.225	19.402	105	G
4	-0.740	-6.258	19.505	106	G
4	-0.609	-6.340	19.660	107	G
4	-0.494	-6.422	19.801	108	G
4	-0.314	-6.569	20.033	109	G
4	-0.183	-6.635	20.180	110	G
4	-0.052	-6.716	20.334	111	G
4	0.226	-6.815	20.629	112	G
4	0.357	-6.815	20.760	113	G
4	0.602	-6.798	21.006	114	G
4	0.848	-6.798	21.252	115	G
4	1.044	-6.765	21.451	116	G
4	1.175	-6.667	21.615	117	G
4	1.306	-6.520	21.812	118	G
4	1.405	-6.340	22.017	119	G
4	1.470	-6.111	22.255	120	G
4	1.470	-5.800	22.566	121	G
4	1.421	-5.505	22.865	122	G
4	1.274	-5.390	23.052	123	G
4	1.110	-5.227	23.283	124	G
4	1.061	-5.063	23.454	125	G
4	0.963	-4.785	23.749	126	G
4	0.963	-4.572	23.962	127	G
4	0.979	-4.408	24.127	128	G
4	1.061	-4.245	24.310	129	G
4	1.208	-4.081	24.530	130	G
4	1.323	-3.950	24.704	131	G
4	1.454	-3.803	24.901	132	G
4	1.552	-3.492	25.227	133	G
4	1.568	-3.279	25.441	134	G
4	1.568	-2.951	25.768	135	G
4	1.552	-2.689	26.030	136	G
4	1.437	-2.395	26.347	137	G
4	1.356	-2.067	26.684	138	G
4	1.290	-1.871	26.891	139	G
4	1.225	-1.724	27.052	140	G
4	1.126	-1.478	27.317	141	G
4	1.044	-1.232	27.576	142	G
4	0.979	-1.052	27.767	143	G
4	0.848	-0.823	28.031	144	G
4	0.717	-0.578	28.310	145	G
4	0.635	-0.398	28.507	146	G
4	0.537	-0.218	28.712	147	G
4	0.472	-0.037	28.904	148	G
4	0.390	0.208	29.163	149	G
4	0.390	0.372	29.327	150	G
4	0.439	0.470	29.436	151	G
4	0.586	0.519	29.592	152	G
4	0.750	0.601	29.775	153	G
4	0.864	0.716	29.937	154	G
4	1.012	0.945	30.209	155	G
4	1.077	1.108	30.386	156	G
4	1.159	1.354	30.644	157	G
4	1.192	1.485	30.779	158	G
4	1.257	1.780	31.081	159	G
4	1.257	1.976	31.278	160	G
4	1.192	2.271	31.579	161	G
4	1.094	2.484	31.814	162	G
4	0.881	2.713	32.127	163	G
4	0.733	2.860	32.335	164	G
4	0.504	3.089	32.659	165	G
4	0.390	3.204	32.821	166	G
4	0.291	3.367	33.012	167	G
4	0.160	3.580	33.262	168	G
4	-0.069	3.859	33.622	169	G
4	-0.200	3.973	33.796	170	G
4	-0.445	4.153	34.101	171	G
4	-0.543	4.186	34.204	172	G
4	-0.789	4.251	34.459	173	G
4	-0.887	4.284	34.562	174	G
4	-1.018	4.350	34.709	175	G
4	-1.247	4.513	34.990	176	G
4	-1.493	4.644	35.268	177	G
4	-1.624	4.677	35.403	178	G
4	-1.755	4.693	35.535	179	G
4	-2.033	4.759	35.821	180	G
4	-2.148	4.710	35.946	181	G
4	-2.197	4.693	35.998	182	G
4	-2.328	4.923	36.262	183	G
4	-2.377	5.086	36.433	184	G
4	-2.393	5.283	36.630	185	G
4	-2.491	5.479	36.849	186	G
4	-2.557	5.676	37.056	187	G
4	-2.672	5.970	37.373	188	G
4	-2.786	6.199	37.629	189	G
4	-2.802	6.216	37.652	190	G
4	-2.852	6.314	37.762	191	G
4	-2.884	6.363	37.821	192	G
4	-2.901	6.445	37.904	193	G
4	-2.933	6.445	37.937	194	G
4	-3.097	6.396	38.108	195	G
4	-3.294	6.232	38.364	196	R
4	-3.539	6.118	38.635	197	R
4	-3.719	5.954	38.878	198	R
4	-3.981	5.790	39.187	199	R
4	-4.014	5.757	39.233	200	R
4	-3.670	6.101	39.719	201	R
4	-3.605	6.101	39.785	202	R
4	-3.474	6.150	39.925	203	R
4	-3.441	6.232	40.013	204	R
4	-3.408	6.281	40.072	205	R
4	-3.359	6.314	40.131	206	G
4	-3.294	6.363	40.213	207	G
4	-2.868	6.511	40.663	208	G
4	-2.721	6.576	40.824	209	G
4	-2.410	6.592	41.136	210	G
4	-2.262	6.592	41.283	211	G
4	-2.131	6.527	41.429	212	G
4	-2.049	6.461	41.534	213	G
4	-1.722	6.412	41.865	214	G
4	-1.591	6.461	42.005	215	G
4	-1.296	6.511	42.304	216	G
4	-1.035	6.543	42.568	217	G
4	-0.822	6.609	42.791	218	G
4	-0.494	6.625	43.118	219	G
4	-0.281	6.609	43.332	220	G
4	-0.052	6.543	43.570	221	G
4	0.308	6.461	43.939	222	G
4	0.439	6.363	44.103	223	G
4	0.553	6.232	44.277	224	G
4	0.652	6.101	44.441	225	G
4	0.766	5.872	44.697	226	G
4	0.799	5.676	44.896	227	G
4	0.815	5.283	45.290	228	G
4	0.815	5.152	45.420	229	G
4	0.652	5.103	45.591	230	G
4	0.717	5.135	45.665	231	G
4	0.750	5.103	45.711	232	G
4	0.848	5.004	45.850	233	G
4	0.946	4.857	46.027	234	G
4	1.012	4.693	46.203	235	G
4	1.126	4.464	46.459	236	G
4	1.208	4.284	46.657	237	G
4	1.323	4.055	46.913	238	G
4	1.372	3.777	47.196	239	G
4	1.437	3.466	47.514	240	G
4	1.486	3.204	47.780	241	G
4	1.536	2.958	48.031	242	G
4	1.486	2.680	48.313	243	G
4	1.421	2.434	48.567	244	G
4	1.405	2.205	48.797	245	G
4	1.356	1.943	49.064	246	G
4	1.290	1.665	49.350	247	G
4	1.208	1.485	49.547	248	G
4	1.143	1.289	49.754	249	G
4	1.094	1.125	49.925	250	G
4	0.995	0.928	50.145	251	G
4	0.750	0.650	50.516	252	G
4	0.652	0.486	50.707	253	G
4	0.504	0.290	50.953	254	G
4	0.422	0.143	51.121	255	G
4	0.390	-0.037	51.304	256	G
4	0.373	-0.283	51.550	257	G
4	0.406	-0.496	51.766	258	G
4	0.472	-0.774	52.051	259	G
4	0.521	-1.020	52.302	260	G
4	0.570	-1.265	52.552	261	G
4	0.602	-1.462	52.751	262	G
4	0.602	-1.724	53.013	263	G
4	0.602	-2.002	53.292	264	G
4	0.504	-2.477	53.776	265	G
4	0.537	-2.395	53.865	266	G
4	0.521	-2.493	53.964	267	G
4	0.455	-2.706	54.187	268	G
4	0.455	-2.984	54.465	269	G
4	0.390	-3.197	54.688	270	G
4	0.193	-3.295	54.907	271	G
4	0.160	-3.311	54.944	272	G
4	0.062	-3.311	55.042	273	G
4	0.030	-3.311	55.075	274	G
4	-0.101	-3.328	55.207	275	G
4	-0.232	-3.426	55.371	276	G
4	-0.298	-3.508	55.475	277	G
4	-0.380	-3.639	55.630	278	G
4	-0.445	-3.786	55.791	279	G
4	-0.494	-3.999	56.009	280	G
4	-0.478	-4.228	56.239	281	G
4	-0.478	-4.359	56.370	282	G
4	-0.609	-4.621	56.663	283	G
4	-0.789	-4.736	56.876	284	G
4	-0.936	-4.948	57.135	285	G
4	-1.067	-5.079	57.321	286	G
4	-1.247	-5.243	57.564	287	G
4	-1.313	-5.358	57.696	288	G
4	-1.378	-5.538	57.887	289	G
4	-1.444	-5.636	58.005	290	G
4	-1.493	-5.800	58.176	291	G
4	-1.476	-5.914	58.292	292	G
4	-1.411	-6.012	58.410	293	G
4	-1.346	-6.209	58.617	294	G
4	-1.264	-6.487	58.907	295	G
4	-1.313	-6.569	59.003	296	G
4	-1.460	-6.569	59.150	297	G
4	-1.591	-6.569	59.281	298	G
4	-1.689	-6.553	59.381	299	G
5	0.218	1.350	0.000	0	G
5	0.218	1.363	0.013	1	G
5	0.218	1.479	0.129	2	G
5	0.192	1.556	0.210	3	G
5	0.231	1.620	0.285	4	G
5	0.424	1.710	0.499	5	G
5	0.501	1.749	0.585	6	G
5	0.630	1.685	0.729	7	G
5	0.733	1.620	0.851	8	G
5	0.823	1.543	0.970	9	G
5	1.004	1.427	1.184	10	G
5	1.158	1.311	1.377	11	G
5	1.364	1.144	1.643	12	G
5	1.519	1.066	1.816	13	G
5	1.583	1.028	1.891	14	G
5	1.686	0.950	2.020	15	G
5	1.751	0.847	2.141	16	G
5	1.699	0.654	2.341	17	G
5	1.570	0.435	2.595	18	G
5	1.506	0.306	2.739	19	G
5	1.390	0.152	2.933	20	G
5	1.326	-0.016	3.112	21	G
5	1.235	-0.248	3.361	22	G
5	1.171	-0.377	3.505	23	G
5	1.068	-0.480	3.651	24	G
5	0.875	-0.441	3.848	25	G
5	0.669	-0.402	4.057	26	G
5	0.488	-0.390	4.238	27	G
5	0.256	-0.402	4.471	28	G
5	0.037	-0.480	4.703	29	G
5	-0.117	-0.506	4.860	30	G
5	-0.401	-0.518	5.143	31	G
5	-0.568	-0.544	5.313	32	G
5	-0.749	-0.634	5.514	33	G
5	-0.890	-0.686	5.665	34	G
5	-0.993	-0.789	5.811	35	G
5	-1.161	-0.841	5.986	36	G
5	-1.238	-1.034	6.194	37	G
5	-1.277	-1.214	6.379	38	G
5	-1.419	-1.356	6.579	39	G
5	-1.547	-1.433	6.730	40	G
5	-1.844	-1.549	7.048	41	G
5	-1.921	-1.678	7.198	42	G
5	-2.076	-1.897	7.466	43	G
5	-2.153	-1.987	7.585	44	G
5	-2.230	-2.206	7.817	45	G
5	-2.179	-2.296	7.921	46	G
5	-2.256	-2.412	8.060	47	G
5	-2.359	-2.606	8.279	48	G
5	-2.385	-2.734	8.411	49	G
5	-2.462	-2.812	8.520	50	R
5	-2.527	-2.850	8.595	51	R
5	-2.578	-2.953	8.710	52	R
5	-2.681	-3.082	8.875	53	R
5	-2.759	-3.160	8.985	54	R
5	-3.016	-3.340	9.299	55	R
5	-3.068	-3.379	9.364	56	R
5	-3.106	-3.430	9.428	57	R
5	-3.094	-3.469	9.469	58	R
5	-3.003	-3.688	9.706	59	R
5	-2.978	-3.714	9.742	60	R
5	-2.874	-3.868	9.928	61	R
5	-2.810	-4.023	10.095	62	G
5	-2.746	-4.126	10.217	63	G
5	-2.694	-4.358	10.455	64	G
5	-2.668	-4.474	10.573	65	G
5	-2.939	-4.306	10.892	66	G
5	-3.016	-4.293	10.970	67	G
5	-3.235	-4.177	11.218	68	G
5	-3.351	-4.100	11.357	69	G
5	-3.493	-4.023	11.519	70	G
5	-3.596	-3.933	11.656	71	G
5	-3.776	-3.714	11.939	72	G
5	-3.867	-3.585	12.097	73	G
5	-4.047	-3.417	12.343	74	G
5	-4.098	-3.340	12.436	75	G
5	-4.202	-3.263	12.564	76	G
5	-4.369	-3.224	12.736	77	G
5	-4.459	-3.160	12.847	78	G
5	-4.549	-3.057	12.984	79	G
5	-4.640	-2.915	13.152	80	G
5	-4.897	-2.799	13.435	81	G
5	-4.833	-2.683	13.567	82	G
5	-4.833	-2.606	13.645	83	G
5	-4.859	-2.438	13.814	84	G
5	-4.846	-2.193	14.059	85	G
5	-4.846	-1.974	14.278	86	G
5	-4.833	-1.871	14.382	87	G
5	-4.846	-1.665	14.589	88	G
5	-4.897	-1.498	14.764	89	G
5	-4.897	-1.395	14.867	90	G
5	-4.871	-1.175	15.087	91	G
5	-4.871	-0.879	15.384	92	G
5	-4.884	-0.673	15.590	93	G
5	-4.936	-0.506	15.766	94	G
5	-5.013	-0.261	16.022	95	G
5	-5.013	-0.093	16.190	96	G
5	-5.000	0.190	16.473	97	G
5	-5.026	0.371	16.656	98	G
5	-5.090	0.525	16.823	99	G
5	-5.322	0.783	17.170	100	G
5	-5.554	0.976	17.472	101	R
5	-5.619	0.976	17.536	102	R
5	-5.760	1.105	17.728	103	R
5	-5.851	1.247	17.896	104	R
5	-5.979	1.337	18.053	105	R
5	-6.044	1.337	18.117	106	R
5	-6.083	1.337	18.156	107	R
5	-6.070	1.427	18.247	108	R
5	-6.057	1.556	18.377	109	R
5	-6.057	1.646	18.467	110	R
5	-6.095	1.775	18.601	111	G
5	-6.224	2.020	18.878	112	G
5	-6.302	2.097	18.987	113	G
5	-6.392	2.277	19.189	114	G
5	-6.392	2.355	19.266	115	G
5	-6.418	2.535	19.448	116	G
5	-6.340	2.728	19.657	117	G
5	-6.198	2.960	19.928	118	G
5	-6.083	3.347	20.332	119	G
5	-5.941	3.579	20.604	120	G
5	-5.838	3.746	20.800	121	G
5	-5.709	3.952	21.043	122	G
5	-5.567	4.171	21.304	123	G
5	-5.438	4.287	21.478	124	G
5	-5.310	4.416	21.660	125	G
5	-5.206	4.519	21.806	126	G
5	-5.026	4.635	22.020	127	G
5	-4.846	4.712	22.216	128	G
5	-4.588	4.751	22.477	129	G
5	-4.446	4.931	22.706	130	G
5	-4.137	5.009	23.025	131	G
5	-3.944	5.125	23.250	132	G
5	-3.763	5.241	23.465	133	G
5	-3.493	5.331	23.750	134	G
5	-3.313	5.344	23.931	135	G
5	-3.119	5.318	24.126	136	G
5	-2.952	5.279	24.298	137	G
5	-2.913	5.266	24.338	138	G
5	-2.913	5.202	24.403	139	G
5	-3.029	5.060	24.586	140	G
5	-3.068	4.919	24.733	141	G
5	-3.068	4.687	24.965	142	G
5	-3.081	4.377	25.274	143	G
5	-3.158	4.223	25.447	144	G
5	-3.209	4.133	25.551	145	G
5	-3.222	3.991	25.693	146	G
5	-3.235	3.682	26.003	147	G
5	-3.261	3.385	26.300	148	G
5	-3.274	3.166	26.519	149	G
5	-3.300	2.960	26.727	150	G
5	-3.325	2.818	26.871	151	G
5	-3.428	2.599	27.113	152	G
5	-3.480	2.432	27.289	153	G
5	-3.583	2.264	27.485	154	G
5	-3.712	2.149	27.659	155	G
5	-3.841	1.942	27.902	156	G
5	-3.879	1.801	28.049	157	G
5	-3.918	1.543	28.309	158	G
5	-3.944	1.311	28.542	159	G
5	-3.944	1.079	28.774	160	G
5	-3.957	0.912	28.942	161	G
5	-3.995	0.731	29.127	162	G
5	-4.008	0.551	29.308	163	G
5	-4.073	0.319	29.548	164	G
5	-4.098	0.164	29.705	165	G
5	-4.124	0.036	29.836	166	G
5	-4.176	-0.132	30.012	167	G
5	-4.382	-0.299	30.277	168	G
5	-4.678	-0.802	30.861	169	G
5	-4.652	-0.686	30.979	170	G
5	-4.717	-0.789	31.101	171	G
5	-4.756	-0.995	31.311	172	G
5	-4.807	-1.279	31.599	173	G
5	-4.833	-1.549	31.871	174	G
5	-4.833	-1.665	31.987	175	G
5	-4.781	-1.871	32.199	176	G
5	-4.704	-2.090	32.431	177	G
5	-4.704	-2.283	32.625	178	G
5	-4.704	-2.503	32.844	179	G
5	-4.665	-2.747	33.091	180	G
5	-4.627	-2.825	33.178	181	G
5	-4.524	-2.915	33.315	182	G
5	-4.382	-3.057	33.515	183	G
5	-4.279	-3.160	33.661	184	G
5	-4.227	-3.263	33.776	185	G
5	-4.163	-3.507	34.029	186	G
5	-4.111	-3.868	34.394	187	G
5	-4.098	-4.126	34.652	188	G
5	-4.086	-4.319	34.845	189	G
5	-4.073	-4.512	35.039	190	G
5	-4.060	-4.719	35.246	191	G
5	-3.995	-4.938	35.474	192	G
5	-3.892	-5.118	35.682	193	G
5	-3.815	-5.247	35.832	194	G
5	-3.660	-5.414	36.060	195	G
5	-3.532	-5.543	36.242	196	G
5	-3.364	-5.685	36.461	197	G
5	-3.222	-5.827	36.662	198	G
5	-3.132	-5.930	36.799	199	G
5	-3.003	-6.097	37.010	200	G
5	-2.926	-6.187	37.129	201	G
5	-2.810	-6.303	37.293	202	G
5	-2.720	-6.393	37.420	203	G
5	-2.630	-6.445	37.524	204	G
5	-2.295	-6.548	37.875	205	G
5	-1.960	-6.651	38.225	206	G
5	-1.715	-6.741	38.486	207	G
5	-1.483	-6.806	38.727	208	G
5	-1.187	-6.883	39.033	209	G
5	-1.019	-6.896	39.201	210	G
5	-0.736	-6.935	39.487	211	G
5	-0.530	-6.935	39.693	212	G
5	-0.375	-6.935	39.848	213	G
5	-0.130	-6.909	40.094	214	G
5	0.102	-6.909	40.326	215	G
5	0.282	-6.909	40.506	216	G
5	0.424	-6.870	40.653	217	G
5	0.578	-6.806	40.821	218	G
5	0.785	-6.703	41.051	219	G
5	0.926	-6.600	41.226	220	G
5	1.029	-6.496	41.372	221	G
5	1.261	-6.342	41.651	222	G
5	1.506	-6.213	41.928	223	G
5	1.609	-6.200	42.031	224	G
5	1.622	-6.445	42.277	225	G
5	1.609	-6.458	42.295	226	G
5	1.661	-6.329	42.433	227	G
5	1.802	-6.316	42.576	228	G
5	1.996	-6.316	42.769	229	G
5	2.163	-6.252	42.948	230	G
5	2.498	-6.084	43.323	231	G
5	2.601	-5.917	43.520	232	G
5	2.717	-5.762	43.713	233	G
5	2.833	-5.646	43.877	234	G
5	2.962	-5.492	44.078	235	G
5	3.091	-5.350	44.270	236	G
5	3.181	-5.182	44.460	237	G
5	3.387	-4.899	44.810	238	G
5	3.413	-4.809	44.904	239	G
5	3.439	-4.809	44.930	240	G
5	3.529	-4.873	45.041	241	G
5	3.670	-4.886	45.183	242	G
5	3.799	-4.899	45.313	243	G
5	3.980	-4.899	45.493	244	G
5	4.224	-4.847	45.743	245	G
5	4.418	-4.809	45.940	246	G
5	4.701	-4.667	46.257	247	G
5	4.843	-4.603	46.413	248	G
5	4.946	-4.499	46.559	249	G
5	5.062	-4.358	46.742	250	G
5	5.204	-4.255	46.917	251	G
5	5.513	-3.907	47.382	252	G
5	5.719	-3.907	47.588	253	G
5	5.732	-3.765	47.731	254	G
5	5.912	-3.507	48.045	255	G
5	6.041	-3.237	48.345	256	G
5	6.157	-3.031	48.581	257	G
5	6.247	-2.863	48.772	258	G
5	6.337	-2.644	49.009	259	G
5	6.428	-2.515	49.166	260	G
5	6.479	-2.361	49.329	261	G
5	6.518	-2.206	49.488	262	G
5	6.569	-1.987	49.713	263	G
5	6.608	-1.807	49.898	264	G
5	6.621	-1.562	50.143	265	G
5	6.672	-1.343	50.368	266	G
5	6.724	-1.111	50.605	267	G
5	6.775	-0.879	50.843	268	G
5	6.827	-0.686	51.043	269	G
5	6.853	-0.428	51.302	270	G
5	6.866	-0.145	51.586	271	G
5	6.879	0.216	51.947	272	G
5	6.853	0.487	52.218	273	G
5	6.840	0.680	52.412	274	G
5	6.775	0.873	52.616	275	G
5	6.698	1.079	52.836	276	G
5	6.582	1.363	53.142	277	G
5	6.505	1.698	53.486	278	G
5	6.479	1.929	53.719	279	G
5	6.363	2.252	54.062	280	G
5	6.260	2.458	54.292	281	G
5	6.183	2.548	54.411	282	G
5	6.105	2.754	54.631	283	G
5	5.964	2.986	54.903	284	G
5	5.835	3.166	55.124	285	G
5	5.642	3.334	55.380	286	G
5	5.487	3.463	55.581	287	G
5	5.320	3.540	55.766	288	G
5	5.126	3.643	55.985	289	G
5	4.946	3.695	56.173	290	G
5	4.753	3.759	56.376	291	G
5	4.521	3.823	56.617	292	G
5	4.315	3.926	56.847	293	G
5	4.121	4.004	57.056	294	G
5	3.915	4.158	57.313	295	G
5	3.786	4.133	57.445	296	G
5	3.374	4.197	57.862	297	G
5	3.232	4.171	58.006	298	G
5	3.026	4.107	58.222	299	G
6	0.980	0.337	0.000	0	S
6	0.980	0.337	0.000	1	S
6	0.997	0.191	0.148	2	S
6	1.029	0.109	0.235	3	S
6	1.046	-0.021	0.367	4	S
6	1.078	-0.201	0.549	5	S
6	1.111	-0.494	0.844	6	S
6	1.160	-0.657	1.014	7	S
6	1.176	-0.869	1.227	8	S
6	1.290	-1.065	1.453	9	S
6	1.355	-1.260	1.660	10	S
6	1.372	-1.472	1.872	11	S
6	1.388	-1.668	2.069	12	S
6	1.339	-1.863	2.270	13	S
6	1.339	-2.092	2.498	14	S
6	1.306	-2.157	2.571	15	S
6	1.160	-2.287	2.768	16	G
6	1.013	-2.352	2.928	17	G
6	0.948	-2.418	3.020	18	G
6	0.899	-2.532	3.144	19	G
6	0.671	-2.613	3.387	20	G
6	0.491	-2.678	3.578	21	G
6	0.328	-2.695	3.741	22	G
6	0.198	-2.776	3.895	23	G
6	0.067	-2.956	4.117	24	G
6	0.035	-3.135	4.299	25	G
6	-0.014	-3.396	4.565	26	G
6	-0.014	-3.493	4.662	27	G
6	-0.063	-3.510	4.714	28	G
6	-0.226	-3.640	4.923	29	G
6	-0.422	-3.738	5.141	30	G
6	-0.536	-3.787	5.265	31	G
6	-0.601	-3.803	5.333	32	G
6	-0.617	-3.917	5.448	33	G
6	-0.568	-4.097	5.634	34	G
6	-0.536	-4.211	5.752	35	G
6	-0.536	-4.439	5.981	36	R
6	-0.682	-4.569	6.177	37	R
6	-0.682	-4.618	6.226	38	R
6	-0.650	-4.553	6.299	39	R
6	-0.438	-4.537	6.511	40	R
6	-0.585	-4.243	6.839	41	R
6	-0.764	-4.113	7.061	42	R
6	-0.943	-4.178	7.252	43	R
6	-1.074	-4.276	7.415	44	R
6	-1.188	-4.292	7.530	45	R
6	-1.449	-4.292	7.791	46	G
6	-1.546	-4.292	7.889	47	G
6	-1.644	-4.276	7.988	48	G
6	-1.726	-4.243	8.076	49	G
6	-1.840	-4.211	8.194	50	G
6	-1.970	-4.227	8.326	51	G
6	-2.264	-4.374	8.654	52	G
6	-2.557	-4.553	8.998	53	G
6	-2.671	-4.602	9.122	54	G
6	-2.704	-4.716	9.241	55	G
6	-2.948	-4.863	9.526	56	G
6	-3.128	-5.075	9.803	57	G
6	-3.176	-5.172	9.913	58	G
6	-3.258	-5.303	10.066	59	G
6	-3.421	-5.433	10.275	60	G
6	-3.568	-5.564	10.472	61	G
6	-3.747	-5.645	10.668	62	G
6	-3.910	-5.710	10.844	63	G
6	-3.991	-5.727	10.927	64	G
6	-4.171	-5.678	11.113	65	G
6	-4.350	-5.547	11.335	66	G
6	-4.448	-5.433	11.485	67	G
6	-4.595	-5.270	11.704	68	G
6	-4.725	-5.075	11.939	69	G
6	-4.790	-4.977	12.057	70	G
6	-4.937	-4.814	12.276	71	G
6	-4.986	-4.765	12.345	72	G
6	-5.133	-4.618	12.553	73	G
6	-5.247	-4.472	12.739	74	G
6	-5.377	-4.309	12.948	75	G
6	-5.556	-4.048	13.264	76	G
6	-5.589	-3.999	13.323	77	G
6	-5.654	-3.901	13.440	78	G
6	-5.768	-3.738	13.639	79	G
6	-5.866	-3.608	13.802	80	G
6	-5.948	-3.428	13.999	81	G
6	-6.013	-3.282	14.160	82	G
6	-6.094	-3.119	14.342	83	G
6	-6.208	-2.907	14.583	84	G
6	-6.323	-2.678	14.838	85	G
6	-6.420	-2.515	15.028	86	G
6	-6.453	-2.287	15.259	87	G
6	-6.518	-2.026	15.527	88	G
6	-6.583	-1.814	15.749	89	G
6	-6.632	-1.635	15.935	90	G
6	-6.681	-1.391	16.184	91	G
6	-6.681	-1.244	16.331	92	G
6	-6.681	-1.065	16.510	93	G
6	-6.665	-0.804	16.772	94	G
6	-6.665	-0.657	16.918	95	G
6	-6.632	-0.527	17.053	96	G
6	-6.404	-0.396	17.316	97	G
6	-6.274	-0.315	17.469	98	G
6	-6.013	-0.315	17.730	99	G
6	-5.931	-0.315	17.812	100	G
6	-5.882	-0.331	17.863	101	G
6	-5.833	-0.364	17.922	102	G
6	-5.736	-0.461	18.060	103	G
6	-5.703	-0.576	18.179	104	G
6	-5.687	-0.755	18.359	105	G
6	-5.654	-0.918	18.525	106	G
6	-5.654	-1.097	18.705	107	G
6	-5.703	-1.293	18.906	108	G
6	-5.736	-1.440	19.057	109	G
6	-5.752	-1.635	19.253	110	G
6	-5.719	-1.831	19.451	111	G
6	-5.687	-1.912	19.539	112	G
6	-5.638	-2.092	19.725	113	G
6	-5.622	-2.255	19.889	114	G
6	-5.573	-2.613	20.251	115	G
6	-5.524	-2.841	20.484	116	G
6	-5.459	-3.070	20.721	117	G
6	-5.475	-3.314	20.966	118	G
6	-5.475	-3.526	21.178	119	G
6	-5.426	-3.787	21.444	120	G
6	-5.377	-3.901	21.568	121	G
6	-5.344	-4.097	21.766	122	G
6	-5.312	-4.243	21.916	123	G
6	-5.247	-4.472	22.154	124	G
6	-5.149	-4.683	22.387	125	G
6	-5.035	-4.830	22.573	126	G
6	-4.855	-5.042	22.851	127	G
6	-4.725	-5.172	23.035	128	G
6	-4.578	-5.336	23.254	129	G
6	-4.415	-5.482	23.474	130	G
6	-4.106	-5.710	23.858	131	G
6	-3.943	-5.857	24.078	132	G
6	-3.828	-5.922	24.209	133	G
6	-3.633	-6.020	24.428	134	G
6	-3.486	-6.053	24.578	135	G
6	-3.339	-6.134	24.746	136	G
6	-3.176	-6.265	24.955	137	G
6	-2.997	-6.379	25.167	138	G
6	-2.850	-6.444	25.328	139	G
6	-2.638	-6.558	25.568	140	G
6	-2.443	-6.656	25.787	141	G
6	-2.312	-6.705	25.926	142	G
6	-2.035	-6.803	26.220	143	G
6	-1.807	-6.851	26.454	144	G
6	-1.465	-6.966	26.815	145	G
6	-1.220	-6.982	27.060	146	G
6	-1.008	-6.982	27.272	147	G
6	-0.959	-7.015	27.330	148	G
6	-0.731	-7.080	27.568	149	G
6	-0.568	-7.112	27.734	150	G
6	-0.259	-7.145	28.045	151	G
6	-0.112	-7.145	28.192	152	G
6	0.296	-7.047	28.611	153	G
6	0.442	-7.047	28.758	154	G
6	0.540	-7.080	28.861	155	G
6	0.768	-7.063	29.090	156	G
6	1.046	-7.063	29.367	157	G
6	1.225	-7.047	29.547	158	G
6	1.486	-6.998	29.812	159	G
6	1.632	-6.949	29.967	160	G
6	1.730	-6.900	30.076	161	G
6	1.975	-6.786	30.346	162	G
6	2.170	-6.770	30.542	163	G
6	2.415	-6.721	30.792	164	G
6	2.594	-6.672	30.978	165	G
6	2.806	-6.574	31.211	166	G
6	3.002	-6.509	31.417	167	G
6	3.214	-6.395	31.658	168	G
6	3.311	-6.330	31.775	169	G
6	3.409	-6.265	31.893	170	G
6	3.605	-6.199	32.099	171	G
6	3.735	-6.134	32.245	172	G
6	3.947	-5.971	32.512	173	G
6	4.126	-5.841	32.734	174	G
6	4.273	-5.710	32.930	175	G
6	4.420	-5.580	33.127	176	G
6	4.583	-5.466	33.326	177	G
6	4.697	-5.352	33.487	178	G
6	4.876	-5.172	33.741	179	G
6	5.023	-4.944	34.012	180	G
6	5.186	-4.765	34.254	181	G
6	5.284	-4.651	34.404	182	G
6	5.398	-4.504	34.590	183	G
6	5.528	-4.357	34.787	184	G
6	5.675	-4.243	34.972	185	G
6	5.773	-4.080	35.163	186	G
6	5.854	-3.966	35.303	187	G
6	5.936	-3.754	35.530	188	G
6	6.148	-3.461	35.892	189	G
6	6.262	-3.330	36.065	190	G
6	6.360	-3.119	36.298	191	G
6	6.392	-2.939	36.481	192	G
6	6.457	-2.727	36.702	193	G
6	6.523	-2.548	36.893	194	G
6	6.572	-2.369	37.079	195	G
6	6.637	-2.173	37.285	196	G
6	6.718	-1.945	37.528	197	G
6	6.849	-1.717	37.790	198	G
6	6.898	-1.570	37.945	199	G
6	6.914	-1.325	38.190	200	G
6	6.963	-1.048	38.472	201	G
6	6.995	-0.918	38.606	202	G
6	6.995	-0.771	38.753	203	G
6	6.979	-0.494	39.030	204	G
6	6.979	-0.266	39.259	205	G
6	6.963	-0.038	39.487	206	G
6	6.914	0.256	39.785	207	G
6	6.914	0.451	39.980	208	G
6	6.898	0.712	40.242	209	G
6	6.881	0.891	40.422	210	G
6	6.849	1.087	40.620	211	G
6	6.784	1.397	40.937	212	G
6	6.800	1.723	41.263	213	G
6	6.784	2.000	41.541	214	G
6	6.653	2.261	41.832	215	G
6	6.588	2.424	42.008	216	G
6	6.392	2.587	42.262	217	G
6	6.311	2.717	42.416	218	G
6	6.229	2.913	42.628	219	G
6	6.115	3.027	42.789	220	G
6	5.968	3.271	43.075	221	G
6	5.952	3.418	43.222	222	G
6	5.903	3.581	43.392	223	G
6	5.838	3.744	43.568	224	G
6	5.740	3.956	43.801	225	G
6	5.626	4.168	44.042	226	G
6	5.447	4.364	44.307	227	G
6	5.268	4.527	44.550	228	G
6	5.137	4.690	44.759	229	G
6	5.023	4.787	44.909	230	G
6	4.844	4.967	45.162	231	G
6	4.583	5.179	45.498	232	G
6	4.583	5.342	45.661	233	G
6	4.387	5.423	45.873	234	G
6	4.126	5.619	46.199	235	G
6	3.980	5.782	46.419	236	G
6	3.735	5.880	46.682	237	G
6	3.556	6.010	46.904	238	G
6	3.458	6.059	47.013	239	G
6	3.262	6.189	47.248	240	G
6	3.051	6.320	47.497	241	G
6	2.855	6.336	47.693	242	G
6	2.692	6.401	47.869	243	G
6	2.464	6.466	48.106	244	G
6	2.350	6.499	48.225	245	G
6	2.089	6.564	48.494	246	G
6	1.844	6.597	48.740	247	G
6	1.649	6.646	48.942	248	G
6	1.420	6.711	49.179	249	G
6	1.209	6.760	49.397	250	G
6	0.931	6.825	49.682	251	G
6	0.622	6.841	49.992	252	G
6	0.475	6.841	50.138	253	G
6	0.198	6.792	50.420	254	G
6	0.116	6.792	50.501	255	G
6	-0.014	6.792	50.632	256	G
6	-0.144	6.825	50.766	257	G
6	-0.275	6.825	50.897	258	G
6	-0.568	6.874	51.194	259	G
6	-0.796	6.858	51.423	260	G
6	-0.911	6.841	51.538	261	G
6	-1.139	6.776	51.775	262	G
6	-1.432	6.776	52.069	263	G
6	-1.612	6.662	52.281	264	G
6	-1.726	6.613	52.406	265	G
6	-1.807	6.564	52.501	266	G
6	-2.084	6.515	52.782	267	G
6	-2.247	6.401	52.981	268	G
6	-2.573	6.303	53.321	269	G
6	-2.720	6.238	53.482	270	G
6	-2.932	6.173	53.704	271	G
6	-3.111	6.092	53.901	272	G
6	-3.356	5.994	54.164	273	G
6	-3.454	5.880	54.314	274	G
6	-3.535	5.782	54.442	275	G
6	-3.698	5.684	54.632	276	G
6	-3.828	5.586	54.795	277	G
6	-4.024	5.488	55.013	278	G
6	-4.252	5.342	55.285	279	G
6	-4.432	5.130	55.562	280	G
6	-4.627	4.999	55.797	281	G
6	-4.790	4.869	56.006	282	G
6	-4.953	4.673	56.261	283	G
6	-5.100	4.510	56.480	284	G
6	-5.296	4.347	56.735	285	G
6	-5.344	4.201	56.889	286	G
6	-5.524	4.005	57.155	287	G
6	-5.719	3.793	57.443	288	G
6	-5.817	3.451	57.799	289	G
6	-5.915	3.271	58.003	290	G
6	-6.078	3.043	58.284	291	G
6	-6.143	2.913	58.430	292	G
6	-6.225	2.636	58.718	293	G
6	-6.339	2.424	58.959	294	G
6	-6.274	2.277	59.120	295	G
6	-6.225	2.130	59.274	296	G
6	-6.208	2.016	59.390	297	G
6	-6.208	1.902	59.504	298	G
6	-6.241	1.788	59.622	299	G
7	0.434	3.332	0.000	0	G
7	0.434	3.332	0.000	1	G
7	0.203	3.520	0.298	2	G
7	0.203	3.506	0.313	3	G
7	0.087	3.361	0.498	4	G
7	-0.101	3.274	0.705	5	G
7	-0.275	3.159	0.913	6	G
7	-0.376	3.057	1.057	7	G
7	-0.550	2.985	1.245	8	G
7	-0.578	2.927	1.309	9	G
7	-0.636	2.783	1.465	10	G
7	-0.651	2.667	1.582	11	G
7	-0.680	2.508	1.743	12	G
7	-0.694	2.334	1.918	13	G
7	-0.709	2.132	2.121	14	G
7	-0.766	1.987	2.276	15	G
7	-0.824	1.770	2.501	16	G
7	-0.882	1.539	2.739	17	G
7	-0.911	1.351	2.930	18	G
7	-0.926	1.134	3.147	19	G
7	-0.926	1.018	3.263	20	G
7	-0.954	0.874	3.410	21	G
7	-1.056	0.642	3.663	22	G
7	-1.244	0.498	3.900	23	G
7	-1.374	0.310	4.129	24	G
7	-1.533	0.107	4.386	25	G
7	-1.591	-0.052	4.555	26	G
7	-1.750	-0.124	4.730	27	G
7	-1.895	-0.226	4.907	28	G
7	-2.083	-0.341	5.127	29	G
7	-2.256	-0.471	5.344	30	G
7	-2.328	-0.573	5.469	31	G
7	-2.372	-0.587	5.514	32	G
7	-2.487	-0.587	5.630	33	G
7	-2.372	-0.645	5.760	34	G
7	-2.328	-0.688	5.821	35	G
7	-2.227	-0.790	5.964	36	G
7	-2.126	-0.949	6.153	37	G
7	-2.054	-1.035	6.266	38	G
7	-2.010	-1.151	6.389	39	G
7	-2.025	-1.252	6.491	40	G
7	-2.227	-1.339	6.712	41	G
7	-2.256	-1.498	6.873	42	G
7	-2.473	-1.556	7.098	43	G
7	-2.647	-1.628	7.286	44	G
7	-2.806	-1.628	7.445	45	G
7	-2.907	-1.599	7.550	46	G
7	-3.124	-1.484	7.796	47	G
7	-3.529	-1.484	8.201	48	G
7	-3.702	-1.469	8.375	49	G
7	-3.746	-1.484	8.421	50	G
7	-3.876	-1.527	8.558	51	G
7	-3.963	-1.599	8.671	52	G
7	-4.078	-1.701	8.825	53	G
7	-4.223	-1.759	8.981	54	G
7	-4.396	-1.918	9.216	55	G
7	-4.570	-2.048	9.433	56	R
7	-4.686	-2.106	9.562	57	R
7	-4.917	-2.120	9.794	58	R
7	-5.091	-2.163	9.973	59	R
7	-5.250	-2.192	10.135	60	R
7	-5.380	-2.265	10.284	61	R
7	-5.452	-2.279	10.357	62	R
7	-5.510	-2.294	10.417	63	R
7	-5.337	-2.294	10.591	64	R
7	-5.452	-2.163	10.765	65	R
7	-5.452	-2.062	10.866	66	R
7	-5.467	-1.932	10.997	67	G
7	-5.539	-1.759	11.185	68	G
7	-5.553	-1.672	11.273	69	G
7	-5.597	-1.484	11.466	70	G
7	-5.640	-1.296	11.659	71	G
7	-5.597	-1.137	11.824	72	G
7	-5.452	-0.949	12.061	73	G
7	-5.337	-0.847	12.215	74	G
7	-5.018	-0.804	12.536	75	G
7	-4.917	-0.746	12.652	76	G
7	-4.874	-0.659	12.749	77	G
7	-4.657	-0.573	12.983	78	G
7	-4.425	-0.558	13.215	79	G
7	-4.194	-0.558	13.446	80	G
7	-4.006	-0.717	13.693	81	G
7	-3.905	-0.833	13.846	82	G
7	-3.876	-0.905	13.924	83	G
7	-3.832	-1.035	14.061	84	G
7	-3.717	-1.151	14.225	85	G
7	-3.659	-1.209	14.307	86	G
7	-3.572	-1.325	14.451	87	G
7	-3.370	-1.426	14.678	88	G
7	-3.196	-1.469	14.857	89	G
7	-2.979	-1.542	15.085	90	G
7	-2.820	-1.542	15.244	91	G
7	-2.647	-1.585	15.423	92	G
7	-2.459	-1.571	15.612	93	G
7	-2.299	-1.513	15.781	94	G
7	-2.184	-1.484	15.900	95	G
7	-2.010	-1.368	16.109	96	G
7	-1.866	-1.296	16.271	97	G
7	-1.706	-1.166	16.476	98	G
7	-1.576	-1.093	16.625	99	G
7	-1.374	-1.079	16.828	100	G
7	-1.229	-0.978	17.005	101	G
7	-1.012	-0.862	17.251	102	G
7	-0.824	-0.790	17.452	103	G
7	-0.651	-0.761	17.628	104	G
7	-0.578	-0.732	17.706	105	G
7	-0.506	-0.818	17.819	106	G
7	-0.651	-0.978	18.034	107	G
7	-0.723	-1.151	18.222	108	G
7	-0.766	-1.339	18.415	109	G
7	-0.810	-1.498	18.580	110	G
7	-0.853	-1.628	18.717	111	G
7	-0.897	-1.744	18.840	112	G
7	-0.954	-1.903	19.010	113	G
7	-0.969	-2.062	19.169	114	G
7	-1.070	-2.337	19.462	115	G
7	-1.157	-2.395	19.567	116	G
7	-1.302	-2.496	19.743	117	G
7	-1.475	-2.597	19.944	118	G
7	-1.634	-2.742	20.159	119	G
7	-1.764	-2.843	20.324	120	G
7	-1.837	-2.988	20.486	121	G
7	-1.837	-3.089	20.587	122	G
7	-1.837	-3.277	20.775	123	R
7	-1.866	-3.436	20.936	124	R
7	-1.866	-3.639	21.139	125	R
7	-1.851	-3.798	21.299	126	R
7	-1.837	-3.942	21.444	127	R
7	-1.779	-4.000	21.526	128	R
7	-1.808	-3.884	21.645	129	R
7	-1.649	-3.928	21.810	130	R
7	-1.475	-3.856	21.998	131	R
7	-1.403	-3.841	22.072	132	G
7	-1.215	-3.827	22.260	133	G
7	-1.041	-3.841	22.434	134	G
7	-0.868	-3.971	22.651	135	G
7	-0.766	-4.101	22.816	136	G
7	-0.680	-4.217	22.961	137	G
7	-0.607	-4.333	23.097	138	G
7	-0.521	-4.665	23.441	139	G
7	-0.521	-4.882	23.658	140	G
7	-0.521	-4.969	23.745	141	R
7	-0.492	-5.143	23.921	142	R
7	-0.477	-5.432	24.210	143	R
7	-0.492	-5.533	24.313	144	R
7	-0.333	-5.143	24.734	145	R
7	-0.116	-5.229	24.968	146	R
7	0.015	-5.229	25.098	147	R
7	0.174	-5.186	25.263	148	R
7	0.318	-5.143	25.414	149	R
7	0.550	-5.215	25.656	150	R
7	0.738	-5.345	25.885	151	R
7	0.839	-5.389	25.995	152	R
7	0.882	-5.475	26.092	153	R
7	0.839	-5.461	26.138	154	R
7	0.868	-5.533	26.216	155	R
7	0.882	-5.577	26.262	156	R
7	0.824	-5.418	26.431	157	R
7	0.926	-5.201	26.670	158	R
7	1.070	-5.085	26.855	159	G
7	1.302	-4.955	27.121	160	G
7	1.490	-4.911	27.314	161	G
7	1.663	-4.665	27.615	162	G
7	1.808	-4.449	27.876	163	G
7	2.025	-4.376	28.104	164	G
7	2.227	-4.318	28.315	165	G
7	2.357	-4.261	28.457	166	G
7	2.531	-4.145	28.666	167	G
7	2.762	-3.971	28.955	168	G
7	2.893	-3.740	29.221	169	G
7	2.994	-3.508	29.473	170	G
7	3.153	-3.292	29.742	171	G
7	3.283	-3.089	29.983	172	G
7	3.341	-2.959	30.125	173	G
7	3.587	-2.713	30.473	174	G
7	3.645	-2.655	30.555	175	G
7	3.804	-2.583	30.730	176	G
7	4.107	-2.554	31.035	177	G
7	4.266	-2.511	31.200	178	G
7	4.426	-2.525	31.359	179	G
7	4.570	-2.670	31.564	180	G
7	4.642	-2.728	31.656	181	G
7	4.830	-2.814	31.863	182	G
7	4.961	-2.872	32.006	183	G
7	5.206	-2.916	32.256	184	G
7	5.351	-3.046	32.450	185	G
7	5.467	-3.089	32.574	186	G
7	5.698	-3.205	32.832	187	G
7	5.886	-3.263	33.029	188	G
7	6.002	-3.277	33.146	189	G
7	6.045	-3.335	33.218	190	G
7	6.045	-3.378	33.261	191	G
7	6.031	-3.523	33.407	192	G
7	6.016	-3.682	33.567	193	G
7	5.959	-3.812	33.709	194	G
7	5.915	-3.942	33.846	195	G
7	5.727	-4.203	34.167	196	G
7	5.583	-4.391	34.404	197	G
7	5.351	-4.637	34.742	198	G
[truncated: 1,601 more rows]
