# Supplementary material for: Behavioral and pharmacological characterization of planarian nociception
Source: Front Mol Neurosci. 2024 May 1;17:1368009. doi: 10.3389/fnmol.2024.1368009 (PMC11094297; doi:10.3389/fnmol.2024.1368009)
Supplement: Supplementary file 1 [file Data_Sheet_1.ZIP › Article planarian nociception - code and data/arena/PREMOR1 + AITC100.csv]

n	x	y	L	t	behavior
1	0.847	-0.569	0.000	0	R
1	0.847	-0.633	0.064	1	R
1	0.834	-0.479	0.219	2	R
1	0.719	-0.376	0.374	3	R
1	0.719	-0.376	0.374	4	R
1	0.732	-0.466	0.465	5	R
1	0.732	-0.453	0.478	6	R
1	0.860	-0.337	0.651	7	R
1	0.963	-0.440	0.796	8	R
1	1.040	-0.427	0.875	9	R
1	0.873	-0.504	1.059	10	R
1	0.873	-0.646	1.200	11	R
1	0.912	-0.659	1.241	12	R
1	0.950	-0.697	1.295	13	R
1	0.873	-0.620	1.405	14	R
1	0.822	-0.607	1.458	15	R
1	0.924	-0.633	1.564	16	R
1	0.989	-0.659	1.633	17	R
1	1.002	-0.659	1.646	18	R
1	0.912	-0.684	1.739	19	R
1	0.860	-0.543	1.890	20	R
1	0.937	-0.466	1.999	21	R
1	1.027	-0.350	2.146	22	R
1	1.105	-0.337	2.224	23	R
1	1.105	-0.337	2.224	24	R
1	0.950	-0.299	2.383	25	R
1	0.950	-0.299	2.383	26	R
1	1.002	-0.311	2.436	27	R
1	0.989	-0.350	2.477	28	R
1	1.040	-0.479	2.615	29	R
1	1.040	-0.543	2.679	30	R
1	1.002	-0.620	2.766	31	R
1	0.924	-0.684	2.866	32	R
1	0.924	-0.749	2.930	33	R
1	0.989	-0.800	3.013	34	R
1	1.040	-0.659	3.163	35	R
1	1.014	-0.569	3.257	36	R
1	0.924	-0.376	3.470	37	R
1	1.014	-0.286	3.597	38	R
1	1.040	-0.144	3.741	39	R
1	1.027	0.010	3.896	40	R
1	1.027	0.152	4.037	41	R
1	0.899	-0.080	4.302	42	R
1	0.912	0.010	4.393	43	R
1	0.937	-0.003	4.422	44	R
1	1.002	-0.016	4.487	45	R
1	1.105	-0.028	4.591	46	R
1	1.233	-0.028	4.720	47	R
1	1.387	-0.028	4.874	48	R
1	1.606	-0.028	5.093	49	R
1	1.658	-0.016	5.146	50	R
1	1.838	-0.054	5.330	51	R
1	1.902	-0.067	5.395	52	R
1	1.632	0.074	5.700	53	R
1	1.375	0.139	5.965	54	R
1	1.182	0.177	6.162	55	R
1	1.272	0.267	6.289	56	R
1	1.400	0.357	6.446	57	R
1	1.580	0.537	6.701	58	R
1	1.696	0.615	6.840	59	R
1	1.760	0.692	6.941	60	R
1	1.555	0.537	7.198	61	G
1	1.233	0.319	7.587	62	G
1	1.182	0.254	7.669	63	G
1	1.143	0.152	7.779	64	G
1	1.053	0.049	7.916	65	G
1	0.976	-0.118	8.100	66	G
1	0.937	-0.350	8.334	67	G
1	0.899	-0.453	8.444	68	G
1	0.860	-0.594	8.591	69	G
1	0.809	-0.749	8.754	70	G
1	0.719	-0.890	8.921	71	G
1	0.654	-1.044	9.088	72	G
1	0.629	-1.160	9.207	73	G
1	0.539	-1.263	9.344	74	G
1	0.410	-1.456	9.576	75	G
1	0.333	-1.610	9.748	76	S
1	0.294	-1.790	9.932	77	S
1	0.217	-2.022	10.176	78	S
1	0.127	-2.253	10.425	79	S
1	0.063	-2.395	10.580	80	S
1	0.037	-2.485	10.674	81	G
1	-0.002	-2.549	10.749	82	G
1	-0.079	-2.716	10.933	83	G
1	-0.104	-2.896	11.115	84	G
1	-0.104	-3.012	11.230	85	G
1	-0.207	-3.141	11.395	86	G
1	-0.284	-3.308	11.579	87	G
1	-0.310	-3.359	11.637	88	G
1	-0.439	-3.527	11.848	89	S
1	-0.503	-3.617	11.958	90	S
1	-0.606	-3.719	12.104	91	S
1	-0.670	-3.797	12.204	92	S
1	-0.889	-3.900	12.446	93	S
1	-0.979	-4.054	12.625	94	S
1	-1.108	-4.195	12.816	95	S
1	-1.262	-4.324	13.017	96	S
1	-1.326	-4.440	13.149	97	S
1	-1.468	-4.555	13.332	98	S
1	-1.596	-4.658	13.497	99	S
1	-1.648	-4.697	13.561	100	S
1	-1.275	-4.375	14.053	101	S
1	-0.966	-4.337	14.364	102	S
1	-0.915	-4.221	14.491	103	S
1	-0.735	-4.221	14.671	104	S
1	-0.683	-4.375	14.834	105	S
1	-0.683	-4.478	14.937	106	S
1	-0.619	-4.555	15.037	107	S
1	-0.580	-4.697	15.184	108	S
1	-0.529	-4.915	15.408	109	S
1	-0.477	-5.096	15.596	110	S
1	-0.439	-5.263	15.767	111	S
1	-0.439	-5.378	15.883	112	S
1	-0.439	-5.507	16.011	113	S
1	-0.452	-5.687	16.192	114	S
1	-0.439	-5.906	16.411	115	S
1	-0.387	-6.022	16.538	116	S
1	-0.336	-6.189	16.713	117	S
1	-0.336	-6.356	16.880	118	S
1	-0.284	-6.407	16.952	119	S
1	-0.284	-6.472	17.017	120	S
1	-0.349	-6.613	17.172	121	S
1	-0.374	-6.742	17.303	122	S
1	-0.439	-6.806	17.394	123	S
1	-0.542	-6.845	17.504	124	S
1	-0.645	-6.857	17.608	125	S
1	-0.927	-6.832	17.892	126	S
1	-0.992	-6.819	17.958	127	S
1	-1.159	-6.755	18.137	128	S
1	-1.326	-6.716	18.308	129	S
1	-1.468	-6.703	18.450	130	S
1	-1.712	-6.703	18.695	131	S
1	-1.866	-6.677	18.851	132	S
1	-2.098	-6.575	19.104	133	S
1	-2.304	-6.536	19.314	134	S
1	-2.548	-6.407	19.590	135	S
1	-2.625	-6.394	19.668	136	S
1	-2.689	-6.330	19.759	137	S
1	-2.882	-6.266	19.962	138	S
1	-3.037	-6.137	20.163	139	S
1	-3.191	-6.086	20.326	140	S
1	-3.307	-6.022	20.458	141	S
1	-3.577	-5.816	20.798	142	S
1	-3.744	-5.700	21.001	143	S
1	-3.821	-5.649	21.094	144	S
1	-4.014	-5.559	21.307	145	S
1	-4.130	-5.481	21.446	146	S
1	-4.258	-5.340	21.637	147	S
1	-4.348	-5.237	21.774	148	S
1	-4.438	-5.147	21.901	149	S
1	-4.644	-5.018	22.144	150	S
1	-4.747	-4.941	22.272	151	S
1	-4.914	-4.710	22.558	152	S
1	-4.966	-4.658	22.631	153	S
1	-5.069	-4.491	22.827	154	S
1	-5.159	-4.311	23.028	155	S
1	-5.171	-4.157	23.183	156	S
1	-5.107	-3.951	23.399	157	S
1	-5.069	-3.861	23.497	158	S
1	-4.940	-3.732	23.679	159	S
1	-4.889	-3.539	23.878	160	S
1	-4.863	-3.334	24.086	161	S
1	-4.889	-3.192	24.229	162	S
1	-4.850	-2.986	24.439	163	S
1	-4.786	-2.819	24.618	164	S
1	-4.721	-2.613	24.834	165	S
1	-4.709	-2.395	25.053	166	S
1	-4.760	-2.202	25.252	167	S
1	-4.709	-1.983	25.477	168	S
1	-4.696	-1.906	25.555	169	S
1	-4.721	-1.597	25.865	170	S
1	-4.696	-1.482	25.983	171	S
1	-4.760	-1.353	26.127	172	S
1	-4.811	-1.122	26.364	173	S
1	-4.863	-0.980	26.515	174	S
1	-4.876	-0.852	26.644	175	S
1	-4.876	-0.684	26.811	176	S
1	-4.889	-0.581	26.915	177	S
1	-4.953	-0.414	27.094	178	S
1	-5.030	-0.247	27.278	179	S
1	-5.081	-0.067	27.465	180	S
1	-5.159	0.074	27.627	181	S
1	-5.274	0.229	27.819	182	S
1	-5.377	0.396	28.016	183	S
1	-5.467	0.666	28.300	184	S
1	-5.480	0.859	28.494	185	S
1	-5.506	0.936	28.575	186	S
1	-5.583	1.155	28.807	187	S
1	-5.634	1.335	28.994	188	S
1	-5.673	1.489	29.153	189	S
1	-5.827	1.656	29.381	190	S
1	-5.905	1.798	29.542	191	S
1	-6.020	1.965	29.745	192	S
1	-6.085	2.081	29.878	193	S
1	-6.162	2.184	30.006	194	S
1	-6.213	2.312	30.145	195	S
1	-6.239	2.402	30.238	196	S
1	-6.252	2.608	30.445	197	S
1	-6.239	2.711	30.548	198	S
1	-6.175	2.839	30.692	199	S
1	-6.110	3.020	30.883	200	S
1	-6.059	3.174	31.046	201	S
1	-5.995	3.367	31.249	202	S
1	-5.892	3.560	31.468	203	S
1	-5.737	3.740	31.705	204	S
1	-5.647	3.830	31.832	205	S
1	-5.493	4.100	32.143	206	S
1	-5.364	4.267	32.354	207	S
1	-5.197	4.524	32.661	208	S
1	-5.120	4.653	32.811	209	S
1	-5.030	4.704	32.915	210	S
1	-4.927	4.846	33.090	211	S
1	-4.850	4.961	33.229	212	S
1	-4.734	5.064	33.384	213	S
1	-4.516	5.219	33.651	214	S
1	-4.310	5.360	33.901	215	S
1	-4.246	5.424	33.992	216	S
1	-4.053	5.566	34.231	217	S
1	-3.731	5.746	34.600	218	S
1	-3.577	5.823	34.772	219	S
1	-3.332	5.952	35.048	220	S
1	-3.127	6.132	35.322	221	S
1	-2.998	6.196	35.466	222	S
1	-2.741	6.235	35.726	223	S
1	-2.599	6.312	35.887	224	S
1	-2.419	6.402	36.088	225	S
1	-2.214	6.530	36.331	226	S
1	-2.021	6.556	36.525	227	S
1	-1.815	6.608	36.738	228	S
1	-1.558	6.711	37.015	229	S
1	-1.416	6.762	37.165	230	S
1	-1.069	6.801	37.514	231	S
1	-0.902	6.801	37.682	232	S
1	-0.670	6.826	37.915	233	S
1	-0.426	6.826	38.159	234	S
1	-0.092	6.826	38.493	235	S
1	0.140	6.878	38.730	236	S
1	0.256	6.929	38.857	237	S
1	0.397	6.929	38.999	238	S
1	0.590	6.929	39.191	239	S
1	0.680	6.929	39.281	240	S
1	1.014	6.903	39.617	241	S
1	1.105	6.891	39.708	242	S
1	1.400	6.826	40.010	243	S
1	1.619	6.788	40.232	244	S
1	1.979	6.685	40.607	245	S
1	2.120	6.646	40.754	246	S
1	2.236	6.646	40.869	247	S
1	2.352	6.608	40.991	248	S
1	2.532	6.595	41.172	249	S
1	2.583	6.582	41.225	250	S
1	2.725	6.492	41.393	251	S
1	2.892	6.440	41.568	252	S
1	3.162	6.312	41.867	253	S
1	3.291	6.222	42.024	254	S
1	3.368	6.145	42.133	255	S
1	3.484	6.067	42.272	256	S
1	3.767	5.900	42.601	257	S
1	4.024	5.772	42.888	258	S
1	4.152	5.682	43.045	259	S
1	4.281	5.579	43.210	260	S
1	4.358	5.527	43.303	261	S
1	4.525	5.386	43.522	262	S
1	4.667	5.257	43.713	263	S
1	4.821	5.077	43.950	264	S
1	4.950	4.936	44.141	265	S
1	5.130	4.743	44.405	266	S
1	5.258	4.627	44.578	267	S
1	5.336	4.498	44.728	268	S
1	5.451	4.383	44.892	269	S
1	5.619	4.216	45.128	270	S
1	5.747	4.061	45.329	271	S
1	5.812	3.958	45.450	272	S
1	5.914	3.830	45.615	273	S
1	6.120	3.341	46.145	274	S
1	6.249	3.135	46.388	275	S
1	6.377	2.929	46.631	276	S
1	6.557	2.737	46.894	277	S
1	6.686	2.492	47.171	278	S
1	6.750	2.351	47.326	279	S
1	6.815	2.068	47.616	280	S
1	6.853	1.875	47.813	281	S
1	6.905	1.656	48.037	282	S
1	6.918	1.412	48.282	283	S
1	6.956	1.142	48.555	284	S
1	7.008	0.833	48.868	285	S
1	7.020	0.563	49.138	286	S
1	7.046	0.293	49.409	287	S
1	7.059	-0.003	49.706	288	S
1	7.072	-0.183	49.886	289	S
1	7.072	-0.389	50.092	290	S
1	7.020	-0.620	50.329	291	S
1	6.969	-0.993	50.705	292	S
1	6.905	-1.237	50.958	293	S
1	6.879	-1.456	51.178	294	S
1	6.840	-1.932	51.656	295	S
1	6.776	-2.099	51.835	296	S
1	6.725	-2.202	51.950	297	S
1	6.699	-2.305	52.056	298	S
1	6.660	-2.408	52.166	299	S
2	1.045	0.200	0.000	0	R
2	1.143	0.184	0.099	1	R
2	1.241	0.200	0.198	2	R
2	1.224	0.249	0.250	3	R
2	1.012	0.249	0.462	4	R
2	1.061	0.216	0.521	5	R
2	1.061	0.118	0.618	6	R
2	0.996	0.053	0.711	7	R
2	1.029	0.069	0.747	8	R
2	1.012	0.167	0.846	9	R
2	0.964	0.232	0.928	10	R
2	0.882	0.216	1.011	11	G
2	0.833	0.200	1.062	12	G
2	0.784	0.118	1.158	13	G
2	0.752	0.086	1.204	14	G
2	0.719	-0.028	1.322	15	G
2	0.670	-0.094	1.404	16	G
2	0.654	-0.208	1.519	17	G
2	0.654	-0.273	1.584	18	G
2	0.654	-0.452	1.764	19	G
2	0.654	-0.485	1.796	20	R
2	0.638	-0.534	1.848	21	R
2	0.703	-0.240	2.148	22	R
2	0.703	-0.208	2.181	23	R
2	0.768	-0.110	2.299	24	R
2	0.801	0.069	2.481	25	R
2	0.833	0.151	2.569	26	R
2	0.931	0.428	2.863	27	R
2	1.045	0.575	3.049	28	R
2	0.833	0.118	3.552	29	R
2	0.670	0.184	3.727	30	R
2	0.654	0.004	3.907	31	R
2	0.523	-0.126	4.092	32	R
2	0.393	-0.191	4.238	33	R
2	0.328	-0.306	4.369	34	R
2	0.279	-0.436	4.508	35	R
2	0.523	-0.110	4.916	36	R
2	0.686	-0.094	5.080	37	R
2	0.735	-0.061	5.139	38	R
2	0.849	-0.061	5.253	39	R
2	1.078	-0.110	5.486	40	R
2	1.159	-0.110	5.568	41	R
2	1.436	-0.126	5.845	42	R
2	1.518	-0.094	5.933	43	R
2	1.534	-0.077	5.956	44	R
2	1.681	-0.028	6.111	45	R
2	1.567	-0.094	6.242	46	R
2	1.241	-0.273	6.614	47	R
2	1.094	-0.354	6.782	48	R
2	1.029	-0.436	6.887	49	R
2	0.947	-0.583	7.055	50	R
2	0.866	-0.713	7.208	51	R
2	0.817	-0.762	7.278	52	R
2	0.735	-0.827	7.382	53	R
2	0.703	-0.860	7.428	54	R
2	0.964	-0.534	7.846	55	R
2	1.012	-0.501	7.904	56	R
2	1.061	-0.338	8.075	57	R
2	1.094	-0.240	8.178	58	R
2	1.094	-0.143	8.276	59	R
2	1.143	0.069	8.493	60	R
2	1.192	0.167	8.602	61	S
2	1.322	0.363	8.838	62	S
2	1.387	0.444	8.942	63	S
2	1.436	0.558	9.066	64	S
2	1.469	0.673	9.185	65	S
2	1.518	0.803	9.324	66	S
2	1.322	0.249	9.912	67	S
2	1.404	0.216	10.000	68	S
2	1.387	0.086	10.131	69	S
2	1.306	0.020	10.236	70	S
2	1.208	-0.110	10.399	71	S
2	1.143	-0.175	10.491	72	S
2	1.012	-0.306	10.675	73	S
2	0.931	-0.387	10.791	74	S
2	0.866	-0.501	10.922	75	S
2	0.768	-0.681	11.126	76	S
2	0.670	-0.746	11.244	77	S
2	0.523	-0.827	11.412	78	S
2	0.491	-0.958	11.546	79	S
2	0.426	-0.974	11.613	80	S
2	0.246	-1.056	11.810	81	S
2	0.116	-1.121	11.956	82	S
2	-0.129	-1.267	12.241	83	S
2	-0.210	-1.349	12.357	84	S
2	-0.455	-1.333	12.602	85	S
2	-0.585	-1.333	12.732	86	S
2	-0.699	-1.333	12.846	87	S
2	-0.813	-1.267	12.978	88	S
2	-0.911	-1.186	13.105	89	S
2	-0.993	-1.121	13.209	90	S
2	-0.993	-0.974	13.356	91	S
2	-0.373	-1.365	14.089	92	S
2	-0.292	-1.414	14.184	93	S
2	-0.161	-1.479	14.330	94	S
2	0.002	-1.545	14.505	95	S
2	0.132	-1.545	14.636	96	S
2	0.181	-1.545	14.685	97	S
2	0.393	-1.561	14.897	98	S
2	0.491	-1.528	15.000	99	S
2	0.703	-1.479	15.218	100	S
2	0.849	-1.447	15.368	101	S
2	0.996	-1.431	15.516	102	S
2	1.159	-1.398	15.682	103	S
2	1.355	-1.398	15.878	104	S
2	1.453	-1.414	15.977	105	S
2	1.811	-1.349	16.341	106	S
2	2.040	-1.316	16.572	107	S
2	2.154	-1.300	16.687	108	S
2	2.235	-1.284	16.770	109	S
2	2.317	-1.284	16.852	110	S
2	2.512	-1.316	17.050	111	S
2	2.724	-1.333	17.263	112	S
2	3.018	-1.431	17.572	113	S
2	3.230	-1.463	17.787	114	S
2	3.409	-1.496	17.969	115	S
2	3.621	-1.496	18.181	116	S
2	3.817	-1.496	18.377	117	S
2	3.963	-1.496	18.523	118	S
2	4.110	-1.447	18.678	119	S
2	4.387	-1.447	18.955	120	S
2	4.599	-1.447	19.167	121	S
2	4.795	-1.414	19.365	122	S
2	4.925	-1.398	19.497	123	S
2	5.202	-1.398	19.774	124	S
2	5.349	-1.463	19.935	125	S
2	5.496	-1.545	20.102	126	S
2	5.610	-1.659	20.264	127	S
2	5.920	-1.740	20.584	128	S
2	6.018	-1.757	20.683	129	S
2	6.181	-1.708	20.853	130	S
2	6.262	-1.675	20.941	131	S
2	6.441	-1.675	21.121	132	S
2	6.539	-1.708	21.224	133	S
2	6.670	-1.708	21.354	134	S
2	6.719	-1.708	21.403	135	S
2	6.865	-1.545	21.622	136	S
2	6.947	-1.333	21.849	137	S
2	6.996	-1.153	22.035	138	S
2	7.077	-0.909	22.293	139	S
2	7.110	-0.778	22.428	140	S
2	7.094	-0.501	22.705	141	S
2	7.110	-0.338	22.869	142	S
2	7.110	-0.191	23.016	143	S
2	7.126	-0.077	23.131	144	S
2	7.159	0.118	23.329	145	S
2	7.175	0.347	23.558	146	S
2	7.159	0.591	23.803	147	S
2	7.143	0.836	24.048	148	S
2	7.143	1.064	24.277	149	S
2	7.143	1.260	24.472	150	S
2	7.077	1.586	24.805	151	S
2	7.012	1.798	25.027	152	S
2	6.931	2.091	25.331	153	S
2	6.849	2.368	25.620	154	S
2	6.702	2.629	25.919	155	S
2	6.605	2.906	26.213	156	S
2	6.523	3.102	26.425	157	S
2	6.409	3.297	26.652	158	S
2	6.213	3.509	26.940	159	S
2	6.132	3.672	27.122	160	S
2	6.001	3.884	27.371	161	S
2	5.936	4.015	27.517	162	S
2	5.822	4.259	27.787	163	S
2	5.659	4.439	28.029	164	S
2	5.512	4.683	28.314	165	S
2	5.398	4.830	28.500	166	S
2	5.300	4.960	28.663	167	S
2	4.958	5.238	29.104	168	S
2	4.860	5.335	29.242	169	S
2	4.664	5.547	29.531	170	S
2	4.501	5.678	29.739	171	S
2	4.273	5.824	30.011	172	S
2	4.078	5.939	30.237	173	S
2	3.931	6.069	30.434	174	S
2	3.654	6.248	30.764	175	S
2	3.507	6.314	30.924	176	S
2	3.279	6.379	31.162	177	S
2	2.904	6.525	31.564	178	S
2	2.724	6.607	31.761	179	S
2	2.561	6.721	31.960	180	S
2	2.268	6.786	32.261	181	S
2	1.958	6.900	32.591	182	S
2	1.795	6.933	32.757	183	S
2	1.648	6.982	32.912	184	S
2	1.420	6.982	33.140	185	S
2	1.078	7.031	33.486	186	S
2	0.833	7.080	33.735	187	S
2	0.638	7.096	33.932	188	S
2	0.442	7.080	34.128	189	S
2	0.132	7.047	34.440	190	S
2	-0.015	7.063	34.587	191	S
2	-0.227	7.096	34.802	192	S
2	-0.536	7.112	35.112	193	S
2	-0.846	7.129	35.422	194	S
2	-1.091	7.063	35.675	195	S
2	-1.254	7.047	35.839	196	S
2	-1.433	6.982	36.030	197	S
2	-1.580	6.917	36.190	198	S
2	-1.759	6.819	36.395	199	S
2	-2.004	6.770	36.644	200	S
2	-2.346	6.689	36.996	201	S
2	-2.591	6.607	37.254	202	S
2	-2.819	6.525	37.496	203	S
2	-3.063	6.411	37.766	204	S
2	-3.340	6.216	38.105	205	S
2	-3.618	6.004	38.454	206	S
2	-3.715	5.955	38.563	207	S
2	-3.862	5.873	38.731	208	S
2	-3.944	5.808	38.836	209	S
2	-4.074	5.743	38.982	210	S
2	-4.205	5.613	39.166	211	S
2	-4.351	5.498	39.352	212	S
2	-4.384	5.466	39.398	213	S
2	-4.580	5.384	39.610	214	S
2	-4.759	5.221	39.852	215	S
2	-4.955	4.814	40.304	216	R
2	-4.906	4.716	40.414	217	R
2	-4.857	4.651	40.495	218	R
2	-4.840	4.569	40.578	219	R
2	-4.922	4.536	40.666	220	R
2	-4.889	4.585	40.725	221	R
2	-4.889	4.455	40.855	222	R
2	-4.791	4.553	40.994	223	R
2	-4.726	4.553	41.059	224	R
2	-4.465	4.471	41.332	225	R
2	-4.368	4.373	41.471	226	R
2	-4.172	4.276	41.689	227	R
2	-4.090	4.178	41.817	228	R
2	-4.025	4.129	41.898	229	R
2	-3.993	4.015	42.017	230	R
2	-3.993	3.966	42.066	231	R
2	-3.993	4.162	42.261	232	R
2	-4.156	4.162	42.424	233	R
2	-4.253	4.162	42.522	234	R
2	-4.384	4.129	42.657	235	R
2	-4.514	3.982	42.853	236	R
2	-4.628	3.950	42.972	237	R
2	-4.237	4.096	43.390	238	R
2	-4.090	4.210	43.575	239	R
2	-4.025	4.210	43.641	240	R
2	-4.139	4.210	43.755	241	G
2	-4.205	4.064	43.915	242	G
2	-4.335	3.950	44.089	243	G
2	-4.384	3.819	44.228	244	G
2	-4.433	3.721	44.337	245	G
2	-4.531	3.575	44.514	246	G
2	-4.677	3.477	44.690	247	G
2	-4.775	3.395	44.817	248	G
2	-4.857	3.265	44.971	249	G
2	-4.971	3.167	45.122	250	G
2	-5.085	3.134	45.240	251	G
2	-5.183	3.118	45.339	252	G
2	-5.362	3.053	45.530	253	G
2	-5.476	3.053	45.644	254	G
2	-5.607	3.020	45.779	255	G
2	-5.688	3.004	45.862	256	G
2	-5.232	3.102	46.329	257	R
2	-4.906	3.118	46.655	258	R
2	-4.840	3.118	46.720	259	R
2	-4.775	3.118	46.786	260	R
2	-4.922	3.216	46.962	261	R
2	-5.150	3.281	47.199	262	R
2	-5.329	3.281	47.379	263	S
2	-5.460	3.297	47.510	264	S
2	-5.639	3.379	47.707	265	S
2	-5.704	3.428	47.789	266	S
2	-5.737	3.493	47.862	267	S
2	-5.753	3.509	47.885	268	S
2	-5.770	3.526	47.908	269	S
2	-5.737	3.835	48.219	270	S
2	-5.721	3.852	48.242	271	S
2	-5.558	4.113	48.550	272	S
2	-5.329	4.439	48.948	273	S
2	-5.215	4.651	49.189	274	S
2	-5.052	4.863	49.456	275	S
2	-4.955	4.993	49.619	276	S
2	-4.857	5.074	49.746	277	S
2	-4.710	5.238	49.966	278	S
2	-4.563	5.352	50.152	279	S
2	-4.221	5.531	50.538	280	S
2	-4.058	5.678	50.757	281	S
2	-3.960	5.776	50.896	282	S
2	-3.764	5.955	51.161	283	S
2	-3.504	6.053	51.440	284	S
2	-3.161	6.265	51.842	285	S
2	-2.933	6.411	52.114	286	S
2	-2.737	6.525	52.340	287	S
2	-2.542	6.509	52.537	288	S
2	-2.281	6.656	52.836	289	S
2	-2.036	6.786	53.113	290	S
2	-1.792	6.884	53.376	291	S
2	-1.400	6.966	53.776	292	S
2	-1.123	6.998	54.055	293	S
2	-0.862	7.015	54.316	294	S
2	-0.618	7.047	54.563	295	S
2	-0.324	7.096	54.861	296	S
2	-0.210	7.129	54.979	297	S
2	-0.015	7.112	55.176	298	S
2	0.409	7.080	55.601	299	S
3	0.174	3.210	0.000	0	R
3	0.290	3.326	0.164	1	R
3	0.275	3.341	0.185	2	R
3	0.333	3.443	0.302	3	R
3	0.435	3.457	0.405	4	R
3	0.508	3.370	0.518	5	R
3	0.522	3.239	0.650	6	R
3	0.450	3.326	0.763	7	R
3	0.174	3.326	1.039	8	R
3	0.174	3.123	1.242	9	R
3	0.116	2.934	1.440	10	R
3	0.101	3.021	1.528	11	R
3	0.217	2.992	1.648	12	R
3	0.116	3.138	1.825	13	R
3	0.217	3.268	1.991	14	R
3	0.275	3.254	2.051	15	R
3	0.362	3.196	2.155	16	R
3	0.450	3.050	2.325	17	R
3	0.450	2.963	2.412	18	R
3	0.377	2.963	2.484	19	R
3	0.290	2.992	2.576	20	R
3	0.261	3.007	2.609	21	R
3	0.246	3.036	2.641	22	R
3	0.304	3.036	2.699	23	R
3	0.421	3.138	2.854	24	R
3	0.159	3.138	3.115	25	R
3	0.130	3.152	3.148	26	R
3	0.072	3.225	3.241	27	R
3	0.072	3.312	3.328	28	R
3	0.028	3.239	3.412	29	R
3	-0.059	3.225	3.501	30	R
3	-0.015	3.167	3.573	31	R
3	0.072	3.210	3.671	32	R
3	0.028	3.254	3.732	33	R
3	0.087	3.123	3.875	34	R
3	0.145	3.079	3.948	35	R
3	0.217	3.021	4.041	36	R
3	0.116	3.021	4.143	37	R
3	0.116	3.108	4.230	38	R
3	0.145	3.384	4.507	39	R
3	0.217	3.443	4.600	40	R
3	0.246	3.631	4.791	41	R
3	0.304	3.835	5.003	42	R
3	0.159	3.573	5.302	43	R
3	0.116	3.602	5.354	44	R
3	0.087	3.733	5.488	45	R
3	0.246	3.472	5.794	46	R
3	0.319	3.472	5.867	47	R
3	0.290	3.283	6.058	48	R
3	0.217	3.254	6.136	49	R
3	0.028	3.196	6.334	50	R
3	-0.015	3.065	6.472	51	R
3	-0.146	3.007	6.615	52	R
3	-0.291	2.905	6.792	53	R
3	-0.291	2.920	6.806	54	R
3	-0.291	2.862	6.864	55	R
3	-0.378	2.862	6.952	56	R
3	-0.552	2.833	7.128	57	R
3	-0.625	2.774	7.221	58	R
3	-0.698	2.687	7.335	59	R
3	-0.930	2.484	7.643	60	R
3	-0.974	2.513	7.696	61	R
3	-1.061	2.586	7.809	62	R
3	-1.104	2.644	7.882	63	R
3	-1.046	2.745	7.999	64	R
3	-1.046	2.760	8.013	65	R
3	-1.061	2.702	8.073	66	R
3	-1.162	2.673	8.179	67	R
3	-1.235	2.658	8.253	68	R
3	-1.409	2.644	8.428	69	R
3	-0.901	2.731	8.944	70	R
3	-0.814	2.833	9.078	71	R
3	-0.741	2.789	9.162	72	R
3	-0.727	2.687	9.265	73	R
3	-0.712	2.513	9.440	74	R
3	-0.480	2.528	9.673	75	R
3	-0.364	2.397	9.848	76	R
3	-0.393	2.339	9.913	77	R
3	-0.393	2.194	10.058	78	R
3	-0.393	2.077	10.174	79	R
3	-0.407	1.990	10.262	80	R
3	-0.451	1.918	10.347	81	R
3	-0.567	1.961	10.471	82	R
3	-0.582	1.990	10.504	83	R
3	-0.509	2.034	10.588	84	R
3	-0.509	2.034	10.588	85	R
3	-0.654	2.135	10.765	86	R
3	-0.741	2.034	10.899	87	R
3	-0.799	2.048	10.959	88	R
3	-0.945	2.048	11.104	89	R
3	-1.177	2.019	11.339	90	R
3	-0.727	2.106	11.797	91	R
3	-0.698	2.252	11.945	92	R
3	-0.683	2.353	12.048	93	R
3	-0.480	2.324	12.253	94	R
3	-0.349	2.353	12.387	95	R
3	-0.262	2.499	12.557	96	G
3	-0.102	2.542	12.722	97	G
3	0.116	2.586	12.944	98	G
3	0.290	2.586	13.119	99	G
3	0.421	2.542	13.256	100	G
3	0.609	2.513	13.447	101	G
3	0.798	2.484	13.638	102	G
3	0.914	2.455	13.758	103	S
3	0.987	2.397	13.851	104	S
3	1.161	2.295	14.053	105	S
3	1.336	2.208	14.248	106	S
3	1.539	2.092	14.482	107	S
3	1.728	2.019	14.684	108	S
3	1.829	1.990	14.790	109	G
3	2.033	1.903	15.011	110	G
3	2.163	1.874	15.145	111	G
3	2.207	1.845	15.197	112	G
3	2.265	1.830	15.257	113	G
3	2.294	1.830	15.286	114	R
3	1.684	2.092	15.950	115	R
3	1.553	2.237	16.145	116	R
3	1.437	2.397	16.343	117	R
3	1.466	2.484	16.435	118	R
3	1.611	2.528	16.586	119	R
3	1.757	2.716	16.825	120	G
3	1.800	2.847	16.962	121	G
3	1.873	2.978	17.112	122	G
3	1.887	3.152	17.287	123	G
3	1.902	3.326	17.462	124	G
3	1.945	3.428	17.572	125	G
3	1.975	3.602	17.749	126	G
3	2.018	3.762	17.915	127	G
3	2.033	3.806	17.960	128	G
3	2.062	3.936	18.094	129	G
3	2.076	4.038	18.197	130	R
3	1.931	3.530	18.726	131	R
3	1.858	3.559	18.804	132	R
3	1.800	3.355	19.015	133	R
3	1.757	3.196	19.181	134	R
3	1.728	3.283	19.273	135	R
3	1.655	3.283	19.345	136	R
3	1.379	3.326	19.625	137	R
3	1.248	3.341	19.756	138	R
3	1.103	3.399	19.913	139	S
3	0.972	3.413	20.044	140	S
3	0.769	3.457	20.252	141	S
3	0.580	3.515	20.450	142	S
3	0.450	3.515	20.580	143	S
3	0.319	3.515	20.711	144	S
3	0.174	3.559	20.863	145	S
3	-0.073	3.602	21.113	146	S
3	-0.306	3.617	21.346	147	S
3	-0.393	3.617	21.433	148	S
3	-0.552	3.544	21.609	149	S
3	-0.741	3.602	21.806	150	S
3	-0.916	3.675	21.995	151	S
3	-1.090	3.762	22.190	152	S
3	-1.279	3.849	22.398	153	S
3	-1.250	3.951	22.504	154	S
3	-1.221	4.096	22.652	155	S
3	-1.250	4.183	22.744	156	S
3	-1.337	4.270	22.867	157	S
3	-1.424	4.445	23.062	158	S
3	-1.482	4.546	23.179	159	S
3	-1.482	4.575	23.208	160	S
3	-1.482	4.691	23.324	161	S
3	-1.438	4.837	23.476	162	S
3	-1.482	4.866	23.528	163	S
3	-1.482	4.924	23.586	164	S
3	-1.467	5.040	23.703	165	S
3	-1.424	5.171	23.841	166	S
3	-1.380	5.316	23.993	167	S
3	-1.351	5.505	24.184	168	S
3	-1.351	5.708	24.387	169	S
3	-1.366	5.926	24.605	170	S
3	-1.409	6.173	24.856	171	S
3	-1.482	6.304	25.005	172	S
3	-1.511	6.391	25.097	173	S
3	-1.584	6.521	25.247	174	S
3	-1.627	6.608	25.344	175	S
3	-1.700	6.739	25.494	176	S
3	-1.787	6.812	25.607	177	S
3	-1.874	6.855	25.705	178	S
3	-2.048	6.899	25.884	179	S
3	-2.150	6.899	25.986	180	S
3	-2.310	6.870	26.148	181	S
3	-2.368	6.826	26.221	182	S
3	-2.513	6.710	26.407	183	S
3	-2.629	6.638	26.544	184	S
3	-2.818	6.579	26.741	185	S
3	-3.007	6.521	26.939	186	S
3	-3.138	6.478	27.077	187	S
3	-3.370	6.333	27.351	188	S
3	-3.515	6.245	27.520	189	S
3	-3.631	6.129	27.684	190	S
3	-3.806	6.013	27.894	191	S
3	-4.052	5.897	28.167	192	S
3	-4.154	5.781	28.321	193	S
3	-4.256	5.592	28.536	194	S
3	-4.459	5.505	28.757	195	S
3	-4.648	5.403	28.971	196	S
3	-4.662	5.229	29.146	197	S
3	-4.706	5.200	29.198	198	S
3	-4.851	5.142	29.355	199	S
3	-4.996	5.069	29.517	200	S
3	-5.156	4.953	29.715	201	S
3	-5.258	4.837	29.869	202	S
3	-5.374	4.677	30.067	203	S
3	-5.461	4.532	30.236	204	S
3	-5.563	4.401	30.402	205	S
3	-5.694	4.285	30.576	206	S
3	-5.824	4.023	30.869	207	S
3	-5.882	3.864	31.039	208	S
3	-5.940	3.733	31.182	209	S
3	-6.086	3.530	31.432	210	S
3	-6.187	3.254	31.726	211	S
3	-6.318	3.065	31.955	212	S
3	-6.405	2.934	32.112	213	S
3	-6.449	2.774	32.278	214	S
3	-6.536	2.484	32.581	215	S
3	-6.565	2.194	32.873	216	S
3	-6.681	2.034	33.071	217	S
3	-6.783	1.830	33.298	218	S
3	-6.826	1.656	33.478	219	S
3	-6.826	1.337	33.797	220	S
3	-6.797	1.075	34.060	221	S
3	-6.826	0.886	34.251	222	S
3	-6.826	0.756	34.382	223	S
3	-6.855	0.538	34.602	224	S
3	-6.884	0.407	34.736	225	S
3	-6.913	0.131	35.013	226	S
3	-6.913	-0.043	35.187	227	S
3	-6.913	-0.159	35.303	228	S
3	-6.899	-0.304	35.449	229	S
3	-6.870	-0.508	35.655	230	S
3	-6.855	-0.696	35.844	231	S
3	-6.826	-0.827	35.978	232	S
3	-6.725	-1.176	36.341	233	S
3	-6.725	-1.306	36.472	234	S
3	-6.710	-1.597	36.763	235	S
3	-6.608	-1.858	37.043	236	S
3	-6.521	-2.062	37.264	237	S
3	-6.434	-2.120	37.369	238	S
3	-6.216	-2.250	37.623	239	S
3	-6.086	-2.323	37.773	240	S
3	-6.042	-2.454	37.910	241	S
3	-5.926	-2.672	38.157	242	S
3	-5.868	-2.802	38.300	243	S
3	-5.810	-2.918	38.430	244	S
3	-5.679	-3.093	38.648	245	S
3	-5.519	-3.238	38.864	246	S
3	-5.316	-3.456	39.162	247	S
3	-5.127	-3.528	39.364	248	S
3	-4.938	-3.572	39.558	249	S
3	-4.837	-3.630	39.675	250	S
3	-4.750	-3.732	39.809	251	S
3	-4.546	-3.819	40.030	252	S
3	-4.430	-3.892	40.167	253	S
3	-4.241	-4.008	40.389	254	S
3	-4.067	-4.124	40.598	255	S
3	-3.878	-4.284	40.846	256	S
3	-3.704	-4.429	41.072	257	S
3	-3.501	-4.574	41.322	258	S
3	-3.210	-4.632	41.619	259	S
3	-3.021	-4.690	41.816	260	S
3	-2.876	-4.734	41.968	261	S
3	-2.702	-4.763	42.144	262	S
3	-2.455	-4.865	42.411	263	S
3	-2.368	-5.024	42.593	264	S
3	-2.194	-5.257	42.884	265	S
3	-2.034	-5.358	43.073	266	S
3	-1.845	-5.445	43.281	267	S
3	-1.584	-5.504	43.549	268	S
3	-1.235	-5.533	43.899	269	S
3	-0.974	-5.562	44.162	270	S
3	-0.886	-5.576	44.250	271	S
3	-0.698	-5.547	44.441	272	S
3	-0.494	-5.533	44.645	273	S
3	-0.407	-5.533	44.732	274	S
3	-0.262	-5.533	44.877	275	S
3	-0.015	-5.518	45.124	276	S
3	0.159	-5.518	45.299	277	S
3	0.333	-5.576	45.482	278	S
3	0.479	-5.620	45.634	279	S
3	0.726	-5.692	45.891	280	S
3	0.987	-5.678	46.153	281	S
3	1.103	-5.663	46.270	282	S
3	1.394	-5.663	46.561	283	S
3	1.524	-5.663	46.691	284	S
3	1.684	-5.663	46.851	285	S
3	1.916	-5.576	47.099	286	S
3	2.120	-5.518	47.311	287	S
3	2.265	-5.460	47.467	288	S
3	2.381	-5.416	47.591	289	S
3	2.555	-5.344	47.780	290	S
3	2.730	-5.140	48.048	291	S
3	2.904	-4.981	48.284	292	S
3	3.064	-4.836	48.500	293	S
3	3.369	-4.734	48.822	294	S
3	3.499	-4.705	48.956	295	S
3	3.674	-4.661	49.135	296	S
3	3.761	-4.589	49.249	297	S
3	4.051	-4.371	49.612	298	S
3	4.051	-4.371	49.612	299	S
4	0.125	3.431	0.000	0	R
4	0.114	3.508	0.077	1	R
4	0.158	3.508	0.120	2	R
4	0.158	3.522	0.135	3	R
4	0.215	3.464	0.216	4	R
4	0.259	3.493	0.268	5	R
4	0.331	3.479	0.342	6	R
4	0.403	3.392	0.455	7	R
4	0.417	3.363	0.487	8	R
4	0.518	3.291	0.611	9	R
4	0.634	3.176	0.775	10	R
4	0.490	3.219	0.925	11	R
4	0.446	3.219	0.968	12	R
4	0.374	3.262	1.053	13	R
4	0.287	3.320	1.157	14	R
4	0.316	3.320	1.186	15	R
4	0.360	3.306	1.231	16	R
4	0.403	3.320	1.277	17	R
4	0.417	3.320	1.291	18	R
4	0.403	3.435	1.408	19	R
4	0.403	3.537	1.509	20	R
4	0.490	3.508	1.600	21	R
4	0.518	3.479	1.641	22	R
4	0.562	3.450	1.693	23	R
4	0.518	3.392	1.765	24	R
4	0.446	3.363	1.843	25	R
4	0.432	3.306	1.902	26	R
4	0.504	3.262	1.986	27	R
4	0.562	3.262	2.044	28	R
4	0.605	3.378	2.167	29	R
4	0.576	3.508	2.300	30	R
4	0.619	3.522	2.346	31	G
4	0.634	3.537	2.366	32	G
4	0.576	3.421	2.496	33	G
4	0.374	3.378	2.702	34	G
4	0.302	3.378	2.774	35	G
4	0.201	3.363	2.876	36	G
4	-0.073	3.233	3.180	37	G
4	-0.203	3.176	3.322	38	G
4	-0.218	3.147	3.354	39	G
4	-0.362	3.031	3.539	40	G
4	-0.449	2.959	3.652	41	R
4	-0.607	2.786	3.887	42	R
4	-0.376	2.887	4.139	43	R
4	-0.247	3.003	4.313	44	R
4	-0.174	3.046	4.397	45	R
4	-0.290	3.147	4.550	46	R
4	-0.348	3.233	4.654	47	R
4	-0.275	3.118	4.790	48	R
4	-0.102	3.118	4.964	49	R
4	-0.001	3.147	5.069	50	R
4	0.057	3.176	5.133	51	R
4	0.100	3.219	5.194	52	R
4	0.172	3.205	5.268	53	R
4	-0.044	3.161	5.489	54	R
4	-0.044	3.089	5.561	55	R
4	-0.059	2.901	5.749	56	R
4	-0.073	2.829	5.823	57	R
4	-0.117	2.757	5.907	58	R
4	-0.160	2.598	6.071	59	R
4	-0.203	2.512	6.168	60	S
4	-0.261	2.454	6.250	61	S
4	-0.348	2.339	6.394	62	S
4	-0.405	2.281	6.476	63	S
4	-0.521	2.194	6.620	64	S
4	-0.607	2.050	6.788	65	S
4	-0.694	1.935	6.933	66	S
4	-0.809	1.747	7.153	67	S
4	-0.867	1.516	7.391	68	S
4	-0.910	1.415	7.501	69	S
4	-0.925	1.300	7.617	70	S
4	-0.968	1.170	7.754	71	S
4	-1.026	0.939	7.992	72	S
4	-1.084	0.751	8.189	73	S
4	-1.141	0.535	8.413	74	S
4	-1.228	0.361	8.606	75	S
4	-1.257	0.203	8.768	76	S
4	-1.257	0.015	8.955	77	S
4	-1.257	-0.100	9.071	78	S
4	-1.242	-0.245	9.216	79	S
4	-1.213	-0.360	9.335	80	S
4	-1.199	-0.505	9.480	81	S
4	-1.199	-0.707	9.682	82	S
4	-1.199	-0.836	9.812	83	S
4	-1.257	-1.053	10.036	84	S
4	-1.257	-1.125	10.108	85	S
4	-1.257	-1.226	10.209	86	S
4	-1.257	-1.342	10.324	87	S
4	-1.300	-1.486	10.475	88	S
4	-1.315	-1.573	10.563	89	S
4	-1.343	-1.688	10.682	90	S
4	-1.372	-1.818	10.815	91	S
4	-1.416	-1.948	10.952	92	S
4	-1.430	-1.977	10.984	93	S
4	-1.430	-1.818	11.143	94	S
4	-1.545	-1.731	11.287	95	S
4	-1.791	-1.717	11.533	96	S
4	-1.935	-1.789	11.694	97	S
4	-2.152	-1.919	11.947	98	S
4	-2.238	-1.933	12.035	99	S
4	-1.978	-1.731	12.364	100	S
4	-1.935	-1.601	12.501	101	S
4	-1.978	-1.529	12.585	102	S
4	-2.079	-1.370	12.773	103	S
4	-2.123	-1.241	12.910	104	S
4	-2.137	-1.154	12.998	105	S
4	-2.224	-0.880	13.285	106	S
4	-2.238	-0.808	13.359	107	S
4	-2.209	-0.678	13.492	108	S
4	-2.137	-0.461	13.720	109	S
4	-2.137	-0.346	13.836	110	S
4	-2.137	-0.144	14.038	111	S
4	-2.079	-0.043	14.154	112	S
4	-2.065	0.044	14.242	113	S
4	-1.964	0.145	14.385	114	S
4	-1.906	0.260	14.514	115	S
4	-1.863	0.390	14.651	116	S
4	-1.776	0.491	14.784	117	S
4	-1.675	0.607	14.937	118	S
4	-1.574	0.693	15.070	119	S
4	-1.517	0.794	15.187	120	S
4	-1.430	0.867	15.299	121	S
4	-1.242	1.040	15.555	122	S
4	-1.112	1.126	15.711	123	S
4	-0.983	1.242	15.885	124	S
4	-0.896	1.300	15.989	125	S
4	-0.737	1.401	16.177	126	S
4	-0.593	1.502	16.353	127	S
4	-0.391	1.646	16.601	128	S
4	-0.290	1.747	16.744	129	S
4	-0.261	1.819	16.822	130	S
4	-0.160	1.935	16.975	131	S
4	0.028	2.064	17.203	132	S
4	0.186	2.180	17.400	133	S
4	0.244	2.310	17.542	134	S
4	0.259	2.339	17.574	135	S
4	0.013	2.064	17.942	136	S
4	-0.030	2.093	17.994	137	S
4	-0.189	2.122	18.156	138	S
4	-0.261	2.122	18.228	139	S
4	-0.535	2.122	18.502	140	S
4	-0.651	2.122	18.617	141	S
4	-0.781	2.122	18.747	142	S
4	-0.882	2.093	18.852	143	S
4	-1.156	1.992	19.145	144	S
4	-1.170	1.992	19.159	145	S
4	-1.372	1.978	19.362	146	S
4	-1.473	1.920	19.478	147	S
4	-1.589	1.834	19.622	148	S
4	-1.733	1.689	19.826	149	S
4	-1.877	1.603	19.995	150	S
4	-2.094	1.473	20.247	151	S
4	-2.209	1.386	20.391	152	S
4	-2.339	1.328	20.534	153	S
4	-2.527	1.126	20.809	154	S
4	-2.599	1.011	20.945	155	S
4	-2.700	0.939	21.070	156	S
4	-2.859	0.823	21.266	157	S
4	-2.902	0.794	21.318	158	S
4	-3.061	0.722	21.492	159	S
4	-3.104	0.592	21.629	160	S
4	-3.119	0.506	21.717	161	S
4	-3.162	0.679	21.896	162	S
4	-3.234	0.636	21.980	163	S
4	-3.450	0.664	22.198	164	S
4	-3.552	0.664	22.299	165	S
4	-3.710	0.664	22.458	166	S
4	-3.999	0.650	22.747	167	S
4	-4.057	0.650	22.805	168	S
4	-4.114	0.693	22.877	169	S
4	-4.071	0.794	22.987	170	S
4	-4.129	0.939	23.142	171	S
4	-4.172	1.054	23.265	172	S
4	-4.215	1.213	23.430	173	S
4	-4.273	1.328	23.559	174	S
4	-4.360	1.530	23.779	175	S
4	-4.432	1.660	23.927	176	S
4	-4.461	1.906	24.175	177	S
4	-4.518	2.079	24.357	178	S
4	-4.504	2.353	24.632	179	S
4	-4.620	2.656	24.956	180	S
4	-4.620	2.873	25.172	181	S
4	-4.605	3.060	25.361	182	S
4	-4.547	3.190	25.503	183	S
4	-4.490	3.363	25.685	184	S
4	-4.518	3.522	25.847	185	S
4	-4.562	3.724	26.053	186	S
4	-4.490	3.897	26.241	187	S
4	-4.432	3.984	26.345	188	S
4	-4.331	4.215	26.597	189	S
4	-4.259	4.388	26.785	190	S
4	-4.215	4.576	26.977	191	S
4	-4.129	4.749	27.171	192	S
4	-4.057	4.994	27.427	193	S
4	-4.028	5.124	27.560	194	S
4	-3.999	5.254	27.693	195	S
4	-3.883	5.427	27.901	196	S
4	-3.768	5.615	28.121	197	S
4	-3.667	5.817	28.347	198	S
4	-3.479	5.918	28.560	199	S
4	-3.263	6.019	28.799	200	S
4	-3.162	6.134	28.953	201	S
4	-3.061	6.206	29.077	202	S
4	-2.902	6.365	29.301	203	S
4	-2.830	6.437	29.403	204	S
4	-2.570	6.567	29.694	205	S
4	-2.296	6.668	29.986	206	S
4	-2.079	6.769	30.225	207	S
4	-1.733	6.885	30.590	208	S
4	-1.747	6.971	30.678	209	S
4	-1.618	6.986	30.808	210	S
4	-1.488	7.044	30.951	211	S
4	-1.372	7.087	31.074	212	S
4	-1.098	7.159	31.357	213	S
4	-0.939	7.173	31.517	214	S
4	-0.708	7.173	31.748	215	S
4	-0.492	7.188	31.965	216	S
4	-0.261	7.188	32.196	217	S
4	-0.059	7.145	32.402	218	S
4	0.143	7.159	32.605	219	S
4	0.360	7.159	32.821	220	S
4	0.518	7.159	32.980	221	S
4	0.807	7.058	33.286	222	S
4	0.922	7.044	33.402	223	S
4	1.153	7.015	33.635	224	S
4	1.370	6.986	33.853	225	S
4	1.485	6.986	33.969	226	S
4	1.760	6.914	34.252	227	S
4	2.063	6.842	34.564	228	S
4	2.308	6.740	34.829	229	S
4	2.452	6.697	34.980	230	S
4	2.611	6.553	35.194	231	S
4	2.741	6.409	35.389	232	S
4	2.784	6.351	35.461	233	S
4	2.914	6.206	35.655	234	S
4	3.001	6.048	35.836	235	S
4	3.030	5.990	35.900	236	S
4	3.131	5.860	36.065	237	S
4	3.188	5.730	36.207	238	S
4	3.188	5.586	36.351	239	S
4	3.174	5.456	36.482	240	S
4	3.160	5.268	36.670	241	S
4	3.217	5.124	36.826	242	S
4	3.347	5.066	36.968	243	S
4	3.217	5.456	37.379	244	S
4	3.188	5.528	37.456	245	S
4	3.174	5.658	37.587	246	S
4	3.232	5.788	37.729	247	S
4	3.261	5.860	37.807	248	S
4	3.318	5.990	37.949	249	S
4	3.376	6.019	38.014	250	S
4	3.463	6.033	38.101	251	S
4	3.621	6.033	38.260	252	S
4	3.722	5.990	38.370	253	S
4	3.809	5.918	38.483	254	S
4	3.910	5.831	38.616	255	S
4	3.997	5.774	38.720	256	S
4	4.155	5.658	38.916	257	S
4	4.170	5.658	38.931	258	S
4	4.170	5.687	38.959	259	S
4	4.199	5.644	39.011	260	S
4	4.242	5.615	39.064	261	S
4	4.329	5.571	39.160	262	S
4	4.372	5.514	39.232	263	S
4	4.444	5.442	39.335	264	S
4	4.545	5.355	39.468	265	S
4	4.689	5.240	39.652	266	S
4	4.805	5.182	39.782	267	S
4	4.920	5.037	39.966	268	S
4	4.992	4.908	40.115	269	S
4	4.906	4.864	40.212	270	S
4	4.819	4.922	40.316	271	S
4	4.790	4.965	40.368	272	S
4	4.863	4.879	40.481	273	S
4	4.891	4.850	40.521	274	S
4	4.891	4.835	40.536	275	S
4	4.891	4.792	40.579	276	S
4	4.891	4.792	40.579	277	S
4	4.935	4.720	40.663	278	S
4	4.978	4.691	40.715	279	S
4	5.007	4.576	40.834	280	S
4	5.021	4.460	40.951	281	S
4	5.108	4.402	41.055	282	S
4	5.194	4.359	41.152	283	S
4	5.281	4.258	41.285	284	S
4	5.339	4.186	41.377	285	S
4	5.483	4.027	41.592	286	S
4	5.526	3.941	41.688	287	S
4	5.757	3.681	42.036	288	S
4	5.873	3.580	42.189	289	S
4	5.959	3.378	42.409	290	S
4	6.003	3.277	42.519	291	S
4	6.089	3.089	42.726	292	S
4	6.104	3.031	42.785	293	S
4	6.205	2.728	43.105	294	S
4	6.277	2.555	43.292	295	S
4	6.291	2.469	43.380	296	S
4	6.335	2.266	43.587	297	S
4	6.378	2.122	43.737	298	S
4	6.450	2.050	43.840	299	S
5	0.348	3.612	0.000	0	R
5	0.266	3.677	0.104	1	R
5	0.152	3.759	0.245	2	R
5	0.103	3.808	0.314	3	R
5	0.022	3.873	0.418	4	R
5	0.005	3.938	0.485	5	R
5	0.283	3.808	0.792	6	R
5	0.397	3.759	0.916	7	R
5	0.250	3.743	1.063	8	R
5	0.234	3.694	1.115	9	R
5	0.201	3.612	1.203	10	R
5	0.266	3.677	1.295	11	R
5	0.266	3.726	1.344	12	R
5	0.283	3.612	1.459	13	R
5	0.283	3.547	1.524	14	R
5	0.397	3.498	1.648	15	R
5	0.413	3.482	1.671	16	R
5	0.348	3.547	1.764	17	R
5	0.331	3.677	1.895	18	R
5	0.331	3.677	1.895	19	R
5	0.429	3.694	1.994	20	R
5	0.527	3.628	2.112	21	R
5	0.511	3.563	2.179	22	R
5	0.495	3.563	2.195	23	R
5	0.511	3.628	2.263	24	R
5	0.576	3.612	2.330	25	R
5	0.706	3.563	2.469	26	R
5	0.723	3.417	2.617	27	R
5	0.788	3.368	2.698	28	R
5	0.902	3.172	2.925	29	R
5	0.772	3.302	3.109	30	R
5	0.625	3.368	3.270	31	R
5	0.478	3.482	3.455	32	R
5	0.315	3.628	3.675	33	R
5	0.315	3.645	3.691	34	R
5	0.462	3.628	3.839	35	R
5	0.478	3.759	3.970	36	R
5	0.397	3.759	4.052	37	R
5	0.299	3.628	4.215	38	R
5	0.250	3.563	4.296	39	R
5	0.478	3.628	4.533	40	R
5	0.641	3.677	4.704	41	R
5	0.918	3.824	5.017	42	R
5	1.000	3.775	5.112	43	R
5	1.065	3.743	5.185	44	R
5	0.853	3.677	5.407	45	R
5	0.804	3.677	5.456	46	R
5	0.755	3.563	5.580	47	R
5	0.609	3.596	5.730	48	R
5	0.397	3.759	5.998	49	R
5	0.234	3.840	6.180	50	R
5	0.234	3.628	6.392	51	R
5	0.348	3.580	6.516	52	R
5	0.364	3.433	6.663	53	R
5	0.201	3.237	6.918	54	R
5	0.201	3.025	7.130	55	G
5	0.201	2.879	7.277	56	G
5	0.152	2.765	7.401	57	G
5	0.136	2.585	7.581	58	G
5	0.087	2.275	7.894	59	G
5	0.038	2.112	8.065	60	G
5	-0.011	2.015	8.174	61	G
5	-0.109	1.786	8.422	62	G
5	-0.206	1.623	8.612	63	G
5	-0.321	1.493	8.786	64	G
5	-0.402	1.412	8.901	65	G
5	-0.549	1.265	9.108	66	G
5	-0.614	1.102	9.284	67	G
5	-0.679	1.053	9.366	68	G
5	-0.810	0.955	9.529	69	G
5	-0.858	0.841	9.653	70	G
5	-1.005	0.743	9.829	71	G
5	-1.185	0.629	10.042	72	G
5	-1.217	0.629	10.074	73	G
5	-1.364	0.531	10.250	74	G
5	-1.511	0.450	10.418	75	G
5	-1.641	0.336	10.592	76	G
5	-1.755	0.287	10.716	77	G
5	-1.967	0.205	10.943	78	G
5	-1.185	0.319	11.733	79	R
5	-1.168	0.385	11.801	80	R
5	-0.940	0.433	12.034	81	R
5	-1.250	0.352	12.354	82	R
5	-1.462	0.352	12.566	83	R
5	-1.657	0.270	12.778	84	R
5	-1.853	0.107	13.033	85	G
5	-1.934	0.059	13.128	86	G
5	-2.048	0.026	13.247	87	G
5	-2.048	0.010	13.263	88	G
5	-1.983	0.026	13.330	89	G
5	-1.967	0.107	13.413	90	G
5	-2.000	0.107	13.446	91	G
5	-2.114	0.173	13.577	92	G
5	-2.228	0.107	13.709	93	G
5	-2.228	0.107	13.709	94	G
5	-2.505	0.124	13.986	95	G
5	-2.586	0.156	14.074	96	G
5	-2.701	0.189	14.193	97	G
5	-2.896	0.270	14.405	98	G
5	-3.141	0.270	14.649	99	G
5	-3.238	0.336	14.767	100	G
5	-3.353	0.401	14.898	101	G
5	-3.434	0.466	15.002	102	G
5	-3.516	0.531	15.107	103	G
5	-3.581	0.580	15.188	104	G
5	-3.679	0.874	15.498	105	G
5	-3.532	0.499	15.900	106	R
5	-3.108	0.042	16.523	107	R
5	-2.994	-0.072	16.684	108	R
5	-2.847	-0.056	16.832	109	S
5	-2.782	-0.088	16.905	110	S
5	-2.684	-0.202	17.055	111	S
5	-2.619	-0.316	17.187	112	S
5	-2.537	-0.414	17.314	113	S
5	-2.374	-0.642	17.594	114	S
5	-2.277	-0.838	17.813	115	S
5	-2.244	-1.034	18.011	116	S
5	-2.195	-1.180	18.166	117	S
5	-2.179	-1.246	18.233	118	S
5	-2.195	-1.327	18.316	119	S
5	-2.146	-1.523	18.518	120	S
5	-2.179	-1.669	18.668	121	S
5	-2.179	-1.816	18.815	122	S
5	-2.195	-1.979	18.979	123	S
5	-2.277	-2.224	19.237	124	S
5	-2.277	-2.354	19.367	125	S
5	-2.293	-2.452	19.466	126	S
5	-2.326	-2.696	19.713	127	S
5	-2.326	-2.778	19.794	128	S
5	-2.374	-3.006	20.028	129	S
5	-2.391	-3.153	20.175	130	S
5	-2.456	-3.299	20.336	131	G
5	-2.521	-3.462	20.512	132	G
5	-2.537	-3.528	20.579	133	G
5	-2.570	-3.560	20.625	134	G
5	-2.668	-3.674	20.775	135	G
5	-2.684	-3.740	20.842	136	G
5	-2.815	-3.854	21.016	137	G
5	-3.059	-4.000	21.301	138	G
5	-3.108	-4.033	21.360	139	G
5	-3.173	-4.049	21.427	140	G
5	-3.304	-4.098	21.566	141	G
5	-3.467	-4.196	21.756	142	G
5	-3.532	-4.278	21.860	143	G
5	-3.809	-4.375	22.154	144	G
5	-3.874	-4.457	22.259	145	S
5	-3.907	-4.489	22.305	146	S
5	-4.037	-4.571	22.459	147	S
5	-4.168	-4.620	22.598	148	S
5	-4.363	-4.718	22.817	149	S
5	-4.428	-4.734	22.884	150	S
5	-4.575	-4.734	23.031	151	S
5	-4.640	-4.701	23.103	152	S
5	-4.754	-4.636	23.235	153	S
5	-4.869	-4.587	23.359	154	S
5	-4.966	-4.506	23.486	155	S
5	-5.064	-4.326	23.691	156	S
5	-5.129	-4.212	23.822	157	S
5	-5.260	-4.049	24.031	158	S
5	-5.260	-4.033	24.047	159	S
5	-5.292	-4.033	24.080	160	S
5	-5.488	-3.886	24.324	161	S
5	-5.521	-3.870	24.361	162	S
5	-5.521	-3.870	24.361	163	S
5	-5.635	-3.756	24.522	164	S
5	-5.700	-3.674	24.626	165	S
5	-5.667	-3.805	24.761	166	S
5	-5.651	-3.837	24.797	167	S
5	-5.732	-3.740	24.925	168	S
5	-5.602	-4.017	25.231	169	S
5	-5.618	-3.903	25.346	170	S
5	-5.863	-3.479	25.835	171	S
5	-6.059	-3.104	26.258	172	S
5	-6.222	-2.696	26.697	173	S
5	-6.482	-2.387	27.102	174	S
5	-6.596	-2.093	27.417	175	S
5	-6.645	-1.930	27.587	176	S
5	-6.662	-1.718	27.800	177	S
5	-6.727	-1.506	28.021	178	S
5	-6.857	-1.213	28.342	179	S
5	-6.857	-1.083	28.473	180	S
5	-6.906	-0.854	28.706	181	S
5	-6.922	-0.642	28.919	182	S
5	-6.971	-0.447	29.120	183	S
5	-6.971	-0.284	29.283	184	S
5	-6.971	-0.007	29.561	185	S
5	-6.971	0.173	29.740	186	S
5	-6.971	0.303	29.870	187	S
5	-6.939	0.515	30.085	188	S
5	-6.922	0.629	30.200	189	S
5	-6.939	0.906	30.478	190	S
5	-6.939	1.167	30.738	191	S
5	-6.906	1.297	30.873	192	S
5	-6.906	1.444	31.020	193	S
5	-6.841	1.558	31.151	194	S
5	-6.825	1.672	31.266	195	S
5	-6.792	1.738	31.339	196	S
5	-6.776	1.852	31.454	197	S
5	-6.743	1.933	31.542	198	S
5	-6.727	2.047	31.657	199	S
5	-6.711	2.145	31.757	200	S
5	-6.678	2.259	31.875	201	S
5	-6.662	2.341	31.958	202	S
5	-6.580	2.504	32.141	203	S
5	-6.499	2.765	32.414	204	S
5	-6.450	2.944	32.600	205	S
5	-6.401	3.091	32.754	206	S
5	-6.352	3.237	32.909	207	S
5	-6.254	3.417	33.113	208	S
5	-6.189	3.563	33.274	209	S
5	-6.042	3.775	33.532	210	S
5	-5.928	3.954	33.744	211	S
5	-5.830	4.101	33.920	212	S
5	-5.667	4.264	34.151	213	S
5	-5.439	4.541	34.510	214	S
5	-5.406	4.623	34.598	215	S
5	-5.276	4.818	34.833	216	S
5	-5.178	4.933	34.983	217	S
5	-4.983	5.144	35.272	218	S
5	-4.901	5.259	35.412	219	S
5	-4.754	5.438	35.643	220	S
5	-4.689	5.536	35.761	221	S
5	-4.526	5.633	35.951	222	S
5	-4.396	5.748	36.124	223	S
5	-4.265	5.878	36.309	224	S
5	-4.151	5.992	36.470	225	S
5	-3.923	6.123	36.733	226	S
5	-3.727	6.220	36.952	227	S
5	-3.532	6.351	37.187	228	S
5	-3.271	6.465	37.471	229	S
5	-3.157	6.497	37.590	230	S
5	-3.027	6.546	37.729	231	S
5	-2.880	6.595	37.884	232	S
5	-2.766	6.677	38.024	233	S
5	-2.635	6.709	38.159	234	S
5	-2.391	6.758	38.408	235	S
5	-2.195	6.807	38.610	236	S
5	-2.032	6.905	38.800	237	S
5	-1.918	7.003	38.950	238	S
5	-1.576	7.084	39.302	239	S
5	-1.348	7.133	39.535	240	S
5	-1.136	7.198	39.757	241	S
5	-0.858	7.231	40.036	242	S
5	-0.695	7.231	40.199	243	S
5	-0.581	7.231	40.313	244	S
5	-0.500	7.247	40.396	245	S
5	-0.435	7.264	40.464	246	S
5	-0.321	7.312	40.588	247	S
5	-0.255	7.312	40.653	248	S
5	-0.092	7.329	40.817	249	S
5	0.071	7.329	40.980	250	S
5	0.087	7.345	41.003	251	S
5	0.299	7.345	41.215	252	S
5	0.576	7.312	41.494	253	S
5	0.772	7.329	41.690	254	S
5	1.049	7.361	41.969	255	S
5	1.293	7.345	42.214	256	S
5	1.473	7.296	42.400	257	S
5	1.701	7.215	42.642	258	S
5	1.815	7.166	42.766	259	S
5	1.913	7.117	42.876	260	S
5	1.978	7.101	42.943	261	S
5	2.190	7.019	43.170	262	S
5	2.369	7.003	43.350	263	S
5	2.565	6.954	43.552	264	S
5	2.777	6.872	43.779	265	S
5	2.891	6.807	43.910	266	S
5	2.989	6.709	44.049	267	S
5	2.010	6.921	45.049	268	S
5	1.962	6.921	45.098	269	S
5	1.896	6.889	45.171	270	S
5	1.799	6.921	45.274	271	S
5	1.521	7.003	45.563	272	S
5	1.293	7.052	45.796	273	S
5	1.147	7.117	45.957	274	S
5	0.951	7.166	46.159	275	S
5	0.723	7.231	46.396	276	S
5	0.413	7.296	46.712	277	S
5	0.250	7.312	46.876	278	S
5	0.152	7.312	46.974	279	S
5	0.136	7.312	46.990	280	S
5	0.005	7.264	47.130	281	S
5	-0.369	7.280	47.505	282	S
5	-0.565	7.280	47.701	283	S
5	-0.712	7.247	47.851	284	S
5	-1.054	7.166	48.203	285	S
5	-1.282	7.133	48.433	286	S
5	-1.478	7.068	48.639	287	S
5	-1.674	7.052	48.836	288	S
5	-1.902	6.970	49.078	289	S
5	-2.097	6.954	49.274	290	S
5	-2.195	6.921	49.377	291	S
5	-2.293	6.872	49.487	292	S
5	-2.456	6.758	49.686	293	S
5	-2.701	6.709	49.935	294	S
5	-2.896	6.628	50.147	295	S
5	-3.027	6.579	50.286	296	S
5	-3.173	6.465	50.472	297	S
5	-3.320	6.367	50.649	298	S
5	-3.695	6.286	51.032	299	S
6	0.820	1.616	0.000	0	R
6	0.788	1.632	0.036	1	R
6	0.772	1.762	0.167	2	R
6	0.739	1.827	0.239	3	R
6	0.723	1.924	0.338	4	R
6	0.869	1.892	0.487	5	R
6	0.966	1.875	0.586	6	R
6	0.982	1.908	0.622	7	R
6	0.755	1.762	0.892	8	R
6	0.545	1.843	1.117	9	R
6	0.496	1.811	1.176	10	R
6	0.415	1.697	1.315	11	R
6	0.642	1.843	1.585	12	R
6	0.755	1.827	1.699	13	R
6	0.723	1.584	1.944	14	R
6	0.674	1.568	1.995	15	R
6	0.610	1.551	2.062	16	R
6	0.593	1.551	2.078	17	R
6	0.691	1.600	2.187	18	R
6	0.626	1.778	2.377	19	R
6	0.496	1.746	2.510	20	R
6	0.464	1.713	2.556	21	R
6	0.367	1.649	2.673	22	R
6	0.480	1.616	2.791	23	R
6	0.415	1.600	2.858	24	R
6	0.496	1.649	2.952	25	R
6	0.593	1.584	3.069	26	R
6	0.755	1.568	3.232	27	R
6	0.788	1.568	3.264	28	R
6	0.772	1.503	3.331	29	R
6	0.723	1.470	3.389	30	R
6	0.577	1.454	3.536	31	R
6	0.480	1.503	3.645	32	R
6	0.399	1.551	3.739	33	R
6	0.156	1.535	3.983	34	R
6	0.707	1.762	4.578	35	R
6	0.755	1.746	4.630	36	R
6	0.788	1.730	4.666	37	R
6	0.820	1.665	4.738	38	R
6	0.917	1.616	4.847	39	R
6	0.820	1.681	4.964	40	R
6	0.723	1.713	5.066	41	R
6	0.658	1.454	5.333	42	R
6	0.626	1.308	5.483	43	R
6	0.610	1.195	5.597	44	R
6	0.610	1.130	5.662	45	R
6	0.642	0.968	5.827	46	G
6	0.691	0.822	5.981	47	G
6	0.739	0.693	6.119	48	G
6	0.755	0.628	6.186	49	G
6	0.836	0.482	6.353	50	G
6	0.853	0.401	6.436	51	G
6	0.901	0.207	6.636	52	G
6	0.917	0.093	6.751	53	G
6	0.934	-0.085	6.929	54	G
6	0.950	-0.263	7.108	55	G
6	0.950	-0.376	7.222	56	G
6	0.869	-0.441	7.326	57	G
6	0.788	-0.571	7.478	58	G
6	0.674	-0.717	7.663	59	G
6	0.593	-0.830	7.802	60	G
6	0.561	-0.846	7.839	61	G
6	0.399	-0.960	8.036	62	G
6	0.350	-1.008	8.105	63	G
6	0.253	-1.105	8.243	64	G
6	0.140	-1.251	8.427	65	G
6	0.059	-1.397	8.594	66	G
6	-0.006	-1.624	8.830	67	G
6	-0.006	-1.721	8.927	68	G
6	0.107	-1.267	9.395	69	R
6	0.091	-1.219	9.446	70	R
6	0.043	-1.073	9.600	71	R
6	-0.055	-0.976	9.737	72	R
6	-0.168	-0.879	9.886	73	R
6	-0.314	-0.749	10.082	74	R
6	-0.460	-0.668	10.248	75	R
6	0.043	-1.024	10.864	76	S
6	0.140	-1.186	11.053	77	S
6	0.172	-1.284	11.155	78	S
6	0.172	-1.365	11.236	79	S
6	0.205	-1.510	11.386	80	S
6	0.205	-1.624	11.499	81	S
6	0.221	-1.705	11.582	82	S
6	0.253	-1.851	11.731	83	S
6	0.302	-1.996	11.885	84	S
6	0.318	-2.142	12.032	85	S
6	0.367	-2.418	12.311	86	S
6	0.367	-2.515	12.408	87	S
6	0.367	-2.563	12.457	88	S
6	0.253	-2.223	12.816	89	S
6	0.140	-1.867	13.190	90	S
6	-0.022	-1.737	13.397	91	S
6	-0.119	-1.656	13.524	92	S
6	-0.184	-1.575	13.627	93	S
6	-0.249	-1.429	13.787	94	S
6	-0.249	-1.316	13.900	95	S
6	-0.298	-1.122	14.101	96	S
6	-0.298	-0.992	14.230	97	S
6	-0.298	-0.895	14.327	98	S
6	-0.314	-0.798	14.426	99	S
6	-0.379	-0.587	14.646	100	S
6	-0.379	-0.490	14.744	101	S
6	-0.379	-0.344	14.889	102	S
6	-0.346	-0.182	15.055	103	S
6	-0.346	0.012	15.249	104	S
6	-0.362	0.142	15.380	105	S
6	-0.427	0.336	15.584	106	S
6	-0.557	0.482	15.780	107	S
6	-0.589	0.563	15.867	108	S
6	-0.654	0.693	16.012	109	S
6	-0.735	0.903	16.237	110	S
6	-0.816	1.049	16.404	111	S
6	-0.913	1.130	16.531	112	S
6	-1.043	1.195	16.675	113	S
6	-1.172	1.308	16.848	114	S
6	-1.205	1.357	16.906	115	S
6	-1.270	1.438	17.010	116	S
6	-1.415	1.535	17.185	117	S
6	-1.513	1.681	17.360	118	S
6	-1.626	1.794	17.521	119	S
6	-1.707	1.892	17.647	120	S
6	-1.772	1.956	17.739	121	S
6	-1.934	2.070	17.937	122	S
6	-1.999	2.135	18.028	123	S
6	-2.128	2.264	18.211	124	S
6	-2.177	2.345	18.306	125	S
6	-2.306	2.491	18.501	126	S
6	-2.404	2.572	18.628	127	S
6	-2.485	2.685	18.767	128	S
6	-2.549	2.815	18.912	129	S
6	-2.630	3.058	19.168	130	S
6	-2.663	3.285	19.397	131	S
6	-2.695	3.366	19.484	132	S
6	-2.760	3.609	19.736	133	S
6	-2.809	3.755	19.889	134	S
6	-2.809	3.900	20.035	135	S
6	-2.809	4.046	20.181	136	S
6	-2.792	4.257	20.392	137	S
6	-2.776	4.370	20.507	138	S
6	-2.760	4.516	20.653	139	S
6	-2.711	4.727	20.870	140	S
6	-2.695	4.808	20.952	141	S
6	-2.614	4.921	21.092	142	S
6	-2.517	5.034	21.241	143	S
6	-2.420	5.180	21.416	144	S
6	-2.387	5.310	21.550	145	S
6	-2.274	5.456	21.734	146	S
6	-2.193	5.585	21.887	147	S
6	-2.112	5.731	22.054	148	S
6	-1.982	5.893	22.262	149	S
6	-1.901	5.990	22.388	150	S
6	-1.691	6.104	22.627	151	S
6	-1.594	6.185	22.754	152	S
6	-1.529	6.217	22.826	153	S
6	-1.448	6.330	22.966	154	S
6	-1.302	6.428	23.141	155	S
6	-1.253	6.460	23.199	156	S
6	-1.124	6.573	23.371	157	S
6	-1.059	6.654	23.475	158	S
6	-0.865	6.832	23.739	159	S
6	-0.719	6.897	23.898	160	S
6	-0.589	6.978	24.051	161	S
6	-0.443	7.011	24.201	162	S
6	-0.298	7.027	24.347	163	S
6	-0.217	7.043	24.430	164	S
6	-0.071	7.027	24.577	165	S
6	0.091	7.011	24.739	166	S
6	0.156	7.059	24.820	167	S
6	0.302	7.059	24.966	168	S
6	0.529	7.075	25.194	169	S
6	0.723	7.043	25.391	170	S
6	0.853	7.027	25.521	171	S
6	1.160	6.962	25.836	172	S
6	1.436	6.913	26.115	173	S
6	1.501	6.913	26.180	174	S
6	1.646	6.881	26.330	175	S
6	1.825	6.849	26.511	176	S
6	1.987	6.832	26.674	177	S
6	2.181	6.784	26.874	178	S
6	2.327	6.735	27.028	179	S
6	2.489	6.606	27.235	180	S
6	2.651	6.525	27.416	181	S
6	2.797	6.476	27.570	182	S
6	2.942	6.444	27.719	183	S
6	3.088	6.314	27.914	184	S
6	3.266	6.249	28.104	185	S
6	3.380	6.185	28.234	186	S
6	3.607	6.104	28.475	187	S
6	3.769	6.023	28.656	188	S
6	3.931	5.893	28.864	189	S
6	4.125	5.666	29.163	190	S
6	4.271	5.504	29.381	191	S
6	4.465	5.391	29.606	192	S
6	4.627	5.196	29.859	193	S
6	4.692	5.132	29.950	194	S
6	4.741	5.099	30.009	195	S
6	4.822	5.018	30.123	196	S
6	5.194	4.808	30.551	197	S
6	5.291	4.662	30.726	198	S
6	5.421	4.532	30.910	199	S
6	5.632	4.111	31.381	200	S
6	5.632	4.111	31.381	201	S
6	5.745	3.933	31.592	202	S
6	5.810	3.836	31.709	203	S
6	5.939	3.657	31.929	204	S
6	5.972	3.609	31.987	205	S
6	6.053	3.463	32.154	206	S
6	6.134	3.252	32.380	207	S
6	6.279	3.026	32.649	208	S
6	6.458	2.685	33.034	209	S
6	6.587	2.378	33.367	210	S
6	6.636	2.216	33.537	211	S
6	6.652	2.070	33.683	212	S
6	6.684	1.924	33.833	213	S
6	6.717	1.746	34.014	214	S
6	6.749	1.632	34.132	215	S
6	6.782	1.519	34.250	216	S
6	6.782	1.373	34.395	217	S
6	6.782	1.276	34.493	218	S
6	6.782	1.082	34.687	219	S
6	6.814	0.968	34.805	220	S
6	6.830	0.871	34.904	221	S
6	6.830	0.855	34.920	222	S
6	6.895	0.693	35.094	223	S
6	6.911	0.596	35.193	224	S
6	6.863	0.385	35.409	225	S
6	6.863	0.255	35.538	226	S
6	6.863	0.093	35.700	227	S
6	6.846	0.077	35.723	228	S
6	6.814	-0.117	35.920	229	S
6	6.814	-0.263	36.066	230	S
6	6.830	-0.312	36.117	231	S
6	6.830	-0.393	36.198	232	S
6	6.830	-0.571	36.377	233	S
6	6.830	-0.684	36.490	234	S
6	6.782	-0.879	36.690	235	S
6	6.684	-1.024	36.866	236	S
6	6.603	-1.170	37.032	237	S
6	6.587	-1.170	37.049	238	S
6	6.522	-1.235	37.140	239	S
6	6.490	-1.462	37.369	240	S
6	6.458	-1.656	37.566	241	S
6	6.458	-1.851	37.761	242	S
6	6.458	-2.077	37.988	243	S
6	6.344	-2.110	38.106	244	S
6	6.198	-2.175	38.265	245	S
6	6.101	-2.256	38.392	246	S
6	6.069	-2.288	38.437	247	S
6	5.955	-2.337	38.561	248	S
6	6.134	-2.061	38.889	249	S
6	6.182	-1.948	39.012	250	S
6	6.182	-1.867	39.093	251	S
6	6.101	-1.689	39.289	252	S
6	6.069	-1.478	39.502	253	S
6	6.036	-1.267	39.715	254	S
6	6.036	-1.105	39.877	255	S
6	6.085	-0.862	40.125	256	S
6	6.150	-0.717	40.284	257	S
6	6.247	-0.522	40.502	258	S
6	6.393	-0.409	40.687	259	S
6	6.425	-0.344	40.759	260	S
6	6.441	0.110	41.213	261	S
6	6.441	0.174	41.278	262	S
6	6.441	0.320	41.423	263	S
6	6.425	0.498	41.602	264	S
6	6.425	0.628	41.732	265	S
6	6.490	0.725	41.849	266	S
6	6.603	0.871	42.034	267	S
6	6.668	1.017	42.193	268	S
6	6.701	1.098	42.280	269	S
6	6.684	1.244	42.427	270	S
6	6.620	1.422	42.617	271	S
6	6.636	1.568	42.763	272	S
6	6.636	1.762	42.958	273	S
6	6.603	1.875	43.076	274	S
6	6.539	2.054	43.265	275	S
6	6.441	2.264	43.497	276	S
6	6.409	2.410	43.647	277	S
6	6.360	2.572	43.816	278	S
6	6.279	2.750	44.011	279	S
6	6.166	2.912	44.209	280	S
6	6.069	3.107	44.427	281	S
6	5.939	3.317	44.674	282	S
6	5.907	3.560	44.919	283	S
6	5.826	3.722	45.100	284	S
6	5.777	3.917	45.300	285	S
6	5.713	3.965	45.381	286	S
6	5.599	4.143	45.593	287	S
6	5.583	4.176	45.629	288	S
6	5.486	4.370	45.846	289	S
6	5.421	4.435	45.938	290	S
6	5.308	4.581	46.123	291	S
6	4.773	5.164	46.914	292	S
6	4.660	5.261	47.063	293	S
6	4.449	5.488	47.373	294	S
6	4.319	5.618	47.556	295	S
6	4.093	5.828	47.865	296	S
6	3.995	5.893	47.982	297	S
6	3.898	5.974	48.109	298	S
6	3.704	6.055	48.319	299	S
7	0.871	-0.115	0.000	0	R
7	0.839	-0.082	0.046	1	R
7	0.839	-0.082	0.046	2	R
7	0.758	-0.034	0.140	3	R
7	0.596	-0.018	0.303	4	R
7	0.596	-0.018	0.303	5	R
7	0.580	-0.001	0.326	6	R
7	0.661	-0.163	0.507	7	R
7	0.677	-0.196	0.543	8	R
7	0.596	-0.261	0.647	9	R
7	0.434	-0.228	0.812	10	R
7	0.304	-0.212	0.943	11	R
7	0.304	-0.212	0.943	12	R
7	0.353	-0.212	0.991	13	R
7	0.320	-0.228	1.028	14	R
7	0.175	-0.099	1.223	15	R
7	0.207	0.063	1.388	16	R
7	0.256	0.031	1.446	17	R
7	0.256	0.112	1.527	18	R
7	0.288	0.112	1.560	19	R
7	0.304	0.112	1.576	20	R
7	0.304	0.112	1.576	21	R
7	0.191	0.177	1.707	22	R
7	0.077	0.209	1.825	23	R
7	-0.004	0.225	1.907	24	R
7	-0.149	0.209	2.054	25	R
7	0.045	0.242	2.251	26	R
7	0.126	0.031	2.477	27	R
7	0.077	-0.082	2.600	28	R
7	-0.052	-0.212	2.783	29	R
7	-0.085	-0.228	2.819	30	R
7	-0.149	-0.196	2.892	31	R
7	-0.166	-0.196	2.908	32	R
7	-0.085	-0.196	2.989	33	R
7	0.029	-0.131	3.120	34	R
7	0.061	-0.034	3.222	35	R
7	0.077	0.031	3.289	36	R
7	0.094	0.128	3.387	37	R
7	0.094	0.177	3.436	38	R
7	0.029	0.225	3.517	39	R
7	0.045	0.306	3.600	40	R
7	0.158	0.209	3.749	41	R
7	0.175	-0.082	4.041	42	R
7	0.175	-0.147	4.106	43	R
7	0.110	-0.244	4.223	44	R
7	0.094	-0.406	4.385	45	R
7	0.029	-0.568	4.560	46	R
7	0.126	-0.196	4.945	47	R
7	0.320	-0.115	5.156	48	R
7	0.337	-0.099	5.179	49	R
7	0.304	0.177	5.456	50	R
7	0.223	0.371	5.666	51	R
7	0.207	0.404	5.703	52	R
7	0.158	0.533	5.841	53	R
7	0.158	0.533	5.841	54	R
7	-0.004	0.533	6.003	55	R
7	-0.117	0.517	6.118	56	R
7	-0.214	0.485	6.220	57	R
7	-0.230	0.404	6.303	58	R
7	-0.182	0.355	6.371	59	R
7	-0.263	0.274	6.486	60	R
7	-0.328	0.258	6.553	61	R
7	-0.360	0.306	6.611	62	R
7	-0.554	0.290	6.806	63	R
7	-0.490	0.339	6.887	64	R
7	-0.101	0.501	7.308	65	R
7	0.337	0.501	7.746	66	R
7	0.466	0.404	7.908	67	R
7	0.515	0.387	7.959	68	R
7	0.644	0.355	8.093	69	R
7	0.968	0.436	8.427	70	R
7	1.195	0.582	8.696	71	R
7	1.325	0.647	8.841	72	R
7	1.390	0.695	8.922	73	R
7	1.422	0.679	8.958	74	R
7	1.535	0.663	9.073	75	R
7	0.952	0.582	9.662	76	R
7	0.871	0.485	9.788	77	R
7	0.806	0.452	9.861	78	R
7	0.725	0.404	9.955	79	R
7	0.644	0.339	10.059	80	R
7	0.580	0.193	10.218	81	R
7	0.482	0.096	10.356	82	S
7	0.256	-0.050	10.625	83	S
7	0.077	-0.099	10.810	84	S
7	-0.068	-0.131	10.960	85	S
7	-0.182	-0.180	11.083	86	S
7	-0.295	-0.244	11.213	87	S
7	-0.409	-0.325	11.353	88	S
7	-0.522	-0.536	11.592	89	S
7	-0.619	-0.649	11.741	90	S
7	-0.619	-0.698	11.790	91	S
7	-0.490	-0.779	11.943	92	S
7	-0.425	-0.876	12.060	93	S
7	-0.409	-0.957	12.142	94	S
7	-0.263	-1.233	12.454	95	S
7	-0.230	-1.378	12.603	96	S
7	-0.247	-1.411	12.639	97	S
7	-0.279	-1.476	12.712	98	S
7	-0.279	-1.573	12.809	99	S
7	-0.311	-1.702	12.943	100	S
7	-0.328	-1.832	13.073	101	S
7	-0.360	-1.978	13.223	102	S
7	-0.409	-2.107	13.361	103	S
7	-0.409	-1.751	13.717	104	S
7	-0.360	-1.670	13.812	105	S
7	-0.441	-1.605	13.916	106	S
7	-0.490	-1.459	14.069	107	S
7	-0.457	-1.314	14.219	108	S
7	-0.360	-1.216	14.356	109	S
7	-0.214	-1.022	14.599	110	S
7	-0.068	-0.941	14.766	111	S
7	0.045	-0.892	14.889	112	S
7	0.191	-0.844	15.043	113	S
7	0.369	-0.811	15.224	114	S
7	0.709	-0.698	15.583	115	S
7	0.920	-0.649	15.799	116	S
7	1.033	-0.617	15.917	117	S
7	1.179	-0.617	16.063	118	S
7	1.438	-0.601	16.322	119	S
7	1.616	-0.552	16.507	120	S
7	1.940	-0.536	16.831	121	S
7	2.038	-0.536	16.929	122	S
7	2.135	-0.504	17.031	123	S
7	2.345	-0.471	17.244	124	S
7	2.605	-0.471	17.503	125	S
7	2.815	-0.455	17.714	126	S
7	2.961	-0.423	17.864	127	S
7	2.815	-0.423	18.010	128	S
7	2.686	-0.293	18.193	129	S
7	2.621	-0.131	18.367	130	S
7	2.605	0.080	18.579	131	S
7	2.605	0.225	18.724	132	S
7	2.491	0.452	18.978	133	S
7	2.459	0.663	19.191	134	S
7	2.443	0.809	19.338	135	S
7	2.443	1.003	19.532	136	S
7	2.459	1.181	19.711	137	S
7	2.491	1.327	19.860	138	S
7	2.524	1.457	19.994	139	S
7	2.621	1.667	20.226	140	S
7	2.669	1.926	20.490	141	S
7	2.750	2.088	20.671	142	S
7	2.912	2.218	20.878	143	S
7	2.977	2.331	21.009	144	S
7	3.026	2.412	21.103	145	S
7	3.155	2.607	21.337	146	S
7	3.285	2.720	21.509	147	S
7	3.609	2.801	21.843	148	S
7	3.755	2.898	22.018	149	S
7	3.803	2.931	22.077	150	S
7	4.030	3.028	22.324	151	S
7	4.208	3.077	22.508	152	S
7	4.419	3.190	22.747	153	S
7	4.532	3.222	22.865	154	S
7	4.743	3.320	23.097	155	S
7	4.986	3.384	23.349	156	S
7	5.180	3.449	23.554	157	S
7	5.310	3.563	23.726	158	S
7	5.423	3.644	23.865	159	S
7	5.618	3.644	24.060	160	S
7	5.715	3.627	24.158	161	S
7	5.861	3.498	24.353	162	S
7	5.958	3.271	24.600	163	S
7	6.071	3.141	24.772	164	S
7	6.168	2.882	25.049	165	S
7	6.282	2.591	25.362	166	S
7	6.330	2.510	25.456	167	S
7	6.509	2.121	25.884	168	S
7	6.573	1.926	26.089	169	S
7	6.671	1.716	26.321	170	S
7	6.671	1.457	26.580	171	S
7	6.735	1.197	26.847	172	S
7	6.865	0.841	27.227	173	S
7	6.865	0.549	27.518	174	S
7	6.865	0.371	27.696	175	S
7	6.865	0.080	27.988	176	S
7	6.816	-0.261	28.332	177	S
7	6.800	-0.455	28.527	178	S
7	6.752	-0.730	28.806	179	S
7	6.687	-0.925	29.011	180	S
7	6.654	-1.184	29.272	181	S
7	6.622	-1.524	29.614	182	S
7	6.557	-1.767	29.866	183	S
7	6.492	-1.994	30.102	184	S
7	6.282	-2.334	30.502	185	S
7	6.185	-2.610	30.794	186	S
7	6.087	-2.917	31.116	187	S
7	5.942	-3.452	31.671	188	S
7	5.877	-3.695	31.922	189	S
7	5.650	-3.889	32.221	190	S
7	5.520	-4.084	32.454	191	S
7	5.407	-4.197	32.615	192	S
7	5.245	-4.359	32.844	193	S
7	5.132	-4.473	33.004	194	S
7	4.970	-4.618	33.222	195	S
7	4.840	-4.797	33.443	196	S
7	4.727	-4.926	33.615	197	S
7	4.516	-5.072	33.871	198	S
[truncated: 1,601 more rows]
