# Supplementary material for: Behavioral and pharmacological characterization of planarian nociception
Source: Front Mol Neurosci. 2024 May 1;17:1368009. doi: 10.3389/fnmol.2024.1368009 (PMC11094297; doi:10.3389/fnmol.2024.1368009)
Supplement: Supplementary file 1 [file Data_Sheet_1.ZIP › Article planarian nociception - code and data/arena/PREMOR1 + AITC25.csv]

n	x	y	L	t	behavior
1	0.772	-0.433	0.000	0	R
1	0.690	-0.310	0.148	1	R
1	0.649	-0.208	0.258	2	R
1	0.608	-0.167	0.316	3	R
1	0.526	-0.146	0.401	4	R
1	0.423	-0.126	0.505	5	R
1	0.321	-0.126	0.608	6	R
1	0.218	-0.085	0.718	7	R
1	0.095	0.059	0.907	8	R
1	0.034	-0.044	1.027	9	R
1	0.034	-0.105	1.088	10	R
1	-0.130	-0.208	1.282	11	R
1	-0.294	-0.269	1.457	12	R
1	-0.499	-0.351	1.677	13	R
1	-0.663	-0.433	1.861	14	R
1	-0.971	-0.536	2.185	15	R
1	-1.073	-0.618	2.316	16	R
1	-1.094	-0.700	2.401	17	R
1	-1.114	-0.761	2.465	18	R
1	-1.155	-0.700	2.539	19	R
1	-1.155	-0.679	2.560	20	R
1	-1.135	-0.597	2.644	21	R
1	-0.991	-0.454	2.847	22	R
1	-0.868	-0.392	2.985	23	R
1	-0.807	-0.351	3.059	24	R
1	-0.725	-0.167	3.261	25	R
1	-0.725	-0.105	3.322	26	R
1	-0.704	0.120	3.549	27	R
1	-0.745	0.345	3.778	28	R
1	-0.745	0.427	3.860	29	R
1	-0.827	0.509	3.976	30	R
1	-0.909	0.735	4.216	31	R
1	-0.971	0.817	4.318	32	R
1	-0.848	0.612	4.557	33	R
1	-0.663	0.550	4.752	34	R
1	-0.622	0.427	4.881	35	R
1	-0.376	0.202	5.215	36	R
1	-0.294	0.100	5.346	37	R
1	-0.089	0.018	5.567	38	R
1	0.095	-0.105	5.789	39	R
1	0.177	-0.146	5.880	40	R
1	0.485	-0.310	6.229	41	G
1	0.567	-0.331	6.313	42	G
1	0.690	-0.413	6.461	43	G
1	0.895	-0.515	6.690	44	G
1	1.079	-0.638	6.912	45	G
1	1.223	-0.782	7.115	46	G
1	1.407	-0.884	7.326	47	G
1	1.530	-0.966	7.474	48	G
1	1.838	-1.089	7.805	49	G
1	2.022	-1.130	7.994	50	G
1	2.227	-1.274	8.244	51	R
1	2.268	-1.294	8.290	52	R
1	2.309	-1.294	8.331	53	R
1	2.494	-1.315	8.517	54	R
1	2.617	-1.335	8.641	55	R
1	2.637	-1.315	8.670	56	R
1	2.678	-1.315	8.711	57	R
1	2.412	-1.335	8.979	58	R
1	2.289	-1.397	9.116	59	R
1	2.084	-1.540	9.366	60	R
1	1.961	-1.643	9.527	61	G
1	1.797	-1.991	9.912	62	G
1	1.756	-2.073	10.003	63	G
1	1.735	-2.278	10.209	64	G
1	1.571	-2.483	10.472	65	G
1	1.551	-2.135	10.821	66	G
1	1.510	-2.053	10.913	67	G
1	1.407	-1.930	11.073	68	G
1	1.325	-1.848	11.189	69	G
1	1.120	-1.745	11.418	70	G
1	0.895	-1.663	11.658	71	G
1	0.505	-1.499	12.080	72	G
1	0.403	-1.479	12.185	73	G
1	0.341	-1.479	12.246	74	G
1	0.218	-1.458	12.371	75	G
1	0.013	-1.458	12.576	76	G
1	-0.212	-1.438	12.803	77	G
1	-0.376	-1.356	12.986	78	G
1	-0.663	-1.356	13.273	79	G
1	-0.868	-1.315	13.482	80	G
1	-1.094	-1.253	13.716	81	G
1	-1.278	-1.233	13.901	82	G
1	-1.483	-1.233	14.106	83	G
1	-1.647	-1.233	14.270	84	G
1	-1.872	-1.233	14.496	85	G
1	-2.057	-1.274	14.685	86	G
1	-2.200	-1.294	14.830	87	G
1	-2.528	-1.335	15.160	88	G
1	-2.651	-1.397	15.298	89	G
1	-2.815	-1.561	15.530	90	G
1	-2.877	-1.602	15.603	91	R
1	-2.959	-1.663	15.706	92	R
1	-2.979	-1.622	15.752	93	R
1	-3.000	-1.602	15.781	94	R
1	-3.143	-1.520	15.946	95	R
1	-3.205	-1.458	16.033	96	R
1	-3.348	-1.356	16.209	97	R
1	-3.492	-1.294	16.365	98	R
1	-3.000	-1.376	16.864	99	R
1	-2.938	-1.356	16.929	100	R
1	-2.877	-1.274	17.032	101	G
1	-2.631	-1.233	17.281	102	G
1	-2.446	-1.233	17.465	103	G
1	-2.077	-1.233	17.834	104	G
1	-1.975	-1.253	17.939	105	G
1	-1.749	-1.253	18.164	106	G
1	-1.544	-1.274	18.370	107	G
1	-1.196	-1.335	18.724	108	G
1	-0.889	-1.335	19.032	109	G
1	-0.766	-1.294	19.161	110	G
1	-0.561	-1.274	19.367	111	G
1	-0.335	-1.274	19.593	112	G
1	-0.069	-1.233	19.863	113	G
1	0.177	-1.335	20.129	114	G
1	0.382	-1.335	20.334	115	G
1	0.526	-1.335	20.477	116	G
1	0.710	-1.458	20.699	117	G
1	0.854	-1.581	20.888	118	G
1	1.079	-1.663	21.128	119	G
1	1.243	-1.766	21.322	120	G
1	1.489	-1.909	21.606	121	G
1	1.674	-2.053	21.840	122	G
1	1.776	-2.196	22.016	123	G
1	1.899	-2.340	22.205	124	G
1	1.961	-2.422	22.308	125	G
1	2.084	-2.586	22.513	126	G
1	2.227	-2.750	22.731	127	G
1	2.248	-2.791	22.777	128	G
1	2.145	-2.893	22.922	129	G
1	2.125	-2.934	22.967	130	G
1	1.899	-3.160	23.286	131	G
1	1.797	-3.406	23.553	132	G
1	1.858	-3.549	23.709	133	G
1	1.879	-3.570	23.738	134	G
1	1.879	-3.734	23.902	135	G
1	1.879	-3.939	24.107	136	G
1	1.879	-4.082	24.250	137	G
1	1.879	-4.369	24.537	138	R
1	1.879	-4.677	24.845	139	R
1	1.735	-4.205	25.338	140	R
1	1.735	-4.205	25.338	141	R
1	1.551	-4.041	25.584	142	R
1	1.571	-3.775	25.852	143	R
1	1.551	-3.693	25.936	144	R
1	1.694	-3.898	26.186	145	R
1	1.715	-4.021	26.311	146	R
1	1.920	-4.267	26.631	147	R
1	1.858	-4.451	26.826	148	R
1	1.858	-4.697	27.072	149	R
1	1.797	-4.943	27.325	150	R
1	1.715	-5.148	27.546	151	R
1	1.653	-5.210	27.633	152	R
1	1.653	-5.210	27.633	153	R
1	1.653	-5.210	27.633	154	R
1	1.940	-4.861	28.085	155	R
1	1.961	-4.636	28.311	156	R
1	1.940	-4.451	28.497	157	R
1	1.879	-4.308	28.653	158	R
1	1.899	-4.144	28.818	159	G
1	1.920	-4.000	28.963	160	G
1	1.920	-3.857	29.106	161	G
1	1.899	-3.570	29.394	162	G
1	1.940	-3.344	29.623	163	G
1	1.981	-3.201	29.773	164	G
1	2.022	-3.016	29.961	165	G
1	2.084	-2.873	30.118	166	G
1	2.084	-2.688	30.302	167	G
1	2.084	-2.483	30.507	168	G
1	2.043	-2.196	30.797	169	G
1	2.043	-1.991	31.002	170	G
1	2.063	-1.909	31.086	171	G
1	2.104	-1.766	31.236	172	G
1	2.104	-1.581	31.420	173	G
1	2.166	-1.376	31.634	174	G
1	2.227	-1.151	31.868	175	G
1	2.309	-0.966	32.070	176	G
1	2.350	-0.782	32.259	177	G
1	2.412	-0.556	32.493	178	G
1	2.473	-0.372	32.687	179	G
1	2.596	-0.228	32.876	180	G
1	2.719	-0.064	33.081	181	G
1	2.719	-0.044	33.101	182	G
1	2.904	0.243	33.443	183	G
1	2.904	0.304	33.504	184	G
1	3.027	0.571	33.798	185	G
1	3.068	0.919	34.149	186	G
1	3.109	1.063	34.298	187	G
1	3.150	1.268	34.507	188	G
1	3.211	1.452	34.701	189	G
1	3.252	1.637	34.890	190	G
1	3.314	1.780	35.046	191	G
1	3.191	1.719	35.184	192	G
1	3.047	1.842	35.373	193	G
1	2.822	1.370	35.895	194	G
1	2.801	1.268	36.000	195	G
1	2.658	1.042	36.267	196	G
1	2.555	0.981	36.387	197	G
1	2.617	0.776	36.601	198	G
1	2.719	0.591	36.812	199	G
1	2.719	0.468	36.935	200	G
1	2.678	0.202	37.204	201	G
1	2.678	-0.023	37.430	202	G
1	2.596	-0.228	37.651	203	G
1	2.514	-0.351	37.799	204	G
1	2.473	-0.556	38.008	205	G
1	2.412	-0.700	38.164	206	G
1	2.330	-0.843	38.329	207	G
1	2.309	-1.048	38.535	208	G
1	2.207	-1.212	38.728	209	G
1	2.104	-1.376	38.922	210	G
1	1.940	-1.663	39.252	211	G
1	1.858	-1.868	39.473	212	G
1	1.797	-1.930	39.560	213	G
1	1.653	-2.114	39.794	214	G
1	1.530	-2.258	39.983	215	G
1	1.428	-2.422	40.176	216	G
1	1.325	-2.586	40.370	217	G
1	1.284	-2.688	40.480	218	G
1	1.100	-2.832	40.714	219	G
1	0.854	-3.016	41.021	220	G
1	0.731	-3.119	41.181	221	G
1	0.546	-3.262	41.415	222	G
1	0.464	-3.344	41.531	223	G
1	0.382	-3.508	41.714	224	G
1	0.362	-3.672	41.880	225	G
1	0.382	-3.816	42.024	226	G
1	0.382	-4.041	42.250	227	G
1	0.341	-4.267	42.479	228	G
1	0.300	-4.513	42.729	229	G
1	0.218	-4.677	42.912	230	G
1	0.157	-4.779	43.031	231	G
1	0.116	-5.005	43.261	232	G
1	0.075	-5.087	43.352	233	G
1	-0.028	-5.415	43.696	234	G
1	-0.089	-5.620	43.910	235	G
1	-0.171	-5.825	44.131	236	G
1	-0.192	-5.927	44.235	237	G
1	-0.253	-6.071	44.391	238	G
1	-0.335	-6.296	44.631	239	G
1	-0.397	-6.481	44.826	240	S
1	-0.438	-6.604	44.955	241	S
1	-0.438	-6.665	45.017	242	S
1	-0.438	-6.706	45.058	243	S
1	-0.458	-6.809	45.162	244	S
1	-0.458	-6.829	45.183	245	S
1	-0.622	-6.973	45.401	246	S
1	-0.889	-6.952	45.668	247	S
1	-1.114	-6.932	45.894	248	S
1	-1.401	-6.891	46.184	249	S
1	-1.647	-6.768	46.459	250	S
1	-1.852	-6.686	46.680	251	G
1	-1.934	-6.645	46.772	252	G
1	-2.159	-6.563	47.012	253	G
1	-2.323	-6.460	47.205	254	G
1	-2.651	-6.399	47.539	255	G
1	-2.795	-6.358	47.688	256	G
1	-3.041	-6.173	47.996	257	G
1	-3.246	-6.030	48.246	258	G
1	-3.492	-5.927	48.512	259	G
1	-3.615	-5.866	48.650	260	G
1	-3.717	-5.784	48.781	261	G
1	-3.861	-5.640	48.984	262	G
1	-3.984	-5.579	49.121	263	G
1	-4.373	-5.456	49.530	264	G
1	-4.476	-5.333	49.690	265	G
1	-4.640	-5.169	49.922	266	G
1	-4.783	-5.025	50.125	267	G
1	-4.947	-4.882	50.343	268	G
1	-5.070	-4.697	50.564	269	G
1	-5.214	-4.595	50.741	270	G
1	-5.316	-4.431	50.934	271	G
1	-5.460	-4.246	51.168	272	G
1	-5.583	-4.021	51.425	273	G
1	-5.624	-3.939	51.516	274	G
1	-5.726	-3.713	51.764	275	G
1	-5.870	-3.529	51.998	276	G
1	-6.013	-3.324	52.248	277	G
1	-6.157	-3.098	52.515	278	G
1	-6.198	-3.016	52.607	279	G
1	-6.280	-2.852	52.790	280	G
1	-6.382	-2.606	53.057	281	G
1	-6.423	-2.381	53.286	282	G
1	-6.464	-2.217	53.455	283	G
1	-6.587	-2.053	53.660	284	G
1	-6.628	-1.889	53.829	285	G
1	-6.649	-1.704	54.015	286	G
1	-6.669	-1.499	54.221	287	G
1	-6.710	-1.356	54.370	288	G
1	-6.731	-1.110	54.617	289	G
1	-6.792	-0.905	54.831	290	G
1	-6.833	-0.638	55.100	291	G
1	-6.874	-0.433	55.309	292	G
1	-6.874	-0.310	55.432	293	G
1	-6.874	-0.167	55.576	294	G
1	-6.874	-0.023	55.719	295	G
1	-6.854	0.161	55.905	296	G
1	-6.854	0.448	56.192	297	G
1	-6.854	0.632	56.377	298	G
1	-6.751	1.165	56.919	299	G
2	-0.534	2.893	0.000	0	R
2	-0.515	2.673	0.221	1	R
2	-0.534	2.728	0.279	2	R
2	-0.607	2.746	0.355	3	R
2	-0.754	2.746	0.502	4	R
2	-0.828	2.728	0.578	5	R
2	-0.956	2.728	0.707	6	R
2	-1.030	2.764	0.789	7	R
2	-1.122	2.838	0.907	8	R
2	-1.140	2.838	0.925	9	R
2	-1.214	2.764	1.029	10	R
2	-1.195	2.691	1.105	11	R
2	-1.140	2.581	1.228	12	R
2	-1.177	2.342	1.470	13	R
2	-1.214	2.250	1.569	14	R
2	-1.287	2.213	1.651	15	R
2	-1.324	2.195	1.692	16	R
2	-1.379	2.195	1.747	17	R
2	-1.434	2.231	1.813	18	R
2	-1.600	2.231	1.979	19	R
2	-1.581	2.158	2.055	20	R
2	-1.434	1.974	2.290	21	R
2	-1.379	1.974	2.345	22	R
2	-1.361	1.974	2.364	23	R
2	-1.397	1.992	2.405	24	R
2	-1.563	1.956	2.574	25	R
2	-1.655	1.956	2.666	26	R
2	-1.931	1.919	2.944	27	R
2	-2.004	1.901	3.020	28	R
2	-2.059	1.864	3.086	29	R
2	-1.949	1.974	3.242	30	R
2	-1.949	2.066	3.334	31	R
2	-1.931	2.195	3.464	32	R
2	-1.931	2.250	3.519	33	R
2	-1.931	2.287	3.556	34	R
2	-2.022	2.415	3.714	35	R
2	-2.096	2.507	3.832	36	R
2	-2.096	2.507	3.832	37	R
2	-2.133	2.562	3.898	38	R
2	-1.986	2.581	4.046	39	R
2	-1.673	2.342	4.440	40	R
2	-1.508	2.268	4.621	41	R
2	-1.324	2.195	4.819	42	R
2	-1.177	2.195	4.966	43	R
2	-1.067	2.176	5.077	44	R
2	-1.067	2.397	5.298	45	R
2	-0.956	2.470	5.430	46	R
2	-0.846	2.525	5.554	47	R
2	-1.140	2.287	5.933	48	R
2	-1.250	2.213	6.065	49	R
2	-1.416	2.048	6.299	50	R
2	-1.526	1.956	6.443	51	R
2	-1.636	1.882	6.575	52	R
2	-1.710	1.754	6.723	53	R
2	-1.875	1.643	6.922	54	R
2	-1.986	1.570	7.055	55	R
2	-2.114	1.459	7.224	56	R
2	-2.280	1.386	7.405	57	R
2	-1.967	1.754	7.888	58	R
2	-1.894	1.827	7.992	59	R
2	-1.802	1.956	8.150	60	R
2	-1.765	2.029	8.232	61	R
2	-1.765	2.231	8.434	62	R
2	-1.875	2.415	8.648	63	R
2	-1.967	2.507	8.778	64	R
2	-1.986	2.617	8.890	65	R
2	-1.986	2.691	8.964	66	R
2	-1.986	2.820	9.092	67	R
2	-1.839	2.728	9.266	68	R
2	-1.728	2.728	9.376	69	R
2	-1.563	2.783	9.550	70	R
2	-1.416	2.856	9.715	71	R
2	-1.195	2.930	9.947	72	R
2	-1.030	2.967	10.117	73	R
2	-0.883	2.985	10.265	74	R
2	-0.736	3.003	10.413	75	G
2	-0.442	3.022	10.708	76	G
2	-0.221	3.040	10.929	77	G
2	0.128	2.930	11.295	78	G
2	0.312	2.875	11.487	79	G
2	0.385	2.783	11.605	80	G
2	0.441	2.636	11.762	81	G
2	0.459	2.507	11.892	82	G
2	0.459	2.360	12.039	83	G
2	0.496	2.140	12.263	84	G
2	0.532	1.992	12.414	85	G
2	0.532	1.809	12.598	86	G
2	0.514	1.662	12.746	87	G
2	0.532	1.386	13.022	88	G
2	0.606	1.221	13.203	89	G
2	0.661	0.890	13.539	90	G
2	0.735	0.724	13.720	91	G
2	0.735	0.522	13.922	92	G
2	0.735	0.430	14.014	93	G
2	0.753	0.191	14.254	94	G
2	0.753	-0.029	14.474	95	G
2	0.643	-0.213	14.689	96	G
2	0.606	-0.342	14.822	97	G
2	0.551	-0.728	15.212	98	G
2	0.496	-0.875	15.369	99	G
2	0.459	-1.003	15.503	100	G
2	0.441	-1.077	15.579	101	G
2	0.404	-1.095	15.620	102	G
2	0.441	-1.151	15.686	103	G
2	0.441	-1.279	15.815	104	G
2	0.441	-1.426	15.962	105	G
2	0.422	-1.702	16.238	106	G
2	0.404	-1.941	16.478	107	G
2	0.404	-2.125	16.662	108	G
2	0.385	-2.364	16.901	109	G
2	0.367	-2.603	17.141	110	G
2	0.349	-2.217	17.527	111	R
2	0.312	-2.180	17.579	112	R
2	0.238	-2.106	17.683	113	R
2	0.165	-2.106	17.757	114	R
2	0.018	-2.143	17.908	115	R
2	-0.093	-2.235	18.052	116	R
2	-0.240	-2.308	18.216	117	R
2	-0.368	-2.437	18.398	118	R
2	-0.460	-2.603	18.588	119	R
2	-0.497	-2.731	18.721	120	R
2	-0.589	-2.823	18.851	121	R
2	-0.809	-3.209	19.296	122	R
2	-0.809	-3.283	19.369	123	R
2	-0.570	-2.915	19.808	124	R
2	-0.515	-3.007	19.915	125	R
2	-0.442	-3.007	19.989	126	R
2	-0.350	-3.080	20.106	127	R
2	-0.607	-2.897	20.422	128	R
2	-0.699	-2.878	20.516	129	R
2	-0.920	-2.878	20.737	130	R
2	-1.030	-2.823	20.860	131	R
2	-1.067	-2.805	20.901	132	R
2	-1.067	-2.805	20.901	133	G
2	-1.214	-2.841	21.053	134	G
2	-1.416	-2.897	21.262	135	G
2	-1.673	-3.062	21.568	136	G
2	-1.875	-3.154	21.790	137	G
2	-2.096	-3.136	22.012	138	G
2	-2.298	-3.136	22.214	139	G
2	-2.464	-3.117	22.380	140	G
2	-2.261	-3.099	22.583	141	G
2	-2.316	-3.099	22.638	142	G
2	-2.464	-3.154	22.795	143	G
2	-2.666	-3.191	23.001	144	G
2	-3.088	-3.356	23.455	145	G
2	-3.144	-3.374	23.513	146	G
2	-3.346	-3.430	23.723	147	G
2	-3.511	-3.448	23.889	148	G
2	-3.658	-3.485	24.041	149	G
2	-3.805	-3.485	24.188	150	G
2	-3.952	-3.485	24.335	151	R
2	-3.401	-3.393	24.894	152	R
2	-3.621	-3.393	25.114	153	R
2	-3.695	-3.448	25.206	154	R
2	-3.842	-3.485	25.358	155	R
2	-3.327	-3.374	25.884	156	R
2	-3.309	-3.301	25.960	157	R
2	-3.254	-3.209	26.067	158	R
2	-3.254	-3.154	26.122	159	R
2	-3.162	-2.970	26.328	160	R
2	-3.125	-2.768	26.533	161	R
2	-3.125	-2.713	26.588	162	R
2	-3.144	-2.529	26.773	163	G
2	-3.144	-2.345	26.957	164	G
2	-3.217	-2.235	27.089	165	G
2	-3.254	-2.106	27.223	166	G
2	-3.291	-1.996	27.339	167	G
2	-3.309	-1.922	27.415	168	G
2	-3.254	-1.867	27.493	169	G
2	-3.199	-1.775	27.600	170	G
2	-3.199	-1.720	27.655	171	G
2	-3.217	-1.555	27.822	172	G
2	-3.235	-1.408	27.970	173	G
2	-3.180	-1.224	28.162	174	G
2	-3.125	-1.132	28.269	175	G
2	-2.960	-1.059	28.450	176	G
2	-2.831	-0.985	28.598	177	G
2	-2.758	-1.132	28.763	178	G
2	-2.702	-1.077	28.841	179	G
2	-2.611	-1.040	28.940	180	G
2	-2.500	-1.114	29.072	181	G
2	-2.335	-1.151	29.242	182	G
2	-2.096	-1.206	29.487	183	G
2	-1.986	-1.224	29.599	184	G
2	-1.857	-1.242	29.729	185	G
2	-1.636	-1.316	29.961	186	G
2	-1.306	-1.316	30.292	187	G
2	-1.232	-1.353	30.374	188	G
2	-1.140	-1.353	30.466	189	G
2	-0.975	-1.408	30.640	190	G
2	-0.662	-1.592	31.003	191	G
2	-0.515	-1.684	31.176	192	G
2	-0.350	-1.831	31.398	193	G
2	-0.258	-1.922	31.528	194	G
2	-0.166	-2.051	31.686	195	G
2	-0.056	-2.106	31.809	196	G
2	0.073	-2.125	31.939	197	G
2	0.183	-2.235	32.095	198	G
2	0.385	-2.455	32.394	199	G
2	0.532	-2.621	32.615	200	G
2	0.661	-2.768	32.811	201	G
2	0.698	-2.897	32.945	202	G
2	0.771	-3.154	33.212	203	G
2	0.771	-3.356	33.414	204	G
2	0.716	-3.522	33.589	205	G
2	0.679	-3.650	33.723	206	G
2	0.624	-3.907	33.986	207	G
2	0.551	-4.091	34.184	208	G
2	0.422	-4.128	34.318	209	G
2	0.312	-4.073	34.441	210	G
2	0.165	-4.110	34.592	211	G
2	-0.037	-4.183	34.808	212	G
2	-0.184	-4.202	34.956	213	G
2	-0.423	-4.202	35.195	214	G
2	-0.552	-4.183	35.325	215	G
2	-0.699	-4.128	35.482	216	G
2	-0.920	-4.036	35.721	217	G
2	-1.103	-3.981	35.912	218	G
2	-1.195	-3.926	36.020	219	G
2	-1.434	-3.907	36.259	220	G
2	-1.508	-3.907	36.333	221	G
2	-1.618	-3.907	36.443	222	G
2	-1.765	-3.907	36.590	223	G
2	-1.931	-3.926	36.757	224	G
2	-2.078	-3.944	36.905	225	G
2	-2.188	-3.871	37.037	226	G
2	-2.206	-3.448	37.460	227	G
2	-2.261	-3.283	37.635	228	G
2	-2.408	-3.227	37.792	229	G
2	-2.519	-3.136	37.935	230	G
2	-2.629	-3.062	38.068	231	G
2	-2.702	-2.933	38.216	232	G
2	-2.739	-2.786	38.368	233	G
2	-2.997	-2.584	38.695	234	G
2	-3.070	-2.529	38.787	235	G
2	-3.217	-2.382	38.995	236	G
2	-3.511	-2.161	39.362	237	G
2	-3.640	-2.069	39.520	238	R
2	-3.805	-2.014	39.695	239	R
2	-3.677	-1.996	39.825	240	R
2	-3.732	-1.904	39.932	241	R
2	-3.934	-1.812	40.154	242	R
2	-3.989	-1.812	40.209	243	R
2	-3.989	-2.364	40.761	244	R
2	-4.063	-2.364	40.834	245	R
2	-3.934	-2.419	40.974	246	R
2	-3.897	-2.639	41.198	247	R
2	-3.879	-2.750	41.309	248	R
2	-3.952	-2.841	41.427	249	R
2	-4.136	-2.897	41.619	250	R
2	-4.283	-2.915	41.767	251	R
2	-4.504	-2.970	41.995	252	R
2	-4.614	-2.988	42.106	253	R
2	-4.798	-2.988	42.290	254	R
2	-5.037	-3.007	42.530	255	R
2	-5.147	-3.007	42.640	256	R
2	-4.687	-2.915	43.109	257	R
2	-4.651	-2.823	43.208	258	R
2	-4.651	-2.750	43.281	259	R
2	-4.614	-2.897	43.433	260	R
2	-4.706	-2.860	43.532	261	R
2	-4.871	-2.786	43.713	262	R
2	-4.890	-2.768	43.739	263	R
2	-5.129	-2.658	44.002	264	R
2	-5.331	-2.639	44.205	265	R
2	-5.551	-2.547	44.444	266	R
2	-5.662	-2.474	44.576	267	G
2	-5.276	-2.750	45.051	268	G
2	-5.368	-2.713	45.150	269	G
2	-5.368	-2.805	45.242	270	G
2	-5.110	-2.915	45.522	271	G
2	-4.926	-2.933	45.706	272	G
2	-4.761	-2.897	45.876	273	G
2	-4.596	-2.897	46.041	274	G
2	-4.357	-2.878	46.281	275	G
2	-4.118	-2.933	46.526	276	G
2	-3.916	-2.988	46.736	277	G
2	-3.805	-3.007	46.847	278	G
2	-3.640	-2.933	47.028	279	G
2	-3.438	-2.860	47.244	280	G
2	-3.254	-2.805	47.435	281	G
2	-3.144	-2.731	47.568	282	G
2	-2.905	-2.768	47.810	283	G
2	-2.758	-2.823	47.967	284	G
2	-2.592	-2.897	48.148	285	G
2	-2.390	-2.988	48.370	286	G
2	-2.243	-2.988	48.517	287	G
2	-2.169	-2.988	48.590	288	G
2	-1.949	-2.988	48.811	289	G
2	-1.673	-2.952	49.089	290	G
2	-1.489	-2.878	49.287	291	G
2	-1.250	-2.897	49.527	292	G
2	-0.993	-2.915	49.785	293	G
2	-0.828	-2.841	49.966	294	G
2	-0.570	-2.786	50.229	295	G
2	-0.478	-2.750	50.328	296	G
2	-0.368	-2.713	50.444	297	G
2	-0.258	-2.768	50.567	298	G
2	0.055	-2.933	50.921	299	G
3	-0.326	1.900	0.000	0	G
3	-0.326	1.900	0.000	1	G
3	-0.417	1.900	0.092	2	G
3	-0.601	1.845	0.283	3	G
3	-0.582	1.717	0.412	4	G
3	-0.747	1.589	0.621	5	G
3	-0.857	1.516	0.753	6	G
3	-1.076	1.351	1.027	7	G
3	-1.131	1.296	1.105	8	G
3	-1.168	1.223	1.187	9	G
3	-1.168	1.094	1.315	10	G
3	-1.131	0.948	1.466	11	G
3	-1.040	0.783	1.654	12	G
3	-0.967	0.637	1.818	13	G
3	-0.893	0.564	1.922	14	G
3	-0.747	0.399	2.142	15	G
3	-0.710	0.252	2.293	16	G
3	-0.692	0.014	2.532	17	G
3	-0.637	-0.223	2.776	18	G
3	-0.601	-0.388	2.945	19	G
3	-0.582	-0.388	2.963	20	G
3	-0.509	-0.571	3.160	21	G
3	-0.491	-0.699	3.290	22	G
3	-0.472	-0.828	3.419	23	G
3	-0.436	-0.937	3.535	24	G
3	-0.363	-0.919	3.610	25	G
3	-0.308	-0.809	3.733	26	G
3	-0.436	-0.864	3.873	27	G
3	-0.381	-0.937	3.964	28	G
3	-0.326	-1.066	4.103	29	G
3	-0.308	-1.303	4.342	30	G
3	-0.253	-1.340	4.408	31	G
3	-0.253	-1.413	4.481	32	G
3	-0.253	-1.468	4.536	33	G
3	-0.289	-1.596	4.670	34	G
3	-0.289	-1.615	4.688	35	G
3	-0.289	-1.633	4.706	36	G
3	-0.271	-1.816	4.890	37	G
3	-0.253	-1.926	5.001	38	G
3	-0.216	-2.054	5.135	39	G
3	-0.180	-2.182	5.268	40	G
3	-0.234	-2.200	5.326	41	G
3	-0.253	-2.383	5.510	42	G
3	-0.326	-2.548	5.690	43	G
3	-0.381	-2.676	5.830	44	G
3	-0.436	-2.786	5.952	45	R
3	-0.472	-2.878	6.051	46	R
3	-0.564	-3.042	6.239	47	R
3	-0.655	-3.226	6.444	48	R
3	-0.710	-3.280	6.522	49	R
3	-0.747	-3.171	6.637	50	R
3	-0.729	-3.171	6.656	51	R
3	-0.784	-3.116	6.733	52	R
3	-0.802	-3.116	6.752	53	R
3	-0.967	-3.226	6.950	54	R
3	-1.076	-3.280	7.073	55	R
3	-1.333	-3.335	7.335	56	R
3	-1.516	-3.372	7.521	57	R
3	-1.644	-3.427	7.661	58	R
3	-1.662	-3.372	7.719	59	R
3	-1.589	-3.335	7.800	60	R
3	-1.516	-3.226	7.932	61	R
3	-1.461	-3.097	8.072	62	R
3	-1.424	-2.988	8.188	63	R
3	-1.333	-2.823	8.376	64	G
3	-1.168	-2.585	8.666	65	G
3	-1.040	-2.457	8.847	66	G
3	-0.948	-2.383	8.964	67	G
3	-0.857	-2.219	9.152	68	G
3	-0.784	-2.091	9.300	69	G
3	-0.692	-2.036	9.407	70	G
3	-0.472	-1.871	9.681	71	G
3	-0.326	-1.779	9.854	72	G
3	-0.180	-1.670	10.037	73	G
3	-0.106	-1.450	10.269	74	G
3	-0.033	-1.377	10.372	75	G
3	0.040	-1.267	10.504	76	G
3	0.205	-1.047	10.779	77	G
3	0.351	-0.919	10.973	78	G
3	0.425	-0.809	11.105	79	G
3	0.498	-0.699	11.237	80	G
3	0.791	-0.608	11.544	81	G
3	0.864	-0.425	11.741	82	G
3	0.937	-0.352	11.845	83	G
3	1.065	-0.187	12.054	84	G
3	1.120	-0.077	12.176	85	G
3	1.193	-0.022	12.268	86	G
3	1.248	0.326	12.620	87	G
3	1.358	0.545	12.866	88	G
3	1.450	0.820	13.155	89	G
3	1.468	0.985	13.321	90	G
3	1.468	0.985	13.321	91	G
3	1.413	1.168	13.512	92	G
3	1.413	1.351	13.695	93	G
3	1.413	1.516	13.860	94	G
3	1.395	1.772	14.117	95	G
3	1.450	1.882	14.239	96	G
3	1.541	2.083	14.461	97	G
3	1.614	2.248	14.641	98	G
3	1.651	2.284	14.693	99	G
3	1.834	2.486	14.965	100	G
3	2.035	2.577	15.186	101	G
3	2.164	2.650	15.334	102	G
3	2.328	2.760	15.532	103	G
3	2.402	2.833	15.635	104	G
3	2.621	2.522	16.016	105	G
3	2.731	2.412	16.171	106	G
3	2.768	2.284	16.305	107	G
3	2.859	2.101	16.509	108	G
3	2.877	2.083	16.535	109	R
3	2.749	2.248	16.744	110	R
3	2.731	2.138	16.855	111	R
3	2.786	1.991	17.012	112	R
3	2.786	2.028	17.048	113	R
3	2.914	2.083	17.188	114	R
3	2.932	2.083	17.206	115	R
3	3.115	2.065	17.390	116	R
3	3.189	2.028	17.472	117	G
3	3.610	1.955	17.899	118	G
3	3.701	1.900	18.006	119	G
3	3.829	1.845	18.145	120	G
3	3.957	1.827	18.275	121	G
3	4.104	1.717	18.458	122	G
3	4.305	1.607	18.687	123	G
3	4.360	1.570	18.753	124	G
3	4.452	1.406	18.942	125	G
3	4.635	1.223	19.200	126	G
3	4.653	1.076	19.348	127	G
3	4.690	0.802	19.625	128	G
3	4.781	0.619	19.830	129	G
3	4.818	0.490	19.963	130	G
3	4.854	0.344	20.114	131	G
3	4.873	0.106	20.353	132	G
3	4.928	0.014	20.459	133	G
3	5.019	-0.132	20.632	134	G
3	5.129	-0.333	20.861	135	G
3	5.147	-0.480	21.009	136	G
3	5.257	-0.791	21.339	137	G
3	5.330	-1.047	21.605	138	G
3	5.404	-1.303	21.872	139	G
3	5.422	-1.432	22.001	140	G
3	5.404	-1.633	22.204	141	G
3	5.367	-1.743	22.319	142	G
3	5.166	-1.487	22.645	143	G
3	4.964	-1.505	22.847	144	G
3	4.818	-1.505	22.994	145	G
3	4.690	-1.505	23.122	146	G
3	4.470	-1.560	23.348	147	G
3	4.287	-1.578	23.532	148	G
3	4.067	-1.578	23.752	149	G
3	3.957	-1.560	23.863	150	G
3	3.884	-1.505	23.955	151	G
3	3.683	-1.487	24.157	152	G
3	3.536	-1.377	24.340	153	G
3	3.298	-1.285	24.595	154	G
3	3.134	-1.267	24.761	155	G
3	3.024	-1.212	24.884	156	G
3	2.713	-1.120	25.208	157	G
3	2.493	-1.066	25.435	158	G
3	2.365	-1.029	25.568	159	G
3	2.200	-0.937	25.756	160	G
3	2.072	-0.864	25.904	161	G
3	1.981	-0.864	25.995	162	G
3	1.797	-0.846	26.179	163	G
3	1.669	-0.882	26.313	164	G
3	1.322	-0.882	26.660	165	G
3	1.230	-0.882	26.752	166	G
3	1.084	-0.864	26.899	167	G
3	0.736	-0.809	27.252	168	G
3	0.553	-0.809	27.435	169	G
3	0.406	-0.791	27.582	170	G
3	0.132	-0.754	27.859	171	G
3	-0.033	-0.754	28.024	172	G
3	-0.198	-0.699	28.198	173	G
3	-0.326	-0.645	28.337	174	G
3	-0.601	-0.590	28.617	175	G
3	-0.893	-0.516	28.919	176	G
3	-1.095	-0.443	29.133	177	G
3	-1.205	-0.407	29.249	178	G
3	-1.406	-0.352	29.458	179	G
3	-1.516	-0.333	29.569	180	G
3	-1.571	-0.333	29.624	181	G
3	-1.662	-0.388	29.731	182	G
3	-1.754	-0.461	29.848	183	G
3	-2.120	-0.663	30.266	184	G
3	-2.230	-0.699	30.382	185	G
3	-2.504	-0.846	30.693	186	G
3	-2.761	-0.919	30.959	187	G
3	-2.834	-0.919	31.032	188	G
3	-2.797	-0.992	31.114	189	G
3	-2.797	-0.992	31.114	190	G
3	-2.779	-1.066	31.190	191	G
3	-2.779	-1.084	31.208	192	G
3	-2.834	-1.212	31.348	193	G
3	-2.944	-1.303	31.490	194	G
3	-3.035	-1.487	31.695	195	G
3	-3.145	-1.596	31.850	196	G
3	-3.346	-1.670	32.065	197	G
3	-3.401	-1.706	32.131	198	G
3	-3.200	-1.853	32.380	199	G
3	-3.090	-1.779	32.512	200	G
3	-2.980	-1.743	32.627	201	G
3	-2.815	-1.651	32.816	202	G
3	-2.669	-1.615	32.967	203	G
3	-2.358	-1.761	33.311	204	G
3	-2.193	-1.816	33.484	205	G
3	-2.010	-1.853	33.671	206	G
3	-1.864	-1.853	33.818	207	G
3	-1.754	-1.725	33.986	208	G
3	-1.571	-1.688	34.173	209	G
3	-1.443	-1.651	34.306	210	G
3	-1.241	-1.651	34.508	211	G
3	-0.948	-1.688	34.803	212	G
3	-0.802	-1.725	34.954	213	G
3	-0.619	-1.853	35.177	214	G
3	-0.546	-1.908	35.269	215	G
3	-0.399	-2.072	35.489	216	G
3	-0.253	-2.200	35.684	217	G
3	-0.106	-2.365	35.904	218	G
3	-0.033	-2.475	36.036	219	G
3	0.058	-2.603	36.194	220	G
3	0.296	-2.713	36.456	221	G
3	0.406	-2.750	36.571	222	G
3	0.589	-2.878	36.795	223	G
3	0.626	-2.914	36.847	224	G
3	0.626	-2.914	36.847	225	G
3	0.717	-2.786	37.004	226	G
3	0.479	-2.859	37.253	227	G
3	0.351	-2.841	37.383	228	G
3	0.260	-2.731	37.526	229	G
3	0.205	-2.493	37.770	230	G
3	0.150	-2.420	37.861	231	G
3	-0.051	-2.200	38.159	232	G
3	-0.198	-2.127	38.323	233	G
3	-0.289	-2.072	38.430	234	G
3	-0.436	-1.926	38.637	235	G
3	-0.655	-1.743	38.923	236	G
3	-0.857	-1.688	39.131	237	G
3	-1.076	-1.633	39.358	238	G
3	-1.351	-1.633	39.632	239	G
3	-1.534	-1.633	39.816	240	G
3	-1.754	-1.615	40.036	241	G
3	-1.955	-1.523	40.257	242	G
3	-2.065	-1.468	40.380	243	G
3	-2.230	-1.322	40.600	244	G
3	-2.340	-1.230	40.743	245	G
3	-2.504	-1.084	40.964	246	G
3	-2.596	-0.956	41.121	247	G
3	-2.632	-0.919	41.173	248	G
3	-2.834	-0.681	41.485	249	G
3	-3.017	-0.553	41.708	250	G
3	-3.163	-0.461	41.881	251	G
3	-3.145	-0.352	41.992	252	G
3	-3.072	-0.278	42.096	253	G
3	-3.035	-0.260	42.137	254	G
3	-2.962	-0.223	42.219	255	G
3	-2.889	-0.169	42.310	256	G
3	-2.761	-0.095	42.458	257	G
3	-2.614	0.069	42.678	258	G
3	-2.577	0.124	42.744	259	G
3	-2.376	0.252	42.983	260	G
3	-2.230	0.399	43.190	261	G
3	-2.120	0.564	43.388	262	G
3	-2.065	0.747	43.579	263	G
3	-1.992	0.985	43.828	264	G
3	-1.919	1.186	44.042	265	G
3	-1.809	1.387	44.272	266	G
3	-1.717	1.497	44.415	267	G
3	-1.644	1.717	44.646	268	G
3	-1.626	2.010	44.940	269	G
3	-1.607	2.138	45.069	270	G
3	-1.626	2.376	45.308	271	G
3	-1.626	2.522	45.454	272	G
3	-1.626	2.742	45.674	273	G
3	-1.626	2.943	45.875	274	G
3	-1.644	3.017	45.951	275	G
3	-1.571	3.273	46.217	276	G
3	-1.571	3.419	46.364	277	G
3	-1.479	3.657	46.619	278	G
3	-1.461	3.785	46.748	279	G
3	-1.388	3.913	46.896	280	G
3	-1.314	4.115	47.110	281	G
3	-1.150	4.426	47.462	282	G
3	-1.113	4.572	47.613	283	G
3	-1.113	4.719	47.759	284	G
3	-1.113	4.829	47.869	285	G
3	-0.985	5.177	48.240	286	G
3	-0.985	5.286	48.350	287	G
3	-0.930	5.451	48.523	288	G
3	-0.930	5.616	48.688	289	G
3	-0.820	5.799	48.901	290	G
3	-0.765	5.909	49.024	291	G
3	-0.765	6.074	49.189	292	G
3	-0.729	6.238	49.358	293	G
3	-0.692	6.403	49.527	294	G
3	-0.692	6.531	49.655	295	G
3	-0.637	6.623	49.761	296	G
3	-0.582	6.824	49.970	297	G
3	-0.527	6.916	50.077	298	G
3	-0.436	7.025	50.220	299	G
4	0.107	1.089	0.000	0	R
4	0.089	1.034	0.058	1	R
4	0.107	1.198	0.223	2	R
4	0.345	1.180	0.462	3	R
4	0.528	1.016	0.708	4	R
4	0.528	0.997	0.726	5	R
4	0.418	0.760	0.987	6	R
4	0.308	0.869	1.143	7	R
4	0.144	0.961	1.331	8	R
4	0.126	0.869	1.424	9	R
4	0.089	0.815	1.490	10	R
4	-0.002	0.687	1.647	11	G
4	-0.021	0.559	1.776	12	G
4	-0.057	0.394	1.945	13	G
4	-0.075	0.248	2.092	14	G
4	-0.130	0.175	2.184	15	G
4	-0.258	0.102	2.331	16	G
4	-0.313	0.084	2.389	17	G
4	-0.331	0.029	2.446	18	G
4	-0.331	-0.081	2.556	19	G
4	-0.368	-0.209	2.689	20	G
4	-0.386	-0.428	2.909	21	R
4	-0.386	-0.574	3.056	22	R
4	-0.313	-0.757	3.252	23	R
4	-0.258	-0.922	3.426	24	R
4	-0.423	-0.849	3.606	25	R
4	-0.496	-0.812	3.688	26	R
4	-0.624	-0.775	3.821	27	R
4	-0.678	-0.721	3.898	28	R
4	-0.678	-0.721	3.898	29	R
4	-0.678	-0.794	3.971	30	R
4	-0.715	-0.922	4.104	31	R
4	-0.770	-0.977	4.182	32	R
4	-0.788	-0.629	4.530	33	R
4	-0.660	-0.501	4.710	34	R
4	-0.660	-0.264	4.948	35	R
4	-0.678	-0.392	5.077	36	R
4	-0.715	-0.446	5.143	37	R
4	-0.861	-0.574	5.338	38	R
4	-1.007	-0.702	5.532	39	R
4	-1.172	-0.812	5.730	40	R
4	-1.282	-0.849	5.845	41	R
4	-1.318	-0.867	5.886	42	R
4	-1.355	-0.849	5.927	43	R
4	-1.209	-0.830	6.074	44	R
4	-0.989	-0.812	6.294	45	R
4	-0.880	-0.922	6.449	46	R
4	-0.880	-1.031	6.559	47	R
4	-0.934	-1.013	6.617	48	R
4	-0.934	-0.958	6.672	49	R
4	-0.788	-0.794	6.892	50	R
4	-0.752	-0.794	6.928	51	R
4	-0.624	-0.812	7.058	52	R
4	-0.368	-0.903	7.329	53	R
4	-0.075	-0.995	7.636	54	R
4	0.053	-1.013	7.765	55	R
4	0.053	-1.013	7.765	56	R
4	0.144	-1.068	7.871	57	R
4	0.217	-1.068	7.945	58	R
4	-0.185	-0.830	8.412	59	R
4	-0.313	-0.721	8.580	60	R
4	-0.404	-0.501	8.818	61	G
4	-0.423	-0.227	9.092	62	G
4	-0.496	-0.118	9.224	63	G
4	-0.605	-0.081	9.340	64	G
4	-0.678	-0.081	9.413	65	G
4	-0.843	0.084	9.646	66	G
4	-0.989	0.230	9.852	67	G
4	-1.135	0.376	10.059	68	G
4	-1.336	0.577	10.344	69	G
4	-1.538	0.815	10.655	70	G
4	-1.538	0.815	10.655	71	G
4	-1.702	0.979	10.887	72	G
4	-1.830	1.107	11.068	73	G
4	-1.757	1.034	11.172	74	G
4	-1.720	1.034	11.208	75	G
4	-1.684	0.997	11.260	76	G
4	-1.665	0.742	11.516	77	G
4	-1.665	0.486	11.772	78	G
4	-1.739	0.486	11.845	79	G
4	-1.885	0.376	12.028	80	G
4	-1.994	0.157	12.273	81	G
4	-1.483	0.467	12.872	82	G
4	-1.336	0.522	13.028	83	G
4	-1.172	0.595	13.208	84	G
4	-1.007	0.614	13.374	85	G
4	-0.898	0.632	13.485	86	G
4	-0.697	0.540	13.706	87	G
4	-0.624	0.504	13.788	88	G
4	-0.459	0.394	13.985	89	G
4	-0.240	0.248	14.249	90	G
4	0.053	0.084	14.584	91	G
4	0.162	0.029	14.707	92	G
4	0.363	-0.099	14.945	93	G
4	0.619	-0.227	15.231	94	G
4	0.839	-0.373	15.495	95	G
4	1.003	-0.428	15.668	96	G
4	1.131	-0.520	15.826	97	G
4	1.241	-0.648	15.994	98	G
4	1.350	-0.702	16.117	99	G
4	1.423	-0.757	16.208	100	G
4	1.570	-0.775	16.355	101	R
4	1.496	-0.812	16.437	102	R
4	1.478	-0.812	16.455	103	R
4	1.478	-0.958	16.602	104	R
4	1.515	-1.013	16.668	105	R
4	1.588	-1.068	16.759	106	R
4	1.643	-1.251	16.950	107	R
4	1.679	-1.342	17.048	108	R
4	1.771	-1.470	17.205	109	R
4	1.844	-1.799	17.542	110	R
4	1.844	-1.817	17.561	111	R
4	1.935	-1.836	17.654	112	R
4	1.880	-1.836	17.709	113	R
4	1.734	-1.689	17.916	114	R
4	1.771	-1.452	18.156	115	R
4	1.844	-1.433	18.231	116	R
4	1.917	-1.342	18.348	117	R
4	1.862	-1.178	18.522	118	R
4	1.935	-1.031	18.685	119	R
4	1.917	-0.958	18.761	120	R
4	1.789	-0.849	18.929	121	G
4	1.679	-0.757	19.072	122	G
4	1.423	-0.501	19.434	123	G
4	1.350	-0.373	19.581	124	G
4	1.186	-0.191	19.827	125	G
4	1.021	-0.081	20.025	126	G
4	0.930	0.010	20.154	127	G
4	0.747	0.102	20.358	128	G
4	0.491	0.157	20.620	129	G
4	0.345	0.193	20.771	130	G
4	0.071	0.211	21.045	131	G
4	-0.130	0.211	21.246	132	G
4	-0.496	0.157	21.616	133	G
4	-0.715	0.102	21.842	134	G
4	-0.861	0.120	21.990	135	G
4	-1.007	0.157	22.140	136	G
4	-1.209	0.266	22.369	137	G
4	-1.464	0.303	22.628	138	G
4	-1.647	0.321	22.811	139	G
4	-1.885	0.321	23.049	140	G
4	-2.104	0.266	23.275	141	G
4	-2.342	0.285	23.513	142	G
4	-2.451	0.376	23.656	143	G
4	-2.671	0.467	23.894	144	G
4	-2.927	0.559	24.165	145	G
4	-3.036	0.595	24.281	146	G
4	-2.981	0.486	24.404	147	G
4	-3.146	0.321	24.636	148	G
4	-3.292	0.138	24.870	149	G
4	-3.457	0.010	25.079	150	G
4	-3.585	-0.154	25.287	151	G
4	-3.694	-0.227	25.419	152	G
4	-3.786	-0.337	25.562	153	G
4	-3.621	-0.282	25.735	154	G
4	-3.639	-0.337	25.793	155	G
4	-3.639	-0.611	26.067	156	G
4	-3.585	-0.775	26.240	157	G
4	-3.511	-1.050	26.524	158	G
4	-3.511	-1.196	26.670	159	G
4	-3.475	-1.397	26.875	160	G
4	-3.475	-1.543	27.021	161	G
4	-3.493	-1.781	27.259	162	G
4	-3.530	-1.854	27.341	163	G
4	-3.530	-1.872	27.359	164	G
4	-3.420	-1.909	27.475	165	G
4	-3.310	-2.018	27.630	166	G
4	-3.256	-2.091	27.721	167	G
4	-3.201	-2.183	27.828	168	G
4	-3.109	-2.420	28.082	169	G
4	-3.055	-2.676	28.344	170	G
4	-3.091	-2.073	28.948	171	G
4	-3.055	-2.018	29.014	172	G
4	-3.036	-1.872	29.162	173	G
4	-2.963	-1.653	29.393	174	G
4	-2.853	-1.488	29.591	175	G
4	-2.652	-1.306	29.862	176	G
4	-2.579	-1.178	30.010	177	G
4	-2.579	-1.031	30.156	178	G
4	-2.671	-0.903	30.313	179	G
4	-2.689	-0.739	30.479	180	G
4	-2.707	-0.574	30.644	181	G
4	-2.707	-0.410	30.809	182	G
4	-2.707	-0.209	31.010	183	G
4	-2.707	0.010	31.229	184	G
4	-2.689	0.175	31.394	185	G
4	-2.689	0.266	31.486	186	G
4	-2.835	0.577	31.829	187	G
4	-2.927	0.705	31.986	188	G
4	-3.018	0.961	32.258	189	G
4	-3.036	1.016	32.316	190	G
4	-3.055	1.125	32.427	191	G
4	-3.182	1.162	32.560	192	G
4	-3.365	1.198	32.747	193	G
4	-3.712	1.217	33.094	194	G
4	-3.859	1.253	33.245	195	G
4	-4.023	1.272	33.411	196	G
4	-3.767	1.290	33.667	197	G
4	-3.658	1.217	33.799	198	G
4	-3.639	1.308	33.892	199	G
4	-3.767	1.527	34.146	200	G
4	-3.786	1.601	34.221	201	G
4	-3.859	1.747	34.385	202	G
4	-3.968	1.930	34.598	203	G
4	-4.023	2.039	34.721	204	G
4	-4.206	2.185	34.955	205	G
4	-4.316	2.259	35.086	206	G
4	-4.498	2.368	35.300	207	G
4	-4.699	2.478	35.529	208	G
4	-4.791	2.533	35.635	209	G
4	-5.138	2.624	35.994	210	G
4	-5.303	2.606	36.160	211	G
4	-5.321	2.770	36.325	212	G
4	-5.303	2.770	36.344	213	G
4	-5.193	2.679	36.486	214	R
4	-5.028	2.496	36.732	215	R
4	-4.791	2.131	37.168	216	R
4	-4.791	1.984	37.314	217	R
4	-4.846	1.930	37.392	218	R
4	-4.901	1.893	37.458	219	R
4	-4.919	1.783	37.569	220	R
4	-4.827	1.728	37.676	221	R
4	-4.608	2.039	38.056	222	R
4	-4.626	2.240	38.258	223	R
4	-4.645	2.405	38.423	224	R
4	-4.663	2.588	38.607	225	R
4	-4.681	2.697	38.718	226	R
4	-4.681	2.935	38.956	227	R
4	-4.681	3.063	39.084	228	G
4	-4.699	3.209	39.231	229	G
4	-4.718	3.428	39.451	230	G
4	-4.718	3.666	39.689	231	G
4	-4.754	3.830	39.857	232	G
4	-4.754	3.922	39.949	233	G
4	-4.681	4.159	40.197	234	G
4	-4.645	4.287	40.330	235	G
4	-4.663	4.507	40.550	236	G
4	-4.645	4.580	40.626	237	G
4	-4.626	4.872	40.919	238	G
4	-4.608	5.000	41.048	239	G
4	-4.517	5.165	41.236	240	G
4	-4.370	5.293	41.430	241	G
4	-4.169	5.457	41.690	242	G
4	-4.005	5.603	41.910	243	G
4	-3.932	5.676	42.014	244	G
4	-3.786	5.786	42.196	245	G
4	-3.621	5.877	42.385	246	G
4	-3.402	5.969	42.622	247	G
4	-3.164	6.060	42.877	248	G
4	-3.073	6.097	42.975	249	G
4	-2.744	6.133	43.306	250	G
4	-2.598	6.170	43.457	251	G
4	-2.323	6.279	43.752	252	G
4	-2.214	6.353	43.884	253	G
4	-1.958	6.444	44.156	254	G
4	-1.812	6.535	44.328	255	G
4	-1.702	6.590	44.451	256	G
4	-1.355	6.700	44.815	257	G
4	-1.245	6.700	44.925	258	G
4	-1.007	6.700	45.162	259	G
4	-0.752	6.663	45.421	260	G
4	-0.551	6.700	45.625	261	G
4	-0.313	6.736	45.865	262	G
4	-0.130	6.791	46.056	263	G
4	0.053	6.846	46.247	264	G
4	0.144	6.864	46.340	265	G
4	0.235	6.901	46.439	266	G
4	0.455	6.901	46.658	267	G
4	0.729	6.901	46.932	268	G
4	0.985	6.883	47.189	269	G
4	1.040	6.864	47.247	270	G
4	1.204	6.846	47.412	271	G
4	1.423	6.773	47.643	272	G
4	1.734	6.718	47.959	273	G
4	1.880	6.682	48.109	274	G
4	2.282	6.554	48.531	275	G
4	2.356	6.535	48.607	276	G
4	2.538	6.499	48.793	277	G
4	2.721	6.426	48.990	278	G
4	3.050	6.316	49.337	279	G
4	3.087	6.298	49.378	280	G
4	3.251	6.152	49.598	281	G
4	3.324	6.115	49.679	282	G
4	3.544	6.042	49.911	283	G
4	3.818	5.951	50.200	284	G
4	3.891	5.914	50.281	285	G
4	4.147	5.786	50.567	286	G
4	4.293	5.658	50.762	287	G
4	4.549	5.439	51.099	288	G
4	4.768	5.256	51.384	289	G
4	4.878	5.165	51.527	290	S
4	4.987	5.055	51.682	291	S
4	5.225	4.817	52.018	292	S
4	5.280	4.708	52.141	293	S
4	5.390	4.580	52.309	294	S
4	5.481	4.488	52.438	295	S
4	5.664	4.306	52.697	296	S
4	5.773	4.123	52.910	297	S
4	5.865	3.958	53.098	298	S
4	6.029	3.721	53.387	299	S
5	0.390	1.376	0.000	0	R
5	0.405	1.405	0.033	1	R
5	0.419	1.492	0.121	2	R
5	0.419	1.667	0.296	3	R
5	0.477	1.841	0.480	4	R
5	0.492	1.899	0.540	5	R
5	0.332	1.929	0.702	6	R
5	0.274	2.001	0.796	7	R
5	0.244	2.190	0.987	8	R
5	0.201	2.249	1.060	9	R
5	0.070	2.511	1.353	10	R
5	0.114	2.729	1.575	11	R
5	0.114	2.860	1.706	12	R
5	0.201	3.005	1.876	13	R
5	0.274	3.122	2.013	14	R
5	0.332	3.238	2.143	15	R
5	0.361	3.282	2.196	16	R
5	0.492	3.369	2.353	17	R
5	0.579	3.355	2.442	18	R
5	0.783	3.340	2.646	19	R
5	0.899	3.369	2.766	20	R
5	0.870	3.398	2.807	21	R
5	0.928	3.398	2.865	22	R
5	0.943	3.456	2.925	23	R
5	0.943	3.456	2.925	24	R
5	0.885	3.413	2.998	25	R
5	0.899	3.442	3.031	26	R
5	1.001	3.456	3.134	27	R
5	1.176	3.544	3.329	28	R
5	1.336	3.675	3.536	29	R
5	1.380	3.806	3.674	30	R
5	1.365	4.009	3.878	31	R
5	1.350	4.097	3.966	32	R
5	1.249	4.242	4.144	33	R
5	1.511	3.893	4.581	34	R
5	1.671	4.024	4.787	35	R
5	1.787	4.097	4.925	36	R
5	1.918	4.111	5.057	37	R
5	2.107	4.126	5.246	38	R
5	2.253	4.126	5.392	39	R
5	2.471	4.097	5.612	40	R
5	2.602	4.097	5.743	41	R
5	2.747	4.082	5.889	42	R
5	2.878	4.039	6.027	43	R
5	2.908	3.951	6.119	44	R
5	2.937	3.777	6.296	45	R
5	3.038	3.486	6.605	46	R
5	3.169	3.398	6.762	47	R
5	3.257	3.311	6.886	48	R
5	3.417	3.122	7.133	49	R
5	3.359	3.005	7.264	50	R
5	3.344	2.860	7.410	51	G
5	3.242	2.787	7.535	52	G
5	3.228	2.685	7.638	53	G
5	3.199	2.467	7.858	54	G
5	3.155	2.220	8.109	55	G
5	3.140	2.147	8.183	56	G
5	3.068	1.987	8.359	57	G
5	3.068	1.798	8.549	58	G
5	3.053	1.594	8.753	59	G
5	3.053	1.463	8.884	60	G
5	3.024	1.186	9.162	61	G
5	2.951	1.026	9.338	62	G
5	2.820	0.866	9.544	63	G
5	2.747	0.764	9.670	64	R
5	2.733	0.706	9.730	65	R
5	2.747	0.706	9.744	66	R
5	2.777	0.546	9.907	67	R
5	2.762	0.444	10.010	68	G
5	2.573	0.328	10.232	69	G
5	2.442	0.211	10.407	70	G
5	2.282	0.037	10.644	71	G
5	2.136	-0.109	10.850	72	G
5	1.962	-0.283	11.097	73	G
5	1.845	-0.356	11.234	74	G
5	1.685	-0.429	11.410	75	G
5	1.496	-0.574	11.649	76	G
5	1.452	-0.676	11.759	77	G
5	1.292	-0.749	11.935	78	G
5	1.103	-0.880	12.165	79	G
5	0.841	-0.953	12.437	80	G
5	0.710	-1.127	12.655	81	G
5	0.579	-1.229	12.821	82	G
5	0.375	-1.389	13.080	83	G
5	0.303	-1.491	13.206	84	G
5	0.201	-1.680	13.420	85	G
5	0.099	-1.928	13.688	86	G
5	0.041	-2.073	13.845	87	G
5	-0.003	-2.262	14.039	88	G
5	-0.032	-2.393	14.173	89	G
5	-0.032	-2.597	14.377	90	G
5	-0.017	-2.685	14.465	91	G
5	-0.090	-2.917	14.709	92	G
5	-0.090	-2.990	14.782	93	G
5	-0.148	-3.252	15.050	94	G
5	-0.134	-3.427	15.226	95	G
5	-0.090	-3.601	15.406	96	G
5	-0.017	-3.907	15.720	97	G
5	-0.003	-3.936	15.752	98	G
5	0.114	-4.038	15.907	99	G
5	0.230	-4.125	16.052	100	G
5	0.288	-4.212	16.157	101	G
5	0.375	-4.300	16.281	102	G
5	0.419	-4.343	16.343	103	G
5	0.434	-4.082	16.605	104	G
5	0.346	-3.805	16.895	105	G
5	0.477	-3.630	17.113	106	G
5	0.565	-3.587	17.211	107	G
5	0.710	-3.427	17.427	108	G
5	0.870	-3.310	17.625	109	G
5	0.943	-3.165	17.788	110	G
5	1.132	-3.048	18.010	111	G
5	1.205	-2.946	18.135	112	G
5	1.321	-2.801	18.321	113	G
5	1.365	-2.670	18.459	114	G
5	1.423	-2.539	18.603	115	G
5	1.496	-2.350	18.805	116	G
5	1.540	-2.044	19.114	117	G
5	1.554	-1.928	19.231	118	G
5	1.525	-1.710	19.452	119	G
5	1.525	-1.579	19.583	120	G
5	1.438	-1.244	19.929	121	G
5	1.394	-1.157	20.026	122	G
5	1.380	-1.040	20.143	123	G
5	1.336	-0.880	20.309	124	G
5	1.263	-0.633	20.567	125	G
5	1.249	-0.487	20.714	126	G
5	1.190	-0.254	20.954	127	G
5	1.147	-0.080	21.134	128	G
5	1.059	0.051	21.291	129	G
5	0.987	0.182	21.441	130	G
5	0.856	0.386	21.683	131	G
5	0.739	0.546	21.881	132	G
5	0.666	0.619	21.984	133	G
5	0.565	0.706	22.118	134	G
5	0.303	0.852	22.418	135	G
5	0.055	0.939	22.680	136	G
5	-0.047	0.983	22.791	137	G
5	-0.265	1.099	23.038	138	G
5	-0.352	1.157	23.143	139	G
5	-0.527	1.303	23.370	140	G
5	-0.643	1.390	23.516	141	G
5	-0.803	1.492	23.706	142	G
5	-0.876	1.536	23.790	143	G
5	-1.153	1.754	24.143	144	G
5	-1.313	1.841	24.325	145	G
5	-1.575	1.972	24.618	146	G
5	-1.691	2.030	24.748	147	G
5	-1.793	2.001	24.854	148	G
5	-2.011	1.972	25.074	149	G
5	-2.302	1.958	25.366	150	G
5	-2.448	1.987	25.514	151	G
5	-2.622	1.972	25.689	152	G
5	-2.884	1.914	25.958	153	G
5	-2.928	1.899	26.004	154	G
5	-3.103	1.710	26.261	155	G
5	-3.204	1.652	26.378	156	G
5	-3.408	1.506	26.629	157	G
5	-3.495	1.434	26.742	158	G
5	-3.568	1.361	26.845	159	G
5	-3.612	1.332	26.898	160	G
5	-3.568	1.201	27.036	161	G
5	-3.437	1.026	27.254	162	G
5	-3.132	1.346	27.697	163	G
5	-2.942	1.332	27.886	164	G
5	-2.899	1.332	27.930	165	G
5	-2.753	1.332	28.076	166	G
5	-2.579	1.332	28.250	167	G
5	-2.433	1.215	28.437	168	G
5	-2.317	1.114	28.591	169	G
5	-2.157	0.939	28.828	170	G
5	-2.026	0.808	29.013	171	G
5	-1.807	0.692	29.261	172	G
5	-1.778	0.633	29.326	173	G
5	-1.633	0.473	29.542	174	G
5	-1.516	0.313	29.740	175	G
5	-1.400	0.211	29.895	176	G
5	-1.196	0.139	30.111	177	G
5	-1.109	0.066	30.225	178	G
5	-0.949	-0.065	30.432	179	G
5	-0.789	-0.167	30.621	180	G
5	-0.672	-0.240	30.759	181	G
5	-0.701	-0.211	30.800	182	G
5	-0.629	-0.371	30.976	183	G
5	-0.570	-0.502	31.119	184	G
5	-0.483	-0.691	31.327	185	G
5	-0.410	-0.851	31.503	186	G
5	-0.338	-0.938	31.617	187	G
5	-0.265	-1.084	31.780	188	G
5	-0.207	-1.200	31.910	189	G
5	-0.090	-1.506	32.237	190	G
5	0.055	-1.651	32.442	191	G
5	0.157	-1.928	32.737	192	G
5	0.201	-2.102	32.917	193	G
5	0.230	-2.248	33.066	194	G
5	0.274	-2.408	33.231	195	G
5	0.274	-2.626	33.450	196	G
5	0.332	-2.743	33.580	197	G
5	0.434	-2.961	33.821	198	G
5	0.565	-3.208	34.101	199	G
5	0.608	-3.252	34.162	200	G
5	0.987	-3.543	34.640	201	G
5	1.016	-3.572	34.681	202	G
5	1.074	-3.601	34.746	203	G
5	1.205	-3.674	34.896	204	G
5	1.438	-3.601	35.140	205	G
5	1.540	-3.572	35.246	206	G
5	1.816	-3.514	35.528	207	G
5	1.918	-3.470	35.639	208	G
5	2.034	-3.456	35.756	209	G
5	2.209	-3.398	35.941	210	R
5	2.296	-3.368	36.033	211	R
5	2.384	-3.368	36.120	212	R
5	2.093	-3.543	36.459	213	R
5	2.049	-3.543	36.503	214	R
5	2.005	-3.368	36.683	215	R
5	2.005	-3.165	36.887	216	G
5	2.020	-3.048	37.004	217	G
5	2.005	-2.786	37.266	218	G
5	2.005	-2.699	37.354	219	G
5	1.991	-2.539	37.514	220	G
5	1.991	-2.233	37.820	221	G
5	1.962	-2.030	38.026	222	G
5	1.962	-1.913	38.142	223	G
5	2.034	-1.826	38.256	224	G
5	2.063	-1.666	38.419	225	G
5	2.107	-1.433	38.655	226	G
5	2.107	-1.346	38.743	227	G
5	2.136	-1.040	39.050	228	G
5	2.151	-0.895	39.196	229	G
5	2.151	-0.735	39.356	230	G
5	2.151	-0.560	39.531	231	G
5	2.151	-0.414	39.676	232	G
5	2.209	-0.182	39.916	233	G
5	2.267	-0.007	40.100	234	G
5	2.384	0.270	40.400	235	G
5	2.442	0.473	40.612	236	G
5	2.369	0.546	40.715	237	G
5	2.194	0.648	40.917	238	G
5	2.063	0.837	41.147	239	G
5	1.947	0.968	41.322	240	G
5	1.787	1.070	41.512	241	G
5	1.612	1.157	41.707	242	G
5	1.511	1.143	41.810	243	G
5	1.307	1.055	42.032	244	G
5	1.234	1.055	42.105	245	G
5	1.074	1.041	42.266	246	G
5	0.899	1.012	42.443	247	G
5	0.812	0.997	42.531	248	G
5	0.710	0.837	42.721	249	G
5	0.652	0.735	42.838	250	G
5	0.594	0.662	42.931	251	G
5	0.536	0.517	43.088	252	G
5	0.390	0.430	43.258	253	G
5	0.244	0.342	43.427	254	G
5	0.055	0.240	43.642	255	G
5	-0.076	0.168	43.792	256	G
5	-0.309	-0.021	44.092	257	G
5	-0.396	-0.080	44.197	258	G
5	-0.585	-0.167	44.405	259	G
5	-0.891	-0.269	44.728	260	G
5	-1.051	-0.327	44.898	261	G
5	-1.167	-0.356	45.018	262	G
5	-1.444	-0.487	45.324	263	G
5	-1.662	-0.647	45.594	264	G
5	-1.895	-0.807	45.877	265	G
5	-2.011	-0.865	46.007	266	G
5	-2.084	-0.924	46.100	267	G
5	-2.171	-1.026	46.235	268	G
5	-2.273	-1.098	46.360	269	G
5	-2.360	-1.186	46.483	270	G
5	-2.506	-1.288	46.661	271	G
5	-2.753	-1.346	46.915	272	G
5	-2.870	-1.418	47.052	273	G
5	-3.001	-1.448	47.186	274	G
5	-3.073	-1.506	47.280	275	G
5	-3.204	-1.710	47.522	276	G
5	-3.292	-1.899	47.730	277	G
5	-3.350	-2.175	48.013	278	G
5	-3.364	-2.321	48.159	279	G
5	-3.379	-2.437	48.276	280	G
5	-3.306	-2.626	48.479	281	G
5	-3.233	-2.743	48.616	282	G
5	-3.175	-2.903	48.787	283	G
5	-3.161	-3.034	48.918	284	G
5	-3.117	-3.267	49.155	285	G
5	-3.073	-3.485	49.378	286	G
5	-3.001	-3.630	49.541	287	G
5	-2.942	-3.805	49.725	288	G
5	-2.855	-4.023	49.960	289	G
5	-2.768	-4.140	50.105	290	G
5	-2.593	-4.343	50.374	291	G
5	-2.491	-4.445	50.518	292	G
5	-2.389	-4.518	50.643	293	G
5	-2.346	-4.576	50.716	294	G
5	-2.229	-4.809	50.976	295	G
5	-2.128	-4.940	51.142	296	G
5	-1.997	-5.100	51.349	297	G
5	-1.895	-5.231	51.515	298	G
5	-1.735	-5.449	51.785	299	G
6	-0.182	0.802	0.000	0	R
6	-0.182	0.802	0.000	1	R
6	-0.215	0.933	0.135	2	R
6	-0.247	0.982	0.194	3	R
6	-0.247	1.096	0.308	4	R
6	-0.231	1.243	0.456	5	R
6	-0.280	1.423	0.642	6	R
6	-0.345	1.521	0.760	7	R
6	-0.492	1.586	0.921	8	R
6	-0.574	1.570	1.004	9	R
6	-0.460	1.390	1.217	10	R
6	-0.443	1.341	1.269	11	R
6	-0.394	0.933	1.680	12	R
6	-0.394	0.835	1.778	13	R
6	-0.509	0.965	1.952	14	R
6	-0.492	1.129	2.116	15	R
6	-0.656	1.210	2.298	16	R
6	-0.721	1.227	2.366	17	R
6	-0.835	1.357	2.539	18	R
6	-0.966	1.423	2.686	19	R
6	-1.064	1.439	2.785	20	R
6	-1.260	1.488	2.987	21	R
6	-1.505	1.455	3.234	22	R
6	-1.080	1.733	3.742	23	R
6	-0.982	1.684	3.851	24	R
6	-0.835	1.635	4.006	25	R
6	-0.639	1.521	4.233	26	R
6	-0.460	1.406	4.446	27	R
6	-0.247	1.259	4.704	28	R
6	-0.117	1.161	4.868	29	R
6	-0.035	1.096	4.972	30	R
6	-0.084	0.916	5.159	31	R
6	-0.117	0.818	5.262	32	R
6	-0.002	0.671	5.448	33	R
6	-0.002	0.671	5.448	34	R
6	-0.051	0.688	5.500	35	R
6	-0.231	0.704	5.680	36	R
6	-0.411	0.671	5.863	37	R
6	-0.672	0.606	6.132	38	R
6	-0.819	0.590	6.280	39	R
6	-1.015	0.557	6.479	40	R
6	-1.178	0.508	6.649	41	R
6	-1.293	0.492	6.765	42	R
6	-1.097	0.753	7.092	43	R
6	-1.097	0.884	7.222	44	R
6	-1.146	0.982	7.332	45	R
6	-1.211	1.096	7.464	46	R
6	-1.325	1.243	7.650	47	R
6	-1.407	1.325	7.765	48	R
6	-1.587	1.357	7.948	49	R
6	-1.685	1.406	8.058	50	R
6	-1.864	1.586	8.312	51	R
6	-1.979	1.668	8.452	52	R
6	-2.191	1.766	8.686	53	R
6	-2.387	1.847	8.898	54	R
6	-2.567	1.880	9.081	55	R
6	-2.158	1.929	9.492	56	R
6	-2.028	1.994	9.638	57	R
6	-1.979	2.092	9.748	58	R
6	-1.930	2.223	9.888	59	R
6	-1.799	2.386	10.097	60	R
6	-1.701	2.550	10.287	61	R
6	-1.554	2.746	10.532	62	R
6	-1.358	2.844	10.751	63	R
6	-1.309	2.828	10.803	64	R
6	-1.162	2.680	11.011	65	R
6	-1.129	2.746	11.084	66	R
6	-1.031	2.730	11.183	67	R
6	-0.835	2.631	11.403	68	G
6	-0.721	2.582	11.527	69	G
6	-0.623	2.582	11.625	70	G
6	-0.492	2.566	11.757	71	G
6	-0.247	2.599	12.004	72	G
6	-0.002	2.615	12.250	73	G
6	0.178	2.631	12.430	74	G
6	0.259	2.648	12.513	75	G
6	0.472	2.713	12.735	76	G
6	0.782	2.779	13.053	77	G
6	1.027	2.811	13.300	78	G
6	1.158	2.844	13.434	79	G
6	1.011	2.664	13.667	80	G
6	1.011	2.501	13.830	81	G
6	1.011	2.354	13.977	82	G
6	1.109	2.109	14.241	83	G
6	1.190	1.913	14.453	84	G
6	1.239	1.668	14.703	85	G
6	1.239	1.504	14.866	86	G
6	1.239	1.357	15.014	87	G
6	1.272	1.145	15.228	88	G
6	1.288	0.933	15.441	89	G
6	1.256	0.786	15.592	90	G
6	1.223	0.622	15.759	91	G
6	1.288	0.508	15.890	92	G
6	1.354	0.394	16.022	93	G
6	1.533	0.132	16.339	94	G
6	1.778	-0.243	16.788	95	G
6	1.876	-0.325	16.915	96	G
6	2.023	-0.489	17.135	97	G
6	2.089	-0.570	17.240	98	G
6	2.187	-0.685	17.390	99	G
6	2.399	-0.962	17.740	100	G
6	2.530	-1.191	18.003	101	G
6	2.611	-1.420	18.246	102	G
6	2.644	-1.550	18.381	103	G
6	2.709	-1.730	18.572	104	G
6	2.726	-1.795	18.639	105	G
6	2.807	-1.991	18.852	106	G
6	2.824	-2.171	19.032	107	G
6	2.726	-2.171	19.130	108	G
6	2.595	-1.975	19.366	109	G
6	2.464	-1.975	19.496	110	G
6	2.170	-2.138	19.833	111	G
6	2.040	-2.204	19.979	112	G
6	1.827	-2.302	20.213	113	G
6	1.697	-2.367	20.359	114	G
6	1.533	-2.432	20.535	115	G
6	1.337	-2.563	20.770	116	G
6	1.125	-2.694	21.020	117	G
6	0.945	-2.775	21.217	118	G
6	0.815	-2.873	21.380	119	G
6	0.586	-3.037	21.661	120	G
6	0.390	-3.167	21.897	121	G
6	0.063	-3.216	22.227	122	G
6	-0.019	-3.216	22.309	123	G
6	-0.231	-3.233	22.522	124	G
6	-0.378	-3.233	22.669	125	G
6	-0.558	-3.233	22.849	126	G
6	-0.721	-3.216	23.013	127	G
6	-0.950	-3.118	23.262	128	G
6	-1.097	-3.004	23.448	129	G
6	-1.227	-2.890	23.622	130	G
6	-1.374	-2.726	23.841	131	G
6	-1.423	-2.628	23.951	132	G
6	-1.505	-2.465	24.134	133	G
6	-1.603	-2.269	24.353	134	G
6	-1.717	-2.089	24.566	135	G
6	-1.832	-1.861	24.821	136	G
6	-1.685	-1.779	24.990	137	G
6	-1.505	-1.812	25.172	138	G
6	-1.080	-1.714	25.608	139	G
6	-1.031	-1.730	25.660	140	G
6	-0.933	-1.648	25.787	141	G
6	-0.721	-1.567	26.015	142	G
6	-0.541	-1.534	26.197	143	G
6	-0.296	-1.518	26.443	144	G
6	-0.133	-1.485	26.610	145	G
6	-0.019	-1.485	26.724	146	G
6	0.030	-1.452	26.783	147	G
6	0.227	-1.338	27.010	148	G
6	0.406	-1.207	27.232	149	G
6	0.570	-1.044	27.463	150	G
6	0.700	-0.815	27.726	151	G
6	0.766	-0.701	27.858	152	G
6	0.831	-0.538	28.034	153	G
6	0.880	-0.358	28.220	154	G
6	0.978	-0.096	28.499	155	G
6	1.027	0.132	28.733	156	G
6	1.092	0.443	29.050	157	G
6	1.158	0.590	29.211	158	G
6	1.207	0.786	29.413	159	G
6	1.288	1.063	29.703	160	G
6	1.337	1.325	29.969	161	G
6	1.321	1.619	30.263	162	G
6	1.305	1.831	30.476	163	G
6	1.305	1.945	30.591	164	G
6	1.239	2.076	30.737	165	G
6	1.190	2.256	30.923	166	G
6	1.125	2.501	31.176	167	G
6	1.092	2.828	31.505	168	G
6	1.141	3.089	31.771	169	G
6	1.141	3.171	31.852	170	G
6	1.092	3.220	31.922	171	G
6	1.011	3.399	32.119	172	G
6	0.945	3.530	32.265	173	G
6	1.239	3.612	32.570	174	G
6	1.272	3.612	32.603	175	G
6	1.386	3.465	32.789	176	G
6	1.452	3.465	32.855	177	G
6	1.566	3.448	32.970	178	G
6	1.697	3.465	33.102	179	G
6	1.860	3.481	33.266	180	G
6	2.105	3.514	33.513	181	G
6	2.366	3.514	33.775	182	G
6	2.399	3.546	33.821	183	G
6	2.726	3.546	34.147	184	G
6	2.954	3.530	34.377	185	G
6	3.069	3.530	34.491	186	G
6	3.314	3.546	34.737	187	G
6	3.592	3.579	35.016	188	G
6	3.771	3.595	35.197	189	G
6	4.000	3.595	35.425	190	G
6	4.163	3.579	35.590	191	G
6	3.788	3.661	35.974	192	G
6	3.722	3.889	36.212	193	G
6	3.461	4.053	36.520	194	G
6	3.510	3.840	36.738	195	G
6	3.592	3.726	36.879	196	G
6	3.559	3.383	37.223	197	G
6	3.330	3.269	37.479	198	G
6	3.216	3.236	37.598	199	G
6	3.347	3.465	37.861	200	G
6	3.232	3.563	38.012	201	G
6	3.167	3.759	38.218	202	G
6	3.101	3.873	38.350	203	G
6	3.101	4.053	38.530	204	G
6	3.167	4.232	38.721	205	G
6	3.281	4.396	38.920	206	G
6	3.379	4.494	39.059	207	G
6	3.461	4.543	39.154	208	G
6	3.755	4.624	39.459	209	G
6	4.016	4.543	39.733	210	G
6	4.294	4.396	40.047	211	G
6	4.359	4.396	40.113	212	G
6	4.392	4.396	40.145	213	G
6	4.457	4.330	40.238	214	G
6	4.588	4.249	40.392	215	G
6	4.719	4.347	40.555	216	G
6	4.833	4.347	40.670	217	G
6	4.947	4.347	40.784	218	G
6	5.176	4.494	41.056	219	G
6	5.241	4.559	41.148	220	G
6	5.290	4.624	41.230	221	G
6	5.307	4.624	41.246	222	G
6	5.405	4.624	41.344	223	G
6	5.339	4.820	41.551	224	G
6	5.225	4.951	41.724	225	G
6	5.094	5.033	41.879	226	G
6	4.947	5.196	42.098	227	G
6	4.784	5.294	42.289	228	G
6	4.539	5.441	42.575	229	G
6	4.359	5.588	42.807	230	G
6	4.163	5.719	43.042	231	G
6	3.984	5.833	43.255	232	G
6	3.706	6.062	43.615	233	G
6	3.477	6.176	43.871	234	G
6	3.167	6.307	44.208	235	G
6	2.971	6.421	44.434	236	G
6	2.840	6.487	44.581	237	G
6	2.709	6.536	44.720	238	G
6	2.513	6.601	44.927	239	G
6	2.334	6.666	45.118	240	G
6	2.121	6.683	45.331	241	G
6	2.040	6.715	45.419	242	G
6	1.876	6.764	45.589	243	G
6	1.615	6.846	45.863	244	G
6	1.386	6.895	46.097	245	G
6	1.158	6.944	46.331	246	G
6	0.831	6.944	46.658	247	G
6	0.733	6.944	46.756	248	G
6	0.684	6.944	46.805	249	G
6	0.553	6.879	46.951	250	G
6	0.292	6.715	47.259	251	G
6	0.210	6.650	47.364	252	G
6	0.014	6.536	47.591	253	G
6	-0.100	6.438	47.741	254	G
6	-0.264	6.291	47.961	255	G
6	-0.492	6.095	48.262	256	G
6	-0.558	6.013	48.367	257	G
6	-0.737	5.653	48.769	258	G
6	-0.803	5.572	48.873	259	G
6	-1.015	5.392	49.151	260	G
6	-1.129	5.261	49.325	261	G
6	-1.244	5.114	49.511	262	G
6	-1.325	5.033	49.627	263	G
6	-1.423	4.902	49.790	264	G
6	-1.619	4.624	50.130	265	G
6	-1.685	4.575	50.212	266	G
6	-1.815	4.330	50.489	267	G
6	-1.897	3.971	50.858	268	G
6	-1.930	3.840	50.993	269	G
6	-1.979	3.612	51.226	270	G
6	-1.995	3.399	51.439	271	G
6	-2.011	3.203	51.636	272	G
6	-2.044	3.073	51.771	273	G
6	-2.093	2.860	51.989	274	G
6	-2.142	2.762	52.098	275	G
6	-2.207	2.599	52.274	276	G
6	-2.224	2.468	52.406	277	G
6	-2.224	2.174	52.700	278	G
6	-2.224	2.043	52.831	279	G
6	-2.256	1.749	53.127	280	G
6	-2.224	1.570	53.309	281	G
6	-2.224	1.259	53.620	282	G
6	-2.224	1.243	53.636	283	G
6	-2.240	1.145	53.735	284	G
6	-2.273	0.949	53.934	285	G
6	-2.322	0.655	54.232	286	G
6	-2.273	0.459	54.434	287	G
6	-2.240	0.296	54.601	288	G
6	-2.224	0.083	54.814	289	G
6	-2.207	-0.145	55.043	290	G
6	-2.175	-0.325	55.226	291	G
6	-2.142	-0.390	55.299	292	G
6	-2.142	-0.472	55.380	293	G
6	-2.109	-0.734	55.644	294	G
6	-2.093	-0.930	55.840	295	G
6	-2.044	-1.142	56.058	296	G
6	-1.979	-1.420	56.344	297	G
6	-1.946	-1.697	56.623	298	G
6	-1.881	-1.828	56.769	299	G
7	-0.262	-0.332	0.000	0	G
7	-0.320	-0.346	0.060	1	G
7	-0.436	-0.332	0.177	2	G
7	-0.567	-0.332	0.307	3	G
7	-0.668	-0.361	0.413	4	G
7	-0.740	-0.477	0.549	5	G
7	-0.755	-0.535	0.609	6	G
7	-0.842	-0.752	0.843	7	G
7	-0.827	-0.839	0.931	8	G
7	-0.740	-0.970	1.088	9	G
7	-0.639	-1.085	1.242	10	G
7	-0.538	-1.172	1.376	11	R
7	-0.436	-1.230	1.493	12	R
7	-0.030	-1.375	1.924	13	R
7	0.071	-1.346	2.029	14	R
7	-0.204	-1.158	2.363	15	R
7	-0.161	-1.303	2.514	16	R
7	-0.132	-1.390	2.606	17	R
7	-0.059	-1.593	2.822	18	R
7	-0.190	-1.564	2.955	19	R
7	-0.320	-1.433	3.140	20	R
7	-0.509	-1.462	3.330	21	R
7	-0.639	-1.506	3.468	22	R
7	-0.595	-1.593	3.565	23	R
7	-0.436	-1.593	3.724	24	R
7	-0.320	-1.709	3.888	25	R
7	-0.248	-1.810	4.013	26	R
7	-0.190	-1.767	4.086	27	R
7	-0.349	-1.694	4.261	28	R
7	-0.610	-1.549	4.559	29	R
7	-0.711	-1.462	4.693	30	R
7	-0.567	-1.332	4.888	31	R
7	-0.610	-1.201	5.025	32	R
7	-0.639	-1.028	5.202	33	R
7	-0.682	-0.941	5.299	34	R
7	-0.610	-0.883	5.392	35	R
7	-0.436	-0.752	5.609	36	R
7	-0.277	-0.680	5.784	37	R
7	-0.219	-0.651	5.849	38	R
7	-0.161	-0.564	5.954	39	R
7	-0.117	-0.462	6.064	40	R
7	-0.074	-0.390	6.149	41	R
7	0.013	-0.303	6.272	42	R
7	0.057	-0.593	6.565	43	R
7	0.173	-0.796	6.799	44	R
7	0.202	-0.868	6.877	45	R
7	0.071	-0.883	7.008	46	R
7	0.100	-1.013	7.141	47	R
7	0.115	-1.085	7.215	48	R
7	0.115	-1.274	7.404	49	R
7	0.042	-1.477	7.619	50	R
7	-0.030	-1.680	7.835	51	R
7	-0.059	-1.709	7.876	52	R
7	-0.146	-1.709	7.963	53	R
7	-0.204	-1.549	8.132	54	R
7	-0.262	-1.462	8.237	55	R
7	-0.364	-1.288	8.438	56	R
7	-0.480	-1.100	8.660	57	R
7	-0.639	-0.984	8.857	58	R
7	-0.856	-0.825	9.126	59	R
7	-0.900	-0.723	9.237	60	R
7	-0.827	-0.636	9.350	61	R
7	-0.885	-0.549	9.454	62	R
7	-1.074	-0.404	9.692	63	R
7	-1.248	-0.433	9.869	64	R
7	-1.451	-0.419	10.072	65	R
7	-1.523	-0.361	10.165	66	R
7	-1.741	-0.259	10.405	67	R
7	-1.871	-0.201	10.547	68	R
7	-2.117	-0.085	10.820	69	R
7	-2.262	0.031	11.005	70	R
7	-2.378	0.103	11.142	71	R
7	-2.436	0.103	11.200	72	R
7	-2.552	0.016	11.345	73	R
7	-2.683	-0.013	11.479	74	R
7	-2.871	-0.027	11.668	75	R
7	-3.089	-0.013	11.886	76	G
7	-3.248	0.002	12.046	77	G
7	-3.408	0.002	12.205	78	G
7	-3.755	-0.013	12.553	79	G
7	-3.987	-0.013	12.785	80	G
7	-4.219	-0.027	13.018	81	G
7	-4.306	-0.027	13.105	82	G
7	-4.509	0.074	13.332	83	G
7	-4.596	0.103	13.423	84	G
7	-4.756	0.132	13.585	85	G
7	-4.857	0.118	13.688	86	G
7	-4.901	0.132	13.734	87	G
7	-5.016	0.161	13.853	88	G
7	-5.118	0.219	13.970	89	G
7	-5.248	0.263	14.108	90	G
7	-4.886	0.103	14.503	91	G
7	-4.785	0.118	14.606	92	G
7	-4.654	0.031	14.763	93	G
7	-4.509	-0.143	14.989	94	G
7	-4.422	-0.433	15.292	95	G
7	-4.335	-0.622	15.499	96	G
7	-4.292	-0.738	15.623	97	G
7	-4.176	-0.883	15.809	98	G
7	-4.002	-1.057	16.055	99	G
7	-3.900	-1.230	16.256	100	G
7	-3.799	-1.433	16.483	101	G
7	-3.741	-1.564	16.626	102	G
7	-3.610	-1.709	16.821	103	G
7	-3.364	-1.854	17.107	104	G
7	-3.190	-1.955	17.308	105	G
7	-3.016	-1.999	17.487	106	G
7	-2.828	-2.071	17.689	107	G
7	-2.610	-2.086	17.907	108	G
7	-2.190	-2.086	18.328	109	G
7	-2.103	-2.086	18.414	110	G
7	-1.886	-2.115	18.634	111	G
7	-1.639	-2.173	18.887	112	G
7	-1.335	-2.057	19.213	113	G
7	-1.175	-1.984	19.388	114	G
7	-0.943	-1.883	19.641	115	G
7	-0.798	-1.839	19.792	116	G
7	-0.610	-1.810	19.983	117	G
7	-0.451	-1.796	20.143	118	G
7	-0.262	-1.694	20.357	119	G
7	0.013	-1.622	20.642	120	G
7	0.216	-1.636	20.845	121	G
7	0.564	-1.665	21.194	122	G
7	0.753	-1.680	21.383	123	G
7	0.825	-1.680	21.456	124	G
7	1.057	-1.651	21.690	125	G
7	1.274	-1.622	21.909	126	G
7	1.448	-1.564	22.092	127	G
7	1.680	-1.477	22.340	128	G
7	1.898	-1.361	22.586	129	G
7	1.999	-1.245	22.740	130	G
7	2.130	-1.085	22.947	131	G
7	2.332	-0.912	23.214	132	G
7	2.593	-0.709	23.544	133	G
7	2.724	-0.622	23.701	134	G
7	2.854	-0.506	23.876	135	G
7	2.985	-0.361	24.071	136	G
7	3.130	-0.172	24.308	137	G
7	3.231	0.045	24.548	138	G
7	3.318	0.176	24.705	139	G
7	3.391	0.132	24.790	140	G
7	3.550	0.132	24.949	141	G
7	3.710	0.132	25.109	142	G
7	3.289	0.016	25.545	143	G
7	3.086	0.161	25.794	144	G
7	3.028	0.234	25.887	145	G
7	2.985	-0.027	26.151	146	G
7	2.796	-0.114	26.359	147	G
7	2.709	-0.158	26.456	148	G
7	2.448	-0.230	26.727	149	G
7	2.260	-0.259	26.918	150	G
7	2.231	-0.259	26.946	151	G
7	1.970	-0.317	27.214	152	G
7	1.738	-0.317	27.446	153	G
7	1.492	-0.303	27.693	154	G
7	1.347	-0.288	27.838	155	G
7	1.115	-0.274	28.071	156	G
7	0.796	-0.201	28.398	157	G
7	0.637	-0.143	28.567	158	G
7	0.303	-0.071	28.908	159	G
7	0.042	-0.042	29.171	160	G
7	-0.001	-0.013	29.223	161	G
7	-0.132	-0.013	29.354	162	G
7	-0.407	0.016	29.631	163	G
7	-0.567	0.031	29.791	164	G
7	-0.769	0.031	29.994	165	G
7	-1.103	0.089	30.332	166	G
7	-1.494	0.176	30.733	167	G
7	-1.552	0.205	30.798	168	G
7	-1.755	0.205	31.001	169	G
7	-2.059	0.205	31.305	170	G
7	-2.291	0.219	31.537	171	G
7	-2.422	0.219	31.668	172	G
7	-2.668	0.248	31.916	173	G
7	-2.842	0.248	32.090	174	G
7	-3.045	0.219	32.295	175	G
7	-3.190	0.176	32.446	176	G
7	-3.466	0.161	32.722	177	G
7	-3.625	0.103	32.892	178	G
7	-3.828	0.060	33.099	179	G
7	-4.031	-0.013	33.315	180	G
7	-4.321	-0.085	33.614	181	R
7	-4.437	-0.085	33.730	182	R
7	-4.669	-0.085	33.961	183	R
7	-4.886	-0.085	34.179	184	R
7	-4.944	-0.085	34.237	185	R
7	-4.770	-0.129	34.416	186	R
7	-4.727	-0.158	34.468	187	R
7	-4.785	-0.259	34.585	188	R
7	-4.915	-0.346	34.742	189	R
7	-4.958	-0.390	34.804	190	R
7	-5.074	-0.491	34.958	191	G
7	-5.263	-0.578	35.165	192	G
7	-5.538	-0.738	35.483	193	G
7	-5.698	-0.839	35.672	194	G
7	-5.872	-0.810	35.849	195	G
7	-6.133	-0.752	36.116	196	G
7	-5.770	-0.810	36.483	197	G
7	-5.698	-0.796	36.557	198	G
[truncated: 1,601 more rows]
