# Supplementary material for: Behavioral and pharmacological characterization of planarian nociception
Source: Front Mol Neurosci. 2024 May 1;17:1368009. doi: 10.3389/fnmol.2024.1368009 (PMC11094297; doi:10.3389/fnmol.2024.1368009)
Supplement: Supplementary file 1 [file Data_Sheet_1.ZIP › Article planarian nociception - code and data/arena/PREMOR1 + AITC50 (new).csv]

n	x	y	L	t	behavior
1	0.323	-0.546	0.000	0	R
1	0.281	-0.589	0.060	1	R
1	0.387	-0.673	0.195	2	R
1	0.471	-0.673	0.280	3	R
1	0.471	-0.694	0.301	4	R
1	0.450	-0.568	0.430	5	R
1	0.492	-0.377	0.624	6	R
1	0.556	-0.420	0.701	7	R
1	0.577	-0.462	0.748	8	R
1	0.619	-0.441	0.795	9	R
1	0.535	-0.504	0.901	10	R
1	0.471	-0.568	0.991	11	R
1	0.450	-0.610	1.038	12	R
1	0.450	-0.694	1.123	13	R
1	0.450	-0.694	1.123	14	R
1	0.450	-0.462	1.355	15	R
1	0.598	-0.441	1.505	16	R
1	0.662	-0.546	1.628	17	R
1	0.662	-0.589	1.670	18	R
1	0.598	-0.652	1.760	19	R
1	0.535	-0.652	1.823	20	R
1	0.535	-0.673	1.844	21	R
1	0.619	-0.652	1.932	22	R
1	0.640	-0.652	1.953	23	R
1	0.577	-0.546	2.076	24	R
1	0.408	-0.546	2.245	25	R
1	0.366	-0.483	2.321	26	R
1	0.366	-0.462	2.343	27	R
1	0.302	-0.377	2.448	28	R
1	0.387	-0.462	2.568	29	R
1	0.492	-0.546	2.703	30	R
1	0.746	-0.589	2.960	31	R
1	0.831	-0.546	3.055	32	R
1	0.873	-0.568	3.102	33	R
1	0.429	-0.525	3.548	34	R
1	0.429	-0.589	3.612	35	R
1	0.662	-0.885	3.988	36	R
1	0.683	-0.885	4.009	37	R
1	0.810	-0.885	4.136	38	R
1	0.852	-0.885	4.179	39	R
1	0.831	-0.821	4.245	40	R
1	0.852	-0.758	4.312	41	R
1	0.852	-0.694	4.376	42	R
1	0.831	-0.652	4.423	43	R
1	0.810	-0.694	4.470	44	R
1	0.767	-0.716	4.517	45	R
1	0.598	-0.673	4.692	46	R
1	0.471	-0.631	4.826	47	R
1	0.387	-0.610	4.913	48	R
1	0.302	-0.568	5.007	49	R
1	0.239	-0.504	5.097	50	R
1	0.218	-0.462	5.144	51	R
1	0.577	-0.885	5.699	52	R
1	0.619	-0.948	5.776	53	R
1	0.619	-0.991	5.818	54	R
1	0.577	-1.181	6.013	55	R
1	0.514	-1.265	6.118	56	R
1	0.429	-1.012	6.386	57	R
1	0.366	-0.864	6.547	58	R
1	0.366	-0.758	6.653	59	R
1	0.260	-0.631	6.818	60	R
1	0.344	-0.694	6.923	61	R
1	0.492	-0.991	7.254	62	R
1	0.514	-1.096	7.362	63	R
1	0.683	-1.160	7.543	64	R
1	0.852	-1.117	7.717	65	R
1	0.894	-1.117	7.760	66	R
1	0.725	-1.117	7.929	67	R
1	0.619	-0.906	8.165	68	R
1	0.514	-0.737	8.365	69	R
1	0.492	-0.631	8.472	70	R
1	0.450	-0.504	8.606	71	R
1	0.450	-0.377	8.733	72	R
1	0.408	-0.314	8.809	73	R
1	0.344	-0.124	9.010	74	R
1	0.344	-0.018	9.115	75	R
1	0.281	0.151	9.296	76	R
1	0.344	-0.335	9.787	77	R
1	0.281	-0.462	9.928	78	G
1	0.429	-0.652	10.169	79	G
1	0.514	-0.758	10.305	80	G
1	0.556	-0.821	10.381	81	G
1	0.662	-0.948	10.546	82	G
1	0.746	-1.054	10.682	83	G
1	0.831	-1.202	10.852	84	G
1	0.915	-1.308	10.987	85	G
1	0.958	-1.392	11.082	86	G
1	1.021	-1.498	11.205	87	G
1	1.084	-1.413	11.311	88	G
1	1.063	-1.329	11.398	89	G
1	1.084	-1.350	11.428	90	G
1	1.000	-1.435	11.548	91	G
1	0.810	-1.561	11.776	92	G
1	0.767	-1.646	11.871	93	G
1	0.662	-1.836	12.089	94	G
1	0.725	-1.519	12.412	95	G
1	0.725	-1.329	12.602	96	G
1	0.683	-1.181	12.756	97	G
1	0.514	-1.117	12.937	98	G
1	0.366	-0.864	13.231	99	G
1	0.323	-0.673	13.426	100	G
1	0.281	-0.568	13.539	101	G
1	0.260	-0.377	13.731	102	G
1	0.260	-0.229	13.879	103	G
1	0.281	-0.081	14.028	104	G
1	0.323	0.046	14.162	105	G
1	0.387	0.236	14.363	106	G
1	0.387	0.363	14.490	107	G
1	0.387	0.511	14.638	108	G
1	0.408	0.701	14.829	109	G
1	0.619	0.870	15.100	110	G
1	0.746	0.976	15.265	111	G
1	0.810	1.018	15.341	112	G
1	0.958	1.103	15.512	113	G
1	1.063	1.145	15.625	114	G
1	1.254	1.208	15.826	115	G
1	1.486	1.293	16.074	116	G
1	1.655	1.314	16.244	117	G
1	1.824	1.335	16.414	118	G
1	1.951	1.335	16.541	119	G
1	2.078	1.356	16.670	120	G
1	2.184	1.378	16.778	121	G
1	2.290	1.399	16.886	122	G
1	2.416	1.420	17.014	123	G
1	2.480	1.441	17.081	124	G
1	2.712	1.483	17.317	125	G
1	2.839	1.526	17.451	126	G
1	3.008	1.568	17.625	127	G
1	3.135	1.610	17.759	128	G
1	3.220	1.652	17.854	129	G
1	3.283	1.779	17.996	130	G
1	3.410	1.906	18.175	131	G
1	3.495	2.012	18.310	132	G
1	3.643	2.181	18.535	133	G
1	3.706	2.287	18.658	134	G
1	3.812	2.371	18.794	135	G
1	3.960	2.498	18.989	136	G
1	4.023	2.562	19.078	137	G
1	4.108	2.625	19.184	138	G
1	4.256	2.646	19.334	139	G
1	4.425	2.646	19.503	140	G
1	4.552	2.646	19.630	141	G
1	4.742	2.646	19.820	142	G
1	4.996	2.583	20.081	143	G
1	5.059	2.583	20.145	144	G
1	5.271	2.604	20.357	145	G
1	5.419	2.667	20.518	146	G
1	5.609	2.646	20.710	147	G
1	5.736	2.646	20.837	148	S
1	5.863	2.604	20.970	149	S
1	6.053	2.519	21.179	150	S
1	6.159	2.498	21.287	151	S
1	6.265	2.456	21.400	152	S
1	6.434	2.350	21.600	153	S
1	6.518	2.287	21.706	154	S
1	6.582	2.223	21.795	155	S
1	6.666	2.139	21.915	156	S
1	6.751	1.948	22.123	157	S
1	6.793	1.843	22.237	158	S
1	6.857	1.631	22.458	159	S
1	6.899	1.483	22.612	160	S
1	6.962	1.335	22.773	161	S
1	6.962	1.187	22.921	162	S
1	6.962	1.018	23.090	163	S
1	6.962	0.891	23.217	164	S
1	6.962	0.786	23.322	165	S
1	7.026	0.638	23.483	166	S
1	7.068	0.490	23.637	167	S
1	7.089	0.405	23.725	168	S
1	7.089	0.215	23.915	169	S
1	7.047	0.046	24.089	170	S
1	6.983	-0.039	24.195	171	S
1	6.835	-0.187	24.404	172	S
1	6.751	-0.293	24.540	173	S
1	6.624	-0.398	24.705	174	S
1	6.561	-0.504	24.828	175	S
1	6.476	-0.673	25.017	176	S
1	6.413	-0.885	25.238	177	S
1	6.349	-1.075	25.438	178	S
1	6.328	-1.244	25.609	179	S
1	6.328	-1.392	25.757	180	S
1	6.328	-1.604	25.968	181	S
1	6.328	-1.752	26.116	182	S
1	6.349	-1.815	26.183	183	S
1	6.413	-1.942	26.325	184	S
1	6.497	-2.132	26.533	185	S
1	6.539	-2.301	26.708	186	S
1	6.539	-2.555	26.961	187	S
1	6.539	-2.745	27.152	188	S
1	6.518	-2.915	27.322	189	S
1	6.455	-3.084	27.503	190	S
1	6.370	-3.232	27.673	191	S
1	6.265	-3.316	27.809	192	S
1	6.011	-3.380	28.070	193	S
1	5.884	-3.401	28.199	194	S
1	5.757	-3.422	28.327	195	S
1	5.525	-3.401	28.561	196	S
1	5.292	-3.464	28.802	197	S
1	5.102	-3.549	29.010	198	S
1	4.975	-3.633	29.163	199	S
1	4.806	-3.739	29.362	200	S
1	4.721	-3.803	29.468	201	S
1	4.658	-3.824	29.535	202	S
1	4.467	-3.887	29.735	203	S
1	4.340	-3.866	29.864	204	S
1	4.235	-3.781	29.999	205	S
1	4.066	-3.612	30.238	206	S
1	3.875	-3.443	30.493	207	S
1	3.812	-3.337	30.616	208	S
1	3.770	-3.253	30.711	209	S
1	3.770	-3.147	30.817	210	S
1	3.748	-2.957	31.008	211	S
1	3.685	-2.809	31.169	212	S
1	3.622	-2.682	31.311	213	S
1	3.537	-2.534	31.481	214	S
1	3.537	-2.344	31.672	215	S
1	3.579	-2.238	31.786	216	S
1	3.579	-2.005	32.018	217	S
1	3.579	-1.794	32.230	218	S
1	3.600	-1.561	32.463	219	S
1	3.664	-1.350	32.684	220	S
1	3.706	-1.202	32.838	221	S
1	3.706	-1.117	32.922	222	S
1	3.600	-0.969	33.104	223	S
1	3.516	-0.885	33.224	224	S
1	3.389	-0.694	33.453	225	S
1	3.347	-0.589	33.566	226	S
1	3.389	-0.398	33.761	227	S
1	3.495	-0.250	33.943	228	S
1	3.579	-0.124	34.096	229	S
1	3.600	0.003	34.224	230	S
1	3.664	0.236	34.465	231	S
1	3.685	0.384	34.615	232	S
1	3.600	0.616	34.862	233	S
1	3.558	0.722	34.976	234	S
1	3.516	0.997	35.254	235	S
1	3.537	1.103	35.362	236	S
1	3.622	1.251	35.533	237	S
1	3.748	1.441	35.761	238	S
1	3.812	1.589	35.922	239	S
1	3.875	1.737	36.083	240	S
1	4.002	1.948	36.330	241	S
1	4.108	2.096	36.512	242	S
1	4.171	2.223	36.654	243	S
1	4.298	2.414	36.882	244	S
1	4.362	2.498	36.988	245	S
1	4.488	2.667	37.199	246	S
1	4.594	2.836	37.399	247	S
1	4.721	3.006	37.610	248	S
1	4.763	3.196	37.805	249	S
1	4.827	3.428	38.046	250	S
1	4.911	3.598	38.235	251	S
1	4.975	3.788	38.436	252	S
1	5.017	3.936	38.590	253	S
1	5.038	4.105	38.760	254	S
1	5.123	4.316	38.988	255	S
1	5.123	4.359	39.030	256	S
1	5.165	4.464	39.144	257	S
1	5.186	4.549	39.231	258	S
1	5.186	4.612	39.295	259	S
1	5.080	4.739	39.460	260	S
1	5.017	4.908	39.641	261	S
1	4.827	5.099	39.910	262	S
1	4.721	5.183	40.045	263	S
1	4.446	5.416	40.405	264	S
1	4.319	5.501	40.558	265	S
1	4.171	5.649	40.767	266	S
1	4.066	5.712	40.890	267	S
1	3.960	5.775	41.014	268	S
1	3.791	5.860	41.203	269	S
1	3.685	5.923	41.326	270	S
1	3.748	5.987	41.416	271	S
1	3.918	5.881	41.615	272	S
1	4.002	5.839	41.710	273	S
1	4.066	5.797	41.786	274	S
1	4.066	5.797	41.786	275	S
1	4.023	5.797	41.828	276	S
1	4.023	5.797	41.828	277	S
1	3.939	5.902	41.964	278	S
1	3.918	5.902	41.985	279	S
1	3.960	5.881	42.032	280	S
1	4.023	5.860	42.099	281	S
1	3.706	6.029	42.458	282	S
1	3.664	6.050	42.506	283	S
1	3.537	6.093	42.639	284	S
1	3.495	6.135	42.699	285	S
1	3.410	6.177	42.794	286	S
1	3.410	6.177	42.794	287	S
1	3.304	6.304	42.959	288	S
1	3.241	6.325	43.026	289	S
1	3.326	6.135	43.234	290	S
1	3.304	6.198	43.301	291	S
1	3.262	6.241	43.361	292	S
1	3.220	6.262	43.408	293	S
1	3.389	6.135	43.619	294	S
1	3.474	6.071	43.725	295	S
1	3.537	6.029	43.801	296	S
1	3.516	6.029	43.822	297	S
1	3.558	5.987	43.882	298	S
1	3.558	5.923	43.946	299	S
2	0.323	-0.546	0.000	0	R
2	0.281	-0.589	0.060	1	R
2	0.387	-0.673	0.195	2	R
2	0.471	-0.673	0.280	3	R
2	0.471	-0.694	0.301	4	R
2	0.450	-0.568	0.430	5	R
2	0.492	-0.377	0.624	6	R
2	0.556	-0.420	0.701	7	R
2	0.577	-0.462	0.748	8	R
2	0.619	-0.441	0.795	9	R
2	0.535	-0.504	0.901	10	R
2	0.471	-0.568	0.991	11	R
2	0.450	-0.610	1.038	12	R
2	0.450	-0.694	1.123	13	R
2	0.450	-0.694	1.123	14	R
2	0.450	-0.462	1.355	15	R
2	0.598	-0.441	1.505	16	R
2	0.662	-0.546	1.628	17	R
2	0.662	-0.589	1.670	18	R
2	0.598	-0.652	1.760	19	R
2	0.535	-0.652	1.823	20	R
2	0.535	-0.673	1.844	21	R
2	0.619	-0.652	1.932	22	R
2	0.640	-0.652	1.953	23	R
2	0.577	-0.546	2.076	24	R
2	0.408	-0.546	2.245	25	R
2	0.366	-0.483	2.321	26	R
2	0.366	-0.462	2.343	27	R
2	0.302	-0.377	2.448	28	R
2	0.387	-0.462	2.568	29	R
2	0.492	-0.546	2.703	30	R
2	0.746	-0.589	2.960	31	R
2	0.831	-0.546	3.055	32	R
2	0.873	-0.568	3.102	33	R
2	0.429	-0.525	3.548	34	R
2	0.429	-0.589	3.612	35	R
2	0.662	-0.885	3.988	36	R
2	0.683	-0.885	4.009	37	R
2	0.810	-0.885	4.136	38	R
2	0.852	-0.885	4.179	39	R
2	0.831	-0.821	4.245	40	R
2	0.852	-0.758	4.312	41	R
2	0.852	-0.694	4.376	42	R
2	0.831	-0.652	4.423	43	R
2	0.810	-0.694	4.470	44	R
2	0.767	-0.716	4.517	45	R
2	0.598	-0.673	4.692	46	R
2	0.471	-0.631	4.826	47	R
2	0.387	-0.610	4.913	48	R
2	0.302	-0.568	5.007	49	R
2	0.239	-0.504	5.097	50	R
2	0.218	-0.462	5.144	51	R
2	0.577	-0.885	5.699	52	R
2	0.619	-0.948	5.776	53	R
2	0.619	-0.991	5.818	54	R
2	0.577	-1.181	6.013	55	R
2	0.514	-1.265	6.118	56	R
2	0.429	-1.012	6.386	57	R
2	0.366	-0.864	6.547	58	R
2	0.366	-0.758	6.653	59	R
2	0.260	-0.631	6.818	60	R
2	0.344	-0.694	6.923	61	R
2	0.492	-0.991	7.254	62	R
2	0.514	-1.096	7.362	63	R
2	0.683	-1.160	7.543	64	R
2	0.852	-1.117	7.717	65	R
2	0.894	-1.117	7.760	66	R
2	0.725	-1.117	7.929	67	R
2	0.619	-0.906	8.165	68	R
2	0.514	-0.737	8.365	69	R
2	0.492	-0.631	8.472	70	R
2	0.450	-0.504	8.606	71	R
2	0.450	-0.377	8.733	72	R
2	0.408	-0.314	8.809	73	R
2	0.344	-0.124	9.010	74	R
2	0.344	-0.018	9.115	75	R
2	0.281	0.151	9.296	76	R
2	0.344	-0.335	9.787	77	R
2	0.281	-0.462	9.928	78	R
2	0.429	-0.652	10.169	79	R
2	0.514	-0.758	10.305	80	R
2	0.556	-0.821	10.381	81	R
2	0.662	-0.948	10.546	82	R
2	0.746	-1.054	10.682	83	R
2	0.831	-1.202	10.852	84	R
2	0.915	-1.308	10.987	85	R
2	0.958	-1.392	11.082	86	R
2	1.021	-1.498	11.205	87	R
2	1.084	-1.413	11.311	88	R
2	1.063	-1.329	11.398	89	R
2	1.084	-1.350	11.428	90	G
2	1.000	-1.435	11.548	91	G
2	0.810	-1.561	11.776	92	G
2	0.767	-1.646	11.871	93	G
2	0.662	-1.836	12.089	94	G
2	0.725	-1.519	12.412	95	G
2	0.725	-1.329	12.602	96	G
2	0.683	-1.181	12.756	97	G
2	0.514	-1.117	12.937	98	G
2	0.366	-0.864	13.231	99	G
2	0.323	-0.673	13.426	100	G
2	0.281	-0.568	13.539	101	G
2	0.260	-0.377	13.731	102	G
2	0.260	-0.229	13.879	103	G
2	0.281	-0.081	14.028	104	G
2	0.323	0.046	14.162	105	G
2	0.387	0.236	14.363	106	G
2	0.387	0.363	14.490	107	G
2	0.387	0.511	14.638	108	G
2	0.408	0.701	14.829	109	G
2	0.619	0.870	15.100	110	G
2	0.746	0.976	15.265	111	G
2	0.810	1.018	15.341	112	G
2	0.958	1.103	15.512	113	G
2	1.063	1.145	15.625	114	G
2	1.254	1.208	15.826	115	G
2	1.486	1.293	16.074	116	G
2	1.655	1.314	16.244	117	G
2	1.824	1.335	16.414	118	G
2	1.951	1.335	16.541	119	G
2	2.078	1.356	16.670	120	G
2	2.184	1.378	16.778	121	G
2	2.290	1.399	16.886	122	G
2	2.416	1.420	17.014	123	G
2	2.480	1.441	17.081	124	G
2	2.712	1.483	17.317	125	G
2	2.839	1.526	17.451	126	G
2	3.008	1.568	17.625	127	G
2	3.135	1.610	17.759	128	G
2	3.220	1.652	17.854	129	G
2	3.283	1.779	17.996	130	G
2	3.410	1.906	18.175	131	G
2	3.495	2.012	18.310	132	G
2	3.643	2.181	18.535	133	G
2	3.706	2.287	18.658	134	G
2	3.812	2.371	18.794	135	G
2	3.960	2.498	18.989	136	G
2	4.023	2.562	19.078	137	G
2	4.108	2.625	19.184	138	G
2	4.256	2.646	19.334	139	G
2	4.425	2.646	19.503	140	G
2	4.552	2.646	19.630	141	G
2	4.742	2.646	19.820	142	G
2	4.996	2.583	20.081	143	G
2	5.059	2.583	20.145	144	G
2	5.271	2.604	20.357	145	G
2	5.419	2.667	20.518	146	G
2	5.609	2.646	20.710	147	G
2	5.736	2.646	20.837	148	G
2	5.863	2.604	20.970	149	G
2	6.053	2.519	21.179	150	G
2	6.159	2.498	21.287	151	G
2	6.265	2.456	21.400	152	G
2	6.434	2.350	21.600	153	G
2	6.518	2.287	21.706	154	G
2	6.582	2.223	21.795	155	G
2	6.666	2.139	21.915	156	G
2	6.751	1.948	22.123	157	G
2	6.793	1.843	22.237	158	G
2	6.857	1.631	22.458	159	G
2	6.899	1.483	22.612	160	G
2	6.962	1.335	22.773	161	S
2	6.962	1.187	22.921	162	S
2	6.962	1.018	23.090	163	S
2	6.962	0.891	23.217	164	S
2	6.962	0.786	23.322	165	S
2	7.026	0.638	23.483	166	S
2	7.068	0.490	23.637	167	S
2	7.089	0.405	23.725	168	S
2	7.089	0.215	23.915	169	S
2	7.047	0.046	24.089	170	S
2	6.983	-0.039	24.195	171	S
2	6.835	-0.187	24.404	172	S
2	6.751	-0.293	24.540	173	S
2	6.624	-0.398	24.705	174	S
2	6.561	-0.504	24.828	175	S
2	6.476	-0.673	25.017	176	S
2	6.413	-0.885	25.238	177	S
2	6.349	-1.075	25.438	178	S
2	6.328	-1.244	25.609	179	S
2	6.328	-1.392	25.757	180	S
2	6.328	-1.604	25.968	181	S
2	6.328	-1.752	26.116	182	S
2	6.349	-1.815	26.183	183	S
2	6.413	-1.942	26.325	184	S
2	6.497	-2.132	26.533	185	S
2	6.539	-2.301	26.708	186	S
2	6.539	-2.555	26.961	187	S
2	6.539	-2.745	27.152	188	S
2	6.518	-2.915	27.322	189	S
2	6.455	-3.084	27.503	190	S
2	6.370	-3.232	27.673	191	S
2	6.265	-3.316	27.809	192	S
2	6.011	-3.380	28.070	193	S
2	5.884	-3.401	28.199	194	S
2	5.757	-3.422	28.327	195	S
2	5.525	-3.401	28.561	196	S
2	5.292	-3.464	28.802	197	S
2	5.102	-3.549	29.010	198	S
2	4.975	-3.633	29.163	199	S
2	4.806	-3.739	29.362	200	S
2	4.721	-3.803	29.468	201	S
2	4.658	-3.824	29.535	202	S
2	4.467	-3.887	29.735	203	S
2	4.340	-3.866	29.864	204	S
2	4.235	-3.781	29.999	205	S
2	4.066	-3.612	30.238	206	S
2	3.875	-3.443	30.493	207	S
2	3.812	-3.337	30.616	208	S
2	3.770	-3.253	30.711	209	S
2	3.770	-3.147	30.817	210	S
2	3.748	-2.957	31.008	211	S
2	3.685	-2.809	31.169	212	S
2	3.622	-2.682	31.311	213	S
2	3.537	-2.534	31.481	214	S
2	3.537	-2.344	31.672	215	S
2	3.579	-2.238	31.786	216	S
2	3.579	-2.005	32.018	217	S
2	3.579	-1.794	32.230	218	S
2	3.600	-1.561	32.463	219	S
2	3.664	-1.350	32.684	220	S
2	3.706	-1.202	32.838	221	S
2	3.706	-1.117	32.922	222	S
2	3.600	-0.969	33.104	223	S
2	3.516	-0.885	33.224	224	S
2	3.389	-0.694	33.453	225	S
2	3.347	-0.589	33.566	226	S
2	3.389	-0.398	33.761	227	S
2	3.495	-0.250	33.943	228	S
2	3.579	-0.124	34.096	229	S
2	3.600	0.003	34.224	230	S
2	3.664	0.236	34.465	231	S
2	3.685	0.384	34.615	232	S
2	3.600	0.616	34.862	233	S
2	3.558	0.722	34.976	234	S
2	3.516	0.997	35.254	235	S
2	3.537	1.103	35.362	236	S
2	3.622	1.251	35.533	237	S
2	3.748	1.441	35.761	238	S
2	3.812	1.589	35.922	239	S
2	3.875	1.737	36.083	240	S
2	4.002	1.948	36.330	241	S
2	4.108	2.096	36.512	242	S
2	4.171	2.223	36.654	243	S
2	4.298	2.414	36.882	244	S
2	4.362	2.498	36.988	245	S
2	4.488	2.667	37.199	246	S
2	4.594	2.836	37.399	247	S
2	4.721	3.006	37.610	248	S
2	4.763	3.196	37.805	249	S
2	4.827	3.428	38.046	250	S
2	4.911	3.598	38.235	251	S
2	4.975	3.788	38.436	252	S
2	5.017	3.936	38.590	253	S
2	5.038	4.105	38.760	254	S
2	5.123	4.316	38.988	255	S
2	5.123	4.359	39.030	256	S
2	5.165	4.464	39.144	257	S
2	5.186	4.549	39.231	258	S
2	5.186	4.612	39.295	259	S
2	5.080	4.739	39.460	260	S
2	5.017	4.908	39.641	261	S
2	4.827	5.099	39.910	262	S
2	4.721	5.183	40.045	263	S
2	4.446	5.416	40.405	264	S
2	4.319	5.501	40.558	265	S
2	4.171	5.649	40.767	266	S
2	4.066	5.712	40.890	267	S
2	3.960	5.775	41.014	268	S
2	3.791	5.860	41.203	269	S
2	3.685	5.923	41.326	270	S
2	3.748	5.987	41.416	271	S
2	3.918	5.881	41.615	272	S
2	4.002	5.839	41.710	273	S
2	4.066	5.797	41.786	274	S
2	4.066	5.797	41.786	275	S
2	4.023	5.797	41.828	276	S
2	4.023	5.797	41.828	277	S
2	3.939	5.902	41.964	278	S
2	3.918	5.902	41.985	279	S
2	3.960	5.881	42.032	280	S
2	4.023	5.860	42.099	281	S
2	3.706	6.029	42.458	282	S
2	3.664	6.050	42.506	283	S
2	3.537	6.093	42.639	284	S
2	3.495	6.135	42.699	285	S
2	3.410	6.177	42.794	286	S
2	3.410	6.177	42.794	287	S
2	3.304	6.304	42.959	288	S
2	3.241	6.325	43.026	289	S
2	3.326	6.135	43.234	290	S
2	3.304	6.198	43.301	291	S
2	3.262	6.241	43.361	292	S
2	3.220	6.262	43.408	293	S
2	3.389	6.135	43.619	294	S
2	3.474	6.071	43.725	295	S
2	3.537	6.029	43.801	296	S
2	3.516	6.029	43.822	297	S
2	3.558	5.987	43.882	298	S
2	3.558	5.923	43.946	299	S
3	-0.572	-0.358	0.000	0	R
3	-0.501	-0.382	0.075	1	R
3	-0.525	-0.477	0.174	2	R
3	-0.572	-0.525	0.241	3	R
3	-0.620	-0.501	0.295	4	R
3	-0.692	-0.477	0.370	5	R
3	-0.692	-0.429	0.418	6	R
3	-0.572	-0.405	0.539	7	R
3	-0.549	-0.358	0.593	8	R
3	-0.596	-0.238	0.721	9	R
3	-0.668	-0.167	0.822	10	R
3	-0.739	-0.167	0.894	11	R
3	-0.811	-0.286	1.033	12	R
3	-0.739	-0.095	1.237	13	R
3	-0.739	-0.095	1.237	14	R
3	-0.668	-0.286	1.440	15	R
3	-0.620	-0.358	1.526	16	R
3	-0.525	-0.525	1.719	17	R
3	-0.477	-0.549	1.772	18	R
3	-0.358	-0.572	1.893	19	R
3	-0.453	-0.596	1.992	20	R
3	-0.596	-0.596	2.135	21	R
3	-0.572	-0.501	2.233	22	R
3	-0.429	-0.358	2.436	23	R
3	-0.405	-0.358	2.459	24	R
3	-0.334	-0.453	2.579	25	R
3	-0.286	-0.501	2.646	26	R
3	-0.215	-0.715	2.872	27	R
3	-0.215	-0.859	3.015	28	R
3	-0.215	-0.715	3.159	29	R
3	-0.167	-0.692	3.212	30	R
3	-0.119	-0.668	3.265	31	R
3	-0.262	-0.668	3.408	32	R
3	-0.405	-0.596	3.568	33	R
3	-0.501	-0.525	3.688	34	R
3	-0.620	-0.310	3.933	35	R
3	-0.644	-0.167	4.078	36	R
3	-0.477	-0.238	4.260	37	R
3	-0.405	-0.334	4.379	38	R
3	-0.334	-0.405	4.480	39	R
3	-0.262	-0.477	4.581	40	R
3	-0.215	-0.549	4.667	41	R
3	-0.167	-0.620	4.753	42	R
3	-0.167	-0.715	4.849	43	R
3	-0.167	-0.811	4.944	44	R
3	-0.072	-0.668	5.116	45	R
3	-0.072	-0.549	5.235	46	R
3	-0.048	-0.525	5.269	47	R
3	-0.167	-0.334	5.494	48	R
3	-0.262	-0.262	5.613	49	R
3	-0.310	-0.215	5.681	50	R
3	-0.572	-0.143	5.953	51	R
3	-0.715	-0.143	6.096	52	R
3	-0.882	-0.143	6.263	53	R
3	-0.572	-0.095	6.576	54	R
3	-0.429	-0.072	6.721	55	R
3	-0.358	-0.024	6.807	56	R
3	-0.334	0.095	6.929	57	R
3	-0.358	-0.072	7.098	58	R
3	-0.095	-0.143	7.370	59	R
3	-0.238	-0.310	7.589	60	R
3	-0.262	-0.382	7.665	61	R
3	-0.286	-0.453	7.740	62	R
3	-0.358	-0.549	7.860	63	R
3	-0.429	-0.572	7.935	64	R
3	-0.525	-0.644	8.054	65	R
3	-0.572	-0.692	8.122	66	R
3	-0.501	-0.954	8.394	67	R
3	-0.501	-1.049	8.489	68	R
3	-0.620	-0.930	8.658	69	R
3	-0.835	-0.906	8.874	70	R
3	-0.978	-0.859	9.024	71	R
3	-0.882	-0.835	9.123	72	R
3	-0.930	-0.835	9.170	73	R
3	-1.073	-0.835	9.313	74	R
3	-1.121	-0.906	9.399	75	R
3	-1.216	-0.930	9.498	76	R
3	-1.383	-0.930	9.665	77	R
3	-1.169	-0.882	9.885	78	R
3	-1.145	-0.739	10.030	79	R
3	-1.192	-0.572	10.203	80	R
3	-0.859	-0.596	10.538	81	R
3	-0.644	-0.692	10.773	82	R
3	-0.453	-0.692	10.964	83	G
3	-0.334	-0.668	11.085	84	G
3	-0.167	-0.596	11.267	85	G
3	-0.095	-0.572	11.342	86	G
3	0.048	-0.501	11.502	87	G
3	0.191	-0.477	11.647	88	G
3	0.310	-0.477	11.767	89	G
3	0.525	-0.477	11.981	90	G
3	0.644	-0.405	12.120	91	G
3	0.095	-0.310	12.677	92	G
3	-0.191	-0.215	12.979	93	G
3	-0.310	-0.167	13.107	94	G
3	-0.382	-0.072	13.226	95	G
3	-0.453	0.024	13.346	96	G
3	-0.572	0.215	13.571	97	G
3	-0.644	0.429	13.797	98	G
3	-0.692	0.549	13.925	99	G
3	-0.692	0.692	14.068	100	G
3	-0.739	0.787	14.175	101	G
3	-0.763	0.859	14.250	102	G
3	-0.811	0.978	14.379	103	G
3	-0.477	0.310	15.125	104	G
3	-0.382	0.167	15.297	105	G
3	-0.310	0.143	15.373	106	G
3	-0.095	0.000	15.631	107	G
3	0.024	-0.048	15.759	108	G
3	0.167	-0.119	15.919	109	G
3	0.358	-0.262	16.158	110	G
3	0.477	-0.382	16.326	111	G
3	0.572	-0.477	16.461	112	G
3	0.620	-0.525	16.529	113	G
3	0.668	-0.620	16.635	114	G
3	0.715	-0.668	16.703	115	G
3	0.811	-0.715	16.809	116	G
3	0.954	-0.906	17.048	117	G
3	1.049	-1.025	17.201	118	G
3	1.145	-1.097	17.320	119	G
3	1.240	-1.192	17.455	120	G
3	1.312	-1.312	17.594	121	G
3	1.479	-1.455	17.814	122	G
3	1.550	-1.574	17.953	123	G
3	1.622	-1.646	18.054	124	G
3	1.669	-1.669	18.107	125	G
3	1.717	-1.741	18.193	126	G
3	1.789	-1.765	18.269	127	G
3	1.836	-1.836	18.355	128	G
3	1.979	-1.956	18.541	129	G
3	2.075	-2.027	18.660	130	G
3	1.765	-1.717	19.099	131	G
3	1.741	-1.693	19.132	132	G
3	1.717	-1.574	19.254	133	G
3	1.741	-1.479	19.352	134	G
3	1.836	-1.455	19.451	135	G
3	1.979	-1.622	19.670	136	G
3	2.099	-1.741	19.839	137	G
3	2.170	-1.812	19.940	138	G
3	2.242	-1.932	20.079	139	G
3	2.337	-2.075	20.251	140	G
3	2.385	-2.170	20.358	141	G
3	2.433	-2.361	20.555	142	G
3	2.456	-2.528	20.723	143	G
3	2.480	-2.719	20.916	144	G
3	2.504	-2.838	21.037	145	G
3	2.504	-2.957	21.156	146	G
3	2.504	-3.148	21.347	147	G
3	2.504	-3.315	21.514	148	G
3	2.266	-2.671	22.201	149	G
3	2.313	-2.576	22.307	150	G
3	2.289	-2.409	22.476	151	G
3	2.194	-2.266	22.648	152	G
3	2.123	-2.218	22.734	153	G
3	2.051	-2.170	22.820	154	G
3	1.932	-2.123	22.948	155	G
3	1.812	-2.289	23.154	156	G
3	1.646	-2.289	23.320	157	G
3	1.479	-2.242	23.494	158	G
3	1.288	-2.266	23.686	159	G
3	1.097	-2.289	23.879	160	G
3	0.954	-2.385	24.051	161	G
3	0.787	-2.456	24.232	162	G
3	0.668	-2.480	24.354	163	G
3	0.572	-2.576	24.489	164	G
3	0.477	-2.671	24.624	165	G
3	0.429	-2.766	24.730	166	G
3	0.358	-2.862	24.850	167	G
3	0.286	-2.957	24.969	168	G
3	0.167	-3.076	25.137	169	G
3	0.072	-3.124	25.244	170	G
3	-0.095	-3.196	25.426	171	G
3	-0.262	-3.220	25.594	172	G
3	-0.453	-3.220	25.785	173	S
3	-0.644	-3.220	25.976	174	S
3	-0.835	-3.267	26.173	175	S
3	-0.978	-3.315	26.323	176	S
3	-1.073	-3.434	26.476	177	S
3	-1.169	-3.506	26.595	178	S
3	-1.312	-3.577	26.755	179	S
3	-1.383	-3.649	26.857	180	S
3	-1.622	-3.816	27.148	181	S
3	-1.884	-3.768	27.414	182	S
3	-2.027	-3.768	27.557	183	S
3	-2.194	-3.792	27.726	184	S
3	-2.337	-3.792	27.869	185	S
3	-2.480	-3.673	28.055	186	S
3	-2.528	-3.577	28.162	187	S
3	-2.576	-3.434	28.313	188	S
3	-2.576	-3.291	28.456	189	S
3	-2.576	-3.148	28.599	190	S
3	-2.599	-2.981	28.768	191	S
3	-2.599	-2.790	28.958	192	S
3	-2.552	-2.623	29.132	193	S
3	-2.528	-2.504	29.254	194	S
3	-2.480	-2.385	29.382	195	S
3	-2.433	-2.289	29.489	196	S
3	-2.409	-2.194	29.587	197	S
3	-2.337	-2.027	29.769	198	S
3	-2.170	-1.860	30.005	199	S
3	-2.099	-1.669	30.209	200	S
3	-2.027	-1.502	30.390	201	S
3	-1.884	-1.407	30.562	202	S
3	-1.789	-1.312	30.697	203	S
3	-1.693	-1.192	30.850	204	S
3	-1.646	-1.049	31.001	205	S
3	-1.622	-0.906	31.146	206	S
3	-1.646	-0.763	31.291	207	S
3	-1.717	-0.572	31.494	208	S
3	-1.717	-0.477	31.590	209	S
3	-1.765	-0.358	31.718	210	S
3	-1.765	-0.238	31.838	211	S
3	-1.717	-0.072	32.011	212	S
3	-1.693	0.072	32.156	213	S
3	-1.669	0.191	32.278	214	S
3	-1.598	0.310	32.417	215	S
3	-1.550	0.405	32.524	216	S
3	-1.455	0.477	32.643	217	S
3	-1.264	0.549	32.847	218	S
3	-1.002	0.572	33.110	219	S
3	-0.811	0.572	33.301	220	S
3	-0.668	0.572	33.444	221	S
3	-0.549	0.572	33.563	222	S
3	-0.501	0.572	33.611	223	S
3	-0.429	0.549	33.686	224	S
3	-0.310	0.382	33.891	225	S
3	-0.262	0.262	34.020	226	S
3	-0.143	0.143	34.188	227	S
3	-0.048	0.072	34.308	228	S
3	0.072	-0.072	34.494	229	S
3	0.167	-0.167	34.629	230	S
3	0.310	-0.286	34.815	231	S
3	0.477	-0.429	35.035	232	S
3	0.668	-0.596	35.288	233	S
3	0.739	-0.668	35.390	234	S
3	0.811	-0.835	35.571	235	S
3	0.859	-1.025	35.768	236	S
3	0.906	-1.192	35.942	237	S
3	0.930	-1.312	36.063	238	S
3	0.954	-1.455	36.208	239	S
3	0.954	-1.669	36.423	240	S
3	0.954	-1.812	36.566	241	S
3	0.930	-1.979	36.735	242	S
3	1.025	-1.550	37.174	243	S
3	1.240	-1.526	37.390	244	S
3	1.336	-1.574	37.497	245	S
3	1.502	-1.598	37.666	246	S
3	1.693	-1.622	37.858	247	S
3	1.812	-1.526	38.011	248	S
3	1.932	-1.502	38.132	249	S
3	2.170	-1.502	38.371	250	S
3	2.266	-1.479	38.469	251	S
3	2.361	-1.622	38.641	252	S
3	2.409	-1.741	38.769	253	S
3	2.456	-1.789	38.837	254	S
3	2.576	-1.956	39.042	255	S
3	2.719	-2.146	39.280	256	S
3	2.719	-2.146	39.280	257	S
3	2.719	-2.170	39.304	258	S
3	2.766	-2.313	39.455	259	S
3	2.886	-2.480	39.660	260	S
3	2.981	-2.695	39.895	261	S
3	3.053	-2.838	40.055	262	S
3	3.148	-2.480	40.425	263	S
3	3.148	-2.266	40.640	264	S
3	3.172	-2.075	40.832	265	S
3	3.172	-2.027	40.880	266	S
3	2.957	-1.932	41.115	267	S
3	2.838	-1.860	41.254	268	S
3	2.766	-1.860	41.325	269	S
3	2.671	-1.884	41.424	270	S
3	2.528	-1.932	41.575	271	S
3	2.409	-1.956	41.696	272	S
3	2.385	-2.003	41.750	273	S
3	2.170	-2.003	41.964	274	S
3	1.956	-2.027	42.180	275	S
3	1.789	-1.860	42.416	276	S
3	1.693	-1.741	42.569	277	S
3	1.669	-1.717	42.603	278	S
3	1.526	-1.598	42.789	279	S
3	1.383	-1.502	42.961	280	S
3	1.192	-1.455	43.158	281	S
3	1.025	-1.455	43.324	282	S
3	0.859	-1.502	43.498	283	S
3	0.692	-1.550	43.672	284	S
3	0.549	-1.669	43.858	285	S
3	0.382	-1.741	44.040	286	S
3	0.286	-1.765	44.138	287	S
3	0.215	-1.860	44.257	288	S
3	0.095	-2.027	44.462	289	S
3	-0.024	-2.123	44.615	290	S
3	-0.167	-2.218	44.787	291	S
3	-0.238	-2.361	44.947	292	S
3	-0.429	-2.409	45.144	293	S
3	-0.620	-2.480	45.347	294	S
3	-0.739	-2.576	45.500	295	S
3	-0.954	-2.647	45.726	296	S
3	-1.145	-2.671	45.919	297	S
3	-1.359	-2.671	46.133	298	S
3	-1.550	-2.647	46.326	299	S
4	-0.904	0.517	0.000	0	R
4	-0.904	0.517	0.000	1	R
4	-0.856	0.517	0.048	2	R
4	-0.832	0.517	0.071	3	R
4	-0.808	0.470	0.125	4	R
4	-0.761	0.422	0.192	5	R
4	-0.785	0.350	0.268	6	R
4	-0.761	0.327	0.301	7	R
4	-0.761	0.327	0.301	8	R
4	-0.761	0.422	0.397	9	R
4	-0.785	0.493	0.472	10	R
4	-0.808	0.589	0.570	11	R
4	-0.832	0.612	0.604	12	R
4	-0.856	0.517	0.702	13	R
4	-0.856	0.422	0.797	14	R
4	-0.737	0.374	0.926	15	R
4	-0.642	0.374	1.021	16	R
4	-0.522	0.422	1.149	17	R
4	-0.522	0.422	1.149	18	R
4	-0.570	0.422	1.197	19	R
4	-0.665	0.350	1.316	20	R
4	-0.713	0.255	1.423	21	R
4	-0.904	0.327	1.626	22	R
4	-0.975	0.374	1.712	23	R
4	-1.023	0.470	1.819	24	R
4	-0.880	0.422	1.969	25	R
4	-0.761	0.422	2.089	26	R
4	-0.713	0.470	2.156	27	R
4	-0.689	0.565	2.254	28	R
4	-0.665	0.612	2.307	29	R
4	-0.665	0.636	2.331	30	R
4	-0.689	0.803	2.500	31	R
4	-0.761	0.898	2.619	32	R
4	-0.808	0.946	2.686	33	R
4	-0.808	0.827	2.805	34	R
4	-0.832	0.755	2.881	35	R
4	-0.904	0.708	2.967	36	R
4	-0.951	0.684	3.020	37	R
4	-1.023	0.827	3.180	38	R
4	-1.023	0.922	3.275	39	R
4	-1.023	0.970	3.323	40	R
4	-0.785	0.922	3.566	41	R
4	-0.737	0.922	3.613	42	R
4	-0.618	0.898	3.735	43	R
4	-0.522	0.994	3.870	44	R
4	-0.451	1.161	4.051	45	R
4	-0.284	1.327	4.287	46	R
4	-0.260	1.327	4.311	47	R
4	-0.451	1.280	4.507	48	R
4	-0.570	1.303	4.629	49	R
4	-0.713	1.351	4.780	50	R
4	-0.713	1.256	4.875	51	R
4	-0.713	1.161	4.970	52	R
4	-0.713	1.018	5.113	53	R
4	-0.737	0.922	5.211	54	R
4	-0.856	0.755	5.416	55	R
4	-0.880	0.565	5.608	56	R
4	-0.999	0.374	5.833	57	R
4	-1.047	0.279	5.940	58	R
4	-0.713	0.612	6.412	59	R
4	-0.546	0.517	6.604	60	R
4	-0.379	0.493	6.772	61	R
4	-0.642	0.541	7.039	62	R
4	-0.927	0.541	7.324	63	R
4	-1.047	0.493	7.453	64	R
4	-1.190	0.398	7.625	65	R
4	-0.951	0.779	8.074	66	R
4	-0.880	0.851	8.175	67	R
4	-0.808	0.946	8.294	68	R
4	-0.618	1.113	8.548	69	R
4	-0.451	1.256	8.767	70	R
4	-0.260	1.256	8.958	71	R
4	-0.165	1.280	9.056	72	R
4	-0.117	1.280	9.104	73	R
4	0.002	1.280	9.223	74	R
4	0.216	1.232	9.443	75	R
4	0.359	1.161	9.603	76	R
4	0.407	1.137	9.656	77	R
4	0.169	1.256	9.922	78	R
4	0.121	1.375	10.051	79	R
4	0.049	1.542	10.232	80	G
4	0.097	1.256	10.522	81	G
4	0.097	1.089	10.689	82	G
4	-0.094	1.041	10.885	83	G
4	-0.260	0.994	11.059	84	G
4	-0.451	0.946	11.255	85	G
4	-0.618	0.922	11.424	86	G
4	-0.785	0.898	11.592	87	G
4	-0.975	0.851	11.789	88	G
4	-1.213	0.803	12.032	89	G
4	-1.428	0.755	12.251	90	G
4	-0.999	0.827	12.686	91	G
4	-0.904	0.779	12.793	92	G
4	-0.808	0.684	12.927	93	G
4	-0.713	0.541	13.099	94	G
4	-0.618	0.350	13.312	95	G
4	-0.594	0.231	13.434	96	G
4	-0.546	0.064	13.607	97	G
4	-0.379	-0.221	13.938	98	G
4	-0.332	-0.436	14.158	99	G
4	-0.213	-0.698	14.446	100	G
4	-0.189	-1.008	14.757	101	G
4	-0.141	-1.198	14.953	102	G
4	-0.094	-1.365	15.127	103	G
4	-0.070	-1.556	15.319	104	G
4	-0.022	-1.746	15.515	105	G
4	0.002	-1.913	15.684	106	G
4	0.049	-2.199	15.973	107	G
4	0.049	-2.318	16.093	108	G
4	0.049	-2.485	16.259	109	G
4	0.097	-2.676	16.456	110	G
4	0.097	-2.962	16.742	111	G
4	0.097	-3.128	16.909	112	G
4	0.097	-3.271	17.052	113	G
4	0.097	-3.391	17.171	114	G
4	0.073	-3.581	17.363	115	G
4	0.073	-3.676	17.458	116	G
4	0.073	-3.819	17.601	117	G
4	0.073	-3.915	17.696	118	G
4	0.073	-4.153	17.935	119	G
4	0.073	-4.248	18.030	120	G
4	0.097	-4.367	18.152	121	G
4	0.192	-4.558	18.365	122	G
4	0.288	-4.677	18.517	123	G
4	0.359	-4.796	18.656	124	G
4	0.407	-4.868	18.742	125	G
4	0.502	-4.963	18.877	126	S
4	0.645	-5.058	19.049	127	S
4	0.836	-5.130	19.252	128	S
4	1.050	-5.225	19.487	129	S
4	1.265	-5.249	19.703	130	S
4	1.455	-5.297	19.899	131	S
4	1.646	-5.344	20.096	132	S
4	1.694	-5.273	20.182	133	S
4	1.813	-5.273	20.301	134	S
4	1.908	-5.344	20.420	135	S
4	2.027	-5.368	20.541	136	S
4	2.218	-5.464	20.754	137	G
4	2.456	-5.559	21.011	138	G
4	2.623	-5.654	21.203	139	G
4	2.647	-5.678	21.237	140	G
4	2.766	-5.726	21.365	141	G
4	2.909	-5.845	21.551	142	G
4	3.099	-5.988	21.790	143	G
4	3.218	-6.059	21.928	144	G
4	3.314	-6.107	22.035	145	G
4	3.433	-6.155	22.163	146	G
4	3.528	-6.178	22.262	147	G
4	3.695	-6.178	22.428	148	G
4	3.838	-6.107	22.588	149	G
4	3.933	-6.012	22.723	150	G
4	4.219	-5.869	23.043	151	G
4	4.362	-5.749	23.229	152	G
4	4.434	-5.630	23.368	153	G
4	4.577	-5.440	23.606	154	G
4	4.672	-5.297	23.778	155	G
4	4.767	-5.201	23.913	156	G
4	4.863	-5.130	24.032	157	G
4	4.863	-4.987	24.175	158	G
4	4.863	-4.892	24.270	159	G
4	4.886	-4.844	24.323	160	G
4	5.006	-4.773	24.462	161	G
4	5.101	-4.725	24.569	162	G
4	5.196	-4.653	24.688	163	G
4	5.387	-4.558	24.901	164	G
4	5.506	-4.463	25.054	165	G
4	5.601	-4.320	25.225	166	G
4	5.697	-4.224	25.360	167	G
4	5.768	-4.058	25.542	168	G
4	5.840	-3.962	25.661	169	G
4	5.935	-3.843	25.813	170	G
4	5.959	-3.724	25.935	171	G
4	6.006	-3.605	26.063	172	G
4	6.030	-3.533	26.139	173	G
4	6.149	-3.391	26.325	174	G
4	6.197	-3.319	26.411	175	G
4	6.268	-3.367	26.497	176	G
4	6.197	-3.438	26.598	177	G
4	6.197	-3.510	26.669	178	G
4	6.411	-3.343	26.941	179	G
4	6.578	-3.033	27.293	180	G
4	6.602	-2.795	27.532	181	G
4	6.697	-2.604	27.745	182	G
4	6.721	-2.414	27.937	183	G
4	6.793	-2.199	28.163	184	G
4	6.840	-1.913	28.453	185	G
4	6.912	-1.699	28.679	186	G
4	6.936	-1.508	28.871	187	G
4	6.959	-1.341	29.040	188	G
4	6.983	-1.127	29.256	189	G
4	7.031	-0.936	29.452	190	G
4	7.102	-0.722	29.678	191	G
4	7.150	-0.388	30.015	192	G
4	7.150	-0.269	30.134	193	G
4	7.150	-0.150	30.253	194	G
4	7.150	-0.007	30.396	195	G
4	7.150	0.160	30.563	196	G
4	7.150	0.303	30.706	197	G
4	7.126	0.565	30.969	198	G
4	7.126	0.684	31.088	199	G
4	7.102	0.851	31.257	200	G
4	7.079	1.089	31.496	201	G
4	7.102	1.184	31.595	202	G
4	7.007	1.351	31.787	203	G
4	6.983	1.494	31.932	204	G
4	6.959	1.589	32.030	205	G
4	6.936	1.732	32.175	206	G
4	6.936	1.780	32.222	207	G
4	6.912	1.828	32.276	208	G
4	6.888	1.852	32.309	209	G
4	6.769	2.066	32.555	210	S
4	6.769	2.161	32.650	211	S
4	6.721	2.257	32.757	212	S
4	6.673	2.447	32.953	213	S
4	6.673	2.495	33.001	214	S
4	6.626	2.566	33.087	215	S
4	6.626	2.685	33.206	216	S
4	6.626	2.781	33.301	217	S
4	6.554	2.852	33.402	218	S
4	6.483	2.924	33.503	219	S
4	6.459	3.019	33.602	220	S
4	6.411	3.114	33.708	221	S
4	6.316	3.305	33.921	222	S
4	6.125	3.615	34.285	223	S
4	5.935	3.853	34.590	224	S
4	5.840	4.044	34.803	225	S
4	5.601	4.306	35.157	226	S
4	5.411	4.520	35.444	227	S
4	5.220	4.782	35.768	228	S
4	4.982	5.021	36.105	229	S
4	4.767	5.259	36.426	230	S
4	4.672	5.354	36.561	231	G
4	4.505	5.473	36.766	232	G
4	4.386	5.569	36.918	233	G
4	4.315	5.640	37.019	234	G
4	4.172	5.735	37.191	235	G
4	4.029	5.855	37.377	236	G
4	3.886	5.950	37.549	237	G
4	3.695	6.069	37.774	238	G
4	3.576	6.140	37.913	239	G
4	3.481	6.236	38.048	240	G
4	3.409	6.236	38.119	241	G
4	3.242	6.331	38.311	242	G
4	3.123	6.355	38.433	243	G
4	2.956	6.474	38.638	244	G
4	2.909	6.474	38.685	245	G
4	2.718	6.593	38.910	246	G
4	2.599	6.641	39.038	247	G
4	2.456	6.688	39.189	248	G
4	2.361	6.736	39.296	249	G
4	2.194	6.760	39.464	250	G
4	2.051	6.784	39.609	251	G
4	1.813	6.831	39.852	252	G
4	1.670	6.855	39.997	253	G
4	1.574	6.879	40.095	254	G
4	1.408	6.974	40.287	255	G
4	1.336	6.974	40.359	256	G
4	1.169	6.998	40.527	257	G
4	1.003	7.022	40.696	258	G
4	0.812	7.070	40.892	259	G
4	0.645	7.070	41.059	260	G
4	0.407	7.117	41.302	261	G
4	0.216	7.046	41.506	262	G
4	0.049	7.046	41.672	263	G
4	-0.046	7.022	41.771	264	G
4	-0.213	7.022	41.938	265	G
4	-0.451	7.070	42.181	266	G
4	-0.546	7.094	42.279	267	G
4	-0.737	7.094	42.469	268	G
4	-0.999	7.094	42.731	269	G
4	-1.094	7.070	42.830	270	G
4	-1.285	6.998	43.033	271	G
4	-1.428	6.974	43.178	272	G
4	-1.642	6.974	43.393	273	G
4	-1.761	6.951	43.514	274	G
4	-1.928	6.903	43.688	275	G
4	-2.071	6.831	43.847	276	G
4	-2.238	6.760	44.029	277	G
4	-2.333	6.736	44.127	278	G
4	-2.500	6.665	44.309	279	G
4	-2.595	6.617	44.415	280	G
4	-2.715	6.522	44.568	281	G
4	-2.834	6.498	44.689	282	G
4	-2.929	6.450	44.796	283	G
4	-3.096	6.379	44.977	284	G
4	-3.191	6.331	45.084	285	G
4	-3.406	6.260	45.310	286	G
4	-3.572	6.117	45.530	287	G
4	-3.811	6.021	45.786	288	G
4	-3.954	5.855	46.006	289	G
4	-4.120	5.783	46.187	290	G
4	-4.287	5.664	46.392	291	G
4	-4.430	5.521	46.595	292	G
4	-4.621	5.449	46.798	293	G
4	-4.716	5.378	46.917	294	G
4	-4.835	5.259	47.086	295	G
4	-4.978	5.140	47.272	296	G
4	-5.097	4.973	47.477	297	G
4	-5.169	4.854	47.616	298	G
4	-5.526	4.568	48.073	299	G
5	0.000	-0.932	0.000	0	R
5	0.072	-0.932	0.072	1	R
5	0.072	-0.956	0.096	2	R
5	0.119	-0.932	0.149	3	R
5	0.191	-0.908	0.225	4	R
5	0.215	-0.860	0.278	5	R
5	0.167	-0.908	0.345	6	R
5	0.048	-1.003	0.498	7	R
5	-0.119	-1.051	0.672	8	R
5	-0.191	-1.003	0.758	9	R
5	-0.311	-0.884	0.927	10	R
5	-0.311	-0.884	0.927	11	R
5	-0.191	-0.932	1.056	12	R
5	-0.024	-0.932	1.223	13	R
5	0.048	-0.860	1.325	14	R
5	0.048	-0.812	1.372	15	R
5	0.000	-0.741	1.459	16	R
5	-0.119	-0.597	1.645	17	R
5	-0.167	-0.573	1.698	18	R
5	-0.239	-0.573	1.770	19	R
5	-0.263	-0.573	1.794	20	R
5	-0.382	-0.573	1.913	21	R
5	-0.478	-0.573	2.009	22	R
5	-0.311	-0.573	2.176	23	R
5	-0.215	-0.526	2.283	24	R
5	-0.143	-0.406	2.422	25	R
5	-0.143	-0.406	2.422	26	R
5	-0.191	-0.549	2.573	27	R
5	-0.096	-0.693	2.746	28	R
5	-0.072	-0.764	2.821	29	R
5	0.024	-0.908	2.994	30	R
5	0.024	-0.979	3.065	31	R
5	0.048	-1.003	3.099	32	R
5	0.048	-0.836	3.266	33	R
5	0.048	-0.741	3.362	34	R
5	0.048	-0.645	3.457	35	R
5	0.024	-0.741	3.556	36	R
5	-0.072	-0.741	3.651	37	R
5	-0.191	-0.645	3.804	38	R
5	-0.239	-0.597	3.872	39	R
5	-0.263	-0.526	3.947	40	R
5	-0.263	-0.454	4.019	41	R
5	-0.263	-0.334	4.138	42	R
5	-0.287	-0.358	4.172	43	R
5	-0.287	-0.502	4.316	44	R
5	-0.167	-0.573	4.455	45	R
5	-0.119	-0.526	4.522	46	R
5	-0.048	-0.526	4.594	47	R
5	0.096	-0.597	4.754	48	R
5	0.263	-0.717	4.960	49	R
5	0.287	-0.741	4.994	50	R
5	0.239	-0.764	5.047	51	R
5	0.119	-0.741	5.169	52	R
5	0.000	-0.717	5.291	53	R
5	-0.024	-0.717	5.315	54	R
5	-0.119	-0.741	5.413	55	R
5	-0.311	-0.812	5.617	56	R
5	-0.334	-0.860	5.671	57	R
5	-0.358	-0.860	5.694	58	R
5	-0.430	-0.836	5.770	59	R
5	-0.549	-0.812	5.892	60	R
5	-0.693	-0.788	6.037	61	R
5	-0.836	-0.741	6.188	62	R
5	-0.717	-0.573	6.394	63	R
5	-0.502	-0.549	6.610	64	R
5	-0.406	-0.526	6.708	65	R
5	-0.334	-0.526	6.780	66	R
5	-0.191	-0.526	6.923	67	R
5	-0.096	-0.549	7.022	68	R
5	0.024	-0.549	7.141	69	R
5	0.167	-0.549	7.285	70	R
5	0.239	-0.549	7.356	71	R
5	0.334	-0.621	7.476	72	R
5	0.478	-0.621	7.619	73	R
5	0.502	-0.621	7.643	74	R
5	0.573	-0.621	7.715	75	R
5	0.526	-0.430	7.912	76	R
5	0.526	-0.382	7.959	77	R
5	0.573	-0.263	8.088	78	R
5	0.502	-0.358	8.208	79	R
5	0.454	-0.358	8.255	80	R
5	0.406	-0.311	8.323	81	R
5	0.621	-0.311	8.538	82	R
5	0.645	-0.263	8.591	83	R
5	0.788	-0.191	8.752	84	R
5	1.003	-0.096	8.987	85	R
5	1.171	-0.048	9.161	86	R
5	1.290	-0.048	9.280	87	R
5	1.290	0.072	9.400	88	R
5	1.290	0.000	9.471	89	R
5	1.386	-0.072	9.591	90	R
5	1.433	-0.143	9.677	91	R
5	1.505	-0.191	9.763	92	R
5	1.577	-0.191	9.835	93	R
5	1.792	-0.191	10.050	94	R
5	1.935	-0.191	10.193	95	R
5	2.030	-0.167	10.291	96	R
5	2.150	-0.143	10.413	97	R
5	1.887	-0.167	10.677	98	R
5	1.672	-0.167	10.892	99	R
5	1.577	-0.072	11.027	100	R
5	1.577	0.024	11.123	101	R
5	1.600	0.143	11.245	102	R
5	1.696	-0.143	11.547	103	R
5	1.505	-0.311	11.801	104	R
5	1.338	-0.430	12.006	105	R
5	1.242	-0.430	12.102	106	R
5	1.194	-0.526	12.209	107	G
5	1.099	-0.741	12.444	108	G
5	1.027	-0.812	12.545	109	G
5	0.884	-0.884	12.705	110	G
5	0.788	-1.027	12.878	111	G
5	0.669	-1.171	13.064	112	G
5	0.573	-1.266	13.199	113	G
5	0.430	-1.433	13.420	114	G
5	0.311	-1.577	13.606	115	G
5	0.143	-1.696	13.812	116	G
5	0.024	-1.863	14.017	117	G
5	-0.048	-2.007	14.177	118	G
5	-0.167	-2.054	14.306	119	G
5	-0.239	-2.126	14.407	120	G
5	-0.263	-2.222	14.506	121	G
5	-0.430	-2.484	14.817	122	G
5	-0.573	-2.628	15.020	123	G
5	-0.764	-2.723	15.234	124	S
5	-0.884	-2.795	15.373	125	S
5	-1.099	-2.914	15.619	126	S
5	-1.194	-3.034	15.772	127	S
5	-1.362	-3.129	15.964	128	S
5	-1.433	-3.201	16.066	129	S
5	-1.529	-3.297	16.201	130	S
5	-1.648	-3.344	16.330	131	S
5	-1.815	-3.512	16.566	132	S
5	-1.935	-3.607	16.719	133	S
5	-2.030	-3.679	16.838	134	S
5	-2.150	-3.750	16.978	135	S
5	-2.341	-3.822	17.182	136	S
5	-2.556	-3.965	17.440	137	S
5	-2.675	-3.989	17.562	138	S
5	-2.771	-4.061	17.681	139	S
5	-2.819	-4.109	17.749	140	S
5	-3.010	-4.204	17.963	141	S
5	-3.105	-4.276	18.082	142	S
5	-3.297	-4.467	18.352	143	S
5	-3.392	-4.563	18.488	144	S
5	-3.464	-4.706	18.648	145	S
5	-3.512	-4.801	18.755	146	S
5	-3.583	-4.921	18.894	147	S
5	-3.679	-5.088	19.086	148	S
5	-3.703	-5.279	19.279	149	S
5	-3.727	-5.446	19.448	150	S
5	-3.703	-5.661	19.664	151	S
5	-3.655	-5.853	19.861	152	S
5	-3.631	-6.068	20.078	153	S
5	-3.631	-6.163	20.173	154	S
5	-3.607	-6.187	20.207	155	S
5	-3.583	-6.187	20.231	156	S
5	-3.440	-6.283	20.403	157	S
5	-3.320	-6.378	20.556	158	S
5	-3.201	-6.426	20.685	159	S
5	-3.129	-6.450	20.760	160	S
5	-2.962	-6.498	20.934	161	S
5	-2.867	-6.545	21.041	162	S
5	-2.652	-6.617	21.268	163	S
5	-2.508	-6.641	21.413	164	S
5	-2.437	-6.665	21.488	165	S
5	-2.341	-6.665	21.584	166	S
5	-2.222	-6.665	21.703	167	S
5	-1.887	-6.689	22.039	168	S
5	-1.648	-6.617	22.288	169	S
5	-1.481	-6.545	22.470	170	S
5	-1.409	-6.474	22.571	171	S
5	-1.314	-6.474	22.667	172	S
5	-1.194	-6.426	22.796	173	S
5	-1.075	-6.402	22.917	174	S
5	-0.908	-6.402	23.085	175	S
5	-0.741	-6.354	23.259	176	S
5	-0.406	-6.187	23.632	177	S
5	-0.287	-6.068	23.801	178	S
5	-0.119	-6.020	23.975	179	S
5	0.024	-5.972	24.126	180	S
5	0.096	-5.948	24.202	181	S
5	0.215	-5.900	24.330	182	S
5	0.334	-5.829	24.470	183	S
5	0.502	-5.733	24.662	184	S
5	0.645	-5.661	24.823	185	S
5	0.884	-5.590	25.072	186	S
5	1.003	-5.494	25.225	187	S
5	1.147	-5.375	25.412	188	S
5	1.242	-5.279	25.547	189	S
5	1.290	-5.160	25.675	190	S
5	1.362	-5.016	25.836	191	S
5	1.529	-4.873	26.056	192	S
5	1.648	-4.778	26.209	193	S
5	1.744	-4.682	26.344	194	S
5	1.839	-4.610	26.463	195	S
5	1.935	-4.443	26.656	196	S
5	2.007	-4.300	26.816	197	S
5	2.102	-4.157	26.988	198	S
5	2.222	-4.037	27.157	199	S
5	2.317	-3.918	27.310	200	S
5	2.413	-3.798	27.463	201	S
5	2.437	-3.727	27.539	202	S
5	2.484	-3.583	27.690	203	S
5	2.532	-3.440	27.841	204	S
5	2.628	-3.225	28.076	205	S
5	2.723	-3.082	28.248	206	S
5	2.771	-2.938	28.400	207	S
5	2.867	-2.771	28.592	208	S
5	2.962	-2.628	28.764	209	S
5	2.986	-2.532	28.863	210	S
5	3.105	-2.269	29.152	211	S
5	3.201	-2.102	29.344	212	S
5	3.249	-1.935	29.518	213	S
5	3.273	-1.792	29.663	214	S
5	3.320	-1.648	29.814	215	S
5	3.344	-1.553	29.913	216	S
5	3.368	-1.386	30.082	217	S
5	3.368	-1.218	30.249	218	S
5	3.368	-1.003	30.464	219	S
5	3.297	-0.812	30.668	220	S
5	3.273	-0.621	30.861	221	S
5	3.249	-0.502	30.983	222	S
5	3.225	-0.358	31.128	223	S
5	3.201	-0.119	31.368	224	S
5	3.201	0.024	31.511	225	S
5	3.201	0.215	31.702	226	S
5	3.201	0.358	31.846	227	S
5	3.225	0.597	32.086	228	S
5	3.249	0.860	32.350	229	S
5	3.225	0.956	32.448	230	S
5	3.225	1.123	32.615	231	S
5	3.249	1.194	32.691	232	S
5	3.249	1.362	32.858	233	S
5	3.297	1.577	33.078	234	S
5	3.344	1.720	33.229	235	S
5	3.464	1.911	33.455	236	S
5	3.535	2.102	33.659	237	S
5	3.607	2.222	33.798	238	S
5	3.703	2.365	33.970	239	S
5	3.846	2.628	34.270	240	S
5	3.894	2.747	34.398	241	S
5	3.942	2.843	34.505	242	S
5	4.013	2.914	34.606	243	S
5	4.133	3.153	34.874	244	S
5	4.180	3.320	35.047	245	S
5	4.157	3.535	35.264	246	S
5	4.180	3.655	35.386	247	S
5	4.180	3.870	35.601	248	S
5	4.180	4.109	35.839	249	S
5	4.157	4.252	35.985	250	S
5	4.133	4.395	36.130	251	S
5	4.085	4.563	36.304	252	S
5	4.013	4.778	36.531	253	S
5	3.942	4.969	36.735	254	S
5	3.846	5.112	36.907	255	S
5	3.798	5.255	37.058	256	S
5	3.727	5.375	37.197	257	S
5	3.631	5.518	37.370	258	S
5	3.535	5.638	37.523	259	S
5	3.464	5.709	37.624	260	S
5	3.368	5.781	37.743	261	S
5	3.177	5.948	37.997	262	S
5	3.058	6.044	38.150	263	S
5	2.986	6.091	38.236	264	S
5	2.699	6.259	38.568	265	S
5	2.484	6.354	38.803	266	S
5	2.413	6.402	38.890	267	S
5	2.317	6.426	38.988	268	S
5	2.198	6.498	39.127	269	S
5	2.030	6.593	39.320	270	S
5	1.792	6.689	39.577	271	S
5	1.600	6.760	39.781	272	S
5	1.457	6.808	39.932	273	S
5	1.362	6.856	40.039	274	S
5	1.171	6.904	40.236	275	S
5	0.932	6.951	40.480	276	S
5	0.788	6.975	40.625	277	S
5	0.645	6.975	40.769	278	S
5	0.430	6.999	40.985	279	S
5	0.334	7.023	41.083	280	S
5	0.263	7.023	41.155	281	S
5	0.000	7.023	41.418	282	S
5	-0.191	7.023	41.609	283	S
5	-0.382	7.023	41.800	284	S
5	-0.502	7.023	41.919	285	S
5	-0.526	7.023	41.943	286	S
5	-0.741	7.023	42.158	287	S
5	-0.908	7.023	42.325	288	S
5	-1.218	6.951	42.644	289	S
5	-1.409	6.928	42.837	290	S
5	-1.577	6.856	43.019	291	S
5	-1.815	6.808	43.262	292	S
5	-1.911	6.784	43.361	293	S
5	-2.030	6.736	43.489	294	S
5	-2.174	6.665	43.650	295	S
5	-2.365	6.569	43.863	296	S
5	-2.652	6.474	44.166	297	S
5	-2.771	6.426	44.294	298	S
5	-3.082	6.330	44.619	299	S
6	-0.279	-0.499	0.000	0	R
6	-0.279	-0.499	0.000	1	R
6	-0.300	-0.563	0.067	2	R
6	-0.300	-0.626	0.130	3	R
6	-0.216	-0.732	0.266	4	R
6	-0.152	-0.711	0.333	5	R
6	-0.110	-0.732	0.380	6	R
6	-0.089	-0.795	0.447	7	R
6	-0.068	-0.816	0.477	8	R
6	-0.068	-0.880	0.540	9	R
6	-0.089	-0.901	0.570	10	R
6	-0.068	-0.774	0.699	11	R
6	-0.110	-0.626	0.853	12	R
6	-0.131	-0.584	0.900	13	R
6	-0.237	-0.499	1.036	14	R
6	-0.279	-0.393	1.150	15	R
6	-0.321	-0.309	1.244	16	R
6	-0.237	-0.393	1.364	17	R
6	-0.173	-0.457	1.454	18	R
6	-0.110	-0.499	1.530	19	R
6	0.080	-0.605	1.748	20	R
6	0.144	-0.584	1.815	21	R
6	-0.025	-0.605	1.985	22	R
6	-0.110	-0.626	2.072	23	R
6	-0.195	-0.647	2.160	24	R
6	-0.237	-0.711	2.236	25	R
6	-0.258	-0.732	2.266	26	R
6	-0.343	-0.732	2.350	27	R
6	-0.470	-0.732	2.477	28	R
6	-0.512	-0.753	2.525	29	R
6	-0.596	-0.668	2.644	30	R
6	-0.533	-0.626	2.721	31	R
6	-0.448	-0.584	2.815	32	R
6	-0.406	-0.499	2.910	33	R
6	-0.321	-0.478	2.997	34	R
6	-0.195	-0.414	3.139	35	R
6	-0.068	-0.414	3.266	36	R
6	0.080	-0.414	3.414	37	R
6	0.229	-0.414	3.562	38	R
6	0.377	-0.478	3.723	39	R
6	0.440	-0.478	3.787	40	R
6	0.250	-0.245	4.087	41	R
6	0.080	-0.076	4.327	42	R
6	-0.089	0.009	4.516	43	R
6	-0.279	-0.034	4.711	44	R
6	-0.448	-0.097	4.892	45	R
6	-0.575	-0.139	5.025	46	R
6	-0.639	-0.182	5.102	47	R
6	-0.533	-0.414	5.357	48	R
6	-0.533	-0.563	5.505	49	R
6	-0.512	-0.711	5.655	50	R
6	-0.723	-0.330	6.090	51	R
6	-0.829	-0.393	6.214	52	R
6	-0.914	-0.372	6.301	53	R
6	-0.406	-0.372	6.809	54	R
6	-0.279	-0.266	6.974	55	R
6	-0.110	-0.203	7.155	56	R
6	0.080	-0.139	7.355	57	R
6	-0.195	-0.414	7.744	58	R
6	-0.237	-0.478	7.821	59	R
6	-0.300	-0.563	7.926	60	R
6	-0.300	-0.626	7.990	61	R
6	-0.216	-0.711	8.110	62	R
6	-0.152	-0.753	8.186	63	R
6	-0.025	-0.795	8.320	64	R
6	0.186	-0.838	8.535	65	R
6	0.334	-0.859	8.685	66	R
6	0.355	-0.986	8.814	67	G
6	0.334	-1.134	8.963	68	G
6	0.250	-0.880	9.231	69	G
6	0.102	-0.711	9.456	70	G
6	0.017	-0.605	9.591	71	G
6	-0.046	-0.499	9.714	72	G
6	-0.131	-0.351	9.885	73	G
6	-0.258	-0.203	10.080	74	G
6	-0.385	-0.076	10.260	75	G
6	-0.470	0.030	10.395	76	G
6	-0.575	0.157	10.560	77	G
6	-0.660	0.262	10.696	78	G
6	-0.766	0.411	10.878	79	G
6	-0.850	0.537	11.030	80	G
6	-0.766	0.262	11.318	81	G
6	-0.977	0.262	11.529	82	G
6	-1.125	0.199	11.691	83	G
6	-0.766	-0.139	12.184	84	G
6	-0.723	-0.330	12.379	85	G
6	-0.660	-0.393	12.469	86	G
6	-0.554	-0.499	12.619	87	G
6	-0.512	-0.626	12.753	88	G
6	-0.448	-0.816	12.953	89	S
6	-0.406	-0.986	13.128	90	S
6	-0.385	-1.134	13.277	91	S
6	-0.385	-1.345	13.489	92	S
6	-0.385	-1.557	13.700	93	S
6	-0.406	-1.853	13.997	94	S
6	-0.427	-2.001	14.147	95	S
6	-0.470	-2.128	14.281	96	S
6	-0.575	-2.318	14.498	97	S
6	-0.681	-2.488	14.698	98	S
6	-0.787	-2.699	14.935	99	S
6	-0.427	-2.297	15.474	100	S
6	-0.343	-2.361	15.580	101	S
6	-0.216	-2.382	15.708	102	S
6	-0.491	-2.276	16.003	103	S
6	-0.702	-2.128	16.261	104	S
6	-0.914	-2.022	16.498	105	S
6	-1.062	-2.001	16.647	106	S
6	-0.660	-1.916	17.058	107	S
6	-0.618	-1.874	17.118	108	S
6	-0.470	-1.832	17.272	109	S
6	-0.343	-1.811	17.401	110	S
6	-0.237	-1.726	17.536	111	S
6	-0.110	-1.578	17.731	112	S
6	-0.004	-1.578	17.837	113	S
6	0.165	-1.578	18.006	114	S
6	0.419	-1.620	18.263	115	S
6	0.482	-1.726	18.387	116	S
6	0.165	-1.853	18.729	117	S
6	0.144	-1.895	18.776	118	S
6	0.080	-2.001	18.899	119	S
6	0.017	-2.149	19.060	120	S
6	-0.173	-2.318	19.315	121	S
6	-0.300	-2.445	19.495	122	S
6	-0.448	-2.509	19.656	123	S
6	-0.554	-2.551	19.770	124	S
6	-0.766	-2.678	20.016	125	S
6	-0.935	-2.720	20.191	126	S
6	-1.083	-2.741	20.340	127	S
6	-1.231	-2.699	20.494	128	S
6	-1.400	-2.657	20.669	129	S
6	-1.548	-2.657	20.817	130	S
6	-1.739	-2.657	21.007	131	S
6	-1.929	-2.720	21.208	132	S
6	-2.162	-2.699	21.442	133	S
6	-2.331	-2.699	21.611	134	S
6	-2.543	-2.572	21.858	135	S
6	-2.733	-2.509	22.058	136	S
6	-2.945	-2.361	22.316	137	S
6	-3.072	-2.213	22.511	138	S
6	-3.177	-2.107	22.661	139	S
6	-3.241	-2.022	22.767	140	S
6	-3.325	-1.895	22.919	141	S
6	-3.431	-1.747	23.101	142	S
6	-3.473	-1.641	23.215	143	S
6	-3.558	-1.409	23.463	144	S
6	-3.495	-1.197	23.684	145	S
6	-3.473	-0.986	23.896	146	S
6	-3.431	-0.838	24.050	147	S
6	-3.325	-0.499	24.405	148	S
6	-3.325	-0.414	24.490	149	S
6	-3.325	-0.309	24.595	150	S
6	-3.220	-0.139	24.795	151	S
6	-3.135	-0.013	24.947	152	S
6	-3.008	0.093	25.113	153	S
6	-2.860	0.199	25.295	154	S
6	-2.754	0.305	25.444	155	S
6	-2.627	0.474	25.656	156	S
6	-2.479	0.622	25.865	157	S
6	-2.310	0.791	26.105	158	S
6	-2.247	0.918	26.246	159	S
6	-2.162	1.045	26.399	160	S
6	-2.077	1.236	26.607	161	S
6	-1.929	1.405	26.832	162	S
6	-1.781	1.595	27.073	163	S
6	-1.697	1.722	27.226	164	S
6	-1.570	1.913	27.455	165	S
6	-1.400	2.039	27.666	166	S
6	-1.295	2.145	27.816	167	S
6	-1.168	2.230	27.968	168	S
6	-0.977	2.293	28.169	169	S
6	-0.808	2.399	28.369	170	S
6	-0.639	2.526	28.580	171	S
6	-0.470	2.674	28.805	172	S
6	-0.300	2.801	29.017	173	S
6	-0.089	2.843	29.232	174	S
6	0.038	2.886	29.366	175	S
6	0.123	2.907	29.453	176	S
6	0.292	2.949	29.628	177	S
6	0.482	2.970	29.819	178	S
6	0.694	2.991	30.032	179	S
6	0.863	3.013	30.203	180	S
6	1.096	3.076	30.444	181	S
6	1.180	3.097	30.531	182	S
6	1.413	3.139	30.768	183	S
6	1.540	3.139	30.894	184	S
6	1.731	3.139	31.085	185	S
6	1.900	3.118	31.255	186	S
6	2.027	3.076	31.389	187	S
6	2.132	3.013	31.513	188	S
6	2.302	2.907	31.712	189	S
6	2.450	2.738	31.937	190	S
6	2.534	2.632	32.072	191	S
6	2.682	2.505	32.267	192	S
6	2.767	2.420	32.387	193	S
6	2.873	2.336	32.523	194	S
6	2.979	2.293	32.637	195	S
6	3.106	2.209	32.789	196	S
6	3.232	2.145	32.931	197	S
6	3.381	2.061	33.102	198	S
6	3.507	1.934	33.281	199	S
6	3.698	1.807	33.510	200	S
6	3.888	1.743	33.711	201	S
6	4.036	1.659	33.881	202	S
6	4.290	1.553	34.156	203	S
6	4.417	1.468	34.309	204	S
6	4.629	1.236	34.623	205	S
6	4.713	1.130	34.759	206	S
6	4.861	0.961	34.983	207	S
6	4.967	0.812	35.165	208	S
6	5.094	0.643	35.377	209	S
6	5.221	0.495	35.572	210	S
6	5.284	0.368	35.714	211	S
6	5.348	0.262	35.837	212	S
6	5.433	0.136	35.990	213	S
6	5.517	-0.013	36.160	214	S
6	5.665	-0.224	36.419	215	S
6	5.750	-0.393	36.608	216	S
6	5.834	-0.584	36.816	217	S
6	5.940	-0.753	37.016	218	S
6	5.983	-0.880	37.150	219	S
6	6.046	-1.007	37.291	220	S
6	6.131	-1.239	37.539	221	S
6	6.173	-1.388	37.693	222	S
6	6.215	-1.536	37.847	223	S
6	6.258	-1.641	37.961	224	S
6	6.300	-1.790	38.115	225	S
6	6.363	-1.980	38.316	226	S
6	6.427	-2.170	38.516	227	S
6	6.511	-2.361	38.725	228	S
6	6.533	-2.445	38.812	229	S
6	6.533	-2.593	38.960	230	S
6	6.533	-2.805	39.172	231	S
6	6.511	-2.932	39.300	232	S
6	6.406	-3.059	39.465	233	S
6	6.300	-3.207	39.647	234	S
6	6.194	-3.355	39.829	235	S
6	6.131	-3.566	40.050	236	S
6	6.025	-3.778	40.287	237	S
6	5.940	-3.884	40.422	238	S
6	5.813	-4.032	40.617	239	S
6	5.665	-4.138	40.799	240	S
6	5.581	-4.265	40.952	241	S
6	5.411	-4.455	41.207	242	S
6	5.284	-4.603	41.402	243	S
6	5.200	-4.688	41.521	244	S
6	5.052	-4.772	41.692	245	S
6	4.946	-4.899	41.857	246	S
6	4.861	-5.047	42.028	247	S
6	4.650	-5.195	42.286	248	S
6	4.544	-5.301	42.435	249	S
6	4.396	-5.407	42.617	250	S
6	4.227	-5.492	42.807	251	S
6	4.079	-5.534	42.961	252	S
6	3.973	-5.576	43.075	253	S
6	3.740	-5.640	43.316	254	S
6	3.613	-5.809	43.527	255	S
6	3.507	-5.978	43.727	256	S
6	3.465	-6.126	43.881	257	S
6	3.423	-6.232	43.995	258	S
6	3.359	-6.317	44.101	259	S
6	3.254	-6.401	44.236	260	S
6	3.042	-6.528	44.483	261	S
6	2.915	-6.592	44.625	262	S
6	2.682	-6.655	44.866	263	S
6	2.492	-6.740	45.074	264	S
6	2.344	-6.782	45.228	265	S
6	2.175	-6.782	45.397	266	S
6	1.984	-6.782	45.588	267	S
6	1.794	-6.782	45.778	268	S
6	1.625	-6.867	45.967	269	S
6	1.519	-6.972	46.117	270	S
6	1.392	-7.015	46.251	271	S
6	1.244	-7.099	46.421	272	S
6	0.969	-7.142	46.700	273	S
6	0.800	-7.163	46.870	274	S
6	0.609	-7.205	47.065	275	S
6	0.461	-7.205	47.213	276	S
6	0.250	-7.205	47.425	277	S
6	0.144	-7.226	47.533	278	S
6	-0.025	-7.247	47.703	279	S
6	-0.152	-7.247	47.830	280	S
6	-0.300	-7.226	47.980	281	S
6	-0.448	-7.205	48.129	282	S
6	-0.639	-7.184	48.321	283	S
6	-0.998	-7.163	48.681	284	S
6	-1.062	-7.142	48.748	285	S
6	-1.316	-7.120	49.003	286	S
6	-1.464	-7.099	49.152	287	S
6	-1.633	-7.015	49.342	288	S
6	-1.802	-6.972	49.516	289	S
6	-1.950	-6.909	49.677	290	S
6	-2.098	-6.845	49.838	291	S
6	-2.268	-6.782	50.019	292	S
6	-2.458	-6.697	50.227	293	S
6	-2.606	-6.634	50.388	294	S
6	-2.775	-6.592	50.563	295	S
6	-3.029	-6.507	50.830	296	S
6	-3.177	-6.443	50.992	297	S
6	-3.347	-6.422	51.162	298	S
6	-3.452	-6.359	51.285	299	S
7	0.909	1.312	0.000	0	R
7	0.824	1.312	0.085	1	R
7	0.803	1.291	0.115	2	R
7	0.739	1.269	0.182	3	R
7	0.654	1.206	0.288	4	R
7	0.633	1.185	0.318	5	R
7	0.506	1.163	0.447	6	R
7	0.506	1.163	0.447	7	R
7	0.485	1.163	0.468	8	R
7	0.357	1.142	0.597	9	R
7	0.145	1.121	0.810	10	R
7	-0.130	1.121	1.086	11	R
7	-0.173	1.206	1.180	12	R
7	-0.088	1.269	1.286	13	R
7	0.061	1.057	1.545	14	R
7	0.209	0.909	1.755	15	R
7	0.357	0.909	1.903	16	R
7	0.315	0.930	1.951	17	R
7	0.357	0.888	2.011	18	R
7	0.273	0.994	2.147	19	R
7	0.124	1.121	2.342	20	R
7	0.103	1.206	2.429	21	R
7	0.145	1.312	2.544	22	R
7	0.294	1.333	2.693	23	R
7	0.506	1.269	2.915	24	R
7	0.697	1.269	3.106	25	R
7	0.760	1.291	3.173	26	R
7	0.909	1.269	3.323	27	R
7	0.887	1.397	3.452	28	R
7	0.633	1.460	3.714	29	R
7	0.633	1.418	3.756	30	G
7	0.485	1.333	3.927	31	G
7	0.400	1.206	4.080	32	G
7	0.230	1.057	4.305	33	G
7	0.103	0.973	4.458	34	G
7	-0.003	0.845	4.624	35	G
7	-0.173	0.803	4.799	36	G
7	-0.385	0.739	5.020	37	G
7	-0.194	0.633	5.238	38	G
7	-0.024	0.676	5.413	39	G
7	0.145	0.655	5.584	40	G
7	0.273	0.612	5.718	41	G
7	0.315	0.612	5.760	42	G
7	0.294	0.761	5.910	43	G
7	0.336	0.994	6.147	44	G
7	0.400	1.057	6.237	45	G
7	0.442	1.142	6.332	46	G
7	0.463	1.206	6.399	47	G
7	0.421	1.354	6.553	48	G
7	0.400	1.460	6.662	49	G
7	0.379	1.481	6.692	50	G
7	0.273	1.524	6.806	51	G
7	0.124	1.566	6.960	52	G
7	0.082	1.566	7.002	53	G
7	-0.045	1.524	7.137	54	G
7	-0.279	1.460	7.378	55	G
7	-0.427	1.439	7.528	56	G
7	-0.554	1.439	7.655	57	G
7	-0.533	1.587	7.805	58	G
7	-0.427	1.736	7.988	59	G
7	-0.385	1.799	8.064	60	G
7	-0.533	1.715	8.235	61	G
7	-0.703	1.693	8.406	62	G
7	-0.809	1.715	8.514	63	G
7	-0.491	1.672	8.835	64	G
7	-0.300	1.545	9.064	65	G
7	-0.130	1.439	9.264	66	G
7	-0.003	1.291	9.460	67	G
7	0.103	1.163	9.625	68	G
7	0.209	0.973	9.843	69	G
7	0.315	0.739	10.100	70	G
7	0.400	0.485	10.368	71	G
7	0.442	0.294	10.563	72	G
7	0.506	0.697	10.971	73	G
7	0.506	0.697	10.971	74	G
7	0.548	0.803	11.085	75	G
7	0.527	0.994	11.277	76	G
7	0.527	1.100	11.383	77	G
7	0.548	1.291	11.575	78	G
7	0.612	1.503	11.796	79	G
7	0.633	1.142	12.157	80	G
7	0.548	1.185	12.252	81	G
7	0.463	1.206	12.340	82	G
7	0.357	1.206	12.446	83	G
7	0.188	1.227	12.617	84	G
7	-0.024	1.418	12.902	85	G
7	-0.173	1.545	13.097	86	G
7	-0.236	1.609	13.187	87	G
7	-0.363	1.672	13.329	88	G
7	-0.533	1.778	13.529	89	G
7	-0.830	1.863	13.838	90	G
7	-1.105	1.990	14.142	91	G
7	-1.317	2.033	14.358	92	G
7	-1.445	2.033	14.485	93	G
7	-1.233	2.054	14.698	94	G
7	-0.851	1.651	15.253	95	G
7	-0.787	1.503	15.414	96	G
7	-0.830	1.312	15.610	97	G
7	-0.830	1.079	15.843	98	G
7	-0.809	0.951	15.972	99	G
7	-0.766	1.905	16.927	100	G
7	-0.724	1.948	16.987	101	G
7	-0.575	1.884	17.148	102	G
7	-0.469	1.948	17.272	103	G
7	-0.342	1.757	17.501	104	G
7	-0.045	1.821	17.805	105	G
7	0.103	1.715	17.987	106	G
7	0.230	1.587	18.167	107	G
7	0.400	1.524	18.348	108	G
7	0.527	1.375	18.544	109	G
7	0.654	1.206	18.756	110	G
7	0.739	1.142	18.862	111	G
7	0.909	1.163	19.033	112	G
7	1.036	1.121	19.167	113	G
7	1.290	1.121	19.421	114	G
7	1.439	1.036	19.592	115	G
7	1.629	0.951	19.801	116	G
7	1.714	0.930	19.888	117	G
7	1.205	1.227	20.477	118	G
7	1.205	1.333	20.583	119	G
7	1.078	1.397	20.725	120	G
7	1.163	1.460	20.831	121	S
7	1.248	1.630	21.021	122	S
7	1.333	1.778	21.192	123	S
7	1.354	1.948	21.363	124	S
7	1.396	2.139	21.558	125	S
7	1.460	2.457	21.883	126	S
7	1.460	2.584	22.010	127	S
7	1.566	1.863	22.738	128	S
7	1.481	1.842	22.826	129	S
7	1.481	1.566	23.101	130	S
7	1.460	1.397	23.272	131	S
7	1.417	1.269	23.406	132	S
7	1.375	1.121	23.561	133	S
7	1.375	0.994	23.688	134	S
7	1.248	0.782	23.935	135	S
7	1.184	0.612	24.116	136	S
7	1.142	0.443	24.291	137	S
7	1.036	0.231	24.528	138	S
7	1.036	0.040	24.719	139	S
7	1.015	-0.087	24.848	140	G
7	0.972	-0.278	25.043	141	G
7	0.951	-0.469	25.235	142	G
7	0.951	-0.639	25.405	143	G
7	0.972	-0.745	25.513	144	G
7	0.993	-0.851	25.621	145	G
7	1.036	-1.020	25.796	146	G
7	1.057	-1.211	25.988	147	G
7	1.099	-1.381	26.163	148	G
7	1.163	-1.614	26.404	149	G
7	1.269	-1.805	26.623	150	G
7	1.354	-1.911	26.759	151	G
7	1.439	-2.038	26.911	152	G
7	1.545	-2.207	27.111	153	G
7	1.629	-2.419	27.340	154	G
7	1.714	-2.568	27.511	155	G
7	1.778	-2.737	27.692	156	G
7	1.841	-2.949	27.913	157	G
7	1.926	-3.119	28.103	158	G
7	2.011	-3.225	28.238	159	G
7	2.032	-3.289	28.306	160	G
7	2.159	-3.458	28.518	161	G
7	2.223	-3.607	28.679	162	G
7	2.244	-3.713	28.787	163	G
7	2.287	-3.903	28.983	164	G
7	2.329	-4.115	29.199	165	G
7	2.371	-4.264	29.353	166	G
7	2.456	-4.518	29.621	167	G
7	2.520	-4.667	29.783	168	G
7	2.541	-4.815	29.933	169	G
7	2.605	-4.921	30.056	170	G
7	2.668	-5.112	30.257	171	G
7	2.732	-5.345	30.499	172	G
7	2.732	-5.430	30.584	173	G
7	2.732	-5.557	30.711	174	G
7	2.583	-5.748	30.953	175	G
7	2.520	-5.939	31.154	176	S
7	2.435	-6.151	31.382	177	S
7	2.393	-6.299	31.537	178	S
7	2.244	-6.575	31.850	179	S
7	2.181	-6.659	31.956	180	S
7	2.096	-6.744	32.075	181	S
7	2.032	-6.808	32.165	182	S
7	1.884	-6.808	32.314	183	S
7	1.757	-6.808	32.441	184	S
7	1.672	-6.871	32.547	185	S
7	1.460	-6.977	32.784	186	S
7	1.205	-7.041	33.046	187	S
7	1.036	-7.083	33.221	188	S
7	0.909	-7.062	33.350	189	S
7	0.824	-7.062	33.435	190	S
7	0.697	-7.062	33.562	191	S
7	0.485	-7.062	33.774	192	S
7	0.209	-7.062	34.050	193	S
7	0.061	-7.041	34.200	194	S
7	-0.109	-7.020	34.370	195	S
7	-0.173	-6.935	34.476	196	S
7	-0.279	-6.808	34.642	197	S
7	-0.427	-6.638	34.867	198	S
[truncated: 1,601 more rows]
