# Supplementary material for: Behavioral and pharmacological characterization of planarian nociception
Source: Front Mol Neurosci. 2024 May 1;17:1368009. doi: 10.3389/fnmol.2024.1368009 (PMC11094297; doi:10.3389/fnmol.2024.1368009)
Supplement: Supplementary file 1 [file Data_Sheet_1.ZIP › Article planarian nociception - code and data/arena/PREMOR1.csv]

n	x	y	L	t	behavior
1	0.434	2.383	0.000	0	G
1	0.405	2.397	0.032	1	G
1	0.130	2.397	0.308	2	G
1	0.043	2.354	0.405	3	G
1	-0.117	2.281	0.580	4	G
1	-0.218	2.267	0.683	5	G
1	-0.392	2.194	0.871	6	G
1	-0.581	2.064	1.100	7	G
1	-0.711	2.035	1.234	8	G
1	-0.783	1.962	1.336	9	G
1	-0.972	1.846	1.558	10	G
1	-1.131	1.803	1.723	11	G
1	-1.189	1.658	1.879	12	G
1	-1.189	1.440	2.097	13	G
1	-1.189	1.354	2.183	14	G
1	-1.233	1.223	2.321	15	G
1	-1.305	1.107	2.458	16	G
1	-1.349	1.064	2.519	17	G
1	-1.465	0.991	2.656	18	G
1	-1.653	0.977	2.845	19	G
1	-1.740	0.977	2.932	20	G
1	-1.885	0.919	3.088	21	G
1	-2.059	0.730	3.345	22	G
1	-2.146	0.629	3.478	23	G
1	-2.276	0.484	3.673	24	G
1	-2.392	0.382	3.827	25	G
1	-2.668	0.324	4.109	26	G
1	-2.798	0.295	4.242	27	G
1	-2.943	0.208	4.411	28	G
1	-3.074	0.092	4.586	29	G
1	-3.219	-0.009	4.763	30	G
1	-3.291	-0.081	4.865	31	G
1	-3.407	-0.255	5.074	32	G
1	-3.494	-0.400	5.243	33	G
1	-3.567	-0.502	5.368	34	G
1	-3.653	-0.560	5.473	35	G
1	-3.798	-0.531	5.620	36	G
1	-3.827	-0.531	5.649	37	G
1	-3.885	-0.618	5.754	38	G
1	-3.972	-0.763	5.923	39	G
1	-3.958	-0.937	6.098	40	G
1	-3.943	-1.067	6.229	41	G
1	-3.914	-1.285	6.448	42	G
1	-3.900	-1.459	6.623	43	G
1	-3.885	-1.618	6.783	44	G
1	-3.871	-1.806	6.972	45	G
1	-3.929	-2.009	7.183	46	G
1	-4.016	-2.227	7.417	47	G
1	-4.074	-2.343	7.547	48	G
1	-4.088	-2.560	7.765	49	G
1	-4.088	-2.778	7.982	50	G
1	-4.132	-2.952	8.161	51	G
1	-4.175	-3.096	8.313	52	G
1	-4.190	-3.183	8.401	53	G
1	-4.175	-3.343	8.561	54	G
1	-4.132	-3.502	8.726	55	G
1	-4.088	-3.618	8.850	56	G
1	-4.045	-3.807	9.043	57	R
1	-4.045	-3.734	9.116	58	R
1	-4.088	-3.705	9.168	59	R
1	-4.277	-3.618	9.376	60	R
1	-4.407	-3.560	9.518	61	R
1	-4.436	-3.546	9.551	62	R
1	-4.480	-3.604	9.623	63	R
1	-4.567	-3.662	9.728	64	R
1	-4.683	-3.720	9.858	65	R
1	-4.697	-3.720	9.872	66	R
1	-4.726	-3.705	9.904	67	R
1	-4.784	-3.647	9.986	68	G
1	-4.915	-3.531	10.161	69	G
1	-5.045	-3.430	10.326	70	G
1	-5.219	-3.328	10.528	71	G
1	-5.378	-3.241	10.709	72	G
1	-5.407	-3.082	10.871	73	G
1	-5.364	-2.821	11.136	74	G
1	-5.320	-2.589	11.372	75	G
1	-5.291	-2.328	11.634	76	G
1	-5.219	-2.067	11.905	77	G
1	-5.175	-1.995	11.990	78	G
1	-4.987	-1.748	12.300	79	G
1	-4.915	-1.560	12.502	80	G
1	-4.915	-1.386	12.676	81	G
1	-4.871	-1.256	12.813	82	G
1	-4.784	-1.024	13.061	83	G
1	-4.654	-0.835	13.290	84	G
1	-4.538	-0.734	13.444	85	G
1	-4.407	-0.603	13.629	86	G
1	-4.291	-0.473	13.803	87	G
1	-4.175	-0.386	13.948	88	G
1	-3.972	-0.313	14.164	89	G
1	-3.682	-0.255	14.459	90	G
1	-3.509	-0.255	14.633	91	G
1	-3.393	-0.241	14.750	92	G
1	-3.204	-0.096	14.988	93	G
1	-3.146	0.020	15.117	94	G
1	-3.016	0.179	15.323	95	G
1	-2.827	0.237	15.521	96	G
1	-2.595	0.324	15.768	97	G
1	-2.407	0.397	15.970	98	G
1	-2.233	0.484	16.165	99	G
1	-2.088	0.556	16.327	100	G
1	-1.972	0.600	16.451	101	G
1	-1.711	0.672	16.721	102	G
1	-1.494	0.730	16.946	103	G
1	-1.450	0.788	17.019	104	G
1	-1.175	0.774	17.295	105	G
1	-1.001	0.745	17.471	106	G
1	-0.812	0.672	17.673	107	G
1	-0.653	0.629	17.838	108	G
1	-0.392	0.571	18.105	109	G
1	-0.233	0.600	18.267	110	G
1	0.101	0.672	18.609	111	G
1	0.173	0.687	18.683	112	G
1	0.188	0.687	18.697	113	G
1	0.188	0.687	18.697	114	G
1	0.217	0.643	18.749	115	G
1	0.246	0.498	18.897	116	G
1	0.260	0.252	19.144	117	G
1	0.304	0.136	19.268	118	G
1	0.376	-0.096	19.511	119	G
1	0.420	-0.255	19.676	120	G
1	0.550	-0.444	19.905	121	G
1	0.623	-0.618	20.094	122	G
1	0.637	-0.792	20.268	123	G
1	0.710	-1.067	20.553	124	G
1	0.768	-1.212	20.709	125	G
1	0.854	-1.430	20.943	126	G
1	0.898	-1.661	21.179	127	G
1	0.912	-1.879	21.397	128	G
1	0.898	-2.140	21.658	129	G
1	0.869	-2.343	21.863	130	G
1	0.840	-2.517	22.040	131	G
1	0.739	-2.749	22.293	132	G
1	0.695	-2.952	22.500	133	G
1	0.666	-3.082	22.634	134	G
1	0.608	-3.285	22.845	135	G
1	0.536	-3.488	23.061	136	G
1	0.521	-3.589	23.163	137	G
1	0.492	-3.792	23.368	138	G
1	0.449	-4.053	23.633	139	G
1	0.275	-4.227	23.879	140	G
1	0.173	-4.372	24.056	141	G
1	0.057	-4.546	24.265	142	G
1	-0.015	-4.807	24.535	143	G
1	-0.015	-4.908	24.637	144	G
1	-0.059	-4.952	24.698	145	G
1	-0.262	-5.024	24.914	146	G
1	-0.494	-5.068	25.150	147	G
1	-0.624	-5.126	25.293	148	G
1	-0.841	-5.126	25.510	149	G
1	-1.088	-5.140	25.757	150	G
1	-1.320	-5.184	25.993	151	G
1	-1.465	-5.227	26.144	152	G
1	-1.610	-5.271	26.295	153	G
1	-1.856	-5.474	26.615	154	G
1	-1.958	-5.561	26.748	155	G
1	-2.131	-5.633	26.937	156	G
1	-2.363	-5.648	27.169	157	G
1	-2.523	-5.648	27.329	158	G
1	-2.784	-5.561	27.604	159	G
1	-2.929	-5.416	27.809	160	G
1	-3.074	-5.314	27.986	161	G
1	-3.190	-5.227	28.130	162	G
1	-3.277	-5.155	28.244	163	G
1	-3.436	-4.966	28.491	164	G
1	-3.624	-4.734	28.789	165	G
1	-3.682	-4.618	28.919	166	G
1	-3.827	-4.473	29.124	167	G
1	-4.016	-4.300	29.380	168	G
1	-4.059	-4.242	29.453	169	G
1	-4.132	-4.140	29.578	170	G
1	-4.175	-4.039	29.688	171	R
1	-4.190	-3.952	29.776	172	R
1	-4.277	-3.850	29.910	173	R
1	-4.364	-3.908	30.014	174	R
1	-4.364	-4.068	30.174	175	R
1	-4.422	-3.937	30.317	176	R
1	-4.465	-3.807	30.454	177	R
1	-4.552	-3.546	30.729	178	R
1	-4.567	-3.459	30.817	179	R
1	-4.755	-3.546	31.025	180	R
1	-4.755	-3.546	31.025	181	R
1	-4.755	-3.444	31.126	182	R
1	-4.639	-3.328	31.290	183	G
1	-4.538	-3.198	31.456	184	G
1	-4.480	-3.053	31.612	185	G
1	-4.378	-2.908	31.789	186	G
1	-4.233	-2.792	31.974	187	G
1	-4.103	-2.734	32.117	188	G
1	-3.972	-2.705	32.251	189	G
1	-3.668	-2.618	32.567	190	G
1	-3.436	-2.546	32.810	191	G
1	-3.262	-2.502	32.989	192	G
1	-3.074	-2.473	33.180	193	G
1	-2.827	-2.401	33.437	194	G
1	-2.668	-2.314	33.619	195	G
1	-2.436	-2.227	33.866	196	G
1	-2.175	-2.183	34.131	197	G
1	-1.972	-2.140	34.338	198	G
1	-1.900	-2.125	34.412	199	G
1	-1.755	-2.125	34.557	200	G
1	-1.436	-2.111	34.876	201	G
1	-1.175	-2.053	35.144	202	G
1	-0.986	-1.937	35.365	203	G
1	-0.957	-1.922	35.397	204	G
1	-0.653	-1.879	35.705	205	G
1	-0.450	-1.835	35.912	206	G
1	-0.262	-1.835	36.101	207	G
1	-0.160	-1.835	36.202	208	G
1	0.173	-1.835	36.536	209	G
1	0.376	-1.777	36.747	210	G
1	0.579	-1.719	36.958	211	G
1	0.724	-1.618	37.135	212	G
1	0.797	-1.459	37.310	213	G
1	0.869	-1.299	37.485	214	G
1	0.970	-1.096	37.712	215	G
1	1.101	-0.922	37.929	216	G
1	1.086	-0.806	38.046	217	G
1	0.970	-0.589	38.293	218	G
1	0.927	-0.386	38.500	219	G
1	0.869	-0.284	38.617	220	G
1	0.825	-0.183	38.727	221	G
1	0.695	0.078	39.019	222	G
1	0.608	0.266	39.227	223	G
1	0.478	0.542	39.531	224	G
1	0.362	0.672	39.706	225	G
1	0.202	0.788	39.903	226	G
1	-0.117	1.064	40.324	227	G
1	-0.189	1.122	40.417	228	G
1	-0.407	1.354	40.735	229	G
1	-0.523	1.455	40.889	230	G
1	-0.624	1.585	41.054	231	G
1	-0.725	1.716	41.220	232	G
1	-0.856	1.875	41.426	233	G
1	-1.030	2.064	41.682	234	G
1	-1.175	2.194	41.877	235	G
1	-1.305	2.310	42.052	236	G
1	-1.610	2.455	42.389	237	G
1	-1.726	2.528	42.526	238	G
1	-1.929	2.629	42.753	239	G
1	-2.030	2.658	42.858	240	G
1	-2.160	2.586	43.007	241	G
1	-2.204	2.557	43.060	242	G
1	-2.334	2.542	43.191	243	G
1	-2.392	2.542	43.249	244	G
1	-2.450	2.542	43.307	245	G
1	-2.523	2.658	43.443	246	G
1	-2.653	2.933	43.748	247	G
1	-2.682	2.991	43.813	248	G
1	-2.784	3.223	44.066	249	G
1	-2.929	3.397	44.293	250	G
1	-3.059	3.571	44.510	251	G
1	-3.277	3.789	44.818	252	G
1	-3.393	3.905	44.982	253	G
1	-3.697	4.151	45.373	254	G
1	-3.755	4.224	45.466	255	G
1	-3.900	4.383	45.681	256	G
1	-4.146	4.542	45.975	257	G
1	-4.291	4.644	46.152	258	G
1	-4.407	4.716	46.289	259	G
1	-4.538	4.760	46.426	260	G
1	-4.538	4.890	46.557	261	G
1	-4.552	4.919	46.589	262	G
1	-4.596	4.963	46.651	263	G
1	-4.610	5.021	46.710	264	G
1	-4.494	5.151	46.885	265	G
1	-4.277	5.412	47.224	266	G
1	-3.972	5.601	47.582	267	G
1	-3.784	5.775	47.839	268	G
1	-3.451	5.963	48.222	269	G
1	-3.117	6.050	48.566	270	G
1	-2.871	6.224	48.868	271	G
1	-2.755	6.282	48.998	272	G
1	-2.581	6.340	49.181	273	G
1	-2.436	6.412	49.343	274	G
1	-2.276	6.470	49.513	275	G
1	-2.117	6.528	49.682	276	G
1	-1.987	6.528	49.813	277	G
1	-1.827	6.470	49.983	278	G
1	-1.682	6.427	50.134	279	G
1	-1.465	6.354	50.363	280	G
1	-1.291	6.224	50.580	281	G
1	-0.943	6.021	50.983	282	G
1	-0.899	5.992	51.035	283	G
1	-0.754	5.963	51.183	284	G
1	-0.537	5.919	51.405	285	G
1	-0.262	5.832	51.694	286	G
1	-0.059	5.659	51.961	287	G
1	0.144	5.572	52.182	288	G
1	0.289	5.470	52.359	289	G
1	0.478	5.311	52.606	290	G
1	0.608	5.195	52.780	291	G
1	0.724	5.108	52.925	292	G
1	0.927	4.963	53.175	293	G
1	1.101	4.745	53.453	294	G
1	1.202	4.615	53.618	295	G
1	1.304	4.455	53.807	296	G
1	1.449	4.253	54.057	297	G
1	1.550	4.050	54.284	298	G
1	1.608	3.905	54.440	299	G
2	0.175	2.428	0.000	0	R
2	0.159	2.428	0.016	1	R
2	0.273	2.265	0.215	2	R
2	0.289	2.265	0.231	3	R
2	0.371	2.379	0.371	4	R
2	0.452	2.363	0.454	5	R
2	0.582	2.347	0.585	6	R
2	0.615	2.347	0.618	7	R
2	0.664	2.412	0.699	8	R
2	0.664	2.444	0.732	9	S
2	0.843	2.347	0.936	10	S
2	0.908	2.282	1.028	11	S
2	1.005	2.135	1.204	12	G
2	1.021	1.859	1.481	13	G
2	1.249	1.615	1.814	14	G
2	1.298	1.484	1.953	15	G
2	1.412	1.289	2.179	16	G
2	1.526	1.175	2.341	17	G
2	1.623	0.980	2.559	18	G
2	1.672	0.915	2.640	19	G
2	1.786	0.703	2.880	20	G
2	1.884	0.443	3.158	21	G
2	1.900	0.313	3.290	22	G
2	1.998	0.167	3.466	23	G
2	2.079	0.069	3.593	24	G
2	2.388	-0.110	3.950	25	G
2	2.453	-0.126	4.017	26	G
2	2.567	-0.224	4.167	27	G
2	2.648	-0.387	4.349	28	G
2	2.746	-0.403	4.448	29	G
2	2.909	-0.468	4.623	30	G
2	3.006	-0.468	4.721	31	G
2	3.250	-0.517	4.970	32	G
2	3.462	-0.582	5.191	33	G
2	3.625	-0.533	5.361	34	G
2	3.739	-0.500	5.479	35	G
2	4.031	-0.566	5.779	36	G
2	4.227	-0.582	5.975	37	G
2	4.389	-0.582	6.138	38	G
2	4.617	-0.549	6.368	39	G
2	4.780	-0.435	6.566	40	G
2	4.861	-0.273	6.748	41	G
2	4.829	-0.256	6.785	42	G
2	4.666	-0.208	6.955	43	G
2	4.617	-0.338	7.094	44	G
2	4.617	-0.566	7.321	45	G
2	4.617	-0.728	7.484	46	G
2	4.764	-0.842	7.670	47	G
2	4.845	-0.875	7.757	48	G
2	4.715	-0.956	7.911	49	G
2	4.536	-0.907	8.096	50	G
2	4.341	-0.793	8.322	51	G
2	4.015	-0.793	8.648	52	G
2	3.836	-0.761	8.830	53	G
2	3.657	-0.728	9.011	54	G
2	3.511	-0.728	9.158	55	G
2	3.364	-0.728	9.304	56	G
2	3.153	-0.924	9.592	57	G
2	3.039	-0.940	9.707	58	G
2	2.893	-1.054	9.893	59	G
2	2.795	-1.168	10.043	60	G
2	2.681	-1.347	10.255	61	G
2	2.535	-1.477	10.451	62	G
2	2.356	-1.639	10.693	63	G
2	2.242	-1.737	10.843	64	G
2	2.095	-1.900	11.062	65	G
2	1.965	-2.062	11.270	66	G
2	1.689	-2.111	11.551	67	G
2	1.412	-2.193	11.839	68	G
2	1.282	-2.258	11.985	69	G
2	1.233	-2.306	12.054	70	G
2	1.087	-2.404	12.230	71	G
2	0.940	-2.518	12.415	72	G
2	0.843	-2.599	12.542	73	G
2	0.875	-2.778	12.724	74	G
2	0.875	-3.022	12.968	75	G
2	0.908	-3.169	13.118	76	G
2	0.956	-3.445	13.399	77	G
2	0.989	-3.592	13.549	78	G
2	1.021	-3.803	13.763	79	G
2	1.070	-3.982	13.949	80	G
2	1.087	-4.145	14.112	81	G
2	1.087	-4.308	14.275	82	G
2	1.005	-4.535	14.517	83	G
2	0.924	-4.812	14.805	84	G
2	0.908	-5.040	15.033	85	G
2	0.859	-5.219	15.219	86	G
2	0.826	-5.219	15.251	87	G
2	0.745	-5.203	15.334	88	G
2	0.501	-5.137	15.587	89	G
2	0.403	-5.105	15.690	90	G
2	0.224	-5.121	15.869	91	G
2	0.110	-5.154	15.988	92	G
2	-0.134	-5.268	16.257	93	G
2	-0.280	-5.414	16.464	94	G
2	-0.329	-5.560	16.619	95	G
2	-0.378	-5.805	16.868	96	G
2	-0.329	-6.032	17.101	97	G
2	-0.280	-6.114	17.195	98	G
2	-0.296	-6.195	17.278	99	G
2	-0.459	-6.358	17.508	100	G
2	-0.557	-6.423	17.626	101	G
2	-0.768	-6.439	17.838	102	G
2	-0.931	-6.439	18.001	103	G
2	-1.094	-6.455	18.164	104	G
2	-1.273	-6.472	18.344	105	G
2	-1.435	-6.520	18.514	106	G
2	-1.533	-6.553	18.617	107	G
2	-1.696	-6.520	18.783	108	G
2	-1.810	-6.439	18.922	109	G
2	-2.021	-6.228	19.222	110	G
2	-2.200	-6.114	19.434	111	G
2	-2.411	-5.886	19.745	112	G
2	-2.460	-5.707	19.930	113	G
2	-2.460	-5.674	19.963	114	G
2	-2.525	-5.479	20.168	115	G
2	-2.672	-5.219	20.467	116	G
2	-2.900	-5.089	20.729	117	G
2	-3.046	-4.958	20.925	118	G
2	-3.144	-4.893	21.043	119	G
2	-3.258	-4.812	21.183	120	G
2	-3.453	-4.584	21.483	121	G
2	-3.550	-4.519	21.600	122	G
2	-3.664	-4.422	21.750	123	G
2	-3.843	-4.259	21.992	124	G
2	-3.973	-4.161	22.155	125	G
2	-4.136	-4.047	22.353	126	G
2	-4.380	-3.950	22.616	127	G
2	-4.608	-3.885	22.853	128	G
2	-4.852	-3.868	23.097	129	G
2	-5.177	-3.820	23.427	130	G
2	-5.291	-3.803	23.542	131	G
2	-5.454	-3.673	23.750	132	G
2	-5.568	-3.543	23.923	133	G
2	-5.682	-3.380	24.121	134	G
2	-5.731	-3.266	24.245	135	G
2	-5.779	-3.104	24.415	136	G
2	-5.796	-2.892	24.627	137	G
2	-5.861	-2.664	24.864	138	G
2	-5.910	-2.388	25.145	139	G
2	-5.991	-2.127	25.418	140	G
2	-6.023	-2.030	25.521	141	G
2	-6.023	-1.835	25.716	142	G
2	-5.975	-1.656	25.902	143	G
2	-5.991	-1.412	26.146	144	G
2	-6.007	-1.249	26.310	145	G
2	-6.023	-1.216	26.346	146	R
2	-6.023	-1.216	26.346	147	R
2	-6.072	-1.216	26.395	148	R
2	-5.877	-1.184	26.593	149	R
2	-5.779	-1.200	26.692	150	R
2	-5.649	-1.379	26.913	151	R
2	-5.519	-1.526	27.109	152	R
2	-5.242	-1.639	27.408	153	R
2	-5.210	-1.656	27.444	154	R
2	-5.210	-1.656	27.444	155	R
2	-5.194	-1.656	27.461	156	R
2	-5.129	-1.672	27.528	157	R
2	-5.129	-1.623	27.577	158	R
2	-5.112	-1.623	27.593	159	R
2	-5.129	-1.607	27.616	160	R
2	-5.161	-1.558	27.675	161	R
2	-5.177	-1.542	27.698	162	R
2	-5.145	-1.574	27.744	163	R
2	-5.259	-1.672	27.894	164	R
2	-5.226	-1.607	27.966	165	R
2	-5.194	-1.574	28.012	166	R
2	-5.177	-1.542	28.049	167	R
2	-5.242	-1.509	28.121	168	R
2	-5.259	-1.477	28.158	169	R
2	-5.275	-1.509	28.194	170	R
2	-5.324	-1.591	28.289	171	R
2	-5.324	-1.607	28.305	172	R
2	-5.308	-1.639	28.342	173	R
2	-5.356	-1.591	28.411	174	R
2	-5.438	-1.558	28.498	175	R
2	-5.519	-1.509	28.593	176	R
2	-5.535	-1.509	28.610	177	R
2	-5.600	-1.558	28.691	178	R
2	-5.519	-1.574	28.774	179	R
2	-5.487	-1.558	28.810	180	R
2	-5.584	-1.607	28.919	181	R
2	-5.861	-1.656	29.200	182	R
2	-5.958	-1.623	29.303	183	R
2	-5.910	-1.607	29.355	184	R
2	-5.877	-1.623	29.391	185	R
2	-5.796	-1.639	29.474	186	R
2	-5.698	-1.623	29.573	187	R
2	-5.731	-1.526	29.676	188	R
2	-5.763	-1.526	29.708	189	R
2	-5.893	-1.542	29.840	190	R
2	-5.975	-1.477	29.944	191	R
2	-6.300	-1.460	30.270	192	R
2	-6.463	-1.477	30.433	193	R
2	-6.577	-1.395	30.573	194	R
2	-6.707	-1.314	30.726	195	R
2	-6.756	-1.281	30.785	196	G
2	-6.625	-1.444	30.993	197	G
2	-6.463	-1.607	31.224	198	G
2	-6.430	-1.672	31.296	199	G
2	-6.381	-1.737	31.378	200	G
2	-6.365	-1.835	31.477	201	G
2	-6.349	-2.046	31.689	202	G
2	-6.349	-2.176	31.819	203	G
2	-6.333	-2.225	31.870	204	G
2	-6.219	-2.323	32.020	205	G
2	-6.105	-2.404	32.160	206	G
2	-5.958	-2.469	32.321	207	G
2	-5.714	-2.599	32.597	208	G
2	-5.487	-2.681	32.839	209	G
2	-5.308	-2.729	33.025	210	G
2	-5.080	-2.746	33.253	211	G
2	-4.998	-2.746	33.334	212	G
2	-4.933	-2.762	33.401	213	G
2	-4.592	-2.860	33.757	214	G
2	-4.396	-2.957	33.975	215	G
2	-4.217	-3.039	34.172	216	G
2	-3.925	-3.136	34.480	217	G
2	-3.794	-3.234	34.643	218	G
2	-3.648	-3.364	34.839	219	G
2	-3.469	-3.494	35.060	220	G
2	-3.241	-3.641	35.331	221	G
2	-3.095	-3.738	35.507	222	G
2	-2.867	-3.885	35.778	223	G
2	-2.769	-3.966	35.905	224	G
2	-2.590	-4.129	36.147	225	G
2	-2.379	-4.340	36.446	226	G
2	-2.281	-4.438	36.584	227	G
2	-2.102	-4.633	36.849	228	G
2	-2.005	-4.861	37.097	229	G
2	-1.875	-5.089	37.359	230	G
2	-1.777	-5.235	37.535	231	G
2	-1.663	-5.414	37.747	232	G
2	-1.565	-5.609	37.965	233	G
2	-1.452	-5.788	38.177	234	G
2	-1.386	-5.951	38.353	235	G
2	-1.305	-6.130	38.549	236	G
2	-1.208	-6.341	38.782	237	G
2	-1.175	-6.553	38.996	238	G
2	-1.175	-6.716	39.159	239	G
2	-1.142	-6.813	39.262	240	G
2	-1.142	-6.927	39.376	241	G
2	-1.126	-6.960	39.412	242	G
2	-1.110	-7.008	39.464	243	G
2	-0.817	-7.008	39.756	244	G
2	-0.606	-7.057	39.973	245	G
2	-0.248	-7.090	40.333	246	G
2	0.143	-7.155	40.729	247	G
2	0.403	-7.155	40.989	248	G
2	0.533	-7.139	41.120	249	G
2	0.566	-7.106	41.166	250	G
2	0.973	-7.139	41.574	251	G
2	1.217	-7.057	41.832	252	G
2	1.266	-7.057	41.880	253	G
2	1.493	-6.992	42.117	254	G
2	1.672	-6.927	42.308	255	G
2	1.461	-6.716	42.607	256	G
2	1.412	-6.537	42.792	257	G
2	1.363	-6.407	42.931	258	G
2	1.249	-6.228	43.143	259	G
2	1.184	-6.065	43.319	260	G
2	1.152	-5.935	43.453	261	G
2	1.087	-5.756	43.643	262	G
2	1.038	-5.642	43.767	263	G
2	0.810	-5.430	44.078	264	G
2	0.647	-5.268	44.308	265	G
2	0.533	-5.089	44.520	266	G
2	0.403	-4.910	44.742	267	G
2	0.257	-4.780	44.938	268	G
2	0.045	-4.601	45.215	269	G
2	-0.052	-4.487	45.365	270	G
2	-0.183	-4.356	45.549	271	G
2	-0.280	-4.210	45.725	272	G
2	-0.280	-4.047	45.887	273	G
2	-0.280	-3.901	46.034	274	G
2	-0.280	-3.820	46.115	275	G
2	-0.313	-3.527	46.410	276	G
2	-0.378	-3.348	46.600	277	G
2	-0.492	-3.104	46.870	278	G
2	-0.622	-2.925	47.091	279	G
2	-0.736	-2.746	47.303	280	G
2	-0.866	-2.518	47.565	281	G
2	-0.980	-2.339	47.777	282	G
2	-1.061	-2.160	47.974	283	G
2	-1.159	-1.981	48.178	284	G
2	-1.305	-1.818	48.397	285	G
2	-1.403	-1.704	48.547	286	G
2	-1.484	-1.574	48.700	287	G
2	-1.761	-1.330	49.069	288	G
2	-1.923	-1.135	49.323	289	G
2	-2.021	-1.054	49.450	290	G
2	-2.119	-0.940	49.600	291	G
2	-2.363	-0.663	49.969	292	G
2	-2.509	-0.566	50.145	293	G
2	-2.704	-0.419	50.389	294	G
2	-3.030	-0.126	50.827	295	G
2	-3.209	0.053	51.080	296	G
2	-3.225	0.085	51.117	297	G
2	-3.355	0.150	51.262	298	G
2	-3.534	0.362	51.539	299	G
3	1.476	-1.101	0.000	0	S
3	1.476	-1.149	0.049	1	S
3	1.768	-0.825	0.485	2	S
3	1.865	-0.696	0.647	3	S
3	2.108	-0.355	1.065	4	S
3	2.222	-0.210	1.250	5	S
3	2.400	0.001	1.526	6	S
3	2.562	0.017	1.688	7	S
3	2.756	0.066	1.889	8	S
3	2.951	0.115	2.089	9	S
3	3.243	0.098	2.381	10	S
3	3.372	0.098	2.511	11	S
3	3.502	0.082	2.642	12	S
3	3.907	-0.096	3.084	13	S
3	3.842	-0.031	3.176	14	S
3	4.020	-0.145	3.387	15	S
3	4.166	-0.080	3.547	16	G
3	4.280	-0.031	3.670	17	G
3	4.377	-0.096	3.787	18	G
3	4.425	-0.145	3.856	19	G
3	4.555	-0.355	4.103	20	G
3	4.652	-0.388	4.206	21	G
3	4.798	-0.469	4.372	22	G
3	4.928	-0.469	4.502	23	G
3	4.960	-0.469	4.535	24	G
3	5.025	-0.517	4.616	25	G
3	4.895	-0.631	4.788	26	G
3	4.847	-0.647	4.839	27	G
3	4.733	-0.761	4.999	28	G
3	4.636	-0.906	5.175	29	G
3	4.587	-1.166	5.439	30	G
3	4.539	-1.279	5.562	31	G
3	4.393	-1.425	5.768	32	G
3	4.296	-1.538	5.918	33	G
3	4.182	-1.684	6.102	34	G
3	4.085	-1.781	6.240	35	G
3	3.874	-1.960	6.516	36	G
3	3.777	-1.992	6.618	37	G
3	3.534	-2.041	6.866	38	G
3	3.340	-2.057	7.061	39	G
3	3.226	-2.219	7.259	40	G
3	3.194	-2.397	7.440	41	G
3	3.194	-2.462	7.505	42	G
3	3.113	-2.527	7.609	43	G
3	3.113	-2.527	7.609	44	G
3	2.951	-2.527	7.771	45	G
3	2.821	-2.478	7.909	46	G
3	2.611	-2.365	8.149	47	G
3	2.481	-2.349	8.279	48	G
3	2.335	-2.316	8.429	49	G
3	2.108	-2.300	8.656	50	G
3	1.946	-2.332	8.821	51	G
3	1.736	-2.349	9.033	52	G
3	1.590	-2.397	9.186	53	G
3	1.411	-2.397	9.365	54	G
3	1.249	-2.381	9.527	55	G
3	1.071	-2.349	9.709	56	G
3	1.039	-2.349	9.741	57	G
3	0.990	-2.413	9.822	58	G
3	0.958	-2.511	9.924	59	G
3	0.909	-2.673	10.094	60	G
3	0.844	-2.802	10.239	61	G
3	0.731	-2.883	10.378	62	G
3	0.585	-2.916	10.527	63	G
3	0.407	-2.997	10.723	64	G
3	0.245	-3.078	10.904	65	G
3	-0.015	-3.224	11.202	66	G
3	-0.144	-3.288	11.347	67	G
3	-0.290	-3.386	11.522	68	G
3	-0.468	-3.467	11.718	69	G
3	-0.614	-3.483	11.865	70	G
3	-0.744	-3.483	11.994	71	G
3	-0.987	-3.483	12.237	72	G
3	-1.100	-3.499	12.352	73	G
3	-1.214	-3.645	12.537	74	G
3	-1.278	-3.726	12.640	75	G
3	-1.424	-3.920	12.883	76	G
3	-1.489	-4.034	13.014	77	G
3	-1.603	-4.293	13.297	78	G
3	-1.586	-4.455	13.460	79	G
3	-1.570	-4.682	13.687	80	G
3	-1.586	-4.860	13.866	81	G
3	-1.684	-4.974	14.016	82	G
3	-1.765	-5.119	14.183	83	G
3	-1.959	-5.265	14.426	84	G
3	-2.202	-5.281	14.669	85	G
3	-2.316	-5.281	14.783	86	G
3	-2.461	-5.298	14.929	87	G
3	-2.672	-5.346	15.146	88	G
3	-2.931	-5.346	15.405	89	G
3	-3.029	-5.346	15.502	90	G
3	-3.272	-5.217	15.778	91	G
3	-3.369	-5.136	15.904	92	G
3	-3.547	-5.038	16.107	93	G
3	-3.677	-5.006	16.241	94	G
3	-3.887	-4.795	16.539	95	G
3	-4.082	-4.650	16.782	96	G
3	-4.163	-4.569	16.896	97	G
3	-4.244	-4.471	17.023	98	G
3	-4.292	-4.504	17.081	99	G
3	-4.341	-4.601	17.190	100	G
3	-4.455	-4.714	17.350	101	G
3	-4.584	-4.828	17.523	102	G
3	-4.649	-4.828	17.587	103	G
3	-4.795	-4.812	17.734	104	G
3	-4.860	-4.763	17.815	105	G
3	-5.022	-4.633	18.023	106	G
3	-5.200	-4.504	18.243	107	G
3	-5.249	-4.455	18.312	108	G
3	-5.362	-4.325	18.484	109	G
3	-5.443	-4.180	18.651	110	G
3	-5.589	-3.985	18.894	111	G
3	-5.832	-3.645	19.312	112	G
3	-5.880	-3.564	19.407	113	G
3	-5.945	-3.402	19.581	114	G
3	-6.026	-3.224	19.777	115	G
3	-6.107	-3.094	19.930	116	G
3	-6.188	-2.948	20.097	117	G
3	-6.302	-2.689	20.380	118	G
3	-6.383	-2.543	20.547	119	G
3	-6.334	-2.446	20.655	120	G
3	-6.318	-2.154	20.947	121	G
3	-6.253	-2.073	21.051	122	G
3	-6.124	-2.008	21.196	123	G
3	-5.929	-1.976	21.393	124	G
3	-5.605	-1.992	21.718	125	G
3	-5.475	-2.057	21.863	126	G
3	-5.281	-2.122	22.068	127	G
3	-5.135	-2.138	22.214	128	G
3	-4.908	-2.170	22.444	129	G
3	-4.746	-2.203	22.609	130	G
3	-4.471	-2.268	22.892	131	G
3	-4.195	-2.332	23.175	132	G
3	-4.001	-2.349	23.370	133	G
3	-3.742	-2.430	23.642	134	G
3	-3.612	-2.511	23.794	135	G
3	-3.450	-2.624	23.992	136	G
3	-3.304	-2.721	24.167	137	G
3	-3.191	-2.770	24.291	138	G
3	-2.866	-2.883	24.634	139	G
3	-2.688	-2.980	24.837	140	G
3	-2.542	-3.062	25.004	141	G
3	-2.413	-3.143	25.157	142	G
3	-2.251	-3.272	25.365	143	G
3	-2.170	-3.369	25.491	144	G
3	-2.137	-3.467	25.594	145	G
3	-2.316	-3.629	25.834	146	G
3	-2.380	-3.726	25.951	147	G
3	-2.397	-3.937	26.163	148	G
3	-2.397	-4.180	26.406	149	G
3	-2.397	-4.439	26.665	150	G
3	-2.380	-4.601	26.828	151	G
3	-2.348	-4.779	27.009	152	G
3	-2.332	-4.957	27.188	153	G
3	-2.283	-5.071	27.311	154	G
3	-2.218	-5.233	27.486	155	G
3	-2.089	-5.379	27.681	156	G
3	-1.910	-5.508	27.901	157	G
3	-1.651	-5.573	28.169	158	G
3	-1.489	-5.622	28.338	159	G
3	-1.359	-5.687	28.483	160	G
3	-1.246	-5.832	28.667	161	G
3	-1.230	-6.189	29.024	162	G
3	-1.246	-6.270	29.107	163	G
3	-1.262	-6.432	29.270	164	G
3	-1.246	-6.643	29.481	165	G
3	-1.246	-6.772	29.611	166	G
3	-1.230	-6.805	29.647	167	G
3	-1.100	-6.805	29.777	168	G
3	-0.971	-6.853	29.915	169	G
3	-0.809	-6.886	30.080	170	G
3	-0.614	-6.902	30.275	171	G
3	-0.420	-6.902	30.470	172	G
3	-0.193	-7.048	30.740	173	G
3	0.099	-7.015	31.033	174	G
3	0.423	-7.015	31.357	175	G
3	0.569	-6.886	31.552	176	G
3	0.747	-6.870	31.731	177	G
3	0.877	-6.821	31.870	178	G
3	0.974	-6.756	31.987	179	G
3	1.104	-6.643	32.159	180	G
3	1.136	-6.448	32.356	181	G
3	1.185	-6.157	32.652	182	G
3	1.217	-5.930	32.881	183	G
3	1.298	-5.670	33.152	184	G
3	1.379	-5.541	33.305	185	G
3	1.444	-5.395	33.465	186	G
3	1.573	-5.249	33.660	187	G
3	1.638	-5.006	33.912	188	G
3	1.752	-4.909	34.061	189	G
3	1.881	-4.779	34.244	190	G
3	2.043	-4.536	34.536	191	G
3	2.173	-4.293	34.812	192	G
3	2.222	-4.131	34.981	193	G
3	2.286	-3.953	35.171	194	G
3	2.449	-3.823	35.378	195	G
3	2.513	-3.661	35.553	196	G
3	2.578	-3.418	35.804	197	G
3	2.611	-3.078	36.146	198	G
3	2.546	-2.932	36.306	199	G
3	2.513	-2.754	36.487	200	G
3	2.465	-2.494	36.751	201	G
3	2.481	-2.284	36.962	202	G
3	2.465	-2.105	37.141	203	G
3	2.416	-2.008	37.250	204	G
3	2.416	-1.668	37.590	205	G
3	2.286	-1.473	37.824	206	G
3	2.238	-1.198	38.103	207	G
3	2.173	-1.052	38.263	208	G
3	2.141	-0.874	38.444	209	G
3	2.108	-0.679	38.641	210	G
3	2.092	-0.501	38.820	211	G
3	2.108	-0.274	39.048	212	G
3	2.124	-0.145	39.178	213	G
3	2.173	0.066	39.395	214	G
3	2.270	0.358	39.702	215	G
3	2.303	0.568	39.915	216	G
3	2.367	0.682	40.046	217	G
3	2.432	0.795	40.176	218	G
3	2.611	1.038	40.478	219	G
3	2.708	1.168	40.640	220	G
3	2.837	1.330	40.847	221	G
3	2.983	1.557	41.117	222	G
3	3.226	1.735	41.419	223	G
3	3.340	1.848	41.579	224	G
3	3.502	1.962	41.777	225	G
3	3.777	2.091	42.081	226	G
3	3.858	2.124	42.168	227	G
3	4.037	2.172	42.353	228	G
3	4.263	2.253	42.594	229	G
3	4.442	2.302	42.779	230	G
3	4.750	2.367	43.093	231	G
3	4.879	2.416	43.232	232	G
3	5.187	2.416	43.540	233	G
3	5.300	2.416	43.653	234	G
3	5.560	2.416	43.913	235	G
3	5.608	2.416	43.961	236	G
3	5.932	2.367	44.289	237	G
3	6.370	2.302	44.731	238	G
3	6.435	2.335	44.804	239	G
3	6.500	2.237	44.920	240	G
3	6.662	2.237	45.082	241	G
3	6.726	2.108	45.227	242	G
3	6.807	2.027	45.342	243	G
3	6.888	1.897	45.495	244	G
3	7.051	1.638	45.801	245	G
3	7.067	1.459	45.980	246	G
3	6.986	1.638	46.175	247	G
3	6.937	1.541	46.284	248	G
3	6.921	1.492	46.335	249	G
3	6.953	1.557	46.408	250	G
3	6.953	1.703	46.554	251	G
3	6.872	1.913	46.779	252	G
3	6.759	2.205	47.092	253	G
3	6.662	2.497	47.400	254	G
3	6.597	2.578	47.504	255	G
3	6.516	2.821	47.760	256	G
3	6.289	2.934	48.013	257	G
3	6.111	3.096	48.254	258	G
3	6.030	3.064	48.342	259	G
3	5.689	2.999	48.688	260	G
3	5.495	2.902	48.905	261	G
3	5.446	2.918	48.957	262	G
3	5.219	2.885	49.186	263	G
3	5.122	2.918	49.288	264	G
3	5.025	2.885	49.391	265	G
3	4.863	2.885	49.553	266	G
3	4.798	2.869	49.620	267	G
3	4.701	2.869	49.717	268	G
3	4.685	2.837	49.753	269	G
3	4.571	2.821	49.868	270	G
3	4.523	2.804	49.919	271	G
3	4.474	2.772	49.977	272	G
3	4.377	2.788	50.076	273	G
3	4.296	2.788	50.157	274	G
3	4.312	2.821	50.193	275	G
3	4.263	2.821	50.242	276	G
3	4.166	2.804	50.340	277	G
3	4.101	2.772	50.413	278	G
3	4.101	2.772	50.413	279	G
3	4.085	2.772	50.429	280	G
3	4.004	2.756	50.512	281	G
3	3.907	2.723	50.614	282	G
3	3.874	2.707	50.650	283	G
3	3.826	2.707	50.699	284	G
3	3.729	2.626	50.825	285	G
3	3.648	2.610	50.908	286	G
3	3.550	2.610	51.005	287	G
3	3.745	2.626	51.200	288	G
3	3.648	2.561	51.317	289	G
3	3.469	2.513	51.502	290	G
3	3.421	2.513	51.551	291	G
3	3.259	2.464	51.720	292	G
3	3.178	2.399	51.824	293	G
3	3.178	2.416	51.840	294	G
3	3.162	2.351	51.907	295	G
3	3.080	2.351	51.988	296	G
3	2.999	2.351	52.069	297	G
3	2.886	2.253	52.218	298	G
3	2.854	2.237	52.254	299	G
4	1.518	-1.497	0.000	0	G
4	1.634	-1.512	0.117	1	G
4	1.692	-1.570	0.199	2	G
4	1.895	-1.584	0.402	3	G
4	1.997	-1.570	0.505	4	G
4	2.127	-1.410	0.711	5	G
4	2.171	-1.338	0.795	6	G
4	2.185	-1.309	0.828	7	G
4	2.200	-1.236	0.902	8	G
4	2.214	-1.178	0.961	9	G
4	2.359	-1.106	1.123	10	G
4	2.504	-1.019	1.293	11	G
4	2.620	-0.961	1.422	12	G
4	2.663	-1.135	1.601	13	G
4	2.663	-1.222	1.688	14	G
4	2.461	-1.483	2.019	15	G
4	2.432	-1.628	2.167	16	R
4	2.345	-1.671	2.264	17	R
4	2.345	-1.584	2.351	18	R
4	2.287	-1.613	2.416	19	R
4	2.432	-1.686	2.578	20	R
4	2.548	-1.729	2.702	21	R
4	2.678	-1.628	2.867	22	R
4	2.837	-1.381	3.160	23	R
4	2.852	-1.338	3.206	24	R
4	2.736	-1.149	3.428	25	R
4	2.562	-1.178	3.604	26	R
4	2.446	-1.149	3.723	27	R
4	2.272	-1.033	3.933	28	G
4	2.171	-0.961	4.057	29	G
4	2.026	-0.874	4.226	30	G
4	1.924	-0.758	4.380	31	G
4	1.852	-0.729	4.458	32	G
4	1.678	-0.729	4.632	33	G
4	1.504	-0.801	4.821	34	G
4	1.330	-0.975	5.067	35	G
4	1.185	-1.019	5.218	36	G
4	0.982	-0.990	5.423	37	G
4	0.837	-0.975	5.569	38	G
4	0.707	-0.975	5.699	39	G
4	0.504	-1.048	5.915	40	G
4	0.431	-1.120	6.017	41	G
4	0.359	-1.222	6.142	42	G
4	0.272	-1.367	6.311	43	G
4	0.127	-1.439	6.473	44	G
4	-0.076	-1.425	6.676	45	G
4	-0.236	-1.338	6.858	46	G
4	-0.424	-1.265	7.060	47	G
4	-0.627	-1.236	7.265	48	G
4	-0.786	-1.222	7.425	49	G
4	-0.946	-1.193	7.587	50	G
4	-1.192	-1.207	7.834	51	G
4	-1.482	-1.222	8.124	52	G
4	-1.700	-1.207	8.342	53	G
4	-1.859	-1.294	8.524	54	G
4	-2.120	-1.381	8.799	55	G
4	-2.308	-1.425	8.992	56	G
4	-2.511	-1.497	9.208	57	G
4	-2.555	-1.599	9.318	58	G
4	-2.555	-1.686	9.405	59	G
4	-2.685	-1.497	9.634	60	G
4	-2.700	-1.483	9.655	61	G
4	-2.830	-1.367	9.829	62	G
4	-3.048	-1.265	10.069	63	G
4	-3.149	-1.193	10.194	64	G
4	-3.294	-1.164	10.342	65	G
4	-3.439	-1.193	10.489	66	G
4	-3.671	-1.280	10.737	67	G
4	-3.743	-1.338	10.830	68	G
4	-3.859	-1.468	11.005	69	G
4	-4.033	-1.555	11.199	70	G
4	-4.338	-1.787	11.582	71	G
4	-4.439	-1.845	11.699	72	G
4	-4.613	-1.946	11.900	73	G
4	-4.830	-1.961	12.118	74	G
4	-5.048	-1.990	12.337	75	G
4	-5.236	-2.019	12.528	76	G
4	-5.381	-2.048	12.676	77	G
4	-5.526	-2.193	12.881	78	G
4	-5.686	-2.338	13.096	79	G
4	-5.816	-2.483	13.291	80	G
4	-5.874	-2.584	13.408	81	G
4	-6.092	-2.715	13.662	82	G
4	-6.135	-2.744	13.714	83	G
4	-6.193	-2.773	13.779	84	G
4	-6.309	-2.802	13.898	85	G
4	-6.352	-2.758	13.960	86	G
4	-6.425	-2.686	14.062	87	G
4	-6.570	-2.367	14.412	88	G
4	-6.642	-2.207	14.588	89	G
4	-6.729	-1.961	14.849	90	G
4	-6.787	-1.671	15.145	91	G
4	-6.816	-1.454	15.364	92	G
4	-6.860	-1.338	15.488	93	G
4	-6.889	-1.106	15.721	94	G
4	-6.918	-1.004	15.827	95	G
4	-6.874	-0.859	15.978	96	G
4	-6.874	-0.859	15.978	97	G
4	-6.860	-0.656	16.182	98	G
4	-6.831	-0.396	16.444	99	G
4	-6.889	-0.120	16.726	100	G
4	-6.947	0.155	17.007	101	G
4	-6.961	0.344	17.196	102	G
4	-6.947	0.692	17.544	103	G
4	-6.918	0.953	17.807	104	G
4	-6.903	1.213	18.068	105	G
4	-6.845	1.460	18.321	106	G
4	-6.802	1.590	18.459	107	G
4	-6.715	1.866	18.748	108	G
4	-6.642	2.069	18.963	109	G
4	-6.613	2.243	19.139	110	G
4	-6.512	2.417	19.341	111	G
4	-6.454	2.547	19.484	112	G
4	-6.338	2.735	19.705	113	G
4	-6.251	2.924	19.912	114	G
4	-6.092	3.185	20.218	115	G
4	-6.048	3.330	20.369	116	G
4	-6.005	3.576	20.620	117	G
4	-5.831	3.823	20.921	118	G
4	-5.787	3.924	21.032	119	G
4	-5.744	3.996	21.116	120	G
4	-5.570	4.199	21.384	121	G
4	-5.468	4.315	21.538	122	G
4	-5.338	4.518	21.779	123	G
4	-5.222	4.663	21.964	124	G
4	-5.120	4.750	22.098	125	G
4	-4.932	4.895	22.336	126	G
4	-4.657	5.156	22.715	127	G
4	-4.483	5.287	22.933	128	G
4	-4.294	5.431	23.170	129	G
4	-4.091	5.591	23.428	130	G
4	-4.004	5.678	23.551	131	G
4	-3.830	5.794	23.760	132	G
4	-3.613	5.881	23.995	133	G
4	-3.468	5.982	24.172	134	G
4	-3.308	6.084	24.361	135	G
4	-3.193	6.156	24.497	136	G
4	-2.975	6.258	24.737	137	G
4	-2.671	6.345	25.054	138	G
4	-2.424	6.475	25.333	139	G
4	-2.294	6.533	25.475	140	G
4	-2.033	6.620	25.750	141	G
4	-1.801	6.693	25.993	142	G
4	-1.743	6.722	26.058	143	G
4	-1.410	6.809	26.403	144	G
4	-1.250	6.823	26.563	145	G
4	-1.004	6.881	26.816	146	G
4	-0.946	6.852	26.881	147	G
4	-0.830	6.664	27.102	148	G
4	-0.743	6.606	27.207	149	G
4	-0.612	6.548	27.349	150	G
4	-0.438	6.620	27.538	151	G
4	-0.409	6.693	27.616	152	G
4	-0.294	6.780	27.761	153	G
4	-0.076	6.794	27.979	154	G
4	0.054	6.751	28.116	155	G
4	0.286	6.649	28.369	156	G
4	0.431	6.635	28.515	157	G
4	0.605	6.504	28.733	158	G
4	0.707	6.432	28.857	159	G
4	0.939	6.272	29.139	160	G
4	1.098	6.156	29.336	161	G
4	1.402	5.866	29.756	162	G
4	1.533	5.721	29.951	163	G
4	1.663	5.591	30.136	164	G
4	1.895	5.388	30.444	165	G
4	2.040	5.287	30.621	166	G
4	2.214	5.069	30.899	167	G
4	2.403	4.866	31.176	168	G
4	2.605	4.620	31.495	169	G
4	2.779	4.533	31.690	170	G
4	2.808	4.504	31.731	171	G
4	2.982	4.388	31.940	172	G
4	3.214	4.243	32.213	173	G
4	3.287	4.112	32.363	174	G
4	3.432	3.982	32.558	175	G
4	3.533	3.794	32.772	176	G
4	3.707	3.533	33.085	177	G
4	3.852	3.359	33.312	178	G
4	4.012	3.199	33.537	179	G
4	4.084	3.127	33.640	180	G
4	4.200	3.112	33.756	181	G
4	4.287	3.112	33.843	182	G
4	4.345	3.141	33.908	183	G
4	4.649	3.257	34.234	184	G
4	4.896	3.286	34.482	185	G
4	5.012	3.315	34.602	186	G
4	5.186	3.402	34.796	187	G
4	5.345	3.460	34.966	188	G
4	5.620	3.591	35.271	189	G
4	5.722	3.605	35.373	190	G
4	5.809	3.634	35.465	191	G
4	5.983	3.634	35.639	192	G
4	6.084	3.547	35.772	193	G
4	6.157	3.388	35.947	194	G
4	6.258	3.199	36.161	195	G
4	6.403	2.880	36.512	196	G
4	6.490	2.750	36.668	197	G
4	6.548	2.605	36.825	198	G
4	6.563	2.388	37.043	199	G
4	6.563	2.228	37.202	200	G
4	6.534	1.938	37.493	201	G
4	6.360	1.692	37.795	202	G
4	6.186	1.503	38.051	203	G
4	6.099	1.402	38.185	204	G
4	5.954	1.213	38.423	205	G
4	5.881	1.039	38.611	206	G
4	5.809	0.779	38.882	207	G
4	5.794	0.547	39.114	208	G
4	5.780	0.358	39.303	209	G
4	5.751	0.068	39.595	210	G
4	5.722	-0.193	39.857	211	G
4	5.707	-0.338	40.003	212	G
4	5.707	-0.439	40.104	213	G
4	5.707	-0.642	40.307	214	G
4	5.707	-0.859	40.525	215	G
4	5.722	-1.062	40.728	216	G
4	5.722	-1.396	41.062	217	G
4	5.736	-1.744	41.410	218	G
4	5.649	-2.062	41.740	219	G
4	5.606	-2.164	41.851	220	G
4	5.548	-2.236	41.943	221	G
4	5.504	-2.410	42.123	222	G
4	5.476	-2.642	42.356	223	G
4	5.461	-2.802	42.517	224	G
4	5.461	-2.932	42.647	225	G
4	5.447	-3.106	42.822	226	G
4	5.345	-3.352	43.088	227	G
4	5.142	-3.584	43.396	228	G
4	5.026	-3.744	43.593	229	G
4	4.939	-3.831	43.716	230	G
4	4.794	-3.976	43.921	231	G
4	4.664	-4.106	44.106	232	G
4	4.504	-4.309	44.364	233	G
4	4.374	-4.512	44.605	234	G
4	4.127	-4.643	44.884	235	G
4	3.925	-4.715	45.099	236	G
4	3.823	-4.730	45.202	237	G
4	3.664	-4.787	45.372	238	G
4	3.287	-4.947	45.781	239	G
4	3.040	-5.034	46.042	240	G
4	2.779	-5.193	46.348	241	G
4	2.634	-5.295	46.525	242	G
4	2.533	-5.353	46.642	243	G
4	2.374	-5.483	46.848	244	G
4	2.287	-5.773	47.150	245	G
4	2.156	-6.063	47.468	246	G
4	2.040	-6.309	47.741	247	G
4	2.011	-6.367	47.805	248	G
4	1.968	-6.382	47.851	249	G
4	1.939	-6.237	47.999	250	G
4	1.866	-6.266	48.077	251	G
4	1.663	-6.396	48.318	252	G
4	1.547	-6.483	48.463	253	G
4	1.518	-6.498	48.496	254	G
4	1.504	-6.556	48.556	255	G
4	1.504	-6.672	48.672	256	G
4	1.243	-6.860	48.993	257	G
4	0.968	-6.976	49.292	258	G
4	0.794	-6.991	49.467	259	G
4	0.707	-7.005	49.555	260	G
4	0.460	-7.005	49.801	261	G
4	0.141	-6.962	50.123	262	G
4	-0.192	-6.947	50.457	263	G
4	-0.236	-6.947	50.500	264	G
4	-0.337	-6.918	50.606	265	G
4	-0.453	-6.846	50.743	266	G
4	-0.525	-6.773	50.845	267	G
4	-0.612	-6.686	50.968	268	G
4	-0.772	-6.527	51.194	269	G
4	-0.888	-6.382	51.379	270	G
4	-0.946	-6.223	51.549	271	G
4	-1.004	-6.078	51.705	272	G
4	-1.294	-5.730	52.158	273	G
4	-1.424	-5.541	52.387	274	G
4	-1.497	-5.411	52.536	275	G
4	-1.729	-5.092	52.931	276	G
4	-1.873	-5.048	53.082	277	G
4	-2.004	-4.976	53.231	278	G
4	-2.149	-4.802	53.458	279	G
4	-2.410	-4.628	53.771	280	G
4	-2.497	-4.512	53.916	281	G
4	-2.642	-4.324	54.154	282	G
4	-2.845	-4.164	54.412	283	G
4	-2.975	-4.092	54.561	284	G
4	-3.135	-4.135	54.726	285	G
4	-3.265	-4.338	54.968	286	G
4	-3.381	-4.135	55.201	287	G
4	-3.526	-4.005	55.396	288	G
4	-3.642	-3.918	55.541	289	G
4	-3.903	-3.657	55.910	290	G
4	-4.048	-3.541	56.096	291	G
4	-4.135	-3.483	56.200	292	G
4	-4.454	-3.367	56.540	293	G
4	-4.642	-3.179	56.806	294	G
4	-4.743	-3.048	56.972	295	G
4	-4.975	-2.845	57.280	296	G
4	-5.048	-2.787	57.372	297	G
4	-5.251	-2.715	57.588	298	G
4	-5.381	-2.613	57.753	299	G
5	0.903	0.497	0.000	0	R
5	1.004	0.555	0.117	1	R
5	1.077	0.598	0.202	2	R
5	1.033	0.656	0.274	3	R
5	0.859	0.758	0.476	4	R
5	1.062	0.497	0.807	5	R
5	1.019	0.264	1.044	6	G
5	0.990	0.134	1.178	7	G
5	1.062	0.017	1.315	8	G
5	1.179	-0.186	1.549	9	G
5	1.280	-0.273	1.683	10	G
5	1.469	-0.375	1.897	11	G
5	1.585	-0.476	2.051	12	G
5	1.716	-0.505	2.185	13	G
5	1.890	-0.549	2.365	14	G
5	2.006	-0.549	2.481	15	G
5	2.210	-0.549	2.684	16	G
5	2.253	-0.563	2.730	17	G
5	2.457	-0.665	2.958	18	G
5	2.602	-0.796	3.153	19	G
5	2.645	-0.927	3.291	20	G
5	2.718	-1.130	3.507	21	G
5	2.689	-1.333	3.712	22	G
5	2.674	-1.536	3.916	23	G
5	2.689	-1.740	4.120	24	G
5	2.660	-1.929	4.311	25	G
5	2.529	-1.667	4.603	26	G
5	2.137	-1.565	5.008	27	G
5	2.064	-1.406	5.184	28	G
5	1.948	-1.290	5.348	29	G
5	1.919	-1.246	5.400	30	G
5	1.716	-0.999	5.720	31	G
5	1.469	-0.810	6.031	32	G
5	1.338	-0.738	6.180	33	G
5	1.237	-0.694	6.291	34	G
5	1.033	-0.665	6.496	35	G
5	0.787	-0.607	6.750	36	G
5	0.598	-0.578	6.941	37	G
5	0.351	-0.563	7.188	38	G
5	0.191	-0.563	7.348	39	G
5	0.075	-0.607	7.472	40	G
5	-0.157	-0.709	7.726	41	G
5	-0.375	-0.810	7.966	42	G
5	-0.462	-0.927	8.111	43	G
5	-0.608	-1.028	8.289	44	G
5	-0.811	-1.173	8.539	45	G
5	-0.869	-1.231	8.621	46	G
5	-0.985	-1.362	8.796	47	G
5	-1.232	-1.406	9.046	48	G
5	-1.435	-1.449	9.254	49	G
5	-1.668	-1.580	9.521	50	G
5	-1.784	-1.667	9.666	51	G
5	-1.871	-1.812	9.835	52	G
5	-1.900	-2.016	10.041	53	G
5	-1.842	-2.103	10.145	54	G
5	-1.813	-2.263	10.308	55	G
5	-1.798	-2.480	10.526	56	G
5	-1.769	-2.698	10.746	57	G
5	-1.711	-2.800	10.863	58	G
5	-1.610	-2.945	11.040	59	G
5	-1.595	-2.974	11.073	60	G
5	-1.682	-3.163	11.281	61	G
5	-1.653	-3.148	11.313	62	G
5	-1.581	-3.308	11.489	63	G
5	-1.537	-3.410	11.599	64	G
5	-1.479	-3.599	11.797	65	G
5	-1.421	-3.787	11.994	66	G
5	-1.290	-3.976	12.224	67	G
5	-1.116	-4.063	12.419	68	G
5	-0.985	-4.063	12.549	69	G
5	-0.695	-4.020	12.843	70	G
5	-0.680	-4.020	12.858	71	G
5	-0.520	-3.918	13.047	72	G
5	-0.491	-3.816	13.153	73	G
5	-0.404	-3.686	13.310	74	G
5	-0.317	-3.570	13.455	75	G
5	-0.332	-3.395	13.630	76	G
5	-0.390	-3.134	13.898	77	G
5	-0.462	-2.916	14.127	78	G
5	-0.564	-2.771	14.305	79	G
5	-0.666	-2.669	14.448	80	G
5	-0.811	-2.568	14.626	81	G
5	-1.000	-2.408	14.873	82	G
5	-1.130	-2.321	15.030	83	G
5	-1.232	-2.292	15.136	84	G
5	-1.406	-2.263	15.312	85	G
5	-1.552	-2.234	15.460	86	G
5	-1.682	-2.234	15.591	87	G
5	-1.842	-2.248	15.752	88	G
5	-2.045	-2.292	15.960	89	G
5	-2.205	-2.292	16.119	90	G
5	-2.350	-2.204	16.289	91	G
5	-2.336	-2.074	16.420	92	G
5	-2.321	-1.972	16.523	93	G
5	-2.365	-1.769	16.731	94	G
5	-2.379	-1.609	16.891	95	G
5	-2.379	-1.435	17.065	96	G
5	-2.496	-1.101	17.419	97	G
5	-2.612	-0.956	17.605	98	G
5	-2.728	-0.854	17.759	99	G
5	-2.888	-0.738	17.957	100	G
5	-2.873	-0.520	18.175	101	G
5	-2.801	-0.389	18.325	102	G
5	-2.699	-0.229	18.514	103	G
5	-2.612	-0.026	18.735	104	G
5	-2.510	0.192	18.976	105	G
5	-2.496	0.264	19.050	106	G
5	-2.467	0.410	19.198	107	G
5	-2.452	0.555	19.344	108	G
5	-2.510	0.787	19.583	109	G
5	-2.554	0.990	19.791	110	G
5	-2.568	1.049	19.851	111	G
5	-2.597	1.092	19.903	112	G
5	-2.742	1.121	20.052	113	G
5	-2.975	1.078	20.288	114	G
5	-3.105	1.005	20.438	115	G
5	-3.207	0.976	20.543	116	G
5	-3.483	0.947	20.821	117	G
5	-3.628	0.874	20.983	118	G
5	-3.832	0.773	21.210	119	G
5	-4.035	0.656	21.445	120	G
5	-4.151	0.555	21.599	121	G
5	-4.267	0.453	21.753	122	G
5	-4.427	0.264	22.001	123	G
5	-4.514	0.163	22.134	124	G
5	-4.645	-0.055	22.389	125	G
5	-4.747	-0.229	22.590	126	G
5	-4.950	-0.462	22.899	127	G
5	-5.095	-0.549	23.068	128	G
5	-5.313	-0.651	23.309	129	G
5	-5.429	-0.723	23.446	130	G
5	-5.502	-0.825	23.571	131	G
5	-5.603	-0.970	23.748	132	G
5	-5.720	-1.144	23.957	133	G
5	-5.821	-1.362	24.198	134	G
5	-5.894	-1.493	24.347	135	G
5	-5.923	-1.638	24.495	136	G
5	-5.894	-1.827	24.686	137	G
5	-5.807	-2.016	24.894	138	G
5	-5.807	-2.146	25.025	139	G
5	-5.850	-2.364	25.247	140	G
5	-5.923	-2.495	25.397	141	G
5	-6.083	-2.684	25.644	142	G
5	-6.141	-2.742	25.726	143	G
5	-6.170	-2.902	25.889	144	G
5	-6.199	-3.076	26.065	145	G
5	-6.199	-3.163	26.152	146	G
5	-6.097	-3.366	26.380	147	G
5	-5.894	-3.308	26.591	148	G
5	-5.763	-3.236	26.741	149	G
5	-5.531	-3.134	26.994	150	G
5	-5.342	-3.032	27.209	151	G
5	-5.226	-2.960	27.346	152	G
5	-5.226	-2.858	27.447	153	G
5	-5.095	-2.785	27.597	154	G
5	-4.776	-2.800	27.917	155	G
5	-4.529	-2.829	28.165	156	G
5	-4.325	-2.887	28.377	157	G
5	-4.253	-2.989	28.502	158	G
5	-4.122	-3.192	28.743	159	G
5	-4.006	-3.294	28.898	160	G
5	-3.904	-3.395	29.042	161	G
5	-3.846	-3.584	29.239	162	G
5	-3.817	-3.787	29.444	163	G
5	-3.774	-3.933	29.596	164	G
5	-3.614	-4.150	29.866	165	G
5	-3.425	-4.412	30.189	166	G
5	-3.294	-4.601	30.418	167	G
5	-3.222	-4.789	30.621	168	G
5	-3.018	-5.080	30.975	169	G
5	-2.917	-5.254	31.177	170	G
5	-2.873	-5.356	31.287	171	G
5	-2.844	-5.472	31.407	172	G
5	-2.713	-5.603	31.592	173	G
5	-2.510	-5.748	31.842	174	G
5	-2.437	-5.951	32.058	175	G
5	-2.379	-6.111	32.228	176	G
5	-2.365	-6.256	32.374	177	G
5	-2.365	-6.460	32.577	178	G
5	-2.321	-6.532	32.662	179	G
5	-2.147	-6.619	32.856	180	G
5	-1.886	-6.634	33.118	181	G
5	-1.784	-6.576	33.235	182	G
5	-1.682	-6.329	33.502	183	G
5	-1.653	-6.198	33.636	184	G
5	-1.624	-6.009	33.827	185	G
5	-1.581	-5.661	34.179	186	G
5	-1.581	-5.545	34.295	187	G
5	-1.711	-5.312	34.561	188	G
5	-1.784	-5.153	34.737	189	G
5	-1.871	-4.978	34.932	190	G
5	-1.944	-4.862	35.069	191	G
5	-2.103	-4.557	35.413	192	G
5	-2.234	-4.339	35.667	193	G
5	-2.394	-4.180	35.893	194	G
5	-2.583	-3.976	36.170	195	G
5	-2.670	-3.831	36.340	196	G
5	-2.786	-3.555	36.639	197	G
5	-2.902	-3.352	36.873	198	G
5	-3.193	-3.061	37.284	199	G
5	-3.251	-2.945	37.414	200	G
5	-3.338	-2.814	37.571	201	G
5	-3.425	-2.713	37.705	202	G
5	-3.570	-2.568	37.910	203	G
5	-3.788	-2.437	38.164	204	G
5	-4.006	-2.306	38.418	205	G
5	-4.224	-2.175	38.672	206	G
5	-4.340	-2.117	38.802	207	G
5	-4.543	-2.074	39.010	208	G
5	-4.645	-2.161	39.144	209	G
5	-4.921	-2.321	39.463	210	G
5	-5.110	-2.379	39.660	211	G
5	-5.327	-2.408	39.880	212	G
5	-5.545	-2.509	40.121	213	G
5	-5.778	-2.568	40.360	214	G
5	-5.995	-2.422	40.622	215	G
5	-6.054	-2.379	40.694	216	G
5	-6.141	-2.335	40.792	217	G
5	-6.300	-2.277	40.962	218	G
5	-6.417	-2.248	41.082	219	G
5	-6.504	-2.248	41.169	220	G
5	-6.591	-2.263	41.257	221	G
5	-6.693	-1.987	41.551	222	G
5	-6.751	-1.769	41.777	223	G
5	-6.809	-1.580	41.974	224	G
5	-6.838	-1.333	42.223	225	G
5	-6.823	-1.014	42.543	226	G
5	-6.852	-0.738	42.820	227	G
5	-6.881	-0.592	42.968	228	G
5	-6.881	-0.026	43.534	229	G
5	-6.867	0.134	43.695	230	G
5	-6.867	0.293	43.855	231	G
5	-6.910	0.482	44.048	232	G
5	-6.867	0.744	44.313	233	G
5	-6.852	1.078	44.648	234	G
5	-6.794	1.354	44.930	235	G
5	-6.794	1.412	44.988	236	G
5	-6.736	1.629	45.213	237	G
5	-6.649	1.963	45.558	238	G
5	-6.605	2.080	45.683	239	G
5	-6.547	2.225	45.839	240	G
5	-6.475	2.428	46.055	241	G
5	-6.329	2.791	46.446	242	G
5	-6.257	2.966	46.635	243	G
5	-6.141	3.169	46.869	244	G
5	-6.010	3.488	47.214	245	G
5	-5.879	3.692	47.456	246	G
5	-5.792	3.851	47.638	247	G
5	-5.647	3.982	47.833	248	G
5	-5.458	4.273	48.179	249	G
5	-5.313	4.447	48.406	250	G
5	-5.168	4.563	48.592	251	G
5	-5.037	4.679	48.767	252	G
5	-4.979	4.737	48.849	253	G
5	-4.790	4.926	49.116	254	G
5	-4.732	5.028	49.233	255	G
5	-4.616	5.187	49.431	256	G
5	-4.442	5.260	49.620	257	G
5	-4.267	5.347	49.815	258	G
5	-4.166	5.565	50.055	259	G
5	-3.948	5.696	50.309	260	G
5	-3.759	5.841	50.547	261	G
5	-3.454	6.030	50.906	262	G
5	-3.178	6.102	51.191	263	G
5	-2.975	6.262	51.450	264	G
5	-2.771	6.335	51.666	265	G
5	-2.612	6.407	51.841	266	G
5	-2.379	6.494	52.089	267	G
5	-2.176	6.611	52.323	268	G
5	-2.103	6.640	52.402	269	G
5	-1.915	6.669	52.593	270	G
5	-1.755	6.712	52.758	271	G
5	-1.653	6.785	52.883	272	G
5	-1.464	6.828	53.077	273	G
5	-1.261	6.887	53.288	274	G
5	-1.058	6.916	53.494	275	G
5	-0.680	6.959	53.874	276	G
5	-0.361	6.959	54.193	277	G
5	-0.172	6.959	54.382	278	G
5	0.002	6.959	54.556	279	G
5	0.046	6.959	54.600	280	G
5	0.133	6.959	54.687	281	G
5	0.423	6.930	54.979	282	G
5	0.554	6.887	55.117	283	G
5	0.656	6.785	55.261	284	G
5	0.801	6.611	55.487	285	G
5	0.990	6.451	55.735	286	G
5	1.208	6.349	55.975	287	G
5	1.426	6.204	56.237	288	G
5	1.498	6.175	56.315	289	G
5	1.629	6.102	56.465	290	G
5	1.919	6.015	56.768	291	G
5	2.166	5.957	57.021	292	G
5	2.311	5.928	57.170	293	G
5	2.616	5.826	57.491	294	G
5	2.921	5.696	57.823	295	G
5	3.052	5.594	57.988	296	G
5	3.313	5.565	58.251	297	G
5	3.618	5.521	58.559	298	G
5	3.952	5.260	58.984	299	G
6	-0.021	-1.118	0.000	0	S
6	-0.036	-1.190	0.074	1	S
6	0.022	-1.291	0.190	2	S
6	0.080	-1.450	0.359	3	S
6	0.123	-1.667	0.580	4	S
6	0.137	-1.840	0.753	5	S
6	-0.007	-2.027	0.990	6	S
6	-0.036	-2.056	1.031	7	G
6	-0.180	-2.085	1.178	8	G
6	-0.223	-2.100	1.224	9	G
6	-0.469	-2.172	1.480	10	G
6	-0.613	-2.244	1.641	11	G
6	-0.714	-2.287	1.751	12	G
6	-0.916	-2.287	1.953	13	G
6	-0.988	-2.244	2.037	14	G
6	-1.133	-2.128	2.222	15	G
6	-1.277	-2.157	2.369	16	G
6	-1.421	-2.374	2.629	17	G
6	-1.522	-2.432	2.746	18	G
6	-1.566	-2.489	2.818	19	G
6	-1.609	-2.518	2.870	20	G
6	-1.797	-2.605	3.076	21	G
6	-1.926	-2.662	3.219	22	G
6	-2.071	-2.821	3.433	23	G
6	-2.201	-2.937	3.607	24	G
6	-2.258	-3.038	3.723	25	G
6	-2.302	-3.182	3.874	26	G
6	-2.359	-3.298	4.003	27	G
6	-2.417	-3.355	4.085	28	G
6	-2.605	-3.399	4.277	29	G
6	-2.720	-3.485	4.422	30	G
6	-2.778	-3.615	4.564	31	G
6	-2.836	-3.730	4.693	32	G
6	-2.966	-3.860	4.876	33	G
6	-3.038	-3.961	5.001	34	G
6	-3.182	-4.106	5.205	35	G
6	-3.225	-4.236	5.342	36	G
6	-3.240	-4.351	5.458	37	G
6	-3.240	-4.409	5.516	38	G
6	-3.384	-4.582	5.741	39	G
6	-3.427	-4.755	5.920	40	G
6	-3.500	-4.943	6.121	41	G
6	-3.687	-5.044	6.334	42	G
6	-3.759	-5.174	6.482	43	G
6	-3.745	-5.275	6.584	44	G
6	-3.745	-5.361	6.671	45	G
6	-3.745	-5.419	6.729	46	G
6	-3.832	-5.433	6.817	47	G
6	-3.846	-5.462	6.849	48	G
6	-3.846	-5.520	6.907	49	G
6	-3.788	-5.578	6.988	50	G
6	-3.514	-5.809	7.347	51	G
6	-3.485	-5.823	7.379	52	G
6	-3.615	-5.679	7.573	53	G
6	-3.947	-5.563	7.925	54	G
6	-3.889	-5.607	7.997	55	G
6	-3.904	-5.607	8.011	56	G
6	-4.236	-5.376	8.415	57	G
6	-4.293	-5.332	8.488	58	G
6	-4.481	-5.145	8.753	59	G
6	-4.539	-5.058	8.857	60	G
6	-4.596	-4.957	8.973	61	G
6	-4.712	-4.798	9.170	62	G
6	-4.827	-4.539	9.454	63	G
6	-4.900	-4.495	9.538	64	G
6	-5.116	-4.279	9.844	65	G
6	-5.188	-4.192	9.957	66	G
6	-5.361	-4.106	10.151	67	G
6	-5.434	-4.005	10.275	68	G
6	-5.563	-3.904	10.439	69	G
6	-5.664	-3.832	10.564	70	G
6	-5.722	-3.759	10.656	71	G
6	-5.780	-3.673	10.760	72	G
6	-5.866	-3.514	10.941	73	G
6	-5.953	-3.326	11.147	74	G
6	-6.025	-3.225	11.272	75	G
6	-6.054	-3.139	11.363	76	G
6	-6.184	-2.994	11.557	77	G
6	-6.271	-2.893	11.690	78	G
6	-6.314	-2.634	11.953	79	G
6	-6.314	-2.489	12.098	80	G
6	-6.299	-2.287	12.300	81	G
6	-6.285	-2.143	12.445	82	G
6	-6.285	-1.999	12.590	83	G
6	-6.343	-1.825	12.772	84	G
6	-6.400	-1.623	12.982	85	G
6	-6.415	-1.378	13.228	86	G
6	-6.415	-1.277	13.329	87	G
6	-6.415	-1.075	13.531	88	G
6	-6.444	-0.916	13.693	89	G
6	-6.545	-0.858	13.809	90	G
6	-6.516	-0.628	14.042	91	G
6	-6.458	-0.570	14.123	92	G
6	-6.271	-0.498	14.324	93	G
6	-6.198	-0.483	14.398	94	G
6	-6.112	-0.368	14.542	95	G
6	-6.011	-0.166	14.768	96	G
6	-5.939	0.022	14.969	97	G
6	-5.895	0.123	15.079	98	G
6	-5.809	0.238	15.223	99	G
6	-5.737	0.296	15.316	100	G
6	-5.563	0.368	15.503	101	G
6	-5.462	0.527	15.692	102	G
6	-5.390	0.628	15.816	103	G
6	-5.217	0.787	16.051	104	G
6	-5.058	0.974	16.297	105	G
6	-4.827	1.119	16.569	106	G
6	-4.798	1.119	16.598	107	G
6	-4.741	1.075	16.670	108	G
6	-4.726	0.960	16.786	109	G
6	-4.669	0.888	16.879	110	G
6	-4.596	0.787	17.003	111	G
6	-4.481	0.671	17.166	112	G
6	-4.380	0.556	17.319	113	G
6	-4.221	0.469	17.500	114	G
6	-4.106	0.354	17.664	115	G
6	-4.005	0.253	17.806	116	G
6	-3.947	0.094	17.975	117	G
6	-3.889	0.022	18.068	118	G
6	-3.745	-0.079	18.244	119	G
6	-3.716	-0.108	18.285	120	G
6	-3.644	-0.223	18.421	121	G
6	-3.644	-0.310	18.508	122	G
6	-3.629	-0.397	18.595	123	G
6	-3.615	-0.512	18.712	124	G
6	-3.601	-0.555	18.757	125	G
6	-3.673	-0.613	18.850	126	G
6	-3.745	-0.599	18.923	127	G
6	-3.702	-0.541	18.996	128	G
6	-3.673	-0.541	19.024	129	G
6	-3.658	-0.541	19.039	130	G
6	-3.687	-0.584	19.091	131	G
6	-3.687	-0.613	19.120	132	G
6	-3.716	-0.786	19.295	133	G
6	-3.716	-0.931	19.440	134	G
6	-3.673	-1.118	19.632	135	G
6	-3.658	-1.147	19.664	136	G
6	-3.658	-1.147	19.664	137	G
6	-3.644	-1.147	19.679	138	G
6	-3.586	-1.248	19.795	139	G
6	-3.601	-1.349	19.897	140	G
6	-3.629	-1.436	19.989	141	G
6	-3.629	-1.465	20.017	142	G
6	-3.601	-1.421	20.069	143	G
6	-3.586	-1.421	20.084	144	G
6	-3.586	-1.421	20.084	145	G
6	-3.615	-1.421	20.113	146	G
6	-3.615	-1.450	20.142	147	G
6	-3.615	-1.450	20.142	148	G
6	-3.615	-1.493	20.185	149	G
6	-3.586	-1.551	20.249	150	G
6	-3.543	-1.609	20.322	151	G
6	-3.528	-1.710	20.424	152	G
6	-3.471	-1.941	20.662	153	G
6	-3.413	-2.071	20.804	154	G
6	-3.355	-2.172	20.920	155	G
6	-3.283	-2.258	21.033	156	G
6	-3.225	-2.388	21.175	157	G
6	-3.095	-2.446	21.317	158	G
6	-3.095	-2.446	21.317	159	G
6	-2.937	-2.547	21.505	160	G
6	-2.720	-2.619	21.734	161	G
6	-2.677	-2.691	21.818	162	G
6	-2.590	-2.807	21.962	163	G
6	-2.489	-2.879	22.086	164	G
6	-2.374	-2.980	22.240	165	G
6	-2.287	-3.067	22.362	166	G
6	-2.287	-3.168	22.463	167	G
6	-2.258	-3.269	22.568	168	G
6	-2.244	-3.471	22.771	169	G
6	-2.287	-3.601	22.908	170	G
6	-2.345	-3.846	23.160	171	G
6	-2.359	-4.034	23.348	172	G
6	-2.388	-4.163	23.481	173	G
6	-2.460	-4.279	23.617	174	G
6	-2.533	-4.409	23.766	175	G
6	-2.547	-4.524	23.882	176	G
6	-2.605	-4.669	24.037	177	G
6	-2.648	-4.871	24.244	178	G
6	-2.648	-5.029	24.403	179	G
6	-2.663	-5.174	24.548	180	G
6	-2.663	-5.304	24.678	181	G
6	-2.619	-5.491	24.870	182	G
6	-2.576	-5.708	25.091	183	G
6	-2.518	-5.881	25.274	184	G
6	-2.475	-5.996	25.397	185	G
6	-2.403	-6.112	25.533	186	G
6	-2.316	-6.198	25.656	187	G
6	-2.258	-6.271	25.748	188	G
6	-2.186	-6.328	25.840	189	G
6	-1.999	-6.357	26.030	190	G
6	-1.797	-6.415	26.240	191	G
6	-1.493	-6.501	26.556	192	G
6	-1.364	-6.487	26.686	193	G
6	-1.263	-6.386	26.829	194	G
6	-1.089	-6.314	27.017	195	G
6	-0.974	-6.271	27.140	196	G
6	-0.815	-6.155	27.336	197	G
6	-0.656	-6.112	27.501	198	G
6	-0.555	-6.069	27.611	199	G
6	-0.324	-5.982	27.857	200	G
6	-0.137	-5.982	28.045	201	G
6	0.109	-6.069	28.305	202	G
6	0.253	-6.126	28.461	203	G
6	0.412	-6.126	28.619	204	G
6	0.816	-6.097	29.025	205	G
6	0.888	-6.083	29.098	206	G
6	1.003	-6.054	29.217	207	G
6	1.090	-6.025	29.309	208	G
6	1.350	-6.011	29.569	209	G
6	1.537	-5.996	29.757	210	G
6	1.797	-5.982	30.017	211	G
6	1.999	-5.924	30.227	212	G
6	2.057	-5.953	30.292	213	G
6	2.143	-5.852	30.425	214	G
6	2.288	-5.751	30.601	215	G
6	2.447	-5.621	30.806	216	G
6	2.562	-5.520	30.959	217	G
6	2.677	-5.246	31.257	218	G
6	2.735	-5.130	31.386	219	G
6	2.735	-4.842	31.675	220	G
6	2.735	-4.712	31.805	221	G
6	2.735	-4.524	31.992	222	G
6	2.490	-4.264	32.350	223	G
6	2.432	-4.178	32.454	224	G
6	2.302	-4.005	32.670	225	G
6	2.216	-3.889	32.814	226	G
6	2.057	-3.759	33.020	227	G
6	1.913	-3.658	33.196	228	G
6	1.725	-3.543	33.416	229	G
6	1.638	-3.485	33.520	230	G
6	1.436	-3.399	33.740	231	G
6	1.278	-3.370	33.901	232	G
6	1.148	-3.341	34.034	233	G
6	1.047	-3.355	34.136	234	G
6	0.787	-3.427	34.406	235	G
6	0.700	-3.485	34.510	236	G
6	0.513	-3.644	34.756	237	G
6	0.296	-3.774	35.008	238	G
6	0.224	-3.817	35.093	239	G
6	-0.036	-3.961	35.390	240	G
6	-0.151	-4.062	35.543	241	G
6	-0.238	-4.135	35.656	242	G
6	-0.411	-4.236	35.856	243	G
6	-0.541	-4.351	36.030	244	G
6	-0.671	-4.452	36.195	245	G
6	-0.743	-4.568	36.331	246	G
6	-0.887	-4.683	36.516	247	G
6	-1.147	-4.770	36.789	248	G
6	-1.335	-4.813	36.982	249	G
6	-1.566	-4.914	37.234	250	G
6	-1.710	-4.957	37.385	251	G
6	-1.984	-5.001	37.662	252	G
6	-2.114	-5.015	37.793	253	G
6	-2.287	-5.001	37.967	254	G
6	-2.460	-4.928	38.154	255	G
6	-2.648	-4.914	38.343	256	G
6	-2.749	-4.928	38.445	257	G
6	-2.994	-5.015	38.705	258	G
6	-3.269	-5.058	38.983	259	G
6	-3.355	-5.102	39.079	260	G
6	-3.471	-5.102	39.195	261	G
6	-3.615	-5.058	39.345	262	G
6	-3.904	-5.044	39.634	263	G
6	-4.019	-5.015	39.753	264	G
6	-4.178	-4.972	39.918	265	G
6	-4.351	-4.972	40.091	266	G
6	-4.510	-4.928	40.256	267	G
6	-4.654	-4.914	40.401	268	G
6	-4.871	-4.871	40.622	269	G
6	-4.928	-4.827	40.694	270	G
6	-5.001	-4.755	40.796	271	G
6	-5.044	-4.683	40.880	272	G
6	-5.044	-4.683	40.880	273	G
6	-5.130	-4.582	41.013	274	G
6	-5.246	-4.481	41.166	275	G
6	-5.477	-4.279	41.473	276	G
6	-5.621	-4.091	41.710	277	G
6	-5.794	-3.817	42.034	278	G
6	-5.881	-3.687	42.190	279	G
6	-6.054	-3.471	42.468	280	G
6	-6.097	-3.399	42.552	281	G
6	-6.170	-3.254	42.713	282	G
6	-6.198	-3.124	42.846	283	G
6	-6.227	-3.052	42.924	284	G
6	-6.343	-2.778	43.221	285	G
6	-6.444	-2.590	43.435	286	G
6	-6.530	-2.331	43.708	287	G
6	-6.718	-1.999	44.090	288	G
6	-6.819	-1.696	44.409	289	G
6	-6.848	-1.508	44.599	290	G
6	-6.862	-1.349	44.758	291	G
6	-6.963	-1.162	44.971	292	G
6	-6.992	-0.801	45.333	293	G
6	-7.021	-0.671	45.467	294	G
6	-7.050	-0.469	45.671	295	G
6	-7.064	-0.397	45.744	296	G
6	-7.079	-0.267	45.875	297	G
6	-7.093	-0.166	45.977	298	G
6	-7.122	0.253	46.396	299	G
7	0.441	-1.151	0.000	0	G
7	0.441	-1.151	0.000	1	G
7	0.539	-1.297	0.176	2	G
7	0.621	-1.460	0.359	3	G
7	0.751	-1.607	0.555	4	G
7	0.816	-1.786	0.746	5	G
7	0.816	-1.868	0.827	6	G
7	0.718	-2.031	1.017	7	G
7	0.702	-2.161	1.149	8	G
7	0.800	-2.357	1.367	9	G
7	0.930	-2.390	1.502	10	G
7	1.142	-2.357	1.716	11	G
7	1.354	-2.210	1.974	12	G
7	1.452	-2.178	2.077	13	G
7	1.599	-2.096	2.245	14	G
7	1.762	-1.998	2.435	15	G
7	1.778	-1.949	2.487	16	G
7	1.762	-1.754	2.683	17	G
7	1.745	-1.493	2.944	18	G
7	1.745	-1.297	3.140	19	G
7	1.745	-0.971	3.466	20	G
7	1.713	-0.776	3.664	21	G
7	1.745	-0.548	3.895	22	G
7	1.859	-0.417	4.068	23	G
7	2.153	-0.238	4.412	24	G
7	2.251	-0.156	4.539	25	G
7	2.365	0.023	4.752	26	G
7	2.365	0.137	4.866	27	G
7	2.332	0.365	5.096	28	G
7	2.283	0.528	5.266	29	G
7	2.251	0.675	5.417	30	G
7	2.381	0.757	5.571	31	G
7	2.544	0.952	5.825	32	G
7	2.642	0.952	5.923	33	G
7	2.886	0.985	6.170	34	G
7	3.147	0.985	6.430	35	G
7	3.278	1.099	6.604	36	G
7	3.473	1.229	6.839	37	G
7	3.473	1.229	6.839	38	G
7	3.701	1.490	7.185	39	G
7	3.799	1.555	7.303	40	G
7	3.962	1.637	7.485	41	G
7	4.288	1.653	7.812	42	G
7	4.370	1.620	7.899	43	G
7	4.565	1.539	8.111	44	G
7	4.696	1.474	8.257	45	G
7	4.777	1.392	8.372	46	G
7	4.924	1.197	8.617	47	G
7	5.006	1.066	8.771	48	G
7	5.169	0.838	9.051	49	G
7	5.250	0.659	9.248	50	G
7	5.299	0.479	9.434	51	G
7	5.332	0.284	9.632	52	G
7	5.348	0.056	9.861	53	G
7	5.397	-0.173	10.094	54	G
7	5.462	-0.450	10.379	55	G
7	5.511	-0.613	10.549	56	G
7	5.560	-0.727	10.673	57	G
7	5.625	-0.906	10.864	58	G
7	5.625	-1.102	11.060	59	G
7	5.625	-1.102	11.060	60	G
7	5.609	-1.346	11.305	61	G
7	5.462	-1.460	11.491	62	G
7	5.283	-1.477	11.671	63	G
7	5.054	-1.558	11.913	64	G
7	5.006	-1.770	12.131	65	G
7	4.940	-1.933	12.306	66	G
7	4.826	-2.145	12.547	67	G
7	4.761	-2.324	12.738	68	G
7	4.728	-2.487	12.904	69	G
7	4.680	-2.732	13.153	70	G
7	4.663	-3.009	13.431	71	G
7	4.680	-3.237	13.660	72	G
7	4.728	-3.417	13.846	73	G
7	4.745	-3.628	14.058	74	G
7	4.843	-3.775	14.234	75	G
7	4.908	-4.020	14.487	76	G
7	4.989	-4.215	14.699	77	G
7	5.103	-4.329	14.861	78	G
7	5.380	-4.362	15.140	79	G
7	5.380	-4.264	15.238	80	G
7	5.120	-4.248	15.499	81	G
7	4.810	-4.264	15.809	82	G
7	4.533	-4.362	16.103	83	G
7	4.419	-4.395	16.222	84	G
7	4.223	-4.444	16.423	85	G
7	3.995	-4.427	16.652	86	G
7	3.750	-4.411	16.897	87	G
7	3.685	-4.378	16.970	88	G
7	3.441	-4.313	17.223	89	G
7	3.278	-4.183	17.432	90	G
7	3.033	-4.101	17.690	91	G
7	2.886	-4.052	17.844	92	G
7	2.560	-3.971	18.180	93	G
7	2.332	-3.922	18.414	94	G
7	2.202	-3.857	18.559	95	G
7	1.941	-3.791	18.828	96	G
7	1.794	-3.743	18.983	97	G
7	1.550	-3.694	19.232	98	G
7	1.207	-3.612	19.584	99	G
7	1.028	-3.580	19.766	100	G
7	0.849	-3.514	19.957	101	G
7	0.588	-3.482	20.220	102	G
7	0.425	-3.449	20.386	103	G
7	0.246	-3.368	20.583	104	G
7	0.034	-3.351	20.796	105	G
7	-0.243	-3.286	21.081	106	G
7	-0.488	-3.205	21.338	107	G
7	-0.863	-3.025	21.754	108	G
7	-1.010	-2.960	21.914	109	G
7	-1.238	-2.895	22.152	110	G
7	-1.401	-2.846	22.322	111	G
7	-1.564	-2.797	22.492	112	G
7	-1.857	-2.650	22.820	113	G
7	-1.971	-2.618	22.939	114	G
7	-2.265	-2.422	23.291	115	G
7	-2.363	-2.341	23.419	116	G
7	-2.526	-2.210	23.628	117	G
7	-2.786	-2.015	23.954	118	G
7	-2.933	-1.901	24.139	119	G
7	-3.015	-1.852	24.234	120	G
7	-3.259	-1.672	24.538	121	G
7	-3.373	-1.558	24.699	122	G
7	-3.552	-1.460	24.903	123	G
7	-3.813	-1.314	25.203	124	G
7	-3.911	-1.249	25.320	125	G
7	-4.139	-1.085	25.601	126	G
7	-4.351	-0.971	25.841	127	G
7	-4.482	-0.922	25.981	128	G
7	-4.694	-0.727	26.269	129	G
7	-4.840	-0.596	26.465	130	G
7	-5.020	-0.450	26.697	131	G
7	-5.183	-0.368	26.879	132	G
7	-5.427	-0.319	27.128	133	G
7	-5.606	-0.352	27.311	134	G
7	-5.737	-0.417	27.457	135	G
7	-5.981	-0.303	27.726	136	G
7	-6.112	-0.124	27.948	137	G
7	-6.258	0.072	28.193	138	G
7	-6.356	0.284	28.426	139	G
7	-6.470	0.447	28.625	140	G
7	-6.568	0.610	28.815	141	G
7	-6.601	0.642	28.861	142	G
7	-6.699	0.626	28.960	143	G
7	-6.796	0.528	29.099	144	G
7	-6.845	0.479	29.168	145	G
7	-6.959	0.414	29.299	146	G
7	-7.090	0.414	29.430	147	G
7	-7.122	0.349	29.503	148	G
7	-7.122	0.382	29.535	149	G
7	-7.090	-0.270	30.188	150	G
7	-7.073	-0.482	30.401	151	G
7	-7.073	-0.662	30.580	152	G
7	-7.073	-0.906	30.824	153	G
7	-7.073	-1.167	31.085	154	G
7	-6.976	-1.542	31.473	155	G
7	-6.894	-1.819	31.762	156	G
7	-6.845	-1.966	31.916	157	G
7	-6.764	-2.275	32.236	158	G
7	-6.715	-2.406	32.376	159	G
7	-6.666	-2.504	32.485	160	G
7	-6.601	-2.667	32.661	161	G
7	-6.503	-2.895	32.909	162	G
7	-6.454	-3.091	33.111	163	G
7	-6.242	-3.433	33.513	164	G
7	-6.128	-3.628	33.740	165	G
7	-6.014	-3.775	33.925	166	G
7	-5.900	-3.922	34.111	167	G
7	-5.786	-4.117	34.338	168	G
7	-5.558	-4.395	34.697	169	G
7	-5.427	-4.541	34.893	170	G
7	-5.280	-4.753	35.151	171	G
7	-5.199	-4.884	35.305	172	G
7	-5.036	-4.981	35.495	173	G
7	-4.971	-5.063	35.599	174	G
7	-4.889	-5.128	35.703	175	G
7	-4.824	-5.242	35.835	176	G
7	-4.645	-5.405	36.077	177	G
7	-4.682	-5.388	36.118	178	G
7	-4.609	-5.432	36.203	179	G
7	-4.464	-5.577	36.408	180	G
7	-4.043	-5.839	36.904	181	G
7	-3.738	-6.056	37.279	182	G
7	-3.491	-6.245	37.590	183	G
7	-3.244	-6.391	37.876	184	G
7	-3.172	-6.449	37.969	185	G
7	-3.085	-6.507	38.074	186	G
7	-2.780	-6.608	38.395	187	G
7	-2.605	-6.666	38.579	188	G
7	-2.286	-6.783	38.919	189	G
7	-2.112	-6.797	39.094	190	G
7	-1.908	-6.870	39.310	191	G
7	-1.502	-6.913	39.719	192	G
7	-1.211	-7.015	40.026	193	G
7	-0.935	-7.044	40.304	194	G
7	-0.645	-7.073	40.596	195	G
7	-0.500	-7.073	40.741	196	G
7	-0.267	-7.088	40.974	197	G
7	0.038	-7.102	41.279	198	G
[truncated: 1,601 more rows]
