# Supplementary material for: Behavioral and pharmacological characterization of planarian nociception
Source: Front Mol Neurosci. 2024 May 1;17:1368009. doi: 10.3389/fnmol.2024.1368009 (PMC11094297; doi:10.3389/fnmol.2024.1368009)
Supplement: Supplementary file 1 [file Data_Sheet_1.ZIP › Article planarian nociception - code and data/arena/RNAi-GFP + AITC50.csv]

n	x	y	L	t	behavior
1	-0.086	-1.310	0.000	0	R
1	-0.065	-1.331	0.030	1	R
1	-0.065	-1.267	0.093	2	R
1	-0.002	-1.267	0.156	3	R
1	-0.002	-1.183	0.241	4	R
1	-0.044	-1.204	0.288	5	R
1	-0.065	-1.141	0.354	6	R
1	-0.044	-1.141	0.375	7	R
1	-0.044	-1.141	0.375	8	R
1	0.019	-1.162	0.442	9	R
1	0.188	-1.204	0.616	10	R
1	0.230	-1.204	0.658	11	R
1	0.209	-1.120	0.745	12	R
1	0.146	-1.078	0.821	13	R
1	0.104	-1.162	0.915	14	R
1	-0.023	-1.204	1.049	15	R
1	-0.044	-1.373	1.218	16	R
1	-0.107	-1.246	1.360	17	R
1	-0.023	-1.246	1.444	18	R
1	0.082	-1.246	1.550	19	R
1	0.019	-1.246	1.613	20	R
1	0.019	-1.162	1.697	21	R
1	0.125	-1.162	1.803	22	R
1	0.293	-1.162	1.971	23	R
1	0.399	-1.162	2.077	24	R
1	0.420	-1.099	2.143	25	R
1	0.420	-1.057	2.185	26	R
1	0.293	-1.141	2.337	27	R
1	0.125	-1.015	2.548	28	R
1	0.061	-1.015	2.611	29	R
1	-0.023	-1.036	2.698	30	R
1	-0.107	-1.141	2.833	31	R
1	-0.128	-1.183	2.880	32	R
1	-0.276	-1.225	3.034	33	R
1	-0.128	-1.099	3.228	34	R
1	-0.086	-1.099	3.270	35	R
1	-0.044	-0.930	3.444	36	R
1	-0.065	-0.804	3.572	37	G
1	-0.086	-0.614	3.763	38	G
1	-0.149	-0.467	3.924	39	G
1	-0.255	-0.382	4.059	40	G
1	-0.402	-0.235	4.267	41	G
1	-0.613	-0.150	4.494	42	G
1	-0.740	-0.066	4.646	43	G
1	-0.845	-0.003	4.769	44	G
1	-0.929	0.103	4.904	45	G
1	-1.077	0.229	5.098	46	G
1	-1.140	0.250	5.165	47	G
1	-1.393	0.440	5.481	48	G
1	-1.414	0.503	5.548	49	G
1	-1.562	0.608	5.729	50	G
1	-1.372	0.208	6.172	51	G
1	-1.519	0.250	6.326	52	G
1	-1.709	0.082	6.580	53	G
1	-1.815	-0.045	6.744	54	G
1	-1.899	-0.171	6.896	55	G
1	-1.920	-0.298	7.024	56	G
1	-1.920	-0.382	7.109	57	G
1	-1.899	-0.488	7.216	58	G
1	-1.815	-0.424	7.322	59	S
1	-1.793	-0.277	7.471	60	S
1	-1.730	-0.024	7.731	61	S
1	-1.730	0.039	7.795	62	S
1	-1.604	0.082	7.928	63	S
1	-1.456	-0.108	8.168	64	S
1	-1.330	-0.235	8.347	65	S
1	-1.098	-0.298	8.587	66	S
1	-0.803	-0.256	8.886	67	S
1	-0.487	-0.256	9.202	68	S
1	-0.402	-0.214	9.296	69	S
1	-0.149	-0.193	9.550	70	S
1	-0.002	-0.150	9.703	71	S
1	0.167	-0.087	9.883	72	S
1	0.504	-0.024	10.226	73	S
1	0.673	-0.045	10.396	74	S
1	0.926	-0.003	10.653	75	S
1	1.031	0.103	10.802	76	S
1	1.242	0.145	11.017	77	S
1	1.431	0.208	11.217	78	S
1	1.537	0.334	11.381	79	S
1	1.853	0.292	11.700	80	S
1	2.064	0.292	11.911	81	S
1	2.190	0.313	12.039	82	S
1	2.506	0.356	12.358	83	S
1	2.633	0.419	12.500	84	S
1	2.823	0.461	12.694	85	S
1	3.097	0.482	12.969	86	S
1	3.244	0.440	13.122	87	S
1	3.560	0.482	13.441	88	S
1	3.666	0.545	13.564	89	S
1	3.834	0.587	13.738	90	S
1	4.003	0.693	13.937	91	S
1	4.108	0.819	14.101	92	S
1	4.361	0.988	14.405	93	S
1	4.488	1.114	14.584	94	S
1	4.656	1.262	14.808	95	S
1	4.783	1.430	15.019	96	S
1	4.867	1.620	15.227	97	S
1	4.994	1.789	15.437	98	S
1	5.120	1.978	15.665	99	S
1	5.225	2.210	15.920	100	S
1	5.373	2.421	16.177	101	S
1	5.415	2.569	16.331	102	S
1	5.436	2.737	16.501	103	S
1	5.478	2.927	16.695	104	S
1	5.478	3.180	16.948	105	S
1	5.563	3.412	17.195	106	S
1	5.626	3.580	17.375	107	S
1	5.710	3.791	17.602	108	S
1	5.710	4.023	17.834	109	S
1	5.710	4.107	17.918	110	S
1	5.710	4.318	18.129	111	S
1	5.563	4.592	18.440	112	S
1	5.457	4.698	18.589	113	S
1	5.289	4.824	18.800	114	S
1	5.225	4.908	18.905	115	S
1	5.078	5.035	19.100	116	S
1	4.888	5.224	19.368	117	S
1	4.698	5.414	19.636	118	S
1	4.488	5.583	19.906	119	S
1	4.277	5.772	20.190	120	S
1	4.150	5.857	20.342	121	S
1	4.003	5.962	20.523	122	S
1	3.771	6.068	20.778	123	S
1	3.645	6.173	20.942	124	S
1	3.476	6.278	21.141	125	S
1	3.434	6.278	21.183	126	S
1	3.139	6.426	21.513	127	S
1	2.949	6.468	21.707	128	S
1	2.865	6.510	21.802	129	S
1	2.591	6.616	22.095	130	S
1	2.422	6.637	22.265	131	S
1	2.106	6.679	22.584	132	S
1	1.937	6.679	22.753	133	S
1	1.537	6.826	23.180	134	S
1	1.452	6.826	23.264	135	S
1	1.284	6.784	23.438	136	S
1	1.052	6.721	23.678	137	S
1	0.883	6.658	23.858	138	S
1	0.588	6.721	24.160	139	S
1	0.314	6.573	24.471	140	S
1	-0.023	6.573	24.808	141	S
1	-0.276	6.489	25.075	142	S
1	-0.445	6.384	25.274	143	S
1	-0.676	6.257	25.538	144	S
1	-0.845	6.089	25.776	145	S
1	-1.035	5.941	26.017	146	S
1	-1.119	5.772	26.205	147	S
1	-1.245	5.520	26.488	148	S
1	-1.414	5.267	26.792	149	S
1	-1.498	5.035	27.039	150	S
1	-1.604	4.761	27.332	151	S
1	-1.709	4.466	27.646	152	S
1	-1.793	4.276	27.853	153	S
1	-1.899	4.002	28.147	154	S
1	-2.004	3.644	28.520	155	S
1	-2.025	3.412	28.753	156	S
1	-2.046	3.159	29.007	157	S
1	-2.004	2.948	29.222	158	S
1	-1.941	2.737	29.442	159	S
1	-1.920	2.527	29.654	160	S
1	-1.836	2.316	29.881	161	S
1	-1.772	2.105	30.101	162	S
1	-1.646	1.894	30.347	163	S
1	-1.498	1.662	30.622	164	S
1	-1.393	1.494	30.820	165	S
1	-1.245	1.325	31.044	166	S
1	-1.098	1.178	31.253	167	S
1	-0.950	1.072	31.434	168	S
1	-0.676	0.988	31.721	169	S
1	-0.466	0.882	31.957	170	S
1	-0.381	0.777	32.092	171	S
1	-0.255	0.651	32.271	172	S
1	-0.044	0.503	32.528	173	S
1	0.272	0.250	32.933	174	S
1	0.441	0.124	33.144	175	S
1	0.567	0.039	33.295	176	S
1	0.820	-0.003	33.552	177	S
1	1.052	-0.003	33.784	178	S
1	1.305	0.103	34.058	179	S
1	1.516	0.187	34.285	180	S
1	1.790	0.377	34.618	181	S
1	1.937	0.503	34.812	182	S
1	2.169	0.503	35.044	183	S
1	2.401	0.440	35.285	184	S
1	2.675	0.313	35.586	185	S
1	2.949	0.124	35.920	186	S
1	3.075	-0.003	36.098	187	S
1	3.097	-0.066	36.165	188	S
1	3.244	-0.256	36.405	189	S
1	3.413	-0.403	36.630	190	S
1	3.687	-0.551	36.941	191	S
1	3.771	-0.551	37.025	192	S
1	3.961	-0.719	37.279	193	S
1	4.066	-0.846	37.443	194	S
1	4.150	-0.846	37.528	195	S
1	4.403	-0.909	37.788	196	S
1	4.741	-1.078	38.166	197	S
1	4.994	-1.183	38.440	198	S
1	5.246	-1.352	38.744	199	S
1	5.331	-1.436	38.863	200	S
1	5.584	-1.478	39.119	201	S
1	5.710	-1.457	39.247	202	S
1	5.942	-1.394	39.488	203	S
1	6.153	-1.225	39.758	204	S
1	6.406	-1.162	40.018	205	S
1	6.722	-1.162	40.335	206	S
1	6.954	-1.183	40.567	207	S
1	7.122	-1.267	40.756	208	S
1	7.122	-1.457	40.946	209	S
1	7.059	-1.605	41.106	210	S
1	6.996	-1.794	41.306	211	S
1	6.996	-1.984	41.496	212	S
1	6.869	-2.216	41.760	213	S
1	6.827	-2.553	42.100	214	S
1	6.743	-2.827	42.386	215	S
1	6.680	-3.038	42.606	216	S
1	6.532	-3.249	42.864	217	S
1	6.490	-3.375	42.997	218	S
1	6.300	-3.565	43.265	219	S
1	6.174	-3.797	43.529	220	S
1	6.047	-4.071	43.831	221	S
1	5.921	-4.387	44.172	222	S
1	5.689	-4.640	44.515	223	S
1	5.542	-4.851	44.772	224	S
1	5.268	-5.125	45.160	225	S
1	4.972	-5.314	45.510	226	S
1	4.846	-5.441	45.689	227	S
1	4.720	-5.546	45.854	228	S
1	4.614	-5.694	46.035	229	S
1	4.424	-5.778	46.243	230	S
1	4.256	-5.905	46.454	231	S
1	3.961	-6.136	46.829	232	S
1	3.834	-6.200	46.970	233	S
1	3.602	-6.326	47.234	234	S
1	3.434	-6.432	47.433	235	S
1	3.244	-6.516	47.641	236	S
1	3.118	-6.579	47.782	237	S
1	2.970	-6.621	47.936	238	S
1	2.759	-6.706	48.163	239	S
1	2.527	-6.769	48.403	240	S
1	2.296	-6.853	48.650	241	S
1	1.958	-6.980	49.010	242	S
1	1.642	-7.043	49.332	243	S
1	1.368	-7.064	49.607	244	S
1	1.115	-7.106	49.864	245	S
1	0.926	-7.106	50.053	246	S
1	0.694	-7.127	50.286	247	S
1	0.588	-7.148	50.394	248	S
1	0.272	-7.296	50.742	249	S
1	0.082	-7.317	50.933	250	S
1	-0.128	-7.275	51.148	251	S
1	-0.360	-7.190	51.395	252	S
1	-0.550	-7.190	51.585	253	S
1	-0.719	-7.169	51.755	254	S
1	-1.056	-7.169	52.092	255	S
1	-1.203	-7.148	52.241	256	S
1	-1.414	-7.043	52.477	257	S
1	-1.709	-6.916	52.798	258	S
1	-2.236	-6.790	53.340	259	S
1	-2.489	-6.727	53.600	260	S
1	-2.616	-6.642	53.752	261	S
1	-2.868	-6.537	54.026	262	S
1	-2.953	-6.516	54.113	263	S
1	-3.290	-6.368	54.481	264	S
1	-3.522	-6.242	54.745	265	S
1	-3.922	-6.052	55.188	266	S
1	-4.049	-5.947	55.353	267	S
1	-4.281	-5.778	55.640	268	S
1	-4.513	-5.588	55.939	269	S
1	-4.660	-5.462	56.134	270	S
1	-4.787	-5.335	56.313	271	S
1	-4.829	-5.272	56.389	272	S
1	-4.997	-5.125	56.613	273	S
1	-5.061	-5.061	56.702	274	S
1	-5.124	-4.977	56.807	275	S
1	-5.250	-4.809	57.018	276	S
1	-5.482	-4.556	57.361	277	S
1	-5.609	-4.366	57.589	278	S
1	-5.756	-4.134	57.864	279	S
1	-5.840	-3.944	58.072	280	S
1	-5.925	-3.797	58.242	281	S
1	-6.072	-3.607	58.482	282	S
1	-6.199	-3.375	58.746	283	S
1	-6.346	-3.122	59.039	284	S
1	-6.409	-2.954	59.219	285	S
1	-6.473	-2.743	59.439	286	S
1	-6.578	-2.532	59.675	287	S
1	-6.620	-2.385	59.828	288	S
1	-6.705	-2.132	60.095	289	S
1	-6.789	-1.837	60.402	290	S
1	-6.831	-1.689	60.555	291	S
1	-6.873	-1.541	60.709	292	S
1	-6.873	-1.289	60.961	293	S
1	-6.873	-1.099	61.151	294	S
1	-6.831	-0.909	61.345	295	S
1	-6.789	-0.741	61.519	296	S
1	-6.599	-0.698	61.714	297	S
1	-6.388	-0.572	61.959	298	S
1	-6.072	-0.403	62.318	299	S
2	-0.921	0.597	0.000	0	R
2	-0.969	0.621	0.053	1	R
2	-1.087	0.692	0.191	2	R
2	-1.206	0.692	0.310	3	R
2	-1.158	0.858	0.482	4	R
2	-1.158	0.716	0.625	5	R
2	-1.135	0.621	0.723	6	R
2	-1.040	0.763	0.893	7	R
2	-0.945	0.787	0.991	8	R
2	-0.921	0.787	1.015	9	R
2	-1.135	0.668	1.259	10	R
2	-1.087	0.573	1.365	11	R
2	-0.945	0.644	1.524	12	R
2	-0.945	0.644	1.524	13	R
2	-0.921	0.692	1.577	14	R
2	-0.874	0.692	1.625	15	R
2	-0.921	0.644	1.692	16	R
2	-0.803	0.502	1.877	17	R
2	-0.708	0.431	1.995	18	R
2	-0.803	0.407	2.093	19	R
2	-0.898	0.407	2.188	20	R
2	-0.874	0.550	2.332	21	R
2	-0.803	0.668	2.471	22	R
2	-0.755	0.787	2.598	23	R
2	-0.684	0.550	2.846	24	R
2	-0.589	0.644	2.980	25	R
2	-0.471	0.763	3.148	26	R
2	-0.542	0.739	3.223	27	R
2	-0.566	0.787	3.276	28	R
2	-0.613	0.692	3.382	29	R
2	-0.613	0.597	3.477	30	R
2	-0.732	0.621	3.597	31	G
2	-0.779	0.668	3.664	32	G
2	-0.921	0.621	3.814	33	G
2	-1.087	0.573	3.987	34	G
2	-1.135	0.526	4.054	35	G
2	-1.182	0.478	4.121	36	G
2	-1.182	0.455	4.145	37	G
2	-1.064	0.455	4.263	38	G
2	-0.945	0.455	4.382	39	G
2	-0.779	0.526	4.563	40	G
2	-0.661	0.621	4.714	41	G
2	-0.637	0.692	4.789	42	G
2	-0.542	0.787	4.924	43	G
2	-0.471	0.810	4.999	44	G
2	-0.400	0.810	5.070	45	G
2	-0.281	0.810	5.188	46	G
2	-0.163	0.810	5.307	47	G
2	0.003	0.905	5.498	48	G
2	0.169	1.000	5.689	49	G
2	0.383	1.119	5.933	50	G
2	0.620	1.356	6.269	51	G
2	0.691	1.498	6.428	52	G
2	0.715	1.617	6.549	53	G
2	0.762	1.854	6.790	54	G
2	0.833	2.115	7.061	55	G
2	0.857	2.281	7.228	56	G
2	0.833	2.565	7.514	57	G
2	0.810	2.755	7.705	58	G
2	0.833	2.850	7.803	59	G
2	0.833	2.684	7.969	60	G
2	0.786	2.660	8.022	61	G
2	0.691	2.589	8.140	62	G
2	0.501	2.447	8.378	63	G
2	0.406	2.281	8.569	64	G
2	0.383	2.162	8.690	65	G
2	0.335	1.996	8.862	66	G
2	0.383	1.854	9.012	67	G
2	0.383	1.806	9.060	68	G
2	0.406	1.783	9.093	69	G
2	0.857	1.759	9.544	70	G
2	1.213	1.806	9.903	71	G
2	1.284	1.830	9.978	72	G
2	1.402	1.735	10.130	73	G
2	1.450	1.711	10.183	74	G
2	1.474	1.640	10.258	75	G
2	0.881	1.617	10.851	76	G
2	0.644	1.711	11.107	77	G
2	0.454	1.688	11.298	78	G
2	0.430	1.593	11.396	79	G
2	0.264	1.735	11.614	80	G
2	0.051	1.783	11.833	81	G
2	-0.091	1.901	12.018	82	G
2	-0.186	2.020	12.170	83	G
2	-0.471	2.162	12.488	84	G
2	-0.684	2.352	12.773	85	G
2	-0.732	2.399	12.841	86	G
2	-0.898	2.494	13.032	87	G
2	-1.016	2.541	13.159	88	G
2	-1.135	2.589	13.287	89	G
2	-0.352	2.186	14.167	90	G
2	-0.234	2.233	14.295	91	G
2	-0.163	2.162	14.396	92	G
2	-0.020	2.233	14.555	93	G
2	0.051	2.233	14.626	94	G
2	0.241	2.162	14.828	95	G
2	0.335	2.091	14.947	96	G
2	0.572	1.806	15.317	97	G
2	0.620	1.735	15.403	98	G
2	0.738	1.593	15.588	99	G
2	0.857	1.403	15.812	100	G
2	0.881	1.237	15.979	101	G
2	0.881	1.071	16.145	102	G
2	0.857	0.834	16.384	103	G
2	0.810	0.550	16.672	104	G
2	0.810	0.336	16.886	105	G
2	0.762	0.075	17.151	106	G
2	0.738	-0.162	17.389	107	G
2	0.715	-0.399	17.627	108	S
2	0.620	-0.589	17.839	109	S
2	0.596	-0.826	18.078	110	S
2	0.549	-1.134	18.389	111	S
2	0.525	-1.371	18.628	112	S
2	0.454	-1.561	18.830	113	S
2	0.359	-1.798	19.086	114	S
2	0.288	-1.916	19.224	115	S
2	0.169	-2.082	19.428	116	S
2	0.003	-2.272	19.680	117	S
2	-0.091	-2.367	19.814	118	S
2	-0.305	-2.604	20.133	119	S
2	-0.281	-2.723	20.254	120	S
2	-0.281	-2.865	20.396	121	S
2	-0.329	-2.983	20.524	122	S
2	-0.352	-3.078	20.622	123	S
2	-0.281	-3.221	20.781	124	S
2	-0.186	-3.481	21.058	125	S
2	-0.139	-3.624	21.208	126	S
2	-0.163	-3.790	21.376	127	S
2	-0.234	-3.908	21.514	128	S
2	0.075	-3.505	22.022	129	S
2	0.027	-3.410	22.128	130	S
2	0.241	-3.221	22.413	131	S
2	0.383	-3.102	22.599	132	S
2	0.572	-2.936	22.851	133	S
2	0.715	-2.817	23.036	134	S
2	0.786	-2.628	23.238	135	S
2	0.833	-2.533	23.344	136	S
2	1.047	-2.391	23.601	137	S
2	1.213	-2.130	23.910	138	S
2	1.402	-1.916	24.196	139	S
2	1.592	-1.727	24.464	140	S
2	1.663	-1.584	24.623	141	S
2	1.758	-1.347	24.878	142	S
2	1.805	-1.229	25.006	143	S
2	1.829	-1.063	25.174	144	S
2	1.829	-0.778	25.458	145	S
2	1.829	-0.517	25.719	146	S
2	1.805	-0.351	25.887	147	S
2	1.758	-0.043	26.199	148	S
2	1.687	0.123	26.379	149	S
2	1.592	0.241	26.531	150	S
2	1.450	0.431	26.768	151	S
2	1.379	0.550	26.906	152	S
2	1.284	0.597	27.012	153	S
2	1.094	0.739	27.250	154	S
2	0.904	0.953	27.535	155	S
2	0.833	1.214	27.805	156	S
2	0.738	1.403	28.018	157	S
2	0.596	1.640	28.294	158	S
2	0.478	1.877	28.559	159	S
2	0.406	2.115	28.807	160	S
2	0.335	2.257	28.966	161	S
2	0.193	2.447	29.203	162	S
2	0.122	2.636	29.405	163	S
2	0.075	2.850	29.624	164	S
2	0.051	2.944	29.722	165	S
2	-0.044	3.087	29.893	166	S
2	-0.091	3.253	30.065	167	S
2	-0.210	3.442	30.289	168	S
2	-0.400	3.680	30.593	169	S
2	-0.518	3.798	30.760	170	S
2	-0.732	3.964	31.031	171	S
2	-0.969	4.154	31.335	172	S
2	-1.087	4.225	31.473	173	S
2	-1.324	4.320	31.728	174	S
2	-1.490	4.462	31.947	175	S
2	-1.680	4.675	32.232	176	S
2	-1.846	4.818	32.451	177	S
2	-1.941	4.889	32.569	178	S
2	-2.107	5.007	32.773	179	S
2	-2.273	5.268	33.083	180	S
2	-2.415	5.434	33.301	181	S
2	-2.557	5.576	33.502	182	S
2	-2.629	5.719	33.661	183	S
2	-2.747	5.861	33.847	184	S
2	-2.889	6.027	34.065	185	S
2	-2.937	6.217	34.261	186	S
2	-3.032	6.312	34.395	187	S
2	-3.150	6.335	34.516	188	S
2	-3.174	6.383	34.569	189	S
2	-3.435	6.335	34.834	190	S
2	-3.482	6.240	34.940	191	S
2	-3.743	6.027	35.277	192	S
2	-4.004	5.932	35.555	193	S
2	-4.217	5.908	35.769	194	S
2	-4.502	5.671	36.140	195	S
2	-4.692	5.458	36.425	196	S
2	-4.810	5.339	36.593	197	S
2	-5.023	5.150	36.878	198	S
2	-5.118	5.079	36.997	199	S
2	-5.379	4.865	37.334	200	S
2	-5.545	4.652	37.604	201	S
2	-5.711	4.438	37.875	202	S
2	-5.901	4.059	38.299	203	S
2	-6.043	3.846	38.555	204	S
2	-6.114	3.703	38.714	205	S
2	-6.162	3.419	39.003	206	S
2	-6.351	3.182	39.307	207	S
2	-6.422	3.039	39.466	208	S
2	-6.494	2.897	39.625	209	S
2	-6.683	2.707	39.893	210	S
2	-6.802	2.423	40.201	211	S
2	-6.826	2.281	40.345	212	S
2	-6.920	1.996	40.645	213	S
2	-6.944	1.759	40.884	214	S
2	-6.992	1.498	41.149	215	S
2	-7.063	1.214	41.442	216	S
2	-7.086	0.810	41.846	217	S
2	-7.181	0.478	42.191	218	S
2	-7.229	0.241	42.433	219	S
2	-7.229	0.052	42.623	220	S
2	-7.229	-0.114	42.789	221	S
2	-7.229	-0.375	43.049	222	S
2	-7.205	-0.755	43.430	223	S
2	-7.134	-1.063	43.746	224	S
2	-7.015	-1.347	44.054	225	S
2	-7.015	-1.561	44.268	226	S
2	-6.992	-1.798	44.506	227	S
2	-6.992	-1.964	44.672	228	S
2	-6.944	-2.130	44.844	229	S
2	-6.802	-2.272	45.046	230	S
2	-6.588	-2.414	45.302	231	S
2	-6.399	-2.604	45.570	232	S
2	-6.256	-2.651	45.720	233	S
2	-6.067	-2.817	45.972	234	S
2	-5.830	-2.912	46.228	235	S
2	-5.711	-3.007	46.380	236	S
2	-5.569	-3.173	46.598	237	S
2	-5.498	-3.292	46.736	238	S
2	-5.284	-3.292	46.950	239	S
2	-4.952	-3.149	47.311	240	S
2	-4.810	-3.102	47.461	241	S
2	-4.644	-3.102	47.627	242	S
2	-4.312	-3.102	47.959	243	S
2	-4.028	-3.078	48.245	244	S
2	-3.862	-2.960	48.448	245	S
2	-3.696	-2.817	48.667	246	S
2	-3.387	-2.604	49.042	247	S
2	-3.079	-2.557	49.354	248	S
2	-2.747	-2.557	49.686	249	S
2	-2.605	-2.509	49.836	250	S
2	-2.463	-2.486	49.980	251	S
2	-2.154	-2.509	50.289	252	S
2	-1.988	-2.438	50.470	253	S
2	-1.751	-2.343	50.725	254	S
2	-1.585	-2.225	50.929	255	S
2	-1.348	-2.106	51.194	256	S
2	-1.206	-2.035	51.353	257	S
2	-0.969	-2.011	51.592	258	S
2	-0.708	-1.822	51.914	259	S
2	-0.518	-1.703	52.138	260	S
2	-0.400	-1.608	52.290	261	S
2	-0.210	-1.466	52.527	262	S
2	0.169	-1.134	53.031	263	S
2	0.383	-1.015	53.275	264	S
2	0.667	-0.731	53.677	265	S
2	0.738	-0.589	53.836	266	S
2	0.976	-0.517	54.084	267	S
2	1.308	-0.399	54.437	268	S
2	1.568	-0.399	54.697	269	S
2	1.900	-0.257	55.059	270	S
2	2.137	0.004	55.411	271	S
2	2.161	0.241	55.649	272	S
2	2.185	0.550	55.959	273	S
2	2.185	0.858	56.267	274	S
2	2.209	1.166	56.576	275	S
2	2.232	1.332	56.744	276	S
2	2.185	1.498	56.916	277	S
2	2.066	1.806	57.246	278	S
2	2.066	2.043	57.484	279	S
2	2.090	2.257	57.698	280	S
2	2.066	2.470	57.913	281	S
2	2.209	2.731	58.210	282	S
2	2.303	3.134	58.624	283	S
2	2.303	3.276	58.767	284	S
2	2.280	3.419	58.911	285	S
2	2.351	3.561	59.070	286	S
2	2.517	3.774	59.340	287	S
2	2.801	3.846	59.633	288	S
2	3.110	3.988	59.973	289	S
2	3.276	4.035	60.146	290	S
2	3.465	4.106	60.348	291	S
2	3.608	4.177	60.507	292	S
2	3.726	4.272	60.659	293	S
2	3.845	4.391	60.827	294	S
2	4.082	4.462	61.074	295	S
2	4.319	4.486	61.313	296	S
2	4.461	4.557	61.472	297	S
2	4.651	4.581	61.663	298	S
2	4.983	4.747	62.034	299	S
3	0.504	-0.750	0.000	0	R
3	0.440	-0.708	0.077	1	R
3	0.376	-0.729	0.144	2	R
3	0.270	-0.729	0.250	3	R
3	0.164	-0.644	0.386	4	R
3	0.164	-0.559	0.471	5	R
3	0.164	-0.559	0.471	6	R
3	0.164	-0.602	0.513	7	R
3	0.270	-0.517	0.649	8	R
3	0.504	-0.517	0.883	9	R
3	0.482	-0.496	0.913	10	R
3	0.440	-0.623	1.047	11	R
3	0.546	-0.538	1.183	12	R
3	0.589	-0.453	1.278	13	R
3	0.801	-0.474	1.491	14	R
3	0.780	-0.517	1.539	15	R
3	0.674	-0.538	1.647	16	R
3	0.589	-0.580	1.742	17	R
3	0.546	-0.729	1.897	18	R
3	0.737	-0.941	2.182	19	R
3	0.822	-0.899	2.277	20	R
3	0.716	-0.856	2.391	21	R
3	0.610	-0.793	2.515	22	R
3	0.525	-0.729	2.621	23	R
3	0.504	-0.665	2.689	24	R
3	0.631	-0.687	2.818	25	R
3	0.716	-0.623	2.924	26	R
3	0.737	-0.580	2.971	27	R
3	0.780	-0.580	3.014	28	R
3	0.822	-0.602	3.061	29	R
3	0.758	-0.559	3.138	30	R
3	0.758	-0.474	3.223	31	R
3	0.631	-0.538	3.365	32	R
3	0.461	-0.665	3.578	33	R
3	0.376	-0.878	3.806	34	R
3	0.228	-1.090	4.065	35	R
3	0.206	-0.941	4.216	36	R
3	0.143	-0.920	4.283	37	R
3	0.334	-0.835	4.492	38	R
3	0.355	-0.687	4.642	39	R
3	0.376	-0.644	4.689	40	R
3	0.525	-0.580	4.851	41	R
3	0.631	-0.496	4.987	42	R
3	0.886	-0.368	5.272	43	R
3	0.652	-0.411	5.509	44	R
3	0.440	-0.411	5.722	45	R
3	0.206	-0.283	5.988	46	R
3	0.270	-0.474	6.189	47	R
3	0.185	-0.644	6.379	48	R
3	0.143	-0.772	6.513	49	R
3	0.334	-0.750	6.706	50	R
3	0.398	-0.750	6.769	51	R
3	0.504	-0.793	6.884	52	R
3	0.589	-0.856	6.990	53	R
3	0.652	-0.856	7.053	54	R
3	0.355	-0.920	7.357	55	R
3	0.313	-1.175	7.616	56	R
3	0.291	-1.302	7.745	57	R
3	0.355	-0.878	8.174	58	G
3	0.291	-0.856	8.241	59	G
3	0.100	-0.772	8.450	60	G
3	-0.048	-0.623	8.661	61	G
3	-0.133	-0.474	8.832	62	G
3	-0.176	-0.389	8.927	63	G
3	-0.218	-0.219	9.102	64	G
3	-0.282	-0.071	9.264	65	G
3	-0.346	0.078	9.425	66	G
3	-0.388	0.269	9.621	67	G
3	-0.431	0.524	9.879	68	G
3	-0.431	0.715	10.070	69	G
3	-0.515	0.927	10.299	70	G
3	-0.515	1.097	10.469	71	G
3	-0.579	1.394	10.773	72	G
3	-0.600	1.585	10.965	73	G
3	-0.622	1.840	11.221	74	G
3	-0.664	2.074	11.458	75	G
3	-0.685	2.243	11.629	76	G
3	-0.664	2.498	11.885	77	G
3	-0.643	2.689	12.077	78	G
3	-0.643	2.965	12.353	79	G
3	-0.643	3.178	12.566	80	G
3	-0.600	3.432	12.824	81	G
3	-0.579	3.602	12.995	82	G
3	-0.579	3.772	13.165	83	G
3	-0.600	3.942	13.336	84	G
3	-0.600	4.133	13.527	85	G
3	-0.643	4.282	13.682	86	G
3	-0.685	4.388	13.796	87	G
3	-0.728	4.536	13.951	88	G
3	-0.728	4.770	14.184	89	G
3	-0.685	4.961	14.380	90	G
3	-0.622	5.152	14.582	91	G
3	-0.558	5.301	14.743	92	G
3	-0.409	5.471	14.969	93	G
3	-0.367	5.577	15.083	94	G
3	-0.112	5.810	15.429	95	G
3	0.079	5.959	15.671	96	S
3	0.206	6.023	15.813	97	S
3	0.291	6.086	15.920	98	S
3	0.440	6.150	16.081	99	S
3	0.525	6.299	16.252	100	S
3	0.610	6.405	16.388	101	S
3	0.695	6.575	16.578	102	S
3	0.780	6.723	16.749	103	S
3	0.822	6.914	16.945	104	S
3	0.801	6.978	17.012	105	S
3	0.610	6.914	17.214	106	S
3	0.419	6.914	17.405	107	S
3	-0.006	6.893	17.830	108	S
3	-0.218	6.999	18.067	109	S
3	-0.388	6.978	18.239	110	S
3	-0.622	6.999	18.473	111	S
3	-0.813	6.978	18.665	112	S
3	-1.025	6.999	18.879	113	S
3	-1.280	6.872	19.164	114	S
3	-1.492	6.830	19.380	115	S
3	-1.620	6.787	19.514	116	S
3	-1.768	6.766	19.665	117	S
3	-1.980	6.723	19.881	118	S
3	-2.193	6.660	20.103	119	S
3	-2.363	6.638	20.274	120	S
3	-2.596	6.490	20.551	121	S
3	-2.809	6.405	20.779	122	S
3	-3.042	6.299	21.036	123	S
3	-3.254	6.171	21.284	124	S
3	-3.424	6.023	21.509	125	S
3	-3.658	5.917	21.766	126	S
3	-3.849	5.853	21.967	127	S
3	-4.061	5.747	22.205	128	S
3	-4.231	5.598	22.430	129	S
3	-4.401	5.449	22.656	130	S
3	-4.634	5.237	22.972	131	S
3	-4.762	5.067	23.184	132	S
3	-4.804	4.961	23.298	133	S
3	-4.910	4.812	23.481	134	S
3	-4.932	4.558	23.737	135	S
3	-4.910	4.345	23.950	136	S
3	-4.868	4.176	24.125	137	S
3	-4.762	4.069	24.275	138	S
3	-4.550	3.857	24.575	139	S
3	-4.316	3.730	24.842	140	S
3	-4.125	3.581	25.084	141	S
3	-3.998	3.390	25.313	142	S
3	-3.828	3.220	25.553	143	S
3	-3.658	3.135	25.743	144	S
3	-3.297	3.093	26.107	145	S
3	-3.063	3.050	26.344	146	S
3	-2.830	3.008	26.582	147	S
3	-2.639	3.008	26.773	148	S
3	-2.426	3.093	27.001	149	S
3	-2.214	3.263	27.273	150	S
3	-2.065	3.369	27.456	151	S
3	-1.896	3.432	27.637	152	S
3	-1.704	3.517	27.846	153	S
3	-1.535	3.708	28.102	154	S
3	-1.492	3.857	28.257	155	S
3	-1.386	4.048	28.475	156	S
3	-1.237	4.239	28.717	157	S
3	-1.089	4.473	28.994	158	S
3	-0.983	4.621	29.177	159	S
3	-0.961	4.664	29.224	160	S
3	-0.813	4.855	29.466	161	S
3	-0.685	5.025	29.679	162	S
3	-0.558	5.258	29.945	163	S
3	-0.494	5.449	30.146	164	S
3	-0.346	5.662	30.405	165	S
3	-0.218	5.853	30.635	166	S
3	-0.070	5.959	30.818	167	S
3	0.228	6.171	31.183	168	S
3	0.398	6.320	31.409	169	S
3	0.525	6.596	31.713	170	S
3	0.589	6.745	31.874	171	S
3	0.674	6.851	32.010	172	S
3	0.907	6.936	32.259	173	S
3	1.141	6.978	32.496	174	S
3	1.417	6.978	32.772	175	S
3	1.565	6.957	32.922	176	S
3	1.863	6.851	33.238	177	S
3	2.032	6.787	33.419	178	S
3	2.287	6.723	33.682	179	S
3	2.436	6.681	33.837	180	S
3	2.627	6.617	34.038	181	S
3	2.945	6.554	34.363	182	S
3	3.052	6.490	34.487	183	S
3	3.158	6.362	34.652	184	S
3	3.349	6.235	34.882	185	S
3	3.604	5.980	35.242	186	S
3	3.858	5.853	35.527	187	S
3	4.092	5.747	35.784	188	S
3	4.283	5.662	35.993	189	S
3	4.495	5.513	36.252	190	S
3	4.644	5.428	36.423	191	S
3	4.771	5.322	36.589	192	S
3	4.941	5.110	36.861	193	S
3	5.111	4.919	37.117	194	S
3	5.217	4.834	37.253	195	S
3	5.366	4.621	37.512	196	S
3	5.578	4.324	37.877	197	S
3	5.833	4.027	38.269	198	S
3	5.875	3.963	38.345	199	S
3	6.045	3.815	38.571	200	S
3	6.215	3.539	38.895	201	S
3	6.342	3.326	39.142	202	S
3	6.427	3.050	39.431	203	S
3	6.512	2.795	39.700	204	S
3	6.661	2.456	40.071	205	S
3	6.746	2.243	40.299	206	S
3	6.873	1.904	40.662	207	S
3	6.852	1.585	40.981	208	S
3	7.001	1.288	41.314	209	S
3	7.107	1.033	41.590	210	S
3	7.213	0.693	41.946	211	S
3	7.213	0.333	42.306	212	S
3	7.213	-0.050	42.689	213	S
3	7.213	-0.304	42.943	214	S
3	7.213	-0.623	43.262	215	S
3	7.255	-0.878	43.520	216	S
3	7.234	-1.069	43.712	217	S
3	7.107	-1.281	43.960	218	G
3	7.043	-1.536	44.223	219	G
3	6.958	-1.876	44.573	220	G
3	6.873	-1.961	44.693	221	G
3	6.810	-2.258	44.997	222	G
3	6.618	-2.343	45.206	223	G
3	6.640	-2.300	45.254	224	G
3	6.661	-2.449	45.404	225	G
3	6.640	-2.576	45.533	226	G
3	6.576	-2.767	45.734	227	G
3	6.512	-2.916	45.896	228	G
3	6.385	-3.086	46.108	229	G
3	6.279	-3.404	46.444	230	G
3	6.151	-3.723	46.787	231	G
3	6.109	-3.914	46.983	232	G
3	5.960	-4.190	47.296	233	G
3	5.854	-4.360	47.497	234	G
3	5.727	-4.508	47.692	235	G
3	5.599	-4.657	47.888	236	G
3	5.408	-4.848	48.158	237	G
3	5.302	-4.975	48.324	238	G
3	5.069	-5.124	48.601	239	G
3	4.962	-5.209	48.737	240	G
3	4.899	-5.251	48.813	241	G
3	4.708	-5.443	49.084	242	G
3	4.517	-5.591	49.326	243	G
3	4.325	-5.697	49.544	244	G
3	4.198	-5.825	49.725	245	G
3	4.049	-6.058	50.001	246	G
3	3.943	-6.164	50.152	247	G
3	3.795	-6.186	50.302	248	G
3	3.625	-6.356	50.542	249	G
3	3.391	-6.440	50.790	250	S
3	3.158	-6.504	51.032	251	S
3	2.945	-6.632	51.280	252	S
3	2.754	-6.674	51.476	253	S
3	2.606	-6.801	51.672	254	S
3	2.478	-6.844	51.806	255	S
3	2.202	-6.908	52.089	256	S
3	2.054	-6.971	52.251	257	S
3	1.820	-7.035	52.493	258	S
3	1.629	-7.120	52.702	259	S
3	1.395	-7.141	52.937	260	S
3	1.098	-7.226	53.246	261	S
3	0.822	-7.226	53.522	262	S
3	0.567	-7.290	53.784	263	S
3	0.313	-7.290	54.039	264	S
3	0.015	-7.226	54.343	265	S
3	-0.261	-7.205	54.620	266	S
3	-0.515	-7.247	54.878	267	S
3	-0.791	-7.247	55.154	268	S
3	-1.025	-7.226	55.389	269	S
3	-1.195	-7.184	55.564	270	S
3	-1.428	-7.184	55.797	271	S
3	-1.598	-7.141	55.972	272	S
3	-1.896	-7.014	56.296	273	S
3	-2.108	-6.971	56.512	274	S
3	-2.320	-6.844	56.760	275	S
3	-2.596	-6.716	57.064	276	S
3	-2.851	-6.674	57.322	277	S
3	-3.127	-6.589	57.611	278	S
3	-3.318	-6.525	57.812	279	S
3	-3.552	-6.398	58.079	280	S
3	-3.743	-6.271	58.308	281	S
3	-3.976	-6.101	58.597	282	S
3	-4.252	-5.931	58.921	283	S
3	-4.422	-5.825	59.121	284	S
3	-4.634	-5.655	59.393	285	S
3	-4.783	-5.506	59.603	286	S
3	-4.953	-5.358	59.829	287	S
3	-5.123	-5.209	60.055	288	S
3	-5.314	-4.997	60.340	289	S
3	-5.632	-4.721	60.762	290	S
3	-5.781	-4.487	61.039	291	S
3	-5.908	-4.232	61.324	292	S
3	-6.078	-4.020	61.596	293	S
3	-6.206	-3.744	61.900	294	S
3	-6.375	-3.489	62.206	295	S
3	-6.503	-3.192	62.529	296	S
3	-6.545	-3.065	62.663	297	S
3	-6.609	-2.895	62.845	298	S
3	-6.800	-2.491	63.291	299	S
4	-0.284	-2.200	0.000	0	R
4	-0.263	-2.157	0.048	1	R
4	-0.263	-2.157	0.048	2	R
4	-0.263	-2.115	0.090	3	R
4	-0.326	-2.072	0.167	4	R
4	-0.412	-2.115	0.262	5	R
4	-0.390	-2.051	0.329	6	R
4	-0.326	-2.072	0.397	7	R
4	-0.284	-2.179	0.511	8	R
4	-0.326	-2.157	0.559	9	R
4	-0.412	-2.157	0.644	10	R
4	-0.475	-2.157	0.708	11	R
4	-0.475	-2.157	0.708	12	R
4	-0.369	-2.136	0.816	13	R
4	-0.326	-2.179	0.876	14	R
4	-0.326	-2.285	0.983	15	R
4	-0.326	-2.370	1.068	16	R
4	-0.326	-2.498	1.196	17	R
4	-0.369	-2.455	1.256	18	R
4	-0.518	-2.498	1.411	19	R
4	-0.603	-2.413	1.531	20	R
4	-0.646	-2.370	1.591	21	R
4	-0.688	-2.477	1.706	22	R
4	-0.539	-2.434	1.861	23	R
4	-0.518	-2.562	1.990	24	R
4	-0.603	-2.647	2.110	25	R
4	-0.709	-2.604	2.225	26	R
4	-0.709	-2.583	2.246	27	R
4	-0.624	-2.583	2.331	28	R
4	-0.539	-2.540	2.427	29	R
4	-0.539	-2.519	2.448	30	R
4	-0.646	-2.413	2.598	31	G
4	-0.667	-2.306	2.707	32	G
4	-0.709	-2.221	2.802	33	G
4	-0.709	-2.072	2.951	34	G
4	-0.731	-2.030	2.998	35	G
4	-0.709	-2.030	3.020	36	G
4	-0.624	-2.030	3.105	37	G
4	-0.582	-2.009	3.152	38	G
4	-0.390	-2.030	3.345	39	G
4	-0.199	-2.136	3.564	40	G
4	-0.177	-2.136	3.585	41	G
4	-0.305	-1.945	3.816	42	G
4	-0.348	-1.838	3.930	43	G
4	-0.412	-1.711	4.073	44	G
4	-0.560	-1.498	4.333	45	G
4	-0.731	-1.328	4.573	46	G
4	-0.773	-1.200	4.708	47	G
4	-0.773	-1.094	4.814	48	G
4	-0.773	-0.923	4.984	49	G
4	-0.752	-0.711	5.198	50	G
4	-0.688	-0.583	5.341	51	G
4	-1.007	-0.774	5.713	52	G
4	-0.965	-0.945	5.889	53	R
4	-0.965	-1.136	6.080	54	R
4	-0.986	-1.285	6.231	55	R
4	-1.050	-1.328	6.307	56	R
4	-1.092	-1.179	6.462	57	R
4	-1.114	-1.094	6.550	58	R
4	-1.135	-0.966	6.679	59	R
4	-0.752	-1.179	7.118	60	R
4	-0.624	-1.200	7.247	61	G
4	-0.539	-1.115	7.367	62	G
4	-0.369	-0.987	7.580	63	G
4	-0.263	-0.860	7.746	64	G
4	-0.177	-0.689	7.937	65	G
4	-0.135	-0.540	8.091	66	G
4	-0.114	-0.391	8.242	67	G
4	-0.092	-0.115	8.519	68	G
4	-0.050	0.077	8.716	69	G
4	0.035	0.268	8.925	70	G
4	0.099	0.438	9.107	71	G
4	0.163	0.630	9.309	72	G
4	0.227	0.821	9.511	73	G
4	0.269	1.077	9.769	74	G
4	0.269	1.204	9.897	75	S
4	0.312	1.332	10.032	76	S
4	0.376	1.523	10.234	77	S
4	0.482	1.736	10.471	78	S
4	0.567	1.992	10.741	79	S
4	0.588	2.226	10.976	80	S
4	0.695	2.204	11.084	81	S
4	0.716	2.247	11.132	82	S
4	0.780	2.247	11.195	83	S
4	0.716	2.141	11.320	84	S
4	0.418	1.992	11.653	85	S
4	0.333	1.906	11.773	86	S
4	0.163	1.779	11.986	87	S
4	0.057	1.715	12.110	88	S
4	-0.114	1.587	12.323	89	S
4	-0.220	1.438	12.506	90	S
4	-0.348	1.183	12.791	91	S
4	-0.518	0.992	13.047	92	S
4	-0.709	0.821	13.303	93	S
4	-0.816	0.694	13.470	94	S
4	-0.965	0.566	13.666	95	S
4	-1.135	0.523	13.841	96	S
4	-1.305	0.481	14.017	97	S
4	-0.965	0.609	14.380	98	S
4	-0.965	0.609	14.380	99	S
4	-0.965	0.630	14.402	100	S
4	-0.816	0.545	14.573	101	S
4	-0.731	0.545	14.658	102	S
4	-0.688	0.694	14.813	103	S
4	-0.688	0.843	14.962	104	S
4	-0.688	1.077	15.196	105	S
4	-0.688	1.268	15.388	106	S
4	-0.773	1.417	15.559	107	S
4	-0.837	1.672	15.822	108	S
4	-0.858	1.843	15.994	109	S
4	-0.858	1.992	16.143	110	S
4	-0.752	2.247	16.419	111	S
4	-0.731	2.438	16.612	112	S
4	-0.688	2.715	16.892	113	S
4	-0.603	2.928	17.121	114	S
4	-0.560	3.077	17.276	115	S
4	-0.475	3.268	17.486	116	S
4	-0.433	3.460	17.682	117	S
4	-0.348	3.672	17.911	118	S
4	-0.263	3.715	18.006	119	S
4	-0.220	3.970	18.265	120	S
4	-0.071	4.268	18.598	121	S
4	-0.029	4.332	18.675	122	S
4	0.057	4.502	18.865	123	S
4	0.184	4.715	19.113	124	S
4	0.291	4.758	19.228	125	S
4	0.482	4.800	19.424	126	S
4	0.631	4.821	19.574	127	S
4	0.801	4.885	19.756	128	S
4	1.057	4.907	20.012	129	S
4	1.120	4.949	20.089	130	S
4	1.312	5.055	20.308	131	S
4	1.418	5.119	20.432	132	S
4	1.567	5.141	20.583	133	S
4	1.823	5.247	20.859	134	S
4	1.886	5.311	20.949	135	S
4	2.035	5.481	21.176	136	S
4	2.142	5.673	21.395	137	S
4	2.184	5.843	21.570	138	S
4	2.269	6.013	21.760	139	S
4	2.355	6.162	21.932	140	S
4	2.418	6.290	22.075	141	S
4	2.503	6.439	22.246	142	S
4	2.610	6.481	22.361	143	S
4	2.865	6.481	22.616	144	S
4	2.993	6.460	22.746	145	S
4	3.163	6.375	22.936	146	S
4	3.184	6.439	23.003	147	S
4	3.248	6.396	23.080	148	S
4	3.461	6.290	23.318	149	S
4	3.567	6.226	23.442	150	S
4	3.674	6.183	23.556	151	S
4	3.738	6.162	23.624	152	S
4	3.482	6.311	23.919	153	S
4	3.184	6.481	24.262	154	S
4	3.014	6.524	24.438	155	S
4	2.695	6.630	24.774	156	S
4	2.631	6.651	24.842	157	S
4	2.376	6.736	25.111	158	S
4	2.078	6.822	25.421	159	S
4	1.589	6.970	25.932	160	S
4	1.440	6.970	26.081	161	S
4	1.184	7.034	26.344	162	S
4	0.823	7.056	26.707	163	S
4	0.588	7.077	26.942	164	S
4	0.354	7.119	27.179	165	S
4	0.184	7.162	27.355	166	S
4	-0.050	7.162	27.589	167	S
4	-0.284	7.141	27.824	168	S
4	-0.752	7.119	28.293	169	S
4	-1.178	7.013	28.731	170	S
4	-1.475	6.970	29.032	171	S
4	-1.773	6.970	29.330	172	S
4	-2.007	6.928	29.568	173	S
4	-2.156	6.864	29.730	174	S
4	-2.348	6.758	29.949	175	S
4	-2.518	6.694	30.131	176	S
4	-2.667	6.630	30.293	177	S
4	-2.986	6.481	30.645	178	S
4	-3.220	6.311	30.934	179	S
4	-3.518	6.226	31.244	180	S
4	-3.710	6.119	31.463	181	S
4	-3.965	5.949	31.770	182	S
4	-4.263	5.758	32.124	183	S
4	-4.454	5.609	32.367	184	S
4	-4.624	5.438	32.608	185	S
4	-4.858	5.247	32.910	186	S
4	-5.199	4.970	33.349	187	S
4	-5.348	4.779	33.591	188	S
4	-5.476	4.630	33.787	189	S
4	-5.667	4.481	34.030	190	S
4	-5.773	4.396	34.166	191	S
4	-5.901	4.162	34.433	192	S
4	-6.029	4.013	34.629	193	S
4	-6.178	3.821	34.872	194	S
4	-6.305	3.566	35.157	195	S
4	-6.369	3.375	35.359	196	S
4	-6.454	3.204	35.549	197	S
4	-6.561	2.843	35.926	198	S
4	-6.837	2.417	36.434	199	S
4	-6.859	2.268	36.584	200	S
4	-6.901	2.204	36.661	201	S
4	-7.093	1.694	37.206	202	S
4	-7.242	1.375	37.559	203	S
4	-7.263	1.226	37.709	204	S
4	-7.284	0.992	37.944	205	S
4	-7.305	0.800	38.137	206	S
4	-7.305	0.736	38.201	207	S
4	-7.305	0.651	38.286	208	S
4	-7.242	0.694	38.362	209	S
4	-7.220	0.651	38.410	210	S
4	-7.156	0.545	38.534	211	S
4	-7.135	0.460	38.622	212	S
4	-7.135	0.353	38.728	213	S
4	-7.220	-0.008	39.100	214	S
4	-7.242	-0.306	39.398	215	S
4	-7.242	-0.668	39.760	216	S
4	-7.220	-0.966	40.059	217	S
4	-7.199	-1.136	40.230	218	S
4	-7.114	-1.434	40.540	219	S
4	-7.093	-1.689	40.796	220	S
4	-7.050	-1.987	41.097	221	S
4	-7.007	-2.200	41.314	222	S
4	-6.944	-2.370	41.496	223	S
4	-6.859	-2.519	41.667	224	S
4	-6.773	-2.732	41.897	225	S
4	-6.688	-3.009	42.186	226	S
4	-6.582	-3.243	42.443	227	S
4	-6.476	-3.392	42.626	228	S
4	-6.369	-3.562	42.827	229	S
4	-6.284	-3.753	43.036	230	S
4	-6.178	-3.860	43.187	231	S
4	-6.412	-3.775	43.436	232	S
4	-6.412	-3.626	43.585	233	S
4	-6.390	-3.540	43.673	234	S
4	-6.390	-3.413	43.800	235	S
4	-6.412	-3.264	43.951	236	S
4	-6.390	-3.158	44.059	237	S
4	-6.369	-3.030	44.189	238	S
4	-6.412	-2.945	44.284	239	S
4	-6.412	-2.923	44.305	240	S
4	-6.114	-3.264	44.757	241	S
4	-5.965	-3.413	44.968	242	S
4	-5.688	-3.434	45.245	243	S
4	-5.518	-3.434	45.416	244	S
4	-5.263	-3.434	45.671	245	S
4	-5.093	-3.413	45.843	246	S
4	-4.901	-3.243	46.099	247	S
4	-4.752	-3.051	46.341	248	S
4	-4.624	-2.902	46.538	249	S
4	-4.603	-2.689	46.751	250	S
4	-4.603	-2.540	46.900	251	S
4	-4.561	-2.221	47.222	252	S
4	-4.582	-2.051	47.394	253	S
4	-4.710	-1.881	47.607	254	S
4	-4.752	-1.647	47.844	255	S
4	-4.667	-1.328	48.175	256	S
4	-4.603	-1.136	48.377	257	S
4	-4.518	-0.817	48.707	258	S
4	-4.582	-0.498	49.032	259	S
4	-4.582	-0.157	49.373	260	S
4	-4.454	0.140	49.697	261	S
4	-4.433	0.396	49.953	262	S
4	-4.518	0.545	50.125	263	S
4	-4.710	0.715	50.381	264	S
4	-4.922	0.970	50.713	265	S
4	-5.114	1.268	51.067	266	S
4	-5.178	1.481	51.290	267	S
4	-5.518	1.566	51.640	268	S
4	-5.582	1.630	51.731	269	S
4	-5.922	1.970	52.212	270	S
4	-5.986	1.970	52.276	271	S
4	-6.050	2.034	52.366	272	S
4	-6.135	2.162	52.520	273	S
4	-6.284	2.311	52.730	274	S
4	-6.369	2.460	52.902	275	S
4	-6.454	2.630	53.092	276	S
4	-6.454	2.736	53.199	277	S
4	-6.433	2.992	53.455	278	S
4	-6.305	3.311	53.799	279	S
4	-6.220	3.481	53.989	280	S
4	-5.944	3.928	54.514	281	S
4	-5.773	4.162	54.804	282	S
4	-5.646	4.332	55.017	283	S
4	-5.454	4.630	55.371	284	S
4	-5.305	4.800	55.597	285	S
4	-5.156	5.034	55.874	286	S
4	-5.114	5.098	55.951	287	S
4	-4.965	5.247	56.162	288	S
4	-4.773	5.375	56.392	289	S
4	-4.539	5.566	56.694	290	S
4	-4.412	5.694	56.875	291	S
4	-4.263	5.800	57.058	292	S
4	-4.156	5.907	57.208	293	S
4	-3.922	6.098	57.511	294	S
4	-3.646	6.247	57.825	295	S
4	-3.220	6.439	58.291	296	S
4	-3.029	6.524	58.501	297	S
4	-2.603	6.694	58.959	298	S
4	-2.071	6.907	59.532	299	S
5	0.149	0.129	0.000	0	R
5	0.233	0.023	0.135	1	R
5	0.297	0.044	0.202	2	R
5	0.254	0.044	0.245	3	R
5	0.128	0.171	0.424	4	R
5	0.128	0.129	0.466	5	R
5	0.191	-0.019	0.627	6	R
5	0.191	-0.061	0.670	7	R
5	0.106	0.087	0.840	8	R
5	0.022	0.087	0.925	9	R
5	0.022	0.108	0.946	10	R
5	0.064	0.023	1.040	11	R
5	0.085	-0.040	1.107	12	R
5	-0.020	-0.125	1.243	13	R
5	-0.020	-0.125	1.243	14	R
5	0.001	-0.188	1.309	15	R
5	0.022	-0.061	1.438	16	R
5	0.085	-0.040	1.505	17	R
5	0.064	0.044	1.592	18	R
5	0.022	0.256	1.808	19	R
5	-0.020	0.044	2.023	20	R
5	0.191	0.002	2.239	21	R
5	0.212	0.192	2.430	22	R
5	0.128	0.277	2.550	23	R
5	0.128	0.319	2.592	24	R
5	0.212	0.214	2.728	25	R
5	0.064	0.277	2.889	26	R
5	0.064	0.256	2.910	27	R
5	0.043	0.277	2.940	28	R
5	-0.042	0.319	3.034	29	R
5	-0.084	0.340	3.082	30	R
5	-0.190	0.298	3.195	31	R
5	-0.253	0.256	3.272	32	R
5	-0.295	0.108	3.426	33	R
5	-0.380	0.023	3.545	34	R
5	-0.443	0.214	3.746	35	R
5	-0.443	0.277	3.809	36	R
5	-0.422	0.298	3.839	37	R
5	-0.316	0.235	3.962	38	R
5	-0.126	0.087	4.203	39	R
5	0.043	0.319	4.491	40	G
5	0.064	0.340	4.521	41	G
5	0.085	0.510	4.691	42	G
5	0.085	0.700	4.882	43	G
5	0.191	0.848	5.064	44	G
5	0.233	0.975	5.197	45	G
5	0.276	1.186	5.413	46	G
5	0.339	1.334	5.574	47	G
5	0.360	1.376	5.621	48	G
5	0.445	1.567	5.829	49	G
5	0.149	1.017	6.454	50	G
5	0.128	1.017	6.475	51	G
5	0.022	0.869	6.657	52	G
5	-0.020	0.806	6.733	53	G
5	-0.190	0.594	7.004	54	G
5	-0.211	0.552	7.051	55	G
5	-0.232	0.383	7.221	56	G
5	-0.232	0.192	7.412	57	G
5	-0.316	0.044	7.582	58	G
5	-0.338	-0.146	7.774	59	G
5	-0.359	-0.357	7.986	60	G
5	-0.422	-0.526	8.167	61	G
5	-0.422	-0.759	8.399	62	G
5	-0.464	-0.928	8.574	63	G
5	-0.486	-1.140	8.786	64	G
5	-0.528	-0.865	9.064	65	R
5	-0.549	-0.865	9.085	66	R
5	-0.591	-0.801	9.162	67	R
5	-0.634	-0.717	9.256	68	R
5	-0.760	-0.822	9.421	69	R
5	-0.803	-0.907	9.516	70	R
5	-0.930	-0.970	9.658	71	R
5	-1.078	-0.970	9.806	72	R
5	-1.035	-0.970	9.848	73	R
5	-0.739	-0.822	10.179	74	G
5	-0.676	-0.759	10.269	75	G
5	-0.528	-0.780	10.418	76	G
5	-0.443	-0.844	10.524	77	G
5	-0.316	-0.992	10.719	78	G
5	-0.190	-1.097	10.884	79	G
5	-0.105	-1.266	11.073	80	G
5	-0.063	-1.436	11.247	81	G
5	-0.042	-1.584	11.397	82	G
5	0.043	-1.774	11.605	83	G
5	0.106	-1.985	11.826	84	G
5	0.191	-2.197	12.054	85	G
5	0.318	-2.451	12.337	86	G
5	0.424	-2.662	12.574	87	S
5	0.508	-2.789	12.726	88	S
5	0.593	-3.000	12.954	89	S
5	0.593	-2.958	12.996	90	S
5	0.720	-3.148	13.225	91	S
5	0.825	-3.275	13.390	92	S
5	0.910	-3.339	13.496	93	S
5	1.037	-3.423	13.648	94	S
5	1.206	-3.465	13.823	95	S
5	1.460	-3.529	14.084	96	S
5	1.565	-3.571	14.198	97	S
5	1.713	-3.592	14.347	98	S
5	2.009	-3.677	14.655	99	S
5	2.157	-3.698	14.805	100	S
5	2.284	-3.719	14.933	101	S
5	2.644	-3.825	15.308	102	S
5	2.876	-3.867	15.544	103	S
5	3.067	-3.909	15.739	104	S
5	3.151	-3.973	15.845	105	S
5	3.215	-3.994	15.912	106	S
5	3.447	-4.057	16.153	107	S
5	3.595	-4.121	16.314	108	S
5	3.807	-4.184	16.535	109	S
5	4.018	-4.184	16.746	110	S
5	4.187	-4.248	16.927	111	S
5	4.399	-4.311	17.148	112	S
5	4.589	-4.311	17.338	113	G
5	4.779	-4.353	17.533	114	G
5	4.991	-4.396	17.748	115	G
5	5.117	-4.396	17.875	116	G
5	5.265	-4.396	18.023	117	G
5	5.477	-4.417	18.236	118	G
5	5.583	-4.375	18.350	119	G
5	5.688	-4.227	18.532	120	G
5	5.857	-4.015	18.802	121	G
5	5.984	-3.846	19.014	122	S
5	6.090	-3.635	19.250	123	S
5	6.153	-3.444	19.451	124	S
5	6.280	-3.212	19.716	125	S
5	6.365	-3.000	19.943	126	S
5	6.471	-2.747	20.218	127	S
5	6.534	-2.620	20.360	128	S
5	6.619	-2.429	20.568	129	S
5	6.703	-2.218	20.796	130	S
5	6.788	-2.070	20.966	131	S
5	6.809	-1.943	21.095	132	S
5	6.936	-1.562	21.496	133	S
5	6.957	-1.457	21.604	134	S
5	7.020	-1.203	21.866	135	S
5	7.041	-0.949	22.120	136	S
5	7.084	-0.759	22.315	137	S
5	7.126	-0.505	22.572	138	S
5	7.105	-0.273	22.806	139	S
5	7.105	0.002	23.081	140	S
5	7.105	0.214	23.292	141	S
5	7.105	0.425	23.504	142	S
5	7.063	0.658	23.740	143	S
5	6.978	0.911	24.007	144	S
5	6.978	1.038	24.134	145	S
5	6.957	1.376	24.473	146	S
5	6.915	1.609	24.710	147	S
5	6.872	1.694	24.804	148	S
5	6.851	1.842	24.954	149	S
5	6.830	1.947	25.062	150	S
5	6.745	2.201	25.329	151	S
5	6.703	2.391	25.524	152	S
5	6.555	2.687	25.855	153	S
5	6.449	2.878	26.073	154	S
5	6.344	3.152	26.367	155	S
5	6.280	3.343	26.568	156	S
5	6.153	3.575	26.833	157	S
5	6.005	3.766	27.074	158	S
5	5.942	3.914	27.235	159	S
5	5.857	4.104	27.443	160	S
5	5.773	4.167	27.549	161	S
5	5.604	4.336	27.788	162	S
5	5.435	4.548	28.059	163	S
5	5.223	4.780	28.373	164	S
5	5.033	4.992	28.657	165	S
5	4.864	5.140	28.882	166	S
5	4.758	5.224	29.017	167	S
5	4.568	5.394	29.272	168	S
5	4.420	5.478	29.442	169	S
5	4.208	5.584	29.679	170	G
5	4.060	5.647	29.840	171	G
5	3.891	5.690	30.014	172	G
5	3.659	5.753	30.255	173	G
5	3.637	5.732	30.285	174	G
5	3.341	5.838	30.600	175	G
5	3.172	5.922	30.789	176	S
5	2.940	6.007	31.036	177	S
5	2.728	6.049	31.252	178	S
5	2.644	6.091	31.346	179	S
5	2.496	6.134	31.500	180	S
5	2.348	6.112	31.650	181	S
5	2.157	5.964	31.891	182	S
5	2.052	5.859	32.040	183	S
5	1.946	5.774	32.176	184	S
5	1.861	5.647	32.328	185	S
5	1.756	5.499	32.510	186	S
5	1.713	5.330	32.684	187	S
5	1.671	5.098	32.921	188	S
5	1.608	4.886	33.142	189	S
5	1.544	4.654	33.383	190	S
5	1.544	4.379	33.657	191	S
5	1.523	4.125	33.912	192	S
5	1.544	3.956	34.083	193	S
5	1.586	3.681	34.361	194	S
5	1.650	3.512	34.541	195	S
5	1.692	3.364	34.695	196	S
5	1.819	3.131	34.960	197	S
5	1.967	2.962	35.185	198	S
5	2.136	2.708	35.490	199	S
5	2.284	2.582	35.685	200	S
5	2.559	2.455	35.987	201	S
5	2.728	2.349	36.187	202	S
5	3.003	2.264	36.474	203	S
5	3.257	2.180	36.742	204	S
5	3.553	2.116	37.045	205	S
5	3.785	2.095	37.278	206	S
5	3.976	2.095	37.468	207	S
5	4.103	2.095	37.595	208	S
5	4.272	2.095	37.764	209	S
5	4.610	2.032	38.109	210	S
5	4.800	2.011	38.300	211	S
5	5.075	1.990	38.576	212	S
5	5.202	2.032	38.710	213	S
5	5.308	2.032	38.815	214	S
5	4.504	1.842	39.641	215	S
5	4.441	1.778	39.731	216	S
5	4.293	1.778	39.879	217	S
5	4.272	1.778	39.900	218	S
5	3.976	1.757	40.197	219	S
5	3.722	1.820	40.458	220	S
5	3.553	1.905	40.647	221	S
5	3.384	1.990	40.836	222	S
5	3.130	2.222	41.180	223	S
5	3.088	2.264	41.240	224	S
5	2.919	2.349	41.429	225	S
5	2.728	2.476	41.658	226	S
5	2.517	2.560	41.886	227	S
5	2.263	2.751	42.203	228	S
5	2.031	2.920	42.490	229	S
5	1.904	3.068	42.685	230	S
5	1.840	3.258	42.886	231	S
5	1.798	3.427	43.060	232	S
5	1.650	3.554	43.255	233	S
5	1.502	3.596	43.409	234	S
5	1.290	3.639	43.625	235	S
5	1.100	3.744	43.843	236	S
5	0.741	3.766	44.203	237	S
5	0.572	3.787	44.373	238	S
5	0.254	3.808	44.691	239	S
5	0.022	3.850	44.927	240	S
5	-0.211	3.744	45.183	241	S
5	-0.443	3.681	45.424	242	S
5	-0.718	3.639	45.702	243	S
5	-1.014	3.575	46.005	244	S
5	-1.162	3.554	46.154	245	S
5	-1.416	3.470	46.422	246	S
5	-1.522	3.427	46.535	247	S
5	-1.691	3.512	46.725	248	S
5	-1.839	3.660	46.934	249	S
5	-1.944	3.808	47.116	250	S
5	-2.177	3.871	47.357	251	S
5	-2.388	3.871	47.568	252	S
5	-2.621	3.998	47.833	253	S
5	-2.642	4.040	47.880	254	S
5	-2.706	4.083	47.957	255	S
5	-2.832	4.062	48.085	256	S
5	-3.023	3.892	48.340	257	S
5	-3.150	3.766	48.519	258	S
5	-3.276	3.575	48.748	259	S
5	-3.340	3.385	48.949	260	S
5	-3.340	3.110	49.223	261	S
5	-3.319	2.920	49.415	262	S
5	-3.319	2.730	49.605	263	S
5	-3.298	2.476	49.860	264	S
5	-3.213	2.180	50.168	265	S
5	-3.128	1.926	50.435	266	S
5	-3.023	1.672	50.710	267	S
5	-2.854	1.503	50.949	268	S
5	-2.600	1.313	51.266	269	S
5	-2.410	1.165	51.507	270	S
5	-2.071	1.102	51.852	271	S
5	-1.902	1.059	52.026	272	S
5	-1.522	0.996	52.412	273	S
5	-1.310	0.954	52.627	274	S
5	-1.078	0.932	52.861	275	S
5	-0.824	0.827	53.136	276	S
5	-0.464	0.721	53.510	277	S
5	-0.232	0.658	53.751	278	S
5	0.022	0.594	54.013	279	S
5	0.360	0.488	54.367	280	S
5	0.614	0.383	54.642	281	S
5	0.889	0.298	54.930	282	S
5	1.227	0.235	55.274	283	S
5	1.586	0.298	55.639	284	S
5	1.756	0.340	55.813	285	S
5	1.946	0.340	56.004	286	S
5	2.136	0.298	56.199	287	S
5	2.369	0.235	56.440	288	S
5	2.411	0.108	56.573	289	S
5	2.432	-0.082	56.765	290	S
5	2.411	-0.294	56.977	291	S
5	2.411	-0.632	57.316	292	S
5	2.221	-0.759	57.544	293	S
5	1.967	-0.928	57.849	294	S
5	1.565	-0.970	58.253	295	S
5	1.312	-0.949	58.508	296	S
5	1.206	-1.013	58.631	297	S
5	0.889	-1.140	58.973	298	S
5	0.593	-1.309	59.314	299	S
6	-0.424	0.601	0.000	0	R
6	-0.530	0.580	0.108	1	R
6	-0.573	0.580	0.151	2	R
6	-0.722	0.601	0.301	3	R
6	-0.743	0.601	0.322	4	R
6	-0.722	0.516	0.410	5	R
6	-0.658	0.665	0.572	6	R
6	-0.573	0.750	0.692	7	R
6	-0.637	0.644	0.816	8	R
6	-0.594	0.516	0.950	9	R
6	-0.382	0.431	1.179	10	R
6	-0.509	0.431	1.306	11	R
6	-0.530	0.431	1.328	12	R
6	-0.637	0.623	1.546	13	R
6	-0.573	0.580	1.623	14	R
6	-0.382	0.601	1.815	15	R
6	-0.530	0.750	2.026	16	R
6	-0.573	0.814	2.102	17	R
6	-0.615	0.856	2.162	18	R
6	-0.658	0.856	2.205	19	R
6	-0.530	0.877	2.334	20	R
6	-0.530	0.792	2.419	21	R
6	-0.573	0.644	2.574	22	R
6	-0.594	0.474	2.745	23	R
6	-0.615	0.623	2.895	24	R
6	-0.552	0.665	2.972	25	R
6	-0.467	0.708	3.067	26	R
6	-0.276	0.601	3.286	27	R
6	-0.106	0.708	3.486	28	R
6	-0.106	0.729	3.507	29	R
6	-0.063	0.750	3.555	30	R
6	0.001	0.644	3.679	31	R
6	0.064	0.538	3.803	32	R
6	-0.084	0.516	3.953	33	R
6	-0.233	0.516	4.102	34	R
6	-0.297	0.495	4.169	35	R
6	-0.382	0.516	4.256	36	R
6	-0.445	0.580	4.346	37	R
6	-0.573	0.686	4.512	38	R
6	-0.361	0.580	4.750	39	R
6	-0.297	0.644	4.840	40	R
6	-0.063	0.601	5.078	41	G
6	0.086	0.516	5.249	42	G
6	0.192	0.453	5.373	43	G
6	0.298	0.389	5.497	44	G
6	0.447	0.261	5.693	45	G
6	0.638	0.113	5.935	46	G
6	0.766	-0.015	6.115	47	G
6	0.447	0.325	6.581	48	G
6	0.489	0.410	6.676	49	G
6	0.468	0.495	6.764	50	G
6	0.341	0.559	6.906	51	G
6	0.213	0.580	7.035	52	G
6	-0.063	0.623	7.315	53	G
6	-0.254	0.665	7.511	54	G
6	-0.552	0.623	7.811	55	G
6	-0.828	0.559	8.095	56	G
6	-0.722	0.686	8.261	57	G
6	-0.722	0.686	8.261	58	G
6	-0.743	0.750	8.328	59	G
6	-0.488	0.601	8.623	60	G
6	-0.424	0.623	8.690	61	G
6	-0.276	0.601	8.840	62	G
6	-0.127	0.538	9.002	63	G
6	0.001	0.516	9.131	64	G
6	0.256	0.410	9.408	65	G
6	0.596	0.198	9.808	66	G
6	0.787	0.049	10.051	67	G
6	0.957	-0.057	10.251	68	G
6	1.127	-0.164	10.452	69	G
6	1.020	-0.206	10.566	70	G
6	0.681	-0.100	10.922	71	G
6	0.532	-0.206	11.105	72	G
6	0.341	-0.312	11.324	73	G
6	0.128	-0.355	11.540	74	G
6	-0.127	-0.504	11.835	75	G
6	-0.297	-0.588	12.025	76	G
6	-0.615	-0.610	12.345	77	G
6	-0.807	-0.673	12.546	78	G
6	-1.019	-0.716	12.763	79	G
6	-1.274	-0.758	13.021	80	G
6	-1.423	-0.758	13.170	81	S
6	-1.593	-0.758	13.340	82	S
6	-1.848	-0.780	13.596	83	S
6	-1.487	-0.716	13.963	84	S
6	-1.465	-0.610	14.071	85	S
6	-1.359	-0.525	14.207	86	S
6	-1.210	-0.504	14.357	87	S
6	-0.998	-0.482	14.571	88	S
6	-0.870	-0.482	14.698	89	S
6	-0.700	-0.588	14.899	90	S
6	-0.488	-0.673	15.128	91	S
6	-0.318	-0.801	15.340	92	S
6	-0.191	-0.907	15.506	93	S
6	-0.084	-0.992	15.642	94	S
6	0.213	-1.098	15.958	95	S
6	0.426	-1.098	16.170	96	G
6	0.617	-1.162	16.372	97	G
6	0.766	-1.332	16.598	98	G
6	0.935	-1.502	16.838	99	G
6	1.084	-1.608	17.021	100	G
6	1.212	-1.736	17.201	101	G
6	1.403	-1.799	17.403	102	G
6	1.509	-1.884	17.539	103	G
6	1.785	-2.012	17.843	104	G
6	1.594	-2.076	18.044	105	G
6	1.530	-2.139	18.135	106	G
6	1.382	-2.267	18.330	107	G
6	1.360	-2.309	18.378	108	G
6	1.127	-2.309	18.612	109	G
6	1.063	-2.246	18.702	110	S
6	1.042	-2.161	18.789	111	S
6	1.042	-2.118	18.832	112	S
6	0.999	-2.012	18.946	113	S
6	0.914	-1.884	19.100	114	S
6	0.850	-1.757	19.242	115	S
6	0.681	-1.566	19.498	116	S
6	0.404	-1.141	20.005	117	S
6	0.298	-1.056	20.141	118	S
6	0.192	-0.950	20.291	119	S
6	0.107	-0.801	20.462	120	S
6	-0.021	-0.695	20.628	121	S
6	-0.233	-0.504	20.914	122	S
6	-0.403	-0.419	21.104	123	S
6	-0.679	-0.270	21.418	124	S
6	-0.849	-0.206	21.599	125	S
6	-1.210	-0.100	21.976	126	S
6	-1.359	-0.121	22.126	127	S
6	-1.465	-0.121	22.232	128	S
6	-1.699	-0.079	22.470	129	S
6	-1.890	-0.015	22.671	130	S
6	-1.975	0.113	22.824	131	S
6	-2.039	0.219	22.948	132	S
6	-2.081	0.304	23.043	133	S
6	-2.188	0.304	23.150	134	S
6	-2.358	0.346	23.325	135	S
6	-2.591	0.410	23.567	136	S
6	-2.783	0.580	23.823	137	S
6	-2.910	0.686	23.989	138	S
6	-3.059	0.877	24.231	139	S
6	-3.122	0.962	24.337	140	S
6	-3.292	1.154	24.593	141	S
6	-3.335	1.260	24.707	142	S
6	-3.420	1.494	24.956	143	S
6	-3.420	1.770	25.232	144	S
6	-3.420	1.940	25.402	145	S
6	-3.484	2.173	25.645	146	S
6	-3.505	2.343	25.816	147	S
6	-3.505	2.577	26.050	148	S
6	-3.441	2.832	26.312	149	S
6	-3.314	3.087	26.597	150	S
6	-3.292	3.278	26.790	151	S
6	-3.314	3.554	27.067	152	S
6	-3.335	3.767	27.280	153	S
6	-3.271	3.937	27.462	154	S
6	-3.250	4.107	27.633	155	S
6	-3.250	4.213	27.739	156	S
6	-3.271	4.489	28.016	157	S
6	-3.292	4.702	28.230	158	S
6	-3.335	4.893	28.426	159	S
6	-3.377	5.063	28.601	160	S
6	-3.441	5.212	28.763	161	S
6	-3.462	5.445	28.997	162	S
6	-3.505	5.594	29.152	163	S
6	-3.526	5.679	29.240	164	S
6	-3.569	5.806	29.374	165	S
6	-3.547	6.061	29.630	166	S
6	-3.250	6.168	29.946	167	S
6	-2.995	6.295	30.231	168	S
6	-2.719	6.444	30.544	169	S
6	-2.613	6.508	30.668	170	S
6	-2.273	6.635	31.031	171	S
6	-2.060	6.720	31.260	172	S
6	-1.635	6.848	31.704	173	S
6	-1.465	6.890	31.879	174	S
6	-1.253	6.954	32.101	175	S
6	-0.934	6.975	32.420	176	S
6	-0.637	6.996	32.718	177	S
6	-0.403	7.039	32.956	178	S
6	0.043	7.102	33.407	179	S
6	0.362	7.081	33.726	180	S
6	0.553	7.060	33.918	181	S
6	0.681	7.081	34.048	182	S
6	1.063	7.081	34.430	183	S
6	1.339	6.996	34.719	184	S
6	1.467	6.954	34.853	185	S
6	1.637	6.848	35.054	186	S
6	1.785	6.805	35.209	187	S
6	1.977	6.763	35.404	188	S
6	2.295	6.699	35.729	189	S
6	2.486	6.571	35.959	190	S
6	2.699	6.550	36.173	191	S
6	2.890	6.486	36.374	192	S
6	3.166	6.359	36.678	193	S
6	3.379	6.274	36.907	194	S
6	3.570	6.168	37.126	195	S
6	3.697	6.083	37.279	196	S
6	3.910	5.976	37.517	197	S
6	4.037	5.870	37.683	198	S
6	4.207	5.743	37.895	199	S
6	4.377	5.594	38.121	200	S
6	4.590	5.424	38.393	201	S
6	4.781	5.212	38.679	202	S
6	4.972	5.042	38.935	203	S
6	5.248	4.808	39.297	204	S
6	5.397	4.617	39.539	205	S
6	5.610	4.341	39.887	206	S
6	5.779	4.128	40.159	207	S
6	5.886	3.979	40.342	208	S
6	6.056	3.767	40.614	209	S
6	6.183	3.576	40.844	210	S
6	6.247	3.342	41.086	211	S
6	6.481	3.045	41.464	212	S
6	6.523	2.960	41.559	213	S
6	6.629	2.747	41.797	214	S
6	6.651	2.683	41.864	215	S
6	6.736	2.513	42.054	216	S
6	6.799	2.386	42.197	217	S
6	6.863	2.301	42.303	218	S
6	6.927	2.131	42.484	219	S
6	6.969	1.961	42.660	220	S
6	7.033	1.727	42.902	221	S
6	7.097	1.387	43.248	222	S
6	7.118	1.196	43.440	223	S
6	7.118	1.047	43.589	224	S
6	7.139	0.856	43.781	225	S
6	7.160	0.559	44.079	226	S
6	7.182	0.410	44.230	227	S
6	7.182	0.240	44.400	228	S
6	7.245	-0.057	44.704	229	S
6	7.245	-0.355	45.001	230	S
6	7.224	-0.588	45.236	231	S
6	7.224	-0.865	45.512	232	S
6	7.182	-1.162	45.813	233	S
6	7.139	-1.375	46.029	234	S
6	7.097	-1.587	46.246	235	S
6	6.906	-1.884	46.600	236	S
6	6.906	-2.139	46.854	237	S
6	6.906	-1.778	47.216	238	S
6	6.821	-1.757	47.303	239	S
6	6.587	-1.736	47.538	240	S
6	6.396	-1.651	47.747	241	S
6	6.226	-1.587	47.929	242	S
6	6.034	-1.587	48.120	243	S
6	5.949	-1.587	48.205	244	S
6	5.737	-1.460	48.453	245	S
6	5.610	-1.268	48.682	246	S
6	5.610	-1.226	48.725	247	S
6	5.546	-1.162	48.815	248	S
6	5.482	-1.120	48.892	249	S
6	5.206	-1.013	49.188	250	S
6	5.036	-0.950	49.369	251	S
6	4.930	-0.950	49.475	252	S
6	4.632	-0.907	49.776	253	S
6	4.590	-0.886	49.823	254	S
6	4.568	-0.695	50.016	255	S
6	4.526	-0.504	50.212	256	S
6	4.484	-0.334	50.387	257	S
6	4.441	-0.249	50.482	258	S
6	4.399	0.006	50.740	259	S
6	4.441	0.410	51.146	260	S
6	4.484	0.474	51.223	261	S
6	4.568	0.538	51.329	262	S
6	4.717	0.665	51.525	263	S
6	4.823	0.856	51.744	264	S
6	4.951	1.069	51.991	265	S
6	4.993	1.260	52.187	266	S
6	4.972	1.494	52.422	267	S
6	5.015	1.770	52.701	268	S
6	5.121	1.982	52.939	269	S
6	5.163	2.152	53.114	270	S
6	5.206	2.365	53.331	271	S
6	5.227	2.492	53.460	272	S
6	5.121	2.790	53.776	273	S
6	5.015	3.087	54.092	274	S
6	4.993	3.299	54.305	275	S
6	4.951	3.554	54.564	276	S
6	4.887	3.916	54.930	277	S
6	4.845	4.149	55.168	278	S
6	4.823	4.404	55.424	279	S
6	4.802	4.532	55.553	280	S
6	4.802	4.659	55.680	281	S
6	4.802	4.935	55.957	282	S
6	4.781	5.042	56.065	283	S
6	4.653	5.318	56.369	284	S
6	4.611	5.424	56.484	285	S
6	4.314	5.700	56.890	286	S
6	4.229	5.764	56.996	287	S
6	3.952	5.891	57.300	288	S
6	3.464	6.189	57.872	289	S
6	3.421	6.210	57.920	290	S
6	3.166	6.338	58.205	291	S
6	2.869	6.401	58.509	292	S
6	2.763	6.465	58.633	293	S
6	2.465	6.614	58.965	294	S
6	2.125	6.720	59.321	295	S
6	1.955	6.805	59.511	296	S
6	1.722	6.869	59.754	297	S
6	1.615	6.890	59.862	298	S
6	1.318	6.954	60.166	299	S
7	-0.845	1.577	0.000	0	R
7	-0.761	1.535	0.094	1	R
7	-0.720	1.619	0.188	2	R
7	-0.699	1.619	0.209	3	R
7	-0.699	1.598	0.230	4	R
7	-0.699	1.472	0.355	5	R
7	-0.740	1.535	0.431	6	R
7	-0.824	1.619	0.550	7	R
7	-0.971	1.577	0.703	8	R
7	-0.992	1.556	0.732	9	R
7	-0.887	1.409	0.913	10	R
7	-1.034	1.367	1.065	11	R
7	-1.034	1.367	1.065	12	R
7	-0.887	1.325	1.218	13	R
7	-0.761	1.388	1.359	14	R
7	-0.908	1.535	1.567	15	R
7	-1.118	1.723	1.849	16	R
7	-0.950	1.765	2.022	17	R
7	-0.866	1.744	2.108	18	R
7	-0.782	1.681	2.213	19	R
7	-0.761	1.744	2.280	20	R
7	-0.908	1.786	2.432	21	R
7	-0.950	1.786	2.474	22	R
7	-1.013	1.556	2.713	23	R
7	-1.013	1.472	2.797	24	R
7	-1.076	1.472	2.860	25	R
7	-1.118	1.472	2.902	26	R
7	-0.950	1.493	3.071	27	R
7	-0.866	1.472	3.158	28	R
7	-0.824	1.451	3.205	29	R
7	-1.118	1.723	3.606	30	R
7	-1.181	1.828	3.728	31	R
7	-1.139	1.891	3.804	32	R
7	-1.076	1.891	3.866	33	R
7	-1.223	1.744	4.074	34	R
7	-1.223	1.744	4.074	35	R
7	-1.118	1.514	4.328	36	R
7	-1.097	1.409	4.435	37	R
7	-1.013	1.283	4.586	38	R
7	-0.971	1.136	4.739	39	R
7	-0.908	1.031	4.861	40	R
7	-0.866	0.800	5.096	41	R
7	-0.803	0.947	5.255	42	R
7	-0.803	1.115	5.423	43	G
7	-0.803	1.262	5.570	44	G
7	-0.803	1.409	5.717	45	G
7	-0.824	1.535	5.844	46	G
7	-0.866	1.660	5.977	47	G
7	-0.908	1.765	6.090	48	G
7	-1.013	1.891	6.254	49	G
7	-1.223	1.996	6.488	50	G
7	-0.845	1.891	6.880	51	G
7	-0.615	1.912	7.112	52	G
7	-0.594	1.849	7.178	53	G
7	-0.552	1.954	7.291	54	G
7	-0.447	2.164	7.526	55	G
7	-0.363	2.374	7.752	56	G
7	-0.321	2.521	7.905	57	G
7	-0.300	2.751	8.136	58	G
7	-0.279	2.940	8.326	59	G
7	-0.279	3.066	8.452	60	G
7	-0.279	3.150	8.536	61	G
7	-0.363	2.709	8.985	62	G
7	-0.363	2.688	9.006	63	G
7	-0.405	2.563	9.138	64	G
7	-0.426	2.584	9.168	65	G
7	-0.594	2.730	9.391	66	G
7	-0.782	2.919	9.658	67	G
7	-0.824	3.066	9.811	68	G
7	-0.908	3.276	10.037	69	G
7	-0.950	3.549	10.313	70	G
7	-0.908	3.779	10.547	71	G
7	-0.761	3.989	10.803	72	G
7	-0.615	4.199	11.059	73	G
7	-0.384	4.241	11.294	74	G
7	-0.384	4.346	11.399	75	G
7	-0.384	4.451	11.504	76	G
7	-0.216	4.640	11.756	77	G
7	-0.153	4.744	11.879	78	G
7	-0.111	4.975	12.113	79	G
7	-0.090	5.080	12.220	80	G
7	-0.111	5.311	12.452	81	G
7	-0.111	5.500	12.641	82	G
7	-0.111	5.667	12.809	83	G
7	-0.111	5.940	13.081	84	G
7	-0.195	6.129	13.288	85	G
7	-0.195	6.360	13.519	86	G
7	-0.132	6.507	13.678	87	G
7	-0.090	6.654	13.831	88	G
7	-0.027	6.737	13.936	89	G
7	0.078	6.842	14.084	90	G
7	0.183	6.968	14.248	91	G
7	0.329	7.115	14.456	92	G
7	0.434	7.199	14.590	93	G
7	0.665	7.262	14.829	94	G
7	1.001	7.304	15.168	95	G
7	1.211	7.283	15.379	96	G
7	1.420	7.241	15.593	97	G
7	1.735	7.136	15.924	98	G
7	1.903	7.094	16.097	99	G
7	1.987	7.073	16.184	100	G
7	2.071	7.031	16.278	101	G
7	2.260	6.968	16.477	102	G
7	2.406	6.926	16.629	103	G
7	2.658	6.821	16.902	104	G
7	2.910	6.737	17.167	105	S
7	3.141	6.654	17.413	106	S
7	3.329	6.570	17.620	107	S
7	3.497	6.486	17.807	108	S
7	3.707	6.339	18.063	109	S
7	3.875	6.192	18.286	110	S
7	4.148	6.045	18.596	111	S
7	4.336	5.940	18.812	112	S
7	4.462	5.814	18.990	113	S
7	4.567	5.730	19.124	114	S
7	4.777	5.584	19.380	115	S
7	4.903	5.458	19.558	116	S
7	5.050	5.332	19.752	117	S
7	5.239	5.143	20.019	118	S
7	5.385	4.996	20.227	119	S
7	5.532	4.849	20.434	120	S
7	5.637	4.723	20.598	121	S
7	5.826	4.535	20.865	122	S
7	5.931	4.388	21.046	123	S
7	6.057	4.199	21.273	124	S
7	6.141	4.052	21.442	125	S
7	6.225	3.905	21.611	126	S
7	6.288	3.758	21.771	127	S
7	6.329	3.570	21.964	128	S
7	6.413	3.381	22.171	129	S
7	6.518	3.234	22.351	130	S
7	6.602	3.087	22.520	131	S
7	6.707	2.898	22.736	132	S
7	6.812	2.688	22.971	133	S
7	6.917	2.500	23.187	134	S
7	6.959	2.227	23.463	135	S
7	7.043	1.975	23.728	136	S
7	7.106	1.807	23.907	137	S
7	7.148	1.577	24.142	138	S
7	7.169	1.388	24.332	139	S
7	7.190	1.136	24.584	140	S
7	7.232	0.926	24.798	141	S
7	7.253	0.779	24.947	142	S
7	7.253	0.633	25.094	143	S
7	7.274	0.444	25.284	144	S
7	7.295	0.276	25.453	145	S
7	7.274	0.108	25.622	146	S
7	7.274	-0.039	25.769	147	S
7	7.274	-0.249	25.979	148	S
7	7.274	-0.500	26.230	149	S
7	7.253	-0.710	26.441	150	S
7	7.211	-0.920	26.655	151	S
7	7.148	-1.151	26.894	152	S
7	7.106	-1.319	27.067	153	S
7	7.106	-1.507	27.256	154	S
7	7.064	-1.696	27.449	155	S
7	7.022	-1.864	27.622	156	S
7	6.938	-2.032	27.810	157	S
7	6.875	-2.200	27.989	158	S
7	6.770	-2.514	28.321	159	S
7	6.686	-2.703	28.528	160	S
7	6.602	-2.913	28.754	161	S
7	6.497	-3.123	28.988	162	S
7	6.392	-3.333	29.223	163	S
7	6.288	-3.626	29.535	164	S
7	6.183	-3.773	29.715	165	S
7	6.099	-3.899	29.866	166	S
7	5.994	-4.004	30.015	167	S
7	5.847	-4.130	30.208	168	S
7	5.805	-4.256	30.341	169	S
7	5.721	-4.486	30.586	170	S
7	5.595	-4.591	30.750	171	S
7	5.364	-4.801	31.062	172	S
7	5.155	-4.948	31.318	173	S
7	5.029	-5.116	31.528	174	S
7	4.861	-5.263	31.751	175	S
7	4.630	-5.409	32.025	176	S
7	4.462	-5.535	32.234	177	S
7	4.294	-5.682	32.457	178	S
7	4.169	-5.766	32.609	179	S
7	4.085	-5.829	32.713	180	S
7	4.001	-5.892	32.818	181	S
7	3.707	-6.060	33.157	182	S
7	3.392	-6.228	33.513	183	S
7	3.246	-6.333	33.694	184	S
7	2.994	-6.374	33.949	185	S
7	2.847	-6.458	34.118	186	S
7	2.532	-6.542	34.444	187	S
7	2.260	-6.626	34.729	188	S
7	2.176	-6.668	34.823	189	S
7	2.008	-6.752	35.011	190	S
7	1.861	-6.815	35.170	191	S
7	1.651	-6.857	35.384	192	S
7	1.441	-6.899	35.598	193	S
7	1.106	-6.962	35.940	194	S
7	0.917	-7.004	36.133	195	S
7	0.665	-7.025	36.386	196	S
7	0.329	-7.046	36.722	197	S
7	0.162	-7.067	36.891	198	S
[truncated: 2,201 more rows]
