# Supplementary material for: Behavioral and pharmacological characterization of planarian nociception
Source: Front Mol Neurosci. 2024 May 1;17:1368009. doi: 10.3389/fnmol.2024.1368009 (PMC11094297; doi:10.3389/fnmol.2024.1368009)
Supplement: Supplementary file 1 [file Data_Sheet_1.ZIP › Article planarian nociception - code and data/arena/RNAi-TRPA1 + AITC50.csv]

n	x	y	L	t	behavior
1	0.374	0.398	0.000	0	G
1	0.267	0.312	0.137	1	G
1	0.246	0.248	0.204	2	G
1	0.139	0.056	0.423	3	G
1	0.011	-0.136	0.654	4	G
1	-0.117	-0.285	0.851	5	G
1	-0.245	-0.391	1.017	6	G
1	-0.287	-0.455	1.094	7	G
1	-0.330	-0.583	1.229	8	G
1	-0.436	-0.690	1.380	9	G
1	-0.628	-0.733	1.576	10	G
1	-0.714	-0.796	1.683	11	G
1	-0.820	-0.839	1.798	12	G
1	-0.842	-0.860	1.828	13	G
1	-0.842	-0.946	1.913	14	G
1	-0.906	-1.116	2.095	15	G
1	-1.012	-1.266	2.279	16	G
1	-1.183	-1.266	2.449	17	G
1	-1.332	-1.308	2.604	18	G
1	-1.503	-1.415	2.806	19	G
1	-1.652	-1.457	2.961	20	G
1	-1.758	-1.543	3.097	21	R
1	-1.886	-1.649	3.264	22	R
1	-1.801	-1.607	3.359	23	R
1	-1.780	-1.692	3.447	24	R
1	-1.844	-1.735	3.524	25	R
1	-1.865	-1.756	3.554	26	R
1	-1.886	-1.628	3.684	27	R
1	-1.972	-1.564	3.791	28	R
1	-1.758	-1.330	4.107	29	R
1	-1.780	-1.287	4.155	30	R
1	-1.886	-1.244	4.270	31	R
1	-1.694	-1.479	4.573	32	R
1	-1.567	-1.735	4.859	33	R
1	-1.545	-1.863	4.989	34	R
1	-1.609	-1.927	5.079	35	R
1	-1.673	-1.905	5.147	36	R
1	-1.694	-1.905	5.168	37	R
1	-1.716	-1.927	5.198	38	R
1	-1.737	-2.033	5.307	39	R
1	-1.886	-1.969	5.469	40	R
1	-1.822	-1.756	5.692	41	R
1	-1.822	-1.500	5.948	42	R
1	-1.886	-1.351	6.110	43	R
1	-1.950	-1.223	6.253	44	G
1	-2.014	-1.095	6.396	45	G
1	-2.121	-1.031	6.520	46	G
1	-2.206	-1.031	6.606	47	G
1	-2.419	-1.052	6.820	48	G
1	-2.611	-0.988	7.022	49	G
1	-2.824	-0.924	7.245	50	G
1	-2.931	-0.924	7.351	51	G
1	-2.547	-1.010	7.745	52	G
1	-2.419	-0.967	7.879	53	G
1	-2.313	-0.903	8.004	54	G
1	-2.164	-0.903	8.153	55	G
1	-1.972	-0.903	8.345	56	G
1	-1.780	-0.988	8.555	57	G
1	-1.567	-1.052	8.778	58	G
1	-1.375	-1.074	8.971	59	G
1	-1.097	-1.116	9.251	60	G
1	-0.927	-1.074	9.427	61	G
1	-0.735	-0.903	9.684	62	G
1	-0.628	-0.796	9.834	63	G
1	-0.479	-0.647	10.045	64	G
1	-0.245	-0.477	10.335	65	G
1	-0.010	-0.306	10.625	66	G
1	0.139	-0.008	10.959	67	G
1	0.203	0.227	11.202	68	G
1	0.310	0.376	11.386	69	G
1	0.374	0.568	11.588	70	G
1	0.438	0.803	11.831	71	G
1	0.459	0.952	11.982	72	G
1	0.523	1.144	12.184	73	G
1	0.566	1.229	12.279	74	G
1	0.587	1.250	12.310	75	G
1	0.694	1.016	12.567	76	G
1	0.736	0.931	12.663	77	G
1	0.758	0.824	12.771	78	G
1	0.864	0.760	12.896	79	G
1	1.013	0.675	13.068	80	G
1	1.077	0.653	13.135	81	G
1	1.227	0.440	13.395	82	G
1	1.291	0.355	13.502	83	G
1	1.397	0.163	13.721	84	G
1	1.397	0.142	13.743	85	G
1	1.355	0.014	13.878	86	G
1	1.312	-0.072	13.973	87	G
1	1.227	-0.114	14.068	88	G
1	0.992	-0.114	14.303	89	G
1	0.907	-0.157	14.398	90	G
1	0.608	-0.263	14.715	91	G
1	0.395	-0.285	14.929	92	G
1	0.139	-0.306	15.186	93	G
1	0.011	-0.455	15.383	94	G
1	-0.266	-0.605	15.697	95	G
1	-0.394	-0.690	15.851	96	G
1	-0.607	-0.839	16.111	97	G
1	-0.756	-0.946	16.295	98	G
1	-0.927	-1.031	16.486	99	G
1	-1.183	-1.202	16.793	100	G
1	-1.332	-1.308	16.977	101	G
1	-1.630	-1.436	17.301	102	G
1	-1.844	-1.564	17.550	103	G
1	-2.078	-1.713	17.828	104	G
1	-2.291	-1.905	18.115	105	G
1	-2.377	-2.076	18.305	106	G
1	-2.505	-2.204	18.486	107	G
1	-2.569	-2.289	18.593	108	G
1	-2.697	-2.332	18.728	109	G
1	-2.718	-2.310	18.758	110	G
1	-2.803	-2.332	18.846	111	G
1	-2.974	-2.332	19.016	112	G
1	-3.166	-2.353	19.210	113	G
1	-3.379	-2.353	19.423	114	G
1	-3.677	-2.438	19.733	115	G
1	-3.912	-2.545	19.991	116	G
1	-4.040	-2.694	20.187	117	G
1	-4.210	-2.737	20.363	118	G
1	-4.274	-2.822	20.470	119	G
1	-4.296	-2.865	20.518	120	G
1	-4.296	-2.929	20.581	121	G
1	-4.360	-3.078	20.744	122	G
1	-4.381	-3.291	20.958	123	G
1	-4.466	-3.547	21.228	124	G
1	-4.488	-3.675	21.358	125	G
1	-4.722	-3.654	21.593	126	G
1	-4.850	-3.568	21.747	127	G
1	-4.850	-3.568	21.747	128	G
1	-4.999	-3.654	21.919	129	G
1	-5.319	-3.781	22.263	130	G
1	-5.404	-3.781	22.348	131	G
1	-5.212	-3.568	22.635	132	G
1	-5.170	-3.526	22.696	133	G
1	-5.042	-3.440	22.849	134	G
1	-4.871	-3.440	23.020	135	G
1	-4.594	-3.483	23.300	136	G
1	-4.381	-3.334	23.561	137	G
1	-4.317	-3.248	23.667	138	G
1	-4.253	-3.014	23.910	139	G
1	-4.061	-2.715	24.265	140	G
1	-3.955	-2.566	24.449	141	G
1	-3.848	-2.438	24.615	142	G
1	-3.635	-2.396	24.833	143	G
1	-3.421	-2.332	25.055	144	G
1	-3.102	-2.332	25.375	145	G
1	-2.824	-2.246	25.665	146	G
1	-2.654	-2.225	25.837	147	G
1	-2.483	-2.140	26.028	148	G
1	-2.355	-2.054	26.181	149	G
1	-2.185	-1.863	26.438	150	G
1	-1.972	-1.671	26.725	151	G
1	-1.801	-1.521	26.952	152	G
1	-1.545	-1.351	27.259	153	G
1	-1.268	-1.244	27.556	154	G
1	-1.055	-1.180	27.779	155	G
1	-0.927	-1.095	27.932	156	G
1	-0.756	-0.924	28.174	157	G
1	-0.607	-0.711	28.434	158	G
1	-0.415	-0.541	28.691	159	G
1	-0.245	-0.413	28.904	160	G
1	0.011	-0.221	29.224	161	G
1	0.118	0.014	29.481	162	G
1	0.161	0.227	29.699	163	G
1	0.310	0.483	29.995	164	G
1	0.395	0.653	30.186	165	G
1	0.587	0.973	30.559	166	G
1	0.587	1.016	30.601	167	G
1	0.523	1.165	30.764	168	G
1	0.587	1.293	30.907	169	G
1	0.587	1.506	31.120	170	G
1	0.459	1.698	31.351	171	G
1	0.459	1.847	31.500	172	G
1	0.352	2.125	31.797	173	G
1	0.331	2.316	31.990	174	G
1	0.267	2.551	32.233	175	G
1	0.139	2.849	32.558	176	G
1	0.011	2.999	32.754	177	G
1	-0.138	3.169	32.981	178	G
1	-0.266	3.297	33.162	179	G
1	-0.522	3.446	33.458	180	G
1	-0.820	3.510	33.763	181	G
1	-0.842	3.532	33.793	182	G
1	-1.097	3.617	34.063	183	G
1	-1.311	3.596	34.277	184	G
1	-1.396	3.574	34.365	185	G
1	-1.567	3.446	34.579	186	G
1	-1.801	3.255	34.882	187	G
1	-1.972	3.148	35.083	188	G
1	-2.121	3.020	35.279	189	G
1	-2.334	2.913	35.518	190	G
1	-2.505	2.807	35.719	191	G
1	-2.739	2.786	35.954	192	G
1	-2.995	2.807	36.211	193	G
1	-3.251	2.828	36.468	194	G
1	-3.421	2.743	36.659	195	G
1	-3.315	2.594	36.842	196	G
1	-3.315	2.444	36.991	197	G
1	-3.315	2.210	37.226	198	G
1	-3.379	1.975	37.469	199	G
1	-3.421	1.805	37.645	200	G
1	-3.507	1.634	37.835	201	G
1	-3.592	1.421	38.065	202	G
1	-3.656	1.144	38.349	203	G
1	-3.741	0.952	38.559	204	G
1	-3.869	0.824	38.740	205	G
1	-3.912	0.653	38.916	206	G
1	-3.720	0.995	39.308	207	G
1	-3.784	1.016	39.375	208	G
1	-3.784	1.165	39.524	209	G
1	-3.763	1.336	39.696	210	G
1	-3.805	1.570	39.935	211	G
1	-3.891	1.869	40.245	212	G
1	-3.891	2.018	40.394	213	G
1	-3.592	1.698	40.832	214	G
1	-3.485	1.400	41.149	215	G
1	-3.464	1.250	41.299	216	G
1	-3.549	1.058	41.509	217	G
1	-3.613	0.909	41.672	218	G
1	-3.656	0.781	41.807	219	G
1	-3.720	0.653	41.950	220	G
1	-3.848	0.589	42.093	221	G
1	-4.040	0.461	42.323	222	G
1	-4.274	0.312	42.601	223	G
1	-4.466	0.248	42.804	224	G
1	-4.701	0.120	43.071	225	G
1	-4.893	0.014	43.290	226	G
1	-5.063	-0.072	43.481	227	G
1	-5.170	-0.178	43.632	228	G
1	-5.383	-0.327	43.892	229	G
1	-5.575	-0.370	44.089	230	G
1	-5.340	-0.157	44.406	231	R
1	-5.319	0.014	44.577	232	R
1	-5.276	0.120	44.692	233	R
1	-5.106	0.248	44.905	234	R
1	-5.063	0.334	45.001	235	R
1	-5.042	0.398	45.068	236	R
1	-5.042	0.120	45.345	237	R
1	-4.893	0.014	45.529	238	R
1	-4.850	-0.029	45.589	239	R
1	-4.850	-0.136	45.696	240	R
1	-4.829	-0.178	45.743	241	G
1	-4.722	-0.285	45.894	242	G
1	-4.615	-0.413	46.061	243	G
1	-4.402	-0.583	46.334	244	G
1	-4.274	-0.690	46.500	245	G
1	-4.146	-0.775	46.654	246	G
1	-3.912	-0.924	46.932	247	G
1	-3.784	-1.052	47.113	248	G
1	-3.699	-1.223	47.304	249	G
1	-3.699	-1.351	47.432	250	G
1	-3.912	-1.266	47.661	251	G
1	-4.040	-1.351	47.815	252	G
1	-4.210	-1.521	48.056	253	G
1	-4.296	-1.692	48.247	254	G
1	-4.381	-1.927	48.496	255	G
1	-4.552	-1.841	48.687	256	G
1	-4.615	-1.777	48.778	257	G
1	-4.786	-1.671	48.979	258	G
1	-4.999	-1.479	49.266	259	G
1	-5.170	-1.351	49.479	260	G
1	-5.340	-1.287	49.661	261	R
1	-5.426	-1.308	49.749	262	R
1	-5.447	-1.393	49.837	263	R
1	-5.490	-1.266	49.972	264	R
1	-5.490	-1.266	49.972	265	R
1	-5.404	-1.457	50.182	266	R
1	-5.383	-1.500	50.229	267	R
1	-5.554	-1.628	50.443	268	R
1	-5.490	-1.756	50.586	269	R
1	-5.490	-1.841	50.671	270	G
1	-5.554	-1.927	50.777	271	G
1	-5.724	-2.076	51.004	272	G
1	-6.023	-2.332	51.397	273	G
1	-6.151	-2.438	51.564	274	G
1	-6.215	-2.715	51.848	275	G
1	-6.279	-2.779	51.939	276	G
1	-6.406	-2.950	52.152	277	G
1	-6.428	-3.035	52.240	278	G
1	-6.470	-3.184	52.395	279	G
1	-6.470	-3.206	52.416	280	G
1	-6.534	-3.227	52.484	281	G
1	-6.492	-3.334	52.599	282	G
1	-6.428	-3.419	52.705	283	G
1	-6.406	-3.568	52.856	284	G
1	-6.385	-3.590	52.886	285	G
1	-6.215	-3.781	53.143	286	G
1	-6.108	-3.973	53.362	287	G
1	-5.937	-4.208	53.652	288	G
1	-5.724	-4.528	54.037	289	G
1	-5.596	-4.656	54.218	290	G
1	-5.426	-4.848	54.474	291	G
1	-5.234	-5.061	54.761	292	G
1	-5.085	-5.253	55.004	293	G
1	-4.850	-5.487	55.336	294	G
1	-4.701	-5.594	55.520	295	G
1	-4.488	-5.722	55.768	296	G
1	-4.338	-5.850	55.965	297	G
1	-4.168	-5.978	56.178	298	G
1	-3.763	-6.191	56.636	299	G
2	0.170	2.342	0.000	0	G
2	0.170	2.427	0.085	1	G
2	0.170	2.470	0.128	2	G
2	0.085	2.619	0.299	3	G
2	0.043	2.725	0.414	4	G
2	-0.085	2.917	0.644	5	G
2	-0.234	3.066	0.855	6	R
2	-0.213	3.151	0.943	7	R
2	-0.149	3.151	1.007	8	R
2	-0.128	3.151	1.028	9	R
2	-0.128	3.151	1.028	10	R
2	-0.319	3.236	1.238	11	R
2	-0.192	3.002	1.505	12	R
2	-0.170	3.023	1.535	13	R
2	0.000	3.236	1.807	14	R
2	-0.085	3.364	1.961	15	R
2	-0.021	3.300	2.051	16	R
2	-0.064	3.173	2.186	17	R
2	0.149	2.960	2.487	18	R
2	0.192	2.917	2.547	19	R
2	0.192	2.874	2.590	20	R
2	0.170	2.747	2.719	21	G
2	0.170	2.640	2.826	22	G
2	0.213	2.363	3.106	23	G
2	0.277	2.108	3.369	24	G
2	0.341	1.959	3.531	25	G
2	0.383	1.831	3.666	26	G
2	0.383	1.682	3.815	27	G
2	0.383	1.554	3.943	28	G
2	0.362	1.320	4.178	29	G
2	0.234	1.214	4.344	30	G
2	0.106	1.065	4.541	31	G
2	0.000	0.958	4.691	32	G
2	-0.106	0.916	4.806	33	G
2	-0.362	0.916	5.061	34	G
2	-0.532	0.916	5.232	35	G
2	-0.767	0.894	5.467	36	G
2	-1.065	0.873	5.766	37	G
2	-1.299	0.852	6.001	38	G
2	-1.554	0.788	6.264	39	G
2	-1.682	0.681	6.431	40	R
2	-1.852	0.554	6.644	41	R
2	-2.001	0.468	6.815	42	R
2	-1.852	0.383	6.987	43	R
2	-1.831	0.277	7.095	44	R
2	-1.831	0.256	7.117	45	R
2	-1.810	0.192	7.184	46	R
2	-1.831	0.596	7.589	47	R
2	-1.831	0.575	7.610	48	R
2	-1.959	0.767	7.841	49	R
2	-1.980	0.873	7.949	50	R
2	-1.916	0.958	8.056	51	R
2	-1.895	1.001	8.103	52	R
2	-1.746	1.001	8.252	53	R
2	-1.639	0.873	8.419	54	R
2	-1.533	0.745	8.585	55	G
2	-1.469	0.617	8.728	56	G
2	-1.341	0.468	8.924	57	G
2	-1.128	0.192	9.273	58	G
2	-1.001	0.043	9.470	59	G
2	-0.724	-0.277	9.892	60	G
2	-0.575	-0.554	10.207	61	G
2	-0.490	-0.724	10.397	62	G
2	-0.405	-0.894	10.588	63	G
2	-0.362	-0.979	10.683	64	G
2	-0.341	-1.128	10.833	65	G
2	-0.468	-1.299	11.046	66	G
2	-0.596	-1.427	11.227	67	G
2	-0.724	-1.576	11.423	68	G
2	-0.788	-1.661	11.530	69	G
2	-0.830	-1.725	11.607	70	G
2	-0.916	-1.831	11.743	71	G
2	-0.979	-1.980	11.905	72	G
2	-1.065	-2.129	12.077	73	G
2	-1.107	-2.278	12.232	74	G
2	-1.150	-2.363	12.327	75	R
2	-1.256	-2.449	12.463	76	R
2	-1.278	-2.534	12.551	77	R
2	-1.341	-2.555	12.618	78	R
2	-1.299	-2.576	12.666	79	R
2	-1.278	-2.683	12.775	80	R
2	-1.278	-2.725	12.817	81	R
2	-1.256	-2.747	12.847	82	R
2	-1.299	-2.789	12.907	83	R
2	-1.363	-2.747	12.984	84	R
2	-1.533	-2.747	13.155	85	G
2	-1.767	-2.832	13.404	86	G
2	-1.895	-3.023	13.634	87	G
2	-2.065	-3.215	13.890	88	G
2	-2.172	-3.322	14.041	89	G
2	-2.236	-3.471	14.203	90	G
2	-2.172	-3.449	14.271	91	G
2	-2.151	-3.556	14.379	92	G
2	-2.108	-3.684	14.514	93	G
2	-2.044	-3.790	14.638	94	G
2	-2.001	-3.982	14.834	95	G
2	-2.023	-4.301	15.154	96	G
2	-2.023	-4.557	15.410	97	G
2	-2.044	-4.727	15.581	98	G
2	-2.172	-4.812	15.735	99	G
2	-2.278	-4.918	15.886	100	G
2	-2.385	-5.068	16.069	101	G
2	-2.321	-4.982	16.175	102	G
2	-2.427	-5.046	16.299	103	G
2	-2.491	-5.131	16.406	104	G
2	-2.619	-5.238	16.572	105	G
2	-2.725	-5.408	16.773	106	G
2	-2.747	-5.515	16.882	107	G
2	-2.662	-5.600	17.002	108	G
2	-2.619	-5.621	17.050	109	G
2	-2.555	-5.706	17.156	110	G
2	-2.491	-5.813	17.280	111	G
2	-2.576	-5.515	17.590	112	G
2	-2.534	-5.493	17.638	113	G
2	-2.470	-5.387	17.762	114	G
2	-2.406	-5.217	17.944	115	G
2	-2.300	-5.046	18.145	116	G
2	-2.214	-4.876	18.335	117	G
2	-2.087	-4.684	18.566	118	G
2	-2.044	-4.557	18.700	119	G
2	-1.959	-4.301	18.970	120	G
2	-1.959	-3.960	19.310	121	G
2	-2.065	-3.620	19.667	122	G
2	-2.108	-3.449	19.843	123	G
2	-2.108	-3.300	19.992	124	G
2	-1.980	-3.087	20.240	125	G
2	-1.703	-2.874	20.589	126	G
2	-1.490	-2.768	20.827	127	G
2	-1.363	-2.662	20.994	128	G
2	-1.256	-2.576	21.130	129	G
2	-1.235	-2.512	21.197	130	G
2	-1.256	-2.598	21.285	131	G
2	-1.086	-2.789	21.542	132	G
2	-1.043	-2.811	21.589	133	G
2	-1.001	-2.853	21.649	134	G
2	-0.788	-3.045	21.936	135	G
2	-0.639	-3.300	22.232	136	G
2	-0.596	-3.343	22.292	137	G
2	-0.596	-3.449	22.398	138	G
2	-0.681	-3.641	22.608	139	G
2	-0.767	-3.747	22.744	140	G
2	-0.767	-3.833	22.829	141	G
2	-0.809	-3.939	22.944	142	G
2	-0.788	-4.088	23.095	143	G
2	-0.724	-4.322	23.337	144	G
2	-0.703	-4.471	23.488	145	G
2	-0.703	-4.663	23.680	146	G
2	-0.639	-4.855	23.882	147	G
2	-0.405	-5.217	24.313	148	G
2	-0.341	-5.302	24.419	149	G
2	-0.298	-5.430	24.554	150	G
2	-0.405	-5.493	24.678	151	G
2	-0.490	-5.621	24.832	152	G
2	-0.660	-5.855	25.121	153	G
2	-0.703	-5.877	25.169	154	G
2	-0.724	-5.941	25.236	155	G
2	-0.809	-6.004	25.343	156	G
2	-0.767	-6.175	25.518	157	G
2	-0.703	-6.345	25.700	158	G
2	-0.681	-6.409	25.767	159	G
2	-0.681	-6.601	25.959	160	G
2	-0.703	-6.728	26.089	161	G
2	-0.703	-6.920	26.280	162	G
2	-0.724	-7.090	26.452	163	G
2	-0.724	-7.154	26.516	164	G
2	-0.532	-7.133	26.709	165	G
2	-0.575	-7.112	26.756	166	G
2	-0.298	-6.984	27.061	167	G
2	-0.213	-6.920	27.168	168	G
2	-0.106	-6.814	27.318	169	G
2	0.064	-6.707	27.519	170	G
2	0.106	-6.494	27.736	171	G
2	0.149	-6.281	27.953	172	G
2	0.149	-6.111	28.124	173	G
2	0.085	-6.004	28.248	174	G
2	-0.149	-5.770	28.579	175	G
2	-0.405	-5.621	28.875	176	G
2	-0.596	-5.472	29.118	177	G
2	-0.809	-5.280	29.404	178	G
2	-0.979	-5.110	29.645	179	G
2	-1.214	-4.940	29.934	180	G
2	-1.363	-4.812	30.131	181	G
2	-1.512	-4.769	30.286	182	G
2	-1.789	-4.684	30.575	183	G
2	-1.980	-4.642	30.772	184	G
2	-2.065	-4.514	30.925	185	G
2	-2.129	-4.429	31.032	186	G
2	-2.236	-4.493	31.156	187	G
2	-2.342	-4.514	31.264	188	G
2	-2.449	-4.344	31.465	189	G
2	-2.555	-4.237	31.616	190	G
2	-2.747	-4.131	31.835	191	G
2	-3.279	-4.003	32.382	192	G
2	-3.322	-4.046	32.443	193	G
2	-3.513	-4.046	32.634	194	G
2	-3.769	-4.088	32.893	195	G
2	-3.939	-4.109	33.065	196	G
2	-4.152	-4.216	33.303	197	G
2	-4.280	-4.322	33.469	198	G
2	-4.365	-4.386	33.576	199	G
2	-4.407	-4.386	33.618	200	G
2	-4.578	-4.258	33.831	201	G
2	-4.642	-4.216	33.908	202	G
2	-4.493	-4.471	34.204	203	G
2	-4.578	-4.578	34.340	204	G
2	-4.599	-4.663	34.428	205	G
2	-4.642	-4.769	34.543	206	G
2	-4.748	-4.876	34.693	207	G
2	-4.918	-5.004	34.906	208	G
2	-5.046	-5.046	35.041	209	G
2	-5.195	-5.025	35.191	210	G
2	-5.408	-4.897	35.440	211	G
2	-5.451	-4.855	35.500	212	G
2	-5.664	-4.620	35.816	213	G
2	-5.685	-4.557	35.884	214	G
2	-5.791	-4.429	36.050	215	G
2	-5.919	-4.237	36.280	216	G
2	-6.090	-3.982	36.587	217	G
2	-6.239	-3.790	36.830	218	G
2	-6.302	-3.620	37.012	219	G
2	-6.388	-3.471	37.184	220	G
2	-6.494	-3.300	37.385	221	G
2	-6.537	-3.173	37.519	222	G
2	-6.601	-2.981	37.721	223	G
2	-6.728	-2.725	38.007	224	G
2	-6.835	-2.491	38.264	225	G
2	-6.941	-2.236	38.541	226	G
2	-7.069	-1.874	38.925	227	G
2	-7.133	-1.618	39.188	228	G
2	-7.154	-1.405	39.402	229	G
2	-7.175	-1.299	39.511	230	G
2	-7.197	-1.086	39.725	231	G
2	-7.239	-0.873	39.942	232	G
2	-7.239	-0.745	40.070	233	G
2	-7.261	-0.639	40.178	234	G
2	-7.303	-0.341	40.479	235	G
2	-7.261	0.021	40.844	236	G
2	-7.261	0.234	41.057	237	G
2	-7.261	0.405	41.227	238	G
2	-7.261	0.596	41.419	239	G
2	-7.218	0.809	41.636	240	G
2	-7.175	1.001	41.832	241	G
2	-7.154	1.214	42.046	242	G
2	-7.090	1.405	42.248	243	G
2	-7.026	1.597	42.450	244	G
2	-7.026	1.810	42.663	245	G
2	-7.005	1.980	42.835	246	G
2	-6.941	2.151	43.017	247	G
2	-6.814	2.342	43.247	248	G
2	-6.856	2.491	43.402	249	G
2	-6.792	2.662	43.584	250	G
2	-6.643	2.789	43.780	251	G
2	-6.388	2.874	44.050	252	G
2	-6.153	2.938	44.292	253	G
2	-5.941	3.023	44.522	254	G
2	-5.791	3.151	44.718	255	G
2	-5.664	3.258	44.884	256	G
2	-5.557	3.343	45.021	257	G
2	-5.302	3.492	45.316	258	G
2	-5.131	3.620	45.529	259	G
2	-5.046	3.684	45.636	260	G
2	-4.833	3.790	45.874	261	G
2	-4.620	3.896	46.112	262	G
2	-4.493	4.003	46.278	263	G
2	-4.280	4.109	46.516	264	G
2	-4.152	4.237	46.697	265	G
2	-4.003	4.386	46.908	266	G
2	-3.833	4.578	47.164	267	G
2	-3.705	4.791	47.412	268	G
2	-3.641	4.876	47.519	269	G
2	-3.535	5.068	47.738	270	G
2	-3.407	5.323	48.024	271	G
2	-3.385	5.493	48.195	272	G
2	-3.258	5.685	48.426	273	G
2	-3.173	5.877	48.635	274	G
2	-3.045	6.090	48.884	275	G
2	-2.960	6.239	49.055	276	G
2	-2.938	6.388	49.206	277	G
2	-2.874	6.515	49.349	278	G
2	-2.747	6.601	49.502	279	G
2	-2.512	6.664	49.745	280	G
2	-2.363	6.771	49.928	281	G
2	-2.236	6.814	50.063	282	G
2	-2.044	6.877	50.265	283	G
2	-1.916	6.920	50.400	284	G
2	-1.746	6.963	50.575	285	G
2	-1.597	7.048	50.747	286	G
2	-1.405	7.069	50.940	287	G
2	-1.299	6.920	51.123	288	G
2	-1.299	6.920	51.123	289	G
2	-1.299	6.814	51.229	290	G
2	-1.299	6.686	51.357	291	G
2	-1.235	6.558	51.500	292	G
2	-1.192	6.388	51.675	293	G
2	-1.128	6.239	51.838	294	G
2	-1.043	6.068	52.028	295	G
2	-0.979	5.877	52.230	296	G
2	-0.916	5.728	52.392	297	G
2	-0.830	5.536	52.602	298	G
2	-0.660	5.131	53.041	299	G
3	0.350	1.594	0.000	0	S
3	0.224	1.594	0.127	1	S
3	0.139	1.594	0.211	2	S
3	0.034	1.573	0.319	3	S
3	-0.114	1.509	0.479	4	S
3	-0.219	1.383	0.644	5	G
3	-0.325	1.256	0.809	6	G
3	-0.473	1.108	1.018	7	G
3	-0.641	0.961	1.242	8	G
3	-0.705	0.813	1.403	9	G
3	-0.852	0.644	1.627	10	G
3	-0.979	0.497	1.821	11	G
3	-1.190	0.412	2.049	12	G
3	-1.296	0.328	2.184	13	G
3	-1.127	0.243	2.373	14	G
3	-1.063	0.222	2.439	15	G
3	-1.106	0.222	2.481	16	G
3	-1.190	0.201	2.568	17	G
3	-1.380	0.075	2.797	18	G
3	-1.528	-0.010	2.967	19	G
3	-1.570	-0.115	3.080	20	G
3	-1.675	-0.263	3.262	21	R
3	-1.696	-0.136	3.390	22	R
3	-1.612	0.032	3.579	23	R
3	-1.570	-0.136	3.753	24	R
3	-1.528	-0.242	3.867	25	R
3	-1.781	-0.179	4.128	26	R
3	-1.781	-0.200	4.149	27	R
3	-1.781	-0.200	4.149	28	R
3	-1.760	-0.221	4.179	29	R
3	-1.570	-0.263	4.373	30	R
3	-1.464	-0.347	4.508	31	R
3	-1.422	-0.368	4.555	32	R
3	-1.274	-0.242	4.750	33	R
3	-1.232	-0.115	4.883	34	R
3	-1.232	0.054	5.052	35	R
3	-1.232	0.222	5.221	36	R
3	-1.274	0.412	5.415	37	R
3	-1.338	0.307	5.538	38	R
3	-1.464	0.180	5.717	39	R
3	-1.528	0.138	5.794	40	R
3	-1.549	0.011	5.922	41	G
3	-1.675	-0.115	6.101	42	G
3	-1.844	-0.242	6.312	43	G
3	-1.992	-0.347	6.493	44	G
3	-2.203	-0.453	6.729	45	G
3	-2.308	-0.516	6.852	46	G
3	-2.498	-0.622	7.070	47	G
3	-2.794	-0.769	7.400	48	G
3	-2.983	-0.896	7.628	49	G
3	-2.941	-0.812	7.722	50	G
3	-2.941	-0.812	7.722	51	G
3	-3.068	-0.917	7.887	52	G
3	-3.173	-1.065	8.069	53	G
3	-3.110	-1.044	8.135	54	G
3	-3.152	-1.107	8.211	55	G
3	-3.237	-1.170	8.317	56	R
3	-3.321	-1.234	8.422	57	R
3	-3.342	-1.234	8.444	58	R
3	-3.342	-1.234	8.444	59	R
3	-3.321	-1.191	8.491	60	R
3	-3.237	-1.212	8.578	61	R
3	-3.216	-1.234	8.608	62	R
3	-3.216	-1.339	8.713	63	R
3	-3.068	-1.297	8.867	64	R
3	-2.983	-1.297	8.951	65	R
3	-2.941	-1.402	9.065	66	R
3	-3.237	-1.487	9.372	67	R
3	-3.405	-1.339	9.596	68	R
3	-3.068	-1.065	10.031	69	R
3	-3.005	-1.128	10.121	70	R
3	-2.983	-1.170	10.168	71	R
3	-2.857	-1.128	10.301	72	R
3	-2.751	-1.128	10.407	73	R
3	-2.688	-1.149	10.473	74	R
3	-2.709	-1.234	10.560	75	R
3	-2.730	-1.297	10.627	76	R
3	-2.794	-1.402	10.750	77	R
3	-2.899	-1.445	10.864	78	R
3	-3.047	-1.339	11.045	79	R
3	-3.152	-1.276	11.168	80	G
3	-3.237	-1.276	11.253	81	G
3	-3.384	-1.276	11.400	82	G
3	-3.574	-1.255	11.592	83	G
3	-3.827	-1.212	11.848	84	G
3	-4.060	-1.191	12.081	85	G
3	-4.292	-1.149	12.317	86	G
3	-4.503	-1.086	12.537	87	G
3	-4.313	-1.065	12.729	88	G
3	-4.228	-1.086	12.816	89	G
3	-4.186	-1.044	12.875	90	G
3	-4.271	-0.896	13.045	91	G
3	-4.228	-0.769	13.179	92	G
3	-4.249	-0.579	13.370	93	G
3	-4.249	-0.368	13.581	94	G
3	-4.207	-0.200	13.755	95	G
3	-4.081	-0.706	14.277	96	G
3	-3.996	-0.769	14.382	97	G
3	-3.975	-0.833	14.449	98	G
3	-3.870	-0.938	14.598	99	G
3	-3.806	-1.065	14.740	100	G
3	-3.574	-1.212	15.015	101	G
3	-3.448	-1.255	15.148	102	G
3	-3.258	-1.297	15.343	103	G
3	-2.962	-1.191	15.656	104	G
3	-2.815	-1.149	15.810	105	G
3	-2.709	-1.128	15.918	106	G
3	-2.561	-1.128	16.065	107	G
3	-2.350	-1.170	16.280	108	G
3	-2.266	-1.212	16.375	109	G
3	-2.161	-1.170	16.488	110	G
3	-2.097	-1.128	16.565	111	G
3	-1.971	-1.128	16.691	112	G
3	-1.781	-1.149	16.882	113	G
3	-1.549	-1.276	17.147	114	G
3	-1.422	-1.381	17.311	115	G
3	-1.317	-1.550	17.510	116	G
3	-1.274	-1.698	17.664	117	G
3	-1.232	-1.909	17.879	118	G
3	-1.232	-2.162	18.132	119	G
3	-1.232	-2.457	18.428	120	G
3	-1.317	-2.689	18.675	121	G
3	-1.464	-2.921	18.950	122	G
3	-1.528	-3.154	19.190	123	G
3	-1.591	-3.386	19.431	124	G
3	-1.612	-3.512	19.559	125	G
3	-1.612	-3.660	19.707	126	G
3	-1.570	-3.976	20.026	127	G
3	-1.570	-4.230	20.279	128	G
3	-1.570	-4.356	20.406	129	G
3	-1.570	-4.483	20.533	130	G
3	-1.654	-4.377	20.668	131	G
3	-1.612	-4.377	20.710	132	G
3	-1.612	-4.504	20.837	133	G
3	-1.633	-4.588	20.924	134	G
3	-1.739	-4.694	21.073	135	G
3	-1.781	-4.841	21.226	136	G
3	-1.844	-4.989	21.387	137	G
3	-1.907	-5.158	21.567	138	G
3	-2.034	-5.432	21.869	139	G
3	-2.118	-5.517	21.989	140	G
3	-2.161	-5.601	22.083	141	G
3	-2.076	-5.517	22.202	142	G
3	-2.097	-5.664	22.352	143	G
3	-2.287	-5.728	22.552	144	G
3	-2.350	-5.812	22.657	145	G
3	-2.182	-5.833	22.827	146	G
3	-2.055	-5.939	22.992	147	G
3	-1.823	-5.664	23.351	148	G
3	-1.886	-5.432	23.592	149	G
3	-1.844	-5.263	23.766	150	G
3	-1.760	-5.137	23.918	151	G
3	-1.675	-4.968	24.107	152	G
3	-1.654	-4.926	24.154	153	G
3	-1.528	-4.820	24.319	154	G
3	-1.296	-4.652	24.606	155	G
3	-1.106	-4.525	24.834	156	G
3	-0.979	-4.441	24.986	157	G
3	-0.852	-4.356	25.138	158	G
3	-0.705	-4.293	25.299	159	G
3	-0.958	-4.652	25.738	160	G
3	-0.979	-4.652	25.759	161	G
3	-1.021	-4.736	25.854	162	G
3	-1.106	-4.947	26.081	163	G
3	-1.274	-4.989	26.255	164	G
3	-1.359	-4.947	26.349	165	G
3	-1.528	-4.947	26.518	166	G
3	-1.675	-5.010	26.679	167	G
3	-1.823	-5.116	26.860	168	G
3	-1.929	-5.263	27.042	169	G
3	-1.950	-5.327	27.108	170	G
3	-2.055	-5.348	27.216	171	G
3	-2.076	-5.348	27.237	172	G
3	-2.245	-5.327	27.407	173	G
3	-2.055	-5.559	27.707	174	G
3	-1.886	-5.601	27.881	175	G
3	-1.865	-5.622	27.911	176	G
3	-2.034	-5.538	28.100	177	G
3	-2.161	-5.664	28.279	178	G
3	-2.245	-5.728	28.384	179	G
3	-2.435	-5.833	28.601	180	G
3	-2.583	-6.023	28.842	181	G
3	-2.688	-6.213	29.059	182	G
3	-2.751	-6.297	29.165	183	G
3	-2.772	-6.424	29.293	184	G
3	-2.794	-6.508	29.380	185	G
3	-2.625	-6.656	29.604	186	G
3	-2.372	-6.698	29.861	187	G
3	-2.224	-6.783	30.031	188	G
3	-1.971	-6.867	30.298	189	G
3	-1.718	-6.888	30.552	190	G
3	-1.570	-6.930	30.706	191	G
3	-1.485	-6.972	30.800	192	G
3	-1.190	-7.015	31.098	193	G
3	-0.895	-7.036	31.394	194	G
3	-0.663	-7.078	31.630	195	G
3	-0.473	-7.099	31.821	196	G
3	-0.177	-7.141	32.120	197	G
3	0.034	-7.120	32.332	198	G
3	0.371	-7.141	32.670	199	G
3	0.582	-7.141	32.881	200	G
3	0.730	-7.099	33.035	201	G
3	0.835	-7.036	33.158	202	G
3	0.899	-6.972	33.247	203	G
3	1.025	-6.867	33.412	204	G
3	1.152	-6.740	33.591	205	G
3	1.279	-6.487	33.874	206	G
3	1.405	-6.318	34.085	207	G
3	1.511	-6.086	34.340	208	G
3	1.574	-5.833	34.601	209	G
3	1.574	-5.685	34.749	210	G
3	1.468	-5.580	34.898	211	G
3	1.384	-5.496	35.017	212	G
3	1.342	-5.474	35.064	213	G
3	1.363	-5.411	35.131	214	G
3	1.405	-5.263	35.285	215	G
3	1.405	-5.095	35.454	216	G
3	1.384	-4.926	35.624	217	G
3	1.236	-4.630	35.954	218	G
3	1.110	-4.419	36.200	219	G
3	1.110	-4.293	36.327	220	G
3	1.068	-4.061	36.562	221	G
3	0.920	-3.871	36.803	222	G
3	0.730	-3.744	37.031	223	G
3	0.540	-3.576	37.285	224	G
3	0.350	-3.554	37.476	225	G
3	0.203	-3.491	37.637	226	G
3	-0.030	-3.491	37.869	227	G
3	-0.219	-3.576	38.077	228	G
3	-0.367	-3.681	38.258	229	G
3	-0.515	-3.829	38.467	230	G
3	-0.557	-3.913	38.562	231	G
3	-0.663	-4.019	38.711	232	G
3	-0.789	-4.103	38.863	233	G
3	-0.452	-3.997	39.217	234	G
3	-0.452	-4.082	39.301	235	G
3	-0.430	-4.103	39.331	236	G
3	-0.409	-4.251	39.480	237	G
3	-0.430	-4.398	39.629	238	G
3	-0.409	-4.567	39.799	239	G
3	-0.283	-4.757	40.028	240	G
3	-0.219	-4.989	40.268	241	G
3	-0.051	-5.242	40.573	242	G
3	0.097	-5.453	40.830	243	G
3	0.181	-5.685	41.077	244	G
3	0.287	-5.896	41.313	245	G
3	0.350	-6.065	41.493	246	G
3	0.371	-6.255	41.684	247	G
3	0.371	-6.466	41.895	248	G
3	0.435	-6.614	42.056	249	G
3	0.477	-6.698	42.150	250	G
3	0.519	-6.972	42.428	251	G
3	0.540	-7.057	42.515	252	G
3	0.540	-7.078	42.536	253	G
3	0.413	-7.099	42.664	254	G
3	0.266	-7.141	42.818	255	G
3	-0.008	-7.183	43.095	256	G
3	-0.241	-7.205	43.328	257	G
3	-0.473	-7.183	43.561	258	G
3	-0.578	-7.183	43.667	259	G
3	-0.726	-7.183	43.815	260	G
3	-1.021	-7.078	44.128	261	G
3	-1.169	-7.057	44.278	262	G
3	-1.380	-6.994	44.498	263	G
3	-1.591	-6.972	44.710	264	G
3	-1.886	-6.909	45.012	265	G
3	-2.139	-6.804	45.286	266	G
3	-2.287	-6.761	45.440	267	G
3	-2.435	-6.719	45.593	268	G
3	-2.646	-6.635	45.821	269	G
3	-2.794	-6.550	45.991	270	G
3	-2.899	-6.466	46.126	271	G
3	-3.026	-6.318	46.320	272	G
3	-3.173	-6.213	46.502	273	G
3	-3.405	-6.107	46.757	274	G
3	-3.532	-6.107	46.883	275	G
3	-3.722	-6.023	47.091	276	G
3	-3.849	-5.960	47.233	277	G
3	-3.954	-5.896	47.356	278	G
3	-4.102	-5.770	47.550	279	G
3	-4.334	-5.664	47.805	280	G
3	-4.481	-5.601	47.966	281	G
3	-4.629	-5.411	48.207	282	G
3	-4.735	-5.242	48.406	283	G
3	-4.798	-5.158	48.511	284	G
3	-5.030	-4.905	48.855	285	G
3	-5.178	-4.736	49.079	286	G
3	-5.304	-4.567	49.290	287	G
3	-5.389	-4.462	49.425	288	G
3	-5.473	-4.335	49.577	289	G
3	-5.536	-4.272	49.667	290	G
3	-5.579	-4.208	49.743	291	G
3	-5.663	-4.145	49.848	292	G
3	-5.874	-3.976	50.118	293	G
3	-6.022	-3.808	50.343	294	G
3	-6.169	-3.618	50.583	295	G
3	-6.233	-3.407	50.803	296	G
3	-6.317	-3.259	50.974	297	G
3	-6.380	-3.132	51.115	298	G
3	-6.549	-2.921	51.385	299	G
4	-0.451	4.163	0.000	0	S
4	-0.387	4.269	0.124	1	S
4	-0.387	4.290	0.145	2	S
4	-0.303	4.417	0.298	3	S
4	-0.260	4.544	0.432	4	S
4	-0.324	4.692	0.593	5	G
4	-0.408	4.841	0.764	6	G
4	-0.472	4.883	0.840	7	G
4	-0.514	4.926	0.900	8	G
4	-0.430	5.031	1.036	9	G
4	-0.387	5.095	1.112	10	G
4	-0.387	5.137	1.154	11	G
4	-0.430	5.180	1.214	12	G
4	-0.493	5.370	1.415	13	G
4	-0.557	5.476	1.539	14	G
4	-0.557	5.540	1.602	15	G
4	-0.536	5.688	1.752	16	G
4	-0.536	5.837	1.901	17	G
4	-0.599	5.985	2.062	18	G
4	-0.663	6.070	2.168	19	G
4	-0.663	6.133	2.231	20	G
4	-0.472	6.006	2.461	21	G
4	-0.451	5.985	2.491	22	G
4	-0.536	5.752	2.739	23	G
4	-0.578	5.667	2.833	24	G
4	-0.578	5.646	2.855	25	G
4	-0.557	5.604	2.902	26	G
4	-0.472	5.392	3.130	27	G
4	-0.451	5.201	3.322	28	G
4	-0.408	5.031	3.497	29	G
4	-0.408	4.650	3.878	30	G
4	-0.430	4.523	4.007	31	G
4	-0.430	4.353	4.176	32	G
4	-0.430	4.205	4.325	33	G
4	-0.408	4.099	4.433	34	G
4	-0.620	4.290	4.718	35	G
4	-0.684	4.290	4.781	36	G
4	-0.832	4.269	4.931	37	G
4	-0.938	4.248	5.039	38	G
4	-1.065	4.248	5.166	39	G
4	-0.790	4.459	5.514	40	G
4	-0.663	4.629	5.726	41	G
4	-0.514	4.777	5.936	42	G
4	-0.472	4.904	6.070	43	G
4	-0.472	5.074	6.239	44	G
4	-0.472	5.243	6.409	45	G
4	-0.493	5.392	6.558	46	G
4	-0.536	5.625	6.795	47	G
4	-0.557	5.794	6.966	48	G
4	-0.620	6.070	7.249	49	G
4	-0.684	6.239	7.430	50	G
4	-0.769	6.388	7.601	51	G
4	-0.832	6.536	7.762	52	G
4	-0.896	6.663	7.904	53	G
4	-0.938	6.790	8.038	54	G
4	-1.002	6.790	8.102	55	G
4	-1.171	6.832	8.276	56	G
4	-1.404	6.875	8.513	57	G
4	-1.553	6.875	8.662	58	G
4	-1.828	6.684	8.997	59	G
4	-2.040	6.642	9.213	60	G
4	-2.167	6.599	9.347	61	G
4	-2.209	6.599	9.389	62	G
4	-2.464	6.515	9.657	63	G
4	-2.697	6.409	9.913	64	G
4	-3.015	6.324	10.242	65	G
4	-3.248	6.197	10.507	66	G
4	-3.481	6.070	10.773	67	G
4	-3.650	5.985	10.962	68	G
4	-3.777	5.921	11.105	69	G
4	-3.820	5.900	11.152	70	G
4	-3.947	5.794	11.317	71	G
4	-4.010	5.688	11.441	72	G
4	-4.137	5.519	11.653	73	G
4	-4.286	5.413	11.835	74	G
4	-4.371	5.349	11.941	75	G
4	-4.476	5.265	12.077	76	G
4	-4.519	5.222	12.137	77	G
4	-4.646	5.053	12.349	78	G
4	-4.773	4.841	12.596	79	G
4	-4.815	4.587	12.853	80	G
4	-4.900	4.396	13.062	81	G
4	-4.900	4.205	13.253	82	G
4	-4.921	4.163	13.300	83	G
4	-4.731	4.438	13.635	84	G
4	-4.625	4.608	13.835	85	G
4	-4.667	4.904	14.135	86	G
4	-4.667	5.031	14.262	87	G
4	-4.646	5.137	14.370	88	G
4	-4.540	5.307	14.570	89	G
4	-4.392	5.434	14.765	90	G
4	-4.265	5.519	14.918	91	G
4	-4.095	5.667	15.143	92	G
4	-3.841	5.815	15.437	93	G
4	-3.565	5.985	15.761	94	G
4	-3.332	6.112	16.026	95	G
4	-3.099	6.218	16.282	96	G
4	-2.845	6.388	16.588	97	G
4	-2.527	6.472	16.917	98	G
4	-2.400	6.493	17.046	99	G
4	-2.252	6.536	17.200	100	G
4	-2.125	6.536	17.327	101	G
4	-1.807	6.536	17.645	102	G
4	-1.574	6.472	17.886	103	G
4	-1.383	6.430	18.082	104	G
4	-1.235	6.282	18.292	105	G
4	-1.023	6.070	18.591	106	G
4	-0.853	5.943	18.803	107	G
4	-0.642	5.709	19.118	108	G
4	-0.472	5.434	19.441	109	G
4	-0.324	5.243	19.683	110	G
4	-0.218	5.137	19.833	111	G
4	-0.133	4.968	20.022	112	G
4	-0.069	4.820	20.184	113	G
4	0.036	4.608	20.421	114	G
4	0.058	4.481	20.549	115	G
4	0.058	4.269	20.761	116	G
4	0.036	4.014	21.016	117	G
4	0.015	3.781	21.250	118	G
4	0.058	3.527	21.508	119	G
4	0.079	3.209	21.827	120	G
4	0.015	3.103	21.950	121	G
4	-0.197	2.955	22.209	122	G
4	-0.281	2.807	22.380	123	G
4	-0.451	2.574	22.668	124	G
4	-0.514	2.404	22.849	125	G
4	-0.557	2.150	23.107	126	G
4	-0.684	1.620	23.651	127	G
4	-0.599	1.408	23.880	128	G
4	-0.599	1.408	23.880	129	G
4	-0.472	1.197	24.127	130	G
4	-0.366	1.006	24.345	131	G
4	-0.366	0.815	24.536	132	G
4	-0.324	0.540	24.814	133	G
4	-0.345	0.180	25.175	134	G
4	-0.387	-0.011	25.370	135	G
4	-0.430	-0.244	25.607	136	G
4	-0.493	-0.520	25.890	137	G
4	-0.514	-0.732	26.103	138	G
4	-0.557	-0.965	26.340	139	G
4	-0.578	-1.198	26.574	140	G
4	-0.620	-1.388	26.769	141	G
4	-0.705	-1.664	27.057	142	G
4	-0.747	-1.833	27.232	143	G
4	-0.832	-2.024	27.441	144	G
4	-0.896	-2.384	27.806	145	G
4	-0.896	-2.617	28.040	146	G
4	-0.875	-2.829	28.252	147	G
4	-0.875	-3.083	28.507	148	G
4	-0.853	-3.359	28.783	149	G
4	-0.769	-3.655	29.091	150	G
4	-0.642	-3.888	29.357	151	G
4	-0.578	-3.994	29.480	152	G
4	-0.514	-4.143	29.642	153	G
4	-0.493	-4.185	29.689	154	G
4	-0.642	-3.804	30.098	155	G
4	-0.642	-3.804	30.098	156	G
4	-0.408	-4.079	30.459	157	G
4	-0.303	-4.037	30.573	158	G
4	-0.154	-3.994	30.728	159	G
4	0.036	-3.973	30.919	160	G
4	0.270	-4.016	31.156	161	G
4	0.503	-4.037	31.390	162	G
4	0.842	-4.164	31.752	163	G
4	1.096	-4.249	32.020	164	G
4	1.287	-4.312	32.221	165	G
4	1.435	-4.355	32.376	166	G
4	1.583	-4.397	32.530	167	G
4	1.795	-4.439	32.746	168	G
4	2.071	-4.461	33.022	169	G
4	2.219	-4.503	33.176	170	G
4	2.092	-4.524	33.305	171	G
4	2.071	-4.503	33.335	172	G
4	1.943	-4.291	33.582	173	G
4	1.901	-4.164	33.716	174	G
4	1.837	-3.910	33.978	175	G
4	1.732	-3.698	34.215	176	G
4	1.626	-3.549	34.398	177	G
4	1.393	-3.210	34.809	178	G
4	1.265	-3.020	35.038	179	G
4	1.159	-2.914	35.188	180	G
4	1.011	-2.829	35.359	181	G
4	0.884	-2.744	35.512	182	G
4	0.672	-2.723	35.725	183	G
4	0.397	-2.829	36.020	184	G
4	0.227	-2.935	36.220	185	G
4	-0.048	-3.041	36.515	186	G
4	-0.324	-3.147	36.810	187	G
4	-0.536	-3.359	37.109	188	G
4	-0.642	-3.422	37.233	189	G
4	-0.832	-3.549	37.462	190	G
4	-0.981	-3.613	37.624	191	G
4	-1.150	-3.698	37.813	192	G
4	-1.341	-3.804	38.031	193	G
4	-1.701	-3.910	38.407	194	G
4	-1.955	-4.037	38.691	195	G
4	-2.082	-4.122	38.844	196	G
4	-2.082	-4.143	38.865	197	G
4	-2.103	-4.291	39.015	198	G
4	-2.061	-4.418	39.149	199	G
4	-2.061	-4.609	39.339	200	G
4	-2.082	-4.694	39.427	201	G
4	-2.167	-4.757	39.533	202	G
4	-2.209	-4.672	39.627	203	G
4	-2.421	-4.333	40.027	204	G
4	-2.485	-4.291	40.104	205	G
4	-2.591	-4.270	40.212	206	G
4	-2.760	-4.333	40.393	207	G
4	-2.930	-4.397	40.574	208	G
4	-3.269	-4.418	40.913	209	G
4	-3.459	-4.397	41.105	210	G
4	-3.671	-4.418	41.318	211	G
4	-3.904	-4.439	41.552	212	G
4	-4.095	-4.482	41.747	213	G
4	-4.413	-4.503	42.066	214	G
4	-4.561	-4.609	42.248	215	G
4	-4.773	-4.651	42.464	216	G
4	-4.921	-4.694	42.619	217	G
4	-5.112	-4.715	42.810	218	G
4	-5.239	-4.863	43.006	219	G
4	-5.282	-4.905	43.066	220	G
4	-5.282	-4.927	43.087	221	G
4	-5.260	-4.927	43.108	222	G
4	-5.239	-4.990	43.175	223	G
4	-4.943	-5.266	43.580	224	G
4	-4.646	-5.584	44.015	225	G
4	-4.540	-5.711	44.180	226	G
4	-4.392	-5.880	44.405	227	G
4	-4.265	-5.986	44.571	228	G
4	-4.010	-6.156	44.876	229	G
4	-3.735	-6.304	45.189	230	G
4	-3.459	-6.410	45.484	231	G
4	-3.205	-6.537	45.769	232	G
4	-3.099	-6.579	45.883	233	G
4	-2.972	-6.643	46.025	234	G
4	-2.803	-6.749	46.225	235	G
4	-2.570	-6.812	46.466	236	G
4	-2.421	-6.834	46.616	237	G
4	-2.209	-6.918	46.844	238	G
4	-1.828	-7.109	47.271	239	G
4	-1.553	-7.173	47.553	240	G
4	-1.383	-7.215	47.728	241	G
4	-1.214	-7.257	47.903	242	G
4	-0.917	-7.342	48.211	243	G
4	-0.642	-7.342	48.487	244	G
4	-0.387	-7.342	48.741	245	G
4	-0.133	-7.321	48.996	246	G
4	0.100	-7.321	49.229	247	G
4	0.439	-7.321	49.568	248	G
4	0.545	-7.321	49.674	249	G
4	0.630	-7.257	49.780	250	G
4	0.672	-7.130	49.914	251	G
4	0.693	-6.982	50.064	252	G
4	0.736	-6.770	50.280	253	G
4	0.736	-6.537	50.513	254	G
4	0.651	-6.219	50.842	255	G
4	0.609	-6.071	50.996	256	G
4	0.524	-5.732	51.346	257	G
4	0.503	-5.626	51.454	258	G
4	0.397	-5.562	51.577	259	G
4	0.333	-5.562	51.641	260	G
4	0.206	-5.520	51.775	261	G
4	-0.069	-5.520	52.050	262	G
4	-0.387	-5.562	52.371	263	G
4	-0.684	-5.711	52.702	264	G
4	-0.853	-5.838	52.914	265	G
4	-1.065	-5.901	53.136	266	G
4	-1.320	-6.007	53.411	267	G
4	-1.425	-6.198	53.629	268	G
4	-1.574	-6.346	53.839	269	G
4	-1.680	-6.495	54.021	270	G
4	-1.849	-6.643	54.246	271	G
4	-1.976	-6.706	54.388	272	G
4	-2.103	-6.749	54.522	273	G
4	-2.209	-6.791	54.637	274	G
4	-2.294	-6.812	54.724	275	G
4	-2.421	-6.834	54.853	276	G
4	-2.591	-6.791	55.028	277	G
4	-2.739	-6.622	55.253	278	G
4	-2.654	-6.431	55.461	279	G
4	-2.442	-6.685	55.792	280	G
4	-2.485	-6.728	55.852	281	G
4	-2.379	-6.876	56.035	282	G
4	-2.676	-6.855	56.332	283	G
4	-2.909	-6.812	56.569	284	G
4	-3.099	-6.643	56.824	285	G
4	-3.269	-6.579	57.005	286	G
4	-3.438	-6.516	57.186	287	G
4	-3.650	-6.325	57.471	288	G
4	-3.883	-6.134	57.772	289	G
4	-4.159	-5.986	58.085	290	G
4	-4.349	-5.817	58.340	291	G
4	-4.413	-5.774	58.417	292	G
4	-4.625	-5.647	58.664	293	G
4	-4.794	-5.499	58.889	294	G
4	-4.921	-5.329	59.101	295	G
4	-5.070	-5.160	59.326	296	G
4	-5.218	-5.011	59.536	297	G
4	-5.366	-4.863	59.745	298	G
4	-5.451	-4.757	59.881	299	G
5	-0.105	-0.334	0.000	0	R
5	-0.256	-0.428	0.177	1	R
5	-0.425	-0.523	0.371	2	R
5	-0.462	-0.617	0.472	3	R
5	-0.481	-0.805	0.661	4	R
5	-0.481	-0.861	0.718	5	R
5	-0.462	-0.993	0.851	6	R
5	-0.594	-1.124	1.037	7	R
5	-0.651	-1.143	1.097	8	R
5	-0.782	-1.181	1.234	9	R
5	-0.876	-1.294	1.380	10	R
5	-0.933	-1.369	1.475	11	R
5	-1.008	-1.369	1.550	12	R
5	-1.064	-1.369	1.606	13	R
5	-0.970	-1.369	1.700	14	R
5	-0.895	-1.388	1.778	15	R
5	-0.782	-1.482	1.925	16	R
5	-0.726	-1.576	2.034	17	R
5	-0.613	-1.557	2.149	18	R
5	-0.406	-1.407	2.405	19	R
5	-0.387	-1.294	2.519	20	R
5	-0.557	-1.482	2.772	21	R
5	-0.688	-1.482	2.904	22	R
5	-0.820	-1.463	3.037	23	R
5	-0.839	-1.350	3.151	24	R
5	-0.839	-1.219	3.283	25	R
5	-0.820	-1.087	3.416	26	R
5	-0.858	-0.936	3.571	27	R
5	-0.914	-0.842	3.681	28	R
5	-0.914	-0.842	3.681	29	R
5	-0.895	-1.143	3.982	30	R
5	-0.895	-1.200	4.039	31	R
5	-0.876	-1.350	4.190	32	R
5	-0.895	-1.501	4.342	33	R
5	-1.008	-1.726	4.595	34	R
5	-1.027	-1.745	4.621	35	R
5	-0.895	-1.708	4.758	36	R
5	-0.763	-1.501	5.003	37	R
5	-0.613	-1.350	5.216	38	R
5	-0.481	-1.237	5.390	39	R
5	-0.462	-1.124	5.504	40	G
5	-0.519	-0.974	5.665	41	G
5	-0.519	-0.767	5.872	42	G
5	-0.462	-0.654	5.998	43	G
5	-0.350	-0.466	6.217	44	G
5	-0.180	-0.428	6.391	45	G
5	0.064	-0.391	6.638	46	G
5	0.271	-0.372	6.846	47	G
5	0.535	-0.334	7.112	48	G
5	0.610	-0.334	7.187	49	G
5	0.666	-0.485	7.348	50	G
5	0.685	-0.654	7.518	51	G
5	0.760	-0.786	7.670	52	G
5	0.817	-1.030	7.921	53	G
5	0.817	-1.313	8.203	54	G
5	0.760	-1.520	8.417	55	G
5	0.704	-1.726	8.632	56	G
5	0.591	-2.009	8.936	57	G
5	0.591	-2.216	9.143	58	G
5	0.553	-2.385	9.316	59	G
5	0.516	-2.667	9.601	60	G
5	0.478	-2.912	9.848	61	G
5	0.365	-3.231	10.187	62	G
5	0.271	-2.893	10.539	63	G
5	0.177	-2.855	10.640	64	G
5	0.309	-2.592	10.935	65	G
5	0.328	-2.422	11.105	66	G
5	0.384	-2.253	11.283	67	G
5	0.459	-2.103	11.452	68	G
5	0.610	-1.896	11.707	69	G
5	0.817	-1.783	11.943	70	G
5	0.967	-1.670	12.131	71	G
5	1.061	-1.651	12.227	72	G
5	1.042	-1.708	12.287	73	G
5	1.136	-1.839	12.448	74	G
5	1.136	-1.896	12.505	75	G
5	0.967	-2.046	12.731	76	G
5	0.873	-2.103	12.841	77	G
5	0.741	-2.253	13.041	78	G
5	0.591	-2.385	13.241	79	G
5	0.535	-2.479	13.351	80	G
5	0.497	-2.611	13.488	81	G
5	0.459	-2.930	13.810	82	G
5	0.384	-3.213	14.102	83	G
5	0.290	-3.438	14.346	84	G
5	0.121	-3.683	14.644	85	G
5	-0.049	-3.871	14.897	86	G
5	-0.368	-4.115	15.299	87	G
5	-0.049	-3.513	15.981	88	G
5	-0.011	-3.401	16.100	89	G
5	0.064	-3.344	16.194	90	G
5	0.158	-3.269	16.314	91	G
5	0.328	-3.137	16.529	92	G
5	0.459	-3.006	16.715	93	G
5	0.535	-2.874	16.867	94	G
5	0.610	-2.554	17.195	95	G
5	0.779	-2.328	17.477	96	G
5	0.911	-2.178	17.677	97	G
5	1.005	-2.009	17.871	98	G
5	1.136	-1.651	18.252	99	G
5	1.155	-1.557	18.348	100	G
5	1.306	-1.275	18.668	101	G
5	1.456	-1.068	18.924	102	G
5	1.644	-0.805	19.247	103	G
5	1.776	-0.617	19.477	104	G
5	1.889	-0.447	19.680	105	G
5	2.058	-0.353	19.874	106	G
5	2.340	-0.353	20.156	107	G
5	2.547	-0.372	20.364	108	G
5	2.754	-0.485	20.600	109	G
5	2.886	-0.598	20.773	110	G
5	3.018	-0.786	21.003	111	G
5	3.018	-0.880	21.097	112	G
5	2.566	-0.805	21.554	113	G
5	2.340	-0.748	21.787	114	G
5	2.152	-0.729	21.976	115	G
5	1.964	-0.692	22.168	116	G
5	1.795	-0.673	22.338	117	G
5	1.531	-0.692	22.602	118	G
5	1.400	-0.880	22.832	119	G
5	1.287	-1.124	23.101	120	G
5	1.231	-1.275	23.262	121	G
5	1.118	-1.520	23.531	122	G
5	0.967	-1.689	23.758	123	G
5	0.817	-1.858	23.984	124	G
5	0.685	-2.178	24.330	125	G
5	0.553	-2.441	24.625	126	G
5	0.440	-2.686	24.894	127	G
5	0.365	-2.855	25.079	128	G
5	0.290	-3.118	25.353	129	G
5	0.177	-3.401	25.657	130	G
5	0.064	-3.683	25.961	131	G
5	0.008	-3.758	26.055	132	G
5	-0.161	-3.946	26.308	133	G
5	-0.331	-4.059	26.511	134	G
5	-0.575	-4.266	26.832	135	G
5	-0.745	-4.379	27.035	136	G
5	-0.876	-4.435	27.179	137	G
5	-0.613	-4.454	27.443	138	G
5	-0.575	-4.567	27.562	139	G
5	-0.538	-4.717	27.717	140	G
5	-0.500	-4.868	27.872	141	G
5	-0.350	-4.416	28.348	142	G
5	-0.350	-4.322	28.442	143	G
5	-0.256	-4.172	28.619	144	G
5	-0.161	-3.984	28.830	145	G
5	-0.086	-3.833	28.998	146	G
5	0.008	-3.608	29.242	147	G
5	0.215	-3.325	29.592	148	G
5	0.346	-3.100	29.854	149	G
5	0.440	-2.893	30.081	150	G
5	0.516	-2.648	30.337	151	G
5	0.591	-2.422	30.575	152	G
5	0.572	-2.084	30.914	153	G
5	0.610	-1.858	31.143	154	G
5	0.704	-1.632	31.387	155	G
5	0.817	-1.388	31.656	156	G
5	0.835	-1.181	31.864	157	G
5	0.835	-0.993	32.052	158	G
5	0.798	-0.786	32.263	159	G
5	0.723	-0.523	32.537	160	G
5	0.666	-0.334	32.733	161	G
5	0.497	-0.015	33.095	162	G
5	0.384	0.155	33.298	163	G
5	0.252	0.343	33.528	164	G
5	0.196	0.512	33.706	165	G
5	-0.011	0.813	34.072	166	G
5	-0.105	0.982	34.265	167	G
5	-0.199	1.152	34.459	168	G
5	-0.368	1.471	34.821	169	G
5	-0.557	1.716	35.129	170	G
5	-0.669	1.848	35.303	171	G
5	-0.782	1.979	35.476	172	G
5	-0.858	2.149	35.661	173	G
5	-1.177	2.299	36.015	174	G
5	-1.459	2.450	36.335	175	G
5	-1.704	2.525	36.590	176	G
5	-1.986	2.732	36.940	177	G
5	-2.099	2.769	37.059	178	G
5	-2.381	2.939	37.388	179	G
5	-2.532	2.995	37.549	180	G
5	-2.720	3.070	37.752	181	G
5	-2.776	3.183	37.878	182	G
5	-2.964	3.240	38.074	183	G
5	-3.134	3.277	38.248	184	G
5	-3.435	3.315	38.551	185	G
5	-3.754	3.353	38.873	186	G
5	-4.037	3.371	39.156	187	G
5	-4.225	3.371	39.344	188	G
5	-4.450	3.371	39.570	189	G
5	-4.827	3.390	39.946	190	G
5	-5.071	3.371	40.192	191	G
5	-5.297	3.334	40.420	192	G
5	-5.485	3.315	40.610	193	G
5	-5.635	3.258	40.770	194	G
5	-5.805	3.127	40.985	195	G
5	-6.012	3.033	41.212	196	G
5	-6.200	2.957	41.415	197	G
5	-6.369	2.901	41.593	198	G
5	-6.538	2.826	41.778	199	G
5	-6.689	2.675	41.991	200	G
5	-6.745	2.525	42.152	201	G
5	-6.839	2.224	42.467	202	G
5	-6.933	1.979	42.729	203	G
5	-7.009	1.754	42.967	204	G
5	-7.046	1.641	43.086	205	G
5	-7.065	1.415	43.313	206	G
5	-7.084	1.265	43.464	207	G
5	-7.084	1.189	43.540	208	G
5	-7.028	1.170	43.599	209	G
5	-6.783	1.189	43.844	210	G
5	-6.727	1.246	43.924	211	G
5	-6.727	1.321	43.999	212	G
5	-6.858	1.359	44.136	213	G
5	-6.933	1.528	44.322	214	G
5	-6.933	1.697	44.491	215	G
5	-6.933	1.885	44.679	216	G
5	-6.933	2.055	44.848	217	G
5	-6.877	2.243	45.045	218	G
5	-6.821	2.487	45.296	219	G
5	-6.745	2.675	45.498	220	G
5	-6.670	2.901	45.736	221	G
5	-6.557	3.052	45.924	222	G
5	-6.463	3.221	46.118	223	G
5	-6.313	3.409	46.359	224	G
5	-6.143	3.616	46.626	225	G
5	-5.993	3.842	46.898	226	G
5	-5.861	4.011	47.112	227	G
5	-5.805	4.105	47.222	228	G
5	-5.748	4.312	47.436	229	G
5	-5.673	4.538	47.674	230	G
5	-5.523	4.688	47.887	231	G
5	-5.372	4.839	48.100	232	G
5	-5.203	5.008	48.339	233	G
5	-4.921	5.196	48.678	234	G
5	-4.751	5.384	48.931	235	G
5	-4.601	5.553	49.158	236	G
5	-4.450	5.704	49.371	237	G
5	-4.300	5.836	49.571	238	G
5	-4.243	5.892	49.650	239	G
5	-4.074	6.005	49.854	240	G
5	-3.811	6.137	50.148	241	G
5	-3.905	6.042	50.281	242	G
5	-3.961	5.967	50.375	243	G
5	-4.037	5.798	50.561	244	G
5	-4.112	5.742	50.655	245	G
5	-4.243	5.685	50.798	246	G
5	-4.413	5.629	50.976	247	G
5	-4.582	5.591	51.150	248	G
5	-4.789	5.478	51.386	249	G
5	-4.939	5.346	51.586	250	G
5	-5.052	5.215	51.759	251	G
5	-5.203	5.046	51.986	252	G
5	-5.316	4.857	52.205	253	G
5	-5.447	4.688	52.419	254	G
5	-5.617	4.500	52.672	255	G
5	-5.786	4.293	52.940	256	G
5	-5.880	4.161	53.102	257	G
5	-5.936	4.067	53.211	258	G
5	-6.087	3.804	53.515	259	G
5	-6.219	3.578	53.776	260	G
5	-6.313	3.409	53.970	261	G
5	-6.463	3.221	54.211	262	G
5	-6.557	3.014	54.438	263	G
5	-6.651	2.769	54.700	264	G
5	-6.783	2.562	54.945	265	G
5	-6.839	2.337	55.178	266	G
5	-6.896	1.998	55.521	267	G
5	-6.990	1.848	55.698	268	G
5	-7.009	1.735	55.813	269	G
5	-7.046	1.528	56.023	270	G
5	-7.178	1.265	56.318	271	G
5	-7.197	1.095	56.488	272	G
5	-7.197	0.907	56.676	273	G
5	-7.291	0.625	56.974	274	G
5	-7.272	0.362	57.238	275	G
5	-7.272	0.117	57.482	276	G
5	-7.253	-0.090	57.690	277	G
5	-7.253	-0.278	57.878	278	G
5	-7.253	-0.410	58.010	279	G
5	-7.253	-0.654	58.254	280	G
5	-7.291	-0.523	58.391	281	G
5	-7.178	-0.372	58.579	282	G
5	-7.159	-0.334	58.621	283	G
5	-7.159	-0.259	58.697	284	G
5	-7.197	-0.109	58.852	285	G
5	-7.253	0.173	59.139	286	G
5	-7.234	0.456	59.422	287	G
5	-7.216	0.587	59.555	288	G
5	-7.216	0.888	59.856	289	G
5	-7.197	1.133	60.102	290	G
5	-7.197	1.265	60.233	291	G
5	-7.046	1.622	60.621	292	G
5	-6.990	1.829	60.835	293	G
5	-6.971	1.942	60.950	294	G
5	-6.877	2.243	61.265	295	G
5	-6.802	2.431	61.468	296	G
5	-6.745	2.657	61.700	297	G
5	-6.670	2.863	61.921	298	G
5	-6.463	3.277	62.383	299	G
6	-1.353	1.649	0.000	0	G
6	-1.310	1.543	0.114	1	G
6	-1.163	1.543	0.262	2	G
6	-1.163	1.649	0.367	3	G
6	-1.184	1.670	0.397	4	G
6	-1.247	1.733	0.487	5	G
6	-1.163	1.754	0.574	6	G
6	-1.036	1.754	0.701	7	G
6	-0.993	1.818	0.777	8	G
6	-0.930	1.987	0.958	9	G
6	-0.824	2.093	1.107	10	G
6	-0.803	2.093	1.128	11	G
6	-0.571	1.966	1.393	12	G
6	-0.402	1.860	1.593	13	G
6	-0.317	1.797	1.698	14	G
6	-0.211	1.628	1.898	15	G
6	0.000	1.480	2.156	16	G
6	0.190	1.353	2.384	17	G
6	0.359	1.310	2.559	18	G
6	0.592	1.247	2.800	19	G
6	0.655	1.205	2.876	20	G
6	0.761	1.057	3.058	21	G
6	0.761	1.057	3.058	22	G
6	0.909	1.163	3.240	23	G
6	1.205	1.205	3.538	24	G
6	1.416	1.332	3.785	25	G
6	1.606	1.395	3.986	26	G
6	1.754	1.416	4.135	27	G
6	1.923	1.353	4.316	28	G
6	1.923	1.268	4.400	29	G
6	1.923	1.184	4.485	30	G
6	1.945	1.120	4.552	31	G
6	2.008	1.036	4.657	32	G
6	2.008	0.972	4.721	33	G
6	1.945	0.867	4.844	34	G
6	1.606	0.888	5.183	35	G
6	1.606	0.824	5.246	36	G
6	1.606	0.761	5.310	37	G
6	1.628	0.676	5.397	38	G
6	1.606	0.550	5.525	39	G
6	1.522	0.423	5.678	40	G
6	1.395	0.169	5.961	41	G
6	1.289	0.021	6.143	42	G
6	1.099	-0.190	6.427	43	G
6	0.972	-0.317	6.607	44	G
6	0.909	-0.465	6.768	45	G
6	0.845	-0.698	7.009	46	G
6	0.719	-0.972	7.311	47	G
6	0.507	-1.247	7.658	48	G
6	0.402	-1.353	7.808	49	G
6	0.127	-1.522	8.130	50	G
6	0.000	-1.733	8.377	51	G
6	-0.063	-1.902	8.557	52	G
6	-0.085	-2.135	8.791	53	G
6	-0.085	-2.241	8.896	54	G
6	-0.233	-2.494	9.190	55	G
6	-0.317	-2.579	9.310	56	G
6	-0.465	-2.706	9.505	57	G
6	-0.528	-2.896	9.705	58	G
6	-0.550	-3.086	9.896	59	G
6	-0.528	-3.319	10.130	60	G
6	-0.423	-3.614	10.444	61	G
6	-0.423	-3.784	10.613	62	G
6	-0.444	-3.995	10.826	63	G
6	-0.486	-4.185	11.021	64	G
6	-0.486	-4.270	11.105	65	G
6	-0.465	-4.418	11.255	66	G
6	-0.359	-4.481	11.378	67	G
6	-0.317	-4.502	11.425	68	G
6	-0.380	-4.608	11.548	69	G
6	-0.359	-4.798	11.740	70	G
6	-0.338	-4.819	11.770	71	G
6	-0.402	-4.692	11.911	72	G
6	-0.275	-4.714	12.040	73	G
6	-0.296	-4.629	12.127	74	G
6	-0.296	-4.397	12.360	75	G
6	-0.296	-4.185	12.571	76	G
6	-0.296	-4.058	12.698	77	G
6	-0.338	-3.847	12.913	78	G
6	-0.402	-3.720	13.055	79	G
6	-0.444	-3.572	13.209	80	G
6	-0.465	-3.319	13.464	81	G
6	-0.465	-3.149	13.633	82	G
6	-0.507	-2.896	13.890	83	G
6	-0.528	-2.769	14.018	84	G
6	-0.550	-2.621	14.168	85	G
6	-0.740	-2.388	14.468	86	G
6	-0.972	-2.304	14.716	87	G
6	-1.205	-2.241	14.957	88	G
6	-1.395	-2.156	15.165	89	G
6	-1.712	-2.219	15.488	90	G
6	-1.839	-2.219	15.615	91	G
6	-1.945	-2.283	15.738	92	G
6	-1.860	-2.367	15.858	93	G
6	-1.733	-2.579	16.104	94	G
6	-1.712	-2.727	16.254	95	R
6	-1.733	-2.896	16.424	96	R
6	-1.818	-3.023	16.577	97	R
6	-1.818	-3.086	16.640	98	R
6	-1.839	-3.086	16.661	99	R
6	-1.902	-3.107	16.728	100	R
6	-2.008	-3.255	16.910	101	R
6	-1.966	-3.149	17.024	102	R
6	-1.966	-3.065	17.108	103	R
6	-1.585	-3.023	17.491	104	R
6	-1.416	-3.023	17.660	105	R
6	-1.289	-2.938	17.813	106	R
6	-1.289	-2.938	17.813	107	R
6	-1.289	-2.811	17.939	108	G
6	-1.268	-2.727	18.026	109	G
6	-1.226	-2.494	18.263	110	G
6	-1.141	-2.325	18.452	111	G
6	-1.141	-2.114	18.663	112	G
6	-1.163	-1.881	18.897	113	G
6	-1.247	-1.606	19.184	114	G
6	-1.353	-1.395	19.421	115	G
6	-1.416	-1.036	19.785	116	G
6	-1.437	-0.888	19.935	117	G
6	-1.416	-0.592	20.232	118	G
6	-1.395	-0.317	20.507	119	G
6	-1.437	-0.106	20.723	120	G
6	-1.480	0.042	20.877	121	G
6	-1.606	0.233	21.105	122	G
6	-1.776	0.317	21.294	123	G
6	-1.945	0.106	21.565	124	G
6	-2.071	-0.042	21.760	125	G
6	-2.219	-0.148	21.942	126	G
6	-2.473	-0.254	22.216	127	G
6	-2.621	-0.296	22.370	128	G
6	-2.896	-0.338	22.648	129	G
6	-3.234	-0.486	23.017	130	G
6	-3.361	-0.613	23.197	131	G
6	-3.530	-0.761	23.421	132	G
6	-3.657	-0.888	23.601	133	G
6	-3.741	-1.057	23.790	134	G
6	-3.636	-0.993	23.913	135	G
6	-3.551	-0.993	23.998	136	G
6	-3.445	-0.930	24.121	137	G
6	-3.213	-0.867	24.362	138	G
6	-3.044	-0.909	24.536	139	G
6	-2.896	-0.993	24.707	140	G
6	-2.832	-1.226	24.948	141	G
6	-2.579	-1.543	25.354	142	G
6	-2.431	-1.860	25.704	143	G
6	-2.388	-2.008	25.857	144	G
6	-2.367	-2.304	26.154	145	G
6	-2.325	-2.431	26.288	146	G
6	-2.283	-2.621	26.483	147	G
6	-2.198	-2.896	26.770	148	G
6	-2.029	-3.213	27.130	149	G
6	-1.902	-3.382	27.341	150	G
6	-1.776	-3.593	27.587	151	R
6	-1.628	-3.741	27.797	152	R
6	-1.818	-3.636	28.014	153	R
6	-1.902	-3.509	28.167	154	R
6	-1.797	-3.636	28.332	155	R
6	-1.797	-3.636	28.332	156	R
6	-1.606	-3.784	28.573	157	R
6	-1.458	-3.974	28.814	158	R
6	-1.480	-3.678	29.110	159	R
6	-1.416	-3.593	29.216	160	R
6	-1.395	-3.213	29.597	161	R
6	-1.458	-3.065	29.758	162	R
6	-1.332	-3.255	29.987	163	R
6	-1.289	-3.319	30.063	164	G
6	-1.205	-3.403	30.183	165	G
6	-1.036	-3.488	30.372	166	G
6	-0.782	-3.614	30.655	167	G
6	-0.655	-3.784	30.867	168	G
6	-0.550	-3.931	31.048	169	G
6	-0.380	-4.122	31.303	170	G
6	-0.275	-4.418	31.617	171	G
6	-0.254	-4.671	31.872	172	G
6	-0.233	-5.052	32.253	173	G
6	-0.211	-5.179	32.381	174	G
6	-0.211	-5.496	32.698	175	G
6	-0.190	-5.707	32.911	176	G
6	-0.233	-5.855	33.065	177	G
6	-0.190	-6.130	33.343	178	G
6	-0.148	-6.362	33.579	179	G
6	-0.127	-6.637	33.855	180	G
6	-0.042	-6.848	34.082	181	G
6	0.127	-7.102	34.387	182	G
6	0.486	-7.208	34.762	183	G
6	0.592	-7.208	34.867	184	G
6	0.761	-7.250	35.042	185	G
6	0.909	-7.271	35.191	186	G
6	1.057	-7.229	35.345	187	G
6	1.226	-7.187	35.519	188	G
6	1.332	-7.165	35.627	189	G
6	1.480	-7.165	35.775	190	G
6	1.902	-7.060	36.211	191	G
6	2.177	-6.933	36.513	192	G
6	2.536	-6.827	36.888	193	G
6	2.663	-6.806	37.016	194	G
6	2.853	-6.722	37.225	195	G
6	3.065	-6.616	37.461	196	G
6	3.340	-6.510	37.755	197	G
6	3.488	-6.405	37.937	198	G
6	3.509	-6.383	37.967	199	G
6	3.509	-6.383	37.967	200	G
6	3.551	-6.299	38.062	201	G
6	3.889	-6.066	38.472	202	G
6	4.354	-5.918	38.960	203	G
6	4.544	-5.813	39.178	204	G
6	4.840	-5.580	39.554	205	G
6	5.073	-5.327	39.898	206	G
6	5.200	-5.136	40.127	207	G
6	5.369	-4.967	40.366	208	G
6	5.496	-4.735	40.631	209	G
6	5.686	-4.481	40.948	210	G
6	5.876	-4.270	41.232	211	G
6	5.940	-4.164	41.355	212	G
6	6.003	-3.995	41.536	213	G
6	6.087	-3.889	41.671	214	G
6	6.151	-3.741	41.832	215	G
6	6.235	-3.509	42.080	216	G
6	6.299	-3.297	42.300	217	G
6	6.362	-3.149	42.461	218	G
6	6.510	-2.896	42.755	219	G
6	6.616	-2.621	43.049	220	G
6	6.700	-2.431	43.258	221	G
6	6.785	-2.219	43.485	222	G
6	6.870	-2.008	43.713	223	G
6	6.510	-1.839	44.110	224	R
6	6.405	-1.797	44.224	225	R
6	6.235	-1.839	44.398	226	R
6	6.320	-2.198	44.767	227	R
6	6.299	-2.410	44.980	228	R
6	6.299	-2.410	44.980	229	R
6	6.278	-2.431	45.010	230	R
6	6.235	-2.367	45.086	231	R
6	6.426	-2.346	45.277	232	R
6	6.447	-2.219	45.406	233	R
6	6.552	-2.219	45.511	234	R
6	6.637	-2.177	45.606	235	R
6	6.637	-2.219	45.648	236	R
6	6.722	-2.304	45.768	237	G
6	6.743	-2.346	45.815	238	G
6	6.764	-2.621	46.091	239	G
6	6.616	-2.938	46.441	240	G
6	6.489	-3.149	46.687	241	G
6	6.426	-3.276	46.829	242	G
6	6.362	-3.445	47.009	243	G
6	6.278	-3.551	47.145	244	G
6	6.130	-3.720	47.369	245	G
6	6.066	-3.868	47.530	246	G
6	6.003	-3.974	47.654	247	G
6	5.855	-4.143	47.878	248	G
6	5.749	-4.312	48.078	249	G
6	5.559	-4.460	48.319	250	G
6	5.432	-4.714	48.602	251	G
6	5.284	-4.883	48.827	252	G
6	5.094	-5.094	49.111	253	G
6	4.988	-5.200	49.261	254	G
6	4.840	-5.348	49.470	255	G
6	4.629	-5.538	49.754	256	G
6	4.460	-5.686	49.979	257	G
6	4.206	-5.855	50.284	258	G
6	3.931	-6.024	50.607	259	G
6	3.657	-6.151	50.909	260	G
6	3.340	-6.341	51.279	261	G
6	3.107	-6.468	51.544	262	G
6	3.001	-6.552	51.679	263	G
6	2.748	-6.679	51.963	264	G
6	2.515	-6.743	52.204	265	G
6	2.346	-6.848	52.403	266	G
6	2.198	-6.891	52.557	267	G
6	2.008	-6.954	52.758	268	G
6	1.754	-7.017	53.019	269	G
6	1.226	-7.144	53.563	270	G
6	0.972	-7.229	53.830	271	G
6	0.655	-7.313	54.158	272	G
6	0.444	-7.335	54.370	273	G
6	0.254	-7.335	54.561	274	G
6	0.085	-7.335	54.730	275	G
6	-0.233	-7.356	55.048	276	G
6	-0.613	-7.377	55.429	277	G
6	-0.824	-7.335	55.644	278	G
6	-0.972	-7.313	55.794	279	G
6	-1.057	-7.292	55.881	280	G
6	-1.226	-7.229	56.061	281	G
6	-1.437	-7.144	56.289	282	G
6	-1.585	-7.102	56.443	283	G
6	-1.818	-7.081	56.676	284	G
6	-1.945	-7.081	56.803	285	G
6	-2.241	-6.954	57.125	286	G
6	-2.346	-6.912	57.239	287	G
6	-2.600	-6.806	57.514	288	G
6	-2.769	-6.743	57.694	289	G
6	-3.065	-6.658	58.002	290	G
6	-3.171	-6.616	58.116	291	G
6	-3.319	-6.531	58.286	292	G
6	-3.488	-6.405	58.498	293	G
6	-3.699	-6.257	58.756	294	G
6	-3.931	-6.151	59.011	295	G
6	-4.185	-6.003	59.305	296	G
6	-4.333	-5.918	59.475	297	G
6	-4.544	-5.770	59.733	298	G
6	-4.714	-5.580	59.988	299	G
7	0.487	0.127	0.000	0	G
7	0.466	0.169	0.047	1	G
7	0.445	0.212	0.095	2	G
7	0.423	0.381	0.265	3	G
7	0.487	0.402	0.332	4	G
7	0.656	0.339	0.513	5	G
7	0.762	0.339	0.619	6	G
7	0.931	0.339	0.788	7	G
7	1.058	0.191	0.983	8	G
7	1.143	0.021	1.173	9	G
7	1.249	-0.127	1.355	10	G
7	1.439	-0.423	1.707	11	G
7	1.482	-0.466	1.767	12	G
7	1.482	-0.783	2.085	13	G
7	1.291	-0.889	2.303	14	R
7	1.376	-0.699	2.511	15	R
7	1.270	-0.593	2.661	16	R
7	1.397	-0.402	2.890	17	R
7	1.545	-0.381	3.039	18	R
7	1.609	-0.508	3.181	19	R
7	1.545	-0.508	3.245	20	R
7	1.185	-0.466	3.607	21	R
7	1.037	-0.529	3.768	22	R
7	0.889	-0.614	3.939	23	R
7	0.931	-0.296	4.259	24	R
7	0.931	-0.042	4.513	25	R
7	0.953	0.148	4.705	26	R
7	0.847	0.360	4.942	27	R
7	1.228	0.064	5.424	28	R
7	1.312	0.106	5.519	29	R
7	1.439	-0.233	5.881	30	R
7	1.482	-0.423	6.076	31	R
7	1.461	-0.529	6.184	32	R
7	1.397	-0.699	6.365	33	R
7	1.334	-0.826	6.507	34	R
7	1.291	-0.931	6.621	35	R
7	1.291	-0.931	6.621	36	R
7	1.270	-0.741	6.812	37	R
7	1.143	-0.677	6.954	38	R
7	1.058	-0.741	7.060	39	R
7	1.122	-0.656	7.166	40	R
7	1.185	-0.508	7.327	41	G
7	1.164	-0.381	7.456	42	G
7	1.143	-0.212	7.627	43	G
7	1.122	-0.064	7.776	44	G
7	1.016	0.127	7.994	45	G
7	0.995	0.275	8.144	46	G
7	0.804	0.402	8.373	47	G
7	0.656	0.593	8.614	48	G
7	0.445	0.783	8.899	49	G
7	0.339	0.847	9.023	50	G
7	0.148	0.889	9.218	51	G
7	0.127	0.889	9.239	52	G
7	0.254	0.762	9.418	53	G
7	0.318	0.762	9.482	54	G
7	0.445	0.699	9.624	55	G
7	0.656	0.826	9.871	56	G
7	0.826	0.847	10.041	57	G
7	1.037	0.720	10.288	58	G
7	1.291	0.614	10.564	59	G
7	1.588	0.508	10.878	60	G
7	1.799	0.402	11.115	61	G
7	1.926	0.296	11.280	62	G
7	1.757	0.191	11.480	63	G
7	1.651	0.106	11.615	64	G
7	1.524	0.000	11.781	65	G
7	1.397	-0.233	12.046	66	G
7	1.397	-0.381	12.194	67	G
7	1.376	-0.614	12.428	68	G
7	1.312	-0.783	12.609	69	G
7	1.228	-1.037	12.877	70	G
7	1.164	-1.312	13.159	71	G
7	1.143	-1.418	13.267	72	G
7	1.016	-1.461	13.401	73	G
7	0.889	-1.461	13.528	74	G
7	0.677	-1.482	13.741	75	G
7	0.381	-1.588	14.055	76	G
7	0.085	-1.693	14.370	77	G
7	-0.106	-1.820	14.599	78	G
7	-0.275	-1.884	14.780	79	G
7	-0.529	-2.032	15.074	80	G
7	-0.656	-2.096	15.216	81	G
7	-1.016	-2.201	15.591	82	G
7	-1.334	-2.413	15.973	83	G
7	-1.503	-2.455	16.147	84	G
7	-1.651	-2.582	16.342	85	G
7	-1.715	-2.667	16.448	86	G
7	-1.884	-2.794	16.660	87	G
7	-2.011	-2.900	16.825	88	G
7	-1.778	-2.773	17.090	89	G
7	-1.736	-2.625	17.244	90	G
7	-1.799	-2.625	17.308	91	G
7	-1.799	-2.413	17.520	92	G
7	-1.820	-2.053	17.880	93	G
7	-1.757	-1.905	18.041	94	G
7	-1.503	-1.947	18.299	95	G
7	-1.418	-2.011	18.405	96	G
7	-1.249	-1.990	18.575	97	G
7	-1.122	-1.947	18.709	98	G
7	-0.931	-1.905	18.904	99	G
7	-0.699	-1.990	19.152	100	G
7	-0.593	-2.011	19.260	101	G
7	-0.360	-1.990	19.494	102	G
7	-0.148	-1.842	19.752	103	G
7	0.042	-1.672	20.007	104	G
7	0.339	-1.588	20.315	105	G
7	0.593	-1.482	20.590	106	G
7	0.804	-1.418	20.811	107	G
7	1.016	-1.397	21.024	108	G
7	1.270	-1.439	21.282	109	G
7	1.503	-1.439	21.515	110	G
7	1.715	-1.439	21.726	111	G
7	1.905	-1.503	21.927	112	G
7	2.138	-1.651	22.203	113	G
7	2.223	-1.736	22.323	114	G
7	2.350	-1.799	22.465	115	G
7	2.519	-1.842	22.639	116	G
7	2.752	-1.884	22.876	117	G
7	3.006	-2.011	23.160	118	G
7	3.048	-2.032	23.207	119	G
7	3.133	-2.096	23.313	120	G
7	3.154	-2.096	23.334	121	G
7	3.260	-2.201	23.484	122	G
7	3.302	-2.244	23.544	123	G
7	3.450	-2.371	23.739	124	G
7	3.620	-2.582	24.010	125	G
7	3.789	-2.709	24.222	126	G
7	3.810	-2.900	24.414	127	G
7	3.810	-3.027	24.541	128	G
7	3.345	-2.709	25.104	129	G
7	3.260	-2.688	25.191	130	G
7	3.133	-2.646	25.325	131	G
7	2.985	-2.625	25.475	132	G
7	3.006	-2.455	25.646	133	G
7	3.006	-2.328	25.773	134	G
7	2.963	-2.244	25.867	135	G
7	2.794	-2.096	26.092	136	G
7	2.582	-1.990	26.329	137	G
7	2.307	-1.820	26.652	138	G
7	2.159	-1.715	26.834	139	G
7	1.842	-1.524	27.204	140	G
7	1.588	-1.418	27.480	141	G
7	1.376	-1.418	27.691	142	G
7	1.185	-1.461	27.887	143	G
7	1.101	-1.524	27.992	144	G
7	0.677	-1.524	28.416	145	G
7	0.318	-1.503	28.776	146	G
7	0.296	-1.524	28.806	147	G
7	-0.064	-1.672	29.195	148	G
7	-0.254	-1.778	29.413	149	G
7	-0.487	-1.969	29.714	150	G
7	-0.677	-2.138	29.969	151	G
7	-0.847	-2.201	30.150	152	G
7	-1.312	-2.392	30.653	153	G
7	-1.461	-2.455	30.814	154	G
7	-1.630	-2.540	31.004	155	G
7	-1.820	-2.646	31.221	156	G
7	-1.990	-2.731	31.411	157	G
7	-2.180	-2.836	31.629	158	G
7	-2.350	-2.985	31.854	159	G
7	-2.561	-3.175	32.139	160	G
7	-2.858	-3.345	32.480	161	G
7	-2.900	-3.408	32.556	162	G
7	-2.963	-3.323	32.662	163	G
7	-3.027	-3.196	32.804	164	G
7	-3.154	-3.090	32.969	165	G
7	-3.345	-2.900	33.239	166	G
7	-3.535	-2.773	33.468	167	G
7	-3.662	-2.688	33.620	168	G
7	-3.853	-2.688	33.811	169	G
7	-3.895	-2.815	33.945	170	G
7	-4.085	-2.985	34.200	171	G
7	-4.297	-3.027	34.415	172	G
7	-4.488	-2.731	34.768	173	G
7	-4.593	-2.625	34.917	174	G
7	-4.784	-2.582	35.113	175	G
7	-4.890	-2.540	35.227	176	G
7	-4.932	-2.328	35.442	177	G
7	-5.038	-2.244	35.578	178	G
7	-4.615	-2.286	36.004	179	G
7	-4.445	-2.328	36.178	180	G
7	-4.255	-2.328	36.369	181	G
7	-4.170	-2.519	36.577	182	G
7	-4.107	-2.667	36.738	183	G
7	-4.001	-2.709	36.852	184	G
7	-3.937	-2.709	36.916	185	G
7	-3.599	-2.667	37.257	186	G
7	-3.366	-2.709	37.494	187	G
7	-3.239	-2.752	37.628	188	G
7	-2.985	-2.836	37.895	189	G
7	-2.794	-2.858	38.087	190	G
7	-2.434	-2.879	38.448	191	G
7	-2.159	-2.879	38.723	192	G
7	-1.926	-2.836	38.959	193	G
7	-1.609	-2.688	39.310	194	G
7	-1.588	-2.625	39.377	195	G
7	-1.418	-2.498	39.588	196	G
7	-1.143	-2.371	39.891	197	G
7	-0.910	-2.265	40.147	198	G
[truncated: 3,401 more rows]
