# Supplementary material for: Behavioral and pharmacological characterization of planarian nociception
Source: Front Mol Neurosci. 2024 May 1;17:1368009. doi: 10.3389/fnmol.2024.1368009 (PMC11094297; doi:10.3389/fnmol.2024.1368009)
Supplement: Supplementary file 1 [file Data_Sheet_1.ZIP › Article planarian nociception - code and data/arena/RNAi-TRPA1 + volvic.csv]

n	x	y	L	t	behavioR
1	-0.770	1.326	0.000	0	G
1	-0.637	1.345	0.134	1	G
1	-0.543	1.307	0.235	2	G
1	-0.430	1.251	0.362	3	G
1	-0.354	1.194	0.456	4	G
1	-0.127	1.156	0.686	5	G
1	0.175	1.043	1.009	6	G
1	0.401	0.930	1.262	7	G
1	0.609	0.835	1.491	8	G
1	0.817	0.684	1.748	9	G
1	0.874	0.571	1.874	10	G
1	1.006	0.344	2.137	11	G
1	1.119	0.136	2.373	12	G
1	1.214	-0.147	2.672	13	G
1	1.327	-0.298	2.861	14	G
1	1.308	-0.487	3.051	15	G
1	1.327	-0.714	3.278	16	G
1	1.270	-0.902	3.475	17	G
1	1.157	-1.054	3.664	18	G
1	1.006	-1.356	4.002	19	G
1	0.987	-1.431	4.080	20	G
1	0.893	-1.658	4.326	21	G
1	0.798	-1.828	4.520	22	G
1	0.609	-2.055	4.815	23	G
1	0.534	-2.244	5.018	24	G
1	0.345	-2.546	5.375	25	G
1	0.175	-2.697	5.602	26	G
1	0.024	-2.829	5.803	27	G
1	-0.071	-2.999	5.998	28	G
1	-0.203	-3.169	6.213	29	G
1	-0.411	-3.320	6.470	30	G
1	-0.581	-3.471	6.697	31	G
1	-0.637	-3.603	6.841	32	G
1	-0.600	-3.755	6.997	33	G
1	-0.467	-3.906	7.198	34	G
1	-0.373	-4.019	7.345	35	G
1	-0.411	-4.170	7.501	36	G
1	-0.467	-4.321	7.662	37	G
1	-0.543	-4.416	7.783	38	G
1	-0.618	-4.265	7.952	39	G
1	-0.826	-4.321	8.168	40	G
1	-0.864	-4.397	8.252	41	G
1	-0.902	-4.510	8.372	42	G
1	-1.034	-4.661	8.572	43	R
1	-1.166	-4.756	8.735	44	R
1	-1.242	-4.775	8.813	45	R
1	-1.336	-4.756	8.909	46	R
1	-1.393	-4.756	8.966	47	R
1	-1.525	-4.831	9.118	48	R
1	-1.280	-4.812	9.364	49	R
1	-1.317	-4.642	9.538	50	R
1	-1.261	-4.510	9.682	51	R
1	-1.242	-4.416	9.779	52	R
1	-0.958	-4.321	10.077	53	G
1	-0.807	-4.227	10.255	54	G
1	-0.430	-4.038	10.678	55	G
1	-0.297	-3.925	10.852	56	G
1	-0.241	-3.792	10.996	57	G
1	-0.033	-3.547	11.317	58	G
1	0.099	-3.415	11.504	59	G
1	0.269	-3.245	11.745	60	G
1	0.420	-3.112	11.946	61	G
1	0.534	-3.112	12.059	62	G
1	0.779	-3.112	12.304	63	G
1	0.893	-3.188	12.441	64	G
1	0.817	-3.358	12.627	65	G
1	0.779	-3.452	12.728	66	G
1	0.779	-3.566	12.842	67	G
1	0.760	-3.641	12.920	68	G
1	0.760	-4.057	13.335	69	G
1	0.760	-4.302	13.581	70	G
1	0.723	-4.529	13.810	71	G
1	0.723	-4.718	13.999	72	G
1	0.817	-4.907	14.211	73	G
1	0.893	-5.096	14.414	74	G
1	0.968	-5.266	14.600	75	G
1	1.138	-5.473	14.868	76	G
1	1.289	-5.681	15.125	77	G
1	1.365	-5.832	15.294	78	R
1	1.554	-6.116	15.635	79	R
1	1.554	-6.172	15.691	80	R
1	1.610	-6.116	15.772	81	R
1	1.610	-6.153	15.809	82	R
1	1.761	-6.153	15.960	83	R
1	1.516	-6.229	16.217	84	R
1	1.554	-6.172	16.286	85	R
1	1.459	-6.210	16.387	86	R
1	1.308	-6.135	16.556	87	R
1	1.081	-5.946	16.851	88	G
1	0.893	-5.851	17.062	89	G
1	0.741	-5.738	17.251	90	G
1	0.571	-5.606	17.467	91	G
1	0.401	-5.436	17.707	92	G
1	0.250	-5.285	17.921	93	G
1	-0.033	-5.171	18.226	94	G
1	-0.335	-5.096	18.537	95	G
1	-0.448	-5.020	18.674	96	G
1	-0.656	-5.001	18.882	97	G
1	-0.921	-4.888	19.170	98	G
1	-1.223	-4.642	19.559	99	G
1	-1.280	-4.435	19.775	100	G
1	-1.487	-4.227	20.069	101	G
1	-1.620	-4.132	20.231	102	G
1	-1.865	-4.057	20.488	103	G
1	-1.960	-4.057	20.582	104	G
1	-2.243	-3.925	20.895	105	G
1	-2.507	-3.887	21.162	106	G
1	-2.696	-3.849	21.355	107	G
1	-2.980	-3.811	21.641	108	G
1	-3.187	-3.792	21.849	109	G
1	-3.414	-3.755	22.079	110	G
1	-3.641	-3.717	22.309	111	G
1	-3.886	-3.622	22.572	112	G
1	-4.151	-3.566	22.842	113	G
1	-4.283	-3.433	23.029	114	G
1	-4.623	-3.377	23.374	115	G
1	-4.698	-3.245	23.526	116	G
1	-4.812	-3.094	23.715	117	G
1	-4.906	-2.961	23.878	118	G
1	-5.038	-2.829	24.065	119	G
1	-5.095	-2.659	24.244	120	G
1	-5.265	-2.376	24.574	121	G
1	-5.359	-2.111	24.855	122	G
1	-5.359	-1.922	25.044	123	G
1	-5.359	-1.771	25.195	124	G
1	-5.359	-1.488	25.478	125	G
1	-5.378	-1.186	25.781	126	G
1	-5.303	-0.846	26.129	127	G
1	-5.265	-0.657	26.322	128	G
1	-5.171	-0.411	26.585	129	G
1	-5.171	-0.260	26.736	130	G
1	-5.076	0.099	27.107	131	G
1	-5.001	0.288	27.311	132	G
1	-4.963	0.609	27.634	133	G
1	-4.849	0.835	27.888	134	G
1	-4.698	1.005	28.115	135	G
1	-4.566	1.232	28.377	136	G
1	-4.453	1.459	28.631	137	G
1	-4.358	1.647	28.842	138	G
1	-4.302	1.893	29.094	139	G
1	-4.302	2.157	29.358	140	G
1	-4.321	2.365	29.567	141	G
1	-4.283	2.592	29.797	142	G
1	-4.188	2.819	30.042	143	G
1	-4.075	3.102	30.348	144	G
1	-4.000	3.253	30.516	145	G
1	-3.886	3.442	30.737	146	G
1	-3.754	3.574	30.924	147	G
1	-3.641	3.650	31.060	148	G
1	-3.301	3.687	31.402	149	G
1	-3.187	3.687	31.515	150	G
1	-2.847	3.555	31.880	151	G
1	-2.810	3.423	32.018	152	G
1	-3.036	3.404	32.245	153	G
1	-3.168	3.404	32.377	154	G
1	-3.376	3.404	32.585	155	G
1	-3.527	3.234	32.813	156	G
1	-3.622	3.026	33.041	157	G
1	-3.660	2.837	33.233	158	G
1	-3.735	2.516	33.563	159	G
1	-3.773	2.384	33.701	160	G
1	-3.886	2.063	34.041	161	G
1	-3.905	1.817	34.288	162	G
1	-4.037	1.647	34.503	163	G
1	-4.207	1.459	34.757	164	G
1	-4.415	1.345	34.994	165	G
1	-4.698	1.156	35.334	166	G
1	-4.755	1.100	35.414	167	G
1	-4.793	0.911	35.607	168	G
1	-4.925	0.646	35.903	169	G
1	-5.076	0.439	36.160	170	G
1	-5.152	0.193	36.416	171	G
1	-5.227	-0.185	36.802	172	G
1	-5.265	-0.411	37.032	173	G
1	-5.303	-0.676	37.299	174	G
1	-5.341	-0.940	37.566	175	G
1	-5.397	-1.224	37.855	176	G
1	-5.397	-1.375	38.006	177	G
1	-5.416	-1.734	38.365	178	G
1	-5.435	-1.979	38.611	179	G
1	-5.341	-2.168	38.823	180	G
1	-5.265	-2.395	39.062	181	G
1	-5.171	-2.659	39.342	182	G
1	-5.019	-2.999	39.714	183	G
1	-4.812	-3.131	39.961	184	G
1	-4.717	-3.226	40.094	185	G
1	-4.623	-3.490	40.375	186	G
1	-4.491	-3.755	40.671	187	G
1	-4.566	-3.622	40.823	188	G
1	-4.491	-3.585	40.907	189	G
1	-4.415	-3.585	40.983	190	G
1	-4.358	-3.603	41.043	191	G
1	-4.264	-3.698	41.176	192	G
1	-4.188	-3.736	41.261	193	G
1	-4.075	-3.755	41.376	194	G
1	-3.943	-3.868	41.550	195	G
1	-3.716	-4.132	41.898	196	G
1	-3.584	-4.359	42.160	197	G
1	-3.508	-4.567	42.382	198	G
1	-3.414	-5.152	42.975	199	G
1	-3.263	-5.341	43.217	200	G
1	-3.168	-5.436	43.350	201	G
1	-3.093	-5.511	43.457	202	G
1	-3.017	-5.813	43.768	203	G
1	-3.036	-6.078	44.034	204	G
1	-3.036	-6.267	44.222	205	G
1	-3.093	-6.342	44.317	206	G
1	-2.980	-6.399	44.444	207	G
1	-2.791	-6.550	44.686	208	G
1	-2.583	-6.626	44.907	209	G
1	-2.394	-6.720	45.118	210	G
1	-2.111	-6.852	45.430	211	G
1	-1.922	-6.890	45.623	212	G
1	-1.601	-6.947	45.949	213	G
1	-1.298	-6.985	46.254	214	G
1	-1.053	-7.022	46.502	215	G
1	-0.751	-7.098	46.814	216	G
1	-0.373	-7.155	47.196	217	G
1	-0.184	-7.155	47.385	218	G
1	-0.127	-7.079	47.479	219	G
1	-0.033	-7.003	47.600	220	G
1	0.137	-6.777	47.883	221	G
1	0.364	-6.550	48.204	222	G
1	0.534	-6.305	48.502	223	G
1	0.741	-6.002	48.869	224	G
1	0.836	-5.832	49.064	225	G
1	0.987	-5.662	49.291	226	G
1	1.195	-5.568	49.519	227	G
1	1.497	-5.492	49.831	228	G
1	1.648	-5.492	49.982	229	G
1	1.950	-5.473	50.285	230	G
1	2.271	-5.492	50.606	231	G
1	2.460	-5.606	50.827	232	G
1	2.687	-5.681	51.066	233	G
1	2.970	-5.719	51.351	234	G
1	3.178	-5.757	51.563	235	G
1	3.443	-5.851	51.843	236	G
1	3.650	-5.832	52.052	237	G
1	3.480	-5.738	52.247	238	G
1	3.556	-5.643	52.367	239	G
1	3.613	-5.568	52.462	240	G
1	3.688	-5.473	52.583	241	G
1	3.934	-5.152	52.987	242	G
1	4.141	-4.945	53.281	243	G
1	4.274	-4.756	53.511	244	G
1	4.462	-4.548	53.792	245	G
1	4.651	-4.435	54.013	246	G
1	4.897	-4.321	54.283	247	G
1	5.199	-4.208	54.606	248	G
1	5.407	-4.151	54.821	249	G
1	5.671	-4.038	55.109	250	G
1	6.030	-3.906	55.491	251	G
1	6.049	-3.887	55.518	252	G
1	6.200	-3.755	55.719	253	G
1	6.276	-3.679	55.826	254	G
1	6.427	-3.433	56.114	255	G
1	6.521	-3.264	56.308	256	G
1	6.578	-3.112	56.470	257	G
1	6.691	-2.810	56.793	258	G
1	6.824	-2.584	57.055	259	G
1	6.880	-2.338	57.307	260	G
1	6.937	-2.168	57.486	261	G
1	7.050	-1.904	57.774	262	G
1	7.126	-1.715	57.977	263	G
1	7.201	-1.394	58.307	264	G
1	7.296	-1.035	58.678	265	G
1	7.296	-0.865	58.848	266	G
1	7.258	-0.676	59.041	267	G
1	7.258	-0.487	59.230	268	G
1	7.277	-0.336	59.382	269	G
1	7.258	-0.052	59.666	270	G
1	7.239	0.269	59.988	271	G
1	7.220	0.476	60.196	272	G
1	7.182	0.665	60.389	273	G
1	7.182	0.911	60.634	274	G
1	7.145	1.062	60.790	275	G
1	7.239	1.251	61.001	276	G
1	7.182	1.402	61.163	277	G
1	7.069	1.572	61.367	278	G
1	6.918	1.742	61.595	279	G
1	6.748	1.912	61.835	280	G
1	6.521	2.082	62.118	281	G
1	6.314	2.233	62.375	282	G
1	6.049	2.460	62.723	283	G
1	5.898	2.611	62.937	284	G
1	5.728	2.856	63.236	285	G
1	5.615	3.064	63.472	286	G
1	5.539	3.215	63.641	287	G
1	5.275	3.555	64.072	288	G
1	5.124	3.725	64.300	289	G
1	4.972	3.857	64.500	290	G
1	4.727	4.027	64.799	291	G
1	4.481	4.235	65.121	292	G
1	4.349	4.349	65.295	293	G
1	4.236	4.462	65.455	294	G
1	3.934	4.783	65.896	295	G
1	3.783	4.896	66.085	296	G
1	3.650	5.029	66.272	297	G
1	3.518	5.161	66.459	298	G
1	3.178	5.690	67.088	299	G
2	-0.614	-1.228	0.000	0	G
2	-0.572	-1.122	0.114	1	G
2	-0.508	-1.164	0.190	2	G
2	-0.529	-1.228	0.257	3	G
2	-0.508	-1.397	0.428	4	G
2	-0.466	-1.545	0.582	5	G
2	-0.381	-1.672	0.735	6	G
2	-0.402	-1.778	0.843	7	G
2	-0.508	-1.799	0.951	8	G
2	-0.508	-1.947	1.099	9	G
2	-0.445	-1.884	1.189	10	G
2	-0.318	-1.863	1.317	11	G
2	-0.212	-1.947	1.453	12	G
2	-0.127	-2.032	1.573	13	G
2	-0.148	-2.096	1.639	14	G
2	-0.042	-2.265	1.839	15	G
2	0.000	-2.455	2.034	16	G
2	0.000	-2.625	2.204	17	G
2	0.064	-2.858	2.445	18	G
2	0.085	-3.069	2.658	19	G
2	0.148	-3.239	2.839	20	G
2	0.169	-3.493	3.094	21	G
2	0.148	-3.704	3.306	22	G
2	0.169	-3.874	3.477	23	G
2	0.212	-4.043	3.651	24	G
2	0.275	-4.339	3.955	25	G
2	0.318	-4.488	4.109	26	G
2	0.360	-4.593	4.223	27	G
2	0.381	-4.678	4.310	28	G
2	0.487	-4.911	4.566	29	G
2	0.466	-5.101	4.757	30	G
2	0.423	-5.292	4.953	31	G
2	0.402	-5.525	5.186	32	G
2	0.318	-5.652	5.339	33	G
2	0.212	-5.821	5.539	34	G
2	0.085	-5.927	5.704	35	G
2	-0.042	-5.991	5.846	36	G
2	-0.233	-6.075	6.054	37	G
2	-0.402	-6.181	6.254	38	G
2	-0.593	-6.308	6.483	39	G
2	-0.699	-6.414	6.633	40	G
2	-0.804	-6.541	6.798	41	G
2	-0.931	-6.753	7.045	42	G
2	-1.016	-6.964	7.273	43	G
2	-1.016	-7.070	7.379	44	G
2	-0.995	-7.239	7.550	45	G
2	-0.910	-7.324	7.669	46	G
2	-0.593	-7.366	7.990	47	G
2	-0.508	-7.388	8.077	48	G
2	-0.508	-7.366	8.098	49	G
2	-0.720	-7.472	8.335	50	G
2	-0.889	-7.366	8.534	51	G
2	-1.016	-7.345	8.663	52	G
2	-1.016	-7.345	8.663	53	G
2	-1.418	-7.324	9.066	54	G
2	-1.630	-7.303	9.279	55	G
2	-1.249	-7.303	9.660	56	G
2	-1.101	-7.282	9.809	57	G
2	-1.016	-7.261	9.897	58	G
2	-0.910	-7.239	10.005	59	G
2	-0.826	-7.239	10.089	60	G
2	-0.656	-7.324	10.279	61	G
2	-0.466	-7.345	10.470	62	G
2	-0.381	-7.366	10.558	63	G
2	-0.741	-7.430	10.923	64	G
2	-0.868	-7.409	11.052	65	G
2	-1.058	-7.388	11.243	66	G
2	-1.249	-7.366	11.435	67	G
2	-1.524	-7.345	11.711	68	G
2	-1.736	-7.282	11.932	69	G
2	-1.842	-7.218	12.055	70	G
2	-2.032	-7.155	12.256	71	G
2	-2.180	-7.091	12.417	72	G
2	-2.286	-7.049	12.531	73	G
2	-2.688	-6.943	12.947	74	G
2	-2.942	-6.901	13.205	75	G
2	-3.006	-6.880	13.272	76	G
2	-3.323	-6.668	13.653	77	G
2	-3.472	-6.583	13.824	78	G
2	-3.514	-6.329	14.082	79	G
2	-3.620	-6.139	14.300	80	G
2	-3.726	-6.054	14.435	81	G
2	-3.895	-5.948	14.635	82	G
2	-4.085	-5.842	14.853	83	G
2	-4.466	-5.736	15.248	84	G
2	-4.678	-5.673	15.469	85	G
2	-4.847	-5.588	15.659	86	G
2	-4.974	-5.525	15.801	87	G
2	-5.080	-5.440	15.936	88	G
2	-5.250	-5.334	16.136	89	G
2	-5.482	-5.123	16.450	90	G
2	-5.673	-4.953	16.705	91	G
2	-5.800	-4.784	16.917	92	G
2	-5.863	-4.636	17.078	93	G
2	-6.012	-4.361	17.391	94	G
2	-6.033	-4.234	17.520	95	G
2	-6.033	-4.022	17.731	96	G
2	-5.969	-3.810	17.952	97	G
2	-5.885	-3.472	18.301	98	G
2	-5.885	-3.281	18.492	99	G
2	-5.863	-3.027	18.747	100	G
2	-5.863	-2.625	19.149	101	G
2	-5.885	-2.455	19.320	102	G
2	-5.969	-2.244	19.548	103	G
2	-6.012	-2.074	19.722	104	G
2	-6.118	-1.884	19.940	105	G
2	-6.245	-1.736	20.135	106	G
2	-6.414	-1.545	20.390	107	G
2	-6.520	-1.397	20.572	108	G
2	-6.795	-1.164	20.933	109	G
2	-6.943	-1.058	21.115	110	G
2	-7.112	-0.847	21.386	111	G
2	-7.112	-0.656	21.576	112	G
2	-7.070	-0.445	21.792	113	G
2	-7.028	-0.212	22.029	114	G
2	-7.028	0.064	22.304	115	G
2	-7.112	0.318	22.572	116	G
2	-7.134	0.529	22.785	117	G
2	-7.197	0.741	23.006	118	G
2	-7.239	0.974	23.242	119	G
2	-7.239	1.164	23.433	120	G
2	-7.239	1.376	23.644	121	G
2	-7.155	1.566	23.853	122	G
2	-7.091	1.672	23.976	123	G
2	-7.049	1.926	24.234	124	G
2	-7.028	1.969	24.281	125	G
2	-6.985	2.180	24.497	126	G
2	-6.922	2.413	24.738	127	G
2	-6.795	2.667	25.022	128	G
2	-6.774	2.858	25.214	129	G
2	-6.710	3.133	25.496	130	G
2	-6.541	3.408	25.820	131	G
2	-6.520	3.472	25.887	132	G
2	-6.414	3.641	26.086	133	G
2	-6.350	3.704	26.176	134	G
2	-6.223	3.831	26.356	135	G
2	-5.906	4.128	26.790	136	G
2	-5.842	4.255	26.932	137	G
2	-5.758	4.488	27.180	138	G
2	-5.482	4.742	27.554	139	G
2	-5.313	4.869	27.766	140	G
2	-5.059	5.080	28.097	141	G
2	-4.932	5.207	28.276	142	G
2	-4.742	5.377	28.531	143	G
2	-4.593	5.482	28.713	144	G
2	-4.403	5.631	28.955	145	G
2	-4.276	5.758	29.134	146	G
2	-3.980	5.906	29.465	147	G
2	-3.768	6.033	29.712	148	G
2	-3.662	6.096	29.836	149	G
2	-3.514	6.139	29.990	150	G
2	-3.387	6.202	30.132	151	G
2	-3.154	6.308	30.388	152	G
2	-3.048	6.372	30.511	153	G
2	-2.815	6.477	30.767	154	G
2	-2.561	6.604	31.051	155	G
2	-2.392	6.668	31.232	156	G
2	-2.201	6.710	31.427	157	G
2	-1.969	6.795	31.675	158	G
2	-1.715	6.837	31.932	159	G
2	-1.545	6.837	32.101	160	G
2	-1.355	6.837	32.292	161	G
2	-1.461	6.710	32.457	162	G
2	-1.651	6.604	32.675	163	G
2	-1.524	6.943	33.037	164	G
2	-1.376	6.943	33.185	165	G
2	-1.249	7.007	33.327	166	G
2	-1.207	7.007	33.369	167	G
2	-1.058	7.007	33.518	168	G
2	-0.677	7.070	33.904	169	G
2	-0.572	7.091	34.012	170	G
2	-0.360	7.091	34.224	171	G
2	-0.191	7.134	34.398	172	G
2	0.021	7.112	34.611	173	G
2	0.381	7.091	34.971	174	G
2	0.529	7.028	35.132	175	G
2	0.826	6.901	35.455	176	G
2	0.953	6.901	35.582	177	G
2	1.228	6.901	35.857	178	G
2	1.503	6.901	36.132	179	G
2	1.778	6.816	36.420	180	G
2	1.947	6.774	36.595	181	G
2	2.138	6.731	36.790	182	G
2	2.477	6.604	37.152	183	G
2	2.731	6.477	37.436	184	G
2	2.921	6.372	37.654	185	G
2	3.239	6.181	38.024	186	G
2	3.408	6.118	38.205	187	G
2	3.556	6.033	38.375	188	G
2	3.704	5.948	38.546	189	G
2	3.874	5.779	38.786	190	G
2	3.853	5.673	38.893	191	G
2	3.831	5.567	39.001	192	G
2	4.064	5.504	39.243	193	G
2	4.064	5.504	39.243	194	G
2	4.128	5.504	39.306	195	G
2	4.276	5.461	39.460	196	G
2	4.466	5.355	39.678	197	G
2	4.678	5.207	39.937	198	G
2	4.784	5.123	40.072	199	G
2	4.953	4.890	40.360	200	G
2	5.080	4.784	40.525	201	G
2	5.186	4.678	40.675	202	G
2	5.313	4.530	40.870	203	G
2	5.652	4.128	41.396	204	G
2	5.779	3.937	41.625	205	G
2	5.885	3.768	41.825	206	G
2	5.948	3.599	42.006	207	G
2	5.991	3.514	42.100	208	G
2	6.118	3.366	42.295	209	G
2	6.202	3.175	42.504	210	G
2	6.308	2.985	42.722	211	G
2	6.435	2.688	43.044	212	G
2	6.520	2.477	43.272	213	G
2	6.626	2.244	43.528	214	G
2	6.710	2.032	43.756	215	G
2	6.731	1.799	43.990	216	G
2	6.795	1.609	44.191	217	G
2	6.858	1.355	44.452	218	G
2	6.858	1.207	44.601	219	G
2	6.880	1.037	44.771	220	G
2	6.922	0.889	44.925	221	G
2	6.964	0.762	45.059	222	R
2	6.816	0.677	45.230	223	R
2	6.774	0.677	45.272	224	R
2	6.731	0.550	45.406	225	R
2	6.710	0.487	45.473	226	R
2	6.647	0.487	45.537	227	R
2	6.604	0.593	45.651	228	R
2	6.795	0.550	45.846	229	R
2	6.858	0.529	45.913	230	R
2	6.880	0.508	45.943	231	R
2	6.922	0.423	46.037	232	G
2	7.049	0.212	46.284	233	G
2	7.049	0.042	46.453	234	G
2	7.049	-0.233	46.729	235	G
2	7.049	-0.508	47.004	236	G
2	7.049	-0.762	47.258	237	G
2	7.007	-0.953	47.453	238	G
2	6.964	-1.249	47.752	239	G
2	6.943	-1.355	47.860	240	G
2	6.858	-1.503	48.031	241	G
2	6.710	-1.651	48.241	242	G
2	6.583	-1.905	48.525	243	G
2	6.541	-2.053	48.679	244	G
2	6.499	-2.265	48.894	245	G
2	6.435	-2.477	49.115	246	G
2	6.245	-2.794	49.486	247	G
2	6.118	-2.879	49.638	248	G
2	6.012	-3.069	49.856	249	G
2	5.927	-3.281	50.084	250	G
2	5.736	-3.387	50.302	251	G
2	5.525	-3.535	50.561	252	G
2	5.355	-3.662	50.772	253	G
2	5.144	-3.874	51.072	254	G
2	5.017	-4.001	51.251	255	G
2	4.742	-4.191	51.586	256	G
2	4.678	-4.276	51.692	257	G
2	4.509	-4.361	51.881	258	G
2	4.297	-4.466	52.118	259	G
2	4.107	-4.488	52.310	260	G
2	3.895	-4.509	52.522	261	G
2	3.662	-4.615	52.778	262	G
2	3.493	-4.720	52.978	263	G
2	3.218	-4.784	53.260	264	G
2	2.964	-4.869	53.528	265	G
2	2.773	-4.911	53.723	266	G
2	2.498	-5.059	54.036	267	G
2	2.286	-5.123	54.257	268	G
2	2.096	-5.207	54.465	269	G
2	1.842	-5.334	54.749	270	G
2	1.693	-5.419	54.920	271	G
2	1.566	-5.567	55.115	272	G
2	1.439	-5.758	55.344	273	G
2	1.207	-6.012	55.688	274	G
2	0.995	-6.096	55.916	275	G
2	0.593	-6.329	56.381	276	G
2	0.572	-6.287	56.428	277	G
2	0.402	-6.456	56.668	278	G
2	0.339	-6.541	56.774	279	G
2	0.254	-6.647	56.909	280	G
2	0.148	-6.837	57.127	281	G
2	0.042	-6.964	57.293	282	G
2	0.000	-7.028	57.369	283	G
2	-0.021	-7.091	57.436	284	R
2	-0.042	-7.197	57.544	285	R
2	0.085	-6.880	57.886	286	R
2	0.148	-6.858	57.953	287	R
2	0.212	-6.795	58.043	288	R
2	0.423	-6.943	58.301	289	R
2	0.445	-6.943	58.322	290	R
2	0.572	-7.007	58.464	291	R
2	0.699	-7.049	58.598	292	R
2	0.529	-7.007	58.773	293	R
2	0.445	-6.816	58.981	294	R
2	0.402	-6.604	59.197	295	R
2	0.339	-6.520	59.303	296	R
2	0.191	-6.520	59.451	297	R
2	0.064	-6.499	59.580	298	R
2	-0.212	-6.393	59.874	299	R
3	0.035	-1.937	0.000	0	S
3	-0.116	-1.786	0.213	1	S
3	-0.116	-1.767	0.232	2	S
3	-0.172	-1.692	0.326	3	S
3	-0.267	-1.598	0.460	4	S
3	-0.304	-1.522	0.544	5	S
3	-0.248	-1.372	0.705	6	S
3	-0.154	-1.334	0.806	7	S
3	-0.022	-1.334	0.938	8	S
3	-0.003	-1.334	0.957	9	S
3	0.016	-1.277	1.017	10	S
3	-0.003	-1.164	1.131	11	S
3	-0.003	-1.070	1.226	12	S
3	-0.135	-0.957	1.399	13	S
3	-0.191	-0.863	1.509	14	S
3	-0.248	-0.750	1.636	15	S
3	-0.267	-0.599	1.788	16	G
3	-0.267	-0.486	1.901	17	G
3	-0.210	-0.392	2.010	18	G
3	0.035	-0.297	2.273	19	G
3	0.054	-0.278	2.300	20	G
3	0.129	-0.184	2.420	21	G
3	0.261	-0.015	2.635	22	G
3	0.299	0.098	2.754	23	G
3	0.544	0.155	3.006	24	G
3	0.657	0.155	3.119	25	G
3	0.732	0.155	3.194	26	G
3	1.015	0.136	3.478	27	G
3	1.260	0.117	3.723	28	G
3	1.524	0.098	3.988	29	G
3	1.750	0.080	4.215	30	G
3	1.995	-0.034	4.485	31	G
3	2.409	-0.052	4.900	32	G
3	2.579	-0.071	5.070	33	G
3	2.711	-0.071	5.202	34	G
3	2.843	-0.090	5.335	35	G
3	2.994	-0.128	5.491	36	G
3	3.144	-0.241	5.679	37	G
3	3.182	-0.373	5.816	38	G
3	3.257	-0.637	6.091	39	G
3	3.333	-0.863	6.329	40	G
3	3.427	-1.032	6.523	41	G
3	3.540	-1.258	6.776	42	G
3	3.729	-1.541	7.116	43	G
3	3.823	-1.617	7.236	44	G
3	4.030	-1.711	7.464	45	G
3	4.162	-1.711	7.596	46	G
3	4.237	-1.579	7.748	47	G
3	4.294	-1.541	7.816	48	G
3	4.219	-1.428	7.952	49	G
3	4.162	-1.315	8.078	50	G
3	4.030	-1.221	8.240	51	G
3	3.936	-1.164	8.350	52	G
3	3.804	-1.013	8.551	53	G
3	3.653	-0.863	8.764	54	G
3	3.484	-0.806	8.943	55	G
3	3.352	-0.787	9.076	56	G
3	3.239	-0.580	9.312	57	G
3	3.107	-0.410	9.527	58	G
3	2.862	-0.241	9.825	59	G
3	2.786	-0.109	9.977	60	G
3	2.522	0.042	10.281	61	G
3	2.372	0.174	10.481	62	G
3	2.164	0.268	10.709	63	G
3	2.033	0.325	10.852	64	G
3	2.033	0.362	10.890	65	G
3	1.995	0.287	10.974	66	G
3	1.882	0.249	11.093	67	G
3	1.712	0.325	11.279	68	G
3	1.844	0.381	11.423	69	G
3	1.919	0.513	11.574	70	G
3	1.957	0.626	11.694	71	G
3	1.976	0.815	11.883	72	G
3	1.976	1.041	12.109	73	G
3	2.089	1.286	12.379	74	G
3	2.183	1.455	12.573	75	G
3	2.353	1.625	12.813	76	G
3	2.522	1.832	13.081	77	G
3	2.711	2.021	13.347	78	G
3	2.881	2.153	13.562	79	G
3	3.088	2.284	13.808	80	G
3	3.182	2.379	13.941	81	G
3	3.408	2.605	14.261	82	G
3	3.578	2.812	14.529	83	G
3	3.710	2.982	14.744	84	G
3	3.842	3.170	14.974	85	G
3	3.974	3.396	15.236	86	G
3	4.068	3.566	15.430	87	G
3	4.106	3.717	15.585	88	G
3	4.124	3.472	15.831	89	G
3	4.124	3.472	15.831	90	G
3	4.143	3.359	15.945	91	G
3	4.237	3.246	16.092	92	G
3	4.313	3.057	16.295	93	G
3	4.351	2.812	16.543	94	G
3	4.351	2.680	16.675	95	G
3	4.200	2.529	16.888	96	G
3	4.011	2.398	17.118	97	G
3	3.861	2.266	17.319	98	G
3	3.729	2.134	17.505	99	G
3	3.427	1.945	17.861	100	G
3	3.201	1.832	18.114	101	G
3	3.012	1.719	18.334	102	G
3	2.843	1.738	18.504	103	G
3	2.579	1.719	18.769	104	G
3	2.391	1.738	18.958	105	G
3	2.240	1.663	19.127	106	G
3	2.051	1.550	19.346	107	G
3	1.957	1.342	19.574	108	G
3	1.863	0.946	19.981	109	G
3	1.919	0.777	20.160	110	G
3	1.712	0.419	20.574	111	G
3	1.599	0.249	20.777	112	G
3	1.429	0.098	21.004	113	G
3	1.241	0.061	21.196	114	G
3	1.053	0.023	21.389	115	G
3	0.808	0.023	21.634	116	G
3	0.563	0.061	21.882	117	G
3	0.355	0.042	22.090	118	G
3	0.223	0.004	22.227	119	G
3	0.205	-0.015	22.254	120	G
3	-0.078	-0.034	22.537	121	G
3	-0.172	0.061	22.670	122	G
3	-0.455	0.098	22.955	123	G
3	-0.719	0.080	23.220	124	G
3	-0.832	0.155	23.356	125	G
3	-1.058	0.155	23.582	126	G
3	-1.473	0.117	23.998	127	G
3	-1.548	0.080	24.082	128	G
3	-1.605	0.042	24.150	129	G
3	-1.699	0.042	24.245	130	G
3	-1.793	0.061	24.341	131	G
3	-1.624	0.117	24.519	132	G
3	-1.642	0.268	24.671	133	G
3	-1.567	0.400	24.823	134	G
3	-1.473	0.532	24.985	135	G
3	-1.379	0.739	25.213	136	G
3	-1.152	0.984	25.547	137	G
3	-1.096	1.041	25.627	138	G
3	-0.907	1.154	25.846	139	G
3	-0.662	1.210	26.098	140	G
3	-0.342	1.135	26.427	141	G
3	-0.097	1.041	26.689	142	G
3	0.167	0.852	27.014	143	G
3	0.393	0.701	27.285	144	G
3	0.544	0.607	27.463	145	G
3	0.751	0.513	27.691	146	G
3	0.902	0.419	27.869	147	G
3	1.090	0.230	28.135	148	G
3	1.279	0.042	28.402	149	G
3	1.580	0.042	28.703	150	G
3	1.806	0.080	28.932	151	G
3	2.108	0.004	29.243	152	G
3	2.391	-0.015	29.527	153	G
3	2.522	-0.034	29.660	154	G
3	2.786	-0.071	29.926	155	G
3	3.012	-0.203	30.188	156	G
3	3.107	-0.410	30.416	157	G
3	3.107	-0.467	30.472	158	G
3	3.107	-0.523	30.529	159	G
3	3.069	-0.712	30.721	160	G
3	3.031	-0.976	30.988	161	G
3	3.012	-1.334	31.346	162	G
3	3.031	-1.617	31.630	163	G
3	3.031	-1.767	31.780	164	G
3	2.994	-1.993	32.010	165	G
3	2.937	-2.295	32.316	166	G
3	2.881	-2.653	32.679	167	G
3	2.824	-2.747	32.789	168	G
3	2.654	-2.860	32.993	169	G
3	2.334	-2.936	33.322	170	G
3	2.108	-3.011	33.560	171	G
3	2.014	-3.124	33.707	172	G
3	1.788	-3.275	33.979	173	G
3	1.505	-3.426	34.299	174	G
3	1.298	-3.652	34.606	175	G
3	1.147	-3.765	34.795	176	G
3	0.977	-3.916	35.022	177	G
3	0.789	-4.048	35.252	178	G
3	0.600	-4.180	35.482	179	G
3	0.412	-4.293	35.701	180	G
3	0.073	-4.424	36.065	181	G
3	-0.116	-4.613	36.332	182	G
3	-0.361	-4.801	36.641	183	G
3	-0.606	-4.896	36.903	184	G
3	-0.907	-5.046	37.241	185	G
3	-1.134	-5.122	37.479	186	G
3	-1.416	-5.216	37.777	187	G
3	-1.605	-5.310	37.988	188	G
3	-1.755	-5.386	38.156	189	G
3	-2.076	-5.499	38.496	190	G
3	-2.264	-5.593	38.707	191	G
3	-2.434	-5.668	38.892	192	G
3	-2.698	-5.781	39.179	193	G
3	-2.811	-5.819	39.298	194	G
3	-2.962	-5.951	39.499	195	G
3	-3.131	-6.008	39.678	196	G
3	-3.357	-6.083	39.916	197	G
3	-3.414	-6.102	39.976	198	G
3	-3.527	-6.064	40.095	199	G
3	-3.640	-5.951	40.255	200	G
3	-3.225	-5.894	40.673	201	G
3	-3.131	-5.819	40.794	202	G
3	-2.962	-5.725	40.988	203	G
3	-2.754	-5.725	41.195	204	G
3	-2.528	-5.744	41.422	205	G
3	-2.321	-5.744	41.629	206	G
3	-1.944	-5.725	42.007	207	G
3	-1.850	-5.781	42.117	208	G
3	-1.605	-5.894	42.386	209	G
3	-1.360	-6.121	42.720	210	G
3	-1.134	-6.309	43.014	211	G
3	-1.077	-6.422	43.141	212	G
3	-0.945	-6.516	43.303	213	G
3	-0.662	-6.648	43.615	214	G
3	-0.474	-6.780	43.845	215	G
3	-0.342	-6.893	44.018	216	G
3	-0.191	-7.006	44.207	217	G
3	-0.135	-7.101	44.317	218	G
3	-0.285	-7.157	44.478	219	G
3	-0.512	-7.157	44.704	220	G
3	-0.738	-7.101	44.937	221	G
3	-0.926	-6.950	45.178	222	G
3	-1.058	-6.818	45.365	223	G
3	-1.115	-6.667	45.526	224	G
3	-1.265	-6.384	45.846	225	G
3	-1.397	-6.215	46.061	226	G
3	-1.586	-5.970	46.370	227	G
3	-1.793	-5.876	46.598	228	G
3	-2.038	-5.763	46.868	229	G
3	-2.245	-5.687	47.088	230	G
3	-2.377	-5.593	47.251	231	G
3	-2.622	-5.442	47.538	232	G
3	-2.792	-5.178	47.852	233	G
3	-2.962	-4.952	48.135	234	G
3	-3.131	-4.688	48.448	235	G
3	-3.320	-4.481	48.728	236	G
3	-3.527	-4.311	48.996	237	G
3	-3.602	-4.198	49.132	238	G
3	-3.772	-3.991	49.400	239	G
3	-3.904	-3.784	49.646	240	G
3	-4.055	-3.595	49.887	241	G
3	-4.149	-3.407	50.098	242	G
3	-4.243	-3.256	50.275	243	G
3	-4.337	-2.973	50.573	244	G
3	-4.469	-2.823	50.774	245	G
3	-4.695	-2.578	51.107	246	G
3	-4.884	-2.370	51.387	247	G
3	-5.185	-2.257	51.709	248	G
3	-5.430	-2.201	51.961	249	G
3	-5.638	-2.107	52.189	250	G
3	-5.845	-2.050	52.403	251	G
3	-6.109	-1.937	52.690	252	G
3	-6.278	-1.786	52.917	253	G
3	-6.467	-1.692	53.128	254	G
3	-6.599	-1.560	53.315	255	G
3	-6.674	-1.447	53.451	256	G
3	-6.749	-1.296	53.619	257	G
3	-6.787	-1.240	53.687	258	G
3	-6.900	-0.976	53.974	259	G
3	-6.938	-0.768	54.185	260	G
3	-6.938	-0.486	54.467	261	G
3	-6.994	-0.373	54.594	262	G
3	-7.032	-0.165	54.805	263	G
3	-6.994	0.098	55.071	264	G
3	-6.976	0.287	55.260	265	G
3	-6.976	0.513	55.487	266	G
3	-6.994	0.890	55.864	267	G
3	-6.900	1.191	56.180	268	G
3	-6.900	1.418	56.406	269	G
3	-6.806	1.681	56.686	270	G
3	-6.768	1.851	56.860	271	G
3	-6.693	2.153	57.171	272	G
3	-6.636	2.266	57.297	273	G
3	-6.542	2.680	57.722	274	G
3	-6.467	2.699	57.800	275	G
3	-6.391	2.963	58.074	276	G
3	-6.335	3.170	58.289	277	G
3	-6.259	3.378	58.510	278	G
3	-6.109	3.566	58.751	279	G
3	-6.033	3.679	58.887	280	G
3	-5.826	4.018	59.285	281	G
3	-5.656	4.263	59.583	282	G
3	-5.506	4.471	59.839	283	G
3	-5.411	4.640	60.033	284	G
3	-5.129	4.866	60.395	285	G
3	-4.997	5.017	60.595	286	G
3	-4.808	5.149	60.825	287	G
3	-4.714	5.262	60.973	288	G
3	-4.450	5.507	61.333	289	G
3	-4.205	5.696	61.642	290	G
3	-3.960	5.846	61.929	291	G
3	-3.753	5.997	62.186	292	G
3	-3.565	6.129	62.416	293	G
3	-3.376	6.242	62.636	294	G
3	-3.131	6.374	62.914	295	G
3	-2.886	6.468	63.176	296	G
3	-2.717	6.562	63.370	297	G
3	-2.415	6.694	63.699	298	G
3	-1.925	6.826	64.207	299	G
4	-0.274	1.921	0.000	0	G
4	-0.232	1.710	0.215	1	G
4	-0.127	1.646	0.338	2	G
4	0.042	1.477	0.577	3	G
4	0.232	1.287	0.846	4	G
4	0.380	1.076	1.103	5	G
4	0.443	0.929	1.264	6	G
4	0.591	0.739	1.505	7	G
4	0.697	0.633	1.654	8	G
4	0.886	0.443	1.923	9	G
4	1.055	0.274	2.161	10	G
4	1.203	0.021	2.455	11	G
4	1.266	-0.211	2.695	12	G
4	1.414	-0.401	2.936	13	G
4	1.477	-0.485	3.041	14	G
4	1.477	-0.570	3.126	15	G
4	1.499	-0.844	3.401	16	G
4	1.477	-1.119	3.676	17	G
4	1.393	-1.266	3.846	18	G
4	1.541	-1.414	4.055	19	G
4	1.752	-1.520	4.291	20	G
4	1.878	-1.562	4.425	21	G
4	2.090	-1.667	4.661	22	G
4	2.279	-1.731	4.861	23	G
4	2.406	-1.836	5.026	24	G
4	2.343	-1.963	5.167	25	G
4	2.385	-2.090	5.301	26	G
4	2.427	-2.132	5.361	27	G
4	2.533	-2.279	5.542	28	G
4	2.680	-2.533	5.835	29	G
4	2.828	-2.680	6.044	30	G
4	3.082	-2.744	6.305	31	G
4	3.250	-2.828	6.494	32	G
4	3.483	-2.849	6.727	33	G
4	3.609	-2.870	6.856	34	G
4	3.715	-2.913	6.969	35	G
4	3.884	-2.934	7.140	36	G
4	4.031	-2.849	7.310	37	G
4	4.200	-2.723	7.521	38	G
4	4.369	-2.659	7.701	39	G
4	4.538	-2.533	7.912	40	G
4	4.707	-2.343	8.166	41	G
4	4.791	-2.132	8.394	42	G
4	4.960	-1.921	8.664	43	G
4	5.044	-1.773	8.834	44	G
4	5.108	-1.604	9.014	45	G
4	5.192	-1.372	9.262	46	G
4	5.340	-1.182	9.502	47	G
4	5.382	-1.034	9.656	48	G
4	5.382	-0.844	9.846	49	G
4	5.361	-0.781	9.913	50	G
4	5.277	-0.464	10.240	51	G
4	5.255	-0.274	10.431	52	G
4	5.129	-0.106	10.642	53	G
4	5.066	0.106	10.863	54	G
4	5.044	0.232	10.991	55	G
4	4.981	0.401	11.171	56	G
4	4.939	0.591	11.366	57	G
4	4.876	0.802	11.586	58	G
4	4.749	1.013	11.833	59	G
4	4.707	1.098	11.927	60	G
4	4.496	1.182	12.154	61	G
4	4.496	1.224	12.196	62	G
4	4.496	1.224	12.196	63	G
4	4.432	1.224	12.260	64	G
4	4.538	1.245	12.367	65	G
4	4.622	1.287	12.462	66	G
4	4.664	1.393	12.575	67	G
4	4.707	1.393	12.618	68	G
4	4.707	1.456	12.681	69	G
4	4.812	1.520	12.804	70	G
4	4.918	1.646	12.969	71	G
4	5.087	1.857	13.239	72	G
4	5.234	2.005	13.448	73	G
4	5.319	2.174	13.637	74	G
4	5.593	2.322	13.949	75	G
4	5.678	2.406	14.068	76	G
4	5.762	2.469	14.173	77	G
4	5.846	2.533	14.279	78	G
4	5.635	2.258	14.625	79	G
4	5.614	2.153	14.733	80	G
4	5.382	2.068	14.980	81	G
4	5.298	1.984	15.099	82	G
4	5.234	1.984	15.163	83	G
4	5.108	2.026	15.296	84	G
4	4.770	2.026	15.634	85	G
4	4.622	2.026	15.781	86	G
4	4.475	2.047	15.931	87	G
4	4.369	2.047	16.036	88	G
4	4.179	2.047	16.226	89	G
4	3.862	2.005	16.546	90	G
4	3.799	2.005	16.609	91	G
4	3.694	2.005	16.714	92	G
4	3.398	1.984	17.011	93	G
4	3.229	1.984	17.180	94	G
4	2.955	1.921	17.461	95	G
4	2.849	1.921	17.567	96	G
4	2.596	1.836	17.834	97	G
4	2.258	1.794	18.174	98	G
4	2.026	1.794	18.406	99	G
4	1.857	1.794	18.575	100	G
4	1.646	1.773	18.787	101	G
4	1.477	1.689	18.976	102	G
4	1.224	1.604	19.243	103	G
4	1.119	1.541	19.366	104	G
4	0.865	1.477	19.627	105	G
4	0.697	1.477	19.796	106	G
4	0.528	1.499	19.966	107	G
4	0.148	1.562	20.351	108	G
4	-0.084	1.520	20.587	109	G
4	-0.295	1.520	20.798	110	G
4	-0.485	1.520	20.988	111	G
4	-0.612	1.372	21.183	112	G
4	-0.718	1.287	21.318	113	G
4	-0.950	1.203	21.565	114	G
4	-1.182	1.161	21.801	115	G
4	-1.393	1.140	22.013	116	G
4	-1.625	1.161	22.246	117	G
4	-1.942	1.140	22.563	118	G
4	-2.174	1.076	22.804	119	G
4	-2.279	1.034	22.918	120	G
4	-2.406	0.992	23.051	121	G
4	-2.659	0.865	23.334	122	G
4	-2.849	0.760	23.552	123	G
4	-3.039	0.612	23.792	124	G
4	-3.124	0.422	24.000	125	G
4	-3.377	0.274	24.293	126	G
4	-3.525	0.127	24.502	127	G
4	-3.736	-0.106	24.816	128	G
4	-3.799	-0.232	24.958	129	G
4	-3.947	-0.464	25.233	130	G
4	-4.158	-0.612	25.491	131	G
4	-4.369	-0.718	25.727	132	G
4	-4.517	-0.802	25.897	133	G
4	-4.728	-0.886	26.124	134	G
4	-4.854	-0.929	26.258	135	G
4	-4.876	-1.013	26.345	136	G
4	-4.791	-1.034	26.432	137	G
4	-4.601	-1.140	26.649	138	G
4	-4.580	-1.098	26.696	139	G
4	-4.496	-0.971	26.848	140	G
4	-4.306	-0.823	27.089	141	G
4	-4.200	-0.760	27.212	142	G
4	-4.052	-0.633	27.407	143	G
4	-3.757	-0.485	27.737	144	G
4	-3.609	-0.401	27.907	145	G
4	-3.504	-0.380	28.015	146	G
4	-3.398	-0.443	28.138	147	G
4	-3.208	-0.612	28.392	148	G
4	-2.997	-0.823	28.690	149	G
4	-2.849	-0.992	28.915	150	G
4	-2.680	-1.076	29.104	151	G
4	-2.554	-1.161	29.256	152	G
4	-2.364	-1.287	29.484	153	G
4	-2.174	-1.435	29.725	154	G
4	-2.005	-1.689	30.029	155	G
4	-1.921	-1.878	30.237	156	G
4	-1.710	-2.047	30.507	157	G
4	-1.583	-2.174	30.686	158	G
4	-1.477	-2.322	30.868	159	G
4	-1.309	-2.491	31.107	160	G
4	-1.140	-2.702	31.377	161	G
4	-1.055	-2.828	31.529	162	G
4	-0.971	-3.124	31.837	163	G
4	-0.886	-3.293	32.025	164	G
4	-0.739	-3.440	32.234	165	G
4	-0.612	-3.567	32.413	166	G
4	-0.549	-3.694	32.555	167	G
4	-0.612	-3.862	32.735	168	G
4	-0.654	-4.200	33.076	169	G
4	-0.760	-4.496	33.389	170	G
4	-0.781	-4.643	33.539	171	G
4	-0.844	-4.749	33.662	172	G
4	-1.034	-4.770	33.853	173	G
4	-1.119	-4.749	33.940	174	G
4	-1.140	-4.749	33.961	175	G
4	-1.182	-4.728	34.008	176	G
4	-1.266	-4.664	34.114	177	G
4	-1.330	-4.559	34.237	178	G
4	-1.372	-4.517	34.296	179	G
4	-1.520	-4.601	34.467	180	G
4	-1.583	-4.643	34.543	181	G
4	-1.710	-4.707	34.684	182	G
4	-1.836	-4.854	34.879	183	G
4	-2.005	-5.002	35.103	184	G
4	-2.279	-5.150	35.415	185	G
4	-2.491	-5.192	35.630	186	G
4	-2.575	-5.319	35.782	187	G
4	-2.659	-5.467	35.952	188	G
4	-2.828	-5.635	36.191	189	G
4	-2.997	-5.720	36.380	190	G
4	-3.145	-5.762	36.534	191	G
4	-3.356	-5.868	36.770	192	G
4	-3.567	-5.952	36.997	193	G
4	-3.799	-5.994	37.233	194	G
4	-3.820	-6.100	37.341	195	G
4	-3.778	-6.142	37.400	196	G
4	-3.757	-6.163	37.430	197	G
4	-3.504	-6.311	37.723	198	G
4	-3.271	-6.437	37.988	199	G
4	-3.166	-6.501	38.111	200	G
4	-3.103	-6.543	38.187	201	G
4	-2.955	-6.606	38.348	202	G
4	-2.765	-6.670	38.548	203	G
4	-2.702	-6.627	38.624	204	G
4	-2.617	-6.437	38.832	205	G
4	-2.512	-6.269	39.031	206	G
4	-2.448	-6.057	39.251	207	G
4	-2.448	-5.868	39.441	208	G
4	-2.512	-5.635	39.682	209	G
4	-2.533	-5.530	39.790	210	G
4	-2.596	-5.213	40.112	211	G
4	-2.659	-5.023	40.313	212	G
4	-2.702	-4.770	40.569	213	G
4	-2.680	-4.559	40.782	214	G
4	-2.744	-4.285	41.063	215	G
4	-2.807	-4.010	41.345	216	G
4	-2.744	-3.757	41.606	217	G
4	-2.723	-3.630	41.734	218	G
4	-2.744	-3.377	41.988	219	G
4	-2.849	-3.208	42.188	220	G
4	-2.955	-3.124	42.323	221	G
4	-3.082	-2.997	42.502	222	G
4	-3.293	-2.744	42.831	223	G
4	-3.440	-2.596	43.040	224	G
4	-3.588	-2.427	43.265	225	G
4	-3.778	-2.258	43.519	226	G
4	-3.905	-2.132	43.698	227	G
4	-4.052	-1.900	43.973	228	G
4	-4.242	-1.710	44.242	229	G
4	-4.411	-1.604	44.441	230	G
4	-4.538	-1.499	44.606	231	G
4	-4.306	-1.435	44.846	232	G
4	-4.263	-1.309	44.980	233	G
4	-4.242	-1.224	45.067	234	G
4	-4.263	-1.182	45.114	235	G
4	-4.242	-1.013	45.284	236	G
4	-4.221	-0.844	45.454	237	G
4	-4.158	-0.654	45.655	238	G
4	-3.989	-0.338	46.013	239	G
4	-3.947	-0.211	46.147	240	G
4	-3.841	-0.042	46.346	241	G
4	-3.694	0.148	46.587	242	G
4	-3.525	0.295	46.811	243	G
4	-3.314	0.422	47.057	244	G
4	-3.060	0.507	47.324	245	G
4	-2.997	0.549	47.400	246	G
4	-2.913	0.633	47.520	247	G
4	-2.723	0.844	47.804	248	G
4	-2.385	0.929	48.152	249	G
4	-2.174	1.055	48.398	250	G
4	-2.026	1.098	48.552	251	G
4	-1.773	1.161	48.813	252	G
4	-1.583	1.161	49.003	253	G
4	-1.351	1.182	49.236	254	G
4	-1.161	1.140	49.430	255	G
4	-0.971	1.140	49.620	256	G
4	-0.697	1.203	49.902	257	G
4	-0.549	1.330	50.096	258	G
4	-0.401	1.393	50.257	259	G
4	-0.232	1.456	50.438	260	G
4	0.084	1.541	50.765	261	G
4	0.295	1.477	50.986	262	G
4	0.591	1.393	51.293	263	G
4	0.802	1.372	51.505	264	G
4	0.992	1.435	51.705	265	G
4	1.161	1.456	51.875	266	G
4	1.266	1.499	51.989	267	G
4	1.646	1.562	52.374	268	G
4	1.921	1.499	52.656	269	G
4	2.132	1.393	52.892	270	G
4	2.427	1.351	53.190	271	G
4	2.512	1.330	53.277	272	G
4	2.828	1.266	53.600	273	G
4	3.103	1.203	53.882	274	G
4	3.271	1.055	54.106	275	G
4	3.377	0.929	54.271	276	G
4	3.377	0.802	54.398	277	G
4	3.314	0.654	54.558	278	G
4	3.314	0.549	54.664	279	G
4	3.314	0.380	54.833	280	G
4	3.419	0.169	55.069	281	G
4	3.567	-0.021	55.309	282	G
4	3.715	-0.169	55.518	283	G
4	3.820	-0.317	55.700	284	G
4	3.989	-0.485	55.939	285	G
4	4.200	-0.654	56.209	286	G
4	4.390	-0.844	56.478	287	G
4	4.496	-0.950	56.627	288	G
4	4.728	-1.161	56.941	289	G
4	4.960	-1.287	57.205	290	G
4	5.171	-1.351	57.425	291	G
4	5.424	-1.393	57.682	292	G
4	5.509	-1.372	57.769	293	G
4	5.614	-1.393	57.877	294	G
4	5.593	-1.604	58.089	295	G
4	5.720	-1.583	58.217	296	G
4	5.825	-1.562	58.325	297	G
4	5.868	-1.604	58.385	298	G
4	5.868	-1.583	58.406	299	G
5	0.265	2.193	0.000	0	S
5	0.340	2.061	0.152	1	S
5	0.416	2.004	0.247	2	S
5	0.510	1.872	0.410	3	S
5	0.529	1.739	0.543	4	S
5	0.548	1.475	0.809	5	S
5	0.529	1.304	0.980	6	S
5	0.359	1.040	1.294	7	S
5	0.170	0.737	1.651	8	S
5	0.057	0.548	1.872	9	S
5	-0.132	0.302	2.182	10	S
5	-0.302	0.076	2.465	11	S
5	-0.435	-0.076	2.666	12	G
5	-0.662	-0.321	3.001	13	G
5	-0.794	-0.435	3.175	14	G
5	-0.907	-0.567	3.349	15	G
5	-1.040	-0.699	3.536	16	G
5	-1.210	-0.832	3.752	17	G
5	-1.531	-0.983	4.107	18	G
5	-1.720	-1.115	4.338	19	G
5	-1.853	-1.210	4.500	20	G
5	-2.193	-1.323	4.859	21	G
5	-2.325	-1.361	4.997	22	G
5	-2.571	-1.342	5.243	23	G
5	-2.684	-1.323	5.358	24	G
5	-2.968	-1.380	5.647	25	G
5	-3.176	-1.475	5.876	26	G
5	-3.271	-1.607	6.039	27	G
5	-3.422	-1.777	6.266	28	G
5	-3.516	-1.853	6.387	29	G
5	-3.668	-1.947	6.566	30	G
5	-3.913	-1.966	6.812	31	G
5	-4.065	-1.985	6.964	32	G
5	-4.272	-1.985	7.172	33	G
5	-4.405	-1.985	7.305	34	G
5	-4.575	-1.985	7.475	35	G
5	-4.859	-2.042	7.764	36	G
5	-5.048	-2.117	7.968	37	G
5	-5.199	-2.212	8.146	38	G
5	-5.369	-2.344	8.362	39	G
5	-5.558	-2.552	8.643	40	G
5	-5.804	-2.647	8.906	41	G
5	-6.012	-2.874	9.214	42	G
5	-6.163	-3.025	9.428	43	G
5	-6.201	-3.025	9.465	44	G
5	-6.239	-3.081	9.534	45	G
5	-6.390	-3.138	9.695	46	G
5	-6.484	-3.195	9.805	47	G
5	-6.409	-3.403	10.027	48	G
5	-6.257	-3.913	10.559	49	G
5	-6.106	-4.065	10.773	50	G
5	-5.993	-4.272	11.010	51	G
5	-5.879	-4.424	11.199	52	G
5	-5.690	-4.594	11.453	53	G
5	-5.520	-4.783	11.707	54	G
5	-5.388	-4.934	11.908	55	G
5	-5.199	-5.085	12.151	56	G
5	-5.085	-5.218	12.325	57	G
5	-4.915	-5.388	12.565	58	G
5	-4.745	-5.539	12.793	59	G
5	-4.556	-5.671	13.024	60	G
5	-4.310	-5.842	13.323	61	G
5	-4.140	-5.974	13.538	62	G
5	-3.913	-6.144	13.822	63	G
5	-3.630	-6.314	14.153	64	G
5	-3.478	-6.295	14.305	65	G
5	-3.289	-6.239	14.502	66	G
5	-3.176	-6.068	14.707	67	G
5	-3.025	-5.955	14.896	68	G
5	-2.911	-5.766	15.116	69	G
5	-2.836	-5.520	15.373	70	G
5	-2.703	-5.256	15.669	71	G
5	-2.666	-5.085	15.844	72	G
5	-2.628	-4.745	16.186	73	G
5	-2.647	-4.575	16.357	74	G
5	-2.741	-4.386	16.569	75	G
5	-2.836	-4.272	16.716	76	G
5	-2.949	-4.197	16.853	77	G
5	-3.138	-4.197	17.042	78	G
5	-3.365	-4.272	17.281	79	G
5	-3.460	-4.348	17.402	80	G
5	-3.611	-4.499	17.616	81	G
5	-3.743	-4.632	17.803	82	G
5	-3.875	-4.821	18.034	83	G
5	-4.065	-5.029	18.315	84	G
5	-4.197	-5.274	18.594	85	G
5	-4.291	-5.388	18.741	86	G
5	-4.386	-5.445	18.852	87	G
5	-4.480	-5.501	18.962	88	G
5	-4.632	-5.501	19.113	89	G
5	-4.726	-5.501	19.208	90	G
5	-5.066	-5.350	19.580	91	G
5	-5.237	-5.180	19.821	92	G
5	-5.407	-4.991	20.075	93	G
5	-5.596	-4.707	20.416	94	G
5	-5.728	-4.518	20.647	95	G
5	-5.879	-4.329	20.889	96	G
5	-6.012	-4.102	21.151	97	G
5	-6.106	-3.932	21.346	98	G
5	-6.201	-3.781	21.524	99	G
5	-6.314	-3.573	21.761	100	G
5	-6.428	-3.289	22.067	101	G
5	-6.541	-3.100	22.287	102	G
5	-6.617	-2.817	22.581	103	G
5	-6.636	-2.684	22.714	104	G
5	-6.730	-2.477	22.943	105	G
5	-6.806	-2.269	23.164	106	G
5	-6.825	-2.023	23.410	107	G
5	-6.862	-1.739	23.696	108	G
5	-6.957	-1.475	23.978	109	G
5	-7.051	-1.248	24.223	110	G
5	-7.089	-1.059	24.416	111	G
5	-7.089	-0.945	24.529	112	G
5	-7.146	-0.681	24.800	113	G
5	-7.165	-0.397	25.084	114	G
5	-7.165	-0.019	25.462	115	G
5	-7.108	0.378	25.864	116	G
5	-7.070	0.662	26.150	117	G
5	-7.070	0.964	26.452	118	G
5	-7.033	1.286	26.776	119	G
5	-6.938	1.569	27.075	120	G
5	-6.900	1.720	27.230	121	G
5	-6.881	1.928	27.439	122	G
5	-6.825	2.061	27.583	123	G
5	-6.749	2.080	27.661	124	G
5	-6.654	2.098	27.758	125	G
5	-6.484	2.250	27.985	126	G
5	-6.371	2.382	28.160	127	G
5	-6.220	2.439	28.321	128	G
5	-6.031	2.571	28.552	129	G
5	-5.842	2.741	28.806	130	G
5	-5.634	2.968	29.114	131	G
5	-5.501	3.100	29.301	132	G
5	-5.350	3.271	29.529	133	G
5	-5.218	3.422	29.730	134	G
5	-5.085	3.611	29.960	135	G
5	-4.991	3.800	30.172	136	G
5	-4.859	4.065	30.468	137	G
5	-4.821	4.254	30.660	138	G
5	-4.764	4.480	30.894	139	G
5	-4.613	4.745	31.199	140	G
5	-4.462	4.972	31.472	141	G
5	-4.405	5.085	31.599	142	G
5	-4.272	5.312	31.861	143	G
5	-4.046	5.501	32.157	144	G
5	-3.819	5.671	32.440	145	G
5	-3.668	5.860	32.682	146	G
5	-3.554	6.012	32.871	147	G
5	-3.422	6.125	33.046	148	G
5	-3.138	6.239	33.351	149	G
5	-2.987	6.371	33.552	150	G
5	-2.817	6.409	33.726	151	G
5	-2.552	6.484	34.001	152	G
5	-2.363	6.579	34.213	153	G
5	-2.098	6.673	34.494	154	G
5	-1.796	6.768	34.811	155	G
5	-1.550	6.844	35.068	156	G
5	-1.210	6.900	35.413	157	G
5	-1.115	6.919	35.509	158	G
5	-0.907	6.919	35.717	159	G
5	-0.775	6.900	35.851	160	G
5	-0.548	6.806	36.097	161	G
5	-0.302	6.617	36.407	162	G
5	-0.151	6.484	36.608	163	G
5	-0.057	6.352	36.770	164	G
5	0.189	6.106	37.118	165	G
5	0.321	5.974	37.305	166	G
5	0.416	5.823	37.483	167	G
5	0.586	5.520	37.830	168	G
5	0.718	5.256	38.126	169	G
5	0.737	5.085	38.298	170	G
5	0.794	4.802	38.587	171	G
5	0.794	4.575	38.814	172	G
5	0.756	4.310	39.081	173	G
5	0.681	3.989	39.411	174	G
5	0.643	3.762	39.641	175	G
5	0.605	3.535	39.871	176	G
5	0.492	3.327	40.108	177	G
5	0.378	3.063	40.396	178	G
5	0.284	2.798	40.677	179	G
5	0.246	2.590	40.888	180	G
5	0.284	2.306	41.174	181	G
5	0.227	2.004	41.482	182	G
5	0.246	1.739	41.747	183	G
5	0.113	1.475	42.043	184	G
5	0.076	1.267	42.255	185	G
5	0.038	1.021	42.503	186	G
5	-0.076	0.662	42.880	187	G
5	-0.095	0.510	43.032	188	G
5	-0.189	0.265	43.296	189	G
5	-0.265	0.019	43.553	190	G
5	-0.321	-0.170	43.750	191	G
5	-0.321	-0.397	43.977	192	G
5	-0.359	-0.624	44.207	193	G
5	-0.416	-0.870	44.459	194	G
5	-0.435	-0.964	44.556	195	G
5	-0.510	-1.134	44.742	196	G
5	-0.510	-1.380	44.988	197	G
5	-0.548	-1.720	45.330	198	G
5	-0.548	-1.966	45.576	199	G
5	-0.454	-2.287	45.911	200	G
5	-0.473	-2.514	46.139	201	G
5	-0.454	-2.741	46.366	202	G
5	-0.435	-2.968	46.594	203	G
5	-0.359	-3.214	46.851	204	G
5	-0.284	-3.497	47.144	205	G
5	-0.208	-3.705	47.366	206	G
5	-0.095	-3.913	47.603	207	G
5	0.057	-4.102	47.845	208	G
5	0.170	-4.254	48.034	209	G
5	0.321	-4.480	48.306	210	G
5	0.473	-4.632	48.520	211	G
5	0.681	-4.840	48.814	212	G
5	0.889	-5.048	49.108	213	G
5	0.983	-5.199	49.287	214	G
5	1.021	-5.237	49.340	215	G
5	1.059	-5.274	49.394	216	G
5	1.002	-5.388	49.521	217	G
5	1.040	-5.596	49.732	218	G
5	0.889	-5.709	49.921	219	G
5	0.832	-5.823	50.048	220	G
5	0.737	-6.050	50.294	221	G
5	0.624	-6.295	50.564	222	G
5	0.473	-6.484	50.806	223	G
5	0.321	-6.654	51.034	224	G
5	0.132	-6.787	51.265	225	G
5	-0.057	-6.862	51.468	226	G
5	-0.246	-6.938	51.672	227	G
5	-0.567	-6.976	51.996	228	G
5	-0.756	-7.051	52.199	229	G
5	-0.964	-7.070	52.408	230	G
5	-1.115	-7.165	52.586	231	G
5	-1.248	-7.184	52.720	232	G
5	-1.323	-7.203	52.798	233	G
5	-1.399	-7.203	52.874	234	G
5	-0.964	-6.938	53.383	235	G
5	-0.964	-6.881	53.439	236	G
5	-0.529	-6.825	53.878	237	G
5	-0.246	-6.825	54.161	238	G
5	-0.095	-6.806	54.314	239	G
5	0.076	-6.844	54.488	240	G
5	0.189	-6.787	54.615	241	G
5	0.321	-6.522	54.911	242	G
5	0.435	-6.220	55.234	243	G
5	0.548	-5.993	55.487	244	G
5	0.567	-5.804	55.677	245	G
5	0.586	-5.445	56.037	246	G
5	0.586	-5.237	56.245	247	G
5	0.492	-5.010	56.491	248	G
5	0.416	-4.783	56.730	249	G
5	0.378	-4.575	56.941	250	G
5	0.302	-4.310	57.217	251	G
5	0.227	-4.065	57.474	252	G
5	0.076	-3.781	57.795	253	G
5	-0.057	-3.592	58.026	254	G
5	-0.132	-3.441	58.195	255	G
5	-0.265	-3.252	58.426	256	G
5	-0.359	-3.063	58.637	257	G
5	-0.435	-2.817	58.894	258	G
5	-0.454	-2.647	59.065	259	G
5	-0.510	-2.287	59.429	260	G
5	-0.510	-2.023	59.694	261	G
5	-0.529	-1.834	59.884	262	G
5	-0.510	-1.418	60.300	263	G
5	-0.510	-1.210	60.508	264	G
5	-0.548	-0.926	60.794	265	G
5	-0.567	-0.624	61.097	266	G
5	-0.510	-0.416	61.313	267	G
5	-0.510	-0.227	61.502	268	G
5	-0.529	-0.019	61.711	269	G
5	-0.662	0.057	61.863	270	G
5	-0.870	0.038	62.072	271	G
5	-1.040	0.000	62.246	272	G
5	-1.323	-0.019	62.530	273	G
5	-1.626	-0.076	62.838	274	G
5	-1.872	-0.095	63.085	275	G
5	-2.287	-0.113	63.501	276	G
5	-2.552	-0.095	63.766	277	G
5	-2.609	-0.095	63.823	278	G
5	-2.779	0.000	64.018	279	G
5	-3.025	0.095	64.281	280	G
5	-3.176	0.227	64.482	281	G
5	-3.441	0.454	64.830	282	G
5	-3.668	0.567	65.084	283	G
5	-3.857	0.643	65.288	284	G
5	-4.159	0.681	65.592	285	G
5	-4.405	0.662	65.839	286	G
5	-4.613	0.643	66.048	287	G
5	-4.859	0.643	66.294	288	G
5	-5.142	0.681	66.580	289	G
5	-5.256	0.681	66.693	290	G
5	-5.558	0.681	66.996	291	G
5	-5.634	0.586	67.117	292	G
5	-5.747	0.435	67.306	293	G
5	-5.993	0.246	67.616	294	G
5	-6.220	0.170	67.855	295	G
5	-6.447	0.019	68.127	296	G
5	-6.522	0.000	68.205	297	G
5	-6.579	0.038	68.274	298	G
5	-6.598	0.076	68.316	299	G
6	-0.171	-0.786	0.000	0	G
6	-0.266	-0.899	0.148	1	G
6	-0.209	-0.956	0.228	2	G
6	-0.247	-1.163	0.439	3	G
6	-0.285	-1.277	0.558	4	G
6	-0.379	-1.541	0.839	5	G
6	-0.379	-1.692	0.990	6	G
6	-0.417	-1.900	1.202	7	G
6	-0.379	-2.221	1.525	8	G
6	-0.247	-2.372	1.726	9	G
6	-0.115	-2.580	1.972	10	G
6	0.112	-2.694	2.226	11	G
6	0.263	-2.920	2.498	12	G
6	0.395	-3.128	2.744	13	G
6	0.546	-3.223	2.923	14	G
6	0.660	-3.468	3.193	15	G
6	0.773	-3.563	3.341	16	G
6	0.905	-3.770	3.587	17	G
6	1.038	-3.940	3.802	18	G
6	1.245	-4.073	4.049	19	G
6	1.397	-4.281	4.306	20	G
6	1.529	-4.356	4.458	21	G
6	1.661	-4.545	4.689	22	G
6	1.718	-4.715	4.868	23	G
6	1.642	-4.866	5.037	24	G
6	1.529	-4.998	5.211	25	G
6	1.397	-5.168	5.426	26	G
6	1.302	-5.263	5.560	27	G
6	1.151	-5.414	5.774	28	G
6	1.038	-5.603	5.994	29	G
6	0.886	-5.830	6.266	30	G
6	0.849	-5.981	6.422	31	G
6	0.849	-6.283	6.724	32	G
6	0.868	-6.396	6.839	33	G
6	0.868	-6.623	7.066	34	G
6	0.905	-6.888	7.333	35	G
6	1.038	-7.133	7.612	36	G
6	1.151	-7.228	7.760	37	G
6	1.189	-7.247	7.802	38	G
6	1.283	-7.265	7.898	39	G
6	1.321	-7.303	7.952	40	G
6	1.529	-7.341	8.163	41	G
6	1.812	-7.322	8.447	42	G
6	2.096	-7.209	8.752	43	G
6	2.133	-7.133	8.837	44	G
6	2.152	-7.133	8.856	45	G
6	2.171	-7.133	8.874	46	G
6	2.096	-7.171	8.959	47	G
6	2.058	-7.190	9.001	48	G
6	1.963	-7.190	9.096	49	G
6	1.963	-7.020	9.266	50	G
6	1.926	-6.869	9.421	51	G
6	1.926	-6.755	9.535	52	G
6	1.926	-6.680	9.610	53	G
6	1.907	-6.472	9.819	54	G
6	1.869	-6.151	10.142	55	G
6	1.888	-5.867	10.426	56	G
6	1.888	-5.735	10.559	57	G
6	1.907	-5.509	10.786	58	G
6	1.907	-5.282	11.013	59	G
6	1.888	-5.074	11.222	60	G
6	1.850	-4.772	11.526	61	G
6	1.831	-4.545	11.754	62	G
6	1.831	-4.318	11.980	63	G
6	1.831	-4.167	12.132	64	G
6	1.756	-3.903	12.407	65	G
6	1.718	-3.695	12.618	66	G
6	1.680	-3.487	12.829	67	G
6	1.661	-3.185	13.132	68	G
6	1.661	-2.958	13.359	69	G
6	1.661	-2.731	13.585	70	G
6	1.661	-2.524	13.793	71	G
6	1.680	-2.259	14.058	72	G
6	1.680	-2.032	14.285	73	G
6	1.642	-1.673	14.646	74	G
6	1.567	-1.522	14.815	75	G
6	1.434	-1.277	15.094	76	G
6	1.321	-1.050	15.347	77	G
6	1.245	-0.918	15.500	78	G
6	1.113	-0.634	15.812	79	G
6	1.019	-0.483	15.991	80	G
6	0.849	-0.275	16.259	81	G
6	0.584	-0.087	16.584	82	G
6	0.301	0.008	16.883	83	G
6	0.150	0.046	17.039	84	G
6	0.112	0.065	17.081	85	G
6	-0.058	0.083	17.252	86	G
6	-0.266	0.102	17.461	87	G
6	-0.493	0.102	17.687	88	G
6	-1.003	0.083	18.198	89	G
6	-1.229	0.046	18.427	90	G
6	-1.381	0.065	18.580	91	G
6	-1.569	0.065	18.769	92	G
6	-1.683	0.046	18.884	93	G
6	-1.928	-0.049	19.147	94	G
6	-2.155	-0.162	19.400	95	G
6	-2.476	-0.294	19.748	96	G
6	-2.609	-0.313	19.881	97	G
6	-2.911	-0.370	20.189	98	G
6	-3.175	-0.502	20.484	99	G
6	-3.308	-0.616	20.659	100	G
6	-3.440	-0.804	20.889	101	G
6	-3.666	-0.918	21.143	102	G
6	-3.912	-1.088	21.441	103	G
6	-4.063	-1.182	21.620	104	R
6	-4.158	-1.296	21.767	105	R
6	-4.158	-1.277	21.786	106	R
6	-4.120	-1.466	21.979	107	R
6	-4.101	-1.522	22.038	108	R
6	-4.139	-1.579	22.107	109	R
6	-4.195	-1.692	22.233	110	R
6	-4.177	-1.749	22.293	111	R
6	-4.177	-1.806	22.350	112	R
6	-4.195	-1.485	22.671	113	R
6	-4.214	-1.352	22.805	114	R
6	-4.233	-1.107	23.051	115	R
6	-4.271	-0.937	23.225	116	R
6	-4.233	-0.691	23.474	117	G
6	-4.177	-0.521	23.653	118	G
6	-4.139	-0.332	23.846	119	G
6	-4.063	0.027	24.213	120	G
6	-4.044	0.235	24.421	121	G
6	-3.969	0.575	24.770	122	G
6	-3.931	0.745	24.944	123	G
6	-3.799	1.009	25.240	124	G
6	-3.780	1.141	25.373	125	G
6	-3.629	1.330	25.615	126	G
6	-3.364	1.633	26.017	127	G
6	-3.326	1.689	26.085	128	G
6	-3.100	1.992	26.463	129	G
6	-2.741	2.162	26.860	130	G
6	-2.684	2.237	26.954	131	G
6	-2.627	2.388	27.116	132	G
6	-2.306	2.558	27.479	133	G
6	-2.023	2.596	27.765	134	G
6	-1.872	2.502	27.943	135	G
6	-1.796	2.426	28.050	136	G
6	-1.626	2.199	28.333	137	G
6	-1.362	1.992	28.670	138	G
6	-1.192	1.746	28.969	139	G
6	-1.059	1.595	29.169	140	G
6	-0.965	1.463	29.332	141	G
6	-0.833	1.255	29.578	142	G
6	-0.644	1.104	29.820	143	G
6	-0.493	0.934	30.048	144	G
6	-0.190	0.877	30.355	145	G
6	-0.020	0.782	30.550	146	G
6	0.150	0.688	30.744	147	G
6	0.263	0.688	30.858	148	G
6	0.584	0.575	31.198	149	G
6	1.000	0.518	31.618	150	G
6	1.340	0.310	32.016	151	G
6	1.434	0.272	32.118	152	G
6	1.642	0.102	32.386	153	G
6	1.793	-0.087	32.628	154	G
6	1.963	-0.200	32.833	155	G
6	2.077	-0.408	33.069	156	G
6	2.266	-0.559	33.311	157	G
6	2.455	-0.786	33.606	158	G
6	2.681	-1.088	33.984	159	G
6	2.813	-1.220	34.171	160	G
6	2.908	-1.258	34.273	161	G
6	3.135	-1.258	34.500	162	G
6	3.380	-1.371	34.770	163	G
6	3.475	-1.409	34.872	164	G
6	3.494	-1.390	34.899	165	G
6	3.286	-1.617	35.206	166	G
6	3.380	-1.617	35.301	167	G
6	3.361	-1.730	35.416	168	G
6	3.305	-1.938	35.631	169	G
6	3.305	-2.165	35.858	170	G
6	3.342	-2.316	36.013	171	G
6	3.418	-2.561	36.270	172	G
6	3.664	-2.901	36.690	173	G
6	3.853	-3.053	36.932	174	G
6	3.985	-3.128	37.084	175	G
6	4.098	-3.355	37.338	176	G
6	4.268	-3.506	37.565	177	G
6	4.363	-3.733	37.811	178	G
6	4.381	-3.714	37.837	179	G
6	4.514	-3.770	37.981	180	G
6	4.344	-3.582	38.235	181	G
6	4.325	-3.582	38.254	182	G
6	4.230	-3.544	38.356	183	G
6	4.023	-3.468	38.577	184	G
6	3.796	-3.506	38.807	185	G
6	3.569	-3.563	39.041	186	G
6	3.229	-3.619	39.385	187	G
6	2.983	-3.619	39.631	188	G
6	2.832	-3.657	39.787	189	G
6	2.549	-3.676	40.071	190	G
6	2.322	-3.695	40.298	191	G
6	2.114	-3.695	40.506	192	G
6	1.831	-3.733	40.792	193	G
6	1.604	-3.733	41.019	194	G
6	1.453	-3.770	41.174	195	G
6	1.321	-3.789	41.308	196	G
6	0.981	-3.903	41.666	197	G
6	0.698	-3.903	41.950	198	G
6	0.395	-3.940	42.254	199	G
6	0.206	-4.035	42.466	200	G
6	-0.153	-4.111	42.833	201	G
6	-0.360	-4.224	43.069	202	G
6	-0.493	-4.262	43.207	203	G
6	-0.700	-4.413	43.464	204	G
6	-1.022	-4.507	43.798	205	G
6	-1.211	-4.602	44.010	206	G
6	-1.381	-4.639	44.184	207	G
6	-1.683	-4.658	44.487	208	G
6	-1.910	-4.715	44.720	209	G
6	-2.098	-4.828	44.941	210	G
6	-2.287	-4.998	45.195	211	G
6	-2.514	-5.168	45.478	212	G
6	-2.722	-5.206	45.689	213	G
6	-3.005	-5.263	45.978	214	G
6	-3.213	-5.282	46.187	215	G
6	-3.364	-5.282	46.338	216	G
6	-3.629	-5.301	46.603	217	G
6	-3.912	-5.301	46.887	218	G
6	-4.214	-5.357	47.194	219	G
6	-4.347	-5.509	47.395	220	R
6	-4.347	-5.565	47.452	221	R
6	-4.309	-5.679	47.571	222	R
6	-4.309	-5.509	47.741	223	R
6	-4.498	-5.509	47.930	224	R
6	-4.271	-5.471	48.160	225	R
6	-4.233	-5.301	48.334	226	R
6	-4.195	-5.206	48.436	227	R
6	-4.158	-5.603	48.835	228	R
6	-4.290	-5.679	48.987	229	R
6	-4.290	-5.754	49.062	230	R
6	-4.290	-5.754	49.062	231	G
6	-4.309	-5.924	49.234	232	G
6	-4.365	-5.962	49.302	233	G
6	-4.347	-6.037	49.380	234	G
6	-4.422	-6.075	49.464	235	G
6	-3.836	-6.491	50.182	236	G
6	-3.629	-6.604	50.419	237	G
6	-3.383	-6.699	50.682	238	G
6	-3.175	-6.793	50.910	239	G
6	-2.930	-6.944	51.199	240	G
6	-2.627	-7.077	51.529	241	G
6	-2.457	-7.133	51.708	242	G
6	-2.250	-7.190	51.923	243	G
6	-1.966	-7.284	52.222	244	G
6	-1.815	-7.303	52.374	245	G
6	-1.607	-7.284	52.583	246	G
6	-1.418	-7.133	52.825	247	G
6	-1.248	-6.963	53.065	248	G
6	-1.078	-6.699	53.380	249	G
6	-0.946	-6.510	53.610	250	G
6	-0.776	-6.302	53.879	251	G
6	-0.700	-6.113	54.082	252	G
6	-0.512	-5.773	54.471	253	G
6	-0.360	-5.546	54.744	254	G
6	-0.285	-5.338	54.965	255	G
6	-0.228	-5.093	55.217	256	G
6	-0.171	-4.866	55.451	257	G
6	-0.134	-4.639	55.680	258	G
6	-0.039	-4.394	55.944	259	G
6	0.017	-4.148	56.196	260	G
6	0.093	-3.922	56.435	261	G
6	0.206	-3.770	56.623	262	G
6	0.339	-3.619	56.824	263	G
6	0.528	-3.412	57.105	264	G
6	0.754	-3.223	57.400	265	G
6	0.943	-3.071	57.642	266	G
6	1.189	-2.883	57.952	267	G
6	1.340	-2.769	58.141	268	G
6	1.642	-2.486	58.555	269	G
6	1.793	-2.354	58.756	270	G
6	1.831	-2.354	58.794	271	G
6	2.077	-2.297	59.046	272	G
6	2.284	-2.259	59.257	273	G
6	2.625	-2.108	59.629	274	G
6	2.795	-2.014	59.824	275	G
6	2.983	-1.862	60.066	276	G
6	3.172	-1.730	60.296	277	G
6	3.342	-1.598	60.512	278	G
6	3.361	-1.409	60.702	279	G
6	3.342	-1.201	60.910	280	G
6	3.342	-1.050	61.061	281	G
6	3.305	-0.842	61.273	282	G
6	3.229	-0.672	61.459	283	G
6	3.002	-0.464	61.766	284	G
6	2.795	-0.313	62.023	285	G
6	2.511	-0.105	62.375	286	G
6	2.284	0.027	62.637	287	G
6	2.077	0.178	62.894	288	G
6	1.793	0.329	63.215	289	G
6	1.510	0.461	63.528	290	G
6	1.245	0.594	63.824	291	G
6	1.113	0.726	64.011	292	G
6	1.000	0.877	64.200	293	G
6	0.792	1.066	64.480	294	G
6	0.622	1.255	64.735	295	G
6	0.471	1.444	64.976	296	G
6	0.301	1.670	65.260	297	G
6	0.206	1.822	65.438	298	G
6	-0.096	2.067	65.828	299	G
