# Supplementary material for: Behavioral and pharmacological characterization of planarian nociception
Source: Front Mol Neurosci. 2024 May 1;17:1368009. doi: 10.3389/fnmol.2024.1368009 (PMC11094297; doi:10.3389/fnmol.2024.1368009)
Supplement: Supplementary file 1 [file Data_Sheet_1.ZIP › Article planarian nociception - code and data/arena/VOLVIC.csv]

n	x	y	L	t	behavior
1	0.010	3.290	0.000	0	R
1	0.002	3.486	0.196	1	R
1	0.206	3.470	0.400	2	R
1	0.377	3.453	0.572	3	R
1	0.426	3.486	0.631	4	R
1	0.409	3.462	0.660	5	R
1	0.426	3.519	0.720	6	G
1	0.442	3.584	0.787	7	G
1	0.442	3.576	0.795	8	G
1	0.483	3.502	0.879	9	G
1	0.491	3.453	0.929	10	G
1	0.222	3.413	1.201	11	G
1	-0.023	3.502	1.461	12	G
1	-0.129	3.698	1.684	13	G
1	-0.186	3.755	1.764	14	G
1	-0.251	3.837	1.869	15	G
1	-0.161	4.065	2.114	16	G
1	-0.047	4.106	2.235	17	G
1	0.157	4.040	2.449	18	G
1	0.206	3.975	2.531	19	G
1	0.313	3.764	2.767	20	G
1	0.359	3.627	2.912	21	G
1	0.533	3.398	3.199	22	G
1	0.624	3.270	3.357	23	G
1	0.734	3.161	3.512	24	G
1	0.816	3.133	3.599	25	G
1	0.881	3.078	3.683	26	G
1	0.899	3.069	3.704	27	G
1	0.990	2.959	3.846	28	G
1	0.917	2.868	3.964	29	G
1	0.780	3.060	4.200	30	G
1	0.688	3.252	4.413	31	G
1	0.560	3.490	4.683	32	G
1	0.478	3.609	4.827	33	G
1	0.368	3.755	5.010	34	G
1	0.194	4.075	5.375	35	G
1	0.203	4.240	5.540	36	G
1	0.258	4.387	5.696	37	G
1	0.277	4.588	5.898	38	G
1	0.295	4.798	6.109	39	G
1	0.258	5.009	6.323	40	G
1	0.057	5.128	6.557	41	G
1	-0.126	5.210	6.757	42	G
1	-0.318	5.237	6.951	43	G
1	-0.556	5.237	7.189	44	G
1	-0.766	5.256	7.401	45	G
1	-0.977	5.219	7.614	46	G
1	-1.151	5.219	7.788	47	G
1	-1.462	5.073	8.132	48	G
1	-1.654	5.100	8.326	49	G
1	-1.928	5.137	8.603	50	G
1	-2.075	5.183	8.756	51	G
1	-2.184	5.237	8.879	52	G
1	-2.358	5.311	9.068	53	G
1	-2.697	5.402	9.418	54	G
1	-2.852	5.457	9.583	55	G
1	-3.127	5.503	9.861	56	G
1	-3.301	5.466	10.039	57	G
1	-3.465	5.448	10.205	58	G
1	-3.685	5.393	10.431	59	G
1	-4.005	5.292	10.767	60	G
1	-4.133	5.210	10.919	61	G
1	-4.170	5.192	10.960	62	G
1	-4.234	5.137	11.044	63	G
1	-4.316	5.109	11.131	64	G
1	-4.289	5.329	11.352	65	G
1	-4.106	5.430	11.561	66	G
1	-4.033	5.530	11.686	67	G
1	-3.923	5.622	11.829	68	G
1	-3.566	5.731	12.202	69	G
1	-3.310	5.786	12.464	70	G
1	-3.072	5.814	12.703	71	G
1	-2.761	5.969	13.051	72	G
1	-2.441	6.015	13.375	73	G
1	-2.249	6.116	13.592	74	G
1	-2.166	6.171	13.690	75	G
1	-1.983	6.216	13.879	76	G
1	-1.773	6.317	14.112	77	G
1	-1.471	6.280	14.417	78	G
1	-1.279	6.262	14.610	79	G
1	-0.977	6.262	14.911	80	G
1	-0.721	6.235	15.169	81	G
1	-0.528	6.207	15.363	82	G
1	-0.345	6.180	15.548	83	G
1	-0.089	6.143	15.807	84	G
1	0.094	6.107	15.994	85	G
1	0.313	6.015	16.231	86	G
1	0.515	5.887	16.470	87	G
1	0.771	5.777	16.749	88	G
1	1.009	5.622	17.033	89	G
1	1.155	5.539	17.201	90	G
1	1.320	5.494	17.372	91	G
1	1.494	5.420	17.560	92	G
1	1.768	5.329	17.850	93	G
1	2.006	5.283	18.092	94	G
1	2.225	5.283	18.312	95	G
1	2.491	5.384	18.595	96	G
1	2.628	5.558	18.817	97	G
1	2.784	5.640	18.993	98	G
1	2.793	5.667	19.022	99	G
1	2.939	5.832	19.242	100	G
1	3.021	5.942	19.379	101	G
1	3.150	6.015	19.527	102	G
1	3.223	6.107	19.644	103	G
1	3.387	6.161	19.818	104	G
1	3.570	6.079	20.018	105	G
1	3.827	5.924	20.318	106	G
1	3.863	5.942	20.359	107	G
1	4.055	5.777	20.612	108	G
1	4.275	5.576	20.910	109	G
1	4.385	5.530	21.029	110	G
1	4.705	5.274	21.439	111	G
1	4.860	5.118	21.659	112	G
1	4.989	4.981	21.847	113	G
1	5.162	4.835	22.074	114	G
1	5.327	4.615	22.348	115	G
1	5.547	4.460	22.617	116	G
1	5.656	4.295	22.815	117	G
1	5.785	4.158	23.003	118	G
1	5.958	3.902	23.313	119	G
1	6.096	3.682	23.572	120	G
1	6.215	3.481	23.805	121	G
1	6.324	3.289	24.027	122	G
1	6.471	3.060	24.298	123	G
1	6.553	2.886	24.491	124	G
1	6.645	2.621	24.771	125	G
1	6.690	2.474	24.925	126	G
1	6.791	2.273	25.150	127	G
1	6.919	1.935	25.512	128	G
1	6.983	1.706	25.749	129	G
1	7.047	1.440	26.022	130	G
1	7.056	1.175	26.288	131	G
1	7.084	0.818	26.645	132	G
1	7.120	0.571	26.895	133	G
1	7.166	0.343	27.128	134	G
1	7.175	0.086	27.385	135	G
1	7.139	-0.188	27.662	136	G
1	7.175	-0.435	27.911	137	G
1	7.157	-0.655	28.132	138	G
1	7.139	-0.893	28.370	139	G
1	7.111	-1.112	28.592	140	G
1	7.011	-1.487	28.980	141	G
1	6.956	-1.789	29.287	142	G
1	6.919	-1.872	29.377	143	G
1	6.873	-2.036	29.548	144	G
1	6.818	-2.219	29.739	145	G
1	6.773	-2.421	29.945	146	G
1	6.699	-2.649	30.186	147	G
1	6.626	-2.851	30.400	148	G
1	6.526	-3.024	30.601	149	G
1	6.425	-3.262	30.859	150	G
1	6.288	-3.473	31.110	151	G
1	6.224	-3.592	31.245	152	G
1	6.187	-3.656	31.319	153	G
1	6.032	-3.921	31.627	154	G
1	5.867	-4.150	31.908	155	G
1	5.730	-4.324	32.130	156	G
1	5.574	-4.497	32.363	157	G
1	5.483	-4.616	32.513	158	G
1	5.336	-4.763	32.720	159	G
1	5.236	-4.927	32.913	160	G
1	5.062	-5.065	33.135	161	G
1	4.943	-5.193	33.309	162	G
1	4.623	-5.394	33.688	163	G
1	4.485	-5.531	33.882	164	G
1	4.339	-5.641	34.065	165	G
1	4.147	-5.714	34.270	166	G
1	3.881	-5.925	34.609	167	G
1	3.607	-6.108	34.939	168	G
1	3.406	-6.236	35.177	169	G
1	3.159	-6.318	35.438	170	G
1	3.040	-6.410	35.588	171	G
1	2.838	-6.492	35.805	172	G
1	2.527	-6.574	36.127	173	G
1	2.344	-6.638	36.321	174	G
1	1.978	-6.766	36.709	175	G
1	1.914	-6.739	36.779	176	G
1	1.521	-6.821	37.180	177	G
1	1.201	-6.821	37.501	178	G
1	0.908	-6.830	37.794	179	G
1	0.752	-6.830	37.949	180	G
1	0.469	-6.821	38.233	181	G
1	0.185	-6.867	38.520	182	G
1	-0.044	-6.885	38.750	183	G
1	-0.391	-6.858	39.098	184	G
1	-0.647	-6.830	39.356	185	G
1	-0.885	-6.794	39.597	186	G
1	-1.169	-6.748	39.884	187	G
1	-1.288	-6.712	40.008	188	G
1	-1.581	-6.602	40.321	189	G
1	-1.782	-6.583	40.523	190	G
1	-1.974	-6.492	40.736	191	G
1	-2.249	-6.464	41.012	192	G
1	-2.450	-6.373	41.233	193	G
1	-2.733	-6.236	41.548	194	G
1	-3.035	-6.135	41.866	195	G
1	-3.026	-6.117	41.887	196	G
1	-3.273	-6.016	42.154	197	G
1	-3.575	-5.851	42.497	198	G
1	-3.813	-5.687	42.787	199	G
1	-4.078	-5.476	43.125	200	G
1	-4.225	-5.367	43.308	201	G
1	-4.389	-5.211	43.535	202	G
1	-4.609	-4.982	43.852	203	G
1	-4.682	-4.927	43.944	204	G
1	-4.755	-4.781	44.107	205	G
1	-5.002	-4.479	44.497	206	G
1	-5.204	-4.223	44.823	207	G
1	-5.323	-4.077	45.012	208	G
1	-5.387	-3.967	45.139	209	G
1	-5.551	-3.637	45.507	210	G
1	-5.689	-3.473	45.721	211	G
1	-5.808	-3.290	45.940	212	G
1	-5.963	-3.052	46.224	213	G
1	-6.064	-2.905	46.402	214	G
1	-6.109	-2.613	46.698	215	G
1	-6.073	-2.375	46.939	216	G
1	-6.018	-2.164	47.156	217	G
1	-5.945	-1.981	47.353	218	G
1	-6.000	-1.762	47.579	219	G
1	-6.036	-1.506	47.838	220	G
1	-6.055	-1.268	48.077	221	G
1	-6.091	-1.030	48.317	222	G
1	-6.109	-0.819	48.529	223	G
1	-6.100	-0.563	48.785	224	G
1	-6.119	-0.353	48.996	225	G
1	-6.164	-0.133	49.221	226	G
1	-6.155	-0.023	49.331	227	G
1	-6.192	0.096	49.455	228	G
1	-6.210	0.096	49.473	229	G
1	-6.247	0.114	49.514	230	G
1	-6.366	0.214	49.670	231	G
1	-6.576	0.306	49.900	232	G
1	-6.732	0.553	50.192	233	G
1	-6.732	0.736	50.375	234	G
1	-6.686	0.956	50.599	235	G
1	-6.658	1.239	50.884	236	G
1	-6.558	1.413	51.085	237	G
1	-6.448	1.660	51.355	238	G
1	-6.384	1.944	51.646	239	G
1	-6.347	2.145	51.850	240	G
1	-6.347	2.227	51.933	241	G
1	-6.347	2.282	51.988	242	G
1	-6.320	2.520	52.227	243	G
1	-6.109	2.868	52.633	244	G
1	-6.018	3.078	52.863	245	G
1	-5.945	3.197	53.003	246	G
1	-5.817	3.426	53.265	247	G
1	-5.625	3.691	53.592	248	G
1	-5.542	3.792	53.722	249	G
1	-5.350	4.066	54.057	250	G
1	-5.222	4.313	54.336	251	G
1	-5.048	4.505	54.595	252	G
1	-4.865	4.670	54.841	253	G
1	-4.728	4.734	54.992	254	G
1	-4.582	4.771	55.143	255	G
1	-4.371	4.835	55.363	256	G
1	-4.197	4.871	55.541	257	G
1	-3.914	4.945	55.834	258	G
1	-3.694	4.798	56.098	259	G
1	-3.493	4.771	56.301	260	G
1	-3.337	4.752	56.457	261	G
1	-3.227	4.752	56.567	262	G
1	-3.136	4.743	56.659	263	G
1	-3.063	4.752	56.733	264	G
1	-3.044	4.762	56.753	265	G
1	-3.063	4.762	56.772	266	G
1	-3.054	4.725	56.809	267	G
1	-3.081	4.606	56.932	268	G
1	-3.301	4.478	57.186	269	G
1	-3.548	4.432	57.437	270	G
1	-3.776	4.359	57.677	271	G
1	-4.023	4.359	57.924	272	G
1	-4.188	4.277	58.108	273	G
1	-4.344	4.194	58.284	274	G
1	-4.591	4.011	58.592	275	G
1	-4.856	3.838	58.909	276	G
1	-5.002	3.700	59.110	277	G
1	-5.149	3.636	59.269	278	G
1	-5.195	3.499	59.414	279	G
1	-5.249	3.344	59.579	280	G
1	-5.451	3.042	59.942	281	G
1	-5.606	2.813	60.218	282	G
1	-5.689	2.630	60.419	283	G
1	-5.826	2.566	60.571	284	G
1	-6.009	2.429	60.799	285	G
1	-6.192	2.191	61.099	286	G
1	-6.320	2.017	61.315	287	G
1	-6.475	1.834	61.555	288	G
1	-6.530	1.752	61.654	289	G
1	-6.613	1.404	62.012	290	G
1	-6.622	1.075	62.341	291	G
1	-6.649	0.827	62.590	292	G
1	-6.668	0.727	62.692	293	G
1	-6.649	0.553	62.867	294	G
1	-6.613	0.260	63.162	295	G
1	-6.604	0.114	63.309	296	G
1	-6.540	-0.270	63.698	297	G
1	-6.485	-0.527	63.960	298	G
1	-6.503	-0.691	64.126	299	G
2	0.767	-0.688	0.000	0	R
2	0.756	-0.642	0.048	1	R
2	0.709	-0.538	0.162	2	R
2	0.663	-0.411	0.297	3	R
2	0.559	-0.341	0.422	4	R
2	0.628	-0.295	0.506	5	R
2	0.756	-0.237	0.646	6	R
2	0.686	-0.330	0.761	7	R
2	0.559	-0.237	0.919	8	R
2	0.443	-0.364	1.091	9	R
2	0.408	-0.480	1.212	10	R
2	0.327	-0.584	1.344	11	R
2	0.235	-0.735	1.520	12	R
2	0.293	-0.850	1.650	13	R
2	0.524	-1.278	2.136	14	R
2	0.524	-1.521	2.379	15	R
2	0.362	-1.660	2.593	16	G
2	0.154	-1.811	2.850	17	G
2	0.003	-2.019	3.107	18	G
2	-0.136	-2.274	3.397	19	G
2	-0.112	-2.447	3.572	20	G
2	-0.043	-2.690	3.825	21	G
2	0.015	-2.899	4.041	22	G
2	0.050	-3.130	4.275	23	G
2	0.131	-3.454	4.609	24	G
2	0.165	-3.605	4.763	25	G
2	0.165	-3.628	4.786	26	G
2	0.177	-3.616	4.803	27	G
2	0.188	-3.639	4.829	28	G
2	0.304	-3.905	5.119	29	G
2	0.281	-4.148	5.363	30	G
2	0.119	-4.322	5.600	31	G
2	-0.101	-4.484	5.874	32	G
2	-0.321	-4.600	6.122	33	G
2	-0.413	-4.716	6.270	34	G
2	-0.598	-4.866	6.509	35	G
2	-0.714	-5.121	6.788	36	G
2	-0.784	-5.352	7.030	37	G
2	-0.876	-5.491	7.197	38	G
2	-1.004	-5.653	7.403	39	G
2	-1.085	-5.757	7.535	40	G
2	-1.154	-5.838	7.642	41	G
2	-1.166	-5.827	7.658	42	G
2	-1.200	-5.896	7.736	43	G
2	-1.200	-5.919	7.759	44	G
2	-1.223	-5.919	7.782	45	G
2	-1.258	-5.931	7.819	46	G
2	-1.351	-5.977	7.922	47	G
2	-1.420	-6.255	8.208	48	G
2	-1.409	-6.521	8.475	49	G
2	-1.200	-6.579	8.691	50	G
2	-1.050	-6.671	8.868	51	G
2	-0.853	-6.694	9.066	52	G
2	-0.622	-6.694	9.297	53	G
2	-0.529	-6.694	9.390	54	R
2	-0.506	-6.694	9.413	55	R
2	-0.517	-6.694	9.424	56	R
2	-0.541	-6.718	9.457	57	R
2	-0.541	-6.741	9.480	58	R
2	-0.529	-6.775	9.517	59	R
2	-0.494	-6.752	9.559	60	R
2	-0.436	-6.706	9.633	61	R
2	-0.355	-6.718	9.715	62	G
2	-0.298	-6.683	9.782	63	G
2	-0.263	-6.625	9.850	64	G
2	-0.448	-6.440	10.111	65	G
2	-0.483	-6.532	10.210	66	G
2	-0.761	-6.532	10.488	67	G
2	-1.073	-6.428	10.817	68	G
2	-1.258	-6.405	11.004	69	G
2	-1.281	-6.463	11.066	70	G
2	-1.374	-6.405	11.176	71	G
2	-1.617	-6.405	11.419	72	G
2	-1.779	-6.428	11.582	73	G
2	-2.091	-6.313	11.915	74	G
2	-2.242	-6.208	12.098	75	G
2	-2.485	-6.070	12.378	76	G
2	-2.670	-5.965	12.591	77	G
2	-2.959	-5.792	12.928	78	G
2	-3.052	-5.792	13.021	79	G
2	-3.272	-5.699	13.259	80	G
2	-3.469	-5.537	13.514	81	G
2	-3.677	-5.329	13.809	82	G
2	-3.850	-5.132	14.071	83	G
2	-4.036	-4.982	14.310	84	G
2	-4.117	-4.866	14.451	85	G
2	-4.371	-4.773	14.722	86	G
2	-4.522	-4.681	14.898	87	G
2	-4.741	-4.461	15.209	88	G
2	-4.823	-4.287	15.401	89	G
2	-4.915	-4.033	15.672	90	G
2	-4.950	-3.859	15.849	91	G
2	-5.019	-3.628	16.091	92	G
2	-5.112	-3.373	16.362	93	G
2	-5.228	-3.165	16.600	94	G
2	-5.343	-3.003	16.799	95	G
2	-5.517	-2.864	17.021	96	G
2	-5.667	-2.679	17.260	97	G
2	-5.806	-2.424	17.550	98	G
2	-5.887	-2.239	17.752	99	G
2	-5.968	-2.054	17.954	100	G
2	-6.095	-1.765	18.270	101	G
2	-6.165	-1.510	18.534	102	G
2	-6.200	-1.255	18.791	103	G
2	-6.223	-1.128	18.920	104	G
2	-6.223	-1.024	19.024	105	G
2	-6.211	-1.128	19.129	106	G
2	-6.211	-1.024	19.233	107	G
2	-6.362	-0.873	19.446	108	G
2	-6.454	-0.700	19.643	109	G
2	-6.524	-0.457	19.896	110	G
2	-6.558	-0.306	20.050	111	G
2	-6.558	0.006	20.363	112	G
2	-6.570	0.319	20.675	113	G
2	-6.686	0.527	20.914	114	G
2	-6.616	0.793	21.189	115	G
2	-6.582	1.001	21.400	116	G
2	-6.524	1.268	21.672	117	G
2	-6.443	1.430	21.853	118	G
2	-6.385	1.638	22.069	119	G
2	-6.281	1.985	22.432	120	G
2	-6.281	1.985	22.432	121	G
2	-6.246	2.135	22.586	122	G
2	-6.258	2.228	22.680	123	G
2	-6.177	2.309	22.794	124	G
2	-6.072	2.633	23.135	125	G
2	-6.003	2.853	23.365	126	G
2	-5.945	2.934	23.465	127	G
2	-5.760	3.177	23.770	128	G
2	-5.633	3.466	24.086	129	G
2	-5.609	3.675	24.296	130	G
2	-5.575	3.825	24.450	131	R
2	-5.552	3.895	24.524	132	R
2	-5.586	3.883	24.560	133	R
2	-5.575	3.895	24.576	134	R
2	-5.598	3.883	24.602	135	R
2	-5.598	3.883	24.602	136	R
2	-5.598	3.883	24.602	137	R
2	-5.598	3.883	24.602	138	R
2	-5.598	3.883	24.602	139	R
2	-5.598	3.883	24.602	140	R
2	-5.447	3.918	24.757	141	G
2	-5.355	3.848	24.872	142	G
2	-5.320	3.536	25.187	143	G
2	-5.413	3.281	25.458	144	G
2	-5.540	2.980	25.784	145	G
2	-5.609	2.830	25.950	146	G
2	-5.725	2.552	26.251	147	G
2	-5.829	2.228	26.591	148	G
2	-5.910	1.973	26.859	149	G
2	-6.061	1.765	27.116	150	G
2	-6.188	1.615	27.313	151	G
2	-6.292	1.580	27.422	152	G
2	-6.420	1.545	27.554	153	G
2	-6.524	1.140	27.973	154	G
2	-6.593	0.909	28.214	155	G
2	-6.628	0.550	28.575	156	G
2	-6.639	0.226	28.899	157	G
2	-6.639	0.052	29.072	158	G
2	-6.639	-0.214	29.339	159	G
2	-6.663	-0.353	29.479	160	G
2	-6.616	-0.515	29.648	161	G
2	-6.524	-0.781	29.930	162	G
2	-6.408	-1.001	30.178	163	G
2	-6.350	-1.197	30.383	164	G
2	-6.350	-1.498	30.684	165	G
2	-6.350	-1.741	30.927	166	G
2	-6.315	-2.031	31.219	167	G
2	-6.223	-2.332	31.533	168	G
2	-6.211	-2.447	31.650	169	G
2	-6.130	-2.656	31.873	170	G
2	-6.038	-2.887	32.123	171	G
2	-5.899	-3.153	32.423	172	G
2	-5.783	-3.350	32.651	173	G
2	-5.702	-3.373	32.735	174	G
2	-5.633	-3.547	32.922	175	G
2	-5.563	-3.743	33.131	176	G
2	-5.517	-3.894	33.288	177	G
2	-5.343	-4.172	33.616	178	G
2	-5.123	-4.392	33.927	179	G
2	-4.915	-4.507	34.165	180	G
2	-4.660	-4.577	34.429	181	G
2	-4.441	-4.658	34.663	182	G
2	-4.255	-4.808	34.902	183	G
2	-4.047	-4.982	35.173	184	G
2	-3.839	-5.225	35.493	185	G
2	-3.688	-5.364	35.698	186	G
2	-3.515	-5.491	35.913	187	G
2	-3.283	-5.630	36.183	188	G
2	-3.052	-5.757	36.447	189	G
2	-2.959	-5.850	36.578	190	G
2	-2.982	-5.850	36.601	191	G
2	-2.982	-5.873	36.624	192	G
2	-2.809	-5.965	36.821	193	G
2	-2.589	-6.116	37.088	194	G
2	-2.496	-6.185	37.203	195	G
2	-2.126	-6.301	37.591	196	G
2	-1.918	-6.313	37.800	197	G
2	-1.652	-6.324	38.066	198	G
2	-1.432	-6.324	38.286	199	G
2	-1.119	-6.301	38.599	200	G
2	-0.772	-6.359	38.951	201	G
2	-0.749	-6.359	38.975	202	G
2	-0.749	-6.359	38.975	203	G
2	-0.761	-6.359	38.986	204	G
2	-0.656	-6.382	39.093	205	G
2	-0.460	-6.486	39.315	206	G
2	-0.251	-6.521	39.527	207	G
2	0.061	-6.498	39.840	208	G
2	0.408	-6.370	40.210	209	G
2	0.651	-6.208	40.502	210	G
2	0.860	-6.070	40.752	211	G
2	0.999	-5.908	40.966	212	G
2	1.218	-5.699	41.268	213	G
2	1.253	-5.711	41.305	214	G
2	1.288	-5.676	41.354	215	G
2	1.392	-5.572	41.501	216	G
2	1.566	-5.468	41.704	217	G
2	1.809	-5.364	41.968	218	G
2	1.994	-5.236	42.193	219	G
2	2.191	-5.086	42.441	220	G
2	2.237	-5.016	42.524	221	G
2	2.295	-4.866	42.685	222	G
2	2.318	-4.692	42.860	223	G
2	2.353	-4.461	43.094	224	G
2	2.283	-4.114	43.449	225	G
2	2.110	-3.929	43.702	226	G
2	1.936	-3.813	43.911	227	G
2	1.716	-3.755	44.138	228	G
2	1.473	-3.709	44.386	229	G
2	1.357	-3.697	44.502	230	G
2	1.195	-3.686	44.664	231	G
2	0.941	-3.512	44.973	232	G
2	0.790	-3.327	45.211	233	G
2	0.721	-3.165	45.387	234	G
2	0.663	-3.049	45.517	235	G
2	0.663	-3.049	45.517	236	G
2	0.663	-2.875	45.690	237	G
2	0.582	-2.679	45.903	238	G
2	0.582	-2.551	46.030	239	G
2	0.605	-2.413	46.171	240	G
2	0.628	-2.320	46.267	241	G
2	0.651	-2.204	46.385	242	G
2	0.547	-1.950	46.660	243	G
2	0.455	-1.811	46.827	244	G
2	0.547	-1.811	46.919	245	R
2	0.524	-1.811	46.942	246	R
2	0.478	-1.776	47.000	247	R
2	0.455	-1.730	47.052	248	R
2	0.350	-1.672	47.171	249	R
2	0.281	-1.603	47.269	250	R
2	0.246	-1.510	47.368	251	R
2	0.246	-1.510	47.368	252	R
2	0.258	-1.614	47.473	253	R
2	0.258	-1.603	47.485	254	R
2	0.281	-1.626	47.517	255	R
2	0.281	-1.649	47.540	256	R
2	0.235	-1.545	47.654	257	R
2	0.212	-1.498	47.706	258	R
2	0.212	-1.568	47.776	259	G
2	0.084	-1.359	48.020	260	G
2	-0.020	-1.186	48.222	261	G
2	-0.147	-1.024	48.428	262	G
2	-0.379	-0.758	48.781	263	G
2	-0.529	-0.642	48.971	264	G
2	-0.714	-0.538	49.183	265	G
2	-0.899	-0.445	49.390	266	G
2	-1.108	-0.376	49.610	267	G
2	-1.304	-0.306	49.818	268	G
2	-1.501	-0.260	50.021	269	G
2	-1.698	-0.237	50.219	270	G
2	-1.779	-0.237	50.300	271	G
2	-1.964	-0.295	50.494	272	G
2	-2.057	-0.376	50.617	273	G
2	-2.033	-0.353	50.649	274	G
2	-1.976	-0.306	50.724	275	G
2	-1.918	-0.306	50.781	276	G
2	-1.906	-0.260	50.829	277	G
2	-1.906	-0.283	50.852	278	G
2	-2.057	-0.341	51.013	279	G
2	-2.253	-0.376	51.213	280	G
2	-2.531	-0.376	51.491	281	G
2	-2.693	-0.468	51.678	282	G
2	-2.878	-0.677	51.956	283	G
2	-3.052	-0.908	52.246	284	G
2	-3.110	-1.128	52.473	285	G
2	-3.191	-1.394	52.751	286	G
2	-3.295	-1.603	52.984	287	G
2	-3.341	-1.765	53.153	288	G
2	-3.445	-1.950	53.365	289	G
2	-3.515	-2.100	53.531	290	G
2	-3.677	-2.216	53.730	291	G
2	-4.001	-2.297	54.064	292	G
2	-4.174	-2.332	54.241	293	G
2	-4.406	-2.378	54.477	294	G
2	-4.510	-2.401	54.584	295	G
2	-4.707	-2.378	54.782	296	G
2	-4.985	-2.308	55.068	297	G
2	-5.158	-2.193	55.277	298	G
2	-5.332	-2.031	55.514	299	G
3	0.587	3.434	0.000	0	G
3	0.639	3.475	0.066	1	G
3	0.762	3.444	0.192	2	G
3	0.874	3.363	0.332	3	G
3	0.721	3.209	0.549	4	G
3	0.567	3.127	0.723	5	G
3	0.372	3.188	0.928	6	G
3	0.290	3.444	1.197	7	G
3	0.311	3.670	1.423	8	G
3	0.311	3.824	1.577	9	R
3	0.331	3.865	1.623	10	R
3	0.300	3.967	1.730	11	R
3	0.280	3.967	1.750	12	R
3	0.341	4.131	1.925	13	R
3	0.331	4.182	1.978	14	R
3	0.249	4.285	2.109	15	R
3	0.054	4.316	2.306	16	R
3	-0.028	4.182	2.462	17	R
3	0.085	3.988	2.687	18	R
3	0.270	3.834	2.928	19	R
3	0.382	3.844	3.041	20	R
3	0.434	3.834	3.093	21	R
3	0.434	3.844	3.103	22	R
3	0.434	3.834	3.114	23	G
3	0.546	3.824	3.227	24	G
3	0.680	3.906	3.383	25	G
3	0.762	4.182	3.672	26	G
3	0.741	4.367	3.858	27	G
3	0.577	4.623	4.162	28	G
3	0.382	4.777	4.410	29	G
3	0.116	4.869	4.692	30	G
3	-0.048	4.900	4.859	31	G
3	-0.335	5.013	5.167	32	G
3	-0.602	5.095	5.446	33	R
3	-0.827	5.095	5.671	34	R
3	-1.001	5.269	5.918	35	R
3	-1.124	5.402	6.099	36	R
3	-1.227	5.464	6.219	37	R
3	-1.309	5.607	6.384	38	R
3	-1.452	5.771	6.602	39	R
3	-1.463	6.038	6.868	40	R
3	-1.432	6.140	6.975	41	R
3	-1.360	6.284	7.136	42	R
3	-1.268	6.314	7.233	43	R
3	-1.258	6.325	7.248	44	R
3	-1.258	6.325	7.248	45	R
3	-1.258	6.325	7.248	46	G
3	-1.247	6.376	7.300	47	G
3	-1.350	6.478	7.445	48	G
3	-1.586	6.571	7.698	49	G
3	-1.780	6.540	7.895	50	G
3	-1.975	6.222	8.268	51	G
3	-2.036	6.048	8.452	52	G
3	-2.129	5.833	8.687	53	G
3	-2.129	5.607	8.912	54	G
3	-2.200	5.320	9.208	55	G
3	-2.221	5.074	9.455	56	G
3	-2.262	4.787	9.745	57	G
3	-2.293	4.551	9.982	58	G
3	-2.262	4.387	10.149	59	G
3	-2.252	4.182	10.355	60	G
3	-2.139	3.936	10.625	61	G
3	-2.006	3.772	10.836	62	G
3	-1.852	3.608	11.061	63	G
3	-1.760	3.475	11.223	64	G
3	-1.596	3.281	11.478	65	G
3	-1.452	3.168	11.660	66	G
3	-1.227	3.004	11.939	67	G
3	-1.032	2.871	12.175	68	G
3	-0.858	2.696	12.421	69	G
3	-0.643	2.543	12.686	70	G
3	-0.468	2.389	12.918	71	G
3	-0.325	2.204	13.152	72	G
3	-0.110	1.979	13.464	73	G
3	-0.007	1.846	13.632	74	G
3	0.177	1.661	13.893	75	G
3	0.300	1.456	14.132	76	G
3	0.434	1.169	14.448	77	G
3	0.434	0.954	14.663	78	G
3	0.413	0.708	14.910	79	G
3	0.434	0.513	15.106	80	G
3	0.505	0.185	15.442	81	G
3	0.485	0.031	15.597	82	G
3	0.536	-0.266	15.899	83	G
3	0.618	-0.583	16.227	84	G
3	0.628	-0.747	16.391	85	G
3	0.710	-0.983	16.641	86	G
3	0.823	-1.291	16.968	87	G
3	0.864	-1.485	17.167	88	G
3	0.956	-1.752	17.449	89	G
3	1.069	-1.957	17.683	90	G
3	1.202	-2.162	17.928	91	G
3	1.325	-2.326	18.133	92	G
3	1.530	-2.510	18.408	93	G
3	1.623	-2.603	18.539	94	G
3	1.530	-2.859	18.811	95	G
3	1.541	-3.105	19.057	96	G
3	1.664	-3.289	19.279	97	G
3	1.787	-3.546	19.563	98	G
3	1.797	-3.658	19.676	99	G
3	1.838	-3.956	19.977	100	G
3	1.899	-4.119	20.152	101	G
3	1.848	-4.355	20.393	102	G
3	1.879	-4.591	20.631	103	G
3	1.992	-4.714	20.797	104	G
3	2.094	-4.868	20.982	105	G
3	2.196	-4.950	21.113	106	G
3	2.330	-5.134	21.341	107	G
3	2.463	-5.237	21.509	108	G
3	2.494	-5.226	21.542	109	G
3	2.555	-5.267	21.615	110	G
3	2.514	-5.226	21.673	111	G
3	2.617	-5.267	21.784	112	G
3	2.719	-5.288	21.888	113	G
3	2.832	-5.349	22.017	114	G
3	2.832	-5.544	22.212	115	G
3	2.709	-5.770	22.468	116	G
3	2.565	-5.975	22.719	117	G
3	2.483	-6.016	22.810	118	G
3	2.442	-6.036	22.856	119	G
3	2.217	-6.241	23.161	120	G
3	2.196	-6.282	23.207	121	G
3	2.637	-6.354	23.653	122	G
3	2.873	-6.231	23.919	123	G
3	3.027	-6.128	24.104	124	G
3	3.221	-6.067	24.308	125	G
3	3.416	-5.964	24.528	126	G
3	3.580	-5.893	24.707	127	G
3	3.795	-5.729	24.978	128	G
3	3.929	-5.606	25.159	129	G
3	4.205	-5.411	25.497	130	G
3	4.369	-5.206	25.760	131	G
3	4.492	-5.083	25.934	132	G
3	4.585	-4.929	26.113	133	G
3	4.656	-4.868	26.208	134	G
3	4.738	-4.765	26.339	135	G
3	4.749	-4.786	26.362	136	G
3	4.759	-4.509	26.639	137	G
3	4.779	-4.130	27.019	138	G
3	4.851	-3.874	27.285	139	G
3	4.892	-3.740	27.424	140	G
3	4.872	-3.453	27.712	141	G
3	4.831	-3.248	27.921	142	G
3	4.718	-3.023	28.173	143	G
3	4.656	-2.818	28.387	144	G
3	4.554	-2.592	28.635	145	G
3	4.441	-2.326	28.924	146	G
3	4.287	-2.111	29.188	147	G
3	4.226	-1.977	29.335	148	G
3	4.062	-1.711	29.648	149	G
3	3.857	-1.475	29.960	150	G
3	3.631	-1.239	30.287	151	G
3	3.437	-1.198	30.486	152	G
3	3.334	-1.157	30.596	153	G
3	3.262	-1.055	30.721	154	G
3	3.416	-0.778	31.038	155	G
3	3.652	-0.614	31.325	156	G
3	3.744	-0.512	31.463	157	G
3	3.785	-0.245	31.732	158	G
3	3.765	-0.020	31.959	159	G
3	3.549	0.001	32.175	160	G
3	3.303	-0.061	32.429	161	G
3	3.088	-0.030	32.646	162	G
3	2.852	-0.061	32.884	163	G
3	2.668	-0.174	33.100	164	G
3	2.401	-0.215	33.370	165	G
3	2.135	-0.256	33.639	166	G
3	1.848	-0.256	33.926	167	G
3	1.643	-0.225	34.133	168	G
3	1.428	-0.174	34.355	169	G
3	1.161	-0.061	34.644	170	G
3	0.915	0.011	34.900	171	G
3	0.649	-0.030	35.170	172	G
3	0.382	-0.020	35.437	173	G
3	0.147	0.093	35.698	174	G
3	-0.110	0.206	35.978	175	G
3	-0.345	0.154	36.219	176	G
3	-0.489	0.021	36.415	177	G
3	-0.673	-0.153	36.669	178	G
3	-0.919	-0.327	36.970	179	G
3	-0.960	-0.460	37.109	180	G
3	-1.165	-0.512	37.321	181	G
3	-1.329	-0.481	37.488	182	G
3	-1.473	-0.337	37.691	183	G
3	-1.883	-0.297	38.103	184	G
3	-2.118	-0.276	38.339	185	G
3	-2.272	-0.317	38.498	186	G
3	-2.580	-0.399	38.817	187	G
3	-2.651	-0.553	38.986	188	G
3	-2.754	-0.788	39.243	189	G
3	-2.908	-0.881	39.423	190	G
3	-3.041	-0.901	39.557	191	G
3	-3.102	-0.911	39.620	192	G
3	-3.143	-0.840	39.702	193	G
3	-3.174	-0.881	39.754	194	G
3	-3.297	-0.911	39.880	195	G
3	-3.297	-1.034	40.003	196	G
3	-3.359	-1.198	40.178	197	G
3	-3.625	-1.291	40.460	198	G
3	-3.707	-1.229	40.563	199	G
3	-3.984	-1.014	40.914	200	G
3	-4.240	-0.840	41.223	201	G
3	-4.476	-0.768	41.470	202	G
3	-4.578	-0.717	41.584	203	G
3	-4.845	-0.604	41.874	204	G
3	-5.111	-0.604	42.140	205	G
3	-5.337	-0.512	42.384	206	G
3	-5.531	-0.553	42.583	207	G
3	-5.501	-0.522	42.626	208	G
3	-5.665	-0.532	42.791	209	G
3	-5.890	-0.624	43.034	210	G
3	-5.962	-0.522	43.159	211	G
3	-6.126	-0.276	43.455	212	G
3	-6.146	0.042	43.773	213	G
3	-6.085	0.247	43.987	214	G
3	-6.044	0.513	44.257	215	G
3	-5.880	0.687	44.496	216	G
3	-5.665	0.944	44.831	217	G
3	-5.603	1.067	44.968	218	G
3	-5.429	1.200	45.188	219	G
3	-5.173	1.292	45.460	220	G
3	-4.927	1.364	45.716	221	G
3	-4.763	1.395	45.883	222	G
3	-4.671	1.415	45.978	223	G
3	-4.537	1.507	46.140	224	G
3	-4.496	1.610	46.250	225	G
3	-4.660	1.641	46.417	226	G
3	-4.886	1.589	46.648	227	G
3	-5.101	1.538	46.869	228	G
3	-5.357	1.466	47.136	229	G
3	-5.572	1.384	47.366	230	G
3	-5.777	1.302	47.587	231	G
3	-5.941	1.302	47.751	232	G
3	-6.085	1.395	47.921	233	G
3	-6.208	1.610	48.169	234	G
3	-6.249	1.805	48.368	235	G
3	-6.290	2.040	48.607	236	G
3	-6.280	2.440	49.007	237	G
3	-6.341	2.573	49.154	238	G
3	-6.341	2.573	49.154	239	G
3	-6.341	2.522	49.205	240	G
3	-6.331	2.522	49.216	241	G
3	-6.321	2.512	49.230	242	G
3	-6.321	2.512	49.230	243	G
3	-6.321	2.512	49.230	244	G
3	-6.280	2.645	49.369	245	G
3	-6.331	2.604	49.435	246	G
3	-6.372	2.440	49.604	247	G
3	-6.392	2.235	49.810	248	G
3	-6.403	1.856	50.189	249	G
3	-6.351	1.835	50.245	250	G
3	-6.321	1.702	50.381	251	G
3	-6.331	1.651	50.434	252	G
3	-6.341	1.364	50.721	253	G
3	-6.310	1.159	50.928	254	G
3	-6.136	1.005	51.160	255	G
3	-5.911	0.913	51.404	256	G
3	-5.695	0.882	51.622	257	G
3	-5.388	0.872	51.929	258	G
3	-5.163	0.892	52.156	259	G
3	-4.917	0.954	52.409	260	G
3	-4.681	0.995	52.648	261	G
3	-4.527	1.046	52.810	262	G
3	-4.363	1.118	52.989	263	G
3	-4.148	1.272	53.254	264	G
3	-4.045	1.507	53.511	265	G
3	-3.974	1.753	53.767	266	G
3	-3.963	1.999	54.013	267	G
3	-4.015	2.245	54.265	268	G
3	-4.045	2.430	54.452	269	G
3	-4.117	2.707	54.738	270	G
3	-4.189	2.942	54.984	271	G
3	-4.271	3.158	55.214	272	G
3	-4.363	3.373	55.449	273	G
3	-4.404	3.567	55.648	274	G
3	-4.517	3.772	55.881	275	G
3	-4.701	4.100	56.258	276	G
3	-4.814	4.254	56.448	277	G
3	-4.824	4.305	56.501	278	G
3	-4.886	4.357	56.581	279	G
3	-4.958	4.459	56.706	280	G
3	-5.265	4.490	57.015	281	G
3	-5.327	4.408	57.117	282	G
3	-5.470	4.244	57.335	283	G
3	-5.624	4.090	57.553	284	G
3	-5.634	4.059	57.585	285	G
3	-5.624	3.977	57.668	286	G
3	-5.695	3.967	57.740	287	G
3	-5.706	3.854	57.853	288	G
3	-5.880	3.485	58.261	289	G
3	-5.870	3.352	58.395	290	G
3	-5.788	3.199	58.569	291	G
3	-5.613	3.065	58.789	292	G
3	-5.378	2.942	59.055	293	G
3	-5.091	2.696	59.433	294	G
3	-4.968	2.563	59.614	295	G
3	-4.794	2.430	59.833	296	G
3	-4.609	2.276	60.073	297	G
3	-4.404	2.153	60.312	298	G
3	-4.158	1.979	60.614	299	G
4	3.584	-1.115	0.000	0	R
4	3.538	-0.977	0.145	1	R
4	3.704	-1.115	0.361	2	R
4	3.704	-1.179	0.425	3	R
4	3.694	-1.170	0.438	4	R
4	3.704	-1.161	0.451	5	R
4	3.740	-1.161	0.488	6	G
4	3.713	-1.133	0.527	7	G
4	3.713	-1.124	0.536	8	G
4	3.713	-1.124	0.536	9	G
4	3.621	-0.958	0.725	10	G
4	3.327	-1.078	1.042	11	G
4	3.492	-1.363	1.371	12	G
4	3.750	-1.390	1.630	13	G
4	3.961	-1.298	1.861	14	G
4	4.089	-1.298	1.989	15	G
4	4.264	-1.344	2.170	16	G
4	4.521	-1.418	2.437	17	G
4	4.733	-1.372	2.653	18	G
4	4.861	-1.115	2.941	19	G
4	4.852	-0.894	3.162	20	G
4	4.733	-0.637	3.445	21	G
4	4.576	-0.609	3.604	22	G
4	4.301	-0.545	3.887	23	G
4	4.071	-0.527	4.117	24	G
4	3.814	-0.563	4.377	25	G
4	3.630	-0.720	4.618	26	G
4	3.428	-0.867	4.868	27	G
4	3.355	-1.041	5.058	28	G
4	3.180	-1.271	5.346	29	G
4	3.106	-1.473	5.561	30	G
4	3.033	-1.794	5.891	31	G
4	2.960	-1.895	6.016	32	G
4	2.895	-2.171	6.299	33	G
4	2.868	-2.410	6.539	34	G
4	2.877	-2.612	6.742	35	G
4	2.914	-2.869	7.001	36	G
4	2.978	-3.117	7.258	37	G
4	3.125	-3.338	7.523	38	G
4	3.263	-3.567	7.790	39	G
4	3.400	-3.724	7.999	40	G
4	3.584	-3.861	8.228	41	G
4	3.795	-4.064	8.521	42	G
4	4.034	-4.174	8.784	43	G
4	4.310	-4.238	9.067	44	G
4	4.540	-4.256	9.297	45	G
4	4.733	-4.275	9.491	46	R
4	4.815	-4.293	9.576	47	R
4	4.824	-4.293	9.585	48	R
4	4.824	-4.293	9.585	49	R
4	4.824	-4.293	9.585	50	R
4	4.824	-4.284	9.594	51	R
4	4.824	-4.284	9.594	52	R
4	4.778	-4.284	9.640	53	R
4	4.778	-4.284	9.640	54	R
4	4.778	-4.284	9.640	55	R
4	4.778	-4.284	9.640	56	G
4	5.100	-4.119	10.002	57	G
4	4.990	-3.926	10.224	58	G
4	4.723	-3.898	10.492	59	G
4	4.494	-3.972	10.733	60	G
4	4.328	-4.073	10.927	61	G
4	4.108	-4.238	11.202	62	G
4	3.851	-4.358	11.486	63	G
4	3.630	-4.532	11.767	64	G
4	3.410	-4.578	11.992	65	G
4	3.171	-4.780	12.305	66	G
4	2.969	-4.863	12.523	67	G
4	2.638	-5.019	12.889	68	G
4	2.509	-5.203	13.114	69	G
4	2.316	-5.377	13.374	70	G
4	2.096	-5.524	13.639	71	G
4	1.866	-5.671	13.911	72	G
4	1.683	-5.846	14.165	73	G
4	1.490	-6.002	14.413	74	G
4	1.242	-6.167	14.711	75	G
4	1.131	-6.287	14.874	76	G
4	1.058	-6.250	14.956	77	G
4	1.058	-6.250	14.956	78	G
4	1.058	-6.250	14.956	79	G
4	1.058	-6.259	14.965	80	G
4	0.902	-6.415	15.186	81	G
4	0.929	-6.571	15.344	82	G
4	1.186	-6.700	15.632	83	G
4	1.490	-6.636	15.942	84	G
4	1.637	-6.516	16.131	85	G
4	1.866	-6.323	16.431	86	G
4	2.078	-6.066	16.764	87	G
4	2.197	-5.827	17.031	88	G
4	2.307	-5.616	17.269	89	G
4	2.417	-5.423	17.492	90	G
4	2.564	-5.157	17.796	91	G
4	2.711	-4.872	18.116	92	G
4	2.840	-4.688	18.341	93	G
4	2.895	-4.394	18.640	94	G
4	3.024	-4.155	18.911	95	G
4	3.134	-3.861	19.225	96	G
4	3.198	-3.669	19.428	97	G
4	3.309	-3.439	19.683	98	G
4	3.566	-3.090	20.117	99	G
4	3.630	-2.952	20.269	100	G
4	3.731	-2.686	20.554	101	G
4	3.823	-2.392	20.862	102	G
4	3.970	-2.144	21.150	103	G
4	4.108	-1.997	21.352	104	G
4	4.328	-1.804	21.645	105	G
4	4.576	-1.620	21.953	106	G
4	4.760	-1.399	22.240	107	G
4	4.935	-1.151	22.543	108	G
4	5.054	-0.995	22.740	109	G
4	5.247	-0.784	23.026	110	G
4	5.422	-0.628	23.260	111	G
4	5.624	-0.371	23.588	112	G
4	5.780	-0.132	23.873	113	G
4	5.908	0.098	24.136	114	G
4	6.055	0.282	24.371	115	G
4	6.221	0.548	24.685	116	G
4	6.359	0.732	24.915	117	G
4	6.478	0.897	25.119	118	G
4	6.506	0.962	25.189	119	G
4	6.607	1.109	25.367	120	G
4	6.607	1.109	25.367	121	G
4	6.607	1.109	25.367	122	G
4	6.937	1.191	25.708	123	G
4	7.038	1.256	25.828	124	G
4	7.048	1.660	26.232	125	G
4	7.037	1.696	26.270	126	G
4	7.020	1.746	26.322	127	G
4	7.086	1.680	26.415	128	G
4	7.020	1.729	26.497	129	G
4	7.069	1.680	26.566	130	G
4	7.004	1.696	26.633	131	G
4	7.004	1.696	26.633	132	G
4	7.004	1.696	26.633	133	G
4	7.004	1.696	26.633	134	G
4	7.004	1.696	26.633	135	G
4	7.004	1.696	26.633	136	G
4	7.004	1.696	26.633	137	G
4	7.037	1.418	26.914	138	G
4	7.053	1.156	27.176	139	G
4	7.102	0.862	27.475	140	G
4	7.151	0.600	27.741	141	G
4	7.168	0.354	27.987	142	G
4	7.168	0.158	28.184	143	G
4	7.184	-0.055	28.397	144	G
4	7.200	-0.121	28.465	145	G
4	7.200	-0.186	28.530	146	G
4	7.200	-0.202	28.547	147	G
4	7.200	-0.202	28.547	148	G
4	7.200	-0.202	28.547	149	G
4	7.200	-0.202	28.547	150	G
4	7.200	-0.202	28.547	151	G
4	7.151	-0.366	28.718	152	G
4	7.119	-0.612	28.965	153	G
4	7.168	-0.513	29.075	154	G
4	7.200	-0.415	29.179	155	G
4	7.200	-0.399	29.195	156	G
4	7.200	-0.399	29.195	157	G
4	7.200	-0.399	29.195	158	G
4	7.200	-0.399	29.195	159	G
4	7.200	-0.399	29.195	160	G
4	7.233	-0.317	29.283	161	G
4	7.233	-0.219	29.381	162	G
4	7.266	-0.137	29.469	163	G
4	7.250	0.010	29.618	164	G
4	7.250	0.485	30.092	165	G
4	7.200	0.567	30.188	166	G
4	7.119	0.731	30.371	167	G
4	7.119	1.074	30.715	168	G
4	7.053	1.353	31.001	169	G
4	6.955	1.680	31.342	170	G
4	6.906	1.811	31.482	171	G
4	6.873	2.024	31.698	172	G
4	6.808	2.171	31.859	173	G
4	6.775	2.335	32.026	174	G
4	6.775	2.319	32.042	175	G
4	6.775	2.368	32.091	176	G
4	6.660	2.564	32.319	177	G
4	6.562	2.777	32.553	178	G
4	6.464	3.006	32.802	179	G
4	6.382	3.252	33.061	180	G
4	6.333	3.399	33.216	181	G
4	6.202	3.726	33.569	182	G
4	5.973	4.005	33.930	183	G
4	5.858	4.152	34.116	184	G
4	5.645	4.365	34.417	185	G
4	5.383	4.741	34.876	186	G
4	5.269	4.856	35.038	187	G
4	5.138	4.987	35.223	188	G
4	4.974	5.085	35.414	189	G
4	4.761	5.298	35.715	190	G
4	4.630	5.396	35.879	191	G
4	4.352	5.642	36.250	192	G
4	4.205	5.756	36.436	193	G
4	4.041	5.854	36.627	194	G
4	3.714	6.035	37.001	195	G
4	3.583	6.100	37.147	196	G
4	3.206	6.346	37.597	197	G
4	3.108	6.346	37.695	198	G
4	2.977	6.346	37.826	199	G
4	2.731	6.395	38.077	200	G
4	2.666	6.476	38.181	201	G
4	2.060	6.673	38.818	202	G
4	1.749	6.804	39.156	203	G
4	1.733	6.755	39.207	204	G
4	1.373	6.869	39.585	205	G
4	1.144	6.902	39.817	206	G
4	1.013	6.935	39.952	207	G
4	0.734	6.968	40.232	208	G
4	0.243	6.984	40.723	209	G
4	-0.330	6.902	41.302	210	G
4	-0.673	6.869	41.647	211	G
4	-0.886	6.837	41.863	212	G
4	-1.099	6.902	42.085	213	G
4	-1.263	6.837	42.262	214	G
4	-1.590	6.689	42.621	215	G
4	-1.770	6.657	42.804	216	G
4	-1.999	6.607	43.038	217	G
4	-2.081	6.591	43.122	218	G
4	-2.376	6.444	43.451	219	G
4	-2.671	6.362	43.757	220	G
4	-2.916	6.264	44.021	221	G
4	-3.129	6.149	44.263	222	G
4	-3.276	6.018	44.460	223	G
4	-3.456	5.871	44.693	224	G
4	-3.964	5.462	45.345	225	G
4	-4.226	5.298	45.654	226	G
4	-4.504	5.101	45.994	227	G
4	-4.619	5.020	46.135	228	G
4	-4.701	4.938	46.251	229	G
4	-4.930	4.790	46.523	230	G
4	-5.061	4.659	46.708	231	G
4	-5.175	4.430	46.965	232	G
4	-5.192	4.283	47.113	233	G
4	-5.093	4.005	47.408	234	G
4	-4.766	3.923	47.746	235	G
4	-4.504	3.841	48.020	236	G
4	-4.177	3.759	48.357	237	G
4	-4.046	3.694	48.504	238	G
4	-3.702	3.595	48.861	239	G
4	-3.440	3.497	49.141	240	G
4	-3.194	3.383	49.412	241	G
4	-2.965	3.252	49.676	242	G
4	-2.572	3.219	50.070	243	G
4	-2.327	3.203	50.316	244	G
4	-2.098	3.170	50.548	245	G
4	-1.787	3.121	50.863	246	G
4	-1.557	3.039	51.106	247	G
4	-1.377	2.924	51.320	248	G
4	-1.115	2.891	51.583	249	G
4	-0.804	2.859	51.896	250	G
4	-0.641	2.842	52.061	251	G
4	-0.264	2.810	52.439	252	G
4	0.047	2.761	52.754	253	G
4	0.341	2.679	53.059	254	G
4	0.571	2.646	53.291	255	G
4	0.751	2.613	53.474	256	G
4	1.111	2.613	53.834	257	G
4	1.438	2.613	54.161	258	G
4	1.651	2.597	54.375	259	G
4	1.847	2.597	54.571	260	G
4	2.044	2.679	54.784	261	G
4	2.257	2.777	55.018	262	G
4	2.388	2.842	55.165	263	G
4	2.470	2.908	55.270	264	G
4	2.551	2.941	55.358	265	G
4	2.912	2.990	55.721	266	G
4	3.354	2.957	56.165	267	G
4	3.632	3.039	56.455	268	G
4	3.779	3.104	56.616	269	G
4	3.926	3.170	56.777	270	G
4	3.926	3.170	56.777	271	G
4	3.926	3.170	56.777	272	G
4	3.959	3.170	56.810	273	G
4	3.959	3.170	56.810	274	G
4	3.959	3.170	56.810	275	G
4	4.188	3.284	57.066	276	G
4	4.303	3.546	57.352	277	G
4	4.254	3.808	57.618	278	G
4	4.139	4.054	57.889	279	G
4	4.090	4.332	58.172	280	G
4	4.025	4.610	58.458	281	G
4	4.041	4.856	58.704	282	G
4	4.139	5.151	59.015	283	G
4	4.172	5.396	59.262	284	G
4	4.205	5.560	59.429	285	G
4	4.074	5.756	59.665	286	G
4	3.894	5.920	59.909	287	G
4	3.648	6.084	60.204	288	G
4	3.386	6.215	60.497	289	G
4	3.173	6.280	60.719	290	G
4	3.059	6.346	60.851	291	G
4	2.826	6.486	61.123	292	G
4	2.744	6.465	61.208	293	G
4	2.331	6.568	61.633	294	G
4	1.919	6.713	62.070	295	G
4	1.444	6.754	62.546	296	G
4	1.032	6.836	62.967	297	G
4	0.867	6.836	63.132	298	G
4	0.743	6.836	63.256	299	G
5	4.517	-1.928	0.000	0	R
5	4.526	-1.964	0.038	1	R
5	4.581	-1.727	0.281	2	R
5	4.626	-1.708	0.330	3	R
5	4.718	-1.854	0.503	4	R
5	4.855	-1.882	0.642	5	R
5	4.928	-1.900	0.718	6	R
5	4.983	-1.845	0.795	7	R
5	5.010	-1.827	0.828	8	R
5	5.092	-1.727	0.958	9	R
5	5.156	-1.736	1.022	10	R
5	5.238	-1.827	1.145	11	G
5	5.220	-1.991	1.311	12	G
5	5.266	-2.101	1.429	13	G
5	5.211	-2.138	1.495	14	G
5	5.202	-2.138	1.504	15	G
5	5.120	-2.138	1.586	16	G
5	5.056	-2.357	1.815	17	G
5	5.229	-2.375	1.989	18	G
5	5.466	-2.329	2.231	19	G
5	5.631	-2.247	2.415	20	G
5	5.768	-2.119	2.602	21	G
5	5.868	-1.946	2.802	22	G
5	5.950	-1.791	2.978	23	G
5	5.950	-1.544	3.225	24	G
5	5.950	-1.462	3.307	25	G
5	5.859	-1.398	3.418	26	G
5	5.868	-1.398	3.427	27	G
5	5.832	-1.398	3.464	28	G
5	5.704	-1.316	3.616	29	G
5	5.485	-1.316	3.835	30	G
5	5.330	-1.416	4.020	31	G
5	5.174	-1.489	4.191	32	G
5	5.156	-1.535	4.241	33	G
5	4.937	-1.599	4.469	34	G
5	4.727	-1.635	4.682	35	G
5	4.471	-1.562	4.948	36	G
5	4.334	-1.480	5.108	37	G
5	4.170	-1.325	5.334	38	G
5	4.051	-1.151	5.544	39	G
5	3.933	-0.969	5.762	40	G
5	3.896	-0.786	5.948	41	G
5	3.814	-0.613	6.140	42	G
5	3.732	-0.430	6.340	43	G
5	3.695	-0.202	6.571	44	G
5	3.668	0.045	6.819	45	G
5	3.631	0.246	7.024	46	G
5	3.622	0.474	7.252	47	G
5	3.677	0.730	7.513	48	G
5	3.786	0.921	7.734	49	G
5	3.823	1.049	7.867	50	G
5	3.933	1.268	8.112	51	G
5	4.070	1.414	8.312	52	G
5	4.206	1.624	8.563	53	G
5	4.371	1.725	8.756	54	G
5	4.590	1.798	8.987	55	G
5	4.791	1.816	9.189	56	G
5	4.973	1.816	9.371	57	G
5	5.101	1.807	9.499	58	G
5	5.339	1.789	9.737	59	G
5	5.530	1.734	9.937	60	G
5	5.731	1.734	10.138	61	G
5	5.932	1.679	10.346	62	G
5	6.160	1.524	10.622	63	G
5	6.270	1.396	10.790	64	G
5	6.389	1.241	10.986	65	G
5	6.425	1.040	11.190	66	G
5	6.462	0.848	11.385	67	G
5	6.480	0.620	11.614	68	G
5	6.544	0.428	11.816	69	G
5	6.635	0.273	11.996	70	G
5	6.717	0.173	12.126	71	G
5	6.772	0.026	12.282	72	G
5	6.772	-0.028	12.337	73	G
5	6.836	-0.129	12.456	74	G
5	6.809	-0.156	12.495	75	G
5	6.918	-0.238	12.632	76	G
5	7.092	-0.101	12.853	77	G
5	7.073	0.099	13.054	78	G
5	7.055	0.236	13.192	79	G
5	7.055	0.273	13.229	80	G
5	7.028	0.446	13.405	81	G
5	6.955	0.666	13.636	82	G
5	6.863	0.857	13.848	83	G
5	6.745	1.031	14.058	84	G
5	6.489	1.305	14.433	85	G
5	6.453	1.506	14.637	86	G
5	6.434	1.688	14.821	87	G
5	6.389	1.853	14.991	88	G
5	6.434	2.026	15.171	89	G
5	6.462	2.282	15.428	90	G
5	6.471	2.547	15.693	91	G
5	6.462	2.747	15.894	92	G
5	6.480	2.711	15.935	93	G
5	6.471	2.757	15.981	94	G
5	6.407	2.893	16.132	95	G
5	6.325	3.085	16.341	96	G
5	6.206	3.250	16.544	97	G
5	6.124	3.405	16.719	98	G
5	6.051	3.569	16.899	99	G
5	5.923	3.715	17.093	100	G
5	5.832	3.898	17.297	101	G
5	5.732	3.991	17.434	102	G
5	5.642	4.198	17.659	103	G
5	5.616	4.198	17.685	104	G
5	5.616	4.198	17.685	105	G
5	5.642	4.172	17.722	106	G
5	5.706	4.107	17.813	107	G
5	5.732	4.081	17.849	108	G
5	5.745	4.081	17.862	109	G
5	5.745	4.081	17.862	110	G
5	5.771	4.004	17.944	111	G
5	5.965	3.681	18.320	112	G
5	6.055	3.565	18.468	113	G
5	6.197	3.229	18.832	114	G
5	6.274	3.010	19.065	115	G
5	6.429	2.855	19.284	116	G
5	6.481	2.635	19.510	117	G
5	6.520	2.558	19.596	118	G
5	6.610	2.364	19.810	119	G
5	6.688	2.170	20.019	120	G
5	6.726	2.002	20.191	121	G
5	6.778	1.860	20.342	122	G
5	6.791	1.641	20.562	123	G
5	6.843	1.279	20.927	124	G
5	6.856	1.111	21.096	125	G
5	6.817	0.905	21.306	126	G
5	6.726	0.763	21.474	127	G
5	6.520	0.621	21.725	128	G
5	6.339	0.543	21.922	129	G
5	6.197	0.530	22.064	130	G
5	5.939	0.517	22.323	131	G
5	5.693	0.582	22.576	132	G
5	5.513	0.685	22.785	133	G
5	5.371	0.802	22.968	134	G
5	5.254	0.969	23.172	135	G
5	5.125	1.189	23.427	136	G
5	5.086	1.421	23.663	137	G
5	5.009	1.680	23.932	138	G
5	4.957	1.835	24.096	139	G
5	4.944	2.015	24.277	140	G
5	4.970	2.274	24.536	141	G
5	5.061	2.454	24.739	142	G
5	5.164	2.622	24.936	143	G
5	5.267	2.816	25.155	144	G
5	5.332	3.048	25.396	145	G
5	5.409	3.216	25.581	146	G
5	5.435	3.384	25.751	147	G
5	5.487	3.552	25.927	148	G
5	5.538	3.681	26.066	149	G
5	5.551	3.939	26.324	150	G
5	5.538	4.043	26.429	151	G
5	5.603	4.159	26.561	152	G
5	5.526	4.301	26.723	153	G
5	5.306	4.559	27.062	154	G
5	5.164	4.740	27.292	155	G
5	5.022	4.921	27.522	156	G
5	4.880	5.076	27.732	157	G
5	4.647	5.269	28.035	158	G
5	4.686	5.218	28.099	159	G
5	4.454	5.399	28.394	160	G
5	4.350	5.502	28.540	161	G
5	4.260	5.566	28.651	162	G
5	4.183	5.683	28.791	163	G
5	4.092	5.734	28.895	164	G
5	3.782	5.928	29.260	165	G
5	3.576	6.070	29.511	166	G
5	3.317	6.225	29.812	167	G
5	3.188	6.289	29.957	168	G
5	3.124	6.264	30.026	169	G
5	2.749	6.432	30.436	170	G
5	2.504	6.548	30.708	171	G
5	2.233	6.625	30.990	172	G
5	2.000	6.703	31.235	173	G
5	1.884	6.703	31.351	174	G
5	1.639	6.754	31.602	175	G
5	1.406	6.819	31.843	176	G
5	1.251	6.832	31.999	177	G
5	1.019	6.845	32.231	178	G
5	0.812	6.896	32.444	179	G
5	0.528	6.935	32.731	180	G
5	0.335	6.935	32.925	181	G
5	0.025	6.935	33.235	182	G
5	-0.092	6.935	33.351	183	G
5	-0.272	6.935	33.532	184	G
5	-0.466	6.935	33.725	185	G
5	-0.686	6.909	33.946	186	G
5	-0.983	6.871	34.246	187	G
5	-1.280	6.819	34.547	188	G
5	-1.460	6.767	34.735	189	G
5	-1.564	6.741	34.842	190	G
5	-1.899	6.677	35.184	191	G
5	-2.080	6.599	35.380	192	G
5	-2.261	6.535	35.572	193	G
5	-2.493	6.444	35.822	194	G
5	-2.661	6.367	36.007	195	G
5	-2.868	6.289	36.227	196	G
5	-3.049	6.212	36.424	197	G
5	-3.217	6.044	36.661	198	G
5	-3.371	5.992	36.825	199	G
5	-3.539	5.876	37.029	200	G
5	-3.720	5.760	37.244	201	G
5	-3.862	5.657	37.419	202	G
5	-4.004	5.541	37.603	203	G
5	-4.095	5.347	37.817	204	G
5	-4.237	5.166	38.047	205	G
5	-4.327	4.985	38.249	206	G
5	-4.430	4.701	38.551	207	G
5	-4.521	4.456	38.813	208	G
5	-4.547	4.378	38.894	209	G
5	-4.611	4.185	39.098	210	G
5	-4.689	4.004	39.295	211	G
5	-4.766	3.849	39.468	212	G
5	-4.895	3.733	39.642	213	G
5	-5.024	3.552	39.864	214	G
5	-5.089	3.423	40.009	215	G
5	-5.231	3.268	40.219	216	G
5	-5.476	3.152	40.490	217	G
5	-5.670	3.100	40.691	218	G
5	-5.812	3.035	40.847	219	G
5	-6.032	2.906	41.101	220	G
5	-6.161	2.764	41.293	221	G
5	-6.380	2.493	41.642	222	G
5	-6.496	2.325	41.846	223	G
5	-6.561	2.209	41.979	224	G
5	-6.600	2.080	42.114	225	G
5	-6.638	1.873	42.324	226	G
5	-6.664	1.796	42.406	227	G
5	-6.742	1.512	42.701	228	G
5	-6.755	1.318	42.895	229	G
5	-6.780	1.150	43.065	230	G
5	-6.884	0.866	43.367	231	G
5	-6.884	0.698	43.535	232	G
5	-6.884	0.517	43.715	233	G
5	-6.871	0.233	44.000	234	G
5	-6.884	0.001	44.233	235	G
5	-6.897	-0.322	44.556	236	G
5	-6.871	-0.516	44.751	237	G
5	-6.910	-0.696	44.936	238	G
5	-6.910	-0.838	45.078	239	G
5	-6.871	-1.084	45.326	240	G
5	-6.858	-0.916	45.495	241	G
5	-6.858	-0.916	45.495	242	G
5	-6.871	-0.993	45.573	243	G
5	-6.845	-1.161	45.743	244	G
5	-6.819	-1.252	45.837	245	G
5	-6.793	-1.510	46.097	246	G
5	-6.768	-1.523	46.126	247	G
5	-6.716	-1.691	46.301	248	G
5	-6.664	-1.975	46.590	249	G
5	-6.548	-2.143	46.794	250	G
5	-6.613	-2.259	46.927	251	G
5	-6.522	-2.465	47.153	252	G
5	-6.432	-2.698	47.402	253	G
5	-6.341	-2.917	47.639	254	G
5	-6.251	-3.137	47.877	255	G
5	-6.135	-3.292	48.070	256	G
5	-6.070	-3.408	48.203	257	G
5	-5.954	-3.524	48.368	258	G
5	-5.941	-3.576	48.421	259	G
5	-5.864	-3.679	48.550	260	G
5	-5.799	-3.770	48.661	261	G
5	-5.735	-3.847	48.762	262	G
5	-5.631	-4.002	48.948	263	G
5	-5.489	-4.080	49.110	264	G
5	-5.270	-4.092	49.330	265	G
5	-5.089	-4.054	49.515	266	G
5	-4.869	-3.989	49.744	267	G
5	-4.676	-4.002	49.938	268	G
5	-4.495	-3.989	50.119	269	G
5	-4.288	-3.886	50.350	270	G
5	-4.146	-3.808	50.512	271	G
5	-3.991	-3.757	50.675	272	G
5	-3.707	-3.705	50.964	273	G
5	-3.526	-3.705	51.145	274	G
5	-3.307	-3.666	51.368	275	G
5	-3.100	-3.666	51.574	276	G
5	-2.881	-3.615	51.800	277	G
5	-2.648	-3.602	52.033	278	G
5	-2.571	-3.602	52.110	279	G
5	-2.429	-3.602	52.252	280	G
5	-2.183	-3.602	52.497	281	G
5	-2.016	-3.602	52.665	282	G
5	-1.848	-3.511	52.856	283	G
5	-1.667	-3.447	53.048	284	G
5	-1.551	-3.356	53.195	285	G
5	-1.460	-3.292	53.306	286	G
5	-1.370	-3.214	53.425	287	G
5	-1.254	-3.163	53.552	288	G
5	-1.086	-3.008	53.781	289	G
5	-0.905	-2.788	54.065	290	G
5	-0.776	-2.659	54.248	291	G
5	-0.699	-2.595	54.349	292	G
5	-0.647	-2.556	54.413	293	G
5	-0.647	-2.556	54.413	294	G
5	-0.621	-2.543	54.442	295	G
5	-0.595	-2.478	54.512	296	G
5	-0.569	-2.220	54.771	297	G
5	-0.699	-2.104	54.945	298	G
5	-0.905	-1.923	55.220	299	G
6	-0.387	0.287	0.000	0	G
6	-0.248	0.310	0.140	1	G
6	-0.121	0.564	0.425	2	G
6	-0.340	0.518	0.649	3	G
6	-0.490	0.576	0.810	4	G
6	-0.675	0.449	1.034	5	G
6	-0.918	0.460	1.277	6	G
6	-1.045	0.425	1.408	7	G
6	-1.218	0.379	1.588	8	G
6	-1.437	0.368	1.807	9	G
6	-1.553	0.414	1.932	10	G
6	-1.819	0.483	2.206	11	G
6	-1.946	0.483	2.333	12	G
6	-2.119	0.599	2.542	13	G
6	-2.246	0.587	2.669	14	G
6	-2.338	0.622	2.768	15	G
6	-2.465	0.703	2.918	16	G
6	-2.685	0.899	3.213	17	G
6	-2.743	1.130	3.451	18	G
6	-2.696	1.292	3.619	19	G
6	-2.650	1.442	3.776	20	G
6	-2.546	1.592	3.959	21	G
6	-2.396	1.742	4.171	22	G
6	-2.234	1.788	4.339	23	G
6	-1.923	1.788	4.651	24	G
6	-1.680	1.719	4.903	25	G
6	-1.461	1.615	5.146	26	G
6	-1.276	1.476	5.377	27	G
6	-1.022	1.303	5.685	28	G
6	-0.791	1.142	5.967	29	G
6	-0.687	0.922	6.209	30	G
6	-0.606	0.853	6.316	31	G
6	-0.456	0.622	6.591	32	G
6	-0.363	0.483	6.758	33	G
6	-0.271	0.298	6.964	34	G
6	-0.167	0.114	7.176	35	G
6	0.099	-0.002	7.466	36	G
6	0.330	-0.025	7.698	37	G
6	0.514	-0.140	7.916	38	G
6	0.676	-0.337	8.171	39	G
6	0.780	-0.498	8.363	40	G
6	0.930	-0.695	8.610	41	G
6	1.080	-0.856	8.831	42	G
6	1.173	-0.949	8.961	43	G
6	1.392	-1.087	9.221	44	G
6	1.635	-1.180	9.480	45	G
6	1.877	-1.134	9.727	46	G
6	2.108	-1.226	9.976	47	G
6	2.316	-1.249	10.185	48	G
6	2.466	-1.214	10.339	49	G
6	2.709	-1.157	10.588	50	R
6	2.882	-1.064	10.785	51	R
6	2.963	-0.972	10.908	52	R
6	3.067	-0.960	11.012	53	R
6	3.113	-1.007	11.077	54	R
6	3.298	-1.030	11.264	55	R
6	3.471	-1.191	11.501	56	G
6	3.667	-1.307	11.728	57	G
6	3.817	-1.445	11.933	58	G
6	3.956	-1.526	12.093	59	G
6	3.956	-1.526	12.093	60	G
6	3.991	-1.607	12.181	61	G
6	4.141	-1.700	12.357	62	G
6	4.210	-1.757	12.448	63	G
6	4.302	-1.896	12.614	64	G
6	4.279	-2.081	12.800	65	G
6	4.164	-2.300	13.048	66	G
6	3.887	-2.554	13.424	67	G
6	3.748	-2.693	13.620	68	G
6	3.563	-2.843	13.859	69	G
6	3.344	-3.062	14.169	70	G
6	3.159	-3.155	14.375	71	G
6	2.893	-3.236	14.653	72	G
6	2.616	-3.293	14.936	73	G
6	2.304	-3.374	15.258	74	G
6	2.108	-3.432	15.463	75	G
6	1.866	-3.501	15.715	76	G
6	1.461	-3.628	16.139	77	G
6	1.334	-3.698	16.284	78	G
6	1.184	-3.651	16.441	79	G
6	0.988	-3.651	16.637	80	G
6	0.791	-3.698	16.839	81	G
6	0.549	-3.744	17.086	82	G
6	0.295	-3.686	17.346	83	G
6	0.029	-3.651	17.614	84	G
6	-0.190	-3.674	17.835	85	G
6	-0.363	-3.744	18.021	86	G
6	-0.641	-3.813	18.307	87	G
6	-0.872	-3.929	18.565	88	G
6	-1.126	-3.986	18.826	89	G
6	-1.391	-3.998	19.092	90	G
6	-1.692	-4.056	19.397	91	G
6	-1.888	-4.125	19.606	92	G
6	-2.050	-4.102	19.769	93	G
6	-2.281	-4.009	20.018	94	G
6	-2.477	-3.998	20.214	95	G
6	-2.627	-3.963	20.369	96	G
6	-3.285	-3.755	21.059	97	G
6	-3.447	-3.790	21.224	98	G
6	-3.459	-3.825	21.261	99	G
6	-3.586	-3.790	21.392	100	G
6	-3.817	-3.755	21.626	101	G
6	-4.071	-3.790	21.882	102	G
6	-4.325	-3.871	22.149	103	G
6	-4.544	-3.859	22.369	104	G
6	-4.706	-3.940	22.550	105	G
6	-4.729	-3.986	22.601	106	G
6	-4.925	-4.056	22.809	107	G
6	-5.318	-4.206	23.230	108	G
6	-5.572	-3.940	23.597	109	G
6	-5.653	-3.848	23.720	110	G
6	-5.780	-3.617	23.984	111	G
6	-5.849	-3.501	24.118	112	G
6	-5.988	-3.305	24.359	113	G
6	-5.965	-3.074	24.591	114	G
6	-5.988	-2.866	24.800	115	G
6	-6.022	-2.704	24.965	116	G
6	-6.057	-2.381	25.291	117	G
6	-6.046	-2.138	25.533	118	G
6	-6.011	-1.850	25.824	119	G
6	-5.976	-1.653	26.024	120	G
6	-5.976	-1.434	26.243	121	G
6	-6.069	-1.087	26.602	122	G
6	-6.103	-0.845	26.847	123	G
6	-6.138	-0.683	27.012	124	G
6	-6.230	-0.441	27.271	125	G
6	-6.242	-0.314	27.399	126	G
6	-6.392	0.010	27.756	127	G
6	-6.380	0.148	27.895	128	G
6	-6.415	0.460	28.208	129	G
6	-6.484	0.737	28.494	130	G
6	-6.496	0.934	28.691	131	G
6	-6.565	1.234	28.999	132	G
6	-6.496	1.592	29.364	133	G
6	-6.438	1.777	29.557	134	G
6	-6.323	2.031	29.836	135	G
6	-6.242	2.250	30.070	136	G
6	-6.196	2.377	30.205	137	G
6	-6.126	2.527	30.371	138	G
6	-6.011	2.770	30.639	139	G
6	-5.895	3.001	30.898	140	G
6	-5.780	3.186	31.115	141	G
6	-5.722	3.301	31.245	142	G
6	-5.584	3.509	31.494	143	G
6	-5.422	3.913	31.930	144	G
6	-5.295	4.098	32.154	145	G
6	-5.156	4.190	32.321	146	G
6	-4.971	4.317	32.545	147	G
6	-4.787	4.525	32.823	148	G
6	-4.579	4.745	33.125	149	G
6	-4.498	4.837	33.248	150	G
6	-4.302	5.010	33.510	151	G
6	-4.082	5.230	33.820	152	G
6	-3.909	5.368	34.042	153	G
6	-3.690	5.507	34.302	154	G
6	-3.574	5.599	34.449	155	G
6	-3.378	5.726	34.683	156	G
6	-3.135	5.877	34.969	157	G
6	-2.939	6.027	35.216	158	G
6	-2.604	6.281	35.636	159	G
6	-2.396	6.327	35.849	160	G
6	-2.223	6.419	36.045	161	G
6	-2.061	6.500	36.226	162	G
6	-1.853	6.570	36.445	163	G
6	-1.518	6.639	36.787	164	G
6	-1.357	6.662	36.951	165	G
6	-1.091	6.720	37.222	166	G
6	-0.860	6.801	37.467	167	G
6	-0.548	6.824	37.780	168	G
6	-0.456	6.824	37.872	169	G
6	-0.086	6.893	38.248	170	G
6	0.191	6.893	38.525	171	G
6	0.422	6.870	38.758	172	G
6	0.641	6.835	38.980	173	G
6	0.930	6.812	39.269	174	G
6	1.219	6.789	39.559	175	G
6	1.438	6.766	39.780	176	G
6	1.669	6.754	40.011	177	G
6	1.808	6.673	40.171	178	G
6	1.993	6.581	40.378	179	G
6	2.166	6.512	40.564	180	G
6	2.351	6.304	40.843	181	G
6	2.512	6.177	41.048	182	G
6	2.674	6.061	41.247	183	G
6	2.836	6.027	41.412	184	G
6	3.078	5.900	41.686	185	G
6	3.355	5.738	42.007	186	G
6	3.529	5.599	42.229	187	G
6	3.736	5.472	42.472	188	G
6	3.991	5.334	42.762	189	G
6	4.118	5.080	43.046	190	G
6	4.302	4.930	43.284	191	G
6	4.499	4.687	43.596	192	G
6	4.649	4.502	43.834	193	G
6	4.764	4.341	44.033	194	G
6	4.857	4.214	44.190	195	G
6	4.984	4.075	44.378	196	G
6	4.938	4.110	44.436	197	G
6	5.018	4.040	44.542	198	G
6	4.972	4.075	44.600	199	G
6	4.972	4.063	44.611	200	G
6	4.984	4.029	44.648	201	G
6	5.088	3.867	44.840	202	G
6	4.868	3.694	45.120	203	G
6	4.580	3.544	45.445	204	G
6	4.302	3.463	45.734	205	G
6	4.025	3.440	46.012	206	G
6	3.817	3.382	46.228	207	G
6	3.540	3.336	46.509	208	G
6	3.275	3.301	46.777	209	G
6	3.101	3.267	46.953	210	G
6	2.882	3.174	47.191	211	G
6	2.789	3.082	47.322	212	G
6	2.709	3.036	47.415	213	G
6	2.512	3.001	47.615	214	G
6	2.270	3.024	47.858	215	G
6	2.062	3.059	48.069	216	G
6	1.773	3.070	48.358	217	G
6	1.542	3.082	48.589	218	G
6	1.161	3.036	48.973	219	G
6	1.011	2.920	49.163	220	G
6	0.757	2.805	49.442	221	G
6	0.526	2.643	49.724	222	G
6	0.376	2.493	49.936	223	G
6	0.237	2.320	50.158	224	G
6	-0.005	2.135	50.463	225	G
6	-0.132	1.950	50.687	226	G
6	-0.283	1.765	50.925	227	G
6	-0.502	1.580	51.212	228	G
6	-0.745	1.453	51.486	229	G
6	-0.976	1.372	51.730	230	G
6	-1.114	1.315	51.880	231	G
6	-1.345	1.257	52.119	232	G
6	-1.565	1.118	52.378	233	G
6	-1.876	1.026	52.703	234	G
6	-2.038	1.061	52.869	235	G
6	-2.269	0.991	53.110	236	G
6	-2.419	0.911	53.280	237	G
6	-2.696	0.864	53.561	238	G
6	-2.789	0.899	53.660	239	G
6	-2.858	0.922	53.733	240	G
6	-3.054	0.899	53.931	241	G
6	-3.204	0.922	54.083	242	G
6	-3.401	0.945	54.280	243	G
6	-3.505	0.887	54.399	244	G
6	-3.597	0.783	54.538	245	G
6	-3.886	0.714	54.835	246	G
6	-4.175	0.783	55.132	247	G
6	-4.359	0.899	55.350	248	G
6	-4.602	1.061	55.642	249	G
6	-4.787	1.095	55.830	250	G
6	-5.029	1.118	56.073	251	G
6	-5.329	1.165	56.377	252	G
6	-5.457	1.153	56.505	253	G
6	-5.664	1.130	56.714	254	G
6	-5.907	1.153	56.957	255	G
6	-6.069	1.165	57.119	256	G
6	-6.196	1.142	57.249	257	G
6	-6.404	1.130	57.457	258	G
6	-6.554	1.072	57.618	259	G
6	-6.669	0.899	57.826	260	G
6	-6.727	0.576	58.154	261	G
6	-6.762	0.460	58.275	262	G
6	-6.773	0.114	58.622	263	G
6	-6.773	-0.221	58.956	264	G
6	-6.785	-0.452	59.188	265	G
6	-6.738	-0.706	59.446	266	G
6	-6.785	-0.937	59.682	267	G
6	-6.727	-1.122	59.875	268	G
6	-6.681	-1.399	60.156	269	G
6	-6.669	-1.700	60.457	270	G
6	-6.565	-1.884	60.669	271	G
6	-6.507	-2.208	60.997	272	G
6	-6.415	-2.427	61.235	273	G
6	-6.323	-2.751	61.572	274	G
6	-6.230	-2.970	61.810	275	G
6	-6.103	-3.178	62.053	276	G
6	-5.953	-3.490	62.399	277	G
6	-5.861	-3.674	62.606	278	G
6	-5.734	-3.871	62.840	279	G
6	-5.618	-4.021	63.029	280	G
6	-5.422	-4.344	63.408	281	G
6	-5.283	-4.483	63.603	282	G
6	-5.075	-4.679	63.889	283	G
6	-4.937	-4.876	64.130	284	G
6	-4.810	-5.037	64.335	285	G
6	-4.625	-5.210	64.589	286	G
6	-4.452	-5.395	64.842	287	G
6	-4.279	-5.522	65.057	288	G
6	-4.059	-5.696	65.336	289	G
6	-3.886	-5.846	65.566	290	G
6	-3.828	-5.892	65.640	291	G
6	-3.643	-5.926	65.828	292	G
6	-3.586	-5.961	65.895	293	G
6	-3.343	-6.111	66.180	294	G
6	-3.147	-6.285	66.442	295	G
6	-2.950	-6.365	66.654	296	G
6	-2.673	-6.515	66.970	297	G
6	-2.431	-6.573	67.219	298	G
6	-2.188	-6.712	67.498	299	G
7	0.347	3.744	0.000	0	G
7	0.308	3.627	0.123	1	G
7	0.269	3.524	0.233	2	G
7	0.295	3.381	0.378	3	G
7	0.230	3.187	0.582	4	G
7	0.269	2.916	0.857	5	G
7	0.282	2.747	1.026	6	G
7	0.321	2.489	1.287	7	G
7	0.321	2.217	1.559	8	G
7	0.425	1.984	1.814	9	G
7	0.463	1.713	2.088	10	G
7	0.515	1.506	2.302	11	G
7	0.425	1.299	2.528	12	G
7	0.425	1.143	2.683	13	G
7	0.347	0.988	2.856	14	G
7	0.412	0.859	3.001	15	G
7	0.386	0.639	3.222	16	G
7	0.269	0.483	3.416	17	G
7	0.075	0.367	3.643	18	G
7	-0.196	0.471	3.934	19	G
7	-0.326	0.665	4.167	20	G
7	-0.391	0.910	4.421	21	G
7	-0.403	1.169	4.680	22	G
7	-0.378	1.402	4.914	23	G
7	-0.378	1.544	5.057	24	G
7	-0.391	1.803	5.316	25	G
7	-0.365	2.062	5.576	26	G
7	-0.339	2.178	5.695	27	G
7	-0.339	2.359	5.876	28	G
7	-0.365	2.437	5.958	29	G
7	-0.391	2.437	5.984	30	G
7	-0.481	2.553	6.131	31	G
7	-0.753	2.553	6.403	32	G
7	-0.960	2.372	6.678	33	G
7	-1.102	2.152	6.940	34	G
7	-1.128	1.945	7.149	35	G
7	-1.024	1.700	7.415	36	G
7	-0.921	1.518	7.624	37	G
7	-0.779	1.299	7.886	38	G
7	-0.585	1.156	8.127	39	G
7	-0.403	0.962	8.392	40	G
7	-0.300	0.846	8.548	41	G
7	-0.119	0.574	8.874	42	G
7	0.011	0.354	9.129	43	G
7	0.179	0.121	9.417	44	G
7	0.321	-0.047	9.637	45	G
7	0.528	-0.202	9.896	46	G
7	0.735	-0.306	10.127	47	G
7	1.007	-0.345	10.402	48	G
7	1.278	-0.267	10.684	49	G
7	1.447	-0.125	10.905	50	G
7	1.602	-0.073	11.068	51	G
7	1.796	0.160	11.371	52	G
7	1.964	0.328	11.609	53	G
7	2.158	0.522	11.884	54	G
7	2.300	0.755	12.157	55	G
7	2.352	0.923	12.333	56	G
7	2.417	1.221	12.637	57	G
7	2.430	1.467	12.883	58	G
7	2.378	1.583	13.011	59	G
7	2.300	1.777	13.220	60	G
7	2.197	2.062	13.522	61	G
7	2.042	2.308	13.813	62	G
7	1.951	2.476	14.004	63	G
7	1.783	2.618	14.225	64	G
7	1.654	2.786	14.437	65	G
7	1.434	2.967	14.722	66	G
7	1.278	3.071	14.908	67	G
7	0.929	3.187	15.276	68	G
7	0.774	3.252	15.445	69	G
7	0.528	3.317	15.699	70	G
7	0.321	3.420	15.930	71	G
7	0.166	3.601	16.169	72	G
7	-0.015	3.718	16.384	73	G
7	-0.196	3.821	16.593	74	G
7	-0.442	4.002	16.898	75	G
7	-0.559	3.989	17.015	76	G
7	-0.714	4.106	17.209	77	G
7	-0.973	4.196	17.483	78	G
7	-1.167	4.132	17.688	79	G
7	-1.335	4.015	17.892	80	G
7	-1.516	3.847	18.140	81	G
7	-1.658	3.653	18.380	82	G
7	-1.852	3.394	18.704	83	G
7	-1.982	3.252	18.896	84	G
7	-2.137	3.071	19.135	85	G
7	-2.305	2.890	19.382	86	G
7	-2.435	2.709	19.604	87	G
7	-2.629	2.502	19.888	88	G
7	-2.797	2.256	20.186	89	G
7	-2.862	2.023	20.428	90	G
7	-2.978	1.829	20.654	91	G
7	-3.017	1.557	20.928	92	G
7	-2.991	1.324	21.163	93	G
7	-3.017	1.053	21.436	94	G
7	-2.875	0.820	21.709	95	G
7	-2.655	0.626	22.002	96	G
7	-2.486	0.483	22.222	97	G
7	-2.254	0.328	22.502	98	G
7	-2.072	0.289	22.687	99	G
7	-1.775	0.251	22.987	100	G
7	-1.529	0.225	23.235	101	G
7	-1.296	0.173	23.473	102	G
7	-1.102	0.173	23.667	103	G
7	-0.895	0.134	23.878	104	G
7	-0.636	0.057	24.148	105	G
7	-0.403	-0.073	24.414	106	G
7	-0.184	-0.202	24.669	107	G
7	0.062	-0.319	24.941	108	G
7	0.282	-0.435	25.190	109	G
7	0.554	-0.487	25.467	110	G
7	0.800	-0.422	25.721	111	G
7	1.097	-0.345	26.029	112	G
7	1.253	-0.293	26.192	113	G
7	1.485	-0.215	26.438	114	G
7	1.731	-0.060	26.728	115	G
7	1.925	0.095	26.977	116	G
7	2.119	0.289	27.251	117	G
7	2.223	0.419	27.417	118	G
7	2.430	0.626	27.710	119	G
7	2.482	0.833	27.923	120	G
7	2.585	1.027	28.143	121	G
7	2.611	1.363	28.480	122	G
7	2.611	1.583	28.700	123	G
7	2.585	1.687	28.807	124	G
7	2.663	1.932	29.065	125	G
7	2.663	2.062	29.194	126	G
7	2.714	2.126	29.277	127	G
7	2.805	2.476	29.638	128	G
7	2.896	2.618	29.807	129	G
7	3.038	2.825	30.058	130	G
7	3.193	3.071	30.348	131	G
7	3.426	3.110	30.585	132	G
7	3.711	3.200	30.883	133	G
7	3.995	3.252	31.173	134	G
7	4.163	3.304	31.349	135	G
7	4.383	3.381	31.582	136	G
7	4.577	3.472	31.796	137	G
7	4.746	3.575	31.993	138	G
7	4.927	3.614	32.179	139	G
7	5.095	3.886	32.498	140	G
7	5.173	4.106	32.731	141	G
7	5.108	4.339	32.973	142	G
7	5.108	4.455	33.090	143	G
7	5.095	4.649	33.284	144	G
7	5.108	4.856	33.491	145	G
7	5.095	4.999	33.634	146	G
7	5.302	4.882	33.872	147	G
7	5.599	4.468	34.382	148	G
7	5.819	4.145	34.773	149	G
7	5.975	3.847	35.108	150	G
7	6.285	3.420	35.636	151	G
7	6.324	3.420	35.675	152	G
7	6.415	3.187	35.925	153	G
7	6.518	2.942	36.192	154	G
7	6.518	2.864	36.269	155	G
7	6.634	2.722	36.453	156	G
7	6.686	2.553	36.629	157	G
7	6.816	2.295	36.918	158	G
7	6.893	1.920	37.302	159	G
7	6.945	1.687	37.540	160	G
7	7.010	1.506	37.732	161	G
7	7.035	1.221	38.018	162	G
7	7.061	0.897	38.343	163	G
7	7.100	0.471	38.771	164	G
7	7.126	0.251	38.993	165	G
7	7.100	0.186	39.063	166	G
7	7.126	-0.099	39.348	167	G
7	7.113	-0.357	39.607	168	G
7	7.100	-0.603	39.854	169	G
7	7.074	-0.940	40.191	170	G
7	7.023	-1.147	40.404	171	G
7	6.919	-1.522	40.793	172	G
7	6.803	-1.819	41.113	173	G
7	6.790	-1.897	41.192	174	G
7	6.764	-2.091	41.387	175	G
7	6.712	-2.324	41.626	176	G
7	6.505	-2.673	42.032	177	G
7	6.427	-2.880	42.253	178	G
7	6.285	-3.126	42.537	179	G
7	6.156	-3.514	42.946	180	G
7	6.039	-3.721	43.184	181	G
7	5.884	-3.915	43.432	182	G
7	5.768	-4.058	43.616	183	G
7	5.587	-4.187	43.839	184	G
7	5.599	-4.265	43.917	185	G
7	5.392	-4.472	44.210	186	G
7	5.237	-4.679	44.469	187	G
7	5.108	-4.795	44.643	188	G
7	4.901	-4.937	44.894	189	G
7	4.707	-5.041	45.114	190	G
7	4.526	-5.093	45.302	191	G
7	4.280	-5.209	45.574	192	G
7	3.931	-5.325	45.943	193	G
7	3.762	-5.377	46.119	194	G
7	3.568	-5.325	46.319	195	G
7	3.245	-5.312	46.643	196	G
7	3.051	-5.222	46.857	197	G
7	2.766	-5.144	47.152	198	G
[truncated: 4,001 more rows]
