# Supplementary material for: Behavioral and pharmacological characterization of planarian nociception
Source: Front Mol Neurosci. 2024 May 1;17:1368009. doi: 10.3389/fnmol.2024.1368009 (PMC11094297; doi:10.3389/fnmol.2024.1368009)
Supplement: Supplementary file 1 [file Data_Sheet_1.ZIP › Article planarian nociception - code and data/Article planarian nociception - clean markdown.Rmd]

---
title: 'Article : planarian nociception'
output: html_document
date: "2023-07-31"
---

```{r setup, include=FALSE}
knitr::opts_chunk$set(echo = TRUE)
library(tidyverse)
library(ggpubr)
```

Figure 1 : traces
  
  thermal traces
```{r}
rm(list = ls())

open_and_add_real_Temp <- function(x){

# définir le nom de la condition à analyser (les fichiers doivent avoir un nom adapté)
  
  file <- x

# je charge les données

data <- paste0("thermos/", file, ".csv") %>% 
  read.csv() %>% 
  select(n, t, x, y, L) %>% 
  mutate(condition = file)
data$y <- round(data$y, 2)

# je créé la séquence de toutes les positions possibles pour l'associer aux températures ensuite

seq <- data.frame(y = seq(1, 15, by = 0.01)) %>% round(digits = 2)

# je prépare les listes contenant les tableaux de données

temperature_list <- list()
results_list <- list()

# la fonction va associer les températures réelles en allant les chercher dans le fichier de data associé

for (i in unique(data$n)) {
  temperature_files <- paste0("thermos/", file,"_T/t", i, ".csv")
  temperature_list[[i]] <- read_csv2(temperature_files, col_names = FALSE)
  temperature_list[[i]] <- temperature_list[[i]] %>% 
    transmute("Temp" = X1) %>% 
    mutate("y" = round(seq(1, 15, length.out = nrow(temperature_list[[i]])), digits = 2)) %>%
    full_join(seq, temperature_list[[i]], by = "y") %>% 
    arrange(y) %>% 
    zoo::na.locf(fromLast = FALSE)
  temperature_list[[i]] <- temperature_list[[i]] %>% 
    mutate(min_n = min(Temp),
           max_n = max(Temp))
  
  data_n <- data %>% filter(n == i) %>% 
    left_join(temperature_list[[i]], data_n, by = "y")
  results_list[[i]] <- data_n
}

# on recolle les données de chaque animal dans le tableau brut total

x <- bind_rows(results_list) %>% 
    zoo::na.locf(fromLast = FALSE)
return(x)
}

VOLVIC <- open_and_add_real_Temp("VOLVIC")

data <- bind_rows(VOLVIC)

data <- data %>%
  mutate("Temps" = case_when(Temp < 24 ~ "<24",
                             Temp >= 24 & Temp < 26 ~ "<26",
                             Temp >= 26 & Temp < 28 ~ "<28",
                             Temp >= 28 & Temp < 30 ~ "<30",
                             Temp >= 30 & Temp < 32 ~ "<32",
                             Temp >= 32 & Temp < 34 ~ "<34",
                             Temp >= 34 ~ ">34")) %>% 
  mutate("two_delim" = case_when(Temp < 26 ~ "cold",
                                 Temp >= 26 & Temp < 32 ~ "mild",
                                 Temp >= 32 ~ "hot")) %>% 
  mutate("one_delim" = case_when(Temp < 30 ~ "cold",
                                 Temp >= 30 ~ "hot")) %>% 
  mutate("side" = case_when(y < 8 ~ "left",
                            y >= 8 ~ "right"))

data$side <- factor(data$side, levels = c("left", "right"))
data$n <- factor(data$n)

data <- data %>% 
    zoo::na.locf(fromLast = FALSE)

gamme <- data %>% 
  group_by(condition) %>% 
  summarise(min = min(Temp),
            max = max(Temp),
            mid = (max(Temp)-min(Temp))/2+min(Temp),
            mean = mean(Temp),
            median = median(Temp))

sided <- data %>% 
  group_by(n, condition) %>% 
  count(side, .drop = FALSE) %>% 
  mutate(pourcent = nn / 6)

ggplot(data = data, 
       aes(x = x, y = y, color = Temp)) +
  rotate() +
  geom_point() +
  theme_void() +
  rremove("grid") +
  scale_color_viridis_c(name = "T°", option = "plasma")
```
  
  mechanical traces: arenas
```{r}
rm(list = ls())

arena_sable_gros <- read.csv("thigmo/arena sable gros.csv") %>% mutate(condition = "agros")

thigmo <- arena_sable_gros

thigmo$surface <- factor(thigmo$surface)

ggplot(data = thigmo %>% filter(n < 8),
       aes(x = x, y = y, color = surface)) +
  geom_point(size = .2) +
  theme_bw() +
 # scale_color_manual(values = c("#4dbb9d", "#a6e1ee"), labels = c("sand", "sylgard")) +
  scale_color_manual(name = "Animals on\nsurface",
                     values = c("black", "grey"), 
                     labels = c("Sand", "Substrate")) +
  scale_x_continuous(breaks = c(-7, -4, 0, 4, 7),
                     labels = c(-7, -4, "(cm)", 4, 7)) +
  scale_y_continuous(breaks = c(-7, -4, 0, 4, 7),
                     labels = c(-7, -4, "(cm)", 4, 7)) +
  theme(axis.text.y = element_text(angle = 90, hjust = .5)) +
  rremove("grid") + rremove("xlab") + rremove("ylab") +
  rremove("x.text") + rremove("x.ticks") + rremove("y.text") + rremove("y.ticks")

# save
ggsave(plot = last_plot(), filename = 'figures/fig 1.png', dpi = 300, width = 1000, height = 700, units = "px")
```
  

Figure 2 : chemical results (acute)
  
```{r}
rm(list = ls())

VOLVIC <- read.csv("arena/VOLVIC.csv") %>%    mutate(AITC = "0")
AITC5 <- read.csv("arena/AITC5.csv") %>%      mutate(AITC = "5")
AITC25 <- read.csv("arena/AITC25.csv") %>%    mutate(AITC = "25")
AITC35 <- read.csv("arena/AITC35.csv") %>%    mutate(AITC = "35")
AITC40 <- read.csv("arena/AITC40.csv") %>%    mutate(AITC = "40")
AITC50 <- read.csv("arena/AITC50.csv") %>%    mutate(AITC = "50")
AITC100 <- read.csv("arena/AITC100.csv") %>%  mutate(AITC = "100")
AITC200 <- read.csv("arena/AITC200.csv") %>%  mutate(AITC = "200")

raw <- bind_rows(VOLVIC, AITC5, AITC25, AITC35, AITC40, AITC50, AITC100, AITC200)

raw %>% 
  group_by(AITC) %>% 
  summarise(maxn = max(n))

raw$behavior <- factor(raw$behavior)

# ______________ 2.b fit

raw$AITC <- as.integer(raw$AITC)

aitcWOFM <- raw %>%
  filter(t >= 60) %>%
  group_by(n, AITC) %>%
  count(behavior, .drop = F) %>%
  filter(AITC == 0 | AITC == 5 & n <= 12 | AITC == 25 & n <= 12 | AITC == 35 & n <= 12 | AITC == 40 & n <= 12 | AITC == 50 & n <= 12 | AITC == 100 & n <= 12 | AITC == 200 & n <= 12 ) %>% 
  mutate(pourcent = nn/2.4)

# outliers :

aitcWOFM %>% 
  filter(behavior == 'R' & pourcent >= 50)

aitcWOFM <- aitcWOFM %>% 
  mutate(outlier = case_when(n == 4 & AITC == 100 |
         n == 4 & AITC == 35 |
         n == 7 & AITC == 100 |
         n == 8 & AITC == 25 |
         n == 9 & AITC == 50 |
         n == 11 & AITC == 5 |
         n == 14 & AITC == 0 ~ "yes",
         .default = "no"))

# stats

aitcWOFM %>% 
  filter(outlier == "no") %>% 
  group_by(AITC, behavior) %>% 
  summarise(mean = mean(pourcent),
            unique_n = length(unique(n)),
            se = sd(pourcent)/sqrt(unique_n))

# graph new fit

summarydata <- aitcWOFM %>% 
  filter(behavior == "S") %>% 
  filter(outlier == "no") %>% 
  group_by(AITC) %>% 
  summarise(mean = mean(pourcent))

LL <- drc::drm(data = summarydata, formula = mean~AITC, fct = drc::LL.3(names = c("h", "max", "EC50")))  # hill model = log-logistic model

LL[9]
sumLL <- summary(LL)

sumLL$rseMat

n_aitc = sumLL$coefficients[1]
max_aitc = sumLL$coefficients[2]
EC50_aitc = sumLL$coefficients[3]

#func_LL <- function(x) { max / (1 + (EC50 / x)^-n) }
#data_func_LL <- data.frame(x = 0:1000,
#                           y = func_LL(0:1000))

ggplot(data = aitcWOFM 
                   %>% filter(behavior == "S") 
                   %>% filter(outlier == "no"),
       aes(x = AITC,
           y = pourcent)) +
  geom_point(position = position_dodge2(.1)) +
  stat_summary(geom = "pointrange", fun.data = "mean_se", color = "darkred") +
  stat_summary(geom = "errorbar", fun.data = "mean_se", width = .05, color = "darkred") +
  #geom_line(data = data_func_LL, aes(x=x, y=y), color = "darkred") +
  stat_function(fun = function(x) { max_aitc / (1 + (EC50_aitc / x)^-n_aitc) }, color = "darkred") +
  scale_x_log10(name = "log10 [AITC] in µM",
                labels = c("", 5, "", "", "", "", "", "", 25, "", 35, 40, 50, "", "", "", "", 100, 200,  "",  "",  ""),
                breaks = c( 4, 5,  6,  7,  8,  9, 10, 20, 25, 30, 35, 40, 50, 60, 70, 80, 90, 100, 200, 300, 400, 500),
                limits = c(4, 400)) +
  scale_y_continuous(name = "% scrunching", breaks = c(0, 20, 40, 60, 80, 100)) +
  theme_classic()

# ____________ test dose-response morphine (cruve shift)

PREMOR1 <- read.csv("arena/PREMOR1.csv") %>%                    mutate(AITC = 0, morphine = 1)
PREMOR1AITC25 <- read.csv("arena/PREMOR1 + AITC25.csv") %>%     mutate(AITC = 25, morphine = 1)
PREMOR1AITC50 <- read.csv("arena/PREMOR1 + AITC50 (new).csv") %>%     mutate(AITC = 50, morphine = 1)
PREMOR1AITC100 <- read.csv("arena/PREMOR1 + AITC100.csv") %>%   mutate(AITC = 100, morphine = 1)

raw <- bind_rows(PREMOR1, PREMOR1AITC25, PREMOR1AITC50, PREMOR1AITC100)

morphineDRraw <- bind_rows(PREMOR1,
                           PREMOR1AITC25,
                           PREMOR1AITC50,
                           PREMOR1AITC100)

morphineDRraw$behavior <- factor(morphineDRraw$behavior, levels = c("G", "S", "R"))
# morphineraw$AITC <- as.integer(morphineraw$AITC)

morphineDRraw %>% 
  group_by(AITC) %>% 
  summarise(max_n = length(unique(n)))

morphineDRWOFM <- morphineDRraw %>%
  filter(t >= 60) %>% 
  group_by(n, AITC) %>%
  count(behavior, .drop = FALSE) %>%
  mutate(pourcent = nn/2.4)

# outliers : R >= 50%

morphineDRWOFM %>% 
  filter(behavior == 'R' & pourcent >= 50)

# note outliers

morphineDRWOFM <- morphineDRWOFM %>% 
  mutate(outlier = case_when(n == 1 & AITC == 50 |
         n == 1 & AITC == 100 |
         n == 2 & AITC == 50 |
         n == 12 & AITC == 50 ~ "yes",
         .default = "no"))


summarymorph <- morphineDRWOFM %>% 
  filter(behavior == "S") %>% 
  filter(outlier == "no") %>% 
  group_by(AITC) %>% 
  summarise(mean = mean(pourcent))

LLmorph <- drc::drm(data = summarymorph, formula = mean~AITC, fct = drc::LL.3(names = c("h", "max", "EC50")))  # hill model = log-logistic model

LLmorph[9]
sumLLmorph <- summary(LLmorph)

sumLLmorph$rseMat

n_morph = sumLLmorph$coefficients[1]
max_morph = sumLLmorph$coefficients[2]
EC50_morph = sumLLmorph$coefficients[3]

ggplot(data = morphineDRWOFM 
                   %>% filter(behavior == "S") 
                   %>% filter(outlier == "no"),
       aes(x = AITC,
           y = pourcent)) +
  geom_point(position = position_dodge2(.1)) +
  stat_summary(geom = "pointrange", fun.data = "mean_se", color = "darkblue") +
  stat_summary(geom = "errorbar", fun.data = "mean_se", width = .05, color = "darkblue") +
  #geom_line(data = data_func_LL, aes(x=x, y=y), color = "darkred") +
  stat_function(fun = function(x) { max_morph / (1 + (EC50_morph / x)^-n_morph) }, color = "darkblue") +
  scale_x_log10(name = "log10 [AITC] in µM",
                labels = c("", 5, "", "", "", "", "", "", 25, "", 35, 40, 50, "", "", "", "", 100, 200,  "",  "",  ""),
                breaks = c( 4, 5,  6,  7,  8,  9, 10, 20, 25, 30, 35, 40, 50, 60, 70, 80, 90, 100, 200, 300, 400, 500),
                limits = c(4, 400)) +
  scale_y_continuous(name = "% scrunching", breaks = c(0, 20, 40, 60, 80, 100)) +
  theme_classic()

plotmorph <- morphineDRWOFM %>% 
  filter(behavior == "S") %>% 
  filter(outlier == "no")

plotaitc <- aitcWOFM %>% 
  filter(behavior == "S") %>%
  filter(outlier == "no")

doseresponse <- ggplot(data = plotaitc,
       aes(x = AITC,
           y = pourcent)) +
  geom_point(position = position_dodge2(.1)) +
  stat_summary(geom = "pointrange", fun.data = "mean_se", color = "darkred") +
  stat_summary(geom = "errorbar", fun.data = "mean_se", width = .05, color = "darkred") +
  #geom_line(data = data_func_LL, aes(x=x, y=y), color = "darkred") +
  stat_function(fun = function(x) { max_aitc / (1 + (EC50_aitc / x)^-n_aitc) }, color = "darkred") +
  stat_function(fun = function(x) { max_morph / (1 + (EC50_morph / x)^-n_morph) }, color = "darkblue", linetype = "dashed") +
  scale_x_log10(name = "log10 [AITC] in µM",
                labels = c("", 5, "", "", "", "", "", "", 25, "", 35, 40, 50, "", "", "", "", 100, 200,  "",  "",  ""),
                breaks = c( 4, 5,  6,  7,  8,  9, 10, 20, 25, 30, 35, 40, 50, 60, 70, 80, 90, 100, 200, 300, 400, 500),
                limits = c(4, 400)) +
  scale_y_continuous(name = "% scrunching", breaks = c(0, 20, 40, 60, 80, 100)) +
  theme_classic()

# ____________ 2.a bargraphs

rawbar <- bind_rows(AITC5, AITC40, AITC200)

rawbar %>% 
  group_by(AITC) %>% 
  summarise(maxn = max(n))

rawbar$behavior <- factor(rawbar$behavior, levels = c("G", "S", "R"))
rawbar$AITC <- factor(rawbar$AITC, levels = c("5", "40", "200"))

aitcbarWOFM <- rawbar %>%
  filter(t >= 60) %>%
  group_by(n, AITC) %>%
  count(behavior, .drop = F) %>%
  filter(AITC == 5 & n <= 12 | AITC == 40 & n <= 12 | AITC == 200 & n <= 12 ) %>% 
  mutate(pourcent = nn/2.4)

# outliers :

aitcbarWOFM %>% 
  filter(behavior == 'R' & pourcent >= 50)

aitcbarWOFM <- aitcbarWOFM %>% 
  mutate(outlier = case_when(n == 11 & AITC == 5 ~ "yes",
         .default = "no"))

# stats

compare_means(data = aitcbarWOFM, formula = pourcent~behavior, group.by = "AITC")

# graph

bargraph <- ggplot(data = aitcbarWOFM %>% filter(outlier == "no"), 
       aes(x = behavior,
           y = pourcent,
           fill = behavior)) +
  facet_wrap(~AITC, nrow = 1, labeller = as_labeller(c("5" = "5 µM AITC",
                                                       "40" = "40 µM AITC",
                                                       "200" = "200 µM AITC"))) +
  stat_summary(aes(color = behavior),geom = "errorbar", fun.data = "mean_se", width = .2) +
  stat_summary(geom = "bar", fun.data = "mean_se") +
  geom_point(position = position_dodge2(.1)) +
  scale_fill_manual(values = c("darkgreen", "darkred", "grey")) +
  scale_color_manual(values = c("darkgreen", "darkred", "grey")) +
  scale_x_discrete(labels = c("Gliding", "Scrunching", "Others")) +
  theme_bw() +
  rremove("xlab") +
  rremove("grid") +
  ylab("% behavior") +
  rremove("legend")


# ________________________________________________________________ morphine

VOLVIC <- read.csv("arena/VOLVIC.csv") %>%                      mutate(AITC = 0, morphine = 0)
AITC25 <- read.csv("arena/AITC25.csv") %>%                      mutate(AITC = 25, morphine = 0)
AITC40 <- read.csv("arena/AITC40.csv") %>%                      mutate(AITC = 40, morphine = 0)
AITC50 <- read.csv("arena/AITC50.csv") %>%                      mutate(AITC = 50, morphine = 0)
AITC100 <- read.csv("arena/AITC100.csv") %>%                    mutate(AITC = 100, morphine = 0)
MOR1 <- read.csv("arena/MOR1.csv") %>%                          mutate(AITC = 0, morphine = 1)
MOR1AITC25 <- read.csv("arena/MOR1 + AITC25.csv") %>%           mutate(AITC = 25, morphine = 1)
MOR1AITC40 <- read.csv("arena/MOR1 + AITC40.csv") %>%           mutate(AITC = 40, morphine = 1)
MOR1AITC50 <- read.csv("arena/MOR1 + AITC50 (new).csv") %>%     mutate(AITC = 50, morphine = 1)
MOR1AITC100 <- read.csv("arena/MOR1 + AITC100.csv") %>%         mutate(AITC = 100, morphine = 1)

morphineraw <- bind_rows(VOLVIC, 
                 AITC25, 
                 AITC50, 
                 AITC100, 
                 MOR1, 
                 MOR1AITC50, 
                 MOR1AITC100, 
                 MOR1AITC25, 
                 MOR1AITC40, 
                 AITC40)

morphineraw$behavior <- factor(morphineraw$behavior, levels = c("G", "S", "R"))
morphineraw$morphine <- factor(morphineraw$morphine, levels = c("0", "1"))
# morphineraw$AITC <- as.integer(morphineraw$AITC)

morphineraw %>% 
  group_by(AITC, morphine) %>% 
  summarise(max_n = length(unique(n)))

morphineWOFM <- morphineraw %>%
  filter(t >= 60) %>% 
  group_by(n, AITC, morphine) %>%
  count(behavior, .drop = FALSE) %>%
  filter(AITC == 0 & n <= 20 & morphine == 0 | AITC != 0 & n <= 12 | AITC != 1 & n <= 12) %>% 
  mutate(pourcent = nn/2.4)

# outliers : R >= 50%

morphineWOFM %>% 
  filter(behavior == 'R' & pourcent >= 50)

# note outliers

morphineWOFM <- morphineWOFM %>% 
  mutate(outlier = case_when(n == 1 & AITC == 50 & morphine == 1 |
         n == 1 & AITC == 100 & morphine == 1 |
         n == 2 & AITC == 50 & morphine == 1 |
         n == 4 & AITC == 100 & morphine == 0 |
         n == 7 & AITC == 100 & morphine == 0 |
         n == 8 & AITC == 25 & morphine == 0 |
         n == 9 & AITC == 50 & morphine == 0 |
         n == 12 & AITC == 50 & morphine == 1 |
         n == 14 & AITC == 0 & morphine == 0 ~ "yes",
         .default = "no"))

# stats

morphineWOFM %>% 
  filter(outlier == "no") %>% 
  group_by(morphine, behavior, AITC) %>% 
  summarise(mean = mean(pourcent),
            unique_n = length(unique(n)),
            se = sd(pourcent)/sqrt(unique_n))

compare_means(data = morphineWOFM %>% 
                filter(outlier == "no") %>% 
                filter(behavior == "S"), 
              formula = pourcent~morphine, group.by = "AITC")

# bar graph

morphineWOFM$AITC <- factor(morphineWOFM$AITC, levels = c(0, 25, 40, 50, 100))

morphineplot <- ggplot(data = morphineWOFM %>%  
              filter(behavior == "S") %>% 
              filter(outlier == "no"), 
       mapping = aes(x = AITC, y = pourcent, fill = morphine)) +
  facet_wrap(~behavior, labeller = as_labeller(c("S" = "Acute exposure"))) +
  stat_summary(aes(color = morphine), geom = "errorbar", fun.data = "mean_se", position = position_dodge(.7), width = .2) +
  stat_summary(geom = "bar", fun.data = "mean_se", position = position_dodge(.7), width = .7) +
  geom_point(position = position_jitterdodge(.1), size = 1) +
  theme_bw() + rremove("grid") +
  scale_fill_manual(name = "[Morphine]", values = c("darkgray", "darkred"), labels = c("0 µM", "1 µM")) +
  scale_color_manual(name = "[Morphine]", values = c("darkgray", "darkred"), labels = c("0 µM", "1 µM")) +
  scale_y_continuous(name = "% scrunching", limits = c(0, 112),
                     breaks = c(0, 20, 40, 60, 80, 100)) + 
  scale_x_discrete(name = "[AITC] (µM)") +
  theme(legend.position = "top") +
  annotate(geom = "text", x = 1, y = 111, label = "ns") +
  annotate(geom = "text", x = 2, y = 108, label = "**") +
  annotate(geom = "text", x = 3, y = 111, label = "ns") +
  annotate(geom = "text", x = 4, y = 111, label = "ns") +
  annotate(geom = "text", x = 5, y = 111, label = "ns") +
  annotate(geom = "text", x = 1, y = 110, label = "___") +
  annotate(geom = "text", x = 2, y = 110, label = "___") +
  annotate(geom = "text", x = 3, y = 110, label = "___") +
  annotate(geom = "text", x = 4, y = 110, label = "___") +
  annotate(geom = "text", x = 5, y = 110, label = "___")


# _______________________________________________________________________ meloxicam

VOLVIC <- read.csv("arena/VOLVIC.csv") %>%                      mutate(AITC = 0, melox = 0)
MELOX1 <- read.csv("arena/MELOX1.csv") %>%                      mutate(AITC = 0, melox = 1)
AITC50 <- read.csv("arena/AITC50.csv") %>%                      mutate(AITC = 50, melox = 0)
MELOX1AITC50 <- read.csv("arena/MELOX1 + AITC50.csv") %>%       mutate(AITC = 50, melox = 1)
AITC25 <- read.csv("arena/AITC25.csv") %>%                      mutate(AITC = 25, melox = 0)
MELOX1AITC25 <- read.csv("arena/MELOX1 + AITC25.csv") %>%       mutate(AITC = 25, melox = 1)

meloxraw <- bind_rows(VOLVIC, MELOX1, AITC50, MELOX1AITC50, AITC25, MELOX1AITC25)

meloxraw %>% 
  group_by(AITC, melox) %>% 
  summarise(max_n = length(unique(n)))

meloxraw$behavior <- factor(meloxraw$behavior)
meloxraw$melox <- factor(meloxraw$melox)
meloxraw$AITC <- factor(meloxraw$AITC, levels = c("0", "25", "50"))

meloxWOFM <- meloxraw %>%
  filter(t >= 60) %>% 
  group_by(n, AITC, melox) %>%
  count(behavior, .drop = FALSE) %>%
  filter(AITC == 0 & melox == 0 & n <= 20 |
         AITC == 0 & melox == 1 & n <= 12 |
         AITC != 0 & n <= 12 ) %>% 
  mutate(pourcent = nn/2.4)

# outliers : R >= 50%

meloxWOFM %>% 
  filter(behavior == 'R' & pourcent >= 50)

meloxWOFM <- meloxWOFM %>% 
  mutate(outlier = case_when(n == 4 & AITC == 0 & melox == 1 |
         n == 8 & AITC == 25 & melox == 0 |
         n == 9 & AITC == 0 & melox == 1 |
         n == 9 & AITC == 25 & melox == 1 |
         n == 9 & AITC == 50 & melox == 0 |
         n == 10 & AITC == 25 & melox == 1 |
         n == 12 & AITC == 0 & melox == 1 |
         n == 14 & AITC == 0 & melox == 0 ~ "yes",
         .default = "no"))

# stats

meloxWOFM %>% 
  filter(outlier == "no") %>% 
  group_by(melox, behavior, AITC) %>% 
  summarise(mean = mean(pourcent),
            unique_n = length(unique(n)),
            se = sd(pourcent)/sqrt(unique_n))

compare_means(data = meloxWOFM %>% 
                filter(outlier == "no") %>% 
                filter(behavior == "S"), 
              formula = pourcent~melox, group.by = "AITC")

# graph

meloxplot <- ggplot(data = meloxWOFM %>% 
       filter(outlier == "no") %>%
       filter(behavior == "S"),
       aes(x = AITC,
           y = pourcent,
           fill = melox)) +
  facet_wrap(~behavior, labeller = as_labeller(c("S" = "Acute exposure"))) +
  stat_summary(aes(color = melox), geom = "errorbar", fun.data = "mean_se", position = position_dodge(.8), width = .2) +
  stat_summary(geom = "bar", fun.data = "mean_se", position = position_dodge(.8), width = .8) +
  geom_point(position = position_jitterdodge(.1), size = 1) +
  theme_bw() +
  rremove("grid") +
  annotate("text", x = 1, y = 111, label = "ns") +
  annotate("text", x = 1, y = 110, label = "____") +
  annotate("text", x = 2, y = 109, label = "*") +
  annotate("text", x = 2, y = 110, label = "____") +
  annotate("text", x = 3, y = 111, label = "ns") +
  annotate("text", x = 3, y = 110, label = "____") +
  scale_x_discrete(name = "[AITC] (µM)") +
  scale_y_continuous(name = "% scrunching", limits = c(0, 112), breaks = c(0, 20, 40, 60, 80, 100)) +
  scale_fill_manual(name = "[Meloxicam]", values = c("grey", "darkred"), labels = c("0 µM", "1 µM")) +
  scale_color_manual(name = "[Meloxicam]", values = c("grey", "darkred"), labels = c("0 µM", "1 µM")) +
  theme(legend.position = "top")


# ________________________________________________________________ morphine baths

PREMOR1 <- read.csv("arena/PREMOR1.csv") %>%                    mutate(AITC = 0, morphine = 1)
VOLVIC <- read.csv("arena/VOLVIC.csv") %>%                      mutate(AITC = 0, morphine = 0)

PREMOR1AITC25 <- read.csv("arena/PREMOR1 + AITC25.csv") %>%     mutate(AITC = 25, morphine = 1)
AITC25 <- read.csv("arena/AITC25.csv") %>%                      mutate(AITC = 25, morphine = 0)

PREMOR1AITC50 <- read.csv("arena/PREMOR1 + AITC50 (new).csv") %>%     mutate(AITC = 50, morphine = 1)
AITC50 <- read.csv("arena/AITC50.csv") %>%                            mutate(AITC = 50, morphine = 0)

PREMOR1AITC100 <- read.csv("arena/PREMOR1 + AITC100.csv") %>%   mutate(AITC = 100, morphine = 1)
AITC100 <- read.csv("arena/AITC100.csv") %>%                    mutate(AITC = 100, morphine = 0)

raw <- bind_rows(VOLVIC, PREMOR1, PREMOR1AITC25, AITC25, PREMOR1AITC50, AITC50, PREMOR1AITC100, AITC100)

raw$behavior <- factor(raw$behavior, levels = c("G", "S", "R"))
raw$morphine <- factor(raw$morphine, levels = c(0, 1))
raw$AITC <- factor(raw$AITC, levels = c(0, 25, 50, 100))

raw %>% 
  group_by(AITC, morphine) %>% 
  summarise(max_n = length(unique(n)))

morphinebathWOFM <- raw %>%
  filter(t >= 60) %>% 
  group_by(n, AITC, morphine) %>%
  count(behavior, .drop = FALSE) %>%
  filter(AITC == 0 & n <= 20 & morphine == 0 | AITC != 0 & n <= 12 | AITC != 1 & n <= 12) %>% 
  mutate(pourcent = nn/2.4)

# outliers : R >= 50%

morphinebathWOFM %>% 
  filter(behavior == 'R' & pourcent >= 50)

# note outliers

morphinebathWOFM <- morphinebathWOFM %>% 
  mutate(outlier = case_when(n == 4 & AITC == 100 & morphine == 0 |
         n == 7 & AITC == 100 & morphine == 0 |
         n == 8 & AITC == 25 & morphine == 0 |
         n == 9 & AITC == 50 & morphine == 0 |
         n == 14 & AITC == 0 & morphine == 0 ~ "yes",
         .default = "no"))

# stats

morphinebathWOFM %>% 
  filter(outlier == "no") %>% 
  group_by(morphine, behavior, AITC) %>% 
  summarise(mean = mean(pourcent),
            unique_n = length(unique(n)),
            se = sd(pourcent)/sqrt(unique_n))

compare_means(data = morphinebathWOFM %>% filter(outlier == "no") 
              %>% filter(behavior == "S"), 
              formula = pourcent~morphine, group.by = "AITC")

# bar graph

morphinebathplot <- ggplot(data = morphinebathWOFM %>%  
              filter(behavior == "S") %>% 
              filter(outlier == "no"), 
       mapping = aes(x = AITC, y = pourcent, fill = morphine)) +
  facet_wrap(~behavior, labeller = as_labeller(c("S" = "Bath pre-exposure"))) +
  stat_summary(aes(color = morphine), geom = "errorbar", fun.data = "mean_se", position = position_dodge(.7), width = .2) +
  stat_summary(geom = "bar", fun.data = "mean_se", position = position_dodge(.7), width = .7) +
  geom_point(position = position_jitterdodge(.1), size = 1) +
  theme_bw() + rremove("grid") +
  scale_fill_manual(name = "[Morphine]", values = c("darkgray", "darkred"), labels = c("0 µM", "1 µM")) +
  scale_color_manual(name = "[Morphine]", values = c("darkgray", "darkred"), labels = c("0 µM", "1 µM")) +
  scale_y_continuous(name = "% scrunching", limits = c(0, 112),
                     breaks = c(0, 20, 40, 60, 80, 100),
                     minor_breaks = c(10, 30, 50, 70, 90)) + 
  scale_x_discrete(name = "[AITC] (µM)") +
  theme(legend.position = "top") +
  annotate(geom = "text", x = 1, y = 111, label = "ns") +
  annotate(geom = "text", x = 2, y = 108, label = "***") +
  annotate(geom = "text", x = 3, y = 108, label = "**") +
  annotate(geom = "text", x = 4, y = 111, label = "ns") +
  annotate(geom = "text", x = 1, y = 110, label = "___") +
  annotate(geom = "text", x = 2, y = 110, label = "___") +
  annotate(geom = "text", x = 3, y = 110, label = "___") +
  annotate(geom = "text", x = 4, y = 110, label = "___")


# _______________________________________________________________________ meloxicam baths

VOLVIC <- read.csv("arena/VOLVIC.csv") %>%                            mutate(AITC = 0, melox = 0)
PREMELOX1 <- read.csv("arena/PREMELOX1.csv") %>%                      mutate(AITC = 0, melox = 1)

AITC50 <- read.csv("arena/AITC50.csv") %>%                            mutate(AITC = 50, melox = 0)
PREMELOX1AITC50 <- read.csv("arena/PREMELOX1 + AITC50.csv") %>%       mutate(AITC = 50, melox = 1)

AITC25 <- read.csv("arena/AITC25.csv") %>%                            mutate(AITC = 25, melox = 0)
PREMELOX1AITC25 <- read.csv("arena/PREMELOX1 + AITC25.csv") %>%       mutate(AITC = 25, melox = 1)

raw <- bind_rows(VOLVIC, PREMELOX1, AITC50, PREMELOX1AITC50, AITC25, PREMELOX1AITC25)

raw %>% 
  group_by(AITC, melox) %>% 
  summarise(max_n = length(unique(n)))

raw$behavior <- factor(raw$behavior)
raw$melox <- factor(raw$melox)
raw$AITC <- factor(raw$AITC, levels = c("0", "25", "50"))

meloxbathWOFM <- raw %>%
  filter(t >= 60) %>% 
  group_by(n, AITC, melox) %>%
  count(behavior, .drop = FALSE) %>%
  filter(AITC == 0 & melox == 0 & n <= 20 |
         AITC == 0 & melox == 1 & n <= 12 |
         AITC != 0 & n <= 12 ) %>% 
  mutate(pourcent = nn/2.4)

# outliers : R >= 50%

meloxbathWOFM %>% 
  filter(behavior == 'R' & pourcent >= 50)

meloxbathWOFM <- meloxbathWOFM %>% 
  mutate(outlier = case_when(n == 2 & AITC == 25 & melox == 1 |
         n == 6 & AITC == 50 & melox == 1 |
         n == 7 & AITC == 50 & melox == 1 |
         n == 8 & AITC == 25 & melox == 0 |
         n == 9 & AITC == 50 & melox == 0 |
         n == 10 & AITC == 25 & melox == 1 |
         n == 14 & AITC == 0 & melox == 0 ~ "yes",
         .default = "no"))

# stats

meloxbathWOFM %>% 
  filter(outlier == "no") %>% 
  group_by(melox, behavior, AITC) %>% 
  summarise(mean = mean(pourcent),
            unique_n = length(unique(n)),
            se = sd(pourcent)/sqrt(unique_n))

compare_means(data = meloxbathWOFM %>% filter(outlier == "no") 
              %>% filter(behavior == "S"), 
              formula = pourcent~melox, group.by = "AITC")

# graph

meloxbathplot <- ggplot(data = meloxbathWOFM %>% 
       filter(outlier == "no") %>%
       filter(behavior == "S"),
       aes(x = AITC,
           y = pourcent,
           fill = melox)) +
  facet_wrap(~behavior, labeller = as_labeller(c("S" = "Bath pre-exposure"))) +
  stat_summary(aes(color = melox), geom = "errorbar", fun.data = "mean_se", position = position_dodge(.8), width = .2) +
  stat_summary(geom = "bar", fun.data = "mean_se", position = position_dodge(.8), width = .8) +
  geom_point(position = position_jitterdodge(.1), size = 1) +
  theme_bw() +
  rremove("grid") +
  annotate("text", x = 1, y = 111, label = "ns") +
  annotate("text", x = 1, y = 110, label = "____") +
  annotate("text", x = 2, y = 108, label = "*") +
  annotate("text", x = 2, y = 110, label = "____") +
  annotate("text", x = 3, y = 108, label = "**") +
  annotate("text", x = 3, y = 110, label = "____") +
  scale_x_discrete(name = "[AITC] (µM)") +
  scale_y_continuous(name = "% scrunching", limits = c(0, 112), breaks = c(0, 20, 40, 60, 80, 100)) +
  scale_fill_manual(name = "[Meloxicam]", values = c("grey", "darkred"), labels = c("0 µM", "1 µM")) +
  scale_color_manual(name = "[Meloxicam]", values = c("grey", "darkred"), labels = c("0 µM", "1 µM")) +
  theme(legend.position = "top")

# a + b

ab <- cowplot::plot_grid(bargraph, doseresponse, ncol = 1, rel_heights = c(1,1.5), 
                         labels = c("A", "B"), vjust = c(1.5, 0))

# c-f

cdef <- cowplot::plot_grid(morphineplot, morphinebathplot, 
                           meloxplot, meloxbathplot, 
                           ncol = 2, nrow = 2, 
                           labels = c("C", "D", "E", "F"),
                           rel_widths = c(1, 1, 1, 1))

# final plot

cowplot::plot_grid(ab, cdef, nrow = 1, rel_widths = c(1, 1))

# final plot save
ggsave(plot = last_plot(), filename = 'figures/fig 2.png', dpi = 300, width = 4000, height = 2000, units = "px")
```


Figure 3 : thermal results (acute)

```{r}
rm(list = ls())

open_and_add_real_Temp <- function(x){

# définir le nom de la condition à analyser (les fichiers doivent avoir un nom adapté)
  
  file <- x

# je charge les données

data <- paste0("thermos/", file, ".csv") %>% 
  read.csv() %>% 
  select(n, t, x, y, L) %>% 
  mutate(condition = file)
data$y <- round(data$y, 2)

# je créé la séquence de toutes les positions possibles pour l'associer aux températures ensuite

seq <- data.frame(y = seq(1, 15, by = 0.01)) %>% round(digits = 2)

# je prépare les listes contenant les tableaux de données

temperature_list <- list()
results_list <- list()

# la fonction va associer les températures réelles en allant les chercher dans le fichier de data associé

for (i in unique(data$n)) {
  temperature_files <- paste0("thermos/", file,"_T/t", i, ".csv")
  temperature_list[[i]] <- read_csv2(temperature_files, col_names = FALSE)
  temperature_list[[i]] <- temperature_list[[i]] %>% 
    transmute("Temp" = X1) %>% 
    mutate("y" = round(seq(1, 15, length.out = nrow(temperature_list[[i]])), digits = 2)) %>%
    full_join(seq, temperature_list[[i]], by = "y") %>% 
    arrange(y) %>% 
    zoo::na.locf(fromLast = FALSE)
  temperature_list[[i]] <- temperature_list[[i]] %>% 
    mutate(min_n = min(Temp),
           max_n = max(Temp))
  
  data_n <- data %>% filter(n == i) %>% 
    left_join(temperature_list[[i]], data_n, by = "y")
  results_list[[i]] <- data_n
}

# on recolle les données de chaque animal dans le tableau brut total

x <- bind_rows(results_list) %>% 
    zoo::na.locf(fromLast = FALSE)
return(x)
}

# ______________________________________________________________ controls

NOHEAT <- open_and_add_real_Temp("NOHEAT")
VOLVIC <- open_and_add_real_Temp("VOLVIC")

data <- bind_rows(NOHEAT, VOLVIC)

data <- data %>%
  mutate("Temps" = case_when(Temp < 24 ~ "<24",
                             Temp >= 24 & Temp < 26 ~ "<26",
                             Temp >= 26 & Temp < 28 ~ "<28",
                             Temp >= 28 & Temp < 30 ~ "<30",
                             Temp >= 30 & Temp < 32 ~ "<32",
                             Temp >= 32 & Temp < 34 ~ "<34",
                             Temp >= 34 ~ ">34")) %>% 
  mutate("two_delim" = case_when(Temp < 26 ~ "cold",
                                 Temp >= 26 & Temp < 32 ~ "mild",
                                 Temp >= 32 ~ "hot")) %>% 
  mutate("one_delim" = case_when(Temp < 30 ~ "cold",
                                 Temp >= 30 ~ "hot")) %>% 
  mutate("side" = case_when(y < 8 ~ "left",
                            y >= 8 ~ "right"))

data$side <- factor(data$side, levels = c("left", "right"))

gamme <- data %>% 
  group_by(condition) %>% 
  summarise(min = min(Temp),
            max = max(Temp),
            mid = (max(Temp)-min(Temp))/2+min(Temp),
            mean = mean(Temp),
            median = median(Temp))

# ____________________________________________ density 1D

data_temp <- data %>% 
  group_by(condition) %>% 
  reframe(Temp = density(Temp, n = length(.$y))$x)

data_noheat <- data %>% 
  filter(condition == "NOHEAT") %>% 
  reframe(y = density(y, n = length(.$y)*2)$x,
            density = density(.$y, n = length(.$y)*2)$y)

data_volvic <- data %>% 
  filter(condition == "VOLVIC") %>% 
  reframe(y = density(y, n = length(.$y)*2)$x,
            density = density(.$y, n = length(.$y)*2)$y)

densplot <- bind_rows(data_noheat, data_volvic) %>% 
  bind_cols(data_temp) %>%
  ggplot(aes(x = y, y = density, fill = Temp)) +
  facet_wrap(~condition, labeller = as_labeller(c("NOHEAT" = "Heat plate OFF",
                                                  "VOLVIC" = "Heat plate ON"))) +
  geom_col(width = 0.05) +
  geom_line() +
  scale_fill_viridis_c(option = "plasma", name = "°C", breaks = c(22, 26, 30, 34)) +
  geom_segment(aes(x = 8, xend = 8, y = 0, yend = .25), linetype = "dashed") +
  geom_segment(aes(x = 8, xend = 15, y = .25, yend = .25), linetype = "dashed") +
  scale_x_continuous(limits = c(min(data$y), max(data$y)),
                     breaks = c(1, 4, 8, 12, 15),
                     labels = c(0, 3, "Racetrack position (cm)", 11, 14)) +
  scale_y_continuous(name = "density of\nanimal positions",
                     breaks = c(0, .1, .2, .3),
                     labels = c(0, 0.1, 0.2, "")) +
  theme_bw() +
  rremove("grid") +
  geom_text(data = data.frame(density = 0.15, y = 12, Temp = 22, 
                              condition = factor("VOLVIC", levels = c("NOHEAT", "VOLVIC"))),
            label = "Heat plate ON") +
  geom_text(data = data.frame(density = 0.15, y = 12, Temp = 22, 
                              condition = factor("NOHEAT", levels = c("NOHEAT", "VOLVIC"))),
            label = "Heat plate OFF") +
  theme(strip.text = element_blank(),
        axis.title.x = element_blank(),
        legend.key.size = unit(15, "points"),
        legend.justification = c(0, 0),
        legend.margin = margin(0, 0, 0, 0))


# ______________________________________________ bar graph

# data

sided <- data %>% 
  group_by(n, condition) %>% 
  count(side, .drop = FALSE) %>% 
  mutate(pourcent = nn / 6)

# stats

sided %>% 
  group_by(condition, side) %>% 
  summarise(mean = mean(pourcent),
            unique_n = length(unique(n)),
            se = sd(pourcent)/sqrt(unique_n))

sided_noheat <- sided %>% filter(condition == "NOHEAT" & side == "right")
wilcox.test(sided_noheat$pourcent, mu = 50)

sided_volvic <- sided %>% filter(condition == "VOLVIC" & side == "right")
wilcox.test(sided_volvic$pourcent, mu = 50)

# graph

controlplot <- ggplot(data = sided %>% mutate(facet = "facet"),
       aes(x = condition,
           y = pourcent,
           fill = side)) +
  stat_summary(geom = "bar", fun.data = "mean_se", position = position_stack()) +
  geom_point(data = sided %>% filter(side == "right"), position = position_dodge2(.2)) +
  stat_summary( data = sided %>% filter(side == "right"), geom = "errorbar", fun.data = "mean_se", width = .15) +
  scale_fill_manual(name = "", labels = c("Above\nsupport", "Above\nheat plate"), values = c("lightblue", "darkorange")) +
  scale_x_discrete(name = "Heat plate", labels = c("OFF", "ON")) +
  scale_y_continuous(name = "% time spent", limits = c(0, 115),
                     breaks = c(0, 25, 50, 75, 100)) +
  theme_bw() +
  theme(legend.position = "top") +
  rremove("grid") +
  geom_hline(yintercept = 50, linetype = "dashed", alpha = .5) +
  facet_wrap(~facet, labeller = as_labeller(c("facet" = "Control"))) +
  annotate(geom = "text", x = 2, y = 105, label = "***") +
  geom_segment(aes(x = 1, xend = 1.85, y = 106, yend = 106))


# ______________________________________________________________ morphine

VOLVIC <- open_and_add_real_Temp("VOLVIC")
MOR1 <- open_and_add_real_Temp("MOR1")
MOR10 <- open_and_add_real_Temp("MOR10")
MOR20 <- open_and_add_real_Temp("MOR20")

raw <- bind_rows(VOLVIC, MOR1, MOR10, MOR20) %>% 
  mutate("morphine" = case_when(condition == "VOLVIC" ~ "0",
                                condition == "MOR1" ~ "1",
                                condition == "MOR10" ~ "10",
                                condition == "MOR20" ~ "20"))

raw$morphine <- factor(raw$morphine, levels = c("0", "1", "10", "20"))
raw$n <- factor(raw$n)

raw <- raw %>% 
  mutate("minmax" = (Temp-min_n)/(max_n-min_n)) %>% 
#  mutate("delim" = case_when(minmax < .5 ~ 0, minmax >= .5 ~ 1))
  mutate("delim" = case_when(Temp < 30 ~ 0, Temp >= 30 ~ 1))

raw$delim <- factor(raw$delim)

mor_d <- raw %>% 
  group_by(n, morphine) %>% 
  count(delim, .drop = FALSE) %>% 
  mutate(pourcent = nn / 6)

# stats

mor_d %>% 
  group_by(delim, morphine) %>% 
  summarise(mean = mean(pourcent),
            unique_n = length(unique(n)),
            se = sd(pourcent)/sqrt(unique_n))

compare_means(data = mor_d, formula = pourcent~morphine, group.by = "delim")

morphineAOV <- aov(data = mor_d %>% filter(delim == 1), pourcent~morphine)
summary(morphineAOV)
plot(morphineAOV)
TukeyHSD(morphineAOV)

# graph

morphineplot <- ggplot(data = mor_d %>% mutate(facet = "facet"),
       aes(x = morphine,
           y = pourcent,
           fill = delim)) +
  stat_summary(geom = "bar", fun.data = "mean_se", position = position_stack(), alpha = .9) +
  geom_point(data = mor_d %>% filter(delim == 1), position = position_dodge2(.2)) +
  stat_summary(data = mor_d %>% filter(delim == 1), geom = "errorbar", fun.data = "mean_se", width = .2) +
  scale_fill_manual(name = "", labels = c("RT", "Hot"), values = c("lightblue", "darkorange")) +
  theme_bw() +
  scale_x_discrete(name = "[Morphine] in µM") +
  scale_y_continuous(name = "% time spent", limits = c(0, 115),
                     breaks = c(0, 25, 50, 75, 100)) +
  annotate("text", x = 2, y = 106, label = "ns") +
  annotate("text", x = 3, y = 110, label = "ns") +
  annotate("text", x = 4, y = 114, label = "ns") +
  geom_segment(aes(x = 1, xend = 1.85, y = 106, yend = 106)) +
  geom_segment(aes(x = 1, xend = 2.85, y = 110, yend = 110)) +
  geom_segment(aes(x = 1, xend = 3.85, y = 114, yend = 114)) +
  geom_hline(yintercept = 50, linetype = "dashed", alpha = .5) +
  theme(legend.position = "top") +
  facet_wrap(~facet, labeller = as_labeller(c("facet" = "Morphine (acute)"))) +
  rremove("grid") + rremove("ylab")


# ___________________________________________________________________ meloxicam

VOLVIC <- open_and_add_real_Temp("VOLVIC")
MELOX1 <- open_and_add_real_Temp("MELOX1")
MELOX10 <- open_and_add_real_Temp("MELOX10")
MELOX100 <- open_and_add_real_Temp("MELOX100")

raw <- bind_rows(VOLVIC, MELOX1, MELOX10, MELOX100) %>% 
  mutate("melox" = case_when(condition == "VOLVIC" ~ "0",
                                condition == "MELOX1" ~ "1",
                                condition == "MELOX10" ~ "10",
                                condition == "MELOX100" ~ "100"))

raw$melox <- factor(raw$melox, levels = c("0", "1", "10", "100"))

raw <- raw %>% mutate("minmax" = (Temp-min_n)/(max_n-min_n),
   #                   "delim" = case_when(minmax < .5 ~ 0, minmax >= .5 ~ 1))
                      "delim" = case_when(Temp < 30 ~ 0, Temp >= 30 ~ 1))
   
raw$delim <- factor(raw$delim)

melox_d <- raw %>% 
  group_by(n, melox) %>% 
  count(delim, .drop = FALSE) %>% 
  mutate(pourcent = nn / 6)

# stats

melox_d %>% 
  group_by(delim, melox) %>% 
  summarise(mean = mean(pourcent),
            unique_n = length(unique(n)),
            se = sd(pourcent)/sqrt(unique_n))

compare_means(data = melox_d, formula = pourcent~melox, group.by = "delim")

meloxAOV <- aov(data = melox_d %>% filter(delim == 1), pourcent~melox)
summary(meloxAOV)
plot(meloxAOV)
TukeyHSD(meloxAOV)

# graph

meloxplot <- ggplot(data = melox_d %>% mutate(facet = "facet"),
       aes(x = melox,
           y = pourcent,
           fill = delim)) +
  stat_summary(geom = "bar", fun.data = "mean_se", position = position_stack(), alpha = 1) +
  stat_summary(data = melox_d %>% filter(delim == 1), geom = "errorbar", fun.data = "mean_se", width = .2) +
  geom_point(data = melox_d %>% filter(delim == 1), position = position_dodge2(.2), alpha = 1) +
  scale_fill_manual(name = "", labels = c("RT", "Hot"), values = c("lightblue", "darkorange")) +
  theme_bw() +
  scale_x_discrete(name = "[Meloxicam] in µM") +
  scale_y_continuous(name = "% time spent", limits = c(0, 115),
                     breaks = c(0, 25, 50, 75, 100)) +
  annotate("text", x = 4, y = 112, label = "**") +
  annotate("text", x = 3, y = 108, label = "***") +
  annotate("text", x = 2, y = 106, label = "ns") +
  geom_segment(aes(x = 1, xend = 1.85, y = 106, yend = 106)) +
  geom_segment(aes(x = 1, xend = 2.85, y = 110, yend = 110)) +
  geom_segment(aes(x = 1, xend = 3.85, y = 114, yend = 114)) +
  geom_hline(yintercept = 50, linetype = "dashed", alpha = .5) +
  theme(legend.position = "top") +
  facet_wrap(~facet, labeller = as_labeller(c("facet" = "Meloxicam (acute)"))) +
  rremove("grid") + rremove("ylab") 


# a

a <- cowplot::plot_grid(densplot, labels = c("A"))

# bcd

bcd <- cowplot::plot_grid(controlplot, morphineplot, meloxplot, labels = c("B", "C", "D"), nrow = 1,
                          rel_widths = c(.7, 1, 1))

# final plot

cowplot::plot_grid(a, bcd, nrow = 2, rel_heights = c(.5, 1))

# save

ggsave(plot = last_plot(), filename = 'figures/fig 3.png', dpi = 300, width = 3000, height = 1500, units = "px")
```


Figure 4 : Mechanical results

```{r}
rm(list = ls())

arena_sable_fin <- read.csv("thigmo/arena sable fin.csv") %>% mutate(condition = "afin")
arena_sable_gros <- read.csv("thigmo/arena sable gros.csv") %>% mutate(condition = "agros")
racetrack_sable_fin <- read.csv("thigmo/racetrack sable fin.csv") %>% mutate(condition = "rfin")
racetrack_sable_gros <- read.csv("thigmo/racetrack sable gros.csv") %>% mutate(condition = "rgros")

thigmo <- bind_rows(arena_sable_fin, arena_sable_gros, racetrack_sable_fin, racetrack_sable_gros)

thigmo$surface <- factor(thigmo$surface)

thigmo %>% 
  group_by(condition) %>% 
  summarise(nn = length(unique(n)))

thigmo_data <- thigmo %>% 
  group_by(n, condition) %>% 
  count(surface, .drop = F) %>%
  filter(condition == "afin" & n <= 15 |
           condition == "agros" & n <= 16 |
           condition == "rfin" & n <= 22 |
           condition == "rgros" & n <= 22) %>% 
  mutate(pourcent = nn/6)

# ______________________________________________________ bargraph

bargraph <- ggplot(data = thigmo_data %>% mutate(facet = "facet"),
       aes(x = condition,
           y = pourcent,
           fill = surface)) +
  facet_wrap(~facet, labeller = as_labeller(c("facet" = "Global results"))) +
  #geom_hline(yintercept = 50, linetype = "dashed") +
  stat_summary(geom = "bar", fun.data = "mean_se", position = position_stack(), alpha = .7) +
  stat_summary(data = thigmo_data %>% filter(surface == "smooth"), geom = "errorbar", fun.data = "mean_se", width = .1) +
  geom_point(data = thigmo_data %>% filter(surface == "smooth"), position = position_dodge2(.2)) +
  scale_y_continuous(limits = c(0, 100), name = "% time spent") +
  theme_bw() + rremove("grid") + rremove("xlab") +
  annotate("text", x = 1, y = 90, label = "ns") +
  annotate("text", x = 2, y = 90, label = "ns") +
  annotate("text", x = 3, y = 90, label = "ns") +
  annotate("text", x = 4, y = 90, label = "ns") +
  scale_fill_manual(values = c("#009E73", "lightblue"), labels = c("Sand", "Substrate")) +
  scale_x_discrete(labels = c("Arena + fine", "Arena + coarse", "Racetrack + fine", "Racetrack + coarse")) +
  theme(legend.justification = c(0, 0.54),
        legend.margin = margin(0, 0, 0, 0))

# _____________________________________________________ density graphs

# arenas

afin <- ggplot(data = thigmo %>% filter(condition == "afin"),
       mapping = aes(x = x, y = y)) +
  facet_wrap(~condition, labeller = as_labeller(c("afin" = "Arena + fine sand"))) +
  stat_density2d(aes(fill = ..density..), geom = "raster", contour = F) +
  viridis::scale_fill_viridis(option = "viridis", breaks = c(0.003, 0.006, 0.009)) +
  geom_hline(yintercept = 0, color = "white") +
  geom_vline(xintercept = 0, color = "white") +
  scale_y_continuous(breaks = c(-7, -4, 0, 4, 7),
                     labels = c(-7, -4, "(cm)", 4, 7)) +
  scale_x_continuous(breaks = c(-7, -4, 0, 4, 7),
                     labels = c(-7, -4, "(cm)", 4, 7)) +
  theme_bw() + rremove("grid") + rremove("xlab") + rremove("ylab") +
  theme(axis.text.y = element_text(angle = 90, hjust = .5),
        legend.key.size = unit(7, "points"),
        legend.justification = c(0, 0),
        legend.margin = margin(0, 0, 0, 0),
        legend.title = element_text(size = 10),
        plot.margin = margin(5.5, 5.5, 5.5, 15)) 

agros <- ggplot(data = thigmo %>% filter(condition == "agros"),
       mapping = aes(x = x, y = y)) +
  facet_wrap(~condition, labeller = as_labeller(c("agros" = "Arena + coarse sand"))) +
  stat_density2d(aes(fill = ..density..), geom = "raster", contour = F) +
  viridis::scale_fill_viridis(option = "viridis", breaks = c(0.004, 0.009, 0.014)) +
  geom_hline(yintercept = 0, color = "white") +
  geom_vline(xintercept = 0, color = "white") +
  scale_y_continuous(breaks = c(-7, -4, 0, 4, 7),
                     labels = c(-7, -4, "(cm)", 4, 7)) +
  scale_x_continuous(breaks = c(-7, -4, 0, 4, 7),
                     labels = c(-7, -4, "(cm)", 4, 7)) +
  theme_bw() + rremove("grid") + rremove("ylab") + rremove("xlab") +
  theme(axis.text.y = element_text(angle = 90, hjust = .5),
        legend.key.size = unit(7, "points"),
        legend.justification = c(0, 0),
        legend.margin = margin(0, 0, 0, 0),
        legend.title = element_text(size = 10),
        plot.margin = margin(5.5, 5.5, 5.5, 15))

# ____________________ density 1D racetracks

# rfin
data_rfin <- thigmo %>% 
  filter(condition == "rfin") %>% 
  group_by(condition) %>% 
  reframe(y = density(y, n = length(.$y))$x,
            density = density(.$y, n = length(.$y))$y)

# rgros
data_rgros <- thigmo %>% 
  filter(condition == "rgros") %>% 
  group_by(condition) %>% 
  reframe(y = density(y, n = length(.$y))$x,
            density = density(.$y, n = length(.$y))$y)

densplotracetracks <- bind_rows(data_rfin, data_rgros) %>%
  ggplot(aes(x = y, y = density, fill = density)) +
  facet_wrap(~condition, ncol = 1, labeller = as_labeller(c("rfin" = "Racetrack + fine sand",
                                                            "rgros" = "Racetrack + coarse sand"))) +
  geom_line() +
  geom_col(width = 0.05) +
  scale_fill_viridis_c(option = "viridis", name = "density", breaks = c(0.04, 0.08, 0.12)) +
  geom_segment(aes(x = 0, xend = 0, y = 0, yend = .15), color = "white") +
  geom_segment(aes(x = 0, xend = 7, y = 0.14, yend = 0.14)) +
  geom_segment(aes(x = 0, xend = 0, y = 0.13, yend = 0.14)) +
  geom_segment(aes(x = 7, xend = 7, y = 0.13, yend = 0.14)) +
  scale_x_continuous(limits = c(-7, 7),
                     breaks = c(-7, -4, 0, 4, 7),
                     labels = c(0, 3, "Racetrack position (cm)", 11, 14)) +
  scale_y_continuous(name = "density of animal positions",
                     limits = c(0, .2),
                     breaks = c(0, .05, .1, .15, .2),
                     labels = c(0, 0.05, 0.1, 0.15, 0.2)) +
  theme_bw() +
  rremove("grid") +
 # annotate(geom = "text", x = -4, y = .13, label = "smooth sylgard") +
  geom_text(data = data.frame(density = 0.16, y = 3.5, surface = "rough",
                              condition = factor("rfin", levels = c("rfin", "rgros"))),
            label = "fine sand") +
  geom_text(data = data.frame(density = 0.16, y = 3.5, surface = "rough",
                              condition = factor("rgros", levels = c("rfin", "rgros"))),
            label = "coarse sand") +
  theme(axis.title.x = element_blank(),
        legend.key.size = unit(7, "points"),
        legend.justification = c(0, 0),
        legend.margin = margin(0, 0, 0, 0),
        legend.title = element_text(size = 10))

# arenas
arenas <- cowplot::plot_grid(afin, agros, nrow = 2)

# total
cowplot::plot_grid(NULL, bargraph, arenas, densplotracetracks, labels = c("A", "B", "C", "D"), 
                   rel_widths = c(1, 2.2), rel_heights = c(1,2), nrow = 2, ncol = 2)

# plot
ggsave(plot = last_plot(), filename = 'figures/fig 4.png', dpi = 300, width = 2800, height = 2000, units = "px")
```


Figure 5 : RNAi knock downs
  
```{r}
rm(list = ls())

# __________________________________________ knock down %

qpcr_raw <- read_delim("qpcr/qpcr.csv", delim = ";", 
    escape_double = FALSE, trim_ws = TRUE)

# data summary

qpcr_main <- qpcr_raw %>% 
  group_by(days) %>% 
  summarise(mean_endo = mean(endo),
            se_endo = sd(endo)/sqrt(length(endo)))

# data summarization

qpcr_main_normalized <- qpcr_main / qpcr_main$mean_endo[1]
qpcr_main_normalized$days <- factor(qpcr_main$days)

knockdown <- qpcr_main_normalized %>%
  filter(days == 0 | days == 19) %>% 
  mutate(facet = "Knockdown confirmation") %>% 
  ggplot(aes(x = days)) +
  facet_wrap(~facet) +
  geom_col(aes(y = mean_endo), fill = "white", color = "black") +
  geom_errorbar(aes(ymin = mean_endo-se_endo, ymax = mean_endo+se_endo), width = .2) +
  scale_x_discrete(name = "RNAi target", labels = c("none", "TRPA1")) +
  scale_y_continuous(name = "TRPA1 relative expression",
                     breaks = seq(0, 1.2, by = 0.2)) +
  theme_bw() +
  rremove("grid")


# __________________________________________ chemical

AITC50 <- read.csv("arena/AITC50.csv") %>%                    mutate(AITC = "50", RNAi = "none")
GFP <- read.csv("arena/RNAi-GFP + AITC50.csv") %>%            mutate(AITC = "50", RNAi = "GFP")
TRPA1 <- read.csv("arena/RNAi-TRPA1 + AITC50.csv") %>%        mutate(AITC = "50", RNAi = "TRPA1")

raw <- bind_rows(AITC50, GFP, TRPA1)

raw$behavior <- factor(raw$behavior, levels = c("G", "S", "R"))
raw$AITC <- factor(raw$AITC)
raw$RNAi <- factor(raw$RNAi, levels = c("none", "GFP", "TRPA1"))

raw %>% 
  group_by(RNAi) %>% 
  summarise(nn = max(n))

countWOFM <- raw %>%
  filter(t >= 60) %>% 
  group_by(n, RNAi) %>% 
  count(behavior, .drop = FALSE) %>%
  filter(RNAi == "none" & n <= 12 | RNAi == "GFP" & n <= 14 | RNAi == "TRPA1" & n <= 18) %>% 
  mutate(pourcent = nn/2.4)

# outliers

countWOFM %>% 
  filter(behavior == 'R' & pourcent >= 50)

countWOFM <- countWOFM %>% 
  mutate(outlier = case_when(n == 9 & RNAi == "none" |
                             n == 10 & RNAi == "TRPA1" ~ "yes",
         .default = "no")) %>% 
  mutate(colors = case_when(RNAi == "none" & behavior == "G" ~ "1",
                            RNAi == "GFP" & behavior == "G" ~ "2",
                            RNAi == "TRPA1" & behavior == "G" ~ "3",
                            RNAi == "none" & behavior == "S" ~ "4",
                            RNAi == "GFP" & behavior == "S" ~ "5",
                            RNAi == "TRPA1" & behavior == "S" ~ "6",
                            RNAi == "none" & behavior == "R" ~ "7",
                            RNAi == "GFP" & behavior == "R" ~ "8",
                            RNAi == "TRPA1" & behavior == "R" ~ "9"))

# stats

countWOFM %>% 
  filter(outlier == "no") %>% 
  group_by(behavior, RNAi) %>% 
  summarise(mean = mean(pourcent),
            unique_n = length(unique(n)),
            se = sd(pourcent)/sqrt(unique_n))
  
compare_means(data = countWOFM %>% filter(outlier == "no"), pourcent~RNAi, group.by = "behavior")

compare_means(data = countWOFM %>% filter(outlier == "no"), pourcent~behavior, group.by = "RNAi")

# graph

G <- ggplot(data = countWOFM %>% filter(outlier == "no" & behavior == "G"), 
               mapping = aes(x = RNAi, y = pourcent, fill = colors)) +
  stat_summary(aes(color = colors), fun.data = mean_se, geom = "errorbar", width = .2) +
  stat_summary(aes(color = colors), fun.data = mean_se, geom = "bar") +
  geom_point(position = position_dodge2(.2)) +
  facet_wrap(~behavior, labeller = as_labeller(c(`G` = "Gliding",
                                                 `R` = "Others",
                                                 `S` = "Scrunching"))) +
  theme_bw() +
  scale_y_continuous(name = "% time spent (50µM AITC)", 
                     limits = c(0, 112), 
                     breaks = c(0, 20, 40, 60, 80, 100)) +
  scale_x_discrete(name = "", labels = c("none", "GFP", "TRPA1")) +
  scale_fill_manual(values = c("darkgreen", "darkgreen", "darkgreen")) +
  scale_color_manual(values = c("darkgreen", "darkgreen", "darkgreen")) +
  rremove("legend") +
  rremove("grid") +
  geom_segment(aes(x = 2, xend = 3, y = 109, yend = 109)) +
  geom_segment(aes(x = 1, xend = 3, y = 105, yend = 105)) +
  geom_segment(aes(x = 1, xend = 1, y = 105, yend = 104)) +
  geom_segment(aes(x = 2, xend = 2, y = 109, yend = 108)) +
  geom_segment(aes(x = 3, xend = 3, y = 109, yend = 108)) +
  geom_segment(aes(x = 3, xend = 3, y = 105, yend = 104)) +
  annotate(geom = "text", x = 2.55, y = 111, label = "***")

S <- ggplot(data = countWOFM %>% filter(outlier == "no" & behavior == "S"), 
               mapping = aes(x = RNAi, y = pourcent, fill = colors)) +
  stat_summary(aes(color = colors), fun.data = mean_se, geom = "errorbar", width = .2) +
  stat_summary(aes(color = colors), fun.data = mean_se, geom = "bar") +
  geom_point(position = position_dodge2(.2)) +
  facet_wrap(~behavior, labeller = as_labeller(c(`G` = "Gliding",
                                                 `R` = "Others",
                                                 `S` = "Scrunching"))) +
  theme_bw() +
  scale_y_continuous(name = "% time spent", 
                     limits = c(0, 112), 
                     breaks = c(0, 20, 40, 60, 80, 100)) +
  scale_x_discrete(name = "RNAi targets", labels = c("none", "GFP", "TRPA1")) +
  scale_fill_manual(values = c("darkred", "darkred", "darkred")) +
  scale_color_manual(values = c("darkred", "darkred", "darkred")) +
  rremove("legend") +
  rremove("grid") +
  geom_segment(aes(x = 2, xend = 3, y = 109, yend = 109)) +
  geom_segment(aes(x = 1, xend = 3, y = 105, yend = 105)) +
  geom_segment(aes(x = 1, xend = 1, y = 105, yend = 104)) +
  geom_segment(aes(x = 2, xend = 2, y = 109, yend = 108)) +
  geom_segment(aes(x = 3, xend = 3, y = 109, yend = 108)) +
  geom_segment(aes(x = 3, xend = 3, y = 105, yend = 104)) +
  annotate(geom = "text", x = 2.55, y = 111, label = "***") +
  rremove("ylab") + rremove("y.ticks") + rremove("y.text")

R <- ggplot(data = countWOFM %>% filter(outlier == "no" & behavior == "R"), 
            mapping = aes(x = RNAi, y = pourcent, fill = colors)) +
  stat_summary(aes(color = colors), fun.data = mean_se, geom = "errorbar", width = .2) +
  stat_summary(aes(color = colors), fun.data = mean_se, geom = "bar") +
  geom_point(position = position_dodge2(.2)) +
  facet_wrap(~behavior, labeller = as_labeller(c(`G` = "Gliding",
                                                 `R` = "Others",
                                                 `S` = "Scrunching"))) +
  theme_bw() +
  scale_y_continuous(name = "% time spent", 
                     limits = c(0, 112), 
                     breaks = c(0, 20, 40, 60, 80, 100)) +
  scale_x_discrete(name = "", labels = c("none", "GFP", "TRPA1")) +
  scale_fill_manual(values = c("grey", "grey", "grey")) +
  scale_color_manual(values = c("grey", "grey", "grey")) +
  rremove("legend") +
  rremove("grid") +
  geom_segment(aes(x = 1, xend = 3, y = 105, yend = 105)) +
  geom_segment(aes(x = 1, xend = 1.8, y = 109, yend = 109)) +
  geom_segment(aes(x = 2.2, xend = 3, y = 109, yend = 109)) +
  geom_segment(aes(x = 3, xend = 3, y = 109, yend = 108)) +
  geom_segment(aes(x = 3, xend = 3, y = 105, yend = 104)) +
  geom_segment(aes(x = 1, xend = 1, y = 109, yend = 108)) +
  geom_segment(aes(x = 1, xend = 1, y = 105, yend = 104)) +
  annotate(geom = "text", x = 2, y = 110, label = "ns") +
  rremove("ylab") + rremove("y.ticks") + rremove("y.text")

KD_chem <- cowplot::plot_grid(G, S, R, nrow = 1, rel_widths = c(1.15, 1, 1))


# ______________________________________________ thermal

open_and_add_real_Temp <- function(x){

# définir le nom de la condition à analyser (les fichiers doivent avoir un nom adapté)
  
  file <- x

# je charge les données

data <- paste0("thermos/", file, ".csv") %>% 
  read.csv() %>% 
  select(n, t, x, y, L) %>% 
  mutate(condition = file)
data$y <- round(data$y, 2)

# je créé la séquence de toutes les positions possibles pour l'associer aux températures ensuite

seq <- data.frame(y = seq(1, 15, by = 0.01)) %>% round(digits = 2)

# je prépare les listes contenant les tableaux de données

temperature_list <- list()
results_list <- list()

# la fonction va associer les températures réelles en allant les chercher dans le fichier de data associé

for (i in unique(data$n)) {
  temperature_files <- paste0("thermos/", file,"_T/t", i, ".csv")
  temperature_list[[i]] <- read_csv2(temperature_files, col_names = FALSE)
  temperature_list[[i]] <- temperature_list[[i]] %>% 
    transmute("Temp" = X1) %>% 
    mutate("y" = round(seq(1, 15, length.out = nrow(temperature_list[[i]])), digits = 2)) %>%
    full_join(seq, temperature_list[[i]], by = "y") %>% 
    arrange(y) %>% 
    zoo::na.locf(fromLast = FALSE)
  temperature_list[[i]] <- temperature_list[[i]] %>% 
    mutate(min_n = min(Temp),
           max_n = max(Temp))
  
  data_n <- data %>% filter(n == i) %>% 
    left_join(temperature_list[[i]], data_n, by = "y")
  results_list[[i]] <- data_n
}

# on recolle les données de chaque animal dans le tableau brut total

x <- bind_rows(results_list) %>% 
    zoo::na.locf(fromLast = FALSE)
return(x)
}

VOLVIC <- open_and_add_real_Temp("VOLVIC")
TRPA1 <- open_and_add_real_Temp("RNAi_TRPA1")
GFP <- open_and_add_real_Temp("RNAi_GFP")

data <- bind_rows(VOLVIC, TRPA1, GFP)

data <- data %>% mutate("minmax" = (Temp-min_n)/(max_n-min_n))

data <- data %>% 
  mutate("delim" = case_when(minmax < .5 ~ "cold",
                             minmax >= .5 ~ "hot"))

data$condition <- factor(data$condition, levels = c("VOLVIC", "RNAi_GFP", "RNAi_TRPA1"))
data$delim <- factor(data$delim, levels = c("cold", "hot"))

datadelim <- data %>% 
  group_by(n, condition) %>% 
  count(delim, .drop = FALSE) %>%
  filter(condition == "VOLVIC" & n <= 15 | condition == "RNAi_TRPA1" & n <= 20 | condition == "RNAi_GFP" & n <= 15) %>% 
  mutate(pourcent = nn / 6)

# stats

datadelim %>%
  group_by(delim, condition) %>% 
  summarise(mean = mean(pourcent),
            unique_n = length(unique(n)),
            se = sd(pourcent)/sqrt(unique_n))

compare_means(data = datadelim, formula = pourcent~condition, group.by = "delim")

# graph

KD_therm <- ggplot(data = datadelim %>% mutate(facet = "facet"),
       aes(x = condition,
           y = pourcent,
           fill = delim)) +
  stat_summary(geom = "bar", fun.data = "mean_se", position = position_stack(), alpha = .9) +
  geom_point(data = datadelim %>% filter(delim == "hot"), position = position_dodge2(.2)) +
  stat_summary(data = datadelim %>% filter(delim == "hot"), geom = "errorbar", fun.data = "mean_se", width = .1) +
  scale_fill_manual(name = "", labels = c("RT", "Hot"), values = c("lightblue","darkorange")) +
  scale_x_discrete(labels = c("none", "GFP", "TRPA1")) +
  scale_y_continuous(limits = c(0, 110), breaks = c(0, 25, 50, 75, 100)) +
  theme_bw() +
  rremove("grid") +
  ylab("% time spent") +
  xlab("RNAi targets") +
  annotate("text", x = 2, y = 110, label = "ns") +
  geom_segment(aes(x = 1, xend = 1.85, y = 109, yend = 109)) +
  geom_segment(aes(x = 2.15, xend = 3, y = 109, yend = 109)) +
  geom_segment(aes(x = 1, xend = 3, y = 105, yend = 105)) +
  geom_segment(aes(x = 3, xend = 3, y = 109, yend = 108)) +
  geom_segment(aes(x = 3, xend = 3, y = 105, yend = 104)) +
  geom_segment(aes(x = 1, xend = 1, y = 109, yend = 108)) +
  geom_segment(aes(x = 1, xend = 1, y = 105, yend = 104)) +
  geom_hline(yintercept = 50, linetype = "dashed") +
  theme(legend.position = "right") +
  facet_wrap(~facet, labeller = as_labeller(c("facet" = "Thermal place preference")))


# plot
sequence <- magick::image_read('figures/sequence.png') %>% 
  magick::image_ggplot() +
  theme(plot.margin = unit(c(0, 0, 0, 0), units = "points"))

graphs <- cowplot::plot_grid(knockdown, KD_chem, KD_therm, nrow = 1, rel_widths = c(.6, 1.5, 1), labels = c("B", "C", "D"))

cowplot::plot_grid(sequence, graphs, nrow = 2,
                            rel_heights = c(2, 1),
                            labels = c("A", ""))

# save
ggsave(plot = last_plot(), filename = 'figures/fig 5.png', dpi = 300, width = 3500, height = 3650, units = "px")
```


Figure supplementary 1 : time-dependant behaviors

  distance travelled each minute
```{r}
rm(list = ls())

VOLVIC <- read.csv("arena/VOLVIC.csv") %>%    mutate(AITC = "0")
AITC5 <- read.csv("arena/AITC5.csv") %>%      mutate(AITC = "5")
AITC25 <- read.csv("arena/AITC25.csv") %>%    mutate(AITC = "25")
AITC35 <- read.csv("arena/AITC35.csv") %>%    mutate(AITC = "35")
AITC40 <- read.csv("arena/AITC40.csv") %>%    mutate(AITC = "40")
AITC50 <- read.csv("arena/AITC50.csv") %>%    mutate(AITC = "50")
AITC100 <- read.csv("arena/AITC100.csv") %>%  mutate(AITC = "100")
AITC200 <- read.csv("arena/AITC200.csv") %>%  mutate(AITC = "200")

raw <- bind_rows(VOLVIC, AITC5, AITC25, AITC35, AITC40, AITC50, AITC100, AITC200) %>% 
  filter(n <= 12)

raw$n <- factor(raw$n)
raw$behavior <- factor(raw$behavior)
raw$AITC <- factor(raw$AITC)

raw_with_minutes <- raw %>% 
  group_by(n, AITC) %>% 
  summarise(t = t,
            L = L,
            t60 = L - L[60],
            t120 = L - L[120],
            t180 = L - L[180],
            t240 = L - L[240],
            t300 = L - L[300],
             "min" = case_when(t == 0 ~ 0,
                               t >= 1 & t < 60 ~ 1,
                               t >= 60 & t < 120 ~ 2,
                               t >= 120 & t < 180 ~ 3,
                               t >= 180 & t < 240 ~ 4,
                               t >= 240 & t < 300 ~ 5))

raw_with_minutes$min <- factor(raw_with_minutes$min, levels = c("0", "1", "2", "3", "4", "5"))
raw_with_minutes$AITC <- factor(raw_with_minutes$AITC, levels = c("0", "5", "25", "35", "40", "50", "100", "200"))

distance <- raw_with_minutes %>% 
  filter(t == 0 | t == 59 | t == 119 | t == 179 | t == 239 | t == 299)

# 0 - 300

L1 <- ggplot(data = distance, mapping = aes(x = min, y = L, color = AITC)) +
  stat_summary(aes(group = AITC), fun.data = "mean_se", geom = "line") +
  stat_summary(aes(group = AITC),fun.data = "mean_se") +
  theme_pubclean() +
  scale_color_viridis_d() +
  scale_y_continuous(limits = c(0, 70))

L2 <- ggplot(data = raw_with_minutes %>% filter(t == 299), mapping = aes(x = AITC, y = L, color = AITC)) +
  stat_summary() +
  theme_pubclean() +
  scale_color_viridis_d() +
  scale_y_continuous(limits = c(0, 70))

gridExtra::grid.arrange(L1, L2, nrow = 1, widths = c(1, .5))

# 60 - 300 

t601 <- ggplot(data = distance, mapping = aes(x = min, y = t60, color = AITC)) +
  stat_summary(aes(group = AITC), fun.data = "mean_se", geom = "line") +
  stat_summary(aes(group = AITC),fun.data = "mean_se") +
  theme_pubclean() +
  scale_color_viridis_d() +
  scale_y_continuous(limits = c(0, 70))

t602 <- ggplot(data = distance %>% filter(t == 299), mapping = aes(x = AITC, y = t60, color = AITC)) +
  stat_summary() +
  theme_pubclean() +
  scale_color_viridis_d()+
  scale_y_continuous(limits = c(0, 70))

gridExtra::grid.arrange(t601, t602, nrow = 1, widths = c(1, .5))

# 120 - 300 

t1201 <- ggplot(data = distance, mapping = aes(x = min, y = t120, color = AITC)) +
  stat_summary(aes(group = AITC), fun.data = "mean_se", geom = "line") +
  stat_summary(aes(group = AITC),fun.data = "mean_se") +
  theme_pubclean() +
  scale_color_viridis_d() +
  scale_y_continuous(limits = c(0, 70))

t1202 <- ggplot(data = distance %>% filter(t == 299), mapping = aes(x = AITC, y = t120, color = AITC)) +
  stat_summary() +
  theme_pubclean() +
  scale_color_viridis_d()+
  scale_y_continuous(limits = c(0, 70))

gridExtra::grid.arrange(t1201, t1202, nrow = 1, widths = c(1, .5))

# 180 - 300 

t1801 <- ggplot(data = distance, mapping = aes(x = min, y = t180, color = AITC)) +
  stat_summary(aes(group = AITC), fun.data = "mean_se", geom = "line") +
  stat_summary(aes(group = AITC),fun.data = "mean_se") +
  theme_pubclean() +
  scale_color_viridis_d() +
  scale_y_continuous(limits = c(0, 70))

t1802 <- ggplot(data = distance %>% filter(t == 299), mapping = aes(x = AITC, y = t180, color = AITC)) +
  stat_summary() +
  theme_pubclean() +
  scale_color_viridis_d()+
  scale_y_continuous(limits = c(0, 70))

gridExtra::grid.arrange(t1801, t1802, nrow = 1, widths = c(1, .5))

# 240 - 300 

t2401 <- ggplot(data = distance, mapping = aes(x = min, y = t240, color = AITC)) +
  stat_summary(aes(group = AITC), fun.data = "mean_se", geom = "line") +
  stat_summary(aes(group = AITC),fun.data = "mean_se") +
  theme_pubclean() +
  scale_color_viridis_d() +
  scale_y_continuous(limits = c(0, 70))

t2402 <- ggplot(data = distance %>% filter(t == 299), mapping = aes(x = AITC, y = t240, color = AITC)) +
  stat_summary() +
  theme_pubclean() +
  scale_color_viridis_d()+
  scale_y_continuous(limits = c(0, 70))

gridExtra::grid.arrange(t2401, t2402, nrow = 1, widths = c(1, .5))


distance <- distance %>% 
  mutate(diff60 = L - t60,
         diff120 = t60 - t120,
         diff180 = t120 - t180,
         diff240 = t180 - t240,
         diff300 = t240 - t300)

# distance travelled by minute in each condition

ggplot(distance, aes(x = AITC)) +
  stat_summary(aes(y = diff60, group = 1), color = "red", geom = "line") +
  stat_summary(aes(y = diff120, group = 1), color = "blue", geom = "line") +
  stat_summary(aes(y = diff180, group = 1), color = "purple", geom = "line") +
  stat_summary(aes(y = diff240, group = 1), color = "green", geom = "line") +
  stat_summary(aes(y = diff300, group = 1), color = "grey", geom = "line")

# on voit bien que c'est la première minute qu'ils se déplacent le moins. donc pas de différence dans la locomotion quand on enlève la première minute


my_comparisons <- list(c("0", "5"), c("5", "25"), c("25", "35"), 
                       c("35", "40"), c("40", "50"), c("50", "100"), c("100", "200"))

ggplot(data = raw_with_minutes %>% filter(t == 299), mapping = aes(x = AITC, y = L, group = AITC)) +
  stat_summary(fun.data = mean_se) +
  scale_y_continuous(limits = c(0, 70)) +
  stat_compare_means(aes(group = AITC), comparisons = list(c("0", "40"))) # i cant make this work somehow

compare_means(data = raw_with_minutes %>% filter(t == max(t)), L~AITC)
```
  
  distance travelled each second
```{r}
rm(list = ls())

VOLVIC <- read.csv("arena/VOLVIC.csv") %>%    mutate(AITC = "0")
AITC5 <- read.csv("arena/AITC5.csv") %>%      mutate(AITC = "5")
AITC25 <- read.csv("arena/AITC25.csv") %>%    mutate(AITC = "25")
AITC50 <- read.csv("arena/AITC50.csv") %>%    mutate(AITC = "50")
AITC100 <- read.csv("arena/AITC100.csv") %>%  mutate(AITC = "100")
AITC200 <- read.csv("arena/AITC200.csv") %>%  mutate(AITC = "200")

bind_rows(VOLVIC, AITC5, AITC25, AITC50, AITC100, AITC200) %>% 
  group_by(AITC) %>% 
  summarise(max_n = max(n))

rawl <- bind_rows(VOLVIC, AITC5, AITC25, AITC50, AITC100, AITC200)

rawl$behavior <- factor(rawl$behavior, levels = c("G", "S", "R"))
rawl$AITC <- factor(rawl$AITC, levels = c("0","5", "25", "50","100", "200"))

# outliers

aitclt <- rawl %>% 
  group_by(n, AITC) %>%
  count(behavior, .drop = FALSE) %>% 
  filter(AITC == 0 & n <= 20 | AITC == 5 & n <= 12 | AITC == 25 & n <= 12 | 
         AITC == 50 & n <= 12 | AITC == 100 & n <= 12 | AITC == 200 & n <= 12) %>% 
  mutate(pourcent = nn/3)

aitclt %>% 
  filter(behavior == "R") %>% 
  filter(pourcent >= 50)

# data

aitcltt <- rawl %>%
  group_by(n, AITC, t) %>%
  count(behavior, .drop = FALSE) %>% 
  filter(AITC == 0 & n <= 20 | AITC == 5 & n <= 12 | AITC == 25 & n <= 12 | 
         AITC == 50 & n <= 12 | AITC == 100 & n <= 12 | AITC == 200 & n <= 12) %>% 
  mutate(pourcent = nn*100)

aitcltt <- aitcltt %>% 
  mutate(outlier = case_when(n == 7 & AITC == 100 |
         n == 8 & AITC == 25 |
         n == 9 & AITC == 50 |
         n == 11 & AITC == 5  |
         n == 14 & AITC == 0 ~ "yes",
         .default = "no"))

# graph

plot <- ggplot(data = aitcltt %>% filter(outlier == "no"),
               mapping = aes(x = t, y = pourcent)) +
  facet_wrap(facets = "AITC", ncol = 2, labeller = as_labeller(c("0" = "Water",
                                                                 "5" = "5µM AITC",
                                                                 "25" = "25µM AITC",
                                                                 "50" = "50µM AITC", 
                                                                 "100" = "100µM AITC",
                                                                 "200" = "200µM AITC"))) +
  stat_summary(aes(group = behavior, color = behavior), fun.data = "mean_se", geom = "line") +
  stat_summary(aes(group = behavior, fill = behavior), fun.data = "mean_se", geom = "ribbon", alpha = .5) +
  theme_pubclean() +
  geom_vline(xintercept = 60, linetype = "dashed") +
  scale_fill_manual(values = c("darkgrey", "black", "darkred"), labels = c("Gliding", "Scrunching", "Others"),
                     name = "Behavior") +
  scale_color_manual(values = c("darkgrey", "black", "darkred"), labels = c("Gliding", "Scrunching", "Others"),
                     name = "Behavior")

ggpar(plot,
      legend = "top",
      ylab = "% of observed behavior",
      xlab = "time (s)",
      xticks.by = 75)

ggsave(plot = last_plot(), filename = 'figures/fig supp 1.jpeg', dpi = 300, width = 2000, height = 1500, units = "px")
```


Figure supplementary 2 : baths conditions

```{r}
rm(list = ls())

open_and_add_real_Temp <- function(x){

# définir le nom de la condition à analyser (les fichiers doivent avoir un nom adapté)
  
  file <- x

# je charge les données

data <- paste0("thermos/", file, ".csv") %>% 
  read.csv() %>% 
  select(n, t, x, y, L) %>% 
  mutate(condition = file)
data$y <- round(data$y, 2)

# je créé la séquence de toutes les positions possibles pour l'associer aux températures ensuite

seq <- data.frame(y = seq(1, 15, by = 0.01)) %>% round(digits = 2)

# je prépare les listes contenant les tableaux de données

temperature_list <- list()
results_list <- list()

# la fonction va associer les températures réelles en allant les chercher dans le fichier de data associé

for (i in unique(data$n)) {
  temperature_files <- paste0("thermos/", file,"_T/t", i, ".csv")
  temperature_list[[i]] <- read_csv2(temperature_files, col_names = FALSE)
  temperature_list[[i]] <- temperature_list[[i]] %>% 
    transmute("Temp" = X1) %>% 
    mutate("y" = round(seq(1, 15, length.out = nrow(temperature_list[[i]])), digits = 2)) %>%
    full_join(seq, temperature_list[[i]], by = "y") %>% 
    arrange(y) %>% 
    zoo::na.locf(fromLast = FALSE)
  temperature_list[[i]] <- temperature_list[[i]] %>% 
    mutate(min_n = min(Temp),
           max_n = max(Temp))
  
  data_n <- data %>% filter(n == i) %>% 
    left_join(temperature_list[[i]], data_n, by = "y")
  results_list[[i]] <- data_n
}

# on recolle les données de chaque animal dans le tableau brut total

x <- bind_rows(results_list) %>% 
    zoo::na.locf(fromLast = FALSE)
return(x)
}


# ___________________________________________________ morphine

VOLVIC <- open_and_add_real_Temp("VOLVIC")
PREMOR1 <- open_and_add_real_Temp("PREMOR1")
PREMOR10 <- open_and_add_real_Temp("PREMOR10")
PREMOR20 <- open_and_add_real_Temp("PREMOR20")

raw <- bind_rows(VOLVIC, PREMOR1, PREMOR10, PREMOR20) %>% 
  mutate("morphine" = case_when(condition == "VOLVIC" ~ "0",
                                condition == "PREMOR1" ~ "1",
                                condition == "PREMOR10" ~ "10",
                                condition == "PREMOR20" ~ "20"))

raw$morphine <- factor(raw$morphine, levels = c("0", "1", "10", "20"))
raw$n <- factor(raw$n)

raw <- raw %>% 
    zoo::na.locf(fromLast = FALSE)

raw <- raw %>% mutate("minmax" = (Temp-min_n)/(max_n-min_n))

raw <- raw %>% 
  mutate("delim" = case_when(minmax < .5 ~ 0,
                             minmax >= .5 ~ 1))

raw$delim <- factor(raw$delim)

mor_d <- raw %>% 
  group_by(n, morphine) %>% 
  count(delim, .drop = FALSE) %>% 
  mutate(pourcent = nn / 6)

# stats
mor_d %>%
  group_by(morphine, delim) %>% 
  summarise(mean = mean(pourcent),
            unique_n = length(unique(n)),
            se = sd(pourcent)/sqrt(unique_n))

compare_means(data = mor_d, formula = pourcent~morphine, group.by = "delim")

morphineAOV <- aov(data = mor_d %>% filter(delim == 1), pourcent~morphine)
summary(morphineAOV)
plot(morphineAOV)
TukeyHSD(morphineAOV)

#graph
morphinebath <- ggplot(data = mor_d %>% mutate(facet = "facet"),
       aes(x = morphine,
           y = pourcent,
           fill = delim)) +
  stat_summary(geom = "bar", fun.data = "mean_se", position = position_stack(), alpha = .9) +
  geom_point(data = mor_d %>% filter(delim == 1), position = position_dodge2(.2)) +
  stat_summary(data = mor_d %>% filter(delim == 1), geom = "errorbar", fun.data = "mean_se", width = .2) +
  scale_fill_manual(name = "", labels = c("RT", "Hot"), values = c("lightblue", "darkorange")) +
  theme_bw() +
  scale_x_discrete(name = "[Morphine] in µM") +
  scale_y_continuous(name = "% time spent", limits = c(0, 115),
                     breaks = c(0, 25, 50, 75, 100)) +
  annotate("text", x = 2, y = 106, label = "ns") +
  annotate("text", x = 3, y = 108, label = "***") +
  annotate("text", x = 4, y = 114, label = "ns") +
  geom_segment(aes(x = 1, xend = 1.85, y = 106, yend = 106)) +
  geom_segment(aes(x = 1, xend = 2.85, y = 110, yend = 110)) +
  geom_segment(aes(x = 1, xend = 3.85, y = 114, yend = 114)) +
  geom_hline(yintercept = 50, linetype = "dashed", alpha = .5) +
  theme(legend.position = "top") +
  facet_wrap(~facet, labeller = as_labeller(c("facet" = "Morphine bath"))) +
  rremove("grid")


# ________________________________ melox

VOLVIC <- open_and_add_real_Temp("VOLVIC")
PREMELOX1 <- open_and_add_real_Temp("PREMELOX1")

raw <- bind_rows(VOLVIC, PREMELOX1) %>% 
  mutate("meloxicam" = case_when(condition == "VOLVIC" ~ "0",
                                 condition == "PREMELOX1" ~ "1"))


raw$meloxicam <- factor(raw$meloxicam, levels = c("0", "1"))

raw <- raw %>% mutate("minmax" = (Temp-min_n)/(max_n-min_n))

raw <- raw %>% 
  mutate("delim" = case_when(minmax < .5 ~ 0,
                             minmax >= .5 ~ 1))

raw$delim <- factor(raw$delim)

melox_d <- raw %>% 
  group_by(n, meloxicam) %>% 
  count(delim, .drop = F) %>% 
  mutate(pourcent = nn / 6)

# stats
melox_d %>%
  group_by(meloxicam, delim) %>% 
  summarise(mean = mean(pourcent),
            unique_n = length(unique(n)),
            se = sd(pourcent)/sqrt(unique_n))

compare_means(data = melox_d, formula = pourcent~meloxicam, group.by = "delim")

# graph
meloxbath <- ggplot(data = melox_d %>% mutate(facet = "facet"),
       aes(x = meloxicam,
           y = pourcent,
           fill = delim)) +
  stat_summary(geom = "bar", fun.data = "mean_se", position = position_stack(), alpha = 1) +
  stat_summary(data = melox_d %>% filter(delim == 1), geom = "errorbar", fun.data = "mean_se", width = .2) +
  geom_point(data = melox_d %>% filter(delim == 1), position = position_dodge2(.2), alpha = 1) +
  scale_fill_manual(name = "", labels = c("RT", "Hot"), values = c("lightblue", "darkorange")) +
  theme_bw() +
  scale_x_discrete(name = "[Meloxicam] in µM") +
  scale_y_continuous(name = "% time spent", limits = c(0, 115),
                     breaks = c(0, 25, 50, 75, 100)) +
  annotate("text", x = 2, y = 107, label = "ns") +
  geom_segment(aes(x = 1, xend = 1.8, y = 106, yend = 106)) +
  geom_hline(yintercept = 50, linetype = "dashed", alpha = .5) +
  theme(legend.position = "top") +
  facet_wrap(~facet, labeller = as_labeller(c("facet" = "Meloxicam bath"))) +
  rremove("grid") + rremove("ylab") + rremove("y.text") + rremove("y.ticks")

# plot

cowplot::plot_grid(morphinebath, meloxbath, labels = c("A", "B"), rel_widths = c(2.5, 1))

ggsave(plot = last_plot(), filename = 'figures/fig supp 2.png', dpi = 300, width = 1800, height = 1000, units = "px")
```


Fig. Suppl 3 : Temperature & position of threshold in every thermal conditions

```{r}
rm(list = ls())

open_and_add_real_Temp <- function(x){

# définir le nom de la condition à analyser (les fichiers doivent avoir un nom adapté)
  
  file <- x

# je charge les données

data <- paste0("thermos/", file, ".csv") %>% 
  read.csv() %>% 
  select(n, t, x, y, L) %>% 
  mutate(condition = file)
data$y <- round(data$y, 2)

# je créé la séquence de toutes les positions possibles pour l'associer aux températures ensuite

seq <- data.frame(y = seq(1, 15, by = 0.01)) %>% round(digits = 2)

# je prépare les listes contenant les tableaux de données

temperature_list <- list()
results_list <- list()

# la fonction va associer les températures réelles en allant les chercher dans le fichier de data associé

for (i in unique(data$n)) {
  temperature_files <- paste0("thermos/", file,"_T/t", i, ".csv")
  temperature_list[[i]] <- read_csv2(temperature_files, col_names = FALSE)
  temperature_list[[i]] <- temperature_list[[i]] %>% 
    transmute("Temp" = X1) %>% 
    mutate("y" = round(seq(1, 15, length.out = nrow(temperature_list[[i]])), digits = 2)) %>%
    full_join(seq, temperature_list[[i]], by = "y") %>% 
    arrange(y) %>% 
    zoo::na.locf(fromLast = FALSE)
  temperature_list[[i]] <- temperature_list[[i]] %>% 
    mutate(min_n = min(Temp),
           max_n = max(Temp))
  
  data_n <- data %>% filter(n == i) %>% 
    left_join(temperature_list[[i]], data_n, by = "y")
  results_list[[i]] <- data_n
}

# on recolle les données de chaque animal dans le tableau brut total

x <- bind_rows(results_list) %>% 
    zoo::na.locf(fromLast = FALSE)
return(x)
}

VOLVIC <- open_and_add_real_Temp("VOLVIC")
MOR1 <- open_and_add_real_Temp("MOR1")
MOR10 <- open_and_add_real_Temp("MOR10")
MOR20 <- open_and_add_real_Temp("MOR20")
MELOX1 <- open_and_add_real_Temp("MELOX1")
MELOX10 <- open_and_add_real_Temp("MELOX10")
MELOX100 <- open_and_add_real_Temp("MELOX100")
PREMELOX1 <- open_and_add_real_Temp("PREMELOX1")
PREMOR1 <- open_and_add_real_Temp("PREMOR1")
PREMOR10 <- open_and_add_real_Temp("PREMOR10")
PREMOR20 <- open_and_add_real_Temp("PREMOR20")
RNAi_GFP <- open_and_add_real_Temp("RNAi_GFP")
RNAi_TRPA1 <- open_and_add_real_Temp("RNAi_TRPA1")

raw <- bind_rows(VOLVIC, MOR1, MOR10, MOR20, MELOX1, MELOX10, MELOX100,
                 PREMELOX1, PREMOR1, PREMOR10, PREMOR20, RNAi_GFP, RNAi_TRPA1)

# vérif data

raw %>% 
  group_by(condition) %>% 
  summarise(max_n = length(unique(n)))

#scaling des températures

raw <- raw %>% mutate("minmax" = (Temp-min_n)/(max_n-min_n))

# name change

raw <- raw %>% 
  mutate(condition = case_when(condition == "VOLVIC" ~ "water",
                               condition == "MOR1" ~ "morph 1",
                               condition == "MOR10" ~ "morph 10",
                               condition == "MOR20" ~ "morph 20",
                               condition == "MELOX1" ~ "melox 1",
                               condition == "MELOX10" ~ "melox 10",
                               condition == "MELOX100" ~ "melox 100",
                               condition == "PREMELOX1" ~ "melox bath 1",
                               condition == "PREMOR1" ~ "morph bath 1",
                               condition == "PREMOR10" ~ "morph bath 10",
                               condition == "PREMOR20" ~ "morph bath 20",
                               condition == "RNAi_GFP" ~ "GFP RNAi",
                               condition == "RNAi_TRPA1" ~ "TRPA1 RNAi"))

raw$condition = factor(raw$condition, levels = c("water", "morph 1", "morph 10", "morph 20",
                                                 "melox 1", "melox 10", "melox 100", "melox bath 1",
                                                 "morph bath 1", "morph bath 10", "morph bath 20",
                                                 "GFP RNAi", "TRPA1 RNAi"))

# mid-minmax verif

midmax <- raw %>%
  group_by(condition) %>% 
  slice(which.min(abs(minmax - .5)))

palette12 = wesanderson::wes_palette("Darjeeling1", n = 12, type = "continuous")
palette13 = c("darkgrey", palette12) 

a <- ggplot(data = midmax,
       aes(x = y, y = Temp, color = condition)) + 
 # geom_vline(xintercept = 8, linetype = "dashed") +
  geom_hline(yintercept = min(midmax$Temp), linetype = "dotted") +
  geom_hline(yintercept = max(midmax$Temp), linetype = "dotted") +
  geom_point(size = 3) +
  ggrepel::geom_label_repel(aes(label = condition), 
                            size = 3, max.overlaps = Inf, seed = 1, force = 1, max.time = 30, max.iter = Inf,
                            min.segment.length = 0, box.padding = .7) +
  scale_x_continuous(limits = c(min(raw$y), max(raw$y)),
                     breaks = c(1, 8, 15),
                     labels = c("cold side", "center", "hot side"),
                     name = "Racetrack position") +
  scale_y_continuous(limits = c(min(raw$min_n), max(raw$max_n)),
                     breaks = c(min(raw$min_n), min(midmax$Temp), max(midmax$Temp), max(raw$max_n)),
                     name = "Temperature (°C)") +
  theme_bw() +
  theme(legend.position = "none",
        panel.grid = element_blank()) +
  scale_color_manual(values = palette13) +
  labs(title = "T° thresholds (minmax = 0.5)")

b <- raw %>%
  ggplot(aes(x = condition, y = Temp, color = condition)) +
  geom_point() +
  geom_segment(aes(xend = condition, y = min_n, yend = max_n)) +
  geom_point(data = midmax, aes(x = condition, y = Temp), color = "black") + 
  scale_color_manual(values = palette13) +
  scale_x_discrete(name = "", labels = c(rep("", 13))) +
  scale_y_continuous(limits = c(min(raw$min_n), max(raw$max_n)),
                     breaks = c(min(raw$min_n), min(midmax$Temp), max(midmax$Temp), max(raw$max_n))) +
  theme_bw() +
  theme(panel.grid = element_blank()) +
  rremove("legend") + 
  rremove("ylab") + 
  rremove("x.ticks") +
  labs(title = "T° ranges")

cowplot::plot_grid(a, b, nrow = 1, rel_widths = c(3, 1), labels = c("A", "B"))

ggsave(plot = last_plot(), filename = 'figures/fig supp 3.png', dpi = 300, width = 2000, height = 1000, units = "px")
```


Fig. suppl 4 : RT-qPCR results

```{r}
rm(list = ls())

qpcr_raw <- read_delim("qpcr/qpcr.csv", delim = ";", 
    escape_double = FALSE, trim_ws = TRUE)

# raw plot 

qpcr_raw %>% 
  gather(key = type, value = amount, 7:8) %>% 
  filter(days <= 19) %>% 
ggplot(aes(x = days,
           y = amount,
           fill = type)) +
  facet_wrap(~type) +
  stat_summary(geom = "col", fun.data = mean_se) +
  stat_summary(geom = "errorbar", fun.data = "mean_se", width = .2)

# data summary

qpcr_endo <- qpcr_raw %>% 
  group_by(days) %>% 
  summarise(mean = mean(endo),
            se = sd(endo)/sqrt(length(endo)))

qpcr_endo_exo <- qpcr_raw %>% 
  group_by(days) %>% 
  summarise(mean = mean(endo_plus_exo),
            se = sd(endo_plus_exo)/sqrt(length(endo_plus_exo)))

# data summarization

qpcr_endo_normalized <- qpcr_endo / qpcr_endo$mean[1]
qpcr_endo_normalized$days <- qpcr_endo$days

qpcr_endo_exo_normalized <- qpcr_endo_exo / qpcr_endo_exo$mean[1]
qpcr_endo_exo_normalized$days <- qpcr_endo_exo$days

qpcr_exo_normalized <- qpcr_endo_exo_normalized
qpcr_exo_normalized$mean <- qpcr_endo_exo_normalized$mean - qpcr_endo_normalized$mean
qpcr_exo_normalized$se <- rep(NA, 9)

# stats

compare_means(data = qpcr_raw, formula = endo~group)

# normalized plots
  
  # endo

A <- qpcr_endo_normalized %>%
  filter(days <= 19) %>% 
  mutate(facet = "Endogenous TRPA1") %>% 
  ggplot(aes(x = days)) +
  facet_wrap(~facet) +
  geom_errorbar(aes(ymin = mean-se, ymax = mean+se), width = 1) +
  geom_col(aes(y = mean), fill = "white", color = "black") +
  scale_x_continuous(name = "Days", 
                     breaks = c(0, 4, 8, 12, 19)) +
  scale_y_continuous(name = "TRPA1 relative expression",
                     breaks = seq(0, 1, by = .2)) +
  theme_bw() +
  rremove("grid") +
  geom_segment(aes(x = 2, xend = 2, y = 1.4, yend = 1.2), arrow = arrow(length = unit(10, "points"))) +
  geom_segment(aes(x = 6, xend = 6, y = 1.4, yend = 1.2), arrow = arrow(length = unit(10, "points"))) +
  geom_segment(aes(x = 10, xend = 10, y = 1.4, yend = 1.2), arrow = arrow(length = unit(10, "points"))) +
  geom_text(aes(x = 2, y = 1.45, label = "RNAi")) +
  geom_text(aes(x = 6, y = 1.45, label = "RNAi")) +
  geom_text(aes(x = 10, y = 1.45, label = "RNAi"))

  # total

B <- qpcr_endo_exo_normalized %>%
  filter(days <= 19) %>% 
  mutate(facet = "Total TRPA1 (Endogenous mRNA & Exogenous dsRNA)") %>% 
  ggplot(aes(x = days)) +
  facet_wrap(~facet) +
  geom_errorbar(aes(ymin = mean-se, ymax = mean+se), width = 1) +
  geom_col(aes(y = mean), fill = "white", color = "black") +
  scale_x_continuous(name = "Days", 
                     breaks = c(0, 4, 8, 12, 19)) +
  scale_y_continuous(name = "TRPA1 relative detection") +
  theme_bw() +
  rremove("grid")

  # exo

C <- qpcr_exo_normalized %>%
  filter(days <= 19) %>% 
  mutate(facet = "Deduced exogenous TRPA1 dsRNA (Total - Endogenous)") %>% 
  ggplot(aes(x = days)) +
  facet_wrap(~facet) +
  geom_errorbar(aes(ymin = mean-se, ymax = mean+se), width = 1) +
  geom_col(aes(y = mean), fill = "white", color = "black") +
  scale_x_continuous(name = "Days", 
                     breaks = c(0, 4, 8, 12, 19)) +
  scale_y_continuous(name = "TRPA1 relative detection") +
  theme_bw() +
  rremove("grid")

cowplot::plot_grid(A, B, C, 
                   nrow = 3,
                   labels = c("A", "B", "C"))

ggsave(plot = last_plot(), filename = 'figures/fig supp 4.png', dpi = 300, width = 1500, height = 2500, units = "px")

# main plot

qpcr_endo_normalized2 <- qpcr_endo_normalized
qpcr_endo_normalized2$days <- factor(qpcr_endo_normalized$days)

qpcr_endo_normalized2 %>%
  filter(days == 0 | days == 19) %>% 
  ggplot(aes(x = days)) +
  geom_errorbar(aes(ymin = mean-se, ymax = mean+se), width = .2) +
  geom_col(aes(y = mean), fill = "white", color = "black") +
  scale_x_discrete(name = element_blank(), labels = c("Control", "TRPA1 RNAi")) +
  scale_y_continuous(name = "TRPA1 relative expression",
                     breaks = seq(0, 1.2, by = 0.2)) +
  theme_pubr()
```
