# Supplementary material for: Behavioral and pharmacological characterization of planarian nociception
Source: Front Mol Neurosci. 2024 May 1;17:1368009. doi: 10.3389/fnmol.2024.1368009 (PMC11094297; doi:10.3389/fnmol.2024.1368009)
Supplement: Supplementary file 1 [file Data_Sheet_1.ZIP › Article planarian nociception - code and data/qpcr/qpcr.csv]

animal	dsRNA	group	n_feeding	days_post_feed	days	endo	endo_plus_exo
1	TRPA1_over_GAPDH	1	0	0	0	1.56	0.26
2	TRPA1_over_GAPDH	1	0	0	0	0.88	0.3
3	TRPA1_over_GAPDH	1	0	0	0	0.59	0.44
4	TRPA1_over_GAPDH	1	0	0	0	0.61	0.3
5	TRPA1_over_GAPDH	1	0	0	0	0.38	0.4
6	TRPA1_over_GAPDH	2	1	4	4	0.32	1.16
7	TRPA1_over_GAPDH	2	1	4	4	0.27	10.39
8	TRPA1_over_GAPDH	2	1	4	4	0.25	3.05
9	TRPA1_over_GAPDH	2	1	4	4	0.24	12.23
10	TRPA1_over_GAPDH	2	1	4	4	0.26	4.52
11	TRPA1_over_GAPDH	3	2	4	8	0.32	2.6
12	TRPA1_over_GAPDH	3	2	4	8	0.2	1.77
13	TRPA1_over_GAPDH	3	2	4	8	0.23	13.36
14	TRPA1_over_GAPDH	3	2	4	8	0.25	4.72
15	TRPA1_over_GAPDH	3	2	4	8	0.29	1.32
16	TRPA1_over_GAPDH	4	3	4	12	0.35	1.28
17	TRPA1_over_GAPDH	4	3	4	12	0.21	3.55
18	TRPA1_over_GAPDH	4	3	4	12	0.19	3.72
19	TRPA1_over_GAPDH	4	3	4	12	0.31	8.35
20	TRPA1_over_GAPDH	4	3	4	12	0.14	15.2
21	TRPA1_over_GAPDH	4	3	4	12	0.27	1.73
22	TRPA1_over_GAPDH	5	3	7	19	0.28	0.63
23	TRPA1_over_GAPDH	5	3	7	19	0.22	1.45
24	TRPA1_over_GAPDH	5	3	7	19	0.14	1.36
25	TRPA1_over_GAPDH	5	3	7	19	0.24	2.36
26	TRPA1_over_GAPDH	6	3	14	26	0.24	0.16
27	TRPA1_over_GAPDH	6	3	14	26	0.17	0.11
28	TRPA1_over_GAPDH	6	3	14	26	0.23	0.15
29	TRPA1_over_GAPDH	6	3	14	26	0.68	1.76
30	TRPA1_over_GAPDH	6	3	14	26	0.35	0.37
31	TRPA1_over_GAPDH	6	3	14	26	0.32	0.86
32	TRPA1_over_GAPDH	7	3	21	33	0.15	0.13
33	TRPA1_over_GAPDH	7	3	21	33	0.22	0.11
34	TRPA1_over_GAPDH	7	3	21	33	0.26	0.21
35	TRPA1_over_GAPDH	7	3	21	33	0.15	0.09
36	TRPA1_over_GAPDH	7	3	21	33	0.15	0.09
37	TRPA1_over_GAPDH	7	3	21	33	0.13	0.06
38	TRPA1_over_GAPDH	8	3	28	40	0.28	0.24
39	TRPA1_over_GAPDH	8	3	28	40	0.26	0.16
40	TRPA1_over_GAPDH	8	3	28	40	0.23	0.16
41	TRPA1_over_GAPDH	9	3	35	47	0.42	0.2
42	TRPA1_over_GAPDH	9	3	35	47	0.35	0.2
43	TRPA1_over_GAPDH	9	3	35	47	0.29	2.09
