# Supplementary material for: Behavioral and pharmacological characterization of planarian nociception
Source: Front Mol Neurosci. 2024 May 1;17:1368009. doi: 10.3389/fnmol.2024.1368009 (PMC11094297; doi:10.3389/fnmol.2024.1368009)
Supplement: Supplementary file 1 [file Data_Sheet_1.ZIP › Article planarian nociception - code and data/thermos/MELOX1.csv]

n	t	x	y	L
1	0	1.984	7.812	0.000
1	1	2.028	7.783	0.053
1	2	2.072	7.680	0.165
1	3	2.072	7.622	0.223
1	4	2.116	7.548	0.309
1	5	1.925	7.519	0.501
1	6	1.822	7.548	0.608
1	7	1.749	7.592	0.694
1	8	1.705	7.724	0.833
1	9	1.778	7.754	0.912
1	10	1.720	7.768	0.972
1	11	1.720	7.900	1.104
1	12	1.808	8.135	1.355
1	13	1.837	8.399	1.620
1	14	1.896	8.663	1.890
1	15	1.954	8.941	2.175
1	16	1.910	9.161	2.399
1	17	1.881	9.425	2.665
1	18	1.852	9.601	2.843
1	19	1.896	9.865	3.111
1	20	1.925	10.172	3.420
1	21	1.940	10.290	3.538
1	22	1.852	10.480	3.748
1	23	1.793	10.598	3.879
1	24	1.910	10.686	4.026
1	25	2.028	10.861	4.237
1	26	2.101	11.067	4.455
1	27	2.086	11.287	4.675
1	28	2.028	11.477	4.875
1	29	1.998	11.653	5.053
1	30	1.984	11.844	5.244
1	31	1.984	12.108	5.508
1	32	1.940	12.327	5.732
1	33	1.984	12.577	5.985
1	34	2.086	12.049	6.523
1	35	2.086	11.932	6.640
1	36	2.057	11.697	6.877
1	37	2.042	11.419	7.156
1	38	2.013	11.287	7.291
1	39	1.896	11.213	7.429
1	40	1.734	11.389	7.668
1	41	1.661	11.536	7.832
1	42	1.690	11.888	8.185
1	43	1.720	12.196	8.494
1	44	1.676	12.518	8.820
1	45	1.676	12.723	9.025
1	46	1.690	12.914	9.216
1	47	1.676	13.119	9.422
1	48	1.734	13.222	9.540
1	49	1.822	13.324	9.675
1	50	1.734	13.398	9.789
1	51	1.852	12.855	10.344
1	52	1.866	12.782	10.419
1	53	1.852	12.562	10.640
1	54	1.764	12.283	10.932
1	55	1.676	11.976	11.252
1	56	1.676	11.712	11.516
1	57	1.602	11.389	11.846
1	58	1.573	11.140	12.097
1	59	1.690	10.876	12.386
1	60	1.822	10.524	12.762
1	61	1.940	10.187	13.119
1	62	1.954	9.821	13.486
1	63	1.896	9.483	13.828
1	64	1.837	9.117	14.199
1	65	1.837	8.809	14.507
1	66	1.881	8.472	14.847
1	67	1.778	8.091	15.242
1	68	1.778	7.827	15.506
1	69	1.837	7.636	15.705
1	70	2.013	7.328	16.060
1	71	2.130	7.138	16.283
1	72	2.160	6.830	16.593
1	73	2.160	6.552	16.871
1	74	2.160	6.390	17.032
1	75	2.013	6.288	17.211
1	76	1.984	6.273	17.244
1	77	1.852	6.038	17.513
1	78	1.705	5.731	17.854
1	79	1.617	5.423	18.174
1	80	1.602	5.173	18.424
1	81	1.573	4.866	18.733
1	82	1.573	4.514	19.085
1	83	1.646	4.279	19.331
1	84	1.676	4.015	19.596
1	85	1.602	3.693	19.927
1	86	1.646	3.488	20.137
1	87	1.690	3.268	20.361
1	88	1.720	3.092	20.540
1	89	1.778	2.828	20.810
1	90	1.793	2.520	21.118
1	91	1.793	2.183	21.455
1	92	1.837	1.934	21.708
1	93	1.881	1.802	21.847
1	94	1.910	1.655	21.997
1	95	1.881	1.450	22.204
1	96	1.896	1.377	22.279
1	97	1.852	1.333	22.341
1	98	1.852	1.318	22.356
1	99	1.764	1.303	22.445
1	100	1.676	1.303	22.533
1	101	1.617	1.303	22.592
1	102	1.632	1.377	22.666
1	103	1.837	1.421	22.876
1	104	1.764	1.391	22.955
1	105	1.720	1.391	22.999
1	106	1.690	1.406	23.032
1	107	1.676	1.406	23.047
1	108	1.749	1.333	23.150
1	109	1.910	1.303	23.314
1	110	1.984	1.303	23.387
1	111	2.086	1.333	23.494
1	112	2.116	1.421	23.587
1	113	2.101	1.582	23.749
1	114	2.013	1.831	24.013
1	115	1.984	2.095	24.279
1	116	1.954	2.315	24.500
1	117	1.852	2.476	24.692
1	118	1.881	2.286	24.884
1	119	1.954	2.212	24.988
1	120	2.013	2.154	25.071
1	121	2.101	1.978	25.268
1	122	2.218	1.802	25.479
1	123	2.291	1.655	25.643
1	124	2.321	1.509	25.793
1	125	2.335	1.450	25.853
1	126	2.335	1.523	25.926
1	127	2.321	1.772	26.176
1	128	2.321	1.978	26.381
1	129	2.291	1.728	26.632
1	130	2.160	1.670	26.776
1	131	2.160	1.597	26.850
1	132	2.145	1.567	26.883
1	133	2.130	1.538	26.915
1	134	2.101	1.494	26.968
1	135	2.028	1.450	27.054
1	136	1.837	1.377	27.258
1	137	1.749	1.377	27.346
1	138	1.602	1.391	27.493
1	139	1.544	1.494	27.611
1	140	1.661	1.611	27.777
1	141	1.822	1.626	27.939
1	142	2.013	1.597	28.132
1	143	2.160	1.523	28.296
1	144	2.204	1.509	28.342
1	145	2.233	1.450	28.408
1	146	2.247	1.435	28.428
1	147	2.262	1.714	28.707
1	148	2.218	1.875	28.875
1	149	2.145	2.256	29.263
1	150	2.057	2.520	29.541
1	151	2.072	2.198	29.864
1	152	2.101	2.095	29.970
1	153	2.160	1.919	30.156
1	154	2.262	1.816	30.301
1	155	2.277	1.699	30.419
1	156	2.233	1.479	30.643
1	157	2.160	1.318	30.821
1	158	1.925	1.259	31.062
1	159	1.778	1.245	31.210
1	160	1.676	1.274	31.316
1	161	1.837	1.318	31.484
1	162	2.042	1.362	31.693
1	163	2.116	1.479	31.832
1	164	2.160	1.494	31.878
1	165	2.189	1.523	31.920
1	166	2.291	1.538	32.023
1	167	2.350	1.465	32.117
1	168	2.321	1.377	32.210
1	169	2.218	1.289	32.345
1	170	2.072	1.215	32.509
1	171	1.881	1.186	32.702
1	172	1.720	1.186	32.863
1	173	1.602	1.215	32.984
1	174	1.500	1.391	33.187
1	175	1.500	1.655	33.451
1	176	1.544	1.860	33.661
1	177	1.602	2.124	33.932
1	178	1.690	2.329	34.155
1	179	1.778	2.520	34.365
1	180	1.837	2.769	34.621
1	181	1.778	3.150	35.006
1	182	1.690	3.356	35.230
1	183	1.822	3.605	35.512
1	184	1.940	3.810	35.748
1	185	1.984	4.133	36.074
1	186	1.940	4.353	36.298
1	187	1.969	4.602	36.549
1	188	1.984	4.866	36.813
1	189	1.925	5.086	37.041
1	190	1.852	5.423	37.386
1	191	1.910	5.731	37.699
1	192	1.866	6.082	38.054
1	193	1.910	6.346	38.321
1	194	1.793	6.610	38.610
1	195	1.749	6.815	38.820
1	196	1.720	7.109	39.114
1	197	1.661	7.490	39.500
1	198	1.705	7.827	39.840
1	199	1.837	8.179	40.216
1	200	1.910	8.472	40.518
1	201	1.910	8.619	40.665
1	202	1.925	9.146	41.193
1	203	1.881	9.410	41.460
1	204	1.852	9.777	41.828
1	205	1.866	10.026	42.077
1	206	1.969	10.422	42.486
1	207	1.822	10.847	42.936
1	208	1.778	11.096	43.189
1	209	1.676	11.375	43.486
1	210	1.661	11.785	43.897
1	211	1.632	12.049	44.162
1	212	1.705	12.269	44.394
1	213	1.764	12.562	44.693
1	214	1.676	12.855	44.999
1	215	1.646	13.090	45.236
1	216	1.646	13.251	45.397
1	217	1.602	13.383	45.536
1	218	1.617	13.676	45.829
1	219	1.646	13.852	46.008
1	220	1.632	14.087	46.243
1	221	1.588	14.233	46.396
1	222	1.778	14.409	46.655
1	223	2.028	14.468	46.911
1	224	2.145	14.644	47.123
1	225	2.204	14.746	47.241
1	226	2.233	14.746	47.270
1	227	2.057	14.805	47.456
1	228	1.954	14.820	47.559
1	229	2.130	14.776	47.741
1	230	2.145	14.644	47.873
1	231	2.160	14.380	48.138
1	232	2.174	14.175	48.343
1	233	2.116	13.823	48.700
1	234	2.042	13.442	49.088
1	235	2.086	13.031	49.501
1	236	2.086	12.753	49.780
1	237	2.101	12.518	50.015
1	238	2.116	12.196	50.337
1	239	2.189	11.770	50.769
1	240	2.174	11.521	51.018
1	241	2.174	11.199	51.341
1	242	2.160	10.891	51.649
1	243	2.101	10.524	52.020
1	244	2.072	10.158	52.388
1	245	2.072	9.938	52.608
1	246	2.013	9.674	52.878
1	247	1.896	9.308	53.263
1	248	1.837	8.956	53.620
1	249	1.837	8.736	53.840
1	250	1.881	8.413	54.165
1	251	1.852	8.120	54.460
1	252	1.749	7.739	54.854
1	253	1.734	7.416	55.177
1	254	1.734	7.079	55.514
1	255	1.778	6.815	55.782
1	256	1.793	6.522	56.076
1	257	1.793	6.156	56.442
1	258	1.822	5.848	56.751
1	259	1.910	5.599	57.016
1	260	1.969	5.335	57.286
1	261	1.984	5.042	57.579
1	262	2.028	4.734	57.890
1	263	2.013	4.411	58.213
1	264	2.028	4.089	58.536
1	265	2.013	3.883	58.742
1	266	1.896	3.590	59.058
1	267	1.925	3.444	59.207
1	268	1.954	3.312	59.342
1	269	2.057	3.326	59.446
1	270	2.072	3.297	59.479
1	271	2.101	3.224	59.558
1	272	2.116	3.165	59.618
1	273	2.145	3.019	59.768
1	274	2.160	2.740	60.047
1	275	2.086	2.461	60.335
1	276	2.028	2.286	60.520
1	277	1.925	1.978	60.845
1	278	1.896	1.758	61.066
1	279	1.852	1.597	61.234
1	280	1.720	1.450	61.431
1	281	1.661	1.347	61.549
1	282	1.602	1.230	61.680
1	283	1.764	1.157	61.857
1	284	2.013	1.127	62.108
1	285	1.764	1.142	62.358
1	286	1.661	1.142	62.460
1	287	1.676	1.245	62.564
1	288	1.676	1.274	62.593
1	289	1.720	1.333	62.667
1	290	1.793	1.377	62.752
1	291	1.793	1.391	62.767
1	292	1.896	1.347	62.878
1	293	1.954	1.333	62.939
1	294	1.954	1.333	62.939
1	295	1.881	1.391	63.033
1	296	1.881	1.523	63.165
1	297	1.881	1.655	63.297
1	298	1.896	1.890	63.532
1	299	2.028	2.139	63.814
1	300	2.013	2.388	64.063
1	301	1.998	2.505	64.182
1	302	1.910	2.373	64.340
1	303	1.866	2.271	64.452
1	304	1.822	2.198	64.537
1	305	1.764	2.110	64.643
1	306	1.646	1.904	64.879
1	307	1.617	1.816	64.972
1	308	1.632	1.890	65.047
1	309	1.617	1.772	65.165
1	310	1.617	1.655	65.282
1	311	1.617	1.567	65.370
1	312	1.661	1.391	65.552
1	313	1.837	1.259	65.771
1	314	1.954	1.215	65.897
1	315	1.764	1.494	66.234
1	316	1.749	1.553	66.295
1	317	1.852	1.684	66.462
1	318	1.969	1.802	66.628
1	319	2.042	1.890	66.742
1	320	2.130	2.051	66.926
1	321	2.116	2.227	67.102
1	322	2.174	2.080	67.260
1	323	2.262	1.948	67.419
1	324	2.321	1.831	67.550
1	325	2.379	1.626	67.763
1	326	2.379	1.479	67.910
1	327	2.379	1.377	68.013
1	328	2.379	1.347	68.042
1	329	2.262	1.245	68.198
1	330	2.218	1.230	68.244
1	331	2.218	1.230	68.244
1	332	2.174	1.215	68.290
1	333	2.086	1.215	68.378
1	334	2.013	1.215	68.452
1	335	2.306	1.377	68.786
1	336	2.335	1.479	68.893
1	337	2.365	1.553	68.972
1	338	2.379	1.611	69.032
1	339	2.423	1.875	69.300
1	340	2.350	2.227	69.659
1	341	2.306	2.505	69.941
1	342	2.174	2.711	70.185
1	343	2.116	2.931	70.413
1	344	2.116	3.062	70.545
1	345	2.116	3.224	70.706
1	346	2.101	3.458	70.941
1	347	1.940	3.238	71.214
1	348	1.881	3.326	71.320
1	349	1.793	3.062	71.598
1	350	1.749	2.901	71.765
1	351	1.646	2.667	72.021
1	352	1.632	2.388	72.300
1	353	1.602	2.139	72.551
1	354	1.646	1.860	72.833
1	355	1.734	1.582	73.125
1	356	1.778	1.421	73.292
1	357	1.822	1.318	73.404
1	358	1.822	1.318	73.404
1	359	1.764	1.259	73.486
1	360	1.661	1.230	73.593
1	361	1.588	1.215	73.668
1	362	1.764	1.230	73.845
1	363	1.866	1.245	73.948
1	364	1.940	1.289	74.034
1	365	1.925	1.421	74.166
1	366	1.940	1.494	74.241
1	367	2.028	1.670	74.438
1	368	2.086	1.890	74.665
1	369	2.086	2.022	74.797
1	370	2.086	2.139	74.915
1	371	2.145	2.344	75.128
1	372	2.160	2.623	75.407
1	373	2.160	2.755	75.539
1	374	2.262	2.432	75.877
1	375	2.321	2.168	76.148
1	376	2.394	1.934	76.393
1	377	2.409	1.743	76.585
1	378	2.350	1.553	76.784
1	379	2.247	1.377	76.988
1	380	2.160	1.245	77.146
1	381	1.998	1.201	77.313
1	382	1.808	1.201	77.504
1	383	1.632	1.230	77.682
1	384	1.529	1.333	77.827
1	385	1.485	1.494	77.995
1	386	1.456	1.772	78.275
1	387	1.485	1.948	78.453
1	388	1.573	2.168	78.690
1	389	1.646	2.329	78.867
1	390	1.690	2.505	79.048
1	391	1.676	2.168	79.386
1	392	1.734	2.080	79.491
1	393	1.764	1.904	79.670
1	394	1.764	1.787	79.787
1	395	1.705	1.684	79.905
1	396	1.661	1.494	80.101
1	397	1.646	1.362	80.234
1	398	1.602	1.318	80.296
1	399	1.514	1.289	80.389
1	400	1.456	1.289	80.447
1	401	1.427	1.289	80.476
1	402	1.397	1.289	80.506
1	403	1.368	1.289	80.535
1	404	1.353	1.289	80.550
1	405	1.353	1.289	80.550
1	406	1.324	1.303	80.583
1	407	1.309	1.362	80.643
1	408	1.295	1.377	80.664
1	409	1.353	1.509	80.808
1	410	1.383	1.538	80.850
1	411	1.427	1.670	80.989
1	412	1.427	1.802	81.121
1	413	1.427	2.022	81.340
1	414	1.441	2.183	81.502
1	415	1.529	2.505	81.837
1	416	1.573	2.740	82.075
1	417	1.602	2.887	82.225
1	418	1.661	3.062	82.410
1	419	1.676	3.326	82.675
1	420	1.734	3.664	83.017
1	421	1.734	4.015	83.369
1	422	1.705	4.294	83.649
1	423	1.705	4.411	83.766
1	424	1.749	4.646	84.005
1	425	1.764	4.910	84.269
1	426	1.705	5.130	84.497
1	427	1.822	5.408	84.799
1	428	1.954	5.672	85.094
1	429	2.042	5.936	85.372
1	430	2.057	6.170	85.607
1	431	2.086	6.464	85.902
1	432	2.072	6.815	86.254
1	433	2.057	7.079	86.518
1	434	1.969	7.343	86.796
1	435	1.925	7.548	87.006
1	436	1.969	7.959	87.419
1	437	1.896	8.252	87.721
1	438	1.808	8.443	87.931
1	439	1.778	8.765	88.255
1	440	1.676	9.044	88.552
1	441	1.573	9.278	88.808
1	442	1.573	9.513	89.042
1	443	1.646	9.762	89.302
1	444	1.881	10.143	89.750
1	445	1.940	10.466	90.077
1	446	1.910	10.744	90.357
1	447	1.910	11.081	90.695
1	448	1.866	11.389	91.006
1	449	1.822	11.682	91.302
1	450	1.808	12.093	91.713
1	451	1.720	12.577	92.205
1	452	1.676	12.811	92.443
1	453	1.646	13.134	92.767
1	454	1.588	13.442	93.080
1	455	1.602	13.691	93.330
1	456	1.632	13.925	93.566
1	457	1.617	14.219	93.860
1	458	1.632	14.438	94.080
1	459	1.705	14.673	94.326
1	460	1.734	14.732	94.392
1	461	1.617	14.761	94.513
1	462	1.441	14.556	94.783
1	463	1.397	14.263	95.079
1	464	1.441	13.867	95.478
1	465	1.456	13.486	95.859
1	466	1.456	13.134	96.211
1	467	1.500	12.797	96.551
1	468	1.485	12.430	96.918
1	469	1.456	11.946	97.402
1	470	1.456	11.594	97.754
1	471	1.427	11.272	98.078
1	472	1.412	11.023	98.328
1	473	1.427	10.847	98.504
1	474	1.427	10.539	98.812
1	475	1.441	10.260	99.091
1	476	1.485	9.982	99.373
1	477	1.500	9.733	99.623
1	478	1.471	9.439	99.917
1	479	1.427	9.190	100.170
1	480	1.456	8.912	100.450
1	481	1.500	8.633	100.732
1	482	1.500	8.311	101.055
1	483	1.500	7.930	101.436
1	484	1.485	7.636	101.730
1	485	1.471	7.431	101.935
1	486	1.456	7.094	102.273
1	487	1.676	6.771	102.663
1	488	1.808	6.639	102.850
1	489	1.866	6.405	103.092
1	490	1.940	6.112	103.394
1	491	1.940	5.848	103.658
1	492	1.925	5.555	103.951
1	493	1.896	5.159	104.348
1	494	1.925	4.866	104.643
1	495	2.042	4.528	105.000
1	496	2.086	4.177	105.354
1	497	2.072	3.795	105.736
1	498	1.984	3.561	105.986
1	499	1.881	3.253	106.311
1	500	1.925	2.960	106.607
1	501	2.116	2.784	106.867
1	502	2.189	2.535	107.126
1	503	2.218	2.271	107.392
1	504	2.247	2.022	107.643
1	505	2.262	1.831	107.834
1	506	2.116	1.626	108.086
1	507	2.086	1.582	108.139
1	508	2.013	1.509	108.243
1	509	1.940	1.421	108.357
1	510	1.881	1.333	108.463
1	511	1.881	1.318	108.478
1	512	1.998	1.245	108.616
1	513	2.130	1.245	108.748
1	514	1.940	1.347	108.964
1	515	1.940	1.333	108.979
1	516	1.793	1.303	109.128
1	517	1.632	1.274	109.292
1	518	1.529	1.274	109.395
1	519	1.500	1.494	109.617
1	520	1.514	1.626	109.750
1	521	1.529	1.846	109.970
1	522	1.514	2.095	110.220
1	523	1.514	1.890	110.425
1	524	1.514	1.772	110.542
1	525	1.500	1.523	110.792
1	526	1.544	1.347	110.973
1	527	1.808	1.230	111.262
1	528	2.057	1.201	111.513
1	529	2.204	1.201	111.659
1	530	2.365	1.362	111.887
1	531	2.379	1.479	112.006
1	532	2.335	1.772	112.302
1	533	2.335	2.051	112.581
1	534	2.379	2.286	112.819
1	535	2.350	2.608	113.143
1	536	2.306	2.828	113.367
1	537	2.291	3.092	113.632
1	538	2.306	3.224	113.764
1	539	2.145	3.209	113.926
1	540	1.969	3.253	114.108
1	541	1.852	3.282	114.229
1	542	1.690	3.238	114.396
1	543	1.558	3.019	114.652
1	544	1.558	2.740	114.931
1	545	1.602	2.432	115.242
1	546	1.690	2.212	115.479
1	547	1.749	2.007	115.692
1	548	1.793	1.714	115.988
1	549	1.778	1.611	116.092
1	550	1.793	1.509	116.196
1	551	1.910	1.333	116.407
1	552	2.028	1.230	116.563
1	553	2.204	1.259	116.741
1	554	1.984	1.171	116.978
1	555	1.837	1.171	117.125
1	556	1.690	1.171	117.271
1	557	1.602	1.215	117.370
1	558	1.544	1.333	117.501
1	559	1.500	1.567	117.740
1	560	1.500	1.714	117.886
1	561	1.514	1.831	118.004
1	562	1.588	1.948	118.143
1	563	1.690	2.036	118.278
1	564	1.808	2.139	118.434
1	565	1.896	2.212	118.548
1	566	2.086	2.373	118.798
1	567	2.262	2.608	119.091
1	568	2.291	2.828	119.313
1	569	2.277	3.019	119.504
1	570	2.291	2.784	119.739
1	571	2.306	2.564	119.959
1	572	2.335	2.388	120.138
1	573	2.350	2.198	120.329
1	574	2.379	2.051	120.478
1	575	2.379	1.875	120.654
1	576	2.379	1.670	120.859
1	577	2.379	1.523	121.006
1	578	2.379	1.421	121.109
1	579	2.218	1.289	121.317
1	580	2.013	1.215	121.535
1	581	1.822	1.201	121.726
1	582	1.632	1.259	121.926
1	583	1.500	1.377	122.102
1	584	1.471	1.611	122.338
1	585	1.514	1.743	122.477
1	586	1.602	1.846	122.613
1	587	1.749	1.934	122.784
1	588	1.910	1.802	122.992
1	589	1.984	1.655	123.156
1	590	1.984	1.538	123.273
1	591	1.910	1.450	123.388
1	592	1.866	1.377	123.473
1	593	1.837	1.303	123.552
1	594	1.808	1.274	123.594
1	595	1.808	1.230	123.638
1	596	1.808	1.230	123.638
1	597	1.940	1.201	123.773
1	598	2.072	1.186	123.905
1	599	2.145	1.186	123.979
2	0	4.798	6.889	0.000
2	1	4.784	6.801	0.089
2	2	4.740	6.654	0.242
2	3	4.622	6.405	0.518
2	4	4.520	6.156	0.787
2	5	4.446	6.038	0.925
2	6	4.315	5.819	1.182
2	7	4.271	5.423	1.580
2	8	4.490	5.481	1.808
2	9	4.798	5.628	2.149
2	10	4.930	5.716	2.307
2	11	4.960	5.892	2.486
2	12	4.916	6.200	2.797
2	13	4.798	6.581	3.195
2	14	4.784	6.742	3.357
2	15	4.784	7.050	3.665
2	16	4.842	7.285	3.907
2	17	4.886	7.592	4.218
2	18	4.945	7.871	4.503
2	19	4.930	8.105	4.738
2	20	4.916	8.135	4.770
2	21	4.916	8.105	4.800
2	22	4.916	8.149	4.844
2	23	4.901	7.783	5.210
2	24	4.886	7.607	5.387
2	25	4.828	7.504	5.505
2	26	4.593	7.446	5.747
2	27	4.432	7.548	5.938
2	28	4.373	7.739	6.137
2	29	4.373	8.032	6.431
2	30	4.417	8.428	6.829
2	31	4.402	8.780	7.181
2	32	4.446	9.146	7.550
2	33	4.490	9.469	7.876
2	34	4.549	9.762	8.175
2	35	4.637	10.085	8.509
2	36	4.666	10.392	8.818
2	37	4.696	10.730	9.157
2	38	4.505	11.023	9.506
2	39	4.417	11.228	9.730
2	40	4.388	11.609	10.112
2	41	4.358	11.917	10.421
2	42	4.417	12.137	10.649
2	43	4.388	12.269	10.784
2	44	4.329	12.474	10.997
2	45	4.285	12.753	11.279
2	46	4.373	13.016	11.558
2	47	4.373	13.412	11.953
2	48	4.461	13.618	12.177
2	49	4.593	13.793	12.397
2	50	4.637	13.999	12.606
2	51	4.710	14.233	12.852
2	52	4.696	14.380	13.000
2	53	4.608	14.600	13.236
2	54	4.520	14.761	13.420
2	55	4.520	14.878	13.537
2	56	4.725	14.937	13.751
2	57	4.930	14.805	13.995
2	58	5.004	14.526	14.283
2	59	5.004	14.204	14.605
2	60	4.989	13.852	14.957
2	61	4.989	13.442	15.368
2	62	4.974	13.104	15.705
2	63	4.974	12.767	16.043
2	64	4.945	12.386	16.425
2	65	4.974	12.137	16.676
2	66	5.018	11.770	17.045
2	67	4.989	11.521	17.296
2	68	4.916	11.155	17.670
2	69	4.857	10.832	17.997
2	70	4.857	10.656	18.173
2	71	4.857	10.583	18.247
2	72	4.901	10.260	18.572
2	73	4.930	9.923	18.911
2	74	4.960	9.615	19.220
2	75	4.989	9.410	19.427
2	76	4.989	9.088	19.750
2	77	4.930	8.765	20.077
2	78	4.710	8.560	20.378
2	79	4.637	8.252	20.695
2	80	4.637	8.179	20.768
2	81	4.520	7.886	21.084
2	82	4.432	7.842	21.182
2	83	4.329	7.900	21.300
2	84	4.344	8.223	21.623
2	85	4.358	8.457	21.858
2	86	4.329	8.589	21.993
2	87	4.285	8.853	22.261
2	88	4.256	9.102	22.512
2	89	4.300	9.293	22.707
2	90	4.271	9.469	22.886
2	91	4.197	9.821	23.245
2	92	4.344	10.246	23.695
2	93	4.402	10.495	23.951
2	94	4.446	10.744	24.204
2	95	4.593	11.037	24.532
2	96	4.681	11.213	24.728
2	97	4.754	11.360	24.892
2	98	4.784	11.521	25.056
2	99	4.930	11.360	25.274
2	100	4.974	11.155	25.484
2	101	5.033	10.935	25.712
2	102	5.033	10.642	26.005
2	103	4.989	10.275	26.374
2	104	4.989	9.879	26.770
2	105	5.033	9.527	27.124
2	106	5.033	9.205	27.447
2	107	4.945	8.897	27.767
2	108	4.886	8.692	27.980
2	109	4.754	8.472	28.237
2	110	4.622	8.179	28.558
2	111	4.608	7.974	28.764
2	112	4.593	7.724	29.014
2	113	4.549	7.548	29.195
2	114	4.446	7.490	29.313
2	115	4.402	7.490	29.357
2	116	4.300	7.504	29.461
2	117	4.358	7.871	29.832
2	118	4.432	8.076	30.050
2	119	4.564	8.325	30.332
2	120	4.696	8.619	30.654
2	121	4.798	8.853	30.910
2	122	4.842	9.029	31.091
2	123	4.798	9.322	31.387
2	124	4.593	9.527	31.678
2	125	4.402	9.674	31.918
2	126	4.344	9.821	32.076
2	127	4.417	9.938	32.214
2	128	4.241	9.586	32.608
2	129	4.183	9.337	32.864
2	130	4.153	9.073	33.129
2	131	4.153	8.750	33.452
2	132	4.153	8.472	33.730
2	133	4.139	8.047	34.156
2	134	4.109	7.710	34.494
2	135	4.139	7.416	34.789
2	136	4.168	7.138	35.069
2	137	4.139	6.801	35.407
2	138	4.080	6.405	35.807
2	139	4.153	6.053	36.167
2	140	4.139	5.775	36.446
2	141	4.124	5.481	36.739
2	142	4.124	5.159	37.062
2	143	4.168	4.836	37.387
2	144	4.212	4.660	37.569
2	145	4.212	4.382	37.847
2	146	4.197	4.133	38.097
2	147	4.168	3.913	38.319
2	148	4.153	3.605	38.627
2	149	4.168	3.326	38.906
2	150	4.153	3.077	39.155
2	151	4.183	2.887	39.348
2	152	4.197	2.637	39.598
2	153	4.227	2.579	39.663
2	154	4.227	2.520	39.722
2	155	4.197	2.403	39.843
2	156	4.212	2.300	39.947
2	157	4.197	2.080	40.167
2	158	4.183	1.934	40.314
2	159	4.153	1.758	40.493
2	160	4.168	1.597	40.655
2	161	4.227	1.509	40.760
2	162	4.300	1.377	40.911
2	163	4.476	1.274	41.115
2	164	4.578	1.230	41.226
2	165	4.754	1.201	41.405
2	166	4.886	1.186	41.538
2	167	4.930	1.186	41.582
2	168	5.018	1.303	41.728
2	169	5.047	1.479	41.907
2	170	5.033	1.699	42.127
2	171	5.033	1.904	42.332
2	172	4.989	2.066	42.499
2	173	4.960	2.286	42.721
2	174	4.945	2.491	42.927
2	175	4.872	2.828	43.272
2	176	4.872	2.535	43.565
2	177	4.769	2.461	43.691
2	178	4.681	2.359	43.826
2	179	4.696	2.212	43.974
2	180	4.725	2.095	44.095
2	181	4.681	1.860	44.333
2	182	4.637	1.655	44.543
2	183	4.637	1.523	44.675
2	184	4.652	1.362	44.837
2	185	4.696	1.289	44.922
2	186	4.740	1.259	44.975
2	187	4.857	1.230	45.096
2	188	4.960	1.230	45.199
2	189	5.047	1.347	45.345
2	190	5.077	1.597	45.596
2	191	5.077	1.772	45.772
2	192	5.077	1.831	45.831
2	193	4.960	1.846	45.949
2	194	4.901	1.787	46.032
2	195	4.916	1.626	46.194
2	196	4.989	1.450	46.385
2	197	5.018	1.303	46.534
2	198	5.018	1.215	46.622
2	199	4.901	1.171	46.747
2	200	4.813	1.171	46.835
2	201	4.622	1.450	47.173
2	202	4.534	1.699	47.437
2	203	4.520	1.743	47.483
2	204	4.593	1.860	47.622
2	205	4.696	2.124	47.905
2	206	4.740	2.212	48.003
2	207	4.798	2.066	48.161
2	208	4.974	1.948	48.372
2	209	5.004	1.802	48.522
2	210	5.062	1.582	48.750
2	211	5.033	1.465	48.870
2	212	4.989	1.347	48.996
2	213	4.960	1.303	49.049
2	214	4.916	1.259	49.111
2	215	4.916	1.421	49.272
2	216	4.916	1.421	49.272
2	217	4.916	1.421	49.272
2	218	4.916	1.421	49.272
2	219	4.916	1.421	49.272
2	220	4.901	1.465	49.318
2	221	4.930	1.289	49.497
2	222	4.960	1.333	49.550
2	223	4.872	1.274	49.655
2	224	4.798	1.245	49.734
2	225	4.754	1.230	49.781
2	226	4.784	1.274	49.833
2	227	4.784	1.303	49.863
2	228	4.872	1.274	49.955
2	229	4.960	1.274	50.043
2	230	5.018	1.274	50.102
2	231	5.018	1.303	50.131
2	232	5.062	1.479	50.313
2	233	5.062	1.538	50.371
2	234	5.047	1.626	50.461
2	235	5.033	1.684	50.521
2	236	5.033	1.670	50.536
2	237	5.033	1.655	50.550
2	238	5.033	1.655	50.550
2	239	5.018	1.714	50.611
2	240	5.004	1.728	50.631
2	241	4.974	1.728	50.661
2	242	4.960	1.787	50.721
2	243	4.945	1.846	50.782
2	244	4.960	1.846	50.796
2	245	4.960	1.626	51.016
2	246	4.945	1.567	51.077
2	247	4.930	1.597	51.109
2	248	4.930	1.597	51.109
2	249	4.930	1.597	51.109
2	250	4.930	1.597	51.109
2	251	4.960	1.553	51.162
2	252	4.974	1.509	51.209
2	253	4.960	1.479	51.241
2	254	4.945	1.421	51.302
2	255	4.945	1.377	51.346
2	256	4.960	1.362	51.367
2	257	4.960	1.362	51.367
2	258	4.930	1.494	51.502
2	259	4.930	1.597	51.604
2	260	4.930	1.640	51.648
2	261	4.945	1.640	51.663
2	262	4.857	1.479	51.847
2	263	4.857	1.538	51.905
2	264	4.857	1.582	51.949
2	265	4.857	1.655	52.023
2	266	4.872	1.670	52.043
2	267	4.872	1.670	52.043
2	268	4.857	1.655	52.064
2	269	4.872	1.626	52.097
2	270	4.872	1.626	52.097
2	271	4.901	1.640	52.130
2	272	4.916	1.640	52.144
2	273	4.945	1.626	52.177
2	274	4.945	1.611	52.192
2	275	4.960	1.611	52.206
2	276	4.960	1.611	52.206
2	277	4.960	1.611	52.206
2	278	4.960	1.611	52.206
2	279	4.901	1.509	52.325
2	280	4.828	1.391	52.463
2	281	4.784	1.362	52.516
2	282	4.769	1.347	52.536
2	283	4.784	1.347	52.551
2	284	4.769	1.333	52.572
2	285	4.740	1.318	52.605
2	286	4.710	1.318	52.634
2	287	4.710	1.318	52.634
2	288	4.652	1.347	52.700
2	289	4.578	1.377	52.778
2	290	4.490	1.465	52.903
2	291	4.329	1.582	53.102
2	292	4.285	1.728	53.255
2	293	4.285	1.963	53.490
2	294	4.329	2.168	53.700
2	295	4.520	2.417	54.014
2	296	4.373	2.329	54.184
2	297	4.373	2.329	54.184
2	298	4.432	2.403	54.278
2	299	4.358	2.242	54.455
2	300	4.344	2.051	54.647
2	301	4.315	1.919	54.782
2	302	4.300	1.743	54.958
2	303	4.373	1.523	55.190
2	304	4.490	1.450	55.328
2	305	4.578	1.406	55.427
2	306	4.710	1.347	55.571
2	307	4.828	1.230	55.737
2	308	4.901	1.201	55.816
2	309	4.930	1.201	55.845
2	310	4.974	1.215	55.892
2	311	4.725	1.157	56.148
2	312	4.593	1.157	56.280
2	313	4.549	1.186	56.332
2	314	4.578	1.274	56.425
2	315	4.534	1.421	56.578
2	316	4.520	1.450	56.611
2	317	4.505	1.406	56.657
2	318	4.461	1.494	56.756
2	319	4.446	1.597	56.859
2	320	4.476	1.846	57.110
2	321	4.432	1.978	57.249
2	322	4.402	2.124	57.399
2	323	4.402	2.271	57.545
2	324	4.432	2.461	57.738
2	325	4.388	2.417	57.800
2	326	4.285	2.198	58.043
2	327	4.227	2.036	58.215
2	328	4.212	1.978	58.275
2	329	4.212	1.831	58.422
2	330	4.212	1.611	58.642
2	331	4.241	1.450	58.806
2	332	4.197	1.333	58.931
2	333	4.300	1.186	59.110
2	334	4.534	1.186	59.344
2	335	4.696	1.201	59.506
2	336	4.901	1.259	59.720
2	337	5.047	1.523	60.022
2	338	5.033	1.728	60.227
2	339	4.989	2.007	60.509
2	340	4.974	2.198	60.700
2	341	4.974	2.432	60.935
2	342	4.886	2.681	61.199
2	343	4.857	2.755	61.278
2	344	4.857	2.799	61.322
2	345	4.872	2.857	61.383
2	346	5.018	2.725	61.580
2	347	5.091	2.491	61.826
2	348	5.062	2.242	62.077
2	349	5.047	1.934	62.385
2	350	5.062	1.684	62.634
2	351	5.018	1.465	62.859
2	352	5.004	1.377	62.948
2	353	4.857	1.201	63.177
2	354	4.725	1.113	63.335
2	355	4.446	1.098	63.614
2	356	4.197	1.171	63.874
2	357	4.124	1.391	64.106
2	358	4.109	1.626	64.341
2	359	4.183	2.110	64.830
2	360	4.241	2.249	64.981
2	361	4.300	2.388	65.132
2	362	4.358	2.593	65.346
2	363	4.388	2.828	65.582
2	364	4.329	3.033	65.796
2	365	4.271	3.180	65.954
2	366	4.256	3.414	66.189
2	367	4.344	3.737	66.523
2	368	4.461	4.001	66.812
2	369	4.490	4.235	67.048
2	370	4.534	4.528	67.344
2	371	4.593	4.778	67.600
2	372	4.696	5.100	67.939
2	373	4.740	5.408	68.250
2	374	4.828	5.613	68.473
2	375	4.872	5.672	68.547
2	376	4.930	5.452	68.774
2	377	5.004	5.349	68.900
2	378	5.018	5.203	69.048
2	379	4.989	4.895	69.357
2	380	5.004	4.631	69.621
2	381	5.004	4.441	69.812
2	382	4.945	4.221	70.039
2	383	4.945	4.001	70.259
2	384	4.960	3.693	70.567
2	385	4.901	3.341	70.924
2	386	4.813	3.136	71.147
2	387	4.842	2.887	71.398
2	388	4.857	2.696	71.589
2	389	4.857	2.432	71.853
2	390	4.901	2.242	72.049
2	391	4.930	2.022	72.271
2	392	4.945	1.875	72.418
2	393	4.945	1.714	72.579
2	394	4.930	1.538	72.756
2	395	4.901	1.377	72.920
2	396	4.798	1.245	73.087
2	397	4.622	1.127	73.298
2	398	4.461	1.142	73.460
2	399	4.344	1.171	73.581
2	400	4.227	1.318	73.769
2	401	4.139	1.494	73.965
2	402	4.197	1.758	74.236
2	403	4.300	2.154	74.645
2	404	4.329	2.432	74.925
2	405	4.329	2.593	75.086
2	406	4.300	2.784	75.279
2	407	4.271	3.004	75.501
2	408	4.271	3.092	75.589
2	409	4.329	3.194	75.707
2	410	4.329	3.224	75.736
2	411	4.197	3.048	75.956
2	412	4.168	2.784	76.222
2	413	4.168	2.476	76.529
2	414	4.168	2.227	76.779
2	415	4.109	2.007	77.006
2	416	4.109	1.772	77.241
2	417	4.139	1.582	77.434
2	418	4.139	1.377	77.639
2	419	4.212	1.186	77.843
2	420	4.344	1.142	77.982
2	421	4.578	1.113	78.218
2	422	4.740	1.127	78.380
2	423	4.989	1.318	78.694
2	424	5.106	1.655	79.051
2	425	5.106	1.743	79.139
2	426	5.077	1.934	79.332
2	427	5.062	2.051	79.450
2	428	5.004	2.212	79.622
2	429	4.960	2.139	79.707
2	430	4.872	1.890	79.971
2	431	4.886	1.699	80.163
2	432	5.004	1.538	80.362
2	433	5.004	1.333	80.567
2	434	4.901	1.201	80.734
2	435	4.696	1.127	80.952
2	436	4.490	1.142	81.158
2	437	4.329	1.230	81.342
2	438	4.227	1.391	81.533
2	439	4.212	1.655	81.797
2	440	4.227	1.875	82.018
2	441	4.315	2.110	82.268
2	442	4.388	2.329	82.500
2	443	4.402	2.623	82.793
2	444	4.373	2.872	83.044
2	445	4.388	3.033	83.206
2	446	4.329	3.224	83.406
2	447	4.256	3.429	83.624
2	448	4.227	3.678	83.875
2	449	4.388	3.883	84.136
2	450	4.329	3.957	84.229
2	451	4.300	4.015	84.295
2	452	4.241	4.162	84.453
2	453	4.241	4.367	84.658
2	454	4.168	4.455	84.773
2	455	4.168	4.646	84.963
2	456	4.168	4.807	85.124
2	457	4.124	5.291	85.610
2	458	4.183	5.291	85.669
2	459	4.183	5.393	85.771
2	460	4.227	5.584	85.967
2	461	4.183	5.804	86.191
2	462	4.168	6.024	86.412
2	463	4.241	6.200	86.602
2	464	4.285	6.302	86.714
2	465	4.227	6.420	86.845
2	466	4.241	6.757	87.183
2	467	4.358	6.962	87.419
2	468	4.461	7.167	87.648
2	469	4.593	7.592	88.093
2	470	4.681	7.827	88.344
2	471	4.666	8.047	88.564
2	472	4.578	8.369	88.899
2	473	4.725	8.736	89.293
2	474	4.828	9.117	89.688
2	475	4.857	9.278	89.852
2	476	4.872	9.498	90.072
2	477	4.930	9.264	90.314
2	478	5.018	9.102	90.498
2	479	5.047	8.809	90.793
2	480	5.047	8.501	91.100
2	481	5.047	8.208	91.394
2	482	5.047	7.930	91.672
2	483	4.960	7.578	92.035
2	484	4.916	7.241	92.375
2	485	4.930	6.947	92.668
2	486	4.901	6.522	93.095
2	487	4.930	6.244	93.375
2	488	4.960	6.097	93.524
2	489	4.960	5.994	93.627
2	490	4.945	5.775	93.847
2	491	4.945	5.555	94.067
2	492	4.974	5.247	94.376
2	493	4.916	4.968	94.661
2	494	4.886	4.675	94.956
2	495	4.842	4.441	95.194
2	496	4.798	4.147	95.491
2	497	4.725	3.883	95.765
2	498	4.681	3.722	95.932
2	499	4.608	3.429	96.234
2	500	4.534	3.136	96.536
2	501	4.461	2.916	96.768
2	502	4.315	2.696	97.032
2	503	4.227	2.403	97.338
2	504	4.227	2.381	97.360
2	505	4.227	2.359	97.382
2	506	4.197	2.564	97.590
2	507	4.183	2.681	97.708
2	508	4.153	2.975	98.002
2	509	4.153	3.180	98.208
2	510	4.168	3.473	98.501
2	511	4.227	3.751	98.786
2	512	4.285	4.001	99.042
2	513	4.227	4.235	99.284
2	514	4.212	4.470	99.519
2	515	4.227	4.734	99.783
2	516	4.197	4.866	99.918
2	517	4.212	4.998	100.051
2	518	4.197	5.159	100.213
2	519	4.139	5.364	100.426
2	520	4.124	5.496	100.559
2	521	4.124	5.569	100.632
2	522	4.183	5.877	100.946
2	523	4.153	6.112	101.182
2	524	4.153	6.420	101.490
2	525	4.124	6.669	101.741
2	526	4.109	6.918	101.991
2	527	4.183	7.065	102.154
2	528	4.197	7.241	102.331
2	529	4.227	7.402	102.495
2	530	4.183	7.636	102.734
2	531	4.227	7.974	103.074
2	532	4.183	8.252	103.356
2	533	4.256	8.560	103.672
2	534	4.227	8.809	103.923
2	535	4.256	9.205	104.320
2	536	4.256	9.352	104.466
2	537	4.300	9.542	104.662
2	538	4.300	9.777	104.897
2	539	4.446	10.172	105.319
2	540	4.490	10.510	105.659
2	541	4.534	10.744	105.897
2	542	4.564	11.169	106.324
2	543	4.666	11.507	106.676
2	544	4.769	11.712	106.905
2	545	4.842	11.844	107.056
2	546	4.813	11.976	107.192
2	547	4.813	12.518	107.734
2	548	4.798	12.885	108.101
2	549	4.813	13.163	108.380
2	550	4.916	13.486	108.718
2	551	4.916	13.691	108.923
2	552	4.960	13.955	109.191
2	553	4.886	13.881	109.294
2	554	5.018	13.618	109.590
2	555	5.062	13.456	109.757
2	556	5.091	13.163	110.051
2	557	5.062	12.826	110.390
2	558	5.062	12.547	110.668
2	559	5.018	12.210	111.008
2	560	5.033	11.902	111.317
2	561	5.018	11.580	111.639
2	562	4.974	11.243	111.979
2	563	4.945	10.891	112.332
2	564	4.960	10.524	112.699
2	565	4.886	10.099	113.131
2	566	4.886	9.718	113.512
2	567	4.930	9.439	113.794
2	568	4.945	9.161	114.073
2	569	4.945	8.882	114.351
2	570	4.960	8.575	114.659
2	571	4.974	8.047	115.187
2	572	4.974	7.798	115.437
2	573	4.916	7.519	115.721
2	574	4.857	7.314	115.935
2	575	4.710	7.109	116.187
2	576	4.549	6.874	116.472
2	577	4.432	6.669	116.708
2	578	4.344	6.552	116.855
2	579	4.285	6.537	116.915
2	580	4.153	6.713	117.135
2	581	4.139	6.815	117.239
2	582	4.461	6.977	117.599
2	583	4.593	7.138	117.808
2	584	4.813	7.270	118.064
2	585	4.945	7.372	118.231
2	586	4.945	7.197	118.407
2	587	4.974	6.903	118.702
2	588	5.004	6.683	118.924
2	589	4.974	6.361	119.247
2	590	4.974	6.009	119.599
2	591	4.974	5.775	119.834
2	592	4.974	5.569	120.039
2	593	5.004	5.364	120.246
2	594	5.004	5.071	120.540
2	595	4.857	4.748	120.894
2	596	4.842	4.470	121.173
2	597	4.784	4.221	121.429
2	598	4.622	4.001	121.701
2	599	4.520	3.737	121.985
3	0	7.701	9.088	0.000
3	1	7.672	9.205	0.121
3	2	7.642	9.586	0.503
3	3	7.569	9.806	0.735
3	4	7.466	9.909	0.880
3	5	7.320	10.085	1.109
3	6	7.246	10.114	1.188
3	7	7.115	10.158	1.327
3	8	6.968	10.304	1.534
3	9	6.953	10.436	1.667
3	10	7.027	10.671	1.913
3	11	7.129	10.861	2.129
3	12	7.364	10.993	2.398
3	13	7.642	11.008	2.677
3	14	7.760	10.803	2.914
3	15	7.701	10.583	3.141
3	16	7.613	10.363	3.378
3	17	7.569	10.114	3.631
3	18	7.481	10.055	3.737
3	19	7.290	10.114	3.936
3	20	7.159	10.231	4.113
3	21	7.071	10.363	4.271
3	22	7.085	10.700	4.609
3	23	7.071	11.008	4.917
3	24	7.159	11.331	5.251
3	25	7.276	11.638	5.581
3	26	7.364	11.785	5.752
3	27	7.554	12.034	6.066
3	28	7.613	12.298	6.336
3	29	7.701	12.665	6.713
3	30	7.686	12.841	6.889
3	31	7.613	13.192	7.249
3	32	7.481	13.471	7.557
3	33	7.276	13.647	7.827
3	34	7.159	13.852	8.064
3	35	7.100	13.940	8.169
3	36	6.953	14.043	8.348
3	37	6.895	14.204	8.520
3	38	6.909	14.424	8.740
3	39	6.997	14.688	9.018
3	40	7.027	14.820	9.154
3	41	6.968	14.776	9.227
3	42	6.851	14.380	9.640
3	43	6.865	14.043	9.977
3	44	6.939	13.779	10.251
3	45	6.939	13.544	10.486
3	46	6.968	13.324	10.707
3	47	7.159	13.016	11.070
3	48	7.217	12.870	11.227
3	49	7.276	12.753	11.359
3	50	7.393	12.753	11.476
3	51	7.613	12.870	11.725
3	52	7.657	13.090	11.949
3	53	7.657	13.398	12.257
3	54	7.613	13.559	12.424
3	55	7.481	13.896	12.786
3	56	7.393	14.145	13.051
3	57	7.364	14.336	13.243
3	58	7.246	14.424	13.390
3	59	7.100	14.556	13.587
3	60	6.983	14.644	13.734
3	61	6.880	14.380	14.017
3	62	6.895	14.160	14.237
3	63	6.924	13.925	14.474
3	64	6.983	13.603	14.802
3	65	7.027	13.412	14.997
3	66	7.071	13.222	15.193
3	67	7.232	12.973	15.490
3	68	7.408	12.826	15.719
3	69	7.496	12.782	15.817
3	70	7.642	12.841	15.975
3	71	7.716	13.016	16.165
3	72	7.642	13.060	16.251
3	73	7.760	12.943	16.417
3	74	7.789	12.738	16.624
3	75	7.774	12.459	16.903
3	76	7.760	12.137	17.226
3	77	7.789	11.858	17.506
3	78	7.774	11.551	17.814
3	79	7.774	11.360	18.005
3	80	7.716	11.023	18.347
3	81	7.716	10.744	18.625
3	82	7.745	10.480	18.891
3	83	7.730	10.231	19.141
3	84	7.349	10.275	19.524
3	85	7.320	10.275	19.554
3	86	7.159	10.246	19.717
3	87	7.027	10.158	19.876
3	88	6.983	9.909	20.129
3	89	7.056	9.674	20.375
3	90	7.012	9.498	20.556
3	91	6.909	9.058	21.008
3	92	6.939	8.794	21.273
3	93	7.115	8.575	21.555
3	94	7.305	8.457	21.779
3	95	7.364	8.223	22.020
3	96	7.364	8.105	22.138
3	97	7.569	8.047	22.351
3	98	7.672	7.915	22.518
3	99	7.686	7.651	22.783
3	100	7.716	7.387	23.048
3	101	7.745	7.094	23.343
3	102	7.774	6.815	23.623
3	103	7.730	6.581	23.861
3	104	7.789	6.332	24.118
3	105	7.701	5.819	24.638
3	106	7.686	5.555	24.902
3	107	7.701	5.335	25.123
3	108	7.672	5.100	25.359
3	109	7.613	4.836	25.629
3	110	7.540	4.646	25.834
3	111	7.452	4.397	26.098
3	112	7.466	4.265	26.231
3	113	7.525	4.118	26.389
3	114	7.525	4.015	26.491
3	115	7.598	3.883	26.642
3	116	7.554	3.737	26.795
3	117	7.510	3.634	26.907
3	118	7.452	3.385	27.163
3	119	7.437	3.341	27.209
3	120	7.437	3.238	27.312
3	121	7.466	3.121	27.433
3	122	7.481	3.106	27.453
3	123	7.540	3.019	27.559
3	124	7.598	2.872	27.717
3	125	7.628	2.784	27.810
3	126	7.657	2.579	28.017
3	127	7.686	2.329	28.268
3	128	7.686	2.066	28.532
3	129	7.701	1.802	28.796
3	130	7.701	1.655	28.943
3	131	7.598	1.523	29.110
3	132	7.437	1.377	29.328
3	133	7.320	1.274	29.484
3	134	7.173	1.215	29.642
3	135	7.100	1.201	29.716
3	136	7.012	1.186	29.806
3	137	7.027	1.171	29.826
3	138	7.261	1.157	30.061
3	139	7.452	1.157	30.252
3	140	7.525	1.142	30.327
3	141	7.569	1.201	30.400
3	142	7.598	1.421	30.622
3	143	7.628	1.640	30.844
3	144	7.657	1.816	31.022
3	145	7.657	2.095	31.300
3	146	7.657	2.315	31.520
3	147	7.701	2.681	31.889
3	148	7.686	2.916	32.124
3	149	7.686	3.121	32.330
3	150	7.672	3.341	32.550
3	151	7.657	3.532	32.741
3	152	7.672	3.854	33.064
3	153	7.510	3.927	33.241
3	154	7.305	3.708	33.542
3	155	7.261	3.532	33.723
3	156	7.378	3.180	34.094
3	157	7.540	3.033	34.312
3	158	7.716	2.725	34.667
3	159	7.745	2.461	34.932
3	160	7.745	2.403	34.991
3	161	7.701	2.271	35.130
3	162	7.701	2.110	35.291
3	163	7.716	1.743	35.658
3	164	7.686	1.670	35.737
3	165	7.642	1.479	35.933
3	166	7.598	1.245	36.171
3	167	7.466	1.142	36.338
3	168	7.276	1.113	36.531
3	169	7.012	1.113	36.795
3	170	6.851	1.113	36.956
3	171	6.807	1.274	37.123
3	172	6.895	1.582	37.444
3	173	6.924	1.758	37.622
3	174	7.027	2.007	37.891
3	175	7.071	2.198	38.087
3	176	7.071	2.388	38.278
3	177	7.012	2.564	38.463
3	178	6.997	2.608	38.509
3	179	6.968	2.564	38.562
3	180	6.895	2.359	38.780
3	181	6.821	2.007	39.140
3	182	6.836	1.787	39.360
3	183	6.851	1.553	39.595
3	184	6.865	1.333	39.815
3	185	6.968	1.245	39.951
3	186	7.173	1.142	40.180
3	187	7.364	1.098	40.376
3	188	7.540	1.098	40.551
3	189	7.730	1.171	40.756
3	190	7.584	1.259	40.927
3	191	7.496	1.450	41.137
3	192	7.437	1.684	41.378
3	193	7.334	1.919	41.634
3	194	7.349	2.095	41.811
3	195	7.393	2.329	42.049
3	196	7.408	2.535	42.255
3	197	7.437	2.725	42.448
3	198	7.481	2.813	42.546
3	199	7.554	2.799	42.621
3	200	7.628	2.667	42.772
3	201	7.672	2.447	42.996
3	202	7.672	2.227	43.216
3	203	7.716	1.978	43.469
3	204	7.730	1.772	43.675
3	205	7.730	1.582	43.866
3	206	7.774	1.406	44.047
3	207	7.789	1.245	44.209
3	208	7.598	1.083	44.459
3	209	7.320	1.083	44.737
3	210	7.159	1.127	44.904
3	211	6.997	1.201	45.081
3	212	6.851	1.318	45.269
3	213	6.821	1.494	45.447
3	214	6.821	1.787	45.741
3	215	6.821	1.948	45.902
3	216	6.997	1.699	46.207
3	217	7.027	1.670	46.248
3	218	7.056	1.655	46.281
3	219	7.129	1.860	46.499
3	220	7.276	1.963	46.678
3	221	7.437	1.978	46.840
3	222	7.584	1.934	46.993
3	223	7.745	1.728	47.254
3	224	7.774	1.509	47.476
3	225	7.804	1.362	47.625
3	226	7.745	1.215	47.783
3	227	7.584	1.157	47.955
3	228	7.408	1.127	48.133
3	229	7.159	1.157	48.384
3	230	6.983	1.215	48.570
3	231	6.865	1.289	48.708
3	232	6.851	1.435	48.855
3	233	6.836	1.567	48.988
3	234	6.792	1.597	49.041
3	235	6.763	1.640	49.094
3	236	6.763	1.640	49.094
3	237	6.763	1.640	49.094
3	238	6.836	1.743	49.220
3	239	6.851	1.948	49.426
3	240	6.880	2.154	49.633
3	241	6.968	2.447	49.939
3	242	6.968	2.637	50.130
3	243	6.968	2.887	50.379
3	244	6.983	3.019	50.512
3	245	7.012	3.238	50.733
3	246	6.968	3.370	50.872
3	247	6.909	3.605	51.114
3	248	6.939	3.751	51.264
3	249	7.012	3.854	51.390
3	250	7.027	4.015	51.552
3	251	7.041	4.221	51.758
3	252	7.085	4.455	51.996
3	253	7.041	4.602	52.149
3	254	7.012	4.690	52.242
3	255	7.041	4.866	52.420
3	256	7.100	5.100	52.662
3	257	7.129	5.217	52.783
3	258	7.085	5.349	52.922
3	259	7.071	5.423	52.997
3	260	6.997	5.613	53.201
3	261	6.968	5.716	53.308
3	262	6.997	5.921	53.515
3	263	7.012	6.170	53.765
3	264	7.041	6.361	53.957
3	265	7.100	6.683	54.285
3	266	7.246	7.065	54.694
3	267	7.276	7.285	54.915
3	268	7.320	7.446	55.083
3	269	7.437	7.783	55.440
3	270	7.466	7.930	55.589
3	271	7.584	8.355	56.030
3	272	7.584	8.575	56.250
3	273	7.496	8.736	56.434
3	274	7.452	8.868	56.573
3	275	7.510	9.102	56.815
3	276	7.598	9.352	57.079
3	277	7.642	9.557	57.289
3	278	7.701	9.938	57.674
3	279	7.554	10.216	57.989
3	280	7.554	10.378	58.150
3	281	7.554	10.510	58.282
3	282	7.554	10.510	58.282
3	283	7.569	10.524	58.303
3	284	7.554	10.686	58.465
3	285	7.452	10.861	58.669
3	286	7.452	11.081	58.889
3	287	7.334	11.243	59.088
3	288	7.202	11.580	59.450
3	289	7.159	11.785	59.660
3	290	7.115	12.005	59.884
3	291	7.276	12.166	60.112
3	292	7.466	12.503	60.500
3	293	7.554	12.811	60.820
3	294	7.510	13.046	61.058
3	295	7.525	13.398	61.410
3	296	7.378	13.647	61.700
3	297	7.217	13.896	61.996
3	298	7.115	14.072	62.200
3	299	7.027	14.233	62.384
3	300	6.939	14.395	62.567
3	301	7.100	14.453	62.739
3	302	7.100	14.512	62.798
3	303	7.115	14.614	62.901
3	304	7.129	14.761	63.049
3	305	7.159	14.820	63.114
3	306	7.276	14.893	63.253
3	307	7.027	14.776	63.528
3	308	6.953	14.717	63.622
3	309	7.041	14.805	63.746
3	310	7.100	14.805	63.805
3	311	6.909	14.644	64.055
3	312	6.821	14.409	64.305
3	313	6.821	14.116	64.598
3	314	6.880	13.793	64.926
3	315	6.939	13.398	65.326
3	316	7.041	13.207	65.543
3	317	7.246	13.016	65.823
3	318	7.437	12.885	66.054
3	319	7.628	12.943	66.254
3	320	7.730	13.178	66.510
3	321	7.730	13.412	66.744
3	322	7.672	13.705	67.043
3	323	7.686	14.131	67.469
3	324	7.540	14.424	67.797
3	325	7.510	14.629	68.004
3	326	7.554	14.717	68.102
3	327	7.569	14.820	68.206
3	328	7.554	14.805	68.227
3	329	7.261	14.776	68.521
3	330	6.939	14.644	68.870
3	331	6.777	14.263	69.284
3	332	6.821	13.969	69.580
3	333	6.939	13.603	69.965
3	334	6.895	13.295	70.276
3	335	6.939	12.958	70.616
3	336	6.953	12.709	70.866
3	337	7.041	12.386	71.200
3	338	7.041	12.225	71.361
3	339	7.012	12.005	71.583
3	340	7.012	11.668	71.920
3	341	7.027	11.463	72.126
3	342	7.173	11.257	72.378
3	343	7.320	11.155	72.557
3	344	7.408	11.096	72.663
3	345	7.496	11.081	72.752
3	346	7.628	11.155	72.903
3	347	7.716	11.360	73.126
3	348	7.774	11.551	73.326
3	349	7.672	11.726	73.529
3	350	7.672	11.888	73.691
3	351	7.745	12.166	73.979
3	352	7.745	12.489	74.301
3	353	7.584	12.679	74.551
3	354	7.452	12.899	74.807
3	355	7.276	13.163	75.124
3	356	7.159	13.398	75.387
3	357	7.085	13.559	75.564
3	358	7.071	13.779	75.784
3	359	6.968	14.057	76.081
3	360	6.953	14.292	76.316
3	361	7.027	14.541	76.576
3	362	7.085	14.688	76.734
3	363	7.217	14.776	76.892
3	364	6.968	14.717	77.148
3	365	6.865	14.292	77.586
3	366	6.851	14.116	77.762
3	367	6.865	13.764	78.114
3	368	6.909	13.339	78.542
3	369	6.924	13.075	78.806
3	370	6.924	12.811	79.070
3	371	7.027	12.489	79.408
3	372	7.232	12.283	79.698
3	373	7.422	12.093	79.968
3	374	7.554	11.961	80.155
3	375	7.569	11.976	80.175
3	376	7.686	12.108	80.352
3	377	7.760	12.240	80.503
3	378	7.730	12.401	80.667
3	379	7.686	12.459	80.740
3	380	7.628	12.210	80.996
3	381	7.716	11.932	81.288
3	382	7.774	11.521	81.703
3	383	7.716	11.008	82.219
3	384	7.745	10.730	82.499
3	385	7.745	10.451	82.778
3	386	7.774	10.172	83.058
3	387	7.760	9.806	83.425
3	388	7.774	9.557	83.674
3	389	7.730	9.308	83.927
3	390	7.642	9.088	84.164
3	391	7.349	8.897	84.514
3	392	7.173	8.882	84.690
3	393	7.071	8.941	84.809
3	394	6.968	9.073	84.976
3	395	7.012	8.897	85.157
3	396	6.880	8.472	85.602
3	397	6.851	8.223	85.853
3	398	6.953	7.988	86.109
3	399	7.085	7.739	86.391
3	400	7.246	7.431	86.739
3	401	7.305	7.197	86.980
3	402	7.393	6.933	87.259
3	403	7.510	6.742	87.482
3	404	7.613	6.742	87.585
3	405	7.701	6.874	87.744
3	406	7.569	6.742	87.930
3	407	7.686	6.420	88.273
3	408	7.686	6.126	88.566
3	409	7.672	5.877	88.816
3	410	7.628	5.569	89.127
3	411	7.628	5.276	89.420
3	412	7.657	5.071	89.628
3	413	7.657	4.851	89.848
3	414	7.554	4.455	90.256
3	415	7.510	4.309	90.409
3	416	7.422	4.015	90.716
3	417	7.393	3.766	90.967
3	418	7.276	3.444	91.310
3	419	7.217	3.092	91.666
3	420	7.246	2.872	91.888
3	421	7.305	2.652	92.116
3	422	7.408	2.461	92.332
3	423	7.525	2.198	92.621
3	424	7.584	1.963	92.863
3	425	7.452	1.802	93.071
3	426	7.334	1.567	93.333
3	427	7.320	1.377	93.525
3	428	7.232	1.230	93.696
3	429	7.100	1.113	93.872
3	430	6.997	1.069	93.984
3	431	6.895	1.142	94.110
3	432	6.997	1.098	94.221
3	433	7.100	1.098	94.324
3	434	7.261	1.098	94.485
3	435	7.393	1.083	94.618
3	436	7.540	1.127	94.771
3	437	7.642	1.289	94.962
3	438	7.701	1.421	95.107
3	439	7.716	1.626	95.312
3	440	7.716	1.816	95.503
3	441	7.686	2.022	95.710
3	442	7.657	2.095	95.789
3	443	7.422	2.154	96.031
3	444	7.217	2.198	96.241
3	445	7.041	2.198	96.417
3	446	6.895	2.066	96.614
3	447	6.836	1.860	96.827
3	448	6.821	1.655	97.033
3	449	6.821	1.523	97.165
3	450	6.880	1.391	97.310
3	451	7.027	1.274	97.497
3	452	7.115	1.215	97.603
3	453	7.290	1.142	97.794
3	454	7.408	1.127	97.912
3	455	7.554	1.157	98.061
3	456	7.642	1.289	98.220
3	457	7.657	1.435	98.367
3	458	7.672	1.655	98.588
3	459	7.657	1.860	98.793
3	460	7.672	1.699	98.955
3	461	7.774	1.465	99.211
3	462	7.760	1.362	99.315
3	463	7.642	1.186	99.526
3	464	7.569	1.098	99.641
3	465	7.393	1.098	99.817
3	466	7.159	1.113	100.052
3	467	6.968	1.127	100.243
3	468	6.821	1.171	100.396
3	469	6.763	1.377	100.609
3	470	6.763	1.553	100.785
3	471	6.792	1.640	100.878
3	472	6.807	1.714	100.953
3	473	6.792	1.670	100.999
3	474	6.792	1.450	101.219
3	475	6.851	1.245	101.433
3	476	6.953	1.171	101.559
3	477	7.129	1.127	101.740
3	478	7.320	1.127	101.931
3	479	7.481	1.127	102.092
3	480	7.584	1.127	102.194
3	481	7.701	1.157	102.315
3	482	7.745	1.347	102.511
3	483	7.774	1.582	102.747
3	484	7.760	1.772	102.938
3	485	7.760	1.904	103.070
3	486	7.716	2.095	103.266
3	487	7.686	2.344	103.517
3	488	7.642	2.300	103.579
3	489	7.657	2.359	103.640
3	490	7.657	2.417	103.698
3	491	7.657	2.417	103.698
3	492	7.657	2.447	103.728
3	493	7.701	2.535	103.826
3	494	7.760	2.564	103.891
3	495	7.804	2.564	103.935
3	496	7.760	2.491	104.021
3	497	7.730	2.417	104.100
3	498	7.730	2.417	104.100
3	499	7.774	2.227	104.295
3	500	7.774	1.934	104.589
3	501	7.774	1.640	104.882
3	502	7.774	1.538	104.984
3	503	7.760	1.362	105.161
3	504	7.701	1.215	105.319
3	505	7.452	1.127	105.583
3	506	7.305	1.098	105.733
3	507	7.012	1.098	106.026
3	508	6.865	1.201	106.205
3	509	6.777	1.333	106.363
3	510	6.748	1.494	106.527
3	511	6.763	1.582	106.616
3	512	6.807	1.640	106.690
3	513	6.807	1.670	106.719
3	514	6.792	1.728	106.779
3	515	6.763	1.728	106.809
3	516	6.704	1.714	106.869
3	517	6.689	1.714	106.884
3	518	6.689	1.714	106.884
3	519	6.660	1.860	107.033
3	520	6.660	1.934	107.107
3	521	6.660	2.007	107.180
3	522	6.631	2.022	107.213
3	523	6.660	1.860	107.377
3	524	6.719	1.816	107.450
3	525	6.733	1.772	107.496
3	526	6.763	1.640	107.631
3	527	6.777	1.465	107.808
3	528	6.821	1.303	107.975
3	529	6.909	1.215	108.100
3	530	7.085	1.142	108.290
3	531	7.202	1.127	108.408
3	532	7.334	1.127	108.540
3	533	7.510	1.127	108.716
3	534	7.642	1.171	108.855
3	535	7.730	1.377	109.079
3	536	7.760	1.611	109.315
3	537	7.730	1.890	109.595
3	538	7.730	2.080	109.786
3	539	7.774	2.315	110.024
3	540	7.760	2.403	110.113
3	541	7.760	2.403	110.113
3	542	7.760	2.344	110.172
3	543	7.672	2.564	110.409
3	544	7.672	2.872	110.717
3	545	7.642	2.989	110.838
3	546	7.657	3.253	111.102
3	547	7.701	3.429	111.283
3	548	7.701	3.678	111.532
3	549	7.642	3.986	111.846
3	550	7.613	4.221	112.082
3	551	7.613	4.382	112.243
3	552	7.628	4.631	112.493
3	553	7.642	4.822	112.684
3	554	7.628	5.056	112.919
3	555	7.569	5.320	113.190
3	556	7.452	5.481	113.389
3	557	7.349	5.657	113.593
3	558	7.276	5.921	113.867
3	559	7.261	6.273	114.219
3	560	7.159	6.420	114.398
3	561	7.115	6.683	114.665
3	562	7.144	6.918	114.901
3	563	7.129	7.211	115.195
3	564	7.217	7.607	115.601
3	565	7.115	7.944	115.953
3	566	7.041	8.193	116.213
3	567	6.997	8.443	116.466
3	568	6.997	8.677	116.700
3	569	7.027	8.882	116.908
3	570	7.041	9.117	117.143
3	571	7.041	9.381	117.407
3	572	7.100	9.645	117.677
3	573	7.071	9.953	117.986
3	574	7.041	10.304	118.339
3	575	7.041	10.627	118.662
3	576	7.056	10.774	118.809
3	577	7.129	10.949	119.000
3	578	7.217	11.184	119.250
3	579	7.173	11.389	119.460
3	580	7.159	11.521	119.593
3	581	7.188	11.829	119.902
3	582	7.188	12.122	120.195
3	583	7.202	12.401	120.474
3	584	7.129	12.591	120.678
3	585	7.056	12.694	120.804
3	586	7.027	12.811	120.925
3	587	7.012	12.958	121.073
3	588	7.129	13.119	121.272
3	589	7.173	13.368	121.525
3	590	7.276	13.779	121.948
3	591	7.290	14.013	122.183
3	592	7.261	14.204	122.376
3	593	7.246	14.424	122.596
3	594	7.202	14.585	122.764
3	595	7.056	14.673	122.935
3	596	6.880	14.468	123.205
3	597	6.865	14.145	123.528
3	598	6.880	13.940	123.733
3	599	6.895	13.530	124.144
4	0	10.281	3.488	0.000
4	1	10.252	3.282	0.207
4	2	10.193	3.136	0.365
4	3	10.105	2.887	0.629
4	4	10.090	2.667	0.850
4	5	10.061	2.432	1.086
4	6	10.003	2.212	1.314
4	7	9.944	1.978	1.556
4	8	9.885	1.758	1.783
4	9	9.827	1.538	2.011
4	10	9.768	1.406	2.155
4	11	9.724	1.259	2.308
4	12	9.651	1.186	2.412
4	13	9.607	1.171	2.458
4	14	9.797	1.142	2.651
4	15	10.003	1.157	2.857
4	16	10.178	1.171	3.033
4	17	10.296	1.171	3.151
4	18	10.398	1.186	3.254
4	19	10.325	1.318	3.405
4	20	10.340	1.406	3.494
4	21	10.428	1.582	3.691
4	22	10.428	1.787	3.896
4	23	10.428	2.051	4.160
4	24	10.442	2.373	4.483
4	25	10.516	2.681	4.799
4	26	10.516	2.872	4.990
4	27	10.545	3.033	5.154
4	28	10.530	3.238	5.360
4	29	10.501	3.473	5.596
4	30	10.589	3.825	5.959
4	31	10.472	3.927	6.115
4	32	10.457	3.766	6.277
4	33	10.457	3.664	6.379
4	34	10.472	3.532	6.512
4	35	10.472	3.400	6.644
4	36	10.486	3.282	6.762
4	37	10.501	3.062	6.982
4	38	10.472	2.813	7.233
4	39	10.457	2.593	7.454
4	40	10.472	2.417	7.630
4	41	10.472	2.227	7.821
4	42	10.442	2.036	8.014
4	43	10.442	1.831	8.219
4	44	10.472	1.714	8.340
4	45	10.457	1.582	8.473
4	46	10.428	1.406	8.651
4	47	10.428	1.318	8.739
4	48	10.340	1.186	8.897
4	49	10.208	1.142	9.036
4	50	10.003	1.142	9.242
4	51	9.783	1.215	9.474
4	52	9.665	1.289	9.612
4	53	9.621	1.479	9.807
4	54	9.607	1.728	10.057
4	55	9.636	2.007	10.337
4	56	9.709	2.300	10.639
4	57	9.709	2.520	10.859
4	58	9.709	2.740	11.079
4	59	9.695	2.975	11.314
4	60	9.797	3.224	11.584
4	61	9.885	3.444	11.820
4	62	9.944	3.708	12.091
4	63	10.017	3.942	12.337
4	64	10.061	4.177	12.575
4	65	10.105	4.250	12.661
4	66	10.178	4.309	12.755
4	67	10.310	4.426	12.931
4	68	10.384	4.528	13.057
4	69	10.134	4.455	13.317
4	70	10.003	4.528	13.468
4	71	9.915	4.587	13.574
4	72	9.841	4.734	13.737
4	73	9.812	5.086	14.091
4	74	9.841	5.379	14.385
4	75	9.856	5.613	14.620
4	76	9.812	5.877	14.888
4	77	9.944	6.097	15.144
4	78	10.105	6.346	15.441
4	79	10.193	6.595	15.705
4	80	10.266	6.727	15.856
4	81	10.340	6.771	15.942
4	82	10.442	7.241	16.422
4	83	10.310	7.519	16.730
4	84	10.134	7.812	17.072
4	85	9.944	8.047	17.374
4	86	9.885	8.208	17.546
4	87	9.929	8.443	17.785
4	88	10.017	8.824	18.176
4	89	10.046	9.000	18.354
4	90	10.149	9.117	18.510
4	91	10.325	9.322	18.780
4	92	10.384	9.469	18.938
4	93	10.398	9.117	19.290
4	94	10.486	8.794	19.624
4	95	10.530	8.501	19.921
4	96	10.501	8.281	20.143
4	97	10.398	7.900	20.538
4	98	10.310	7.622	20.830
4	99	10.237	7.314	21.146
4	100	10.237	7.079	21.381
4	101	10.193	6.742	21.721
4	102	10.178	6.449	22.014
4	103	10.178	6.141	22.322
4	104	10.252	5.950	22.526
4	105	10.266	5.775	22.703
4	106	10.208	5.540	22.945
4	107	10.252	5.173	23.314
4	108	10.325	4.895	23.602
4	109	10.413	4.675	23.839
4	110	10.472	4.382	24.138
4	111	10.442	4.133	24.389
4	112	10.369	3.766	24.762
4	113	10.266	3.444	25.101
4	114	10.164	3.238	25.330
4	115	10.105	3.019	25.558
4	116	10.061	2.769	25.811
4	117	10.017	2.447	26.136
4	118	10.003	2.227	26.357
4	119	9.973	1.948	26.637
4	120	9.915	1.743	26.850
4	121	9.856	1.435	27.164
4	122	9.885	1.230	27.371
4	123	9.973	1.142	27.495
4	124	10.061	1.113	27.588
4	125	10.208	1.113	27.735
4	126	10.340	1.142	27.870
4	127	10.222	1.171	27.991
4	128	10.178	1.127	28.053
4	129	10.149	1.113	28.086
4	130	10.252	1.098	28.189
4	131	10.384	1.201	28.356
4	132	10.530	1.362	28.574
4	133	10.545	1.523	28.736
4	134	10.516	1.772	28.987
4	135	10.442	2.139	29.361
4	136	10.428	2.359	29.581
4	137	10.442	2.593	29.816
4	138	10.530	2.887	30.123
4	139	10.530	3.121	30.357
4	140	10.516	3.370	30.607
4	141	10.486	3.517	30.756
4	142	10.428	3.708	30.956
4	143	10.340	3.883	31.152
4	144	10.252	4.103	31.389
4	145	10.252	4.250	31.536
4	146	10.310	4.455	31.749
4	147	10.325	4.704	31.999
4	148	10.296	4.895	32.192
4	149	10.149	5.100	32.444
4	150	10.032	5.276	32.655
4	151	9.944	5.423	32.826
4	152	9.856	5.657	33.077
4	153	9.827	5.892	33.313
4	154	10.003	6.156	33.630
4	155	10.134	6.434	33.938
4	156	10.178	6.757	34.264
4	157	10.252	7.094	34.609
4	158	10.340	7.446	34.972
4	159	10.325	7.695	35.221
4	160	10.281	8.047	35.576
4	161	10.281	8.296	35.825
4	162	10.354	8.619	36.156
4	163	10.325	8.721	36.263
4	164	10.149	9.014	36.605
4	165	10.061	9.249	36.855
4	166	9.988	9.527	37.143
4	167	9.973	9.835	37.451
4	168	10.046	10.041	37.669
4	169	10.193	10.304	37.971
4	170	10.237	10.436	38.110
4	171	10.266	10.554	38.231
4	172	10.237	10.744	38.424
4	173	10.061	11.023	38.753
4	174	9.944	11.389	39.138
4	175	10.061	11.829	39.593
4	176	10.105	12.005	39.775
4	177	10.222	12.034	39.895
4	178	10.105	12.108	40.034
4	179	9.885	12.313	40.335
4	180	9.856	12.635	40.658
4	181	9.768	12.386	40.923
4	182	9.783	12.181	41.128
4	183	9.753	11.917	41.394
4	184	9.812	11.712	41.607
4	185	9.944	11.507	41.851
4	186	10.090	11.360	42.059
4	187	10.208	11.331	42.180
4	188	10.340	11.477	42.377
4	189	10.354	11.697	42.597
4	190	10.369	12.020	42.920
4	191	10.325	12.298	43.202
4	192	10.193	12.694	43.619
4	193	10.134	12.929	43.861
4	194	10.164	13.207	44.141
4	195	10.164	13.486	44.420
4	196	10.076	13.647	44.603
4	197	10.090	13.588	44.664
4	198	9.929	13.266	45.024
[truncated: 7,001 more rows]
