# Supplementary material for: Behavioral and pharmacological characterization of planarian nociception
Source: Front Mol Neurosci. 2024 May 1;17:1368009. doi: 10.3389/fnmol.2024.1368009 (PMC11094297; doi:10.3389/fnmol.2024.1368009)
Supplement: Supplementary file 1 [file Data_Sheet_1.ZIP › Article planarian nociception - code and data/thermos/MELOX10.csv]

n	t	x	y	L	one_delim	two_delim	temp
1	0	1.439	10.575	0.000	hot	hot	32
1	1	1.439	10.596	0.021	hot	hot	32
1	2	1.442	10.740	0.165	hot	hot	32
1	3	1.384	10.948	0.381	hot	hot	32
1	4	1.365	11.051	0.486	hot	hot	33
1	5	1.328	11.279	0.717	hot	hot	33
1	6	1.332	11.485	0.923	hot	hot	33
1	7	1.317	11.754	1.192	hot	hot	33
1	8	1.321	11.960	1.399	hot	hot	33
1	9	1.364	12.083	1.529	hot	hot	34
1	10	1.428	12.185	1.650	hot	hot	34
1	11	1.474	12.432	1.901	hot	hot	34
1	12	1.475	12.474	1.942	hot	hot	34
1	13	1.495	12.453	1.971	hot	hot	34
1	14	1.492	12.287	2.136	hot	hot	34
1	15	1.447	12.102	2.327	hot	hot	34
1	16	1.403	11.938	2.497	hot	hot	33
1	17	1.374	11.526	2.910	hot	hot	33
1	18	1.368	11.196	3.240	hot	hot	33
1	19	1.367	11.134	3.302	hot	hot	33
1	20	1.407	11.050	3.395	hot	hot	33
1	21	1.526	10.821	3.653	hot	hot	32
1	22	1.544	10.655	3.820	hot	hot	32
1	23	1.541	10.511	3.964	hot	hot	32
1	24	1.431	10.183	4.310	hot	hot	32
1	25	1.428	10.018	4.475	hot	hot	32
1	26	1.444	9.770	4.724	hot	middle	31
1	27	1.501	9.521	4.979	hot	middle	31
1	28	1.478	9.356	5.146	hot	middle	31
1	29	1.516	9.190	5.316	hot	middle	31
1	30	1.574	9.003	5.512	hot	middle	31
1	31	1.570	8.817	5.698	hot	middle	30
1	32	1.484	8.633	5.901	hot	middle	30
1	33	1.668	8.506	6.124	hot	middle	30
1	34	1.812	8.503	6.269	hot	middle	30
1	35	1.976	8.418	6.453	hot	middle	30
1	36	2.018	8.479	6.528	hot	middle	30
1	37	2.040	8.520	6.574	hot	middle	30
1	38	2.103	8.580	6.661	hot	middle	30
1	39	2.126	8.724	6.807	hot	middle	30
1	40	1.964	8.893	7.041	hot	middle	30
1	41	1.842	8.998	7.202	hot	middle	30
1	42	1.658	9.064	7.398	hot	middle	31
1	43	1.553	9.004	7.518	hot	middle	31
1	44	1.514	9.128	7.649	hot	middle	31
1	45	1.455	9.274	7.806	hot	middle	31
1	46	1.397	9.440	7.982	hot	middle	31
1	47	1.359	9.627	8.173	hot	middle	31
1	48	1.341	9.792	8.339	hot	middle	31
1	49	1.366	10.019	8.567	hot	hot	32
1	50	1.410	10.142	8.698	hot	hot	32
1	51	1.453	10.224	8.790	hot	hot	32
1	52	1.519	10.429	9.005	hot	hot	32
1	53	1.524	10.718	9.294	hot	hot	32
1	54	1.546	10.800	9.380	hot	hot	32
1	55	1.549	10.924	9.503	hot	hot	32
1	56	1.432	11.277	9.876	hot	hot	33
1	57	1.433	11.380	9.979	hot	hot	33
1	58	1.419	11.711	10.310	hot	hot	33
1	59	1.404	12.000	10.599	hot	hot	34
1	60	1.408	12.227	10.826	hot	hot	34
1	61	1.409	12.268	10.868	hot	hot	34
1	62	1.410	12.330	10.930	hot	hot	34
1	63	1.411	12.392	10.992	hot	hot	34
1	64	1.476	12.536	11.149	hot	hot	34
1	65	1.540	12.658	11.287	hot	hot	34
1	66	1.584	12.761	11.398	hot	hot	34
1	67	1.813	12.859	11.648	hot	hot	34
1	68	1.898	12.982	11.797	hot	hot	34
1	69	1.962	13.125	11.954	hot	hot	35
1	70	1.865	13.416	12.261	hot	hot	35
1	71	1.849	13.664	12.509	hot	hot	35
1	72	1.750	13.893	12.759	hot	hot	35
1	73	1.691	14.080	12.955	hot	hot	35
1	74	1.613	14.288	13.177	hot	hot	35
1	75	1.534	14.475	13.380	hot	hot	35
1	76	1.434	14.642	13.575	hot	hot	35
1	77	1.436	14.766	13.699	hot	hot	35
1	78	1.540	14.826	13.819	hot	hot	35
1	79	1.829	14.820	14.108	hot	hot	35
1	80	2.036	14.817	14.315	hot	hot	35
1	81	2.036	14.817	14.315	hot	hot	35
1	82	2.116	14.670	14.481	hot	hot	35
1	83	2.235	14.441	14.740	hot	hot	35
1	84	2.290	14.089	15.096	hot	hot	35
1	85	2.243	13.780	15.408	hot	hot	35
1	86	2.240	13.615	15.573	hot	hot	35
1	87	2.015	13.743	15.832	hot	hot	35
1	88	1.976	13.868	15.963	hot	hot	35
1	89	1.933	13.745	16.093	hot	hot	35
1	90	1.867	13.519	16.329	hot	hot	35
1	91	1.844	13.416	16.434	hot	hot	35
1	92	1.699	13.378	16.584	hot	hot	35
1	93	1.473	13.444	16.819	hot	hot	35
1	94	1.368	13.363	16.952	hot	hot	35
1	95	1.283	13.220	17.118	hot	hot	35
1	96	1.320	13.013	17.329	hot	hot	35
1	97	1.316	12.807	17.535	hot	hot	34
1	98	1.331	12.476	17.866	hot	hot	34
1	99	1.327	12.291	18.052	hot	hot	34
1	100	1.322	12.022	18.320	hot	hot	34
1	101	1.320	11.919	18.423	hot	hot	33
1	102	1.253	11.673	18.678	hot	hot	33
1	103	1.269	11.404	18.948	hot	hot	33
1	104	1.345	11.093	19.268	hot	hot	33
1	105	1.527	10.883	19.546	hot	hot	32
1	106	1.526	10.821	19.608	hot	hot	32
1	107	1.528	10.945	19.732	hot	hot	32
1	108	1.611	10.923	19.817	hot	hot	32
1	109	1.690	10.777	19.983	hot	hot	32
1	110	1.711	10.797	20.012	hot	hot	32
1	111	1.752	10.734	20.087	hot	hot	32
1	112	1.791	10.651	20.179	hot	hot	32
1	113	1.871	10.505	20.345	hot	hot	32
1	114	1.935	10.586	20.449	hot	hot	32
1	115	1.955	10.586	20.469	hot	hot	32
1	116	2.081	10.666	20.618	hot	hot	32
1	117	2.125	10.810	20.768	hot	hot	32
1	118	2.107	10.975	20.935	hot	hot	32
1	119	2.047	11.059	21.038	hot	hot	33
1	120	2.030	11.245	21.225	hot	hot	33
1	121	1.952	11.515	21.506	hot	hot	33
1	122	1.895	11.784	21.781	hot	hot	33
1	123	1.858	12.012	22.012	hot	hot	34
1	124	1.904	12.218	22.222	hot	hot	34
1	125	1.947	12.341	22.353	hot	hot	34
1	126	2.055	12.566	22.602	hot	hot	34
1	127	2.140	12.729	22.787	hot	hot	34
1	128	2.163	12.853	22.913	hot	hot	34
1	129	2.165	12.915	22.974	hot	hot	34
1	130	2.023	13.062	23.179	hot	hot	35
1	131	1.984	13.166	23.290	hot	hot	35
1	132	1.864	13.395	23.549	hot	hot	35
1	133	1.804	13.479	23.652	hot	hot	35
1	134	1.893	13.828	24.012	hot	hot	35
1	135	1.917	13.993	24.179	hot	hot	35
1	136	1.918	14.034	24.220	hot	hot	35
1	137	1.818	14.243	24.451	hot	hot	35
1	138	1.698	14.431	24.674	hot	hot	35
1	139	1.680	14.576	24.820	hot	hot	35
1	140	1.620	14.659	24.923	hot	hot	35
1	141	1.558	14.681	24.989	hot	hot	35
1	142	1.415	14.746	25.146	hot	hot	35
1	143	1.310	14.665	25.278	hot	hot	35
1	144	1.265	14.439	25.509	hot	hot	35
1	145	1.339	14.004	25.950	hot	hot	35
1	146	1.396	13.755	26.205	hot	hot	35
1	147	1.393	13.569	26.391	hot	hot	35
1	148	1.367	13.322	26.640	hot	hot	35
1	149	1.321	13.055	26.911	hot	hot	35
1	150	1.336	12.745	27.221	hot	hot	34
1	151	1.332	12.538	27.428	hot	hot	34
1	152	1.348	12.331	27.635	hot	hot	34
1	153	1.344	12.084	27.883	hot	hot	34
1	154	1.341	11.919	28.048	hot	hot	33
1	155	1.377	11.691	28.279	hot	hot	33
1	156	1.435	11.442	28.534	hot	hot	33
1	157	1.432	11.277	28.699	hot	hot	33
1	158	1.430	11.194	28.782	hot	hot	33
1	159	1.427	11.029	28.947	hot	hot	33
1	160	1.526	10.800	29.197	hot	hot	32
1	161	1.668	10.674	29.387	hot	hot	32
1	162	1.831	10.588	29.571	hot	hot	32
1	163	1.996	10.544	29.742	hot	hot	32
1	164	2.058	10.563	29.807	hot	hot	32
1	165	2.081	10.666	29.912	hot	hot	32
1	166	2.084	10.852	30.098	hot	hot	32
1	167	2.085	10.914	30.160	hot	hot	32
1	168	2.026	11.039	30.298	hot	hot	33
1	169	2.028	11.183	30.443	hot	hot	33
1	170	1.969	11.287	30.563	hot	hot	33
1	171	1.972	11.473	30.749	hot	hot	33
1	172	1.873	11.681	30.980	hot	hot	33
1	173	1.856	11.868	31.167	hot	hot	33
1	174	1.901	12.094	31.397	hot	hot	34
1	175	1.967	12.299	31.613	hot	hot	34
1	176	2.033	12.504	31.829	hot	hot	34
1	177	2.058	12.710	32.036	hot	hot	34
1	178	2.020	12.917	32.246	hot	hot	34
1	179	1.983	13.145	32.477	hot	hot	35
1	180	1.965	13.290	32.623	hot	hot	35
1	181	1.950	13.559	32.892	hot	hot	35
1	182	2.015	13.723	33.069	hot	hot	35
1	183	2.061	13.949	33.299	hot	hot	35
1	184	2.084	14.093	33.445	hot	hot	35
1	185	2.109	14.340	33.694	hot	hot	35
1	186	2.111	14.443	33.797	hot	hot	35
1	187	2.031	14.548	33.929	hot	hot	35
1	188	1.908	14.633	34.078	hot	hot	35
1	189	1.765	14.698	34.235	hot	hot	35
1	190	1.663	14.741	34.347	hot	hot	35
1	191	1.498	14.744	34.512	hot	hot	35
1	192	1.329	14.582	34.745	hot	hot	35
1	193	1.258	14.109	35.224	hot	hot	35
1	194	1.272	13.716	35.617	hot	hot	35
1	195	1.309	13.530	35.807	hot	hot	35
1	196	1.304	13.261	36.075	hot	hot	35
1	197	1.340	12.992	36.347	hot	hot	34
1	198	1.356	12.744	36.596	hot	hot	34
1	199	1.412	12.433	36.911	hot	hot	34
1	200	1.410	12.289	37.056	hot	hot	34
1	201	1.406	12.124	37.221	hot	hot	34
1	202	1.362	11.939	37.411	hot	hot	33
1	203	1.357	11.691	37.659	hot	hot	33
1	204	1.369	11.258	38.093	hot	hot	33
1	205	1.365	11.030	38.320	hot	hot	33
1	206	1.362	10.886	38.464	hot	hot	32
1	207	1.357	10.618	38.733	hot	hot	32
1	208	1.355	10.494	38.857	hot	hot	32
1	209	1.392	10.307	39.047	hot	hot	32
1	210	1.533	10.098	39.299	hot	hot	32
1	211	1.655	9.993	39.460	hot	middle	31
1	212	1.796	9.804	39.695	hot	middle	31
1	213	1.896	9.637	39.890	hot	middle	31
1	214	1.934	9.492	40.040	hot	middle	31
1	215	1.891	9.410	40.133	hot	middle	31
1	216	1.744	9.268	40.337	hot	middle	31
1	217	1.702	9.228	40.396	hot	middle	31
1	218	1.678	9.022	40.603	hot	middle	31
1	219	1.652	8.754	40.872	hot	middle	30
1	220	1.623	8.321	41.306	hot	middle	30
1	221	1.722	8.113	41.537	hot	middle	30
1	222	1.761	7.988	41.667	cold	middle	29
1	223	1.736	7.741	41.916	cold	middle	29
1	224	1.710	7.494	42.165	cold	middle	29
1	225	1.748	7.286	42.375	cold	middle	29
1	226	1.806	7.099	42.571	cold	middle	29
1	227	1.843	6.872	42.802	cold	middle	27
1	228	1.820	6.748	42.927	cold	middle	27
1	229	1.775	6.543	43.138	cold	middle	27
1	230	1.774	6.481	43.200	cold	middle	27
1	231	1.791	6.315	43.366	cold	middle	27
1	232	1.809	6.150	43.532	cold	middle	27
1	233	1.642	6.070	43.717	cold	middle	27
1	234	1.618	5.906	43.884	cold	cold	26
1	235	1.676	5.698	44.099	cold	cold	26
1	236	1.694	5.532	44.265	cold	cold	26
1	237	1.753	5.407	44.404	cold	cold	26
1	238	1.854	5.261	44.581	cold	cold	26
1	239	1.892	5.116	44.732	cold	cold	26
1	240	1.847	4.890	44.963	cold	cold	25
1	241	1.844	4.766	45.086	cold	cold	25
1	242	1.783	4.788	45.152	cold	cold	25
1	243	1.781	4.684	45.255	cold	cold	25
1	244	1.756	4.478	45.462	cold	cold	25
1	245	1.670	4.274	45.685	cold	cold	25
1	246	1.668	4.170	45.788	cold	cold	25
1	247	1.664	3.964	45.994	cold	cold	24
1	248	1.721	3.736	46.230	cold	cold	24
1	249	1.845	3.713	46.355	cold	cold	24
1	250	1.946	3.608	46.501	cold	cold	24
1	251	2.045	3.379	46.751	cold	cold	24
1	252	2.144	3.170	46.981	cold	cold	24
1	253	2.144	3.170	46.981	cold	cold	24
1	254	2.040	3.131	47.093	cold	cold	24
1	255	2.039	3.069	47.154	cold	cold	24
1	256	1.934	2.947	47.316	cold	cold	23
1	257	1.912	2.906	47.362	cold	cold	23
1	258	1.932	2.865	47.408	cold	cold	23
1	259	1.890	2.845	47.454	cold	cold	23
1	260	1.889	2.804	47.495	cold	cold	23
1	261	1.889	2.804	47.495	cold	cold	23
1	262	1.970	2.699	47.628	cold	cold	23
1	263	2.113	2.634	47.785	cold	cold	23
1	264	2.155	2.633	47.826	cold	cold	23
1	265	2.198	2.756	47.957	cold	cold	23
1	266	2.221	2.880	48.082	cold	cold	23
1	267	2.227	3.189	48.392	cold	cold	24
1	268	2.230	3.334	48.536	cold	cold	24
1	269	2.172	3.562	48.772	cold	cold	24
1	270	2.114	3.749	48.967	cold	cold	24
1	271	2.075	3.874	49.098	cold	cold	24
1	272	2.016	4.040	49.274	cold	cold	25
1	273	1.978	4.206	49.445	cold	cold	25
1	274	1.980	4.288	49.527	cold	cold	25
1	275	2.023	4.411	49.658	cold	cold	25
1	276	2.066	4.493	49.750	cold	cold	25
1	277	2.111	4.678	49.940	cold	cold	25
1	278	2.115	4.884	50.147	cold	cold	25
1	279	1.994	5.052	50.353	cold	cold	26
1	280	1.913	5.136	50.470	cold	cold	26
1	281	1.812	5.262	50.631	cold	cold	26
1	282	1.733	5.408	50.798	cold	cold	26
1	283	1.693	5.491	50.890	cold	cold	26
1	284	1.653	5.575	50.982	cold	cold	26
1	285	1.633	5.616	51.028	cold	cold	26
1	286	1.656	5.698	51.113	cold	cold	26
1	287	1.818	5.571	51.320	cold	cold	26
1	288	1.921	5.528	51.431	cold	cold	26
1	289	2.023	5.464	51.551	cold	cold	26
1	290	2.103	5.360	51.684	cold	cold	26
1	291	2.121	5.215	51.830	cold	cold	26
1	292	2.159	5.028	52.020	cold	cold	26
1	293	2.176	4.863	52.186	cold	cold	25
1	294	2.173	4.698	52.351	cold	cold	25
1	295	2.151	4.615	52.437	cold	cold	25
1	296	2.108	4.534	52.529	cold	cold	25
1	297	2.066	4.472	52.603	cold	cold	25
1	298	1.981	4.350	52.752	cold	cold	25
1	299	1.957	4.165	52.939	cold	cold	25
1	300	1.954	4.000	53.104	cold	cold	24
1	301	1.931	3.876	53.230	cold	cold	24
1	302	1.908	3.774	53.335	cold	cold	24
1	303	1.908	3.774	53.335	cold	cold	24
1	304	2.008	3.627	53.513	cold	cold	24
1	305	2.089	3.502	53.661	cold	cold	24
1	306	2.168	3.335	53.846	cold	cold	24
1	307	2.185	3.128	54.053	cold	cold	24
1	308	2.183	3.025	54.157	cold	cold	24
1	309	2.055	2.842	54.380	cold	cold	23
1	310	1.992	2.760	54.483	cold	cold	23
1	311	1.907	2.638	54.632	cold	cold	23
1	312	1.988	2.575	54.735	cold	cold	23
1	313	2.029	2.553	54.781	cold	cold	23
1	314	2.133	2.572	54.887	cold	cold	23
1	315	2.176	2.654	54.979	cold	cold	23
1	316	2.178	2.798	55.123	cold	cold	23
1	317	2.161	2.943	55.269	cold	cold	23
1	318	2.165	3.170	55.496	cold	cold	24
1	319	2.190	3.397	55.724	cold	cold	24
1	320	2.193	3.562	55.890	cold	cold	24
1	321	2.196	3.706	56.034	cold	cold	24
1	322	2.198	3.809	56.137	cold	cold	24
1	323	2.180	3.954	56.283	cold	cold	24
1	324	2.182	4.078	56.407	cold	cold	25
1	325	2.165	4.285	56.615	cold	cold	25
1	326	2.148	4.471	56.801	cold	cold	25
1	327	2.130	4.574	56.907	cold	cold	25
1	328	2.132	4.678	57.010	cold	cold	25
1	329	2.136	4.884	57.216	cold	cold	25
1	330	2.159	5.008	57.342	cold	cold	26
1	331	2.161	5.152	57.486	cold	cold	26
1	332	2.144	5.317	57.653	cold	cold	26
1	333	2.127	5.504	57.840	cold	cold	26
1	334	2.049	5.732	58.081	cold	cold	26
1	335	1.989	5.878	58.239	cold	cold	26
1	336	1.952	6.106	58.469	cold	middle	27
1	337	1.957	6.333	58.696	cold	middle	27
1	338	1.983	6.621	58.986	cold	middle	27
1	339	1.985	6.745	59.110	cold	middle	27
1	340	1.926	6.870	59.248	cold	middle	27
1	341	1.864	6.892	59.314	cold	middle	27
1	342	1.780	6.790	59.446	cold	middle	27
1	343	1.738	6.770	59.492	cold	middle	27
1	344	1.614	6.752	59.618	cold	middle	27
1	345	1.572	6.732	59.664	cold	middle	27
1	346	1.507	6.568	59.840	cold	middle	27
1	347	1.482	6.362	60.048	cold	middle	27
1	348	1.459	6.198	60.214	cold	middle	27
1	349	1.575	5.824	60.606	cold	cold	26
1	350	1.591	5.576	60.854	cold	cold	26
1	351	1.712	5.408	61.061	cold	cold	26
1	352	1.791	5.242	61.245	cold	cold	26
1	353	1.830	5.117	61.376	cold	cold	26
1	354	1.889	4.971	61.533	cold	cold	25
1	355	1.948	4.784	61.729	cold	cold	25
1	356	1.944	4.578	61.935	cold	cold	25
1	357	1.919	4.351	62.163	cold	cold	25
1	358	1.916	4.207	62.308	cold	cold	25
1	359	1.915	4.166	62.349	cold	cold	25
1	360	1.851	4.043	62.487	cold	cold	25
1	361	1.764	3.818	62.729	cold	cold	24
1	362	1.720	3.674	62.879	cold	cold	24
1	363	1.737	3.488	63.066	cold	cold	24
1	364	1.797	3.342	63.224	cold	cold	24
1	365	1.918	3.216	63.399	cold	cold	24
1	366	1.956	3.050	63.569	cold	cold	24
1	367	1.994	2.863	63.759	cold	cold	23
1	368	2.012	2.739	63.885	cold	cold	23
1	369	2.009	2.595	64.029	cold	cold	23
1	370	1.986	2.471	64.155	cold	cold	23
1	371	1.901	2.349	64.304	cold	cold	23
1	372	1.838	2.247	64.424	cold	cold	23
1	373	1.856	2.144	64.529	cold	cold	23
1	374	1.875	2.019	64.655	cold	cold	23
1	375	1.894	1.957	64.720	cold	cold	23
1	376	1.954	1.853	64.840	cold	cold	23
1	377	2.013	1.686	65.017	cold	cold	23
1	378	2.030	1.521	65.183	cold	cold	23
1	379	2.110	1.354	65.368	cold	cold	23
1	380	2.149	1.250	65.479	cold	cold	23
1	381	2.170	1.250	65.500	cold	cold	23
1	382	2.213	1.373	65.630	cold	cold	23
1	383	2.237	1.538	65.797	cold	cold	23
1	384	2.240	1.682	65.941	cold	cold	23
1	385	2.243	1.826	66.086	cold	cold	23
1	386	2.246	1.992	66.251	cold	cold	23
1	387	2.229	2.219	66.479	cold	cold	23
1	388	2.171	2.427	66.694	cold	cold	23
1	389	2.175	2.612	66.880	cold	cold	23
1	390	2.137	2.799	67.070	cold	cold	23
1	391	2.161	2.964	67.237	cold	cold	23
1	392	2.164	3.108	67.381	cold	cold	24
1	393	2.145	3.212	67.487	cold	cold	24
1	394	2.064	3.296	67.603	cold	cold	24
1	395	2.087	3.440	67.749	cold	cold	24
1	396	2.089	3.543	67.852	cold	cold	24
1	397	2.092	3.667	67.976	cold	cold	24
1	398	2.094	3.791	68.100	cold	cold	24
1	399	2.056	3.977	68.290	cold	cold	24
1	400	2.059	4.101	68.414	cold	cold	25
1	401	2.061	4.245	68.559	cold	cold	25
1	402	2.065	4.431	68.745	cold	cold	25
1	403	2.068	4.576	68.889	cold	cold	25
1	404	2.069	4.638	68.951	cold	cold	25
1	405	2.030	4.762	69.082	cold	cold	25
1	406	1.970	4.887	69.220	cold	cold	25
1	407	1.973	5.011	69.344	cold	cold	26
1	408	1.973	5.032	69.365	cold	cold	26
1	409	1.914	5.177	69.522	cold	cold	26
1	410	1.938	5.363	69.709	cold	cold	26
1	411	1.940	5.445	69.791	cold	cold	26
1	412	1.961	5.486	69.837	cold	cold	26
1	413	1.983	5.548	69.903	cold	cold	26
1	414	1.904	5.714	70.087	cold	cold	26
1	415	1.781	5.779	70.226	cold	cold	26
1	416	1.638	5.843	70.383	cold	cold	26
1	417	1.557	5.948	70.515	cold	cold	26
1	418	1.498	6.073	70.654	cold	middle	27
1	419	1.460	6.260	70.844	cold	middle	27
1	420	1.442	6.404	70.990	cold	middle	27
1	421	1.444	6.528	71.114	cold	middle	27
1	422	1.470	6.796	71.383	cold	middle	27
1	423	1.535	6.939	71.540	cold	middle	27
1	424	1.579	7.083	71.690	cold	middle	29
1	425	1.624	7.309	71.921	cold	middle	29
1	426	1.692	7.618	72.237	cold	middle	29
1	427	1.799	7.822	72.468	cold	middle	29
1	428	1.800	7.843	72.488	cold	middle	29
1	429	1.822	7.925	72.573	cold	middle	29
1	430	1.804	8.049	72.699	hot	middle	30
1	431	1.683	8.237	72.922	hot	middle	30
1	432	1.582	8.363	73.083	hot	middle	30
1	433	1.484	8.633	73.371	hot	middle	30
1	434	1.484	8.633	73.371	hot	middle	30
1	435	1.524	8.550	73.463	hot	middle	30
1	436	1.610	8.734	73.667	hot	middle	30
1	437	1.715	8.835	73.813	hot	middle	30
1	438	1.844	9.081	74.089	hot	middle	31
1	439	1.890	9.348	74.361	hot	middle	31
1	440	1.894	9.555	74.567	hot	middle	31
1	441	1.919	9.781	74.795	hot	middle	31
1	442	1.925	10.111	75.126	hot	hot	32
1	443	1.870	10.443	75.462	hot	hot	32
1	444	1.896	10.731	75.751	hot	hot	32
1	445	1.900	10.917	75.937	hot	hot	32
1	446	1.902	11.041	76.061	hot	hot	33
1	447	1.847	11.393	76.417	hot	hot	33
1	448	1.872	11.620	76.645	hot	hot	33
1	449	1.939	11.887	76.921	hot	hot	33
1	450	1.964	12.134	77.169	hot	hot	34
1	451	2.009	12.319	77.360	hot	hot	34
1	452	2.033	12.525	77.567	hot	hot	34
1	453	2.059	12.793	77.836	hot	hot	34
1	454	2.086	13.102	78.147	hot	hot	35
1	455	2.134	13.452	78.500	hot	hot	35
1	456	2.136	13.555	78.603	hot	hot	35
1	457	2.139	13.720	78.768	hot	hot	35
1	458	2.184	13.905	78.959	hot	hot	35
1	459	2.209	14.132	79.186	hot	hot	35
1	460	2.184	13.926	79.394	hot	hot	35
1	461	2.269	14.069	79.560	hot	hot	35
1	462	2.291	14.130	79.626	hot	hot	35
1	463	2.349	13.923	79.841	hot	hot	35
1	464	2.362	13.530	80.234	hot	hot	35
1	465	2.317	13.304	80.465	hot	hot	35
1	466	2.292	13.119	80.652	hot	hot	35
1	467	2.225	12.810	80.967	hot	hot	34
1	468	2.200	12.584	81.195	hot	hot	34
1	469	2.195	12.357	81.422	hot	hot	34
1	470	2.151	12.172	81.613	hot	hot	34
1	471	2.126	11.945	81.841	hot	hot	33
1	472	2.142	11.718	82.069	hot	hot	33
1	473	2.198	11.407	82.384	hot	hot	33
1	474	2.214	11.179	82.612	hot	hot	33
1	475	2.250	10.890	82.904	hot	hot	32
1	476	2.244	10.560	83.235	hot	hot	32
1	477	2.238	10.250	83.544	hot	hot	32
1	478	2.196	10.209	83.603	hot	hot	32
1	479	2.130	10.004	83.818	hot	hot	32
1	480	2.104	9.736	84.087	hot	middle	31
1	481	2.015	9.387	84.448	hot	middle	31
1	482	1.872	9.493	84.625	hot	middle	31
1	483	1.848	9.308	84.812	hot	middle	31
1	484	1.804	9.164	84.963	hot	middle	31
1	485	1.678	9.022	85.153	hot	middle	31
1	486	1.636	8.981	85.211	hot	middle	30
1	487	1.491	8.984	85.356	hot	middle	30
1	488	1.427	8.862	85.494	hot	middle	30
1	489	1.340	8.636	85.736	hot	middle	30
1	490	1.253	8.411	85.977	hot	middle	30
1	491	1.246	8.060	86.328	hot	middle	30
1	492	1.240	7.730	86.659	cold	middle	29
1	493	1.318	7.480	86.920	cold	middle	29
1	494	1.356	7.294	87.110	cold	middle	29
1	495	1.374	7.149	87.256	cold	middle	29
1	496	1.369	6.901	87.504	cold	middle	27
1	497	1.385	6.674	87.732	cold	middle	27
1	498	1.441	6.363	88.047	cold	middle	27
1	499	1.479	6.177	88.238	cold	middle	27
1	500	1.536	5.928	88.493	cold	cold	26
1	501	1.596	5.803	88.632	cold	cold	26
1	502	1.675	5.615	88.835	cold	cold	26
1	503	1.754	5.449	89.019	cold	cold	26
1	504	1.893	5.178	89.324	cold	cold	26
1	505	1.848	4.972	89.535	cold	cold	25
1	506	1.865	4.745	89.763	cold	cold	25
1	507	1.883	4.641	89.868	cold	cold	25
1	508	1.878	4.373	90.136	cold	cold	25
1	509	1.876	4.270	90.240	cold	cold	25
1	510	1.913	4.042	90.470	cold	cold	25
1	511	1.931	3.876	90.637	cold	cold	24
1	512	1.947	3.649	90.865	cold	cold	24
1	513	1.943	3.422	91.092	cold	cold	24
1	514	1.900	3.340	91.184	cold	cold	24
1	515	1.914	3.010	91.515	cold	cold	24
1	516	1.932	2.865	91.661	cold	cold	23
1	517	1.947	2.555	91.971	cold	cold	23
1	518	1.942	2.328	92.198	cold	cold	23
1	519	1.814	2.103	92.457	cold	cold	23
1	520	1.793	2.083	92.486	cold	cold	23
1	521	1.873	1.937	92.653	cold	cold	23
1	522	2.015	1.810	92.843	cold	cold	23
1	523	2.076	1.768	92.917	cold	cold	23
1	524	2.221	1.765	93.062	cold	cold	23
1	525	2.265	1.909	93.212	cold	cold	23
1	526	2.248	2.136	93.440	cold	cold	23
1	527	2.233	2.405	93.709	cold	cold	23
1	528	2.237	2.611	93.916	cold	cold	23
1	529	2.240	2.797	94.101	cold	cold	23
1	530	2.223	2.983	94.288	cold	cold	23
1	531	2.205	3.128	94.434	cold	cold	24
1	532	2.209	3.293	94.599	cold	cold	24
1	533	2.253	3.478	94.790	cold	cold	24
1	534	2.256	3.602	94.914	cold	cold	24
1	535	2.237	3.726	95.039	cold	cold	24
1	536	2.219	3.850	95.165	cold	cold	24
1	537	2.201	3.995	95.311	cold	cold	24
1	538	2.184	4.161	95.477	cold	cold	25
1	539	2.146	4.368	95.688	cold	cold	25
1	540	2.128	4.471	95.793	cold	cold	25
1	541	2.129	4.554	95.875	cold	cold	25
1	542	2.151	4.595	95.922	cold	cold	25
1	543	2.194	4.697	96.033	cold	cold	25
1	544	2.197	4.842	96.177	cold	cold	25
1	545	2.220	4.986	96.323	cold	cold	25
1	546	2.223	5.130	96.468	cold	cold	26
1	547	2.163	5.214	96.571	cold	cold	26
1	548	2.102	5.277	96.659	cold	cold	26
1	549	2.041	5.361	96.762	cold	cold	26
1	550	1.960	5.445	96.878	cold	cold	26
1	551	1.798	5.592	97.098	cold	cold	26
1	552	1.737	5.635	97.172	cold	cold	26
1	553	1.634	5.637	97.276	cold	cold	26
1	554	1.550	5.577	97.379	cold	cold	26
1	555	1.486	5.454	97.517	cold	cold	26
1	556	1.462	5.269	97.704	cold	cold	26
1	557	1.458	5.062	97.911	cold	cold	26
1	558	1.453	4.835	98.138	cold	cold	25
1	559	1.489	4.525	98.450	cold	cold	25
1	560	1.507	4.421	98.555	cold	cold	25
1	561	1.503	4.174	98.803	cold	cold	25
1	562	1.580	3.904	99.084	cold	cold	24
1	563	1.638	3.675	99.319	cold	cold	24
1	564	1.634	3.469	99.525	cold	cold	24
1	565	1.715	3.385	99.642	cold	cold	24
1	566	1.816	3.300	99.774	cold	cold	24
1	567	1.897	3.175	99.923	cold	cold	24
1	568	1.978	3.091	100.040	cold	cold	24
1	569	2.118	2.882	100.292	cold	cold	23
1	570	2.158	2.798	100.384	cold	cold	23
1	571	2.155	2.654	100.529	cold	cold	23
1	572	2.131	2.469	100.716	cold	cold	23
1	573	2.150	2.365	100.821	cold	cold	23
1	574	2.169	2.282	100.906	cold	cold	23
1	575	2.185	2.055	101.134	cold	cold	23
1	576	2.202	1.889	101.301	cold	cold	23
1	577	2.220	1.703	101.487	cold	cold	23
1	578	2.216	1.517	101.673	cold	cold	23
1	579	2.213	1.373	101.818	cold	cold	23
1	580	2.047	1.293	102.002	cold	cold	23
1	581	1.901	1.214	102.169	cold	cold	23
1	582	1.735	1.175	102.339	cold	cold	23
1	583	1.631	1.177	102.442	cold	cold	23
1	584	1.611	1.178	102.463	cold	cold	23
1	585	1.570	1.199	102.509	cold	cold	23
1	586	1.530	1.283	102.601	cold	cold	23
1	587	1.471	1.408	102.740	cold	cold	23
1	588	1.452	1.532	102.865	cold	cold	23
1	589	1.434	1.656	102.991	cold	cold	23
1	590	1.416	1.801	103.137	cold	cold	23
1	591	1.399	2.008	103.344	cold	cold	23
1	592	1.403	2.193	103.530	cold	cold	23
1	593	1.406	2.359	103.695	cold	cold	23
1	594	1.389	2.545	103.882	cold	cold	23
1	595	1.374	2.813	104.151	cold	cold	23
1	596	1.439	2.977	104.328	cold	cold	23
1	597	1.441	3.080	104.431	cold	cold	24
1	598	1.445	3.287	104.637	cold	cold	24
1	599	1.450	3.555	104.906	cold	cold	24
2	0	4.577	9.592	0.000	hot	middle	31
2	1	4.577	9.592	0.000	hot	middle	31
2	2	4.478	9.822	0.250	hot	middle	31
2	3	4.398	9.928	0.383	hot	middle	31
2	4	4.239	10.221	0.717	hot	hot	32
2	5	4.305	10.406	0.913	hot	hot	32
2	6	4.394	10.674	1.195	hot	hot	32
2	7	4.522	10.836	1.402	hot	hot	32
2	8	4.546	10.981	1.549	hot	hot	32
2	9	4.484	10.982	1.611	hot	hot	32
2	10	4.480	10.817	1.777	hot	hot	32
2	11	4.457	10.714	1.882	hot	hot	32
2	12	4.369	10.488	2.125	hot	hot	32
2	13	4.323	10.282	2.336	hot	hot	32
2	14	4.359	10.032	2.588	hot	hot	32
2	15	4.540	9.821	2.867	hot	middle	31
2	16	4.537	9.655	3.032	hot	middle	31
2	17	4.720	9.527	3.256	hot	middle	31
2	18	4.740	9.505	3.286	hot	middle	31
2	19	4.869	9.710	3.527	hot	middle	31
2	20	4.917	9.999	3.820	hot	middle	31
2	21	4.825	10.477	4.308	hot	hot	32
2	22	4.829	10.684	4.515	hot	hot	32
2	23	4.728	10.790	4.661	hot	hot	32
2	24	4.668	10.895	4.782	hot	hot	32
2	25	4.673	11.102	4.989	hot	hot	33
2	26	4.659	11.372	5.259	hot	hot	33
2	27	4.745	11.536	5.444	hot	hot	33
2	28	4.855	11.803	5.733	hot	hot	33
2	29	4.880	11.989	5.921	hot	hot	33
2	30	4.800	12.135	6.088	hot	hot	34
2	31	4.732	11.868	6.364	hot	hot	33
2	32	4.728	11.681	6.550	hot	hot	33
2	33	4.702	11.475	6.758	hot	hot	33
2	34	4.803	11.327	6.937	hot	hot	33
2	35	4.799	11.182	7.082	hot	hot	33
2	36	4.840	11.140	7.140	hot	hot	33
2	37	4.887	11.388	7.392	hot	hot	33
2	38	4.790	11.680	7.700	hot	hot	33
2	39	4.713	11.951	7.982	hot	hot	33
2	40	4.700	12.303	8.335	hot	hot	34
2	41	4.683	12.449	8.481	hot	hot	34
2	42	4.770	12.633	8.685	hot	hot	34
2	43	4.757	12.986	9.038	hot	hot	34
2	44	4.721	13.194	9.249	hot	hot	35
2	45	4.726	13.422	9.477	hot	hot	35
2	46	4.875	13.584	9.697	hot	hot	35
2	47	4.858	13.750	9.864	hot	hot	35
2	48	4.820	13.917	10.035	hot	hot	35
2	49	4.700	14.085	10.242	hot	hot	35
2	50	4.498	14.338	10.566	hot	hot	35
2	51	4.356	14.466	10.757	hot	hot	35
2	52	4.315	14.467	10.798	hot	hot	35
2	53	4.209	14.366	10.944	hot	hot	35
2	54	4.097	13.995	11.331	hot	hot	35
2	55	4.111	13.726	11.601	hot	hot	35
2	56	4.126	13.477	11.851	hot	hot	35
2	57	4.099	13.167	12.162	hot	hot	35
2	58	4.133	12.855	12.476	hot	hot	34
2	59	4.249	12.500	12.849	hot	hot	34
2	60	4.243	12.231	13.118	hot	hot	34
2	61	4.406	12.103	13.325	hot	hot	34
2	62	4.466	11.998	13.446	hot	hot	33
2	63	4.480	11.728	13.716	hot	hot	33
2	64	4.495	11.479	13.966	hot	hot	33
2	65	4.471	11.335	14.112	hot	hot	33
2	66	4.322	11.172	14.332	hot	hot	33
2	67	4.174	11.031	14.537	hot	hot	33
2	68	4.105	10.701	14.875	hot	hot	32
2	69	4.161	10.472	15.111	hot	hot	32
2	70	4.261	10.283	15.324	hot	hot	32
2	71	4.360	10.094	15.537	hot	hot	32
2	72	4.439	9.927	15.723	hot	middle	31
2	73	4.539	9.779	15.901	hot	middle	31
2	74	4.620	9.695	16.018	hot	middle	31
2	75	4.662	9.694	16.059	hot	middle	31
2	76	4.682	9.673	16.089	hot	middle	31
2	77	4.894	9.896	16.397	hot	middle	31
2	78	4.856	10.021	16.528	hot	hot	32
2	79	4.699	10.418	16.955	hot	hot	32
2	80	4.764	10.562	17.112	hot	hot	32
2	81	4.811	10.809	17.364	hot	hot	32
2	82	4.816	10.995	17.551	hot	hot	32
2	83	4.777	11.121	17.682	hot	hot	33
2	84	4.639	11.435	18.025	hot	hot	33
2	85	4.482	11.790	18.414	hot	hot	33
2	86	4.442	11.895	18.525	hot	hot	33
2	87	4.387	12.166	18.802	hot	hot	34
2	88	4.327	12.270	18.922	hot	hot	34
2	89	4.208	12.522	19.200	hot	hot	34
2	90	4.173	12.813	19.493	hot	hot	34
2	91	4.221	13.081	19.766	hot	hot	35
2	92	4.349	13.244	19.973	hot	hot	35
2	93	4.518	13.406	20.207	hot	hot	35
2	94	4.687	13.526	20.414	hot	hot	35
2	95	4.816	13.751	20.674	hot	hot	35
2	96	4.719	14.023	20.962	hot	hot	35
2	97	4.580	14.274	21.250	hot	hot	35
2	98	4.523	14.504	21.486	hot	hot	35
2	99	4.444	14.671	21.672	hot	hot	35
2	100	4.444	14.671	21.672	hot	hot	35
2	101	4.506	14.690	21.737	hot	hot	35
2	102	4.654	14.811	21.928	hot	hot	35
2	103	4.820	14.808	22.094	hot	hot	35
2	104	4.816	14.642	22.259	hot	hot	35
2	105	4.765	14.229	22.676	hot	hot	35
2	106	4.720	14.085	22.827	hot	hot	35
2	107	4.575	14.088	22.972	hot	hot	35
2	108	4.430	14.091	23.117	hot	hot	35
2	109	4.248	14.282	23.380	hot	hot	35
2	110	4.170	14.491	23.603	hot	hot	35
2	111	4.132	14.637	23.754	hot	hot	35
2	112	4.134	14.740	23.858	hot	hot	35
2	113	4.155	14.719	23.887	hot	hot	35
2	114	4.151	14.574	24.032	hot	hot	35
2	115	4.228	14.324	24.294	hot	hot	35
2	116	4.226	14.200	24.418	hot	hot	35
2	117	4.221	14.013	24.605	hot	hot	35
2	118	4.129	13.601	25.027	hot	hot	35
2	119	4.123	13.311	25.317	hot	hot	35
2	120	4.075	13.063	25.569	hot	hot	35
2	121	4.154	12.875	25.773	hot	hot	34
2	122	4.209	12.563	26.090	hot	hot	34
2	123	4.328	12.312	26.368	hot	hot	34
2	124	4.485	11.935	26.776	hot	hot	33
2	125	4.581	11.602	27.123	hot	hot	33
2	126	4.594	11.291	27.434	hot	hot	33
2	127	4.607	10.938	27.787	hot	hot	32
2	128	4.600	10.627	28.098	hot	hot	32
2	129	4.528	10.173	28.558	hot	hot	32
2	130	4.438	9.865	28.879	hot	middle	31
2	131	4.413	9.679	29.067	hot	middle	31
2	132	4.424	9.264	29.482	hot	middle	31
2	133	4.461	9.056	29.693	hot	middle	31
2	134	4.472	8.641	30.108	hot	middle	30
2	135	4.485	8.289	30.460	hot	middle	30
2	136	4.478	7.978	30.771	cold	middle	29
2	137	4.452	7.751	31.000	cold	middle	29
2	138	4.406	7.545	31.211	cold	middle	29
2	139	4.399	7.234	31.522	cold	middle	29
2	140	4.389	6.799	31.957	cold	middle	27
2	141	4.404	6.571	32.186	cold	middle	27
2	142	4.422	6.446	32.312	cold	middle	27
2	143	4.456	6.114	32.646	cold	middle	27
2	144	4.450	5.845	32.915	cold	cold	26
2	145	4.422	5.535	33.226	cold	cold	26
2	146	4.454	5.120	33.643	cold	cold	26
2	147	4.470	4.912	33.851	cold	cold	25
2	148	4.446	4.747	34.018	cold	cold	25
2	149	4.419	4.499	34.267	cold	cold	25
2	150	4.496	4.248	34.529	cold	cold	25
2	151	4.531	3.958	34.822	cold	cold	24
2	152	4.526	3.751	35.029	cold	cold	24
2	153	4.502	3.565	35.217	cold	cold	24
2	154	4.498	3.420	35.362	cold	cold	24
2	155	4.560	3.418	35.424	cold	cold	24
2	156	4.627	3.624	35.640	cold	cold	24
2	157	4.504	3.668	35.771	cold	cold	24
2	158	4.378	3.609	35.910	cold	cold	24
2	159	4.355	3.485	36.036	cold	cold	24
2	160	4.356	3.527	36.078	cold	cold	24
2	161	4.475	3.317	36.319	cold	cold	24
2	162	4.646	3.561	36.618	cold	cold	24
2	163	4.774	3.724	36.825	cold	cold	24
2	164	4.777	3.828	36.929	cold	cold	24
2	165	4.758	3.911	37.014	cold	cold	24
2	166	4.776	3.786	37.140	cold	cold	24
2	167	4.772	3.600	37.326	cold	cold	24
2	168	4.786	3.330	37.596	cold	cold	24
2	169	4.782	3.165	37.762	cold	cold	24
2	170	4.717	3.000	37.939	cold	cold	24
2	171	4.672	2.877	38.070	cold	cold	23
2	172	4.543	2.673	38.312	cold	cold	23
2	173	4.520	2.570	38.417	cold	cold	23
2	174	4.520	2.570	38.417	cold	cold	23
2	175	4.625	2.609	38.529	cold	cold	23
2	176	4.753	2.792	38.753	cold	cold	23
2	177	4.822	3.060	39.029	cold	cold	24
2	178	4.826	3.246	39.216	cold	cold	24
2	179	4.830	3.433	39.402	cold	cold	24
2	180	4.835	3.640	39.609	cold	cold	24
2	181	4.819	3.847	39.817	cold	cold	24
2	182	4.781	3.993	39.968	cold	cold	24
2	183	4.659	4.120	40.144	cold	cold	25
2	184	4.537	4.227	40.306	cold	cold	25
2	185	4.354	4.376	40.542	cold	cold	25
2	186	4.212	4.504	40.733	cold	cold	25
2	187	4.134	4.733	40.975	cold	cold	25
2	188	4.280	4.751	41.122	cold	cold	25
2	189	4.468	4.829	41.326	cold	cold	25
2	190	4.594	4.909	41.475	cold	cold	25
2	191	4.679	4.990	41.592	cold	cold	25
2	192	4.778	4.781	41.824	cold	cold	25
2	193	4.834	4.531	42.080	cold	cold	25
2	194	4.833	4.469	42.142	cold	cold	25
2	195	4.851	4.365	42.248	cold	cold	25
2	196	4.805	4.138	42.479	cold	cold	25
2	197	4.760	3.994	42.630	cold	cold	24
2	198	4.726	3.435	43.190	cold	cold	24
2	199	4.683	3.353	43.283	cold	cold	24
2	200	4.614	3.065	43.579	cold	cold	24
2	201	4.631	2.899	43.746	cold	cold	23
2	202	4.624	2.588	44.057	cold	cold	23
2	203	4.618	2.319	44.326	cold	cold	23
2	204	4.573	2.133	44.517	cold	cold	23
2	205	4.627	1.801	44.854	cold	cold	23
2	206	4.685	1.613	45.051	cold	cold	23
2	207	4.682	1.468	45.196	cold	cold	23
2	208	4.637	1.345	45.327	cold	cold	23
2	209	4.615	1.283	45.392	cold	cold	23
2	210	4.532	1.264	45.478	cold	cold	23
2	211	4.469	1.224	45.552	cold	cold	23
2	212	4.387	1.267	45.645	cold	cold	23
2	213	4.308	1.414	45.812	cold	cold	23
2	214	4.229	1.603	46.016	cold	cold	23
2	215	4.276	1.829	46.247	cold	cold	23
2	216	4.301	2.057	46.476	cold	cold	23
2	217	4.260	2.078	46.523	cold	cold	23
2	218	4.172	1.832	46.785	cold	cold	23
2	219	4.187	1.562	47.055	cold	cold	23
2	220	4.266	1.415	47.222	cold	cold	23
2	221	4.327	1.352	47.310	cold	cold	23
2	222	4.530	1.181	47.575	cold	cold	23
2	223	4.675	1.157	47.721	cold	cold	23
2	224	4.760	1.280	47.871	cold	cold	23
2	225	4.784	1.403	47.997	cold	cold	23
2	226	4.852	1.671	48.273	cold	cold	23
2	227	4.878	1.919	48.522	cold	cold	23
2	228	4.842	2.148	48.754	cold	cold	23
2	229	4.846	2.334	48.940	cold	cold	23
2	230	4.850	2.500	49.106	cold	cold	23
2	231	4.854	2.666	49.272	cold	cold	23
2	232	4.879	2.872	49.480	cold	cold	23
2	233	4.883	3.038	49.646	cold	cold	24
2	234	4.636	3.085	49.898	cold	cold	24
2	235	4.617	3.189	50.003	cold	cold	24
2	236	4.620	3.313	50.128	cold	cold	24
2	237	4.642	3.354	50.174	cold	cold	24
2	238	4.643	3.396	50.215	cold	cold	24
2	239	4.549	2.921	50.699	cold	cold	23
2	240	4.688	2.649	51.005	cold	cold	23
2	241	4.725	2.461	51.196	cold	cold	23
2	242	4.761	2.233	51.427	cold	cold	23
2	243	4.757	2.046	51.614	cold	cold	23
2	244	4.673	1.986	51.717	cold	cold	23
2	245	4.545	1.844	51.908	cold	cold	23
2	246	4.458	1.639	52.131	cold	cold	23
2	247	4.393	1.537	52.252	cold	cold	23
2	248	4.287	1.415	52.414	cold	cold	23
2	249	4.265	1.353	52.479	cold	cold	23
2	250	4.285	1.332	52.509	cold	cold	23
2	251	4.161	1.356	52.635	cold	cold	23
2	252	4.161	1.356	52.635	cold	cold	23
2	253	4.045	1.731	53.028	cold	cold	23
2	254	4.049	1.876	53.173	cold	cold	23
2	255	4.053	2.083	53.380	cold	cold	23
2	256	4.058	2.269	53.566	cold	cold	23
2	257	4.060	2.394	53.690	cold	cold	23
2	258	4.149	2.640	53.952	cold	cold	23
2	259	4.196	2.888	54.204	cold	cold	23
2	260	4.221	3.094	54.413	cold	cold	24
2	261	4.407	3.049	54.604	cold	cold	24
2	262	4.487	2.943	54.736	cold	cold	23
2	263	4.611	2.920	54.862	cold	cold	23
2	264	4.735	2.917	54.986	cold	cold	23
2	265	4.782	3.144	55.218	cold	cold	24
2	266	4.806	3.288	55.365	cold	cold	24
2	267	4.802	3.102	55.551	cold	cold	24
2	268	4.792	2.667	55.986	cold	cold	23
2	269	4.850	2.479	56.182	cold	cold	23
2	270	4.847	2.355	56.307	cold	cold	23
2	271	4.758	2.108	56.569	cold	cold	23
2	272	4.754	1.922	56.755	cold	cold	23
2	273	4.710	1.799	56.886	cold	cold	23
2	274	4.708	1.716	56.969	cold	cold	23
2	275	4.684	1.551	57.136	cold	cold	23
2	276	4.620	1.490	57.224	cold	cold	23
2	277	4.559	1.533	57.299	cold	cold	23
2	278	4.439	1.722	57.523	cold	cold	23
2	279	4.358	1.828	57.655	cold	cold	23
2	280	4.278	1.933	57.788	cold	cold	23
2	281	4.198	2.080	57.955	cold	cold	23
2	282	4.221	2.183	58.060	cold	cold	23
2	283	4.164	2.412	58.297	cold	cold	23
2	284	4.085	2.559	58.464	cold	cold	23
2	285	4.068	2.746	58.651	cold	cold	23
2	286	4.074	2.974	58.879	cold	cold	23
2	287	4.038	3.244	59.151	cold	cold	24
2	288	4.044	3.471	59.379	cold	cold	24
2	289	4.131	3.677	59.602	cold	cold	24
2	290	4.213	3.654	59.688	cold	cold	24
2	291	4.247	3.301	60.042	cold	cold	24
2	292	4.201	3.116	60.233	cold	cold	24
2	293	4.197	2.929	60.420	cold	cold	23
2	294	4.170	2.640	60.710	cold	cold	23
2	295	4.125	2.496	60.861	cold	cold	23
2	296	4.141	2.309	61.049	cold	cold	23
2	297	4.178	2.101	61.260	cold	cold	23
2	298	4.277	1.892	61.492	cold	cold	23
2	299	4.356	1.724	61.677	cold	cold	23
2	300	4.394	1.557	61.848	cold	cold	23
2	301	4.495	1.472	61.980	cold	cold	23
2	302	4.599	1.470	62.084	cold	cold	23
2	303	4.683	1.530	62.188	cold	cold	23
2	304	4.747	1.612	62.291	cold	cold	23
2	305	4.792	1.756	62.442	cold	cold	23
2	306	4.837	1.900	62.593	cold	cold	23
2	307	4.862	2.127	62.821	cold	cold	23
2	308	4.847	2.355	63.050	cold	cold	23
2	309	4.850	2.479	63.175	cold	cold	23
2	310	4.830	2.501	63.204	cold	cold	23
2	311	4.813	2.687	63.391	cold	cold	23
2	312	4.814	2.729	63.433	cold	cold	23
2	313	4.628	2.754	63.620	cold	cold	23
2	314	4.628	2.733	63.641	cold	cold	23
2	315	4.714	2.897	63.826	cold	cold	23
2	316	4.759	3.062	63.997	cold	cold	24
2	317	4.766	3.351	64.287	cold	cold	24
2	318	4.690	2.732	64.912	cold	cold	23
2	319	4.562	2.589	65.103	cold	cold	23
2	320	4.660	2.318	65.391	cold	cold	23
2	321	4.801	2.170	65.596	cold	cold	23
2	322	4.820	2.086	65.682	cold	cold	23
2	323	4.938	1.814	65.978	cold	cold	23
2	324	4.956	1.690	66.104	cold	cold	23
2	325	4.953	1.565	66.228	cold	cold	23
2	326	4.887	1.401	66.405	cold	cold	23
2	327	4.823	1.299	66.526	cold	cold	23
2	328	4.801	1.237	66.592	cold	cold	23
2	329	4.655	1.199	66.742	cold	cold	23
2	330	4.470	1.266	66.939	cold	cold	23
2	331	4.328	1.393	67.130	cold	cold	23
2	332	4.206	1.500	67.292	cold	cold	23
2	333	4.106	1.668	67.487	cold	cold	23
2	334	4.030	1.959	67.789	cold	cold	23
2	335	4.034	2.125	67.954	cold	cold	23
2	336	4.041	2.436	68.265	cold	cold	23
2	337	4.108	2.662	68.501	cold	cold	23
2	338	4.132	2.786	68.627	cold	cold	23
2	339	4.177	2.971	68.818	cold	cold	23
2	340	4.263	3.094	68.968	cold	cold	24
2	341	4.308	3.238	69.118	cold	cold	24
2	342	4.310	3.362	69.243	cold	cold	24
2	343	4.428	3.069	69.558	cold	cold	24
2	344	4.509	2.964	69.691	cold	cold	23
2	345	4.629	2.816	69.882	cold	cold	23
2	346	4.730	2.689	70.044	cold	cold	23
2	347	4.768	2.543	70.194	cold	cold	23
2	348	4.826	2.356	70.391	cold	cold	23
2	349	4.821	2.149	70.598	cold	cold	23
2	350	4.817	1.941	70.805	cold	cold	23
2	351	4.752	1.839	70.926	cold	cold	23
2	352	4.687	1.716	71.065	cold	cold	23
2	353	4.643	1.593	71.196	cold	cold	23
2	354	4.640	1.448	71.341	cold	cold	23
2	355	4.678	1.302	71.492	cold	cold	23
2	356	4.717	1.198	71.603	cold	cold	23
2	357	4.797	1.072	71.753	cold	cold	23
2	358	4.800	1.196	71.877	cold	cold	23
2	359	4.846	1.423	72.108	cold	cold	23
2	360	4.851	1.609	72.295	cold	cold	23
2	361	4.876	1.816	72.503	cold	cold	23
2	362	4.902	2.043	72.732	cold	cold	23
2	363	4.886	2.271	72.961	cold	cold	23
2	364	4.847	2.376	73.072	cold	cold	23
2	365	4.850	2.500	73.196	cold	cold	23
2	366	4.855	2.728	73.424	cold	cold	23
2	367	4.774	2.792	73.528	cold	cold	23
2	368	4.713	2.835	73.602	cold	cold	23
2	369	4.629	2.816	73.688	cold	cold	23
2	370	4.506	2.860	73.819	cold	cold	23
2	371	4.445	2.924	73.907	cold	cold	23
2	372	4.343	2.988	74.028	cold	cold	23
2	373	4.263	3.094	74.160	cold	cold	24
2	374	4.203	3.178	74.264	cold	cold	24
2	375	4.288	3.279	74.396	cold	cold	24
2	376	4.372	3.340	74.500	cold	cold	24
2	377	4.517	3.336	74.645	cold	cold	24
2	378	4.618	3.230	74.791	cold	cold	24
2	379	4.716	2.980	75.061	cold	cold	23
2	380	4.672	2.877	75.172	cold	cold	23
2	381	4.609	2.816	75.260	cold	cold	23
2	382	4.480	2.612	75.502	cold	cold	23
2	383	4.473	2.301	75.812	cold	cold	23
2	384	4.468	2.074	76.040	cold	cold	23
2	385	4.465	1.970	76.144	cold	cold	23
2	386	4.439	1.743	76.373	cold	cold	23
2	387	4.436	1.598	76.518	cold	cold	23
2	388	4.413	1.516	76.603	cold	cold	23
2	389	4.351	1.517	76.665	cold	cold	23
2	390	4.270	1.602	76.782	cold	cold	23
2	391	4.132	1.874	77.088	cold	cold	23
2	392	4.074	2.083	77.304	cold	cold	23
2	393	4.077	2.228	77.449	cold	cold	23
2	394	4.083	2.455	77.677	cold	cold	23
2	395	4.086	2.621	77.843	cold	cold	23
2	396	4.072	2.891	78.113	cold	cold	23
2	397	4.076	3.056	78.279	cold	cold	24
2	398	4.119	3.159	78.390	cold	cold	24
2	399	4.222	3.136	78.496	cold	cold	24
2	400	4.369	3.195	78.654	cold	cold	24
2	401	4.474	3.255	78.774	cold	cold	24
2	402	4.236	2.825	79.265	cold	cold	23
2	403	4.172	2.743	79.369	cold	cold	23
2	404	4.062	2.477	79.657	cold	cold	23
2	405	4.097	2.186	79.950	cold	cold	23
2	406	4.114	2.020	80.117	cold	cold	23
2	407	4.111	1.895	80.242	cold	cold	23
2	408	4.169	1.708	80.438	cold	cold	23
2	409	4.225	1.416	80.735	cold	cold	23
2	410	4.242	1.271	80.881	cold	cold	23
2	411	4.364	1.185	81.031	cold	cold	23
2	412	4.487	1.120	81.169	cold	cold	23
2	413	4.653	1.116	81.335	cold	cold	23
2	414	4.779	1.176	81.474	cold	cold	23
2	415	4.844	1.299	81.613	cold	cold	23
2	416	4.890	1.505	81.824	cold	cold	23
2	417	4.874	1.733	82.053	cold	cold	23
2	418	4.880	2.002	82.322	cold	cold	23
2	419	4.885	2.209	82.530	cold	cold	23
2	420	4.889	2.375	82.695	cold	cold	23
2	421	4.891	2.478	82.799	cold	cold	23
2	422	4.895	2.644	82.964	cold	cold	23
2	423	4.880	2.893	83.214	cold	cold	23
2	424	4.912	2.478	83.630	cold	cold	23
2	425	4.864	2.210	83.903	cold	cold	23
2	426	4.861	2.044	84.068	cold	cold	23
2	427	4.879	1.961	84.154	cold	cold	23
2	428	4.878	1.899	84.216	cold	cold	23
2	429	4.916	1.732	84.387	cold	cold	23
2	430	4.910	1.504	84.615	cold	cold	23
2	431	4.905	1.256	84.863	cold	cold	23
2	432	4.800	1.196	84.984	cold	cold	23
2	433	4.593	1.221	85.192	cold	cold	23
2	434	4.449	1.245	85.339	cold	cold	23
2	435	4.345	1.248	85.442	cold	cold	23
2	436	4.264	1.312	85.546	cold	cold	23
2	437	4.123	1.481	85.766	cold	cold	23
2	438	4.064	1.648	85.943	cold	cold	23
2	439	4.071	1.938	86.233	cold	cold	23
2	440	4.055	2.145	86.441	cold	cold	23
2	441	4.060	2.394	86.690	cold	cold	23
2	442	4.126	2.558	86.867	cold	cold	23
2	443	4.215	2.805	87.129	cold	cold	23
2	444	4.280	2.948	87.286	cold	cold	23
2	445	4.309	3.279	87.618	cold	cold	24
2	446	4.332	3.382	87.724	cold	cold	24
2	447	4.400	3.650	88.000	cold	cold	24
2	448	4.426	3.877	88.229	cold	cold	24
2	449	4.370	4.148	88.505	cold	cold	25
2	450	4.375	4.396	88.754	cold	cold	25
2	451	4.361	4.687	89.045	cold	cold	25
2	452	4.344	4.853	89.212	cold	cold	25
2	453	4.246	5.104	89.481	cold	cold	26
2	454	4.230	5.290	89.669	cold	cold	26
2	455	4.194	5.519	89.900	cold	cold	26
2	456	4.222	5.829	90.212	cold	cold	26
2	457	4.208	6.161	90.544	cold	middle	27
2	458	4.212	6.327	90.709	cold	middle	27
2	459	4.196	6.534	90.917	cold	middle	27
2	460	4.181	6.783	91.167	cold	middle	27
2	461	4.311	7.029	91.445	cold	middle	29
2	462	4.377	7.214	91.641	cold	middle	29
2	463	4.323	7.547	91.978	cold	middle	29
2	464	4.266	7.776	92.215	cold	middle	29
2	465	4.248	7.921	92.361	cold	middle	29
2	466	4.256	8.253	92.693	hot	middle	30
2	467	4.283	8.521	92.963	hot	middle	30
2	468	4.350	8.748	93.199	hot	middle	30
2	469	4.354	8.913	93.364	hot	middle	30
2	470	4.257	9.185	93.653	hot	middle	31
2	471	4.179	9.435	93.915	hot	middle	31
2	472	4.165	9.726	94.206	hot	middle	31
2	473	4.186	9.746	94.235	hot	middle	31
2	474	4.210	9.890	94.381	hot	middle	31
2	475	4.213	10.015	94.506	hot	hot	32
2	476	4.281	10.283	94.782	hot	hot	32
2	477	4.250	10.739	95.240	hot	hot	32
2	478	4.173	10.969	95.482	hot	hot	32
2	479	4.198	11.155	95.670	hot	hot	33
2	480	4.221	11.258	95.775	hot	hot	33
2	481	4.222	11.299	95.817	hot	hot	33
2	482	4.200	11.237	95.882	hot	hot	33
2	483	4.115	11.156	95.999	hot	hot	33
2	484	4.069	10.950	96.211	hot	hot	32
2	485	4.138	10.369	96.796	hot	hot	32
2	486	4.090	10.059	97.110	hot	hot	32
2	487	4.062	9.728	97.442	hot	middle	31
2	488	4.053	9.355	97.815	hot	middle	31
2	489	4.046	9.024	98.146	hot	middle	31
2	490	4.040	8.776	98.395	hot	middle	30
2	491	4.036	8.610	98.561	hot	middle	30
2	492	4.090	8.256	98.918	hot	middle	30
2	493	4.146	7.986	99.194	cold	middle	29
2	494	4.221	7.632	99.556	cold	middle	29
2	495	4.341	7.422	99.798	cold	middle	29
2	496	4.544	7.231	100.076	cold	middle	29
2	497	4.564	7.210	100.106	cold	middle	29
2	498	4.669	7.269	100.227	cold	middle	29
2	499	4.714	7.434	100.397	cold	middle	29
2	500	4.681	7.808	100.772	cold	middle	29
2	501	4.712	8.263	101.229	hot	middle	30
2	502	4.822	8.530	101.517	hot	middle	30
2	503	4.825	8.695	101.683	hot	middle	30
2	504	4.788	8.883	101.874	hot	middle	30
2	505	4.850	8.861	101.939	hot	middle	30
2	506	4.857	9.151	102.229	hot	middle	31
2	507	4.883	9.419	102.499	hot	middle	31
2	508	4.868	9.648	102.728	hot	middle	31
2	509	4.833	9.918	103.001	hot	middle	31
2	510	4.817	10.146	103.229	hot	hot	32
2	511	4.760	10.375	103.466	hot	hot	32
2	512	4.681	10.543	103.651	hot	hot	32
2	513	4.562	10.753	103.892	hot	hot	32
2	514	4.424	11.087	104.254	hot	hot	33
2	515	4.431	11.398	104.565	hot	hot	33
2	516	4.439	11.729	104.896	hot	hot	33
2	517	4.467	12.060	105.228	hot	hot	34
2	518	4.514	12.287	105.460	hot	hot	34
2	519	4.601	12.492	105.683	hot	hot	34
2	520	4.733	12.841	106.056	hot	hot	34
2	521	4.777	12.944	106.168	hot	hot	34
2	522	4.781	13.110	106.334	hot	hot	35
2	523	4.764	13.255	106.480	hot	hot	35
2	524	4.726	13.422	106.651	hot	hot	35
2	525	4.709	13.608	106.838	hot	hot	35
2	526	4.558	14.254	107.502	hot	hot	35
2	527	4.562	14.420	107.667	hot	hot	35
2	528	4.523	14.524	107.779	hot	hot	35
2	529	4.446	14.775	108.041	hot	hot	35
2	530	4.384	14.797	108.106	hot	hot	35
2	531	4.260	14.800	108.231	hot	hot	35
2	532	4.489	14.836	108.462	hot	hot	35
2	533	4.635	14.895	108.620	hot	hot	35
2	534	4.819	14.766	108.844	hot	hot	35
2	535	4.878	14.641	108.983	hot	hot	35
2	536	4.913	14.350	109.276	hot	hot	35
2	537	4.951	14.225	109.407	hot	hot	35
2	538	4.841	13.916	109.734	hot	hot	35
2	539	4.692	13.733	109.971	hot	hot	35
2	540	4.640	13.279	110.428	hot	hot	35
2	541	4.504	12.784	110.941	hot	hot	34
2	542	4.354	12.539	111.228	hot	hot	34
2	543	4.265	12.293	111.490	hot	hot	34
2	544	4.175	11.963	111.832	hot	hot	33
2	545	4.108	11.778	112.028	hot	hot	33
2	546	4.061	11.510	112.301	hot	hot	33
2	547	4.033	11.179	112.633	hot	hot	33
2	548	4.086	10.784	113.031	hot	hot	32
2	549	4.206	10.595	113.255	hot	hot	32
2	550	4.305	10.427	113.451	hot	hot	32
2	551	4.444	10.134	113.775	hot	hot	32
2	552	4.457	9.802	114.107	hot	middle	31
2	553	4.486	9.263	114.647	hot	middle	31
2	554	4.500	8.952	114.959	hot	middle	30
2	555	4.514	8.682	115.229	hot	middle	30
2	556	4.549	8.391	115.522	hot	middle	30
2	557	4.564	8.142	115.771	hot	middle	30
2	558	4.476	7.895	116.033	cold	middle	29
2	559	4.427	7.586	116.346	cold	middle	29
2	560	4.439	7.192	116.741	cold	middle	29
2	561	4.473	6.880	117.054	cold	middle	27
2	562	4.466	6.549	117.385	cold	middle	27
2	563	4.459	6.259	117.675	cold	middle	27
2	564	4.472	5.907	118.028	cold	cold	26
2	565	4.466	5.637	118.297	cold	cold	26
2	566	4.461	5.430	118.505	cold	cold	26
2	567	4.455	5.182	118.753	cold	cold	26
2	568	4.429	4.934	119.003	cold	cold	25
2	569	4.423	4.665	119.272	cold	cold	25
2	570	4.414	4.292	119.645	cold	cold	25
2	571	4.430	4.084	119.853	cold	cold	25
2	572	4.446	3.835	120.102	cold	cold	24
2	573	4.439	3.566	120.371	cold	cold	24
2	574	4.436	3.421	120.516	cold	cold	24
2	575	4.389	3.174	120.768	cold	cold	24
2	576	4.381	2.822	121.121	cold	cold	23
2	577	4.375	2.552	121.390	cold	cold	23
2	578	4.286	2.285	121.672	cold	cold	23
2	579	4.199	2.121	121.857	cold	cold	23
2	580	4.175	1.977	122.003	cold	cold	23
2	581	4.171	1.790	122.190	cold	cold	23
2	582	4.166	1.583	122.397	cold	cold	23
2	583	4.183	1.417	122.564	cold	cold	23
2	584	4.222	1.292	122.695	cold	cold	23
2	585	4.242	1.250	122.741	cold	cold	23
2	586	4.323	1.186	122.845	cold	cold	23
2	587	4.507	1.058	123.069	cold	cold	23
2	588	4.652	1.054	123.214	cold	cold	23
2	589	4.821	1.216	123.448	cold	cold	23
2	590	4.866	1.381	123.619	cold	cold	23
2	591	4.872	1.650	123.888	cold	cold	23
2	592	4.878	1.899	124.137	cold	cold	23
2	593	4.862	2.127	124.366	cold	cold	23
2	594	4.867	2.334	124.573	cold	cold	23
2	595	4.853	2.624	124.863	cold	cold	23
2	596	4.818	2.915	125.156	cold	cold	23
2	597	4.781	3.102	125.347	cold	cold	24
2	598	4.771	2.668	125.782	cold	cold	23
2	599	4.802	2.190	126.261	cold	cold	23
3	0	7.216	9.055	0.000	hot	middle	31
3	1	7.216	9.055	0.000	hot	middle	31
3	2	6.966	8.999	0.256	hot	middle	30
3	3	6.821	8.982	0.403	hot	middle	30
3	4	6.826	9.209	0.631	hot	middle	31
3	5	6.789	9.417	0.842	hot	middle	31
3	6	6.797	9.749	1.173	hot	middle	31
3	7	6.845	10.017	1.446	hot	hot	32
3	8	6.953	10.242	1.696	hot	hot	32
3	9	7.022	10.531	1.992	hot	hot	32
3	10	7.208	10.527	2.179	hot	hot	32
3	11	7.460	10.666	2.467	hot	hot	32
3	12	7.505	10.810	2.617	hot	hot	32
3	13	7.595	11.139	2.959	hot	hot	33
3	14	7.599	11.305	3.125	hot	hot	33
3	15	7.542	11.534	3.361	hot	hot	33
3	16	7.611	11.823	3.657	hot	hot	33
3	17	7.597	12.113	3.948	hot	hot	34
3	18	7.627	12.527	4.363	hot	hot	34
3	19	7.613	12.817	4.654	hot	hot	34
3	20	7.597	13.045	4.883	hot	hot	35
3	21	7.723	13.105	5.021	hot	hot	35
3	22	7.747	13.249	5.168	hot	hot	35
3	23	7.689	13.416	5.345	hot	hot	35
3	24	7.689	13.416	5.345	hot	hot	35
3	25	7.684	13.209	5.552	hot	hot	35
3	26	7.721	13.001	5.763	hot	hot	35
3	27	7.714	12.732	6.033	hot	hot	34
3	28	7.642	12.278	6.492	hot	hot	34
3	29	7.639	12.133	6.637	hot	hot	34
3	30	7.612	11.864	6.908	hot	hot	33
3	31	7.501	11.556	7.235	hot	hot	33
3	32	7.496	11.328	7.463	hot	hot	33
3	33	7.509	10.996	7.795	hot	hot	32
3	34	7.522	10.665	8.127	hot	hot	32
3	35	7.659	10.309	8.508	hot	hot	32
3	36	7.613	10.103	8.719	hot	hot	32
3	37	7.539	9.587	9.241	hot	middle	31
3	38	7.574	9.317	9.513	hot	middle	31
3	39	7.568	9.047	9.782	hot	middle	31
3	40	7.354	8.742	10.156	hot	middle	30
3	41	7.226	8.558	10.380	hot	middle	30
3	42	7.077	8.375	10.616	hot	middle	30
3	43	6.867	8.276	10.847	hot	middle	30
3	44	6.776	7.905	11.229	cold	middle	29
3	45	6.730	7.720	11.420	cold	middle	29
3	46	6.700	7.327	11.814	cold	middle	29
3	47	6.776	6.994	12.156	cold	middle	27
3	48	6.789	6.683	12.467	cold	middle	27
3	49	6.807	6.537	12.614	cold	middle	27
3	50	6.776	6.082	13.070	cold	middle	27
3	51	6.854	5.873	13.293	cold	cold	26
3	52	6.850	5.687	13.480	cold	cold	26
3	53	6.931	5.623	13.583	cold	cold	26
3	54	7.178	5.555	13.839	cold	cold	26
3	55	7.302	5.552	13.964	cold	cold	26
3	56	7.216	5.409	14.131	cold	cold	26
3	57	7.148	5.162	14.387	cold	cold	26
3	58	7.144	4.976	14.573	cold	cold	25
3	59	7.223	4.787	14.777	cold	cold	25
3	60	7.300	4.558	15.020	cold	cold	25
3	61	7.317	4.371	15.207	cold	cold	25
3	62	7.292	4.185	15.395	cold	cold	25
3	63	7.225	3.958	15.631	cold	cold	24
3	64	7.180	3.814	15.782	cold	cold	24
3	65	7.132	3.546	16.054	cold	cold	24
3	66	7.250	3.274	16.351	cold	cold	24
3	67	7.352	3.168	16.497	cold	cold	24
3	68	7.413	3.125	16.572	cold	cold	24
3	69	7.558	3.122	16.717	cold	cold	24
3	70	7.561	3.267	16.862	cold	cold	24
3	71	7.606	3.432	17.033	cold	cold	24
3	72	7.652	3.638	17.244	cold	cold	24
3	73	7.662	4.052	17.658	cold	cold	25
3	74	7.687	4.259	17.866	cold	cold	25
3	75	7.698	4.735	18.343	cold	cold	25
3	76	7.618	4.840	18.475	cold	cold	25
3	77	7.620	4.965	18.600	cold	cold	25
3	78	7.624	5.130	18.765	cold	cold	26
3	79	7.628	5.296	18.931	cold	cold	26
3	80	7.592	5.545	19.183	cold	cold	26
3	81	7.599	5.856	19.494	cold	cold	26
3	82	7.644	6.021	19.665	cold	middle	27
3	83	7.605	6.105	19.757	cold	middle	27
3	84	7.628	6.228	19.883	cold	middle	27
3	85	7.654	6.435	20.091	cold	middle	27
3	86	7.658	6.601	20.257	cold	middle	27
3	87	7.659	6.663	20.319	cold	middle	27
3	88	7.699	6.600	20.394	cold	middle	27
3	89	7.694	6.372	20.622	cold	middle	27
3	90	7.687	6.082	20.912	cold	middle	27
3	91	7.683	5.896	21.098	cold	cold	26
3	92	7.595	5.649	21.360	cold	cold	26
3	93	7.590	5.442	21.567	cold	cold	26
3	94	7.560	5.028	21.982	cold	cold	26
3	95	7.555	4.821	22.189	cold	cold	25
3	96	7.610	4.509	22.506	cold	cold	25
3	97	7.603	4.178	22.838	cold	cold	25
3	98	7.555	3.930	23.090	cold	cold	24
3	99	7.571	3.702	23.318	cold	cold	24
3	100	7.588	3.536	23.485	cold	cold	24
3	101	7.562	3.288	23.735	cold	cold	24
3	102	7.578	3.080	23.943	cold	cold	24
3	103	7.554	2.956	24.069	cold	cold	23
3	104	7.468	2.834	24.218	cold	cold	23
3	105	7.320	2.692	24.423	cold	cold	23
3	106	7.213	2.529	24.619	cold	cold	23
3	107	7.124	2.283	24.881	cold	cold	23
3	108	7.121	2.138	25.026	cold	cold	23
3	109	7.240	1.907	25.285	cold	cold	23
3	110	7.301	1.843	25.373	cold	cold	23
3	111	7.384	1.842	25.456	cold	cold	23
3	112	7.408	1.986	25.602	cold	cold	23
3	113	7.514	2.087	25.749	cold	cold	23
3	114	7.602	2.313	25.991	cold	cold	23
3	115	7.628	2.582	26.261	cold	cold	23
3	116	7.635	2.872	26.551	cold	cold	23
3	117	7.638	3.017	26.696	cold	cold	24
3	118	7.623	3.245	26.925	cold	cold	24
3	119	7.610	3.597	27.278	cold	cold	24
3	120	7.578	3.992	27.674	cold	cold	24
3	121	7.581	4.158	27.839	cold	cold	25
3	122	7.648	4.343	28.036	cold	cold	25
3	123	7.600	4.074	28.308	cold	cold	25
3	124	7.489	3.725	28.675	cold	cold	24
3	125	7.531	3.786	28.750	cold	cold	24
3	126	7.569	3.619	28.921	cold	cold	24
3	127	7.563	3.371	29.169	cold	cold	24
3	128	7.578	3.101	29.439	cold	cold	24
3	129	7.574	2.915	29.626	cold	cold	23
3	130	7.553	2.915	29.647	cold	cold	23
3	131	7.404	2.732	29.883	cold	cold	23
3	132	7.212	2.508	30.177	cold	cold	23
3	133	7.148	2.406	30.298	cold	cold	23
3	134	7.144	2.241	30.464	cold	cold	23
3	135	7.182	2.074	30.634	cold	cold	23
3	136	7.298	1.740	30.988	cold	cold	23
3	137	7.338	1.656	31.081	cold	cold	23
3	138	7.399	1.613	31.156	cold	cold	23
3	139	7.479	1.487	31.305	cold	cold	23
3	140	7.518	1.362	31.436	cold	cold	23
3	141	7.518	1.362	31.436	cold	cold	23
3	142	7.501	1.549	31.624	cold	cold	23
3	143	7.546	1.714	31.794	cold	cold	23
3	144	7.612	1.878	31.971	cold	cold	23
3	145	7.618	2.147	32.241	cold	cold	23
3	146	7.623	2.333	32.427	cold	cold	23
3	147	7.608	2.582	32.677	cold	cold	23
3	148	7.611	2.727	32.822	cold	cold	23
3	149	7.615	2.893	32.987	cold	cold	23
3	150	7.624	2.395	33.485	cold	cold	23
3	151	7.499	2.357	33.616	cold	cold	23
3	152	7.453	2.171	33.807	cold	cold	23
3	153	7.512	2.004	33.984	cold	cold	23
3	154	7.508	1.859	34.129	cold	cold	23
3	155	7.485	1.736	34.255	cold	cold	23
3	156	7.522	1.528	34.466	cold	cold	23
3	157	7.456	1.384	34.624	cold	cold	23
3	158	7.290	1.367	34.791	cold	cold	23
3	159	7.166	1.370	34.915	cold	cold	23
3	160	7.081	1.310	35.019	cold	cold	23
3	161	6.957	1.313	35.143	cold	cold	23
3	162	6.857	1.460	35.321	cold	cold	23
3	163	6.821	1.689	35.553	cold	cold	23
3	164	6.847	1.916	35.781	cold	cold	23
3	165	6.873	2.143	36.010	cold	cold	23
3	166	6.876	2.288	36.155	cold	cold	23
3	167	6.885	2.682	36.549	cold	cold	23
3	168	6.890	2.930	36.797	cold	cold	23
3	169	6.955	3.053	36.936	cold	cold	24
3	170	6.941	3.323	37.206	cold	cold	24
3	171	7.008	3.549	37.442	cold	cold	24
3	172	7.034	3.776	37.671	cold	cold	24
3	173	7.057	3.879	37.777	cold	cold	24
3	174	7.059	3.962	37.860	cold	cold	24
3	175	7.000	4.109	38.017	cold	cold	25
3	176	6.924	4.400	38.319	cold	cold	25
3	177	6.929	4.607	38.526	cold	cold	25
3	178	6.918	5.043	38.962	cold	cold	26
3	179	6.922	5.229	39.148	cold	cold	26
3	180	6.903	5.292	39.214	cold	cold	26
3	181	6.889	5.582	39.504	cold	cold	26
3	182	6.850	5.707	39.635	cold	cold	26
3	183	6.855	5.914	39.842	cold	cold	26
3	184	6.859	6.101	40.029	cold	middle	27
3	185	6.906	6.328	40.260	cold	middle	27
3	186	6.932	6.576	40.510	cold	middle	27
3	187	6.978	6.761	40.701	cold	middle	27
3	188	7.044	6.967	40.917	cold	middle	27
3	189	7.196	7.233	41.223	cold	middle	29
3	190	7.162	7.565	41.557	cold	middle	29
3	191	7.106	7.836	41.833	cold	middle	29
3	192	7.049	8.065	42.069	hot	middle	30
3	193	6.990	8.211	42.227	hot	middle	30
3	194	6.911	8.379	42.412	hot	middle	30
3	195	6.998	8.584	42.636	hot	middle	30
3	196	7.069	8.976	43.034	hot	middle	30
3	197	7.037	9.391	43.450	hot	middle	31
3	198	6.941	9.725	43.797	hot	middle	31
3	199	6.885	9.975	44.054	hot	middle	31
3	200	6.849	10.203	44.285	hot	hot	32
3	201	6.936	10.409	44.508	hot	hot	32
3	202	7.127	10.591	44.772	hot	hot	32
3	203	7.298	10.835	45.071	hot	hot	32
3	204	7.348	11.207	45.446	hot	hot	33
3	205	7.191	11.604	45.873	hot	hot	33
3	206	7.112	11.772	46.058	hot	hot	33
3	207	6.973	12.024	46.346	hot	hot	34
3	208	6.936	12.232	46.557	hot	hot	34
3	209	6.963	12.480	46.807	hot	hot	34
3	210	7.262	12.867	47.295	hot	hot	34
3	211	7.289	13.156	47.586	hot	hot	35
3	212	7.149	13.387	47.856	hot	hot	35
3	213	6.990	13.681	48.190	hot	hot	35
3	214	6.897	14.160	48.678	hot	hot	35
3	215	6.881	14.346	48.865	hot	hot	35
3	216	6.904	14.449	48.971	hot	hot	35
3	217	6.928	14.573	49.097	hot	hot	35
3	218	6.972	14.717	49.248	hot	hot	35
3	219	6.953	14.801	49.333	hot	hot	35
3	220	6.933	14.801	49.354	hot	hot	35
3	221	6.970	14.634	49.525	hot	hot	35
3	222	6.968	14.531	49.628	hot	hot	35
3	223	6.966	14.427	49.732	hot	hot	35
3	224	7.007	14.406	49.778	hot	hot	35
3	225	7.063	14.156	50.034	hot	hot	35
3	226	7.096	13.761	50.430	hot	hot	35
3	227	7.093	13.637	50.554	hot	hot	35
3	228	7.126	13.284	50.909	hot	hot	35
3	229	7.119	12.973	51.220	hot	hot	34
3	230	7.214	12.598	51.607	hot	hot	34
3	231	7.312	12.327	51.895	hot	hot	34
3	232	7.468	11.930	52.322	hot	hot	33
3	233	7.602	11.429	52.840	hot	hot	33
3	234	7.596	11.160	53.109	hot	hot	33
3	235	7.631	10.869	53.402	hot	hot	32
3	236	7.628	10.745	53.526	hot	hot	32
3	237	7.518	10.457	53.834	hot	hot	32
3	238	7.450	10.210	54.090	hot	hot	32
3	239	7.355	9.695	54.615	hot	middle	31
3	240	7.327	9.384	54.926	hot	middle	31
3	241	7.281	9.158	55.158	hot	middle	31
3	242	7.149	8.850	55.492	hot	middle	30
3	243	7.080	8.541	55.809	hot	middle	30
3	244	7.113	8.167	56.184	hot	middle	30
3	245	7.059	7.588	56.766	cold	middle	29
3	246	7.098	7.484	56.877	cold	middle	29
3	247	7.113	7.235	57.127	cold	middle	29
3	248	7.106	6.924	57.438	cold	middle	27
3	249	7.077	6.593	57.770	cold	middle	27
3	250	7.172	6.197	58.177	cold	middle	27
3	251	7.187	5.928	58.447	cold	cold	26
3	252	7.220	5.575	58.801	cold	cold	26
3	253	7.255	5.304	59.074	cold	cold	26
3	254	7.248	4.994	59.384	cold	cold	25
3	255	7.223	4.808	59.572	cold	cold	25
3	256	7.259	4.538	59.844	cold	cold	25
3	257	7.355	4.246	60.152	cold	cold	25
3	258	7.267	3.999	60.414	cold	cold	24
3	259	7.242	3.834	60.581	cold	cold	24
3	260	7.218	3.648	60.769	cold	cold	24
3	261	7.212	3.420	60.997	cold	cold	24
3	262	7.229	3.254	61.164	cold	cold	24
3	263	7.330	3.127	61.325	cold	cold	24
3	264	7.468	2.834	61.650	cold	cold	23
3	265	7.547	2.646	61.854	cold	cold	23
3	266	7.583	2.396	62.106	cold	cold	23
3	267	7.579	2.231	62.271	cold	cold	23
3	268	7.536	2.170	62.346	cold	cold	23
3	269	7.465	1.778	62.745	cold	cold	23
3	270	7.419	1.571	62.956	cold	cold	23
3	271	7.336	1.553	63.041	cold	cold	23
3	272	7.129	1.557	63.248	cold	cold	23
3	273	7.004	1.560	63.373	cold	cold	23
3	274	6.965	1.644	63.465	cold	cold	23
3	275	6.886	1.811	63.650	cold	cold	23
3	276	6.850	2.061	63.902	cold	cold	23
3	277	6.874	2.205	64.049	cold	cold	23
3	278	6.880	2.454	64.297	cold	cold	23
3	279	6.905	2.660	64.506	cold	cold	23
3	280	6.909	2.826	64.671	cold	cold	23
3	281	6.937	3.136	64.983	cold	cold	24
3	282	7.005	3.404	65.259	cold	cold	24
3	283	7.009	3.590	65.445	cold	cold	24
3	284	7.056	3.817	65.677	cold	cold	24
3	285	7.099	3.920	65.789	cold	cold	24
3	286	7.187	4.125	66.012	cold	cold	25
3	287	7.211	4.270	66.158	cold	cold	25
3	288	7.154	4.478	66.374	cold	cold	25
3	289	7.128	4.271	66.583	cold	cold	25
3	290	7.002	4.212	66.722	cold	cold	25
3	291	6.920	4.214	66.804	cold	cold	25
3	292	7.000	4.109	66.937	cold	cold	25
3	293	7.001	4.129	66.958	cold	cold	25
3	294	7.020	4.067	67.023	cold	cold	25
3	295	6.870	3.863	67.276	cold	cold	24
3	296	6.844	3.636	67.505	cold	cold	24
3	297	6.924	3.489	67.672	cold	cold	24
3	298	6.983	3.342	67.830	cold	cold	24
3	299	7.016	2.989	68.184	cold	cold	23
3	300	7.072	2.698	68.481	cold	cold	23
3	301	7.130	2.531	68.658	cold	cold	23
3	302	7.148	2.406	68.784	cold	cold	23
3	303	7.142	2.137	69.053	cold	cold	23
3	304	7.159	1.971	69.220	cold	cold	23
3	305	7.217	1.804	69.397	cold	cold	23
3	306	7.314	1.512	69.705	cold	cold	23
3	307	7.332	1.387	69.831	cold	cold	23
3	308	7.225	1.224	70.026	cold	cold	23
3	309	7.120	1.185	70.138	cold	cold	23
3	310	6.997	1.229	70.269	cold	cold	23
3	311	6.835	1.398	70.503	cold	cold	23
3	312	6.800	1.668	70.776	cold	cold	23
3	313	6.807	1.979	71.086	cold	cold	23
3	314	6.834	2.268	71.377	cold	cold	23
3	315	6.900	2.453	71.574	cold	cold	23
3	316	6.925	2.619	71.741	cold	cold	23
3	317	6.988	2.679	71.828	cold	cold	23
3	318	7.134	2.717	71.979	cold	cold	23
3	319	7.218	2.778	72.083	cold	cold	23
3	320	7.302	2.796	72.168	cold	cold	23
3	321	7.447	2.814	72.315	cold	cold	23
3	322	7.530	2.791	72.400	cold	cold	23
3	323	7.586	2.541	72.656	cold	cold	23
3	324	7.561	2.355	72.844	cold	cold	23
3	325	7.537	2.211	72.990	cold	cold	23
3	326	7.512	2.025	73.178	cold	cold	23
3	327	7.446	1.840	73.374	cold	cold	23
3	328	7.255	1.637	73.653	cold	cold	23
3	329	7.212	1.576	73.728	cold	cold	23
3	330	7.188	1.452	73.854	cold	cold	23
3	331	7.166	1.370	73.939	cold	cold	23
3	332	7.121	1.226	74.090	cold	cold	23
3	333	7.079	1.186	74.148	cold	cold	23
3	334	6.953	1.147	74.279	cold	cold	23
3	335	6.913	1.189	74.338	cold	cold	23
3	336	6.856	1.398	74.554	cold	cold	23
3	337	6.819	1.626	74.786	cold	cold	23
3	338	6.825	1.854	75.014	cold	cold	23
3	339	6.871	2.081	75.245	cold	cold	23
3	340	6.895	2.205	75.371	cold	cold	23
3	341	6.877	2.350	75.518	cold	cold	23
3	342	6.840	2.538	75.709	cold	cold	23
3	343	6.823	2.683	75.855	cold	cold	23
3	344	6.808	2.932	76.105	cold	cold	23
3	345	6.834	3.180	76.354	cold	cold	24
3	346	6.939	3.261	76.487	cold	cold	24
3	347	7.068	3.444	76.711	cold	cold	24
3	348	7.194	3.524	76.860	cold	cold	24
3	349	7.258	3.585	76.948	cold	cold	24
3	350	7.230	3.295	77.239	cold	cold	24
3	351	7.291	3.253	77.313	cold	cold	24
3	352	7.391	3.085	77.509	cold	cold	24
3	353	7.490	2.896	77.722	cold	cold	23
3	354	7.506	2.688	77.930	cold	cold	23
3	355	7.502	2.481	78.137	cold	cold	23
3	356	7.418	2.421	78.241	cold	cold	23
3	357	7.293	2.403	78.367	cold	cold	23
3	358	7.148	2.406	78.512	cold	cold	23
3	359	7.022	2.326	78.661	cold	cold	23
3	360	6.915	2.184	78.839	cold	cold	23
3	361	6.848	1.957	79.076	cold	cold	23
3	362	6.821	1.709	79.325	cold	cold	23
3	363	6.817	1.544	79.491	cold	cold	23
3	364	6.920	1.479	79.612	cold	cold	23
3	365	7.108	1.558	79.816	cold	cold	23
3	366	7.316	1.594	80.027	cold	cold	23
3	367	7.421	1.675	80.159	cold	cold	23
3	368	7.445	1.819	80.306	cold	cold	23
3	369	7.492	2.067	80.558	cold	cold	23
3	370	7.516	2.211	80.704	cold	cold	23
3	371	7.524	2.564	81.056	cold	cold	23
3	372	7.465	2.689	81.195	cold	cold	23
3	373	7.368	2.981	81.503	cold	cold	23
3	374	7.352	3.168	81.691	cold	cold	24
3	375	7.355	3.334	81.857	cold	cold	24
3	376	7.380	3.520	82.044	cold	cold	24
3	377	7.406	3.747	82.273	cold	cold	24
3	378	7.437	3.291	82.731	cold	cold	24
3	379	7.499	3.269	82.796	cold	cold	24
3	380	7.537	3.123	82.947	cold	cold	24
3	381	7.533	2.936	83.133	cold	cold	23
3	382	7.570	2.770	83.304	cold	cold	23
3	383	7.586	2.562	83.512	cold	cold	23
3	384	7.562	2.397	83.679	cold	cold	23
3	385	7.495	2.171	83.915	cold	cold	23
3	386	7.492	2.067	84.019	cold	cold	23
3	387	7.490	1.984	84.102	cold	cold	23
3	388	7.380	1.697	84.410	cold	cold	23
3	389	7.273	1.533	84.605	cold	cold	23
3	390	7.353	1.407	84.754	cold	cold	23
3	391	7.392	1.303	84.866	cold	cold	23
3	392	7.432	1.219	84.959	cold	cold	23
3	393	7.431	1.198	84.979	cold	cold	23
3	394	7.535	1.196	85.083	cold	cold	23
3	395	7.578	1.278	85.176	cold	cold	23
3	396	7.624	1.484	85.387	cold	cold	23
3	397	7.610	1.795	85.698	cold	cold	23
3	398	7.612	1.878	85.781	cold	cold	23
3	399	7.639	2.126	86.030	cold	cold	23
3	400	7.641	2.209	86.113	cold	cold	23
3	401	7.627	2.520	86.425	cold	cold	23
3	402	7.610	2.707	86.612	cold	cold	23
3	403	7.554	2.956	86.868	cold	cold	23
3	404	7.495	3.082	87.007	cold	cold	24
3	405	7.394	3.209	87.169	cold	cold	24
3	406	7.294	3.356	87.347	cold	cold	24
3	407	7.233	3.420	87.435	cold	cold	24
3	408	7.091	3.568	87.640	cold	cold	24
3	409	6.994	3.819	87.910	cold	cold	24
3	410	6.981	4.192	88.283	cold	cold	25
3	411	6.988	4.482	88.573	cold	cold	25
3	412	6.951	4.669	88.764	cold	cold	25
3	413	6.935	4.897	88.993	cold	cold	25
3	414	6.940	5.104	89.200	cold	cold	26
3	415	7.067	5.205	89.362	cold	cold	26
3	416	7.421	5.301	89.729	cold	cold	26
3	417	7.487	5.486	89.925	cold	cold	26
3	418	7.514	5.754	90.195	cold	cold	26
3	419	7.394	5.944	90.419	cold	cold	26
3	420	7.253	6.133	90.655	cold	middle	27
3	421	7.135	6.405	90.952	cold	middle	27
3	422	7.084	6.883	91.432	cold	middle	27
3	423	7.067	7.049	91.599	cold	middle	29
3	424	7.053	7.340	91.890	cold	middle	29
3	425	7.120	7.545	92.106	cold	middle	29
3	426	7.187	7.772	92.343	cold	middle	29
3	427	7.211	7.895	92.469	cold	middle	29
3	428	7.215	8.082	92.655	hot	middle	30
3	429	7.220	8.289	92.862	hot	middle	30
3	430	7.206	8.621	93.194	hot	middle	30
3	431	7.132	8.975	93.556	hot	middle	30
3	432	7.115	9.141	93.723	hot	middle	31
3	433	7.055	9.266	93.862	hot	middle	31
3	434	7.044	9.660	94.256	hot	middle	31
3	435	6.987	9.910	94.512	hot	middle	31
3	436	6.971	10.118	94.720	hot	hot	32
3	437	6.976	10.325	94.928	hot	hot	32
3	438	6.982	10.573	95.176	hot	hot	32
3	439	7.215	10.837	95.529	hot	hot	32
3	440	7.261	11.002	95.700	hot	hot	33
3	441	7.328	11.249	95.956	hot	hot	33
3	442	7.397	11.538	96.252	hot	hot	33
3	443	7.465	11.785	96.509	hot	hot	33
3	444	7.490	11.991	96.717	hot	hot	33
3	445	7.500	12.426	97.152	hot	hot	34
3	446	7.379	12.553	97.328	hot	hot	34
3	447	7.155	12.745	97.622	hot	hot	34
3	448	7.074	12.809	97.725	hot	hot	34
3	449	6.995	12.976	97.911	hot	hot	34
3	450	6.849	12.938	98.062	hot	hot	34
3	451	6.869	12.896	98.108	hot	hot	34
3	452	6.884	12.647	98.357	hot	hot	34
3	453	6.899	12.398	98.607	hot	hot	34
3	454	6.896	12.295	98.710	hot	hot	34
3	455	7.076	11.980	99.073	hot	hot	33
3	456	7.192	11.646	99.427	hot	hot	33
3	457	7.290	11.395	99.696	hot	hot	33
3	458	7.492	11.162	100.004	hot	hot	33
3	459	7.589	10.870	100.312	hot	hot	32
3	460	7.685	10.537	100.659	hot	hot	32
3	461	7.680	10.309	100.887	hot	hot	32
3	462	7.754	9.913	101.289	hot	middle	31
3	463	7.746	9.582	101.620	hot	middle	31
3	464	7.675	9.169	102.039	hot	middle	31
3	465	7.628	8.922	102.291	hot	middle	30
3	466	7.541	8.758	102.477	hot	middle	30
3	467	7.389	8.430	102.838	hot	middle	30
3	468	7.175	8.145	103.195	hot	middle	30
3	469	6.986	8.025	103.419	hot	middle	30
3	470	6.923	7.985	103.493	cold	middle	29
3	471	6.812	7.697	103.801	cold	middle	29
3	472	6.765	7.450	104.053	cold	middle	29
3	473	6.760	7.201	104.302	cold	middle	29
3	474	6.753	6.891	104.613	cold	middle	27
3	475	6.789	6.683	104.824	cold	middle	27
3	476	6.907	6.390	105.139	cold	middle	27
3	477	6.962	6.078	105.456	cold	middle	27
3	478	7.038	5.786	105.758	cold	cold	26
3	479	7.155	5.473	106.092	cold	cold	26
3	480	7.233	5.222	106.354	cold	cold	26
3	481	7.328	4.847	106.741	cold	cold	25
3	482	7.363	4.556	107.034	cold	cold	25
3	483	7.378	4.307	107.284	cold	cold	25
3	484	7.372	4.079	107.511	cold	cold	25
3	485	7.345	3.790	107.802	cold	cold	24
3	486	7.256	3.502	108.104	cold	cold	24
3	487	7.103	3.153	108.485	cold	cold	24
3	488	7.100	3.050	108.588	cold	cold	24
3	489	7.116	2.821	108.817	cold	cold	23
3	490	7.113	2.676	108.962	cold	cold	23
3	491	7.109	2.511	109.128	cold	cold	23
3	492	7.042	2.326	109.324	cold	cold	23
3	493	7.078	2.056	109.597	cold	cold	23
3	494	7.135	1.827	109.833	cold	cold	23
3	495	7.231	1.514	110.160	cold	cold	23
3	496	7.247	1.306	110.368	cold	cold	23
3	497	7.244	1.161	110.513	cold	cold	23
3	498	7.097	1.102	110.671	cold	cold	23
3	499	7.015	1.104	110.754	cold	cold	23
3	500	6.893	1.231	110.930	cold	cold	23
3	501	6.812	1.295	111.033	cold	cold	23
3	502	6.794	1.420	111.159	cold	cold	23
3	503	6.779	1.669	111.409	cold	cold	23
3	504	6.803	1.834	111.576	cold	cold	23
3	505	6.892	2.101	111.858	cold	cold	23
3	506	6.978	2.224	112.007	cold	cold	23
3	507	7.084	2.346	112.169	cold	cold	23
3	508	7.232	2.446	112.347	cold	cold	23
3	509	7.274	2.507	112.422	cold	cold	23
3	510	7.361	2.671	112.607	cold	cold	23
3	511	7.386	2.836	112.774	cold	cold	23
3	512	7.309	3.107	113.055	cold	cold	24
3	513	7.123	3.153	113.246	cold	cold	24
3	514	6.980	3.218	113.404	cold	cold	24
3	515	6.901	3.386	113.589	cold	cold	24
3	516	6.825	3.698	113.911	cold	cold	24
3	517	6.810	3.926	114.140	cold	cold	24
3	518	6.815	4.154	114.368	cold	cold	25
3	519	6.738	4.446	114.669	cold	cold	25
3	520	6.741	4.550	114.773	cold	cold	25
3	521	6.766	4.756	114.981	cold	cold	25
3	522	6.771	4.963	115.188	cold	cold	25
3	523	6.795	5.128	115.355	cold	cold	26
3	524	6.801	5.377	115.604	cold	cold	26
3	525	6.808	5.688	115.914	cold	cold	26
3	526	6.815	5.998	116.225	cold	cold	26
3	527	6.819	6.164	116.391	cold	middle	27
3	528	6.823	6.330	116.556	cold	middle	27
3	529	6.807	6.537	116.765	cold	middle	27
3	530	6.865	6.349	116.961	cold	middle	27
3	531	7.032	6.428	117.146	cold	middle	27
3	532	6.953	6.575	117.313	cold	middle	27
3	533	7.161	6.612	117.525	cold	middle	27
3	534	7.348	6.670	117.721	cold	middle	27
3	535	7.514	6.666	117.887	cold	middle	27
3	536	7.552	6.499	118.058	cold	middle	27
3	537	7.628	6.208	118.359	cold	middle	27
3	538	7.624	6.021	118.546	cold	middle	27
3	539	7.576	5.732	118.839	cold	cold	26
3	540	7.609	5.359	119.214	cold	cold	26
3	541	7.643	5.026	119.548	cold	cold	26
3	542	7.638	4.840	119.734	cold	cold	25
3	543	7.633	4.612	119.962	cold	cold	25
3	544	7.625	4.260	120.314	cold	cold	25
3	545	7.621	4.074	120.501	cold	cold	25
3	546	7.575	3.868	120.712	cold	cold	24
3	547	7.569	3.598	120.981	cold	cold	24
3	548	7.560	3.205	121.375	cold	cold	24
3	549	7.554	2.936	121.644	cold	cold	23
3	550	7.549	2.749	121.830	cold	cold	23
3	551	7.481	2.461	122.127	cold	cold	23
3	552	7.435	2.275	122.318	cold	cold	23
3	553	7.431	2.110	122.484	cold	cold	23
3	554	7.345	1.967	122.651	cold	cold	23
3	555	7.235	1.679	122.958	cold	cold	23
3	556	7.169	1.494	123.155	cold	cold	23
3	557	7.082	1.330	123.340	cold	cold	23
3	558	6.956	1.271	123.479	cold	cold	23
3	559	6.750	1.297	123.687	cold	cold	23
3	560	6.752	1.400	123.791	cold	cold	23
3	561	6.778	1.648	124.040	cold	cold	23
3	562	6.764	1.939	124.331	cold	cold	23
3	563	6.767	2.063	124.455	cold	cold	23
3	564	6.753	2.332	124.725	cold	cold	23
3	565	6.738	2.623	125.016	cold	cold	23
3	566	6.741	2.726	125.120	cold	cold	23
3	567	6.744	2.871	125.265	cold	cold	23
3	568	6.748	3.058	125.451	cold	cold	24
3	569	6.734	3.327	125.721	cold	cold	24
3	570	6.739	3.555	125.949	cold	cold	24
3	571	6.789	3.948	126.345	cold	cold	24
3	572	6.773	4.135	126.532	cold	cold	25
3	573	6.757	4.363	126.761	cold	cold	25
3	574	6.721	4.571	126.972	cold	cold	25
3	575	6.725	4.778	127.179	cold	cold	25
3	576	6.770	4.901	127.310	cold	cold	25
3	577	6.844	5.459	127.873	cold	cold	26
3	578	6.785	5.585	128.012	cold	cold	26
3	579	6.747	5.751	128.183	cold	cold	26
3	580	6.750	5.875	128.307	cold	cold	26
3	581	6.753	6.000	128.431	cold	cold	26
3	582	6.837	6.060	128.535	cold	middle	27
3	583	6.923	6.182	128.684	cold	middle	27
3	584	6.964	6.181	128.726	cold	middle	27
3	585	7.132	6.281	128.921	cold	middle	27
3	586	7.179	6.508	129.153	cold	middle	27
3	587	7.142	6.716	129.364	cold	middle	27
3	588	7.231	6.983	129.646	cold	middle	27
3	589	7.236	7.211	129.874	cold	middle	29
3	590	7.242	7.439	130.101	cold	middle	29
3	591	7.270	7.790	130.454	cold	middle	29
3	592	7.274	7.935	130.599	cold	middle	29
3	593	7.154	8.125	130.823	hot	middle	30
3	594	7.013	8.335	131.076	hot	middle	30
3	595	6.975	8.481	131.227	hot	middle	30
3	596	6.917	8.627	131.385	hot	middle	30
3	597	6.917	8.669	131.426	hot	middle	30
3	598	6.835	8.670	131.509	hot	middle	30
3	599	6.739	8.093	132.095	hot	middle	30
4	0	10.072	8.908	0.000	hot	middle	30
4	1	10.117	9.052	0.151	hot	middle	31
4	2	10.101	9.280	0.380	hot	middle	31
4	3	10.147	9.445	0.550	hot	middle	31
4	4	10.153	9.734	0.840	hot	middle	31
4	5	10.200	9.982	1.092	hot	middle	31
4	6	10.247	10.230	1.344	hot	hot	32
4	7	10.249	10.312	1.427	hot	hot	32
4	8	10.270	10.312	1.448	hot	hot	32
4	9	10.248	10.271	1.494	hot	hot	32
4	10	10.173	10.625	1.856	hot	hot	32
4	11	10.155	10.750	1.982	hot	hot	32
4	12	10.075	10.855	2.115	hot	hot	32
4	13	9.994	10.940	2.232	hot	hot	32
4	14	9.915	11.128	2.436	hot	hot	33
4	15	9.940	11.293	2.603	hot	hot	33
4	16	9.985	11.458	2.774	hot	hot	33
4	17	10.133	11.600	2.979	hot	hot	33
4	18	10.264	11.866	3.275	hot	hot	33
4	19	10.330	12.030	3.452	hot	hot	34
4	20	10.332	12.134	3.556	hot	hot	34
4	21	10.332	12.134	3.556	hot	hot	34
4	22	10.331	12.092	3.597	hot	hot	34
4	23	10.372	12.050	3.656	hot	hot	34
4	24	10.377	12.298	3.904	hot	hot	34
4	25	10.443	12.463	4.081	hot	hot	34
4	26	10.424	12.546	4.167	hot	hot	34
4	27	10.421	12.380	4.332	hot	hot	34
4	28	10.418	12.277	4.436	hot	hot	34
4	29	10.413	12.049	4.664	hot	hot	34
4	30	10.389	11.925	4.790	hot	hot	33
4	31	10.303	11.782	4.957	hot	hot	33
4	32	10.155	11.620	5.177	hot	hot	33
4	33	9.987	11.541	5.362	hot	hot	33
4	34	9.902	11.460	5.479	hot	hot	33
4	35	9.757	11.463	5.624	hot	hot	33
4	36	9.598	11.736	5.941	hot	hot	33
4	37	9.600	11.840	6.044	hot	hot	33
4	38	9.562	11.965	6.175	hot	hot	33
4	39	9.543	12.048	6.261	hot	hot	34
4	40	9.794	12.167	6.538	hot	hot	34
4	41	9.859	12.269	6.659	hot	hot	34
4	42	9.902	12.371	6.771	hot	hot	34
4	43	9.972	12.722	7.128	hot	hot	34
4	44	10.019	12.928	7.340	hot	hot	34
4	45	10.125	13.071	7.518	hot	hot	35
4	46	10.255	13.296	7.777	hot	hot	35
4	47	10.279	13.440	7.924	hot	hot	35
4	48	10.327	13.750	8.237	hot	hot	35
4	49	10.350	13.832	8.323	hot	hot	35
4	50	10.372	13.894	8.388	hot	hot	35
4	51	10.373	13.935	8.430	hot	hot	35
4	52	10.396	14.038	8.535	hot	hot	35
4	53	10.453	13.809	8.771	hot	hot	35
4	54	10.550	13.496	9.099	hot	hot	35
4	55	10.564	13.206	9.390	hot	hot	35
4	56	10.560	13.040	9.555	hot	hot	35
4	57	10.577	12.895	9.702	hot	hot	34
4	58	10.575	12.812	9.785	hot	hot	34
4	59	10.508	12.565	10.041	hot	hot	34
4	60	10.437	12.194	10.419	hot	hot	34
4	61	10.281	11.721	10.917	hot	hot	33
4	62	10.280	11.679	10.958	hot	hot	33
4	63	10.260	11.680	10.979	hot	hot	33
4	64	10.093	11.642	11.150	hot	hot	33
4	65	10.071	11.580	11.215	hot	hot	33
4	66	10.170	11.392	11.428	hot	hot	33
4	67	10.270	11.244	11.607	hot	hot	33
4	68	10.330	11.139	11.727	hot	hot	33
4	69	10.449	10.909	11.987	hot	hot	32
4	70	10.444	10.660	12.236	hot	hot	32
4	71	10.436	10.308	12.588	hot	hot	32
4	72	10.429	10.039	12.857	hot	hot	32
4	73	10.420	9.625	13.271	hot	middle	31
4	74	10.392	9.315	13.583	hot	middle	31
4	75	10.385	9.004	13.893	hot	middle	31
4	76	10.380	8.797	14.100	hot	middle	30
4	77	10.252	8.634	14.308	hot	middle	30
4	78	10.106	8.555	14.475	hot	middle	30
4	79	9.897	8.476	14.698	hot	middle	30
4	80	9.709	8.419	14.894	hot	middle	30
4	81	9.626	8.420	14.977	hot	middle	30
4	82	9.525	8.547	15.139	hot	middle	30
4	83	9.552	8.795	15.388	hot	middle	30
4	84	9.761	8.873	15.611	hot	middle	30
4	85	9.930	9.056	15.861	hot	middle	31
4	86	10.013	9.033	15.946	hot	middle	31
4	87	10.197	8.925	16.159	hot	middle	30
4	88	10.300	8.923	16.263	hot	middle	30
4	89	10.380	8.797	16.412	hot	middle	30
4	90	10.370	8.362	16.847	hot	middle	30
4	91	10.365	8.114	17.096	hot	middle	30
4	92	10.401	7.885	17.327	cold	middle	29
4	93	10.376	7.699	17.515	cold	middle	29
4	94	10.371	7.492	17.722	cold	middle	29
4	95	10.365	7.223	17.991	cold	middle	29
4	96	10.378	6.849	18.365	cold	middle	27
4	97	10.352	6.622	18.594	cold	middle	27
4	98	10.326	6.395	18.822	cold	middle	27
4	99	10.362	6.166	19.054	cold	middle	27
4	100	10.377	5.896	19.324	cold	cold	26
4	101	10.393	5.689	19.532	cold	cold	26
4	102	10.387	5.461	19.760	cold	cold	26
4	103	10.363	5.317	19.906	cold	cold	26
4	104	10.200	5.403	20.092	cold	cold	26
4	105	10.073	5.323	20.241	cold	cold	26
4	106	9.844	5.246	20.484	cold	cold	26
4	107	9.802	5.247	20.525	cold	cold	26
4	108	9.699	5.249	20.629	cold	cold	26
4	109	9.578	5.397	20.820	cold	cold	26
4	110	9.542	5.625	21.051	cold	cold	26
4	111	9.526	5.854	21.280	cold	cold	26
4	112	9.511	6.103	21.529	cold	middle	27
4	113	9.475	6.331	21.761	cold	middle	27
4	114	9.439	6.560	21.992	cold	middle	27
4	115	9.424	6.809	22.242	cold	middle	27
4	116	9.430	7.078	22.511	cold	middle	29
4	117	9.457	7.368	22.802	cold	middle	29
4	118	9.441	7.596	23.031	cold	middle	29
4	119	9.445	7.741	23.176	cold	middle	29
4	120	9.446	7.782	23.217	cold	middle	29
4	121	9.490	7.906	23.348	cold	middle	29
4	122	9.516	8.133	23.577	hot	middle	30
4	123	9.520	8.299	23.743	hot	middle	30
4	124	9.521	8.381	23.825	hot	middle	30
4	125	9.522	8.402	23.846	hot	middle	30
4	126	9.588	8.566	24.023	hot	middle	30
4	127	9.695	8.730	24.219	hot	middle	30
4	128	9.822	8.830	24.380	hot	middle	30
4	129	9.987	8.827	24.546	hot	middle	30
4	130	10.216	8.842	24.775	hot	middle	30
4	131	10.298	8.820	24.860	hot	middle	30
4	132	10.375	8.569	25.122	hot	middle	30
4	133	10.367	8.217	25.474	hot	middle	30
4	134	10.363	8.051	25.640	hot	middle	30
4	135	10.378	7.782	25.910	cold	middle	29
4	136	10.374	7.616	26.076	cold	middle	29
4	137	10.325	7.265	26.430	cold	middle	29
4	138	10.298	7.017	26.680	cold	middle	29
4	139	10.310	6.623	27.074	cold	middle	27
4	140	10.366	6.352	27.350	cold	middle	27
4	141	10.340	6.104	27.600	cold	middle	27
4	142	10.337	5.980	27.724	cold	cold	26
4	143	10.329	5.628	28.076	cold	cold	26
4	144	10.324	5.400	28.304	cold	cold	26
4	145	10.277	5.153	28.556	cold	cold	26
4	146	10.252	4.988	28.723	cold	cold	25
4	147	10.208	4.885	28.834	cold	cold	25
4	148	10.207	4.823	28.897	cold	cold	25
4	149	10.061	4.764	29.054	cold	cold	25
4	150	9.935	4.705	29.193	cold	cold	25
4	151	9.829	4.583	29.355	cold	cold	25
4	152	9.723	4.502	29.488	cold	cold	25
4	153	9.681	4.483	29.534	cold	cold	25
4	154	9.562	4.713	29.794	cold	cold	25
4	155	9.545	4.879	29.961	cold	cold	25
4	156	9.531	5.149	30.231	cold	cold	26
4	157	9.536	5.398	30.479	cold	cold	26
4	158	9.519	5.564	30.646	cold	cold	26
4	159	9.523	5.729	30.812	cold	cold	26
4	160	9.530	6.019	31.102	cold	middle	27
4	161	9.535	6.226	31.309	cold	middle	27
4	162	9.542	6.537	31.620	cold	middle	27
4	163	9.525	6.724	31.807	cold	middle	27
4	164	9.488	6.890	31.978	cold	middle	27
4	165	9.450	7.078	32.169	cold	middle	29
4	166	9.454	7.223	32.314	cold	middle	29
4	167	9.514	7.159	32.402	cold	middle	29
4	168	9.519	7.346	32.588	cold	middle	29
4	169	9.544	7.552	32.796	cold	middle	29
4	170	9.549	7.759	33.004	cold	middle	29
4	171	9.616	7.965	33.220	cold	middle	29
4	172	9.619	8.110	33.365	hot	middle	30
4	173	9.622	8.234	33.489	hot	middle	30
4	174	9.622	8.234	33.489	hot	middle	30
4	175	9.583	8.359	33.620	hot	middle	30
4	176	9.566	8.505	33.767	hot	middle	30
4	177	9.590	8.649	33.913	hot	middle	30
4	178	9.633	8.752	34.025	hot	middle	30
4	179	9.681	8.999	34.277	hot	middle	30
4	180	9.747	9.184	34.473	hot	middle	31
4	181	9.835	9.431	34.735	hot	middle	31
4	182	9.841	9.679	34.984	hot	middle	31
4	183	9.847	9.928	35.232	hot	middle	31
4	184	9.789	10.136	35.448	hot	hot	32
4	185	9.689	10.284	35.627	hot	hot	32
4	186	9.632	10.492	35.843	hot	hot	32
4	187	9.635	10.637	35.988	hot	hot	32
4	188	9.783	10.758	36.179	hot	hot	32
4	189	9.848	10.902	36.337	hot	hot	32
4	190	9.916	11.149	36.593	hot	hot	33
4	191	10.005	11.416	36.875	hot	hot	33
4	192	10.011	11.665	37.123	hot	hot	33
4	193	9.952	11.832	37.300	hot	hot	33
4	194	9.792	12.084	37.599	hot	hot	34
4	195	9.715	12.314	37.841	hot	hot	34
4	196	9.674	12.356	37.900	hot	hot	34
4	197	9.598	12.668	38.221	hot	hot	34
4	198	9.809	12.809	38.474	hot	hot	34
[truncated: 7,001 more rows]
