# Supplementary material for: Behavioral and pharmacological characterization of planarian nociception
Source: Front Mol Neurosci. 2024 May 1;17:1368009. doi: 10.3389/fnmol.2024.1368009 (PMC11094297; doi:10.3389/fnmol.2024.1368009)
Supplement: Supplementary file 1 [file Data_Sheet_1.ZIP › Article planarian nociception - code and data/thermos/MELOX100.csv]

n	t	x	y	L	one_delim	two_delim	temp
1	0	1.677	10.678	0.000	hot	hot	32
1	1	1.801	10.675	0.124	hot	hot	32
1	2	1.845	10.819	0.274	hot	hot	32
1	3	1.890	10.983	0.444	hot	hot	32
1	4	1.971	10.899	0.561	hot	hot	32
1	5	1.924	10.652	0.812	hot	hot	32
1	6	1.815	10.386	1.100	hot	hot	32
1	7	1.729	10.264	1.249	hot	hot	32
1	8	1.581	10.102	1.468	hot	hot	32
1	9	1.451	9.816	1.783	hot	middle	31
1	10	1.444	9.507	2.092	hot	middle	31
1	11	1.478	9.196	2.405	hot	middle	31
1	12	1.468	8.763	2.838	hot	middle	30
1	13	1.380	8.537	3.080	hot	middle	30
1	14	1.391	8.104	3.514	hot	middle	30
1	15	1.408	7.938	3.680	cold	middle	29
1	16	1.426	7.855	3.765	cold	middle	29
1	17	1.481	7.523	4.101	cold	middle	29
1	18	1.538	7.295	4.337	cold	middle	29
1	19	1.509	6.965	4.668	cold	middle	27
1	20	1.443	6.781	4.864	cold	middle	27
1	21	1.459	6.574	5.071	cold	middle	27
1	22	1.496	6.367	5.282	cold	middle	27
1	23	1.491	6.181	5.467	cold	middle	27
1	24	1.589	5.931	5.736	cold	cold	26
1	25	1.688	5.743	5.948	cold	cold	26
1	26	1.767	5.596	6.115	cold	cold	26
1	27	1.807	5.533	6.189	cold	cold	26
1	28	1.887	5.428	6.321	cold	cold	26
1	29	1.990	5.426	6.425	cold	cold	26
1	30	2.118	5.609	6.648	cold	cold	26
1	31	2.207	5.875	6.929	cold	cold	26
1	32	2.194	6.227	7.280	cold	middle	27
1	33	2.159	6.475	7.531	cold	middle	27
1	34	2.164	6.682	7.738	cold	middle	27
1	35	2.151	7.012	8.069	cold	middle	29
1	36	2.174	7.156	8.215	cold	middle	29
1	37	2.222	7.444	8.507	cold	middle	29
1	38	2.225	7.568	8.631	cold	middle	29
1	39	2.227	7.651	8.713	cold	middle	29
1	40	2.210	7.796	8.859	cold	middle	29
1	41	2.195	8.064	9.128	hot	middle	30
1	42	2.159	8.292	9.359	hot	middle	30
1	43	2.144	8.541	9.608	hot	middle	30
1	44	2.007	8.853	9.949	hot	middle	30
1	45	1.967	8.937	10.042	hot	middle	30
1	46	1.907	9.021	10.145	hot	middle	31
1	47	1.786	9.127	10.306	hot	middle	31
1	48	1.705	9.211	10.423	hot	middle	31
1	49	1.545	9.422	10.687	hot	middle	31
1	50	1.528	9.567	10.833	hot	middle	31
1	51	1.492	9.815	11.085	hot	middle	31
1	52	1.496	9.980	11.250	hot	middle	31
1	53	1.499	10.145	11.415	hot	hot	32
1	54	1.524	10.310	11.581	hot	hot	32
1	55	1.569	10.454	11.732	hot	hot	32
1	56	1.592	10.556	11.837	hot	hot	32
1	57	1.594	10.680	11.961	hot	hot	32
1	58	1.597	10.783	12.064	hot	hot	32
1	59	1.579	10.928	12.210	hot	hot	32
1	60	1.540	11.032	12.321	hot	hot	33
1	61	1.625	11.113	12.438	hot	hot	33
1	62	1.689	11.194	12.541	hot	hot	33
1	63	1.711	11.276	12.626	hot	hot	33
1	64	1.735	11.400	12.752	hot	hot	33
1	65	1.819	11.460	12.855	hot	hot	33
1	66	1.818	11.439	12.876	hot	hot	33
1	67	1.822	11.625	13.061	hot	hot	33
1	68	1.828	11.872	13.309	hot	hot	33
1	69	1.829	11.893	13.330	hot	hot	33
1	70	1.833	12.099	13.536	hot	hot	34
1	71	1.799	12.410	13.849	hot	hot	34
1	72	1.802	12.554	13.993	hot	hot	34
1	73	1.806	12.720	14.158	hot	hot	34
1	74	1.788	12.823	14.264	hot	hot	34
1	75	1.771	12.968	14.410	hot	hot	34
1	76	1.775	13.154	14.595	hot	hot	35
1	77	1.779	13.319	14.760	hot	hot	35
1	78	1.781	13.402	14.843	hot	hot	35
1	79	1.843	13.421	14.908	hot	hot	35
1	80	1.867	13.565	15.054	hot	hot	35
1	81	1.867	13.565	15.054	hot	hot	35
1	82	1.825	13.545	15.100	hot	hot	35
1	83	1.674	13.280	15.405	hot	hot	35
1	84	1.651	13.136	15.551	hot	hot	35
1	85	1.592	13.282	15.708	hot	hot	35
1	86	1.534	13.469	15.904	hot	hot	35
1	87	1.536	13.552	15.987	hot	hot	35
1	88	1.539	13.696	16.131	hot	hot	35
1	89	1.542	13.799	16.235	hot	hot	35
1	90	1.422	13.988	16.458	hot	hot	35
1	91	1.427	14.194	16.664	hot	hot	35
1	92	1.428	14.256	16.726	hot	hot	35
1	93	1.451	14.338	16.811	hot	hot	35
1	94	1.336	13.845	17.317	hot	hot	35
1	95	1.452	13.471	17.709	hot	hot	35
1	96	1.507	13.201	17.985	hot	hot	35
1	97	1.582	12.869	18.325	hot	hot	34
1	98	1.598	12.662	18.533	hot	hot	34
1	99	1.637	12.558	18.644	hot	hot	34
1	100	1.716	12.371	18.847	hot	hot	34
1	101	1.749	12.039	19.180	hot	hot	34
1	102	1.783	11.708	19.513	hot	hot	33
1	103	1.797	11.398	19.823	hot	hot	33
1	104	1.788	11.027	20.195	hot	hot	33
1	105	1.761	10.738	20.484	hot	hot	32
1	106	1.672	10.451	20.785	hot	hot	32
1	107	1.626	10.246	20.996	hot	hot	32
1	108	1.597	9.875	21.368	hot	middle	31
1	109	1.592	9.668	21.574	hot	middle	31
1	110	1.565	9.380	21.864	hot	middle	31
1	111	1.536	9.050	22.195	hot	middle	31
1	112	1.527	8.637	22.608	hot	middle	30
1	113	1.523	8.472	22.773	hot	middle	30
1	114	1.517	8.204	23.041	hot	middle	30
1	115	1.592	7.851	23.402	cold	middle	29
1	116	1.584	7.521	23.732	cold	middle	29
1	117	1.518	7.357	23.909	cold	middle	29
1	118	1.513	7.130	24.136	cold	middle	29
1	119	1.447	6.967	24.312	cold	middle	27
1	120	1.418	6.575	24.705	cold	middle	27
1	121	1.494	6.305	24.986	cold	middle	27
1	122	1.511	6.139	25.152	cold	middle	27
1	123	1.507	5.953	25.338	cold	cold	26
1	124	1.585	5.745	25.560	cold	cold	26
1	125	1.766	5.555	25.823	cold	cold	26
1	126	1.847	5.491	25.926	cold	cold	26
1	127	2.011	5.426	26.103	cold	cold	26
1	128	2.053	5.466	26.161	cold	cold	26
1	129	2.096	5.548	26.253	cold	cold	26
1	130	2.183	5.711	26.438	cold	cold	26
1	131	2.114	5.423	26.733	cold	cold	26
1	132	2.131	5.278	26.879	cold	cold	26
1	133	2.169	5.112	27.050	cold	cold	26
1	134	2.186	4.947	27.216	cold	cold	25
1	135	2.183	4.843	27.319	cold	cold	25
1	136	2.203	4.781	27.385	cold	cold	25
1	137	2.199	4.616	27.550	cold	cold	25
1	138	2.195	4.430	27.736	cold	cold	25
1	139	2.212	4.306	27.861	cold	cold	25
1	140	2.166	4.100	28.072	cold	cold	25
1	141	2.122	3.978	28.202	cold	cold	24
1	142	2.116	3.689	28.491	cold	cold	24
1	143	2.071	3.524	28.661	cold	cold	24
1	144	2.032	3.649	28.792	cold	cold	24
1	145	1.927	3.569	28.924	cold	cold	24
1	146	1.971	3.692	29.055	cold	cold	24
1	147	1.932	3.775	29.147	cold	cold	24
1	148	1.937	3.982	29.354	cold	cold	24
1	149	1.919	4.127	29.500	cold	cold	25
1	150	1.963	4.229	29.611	cold	cold	25
1	151	2.047	4.289	29.714	cold	cold	25
1	152	2.133	4.452	29.899	cold	cold	25
1	153	2.177	4.575	30.029	cold	cold	25
1	154	2.182	4.761	30.215	cold	cold	25
1	155	2.247	4.925	30.391	cold	cold	25
1	156	2.232	5.173	30.640	cold	cold	26
1	157	2.215	5.297	30.765	cold	cold	26
1	158	2.094	5.465	30.972	cold	cold	26
1	159	2.015	5.611	31.138	cold	cold	26
1	160	1.934	5.675	31.242	cold	cold	26
1	161	1.894	5.717	31.300	cold	cold	26
1	162	2.020	5.818	31.461	cold	cold	26
1	163	2.146	5.918	31.622	cold	cold	26
1	164	2.147	5.959	31.664	cold	cold	26
1	165	2.024	5.983	31.789	cold	cold	26
1	166	1.944	6.088	31.921	cold	middle	27
1	167	1.843	6.214	32.083	cold	middle	27
1	168	1.743	6.340	32.244	cold	middle	27
1	169	1.623	6.508	32.450	cold	middle	27
1	170	1.584	6.612	32.562	cold	middle	27
1	171	1.566	6.716	32.667	cold	middle	27
1	172	1.567	6.799	32.749	cold	middle	27
1	173	1.572	6.984	32.935	cold	middle	27
1	174	1.576	7.191	33.142	cold	middle	29
1	175	1.600	7.314	33.267	cold	middle	29
1	176	1.602	7.397	33.350	cold	middle	29
1	177	1.560	7.377	33.396	cold	middle	29
1	178	1.453	7.194	33.609	cold	middle	29
1	179	1.447	6.946	33.856	cold	middle	27
1	180	1.438	6.554	34.248	cold	middle	27
1	181	1.458	6.512	34.295	cold	middle	27
1	182	1.453	6.326	34.480	cold	middle	27
1	183	1.468	6.057	34.750	cold	middle	27
1	184	1.484	5.851	34.957	cold	cold	26
1	185	1.521	5.664	35.147	cold	cold	26
1	186	1.639	5.434	35.406	cold	cold	26
1	187	1.738	5.246	35.619	cold	cold	26
1	188	1.775	5.059	35.809	cold	cold	26
1	189	1.772	4.894	35.974	cold	cold	25
1	190	1.785	4.584	36.284	cold	cold	25
1	191	1.821	4.356	36.515	cold	cold	25
1	192	1.817	4.170	36.701	cold	cold	25
1	193	1.815	4.088	36.784	cold	cold	25
1	194	1.816	4.108	36.804	cold	cold	25
1	195	1.834	4.025	36.889	cold	cold	25
1	196	1.894	3.941	36.993	cold	cold	24
1	197	1.910	3.735	37.200	cold	cold	24
1	198	1.946	3.486	37.451	cold	cold	24
1	199	1.962	3.279	37.659	cold	cold	24
1	200	1.879	3.260	37.744	cold	cold	24
1	201	1.818	3.324	37.831	cold	cold	24
1	202	1.801	3.469	37.977	cold	cold	24
1	203	1.803	3.551	38.060	cold	cold	24
1	204	1.784	3.614	38.125	cold	cold	24
1	205	1.807	3.737	38.251	cold	cold	24
1	206	1.866	3.612	38.389	cold	cold	24
1	207	1.822	3.468	38.540	cold	cold	24
1	208	1.798	3.345	38.665	cold	cold	24
1	209	1.755	3.284	38.740	cold	cold	24
1	210	1.754	3.222	38.802	cold	cold	24
1	211	1.749	3.016	39.008	cold	cold	24
1	212	1.753	3.181	39.173	cold	cold	24
1	213	1.817	3.262	39.276	cold	cold	24
1	214	1.880	3.322	39.364	cold	cold	24
1	215	1.964	3.362	39.456	cold	cold	24
1	216	2.068	3.401	39.567	cold	cold	24
1	217	2.095	3.689	39.857	cold	cold	24
1	218	2.097	3.792	39.960	cold	cold	24
1	219	2.141	3.895	40.072	cold	cold	24
1	220	2.145	4.060	40.237	cold	cold	25
1	221	2.089	4.329	40.512	cold	cold	25
1	222	2.095	4.577	40.760	cold	cold	25
1	223	2.096	4.639	40.822	cold	cold	25
1	224	2.036	4.702	40.909	cold	cold	25
1	225	2.039	4.867	41.075	cold	cold	25
1	226	2.022	5.012	41.221	cold	cold	26
1	227	2.022	5.012	41.221	cold	cold	26
1	228	2.109	5.217	41.443	cold	cold	26
1	229	2.113	5.382	41.608	cold	cold	26
1	230	2.037	5.673	41.909	cold	cold	26
1	231	2.000	5.859	42.099	cold	cold	26
1	232	1.817	5.988	42.322	cold	cold	26
1	233	1.776	5.968	42.368	cold	cold	26
1	234	1.797	6.009	42.415	cold	middle	27
1	235	1.801	6.174	42.580	cold	middle	27
1	236	1.763	6.340	42.750	cold	middle	27
1	237	1.745	6.423	42.835	cold	middle	27
1	238	1.710	6.713	43.127	cold	middle	27
1	239	1.734	6.877	43.293	cold	middle	27
1	240	1.799	7.000	43.432	cold	middle	27
1	241	1.865	7.184	43.628	cold	middle	29
1	242	1.909	7.266	43.720	cold	middle	29
1	243	1.953	7.409	43.870	cold	middle	29
1	244	1.959	7.678	44.139	cold	middle	29
1	245	1.942	7.822	44.285	cold	middle	29
1	246	1.907	8.092	44.556	hot	middle	30
1	247	1.790	8.404	44.890	hot	middle	30
1	248	1.691	8.572	45.085	hot	middle	30
1	249	1.694	8.716	45.229	hot	middle	30
1	250	1.678	8.923	45.437	hot	middle	30
1	251	1.682	9.109	45.622	hot	middle	31
1	252	1.749	9.314	45.838	hot	middle	31
1	253	1.772	9.416	45.943	hot	middle	31
1	254	1.796	9.560	46.089	hot	middle	31
1	255	1.845	9.910	46.442	hot	middle	31
1	256	1.847	9.993	46.525	hot	middle	31
1	257	1.825	9.952	46.571	hot	middle	31
1	258	1.741	9.851	46.703	hot	middle	31
1	259	1.658	9.832	46.788	hot	middle	31
1	260	1.468	9.671	47.037	hot	middle	31
1	261	1.421	9.424	47.288	hot	middle	31
1	262	1.457	9.176	47.539	hot	middle	31
1	263	1.509	8.762	47.957	hot	middle	30
1	264	1.505	8.576	48.143	hot	middle	30
1	265	1.499	8.328	48.390	hot	middle	30
1	266	1.494	8.101	48.617	hot	middle	30
1	267	1.505	7.667	49.052	cold	middle	29
1	268	1.578	7.273	49.452	cold	middle	29
1	269	1.635	7.024	49.708	cold	middle	29
1	270	1.669	6.734	50.000	cold	middle	27
1	271	1.807	6.442	50.323	cold	middle	27
1	272	1.863	6.172	50.598	cold	middle	27
1	273	1.901	6.048	50.729	cold	middle	27
1	274	1.918	5.861	50.916	cold	cold	26
1	275	2.014	5.570	51.223	cold	cold	26
1	276	2.092	5.362	51.445	cold	cold	26
1	277	2.167	5.030	51.785	cold	cold	26
1	278	2.242	4.698	52.126	cold	cold	25
1	279	2.196	4.492	52.336	cold	cold	25
1	280	2.150	4.266	52.567	cold	cold	25
1	281	2.143	3.977	52.856	cold	cold	24
1	282	2.198	3.687	53.152	cold	cold	24
1	283	2.194	3.501	53.338	cold	cold	24
1	284	2.151	3.440	53.412	cold	cold	24
1	285	2.107	3.296	53.562	cold	cold	24
1	286	1.834	3.117	53.889	cold	cold	24
1	287	1.767	2.871	54.144	cold	cold	23
1	288	1.912	2.909	54.294	cold	cold	23
1	289	2.011	2.700	54.525	cold	cold	23
1	290	2.010	2.679	54.546	cold	cold	23
1	291	1.986	2.515	54.712	cold	cold	23
1	292	1.888	2.744	54.962	cold	cold	23
1	293	1.867	2.765	54.991	cold	cold	23
1	294	1.827	2.787	55.037	cold	cold	23
1	295	1.812	3.035	55.286	cold	cold	24
1	296	1.774	3.201	55.456	cold	cold	24
1	297	1.736	3.326	55.586	cold	cold	24
1	298	1.698	3.471	55.737	cold	cold	24
1	299	1.682	3.699	55.965	cold	cold	24
1	300	1.587	4.052	56.331	cold	cold	25
1	301	1.511	4.343	56.631	cold	cold	25
1	302	1.515	4.487	56.776	cold	cold	25
1	303	1.476	4.591	56.887	cold	cold	25
1	304	1.484	4.942	57.238	cold	cold	25
1	305	1.487	5.107	57.403	cold	cold	26
1	306	1.758	4.316	58.239	cold	cold	25
1	307	1.534	4.445	58.498	cold	cold	25
1	308	1.548	4.156	58.787	cold	cold	25
1	309	1.502	3.930	59.018	cold	cold	24
1	310	1.437	3.807	59.157	cold	cold	24
1	311	1.451	3.518	59.446	cold	cold	24
1	312	1.490	3.434	59.539	cold	cold	24
1	313	1.529	3.310	59.669	cold	cold	24
1	314	1.566	3.144	59.840	cold	cold	24
1	315	1.624	2.936	60.055	cold	cold	23
1	316	1.659	2.667	60.327	cold	cold	23
1	317	1.756	2.396	60.614	cold	cold	23
1	318	1.753	2.272	60.738	cold	cold	23
1	319	1.686	2.067	60.954	cold	cold	23
1	320	1.663	1.964	61.059	cold	cold	23
1	321	1.702	1.860	61.170	cold	cold	23
1	322	1.803	1.734	61.331	cold	cold	23
1	323	1.884	1.691	61.424	cold	cold	23
1	324	1.904	1.670	61.453	cold	cold	23
1	325	1.967	1.689	61.518	cold	cold	23
1	326	1.987	1.689	61.539	cold	cold	23
1	327	2.009	1.729	61.585	cold	cold	23
1	328	2.031	1.770	61.631	cold	cold	23
1	329	2.116	1.913	61.797	cold	cold	23
1	330	2.160	1.994	61.890	cold	cold	23
1	331	2.187	2.283	62.180	cold	cold	23
1	332	2.189	2.386	62.283	cold	cold	23
1	333	2.193	2.551	62.448	cold	cold	23
1	334	2.198	2.778	62.675	cold	cold	23
1	335	2.139	2.883	62.795	cold	cold	23
1	336	2.142	3.027	62.940	cold	cold	24
1	337	2.146	3.192	63.105	cold	cold	24
1	338	2.193	3.439	63.356	cold	cold	24
1	339	2.219	3.707	63.625	cold	cold	24
1	340	2.247	3.995	63.915	cold	cold	24
1	341	2.272	4.201	64.123	cold	cold	25
1	342	2.277	4.408	64.329	cold	cold	25
1	343	2.258	4.470	64.394	cold	cold	25
1	344	2.199	4.637	64.571	cold	cold	25
1	345	2.162	4.823	64.761	cold	cold	25
1	346	2.002	5.054	65.042	cold	cold	26
1	347	1.964	5.179	65.172	cold	cold	26
1	348	1.926	5.304	65.303	cold	cold	26
1	349	1.970	5.427	65.433	cold	cold	26
1	350	1.973	5.550	65.557	cold	cold	26
1	351	2.015	5.591	65.616	cold	cold	26
1	352	2.099	5.671	65.733	cold	cold	26
1	353	2.101	5.754	65.815	cold	cold	26
1	354	2.125	5.919	65.982	cold	cold	26
1	355	2.111	6.208	66.271	cold	middle	27
1	356	2.013	6.396	66.484	cold	middle	27
1	357	1.994	6.500	66.589	cold	middle	27
1	358	1.996	6.562	66.651	cold	middle	27
1	359	1.998	6.685	66.775	cold	middle	27
1	360	2.022	6.829	66.921	cold	middle	27
1	361	2.025	6.933	67.024	cold	middle	27
1	362	2.070	7.097	67.194	cold	middle	29
1	363	2.137	7.302	67.410	cold	middle	29
1	364	2.139	7.405	67.513	cold	middle	29
1	365	2.000	7.635	67.782	cold	middle	29
1	366	1.901	7.823	67.995	cold	middle	29
1	367	1.780	7.950	68.170	cold	middle	29
1	368	1.599	8.161	68.448	hot	middle	30
1	369	1.601	8.243	68.530	hot	middle	30
1	370	1.483	8.514	68.826	hot	middle	30
1	371	1.446	8.722	69.036	hot	middle	30
1	372	1.449	8.846	69.160	hot	middle	30
1	373	1.497	9.113	69.432	hot	middle	31
1	374	1.505	9.505	69.824	hot	middle	31
1	375	1.508	9.629	69.948	hot	middle	31
1	376	1.553	9.772	70.098	hot	middle	31
1	377	1.597	9.895	70.229	hot	middle	31
1	378	1.619	9.957	70.294	hot	middle	31
1	379	1.727	10.181	70.543	hot	hot	32
1	380	1.810	10.180	70.626	hot	hot	32
1	381	1.854	10.282	70.737	hot	hot	32
1	382	1.896	10.322	70.796	hot	hot	32
1	383	2.002	10.444	70.957	hot	hot	32
1	384	2.025	10.567	71.082	hot	hot	32
1	385	2.070	10.710	71.233	hot	hot	32
1	386	2.075	10.917	71.439	hot	hot	32
1	387	2.077	11.020	71.542	hot	hot	33
1	388	2.039	11.165	71.693	hot	hot	33
1	389	1.785	10.903	72.058	hot	hot	32
1	390	1.805	10.861	72.104	hot	hot	32
1	391	1.927	10.776	72.253	hot	hot	32
1	392	2.031	10.794	72.358	hot	hot	32
1	393	2.097	10.978	72.554	hot	hot	32
1	394	2.100	11.102	72.678	hot	hot	33
1	395	2.139	11.019	72.770	hot	hot	33
1	396	2.054	10.897	72.919	hot	hot	32
1	397	2.054	10.897	72.919	hot	hot	32
1	398	2.094	10.875	72.965	hot	hot	32
1	399	2.098	11.040	73.130	hot	hot	33
1	400	2.134	10.792	73.382	hot	hot	32
1	401	2.084	10.442	73.735	hot	hot	32
1	402	2.076	10.091	74.086	hot	hot	32
1	403	2.106	9.574	74.604	hot	middle	31
1	404	2.140	9.243	74.936	hot	middle	31
1	405	2.194	8.911	75.273	hot	middle	30
1	406	2.188	8.643	75.541	hot	middle	30
1	407	2.199	8.230	75.954	hot	middle	30
1	408	2.214	8.002	76.182	hot	middle	30
1	409	2.211	7.837	76.347	cold	middle	29
1	410	2.202	7.465	76.719	cold	middle	29
1	411	2.195	7.156	77.029	cold	middle	29
1	412	2.167	6.847	77.339	cold	middle	27
1	413	2.159	6.475	77.711	cold	middle	27
1	414	2.152	6.166	78.020	cold	middle	27
1	415	2.147	5.939	78.247	cold	cold	26
1	416	2.141	5.712	78.475	cold	cold	26
1	417	2.137	5.505	78.681	cold	cold	26
1	418	2.130	5.196	78.991	cold	cold	26
1	419	2.124	4.948	79.238	cold	cold	25
1	420	2.137	4.597	79.590	cold	cold	25
1	421	2.130	4.308	79.879	cold	cold	25
1	422	2.126	4.143	80.044	cold	cold	25
1	423	2.083	4.040	80.155	cold	cold	25
1	424	2.059	3.917	80.281	cold	cold	24
1	425	2.052	3.628	80.570	cold	cold	24
1	426	2.008	3.485	80.720	cold	cold	24
1	427	1.938	3.135	81.076	cold	cold	24
1	428	2.017	2.968	81.261	cold	cold	23
1	429	2.035	2.864	81.366	cold	cold	23
1	430	2.034	2.844	81.387	cold	cold	23
1	431	2.053	2.761	81.472	cold	cold	23
1	432	2.030	2.637	81.598	cold	cold	23
1	433	2.028	2.555	81.680	cold	cold	23
1	434	2.008	2.597	81.726	cold	cold	23
1	435	2.011	2.700	81.830	cold	cold	23
1	436	2.056	2.864	82.000	cold	cold	23
1	437	2.079	2.987	82.126	cold	cold	23
1	438	2.103	3.111	82.251	cold	cold	24
1	439	2.109	3.379	82.519	cold	cold	24
1	440	2.111	3.462	82.602	cold	cold	24
1	441	2.051	3.546	82.705	cold	cold	24
1	442	2.051	3.587	82.747	cold	cold	24
1	443	2.055	3.752	82.912	cold	cold	24
1	444	2.057	3.835	82.994	cold	cold	24
1	445	2.061	4.020	83.180	cold	cold	25
1	446	2.064	4.123	83.283	cold	cold	25
1	447	2.108	4.246	83.414	cold	cold	25
1	448	2.133	4.452	83.621	cold	cold	25
1	449	2.200	4.657	83.837	cold	cold	25
1	450	2.225	4.842	84.024	cold	cold	25
1	451	2.225	4.863	84.044	cold	cold	25
1	452	2.124	4.969	84.190	cold	cold	25
1	453	2.105	5.010	84.237	cold	cold	26
1	454	2.128	5.113	84.342	cold	cold	26
1	455	2.172	5.236	84.472	cold	cold	26
1	456	2.134	5.381	84.623	cold	cold	26
1	457	2.136	5.464	84.705	cold	cold	26
1	458	2.138	5.547	84.788	cold	cold	26
1	459	2.163	5.752	84.995	cold	cold	26
1	460	2.189	5.979	85.223	cold	cold	26
1	461	2.194	6.185	85.430	cold	middle	27
1	462	2.218	6.371	85.617	cold	middle	27
1	463	2.328	6.657	85.924	cold	middle	27
1	464	2.293	6.927	86.195	cold	middle	27
1	465	2.257	7.175	86.446	cold	middle	29
1	466	2.200	7.383	86.662	cold	middle	29
1	467	2.183	7.507	86.787	cold	middle	29
1	468	2.186	7.672	86.953	cold	middle	29
1	469	2.107	7.798	87.101	cold	middle	29
1	470	2.109	7.901	87.205	cold	middle	29
1	471	2.092	8.067	87.371	hot	middle	30
1	472	2.093	8.129	87.433	hot	middle	30
1	473	2.097	8.294	87.598	hot	middle	30
1	474	2.099	8.356	87.660	hot	middle	30
1	475	1.934	8.360	87.825	hot	middle	30
1	476	1.788	8.322	87.976	hot	middle	30
1	477	1.724	8.240	88.079	hot	middle	30
1	478	1.699	8.035	88.286	hot	middle	30
1	479	1.613	7.871	88.471	cold	middle	29
1	480	1.584	7.521	88.822	cold	middle	29
1	481	1.534	7.150	89.196	cold	middle	29
1	482	1.487	6.883	89.468	cold	middle	27
1	483	1.460	6.595	89.758	cold	middle	27
1	484	1.456	6.429	89.923	cold	middle	27
1	485	1.571	6.055	90.314	cold	middle	27
1	486	1.625	5.723	90.650	cold	cold	26
1	487	1.663	5.578	90.801	cold	cold	26
1	488	1.680	5.412	90.967	cold	cold	26
1	489	1.673	5.082	91.298	cold	cold	26
1	490	1.682	4.566	91.814	cold	cold	25
1	491	1.702	4.545	91.843	cold	cold	25
1	492	1.697	4.318	92.070	cold	cold	25
1	493	1.794	4.047	92.358	cold	cold	25
1	494	1.808	3.758	92.648	cold	cold	24
1	495	1.823	3.509	92.896	cold	cold	24
1	496	1.819	3.365	93.041	cold	cold	24
1	497	1.815	3.179	93.227	cold	cold	24
1	498	1.809	2.932	93.474	cold	cold	23
1	499	1.782	2.622	93.785	cold	cold	23
1	500	1.759	2.540	93.870	cold	cold	23
1	501	1.756	2.417	93.994	cold	cold	23
1	502	1.770	2.127	94.283	cold	cold	23
1	503	1.808	1.982	94.434	cold	cold	23
1	504	1.783	1.776	94.641	cold	cold	23
1	505	1.818	1.527	94.892	cold	cold	23
1	506	1.837	1.444	94.977	cold	cold	23
1	507	1.840	1.547	95.081	cold	cold	23
1	508	1.886	1.773	95.311	cold	cold	23
1	509	1.928	1.793	95.358	cold	cold	23
1	510	2.159	1.953	95.638	cold	cold	23
1	511	2.263	2.013	95.759	cold	cold	23
1	512	2.225	2.137	95.889	cold	cold	23
1	513	2.228	2.261	96.013	cold	cold	23
1	514	2.252	2.405	96.159	cold	cold	23
1	515	2.278	2.652	96.408	cold	cold	23
1	516	2.285	2.983	96.738	cold	cold	23
1	517	2.310	3.147	96.904	cold	cold	24
1	518	2.294	3.375	97.132	cold	cold	24
1	519	2.300	3.602	97.360	cold	cold	24
1	520	2.303	3.746	97.504	cold	cold	24
1	521	2.308	3.973	97.731	cold	cold	24
1	522	2.290	4.098	97.857	cold	cold	25
1	523	2.234	4.326	98.092	cold	cold	25
1	524	2.218	4.533	98.300	cold	cold	25
1	525	2.220	4.615	98.382	cold	cold	25
1	526	2.220	4.615	98.382	cold	cold	25
1	527	2.223	4.781	98.547	cold	cold	25
1	528	2.227	4.946	98.712	cold	cold	25
1	529	2.211	5.132	98.899	cold	cold	26
1	530	2.215	5.297	99.065	cold	cold	26
1	531	2.217	5.421	99.188	cold	cold	26
1	532	2.218	5.441	99.209	cold	cold	26
1	533	2.200	5.586	99.355	cold	cold	26
1	534	2.183	5.711	99.481	cold	cold	26
1	535	2.186	5.855	99.625	cold	cold	26
1	536	2.192	6.124	99.893	cold	middle	27
1	537	2.201	6.516	100.286	cold	middle	27
1	538	2.247	6.721	100.496	cold	middle	27
1	539	2.250	6.866	100.641	cold	middle	27
1	540	2.233	7.011	100.787	cold	middle	29
1	541	2.096	7.323	101.128	cold	middle	29
1	542	2.019	7.594	101.409	cold	middle	29
1	543	1.877	7.700	101.587	cold	middle	29
1	544	1.836	7.701	101.628	cold	middle	29
1	545	1.793	7.619	101.720	cold	middle	29
1	546	1.751	7.579	101.779	cold	middle	29
1	547	1.644	7.458	101.940	cold	middle	29
1	548	1.559	7.336	102.089	cold	middle	29
1	549	1.553	7.088	102.337	cold	middle	29
1	550	1.487	6.883	102.552	cold	middle	27
1	551	1.462	6.698	102.739	cold	middle	27
1	552	1.416	6.492	102.950	cold	middle	27
1	553	1.386	6.101	103.342	cold	middle	27
1	554	1.379	5.770	103.673	cold	cold	26
1	555	1.352	5.503	103.942	cold	cold	26
1	556	1.388	5.295	104.152	cold	cold	26
1	557	1.384	5.110	104.338	cold	cold	26
1	558	1.398	4.820	104.628	cold	cold	25
1	559	1.472	4.426	105.029	cold	cold	25
1	560	1.509	4.260	105.199	cold	cold	25
1	561	1.609	4.093	105.394	cold	cold	25
1	562	1.726	3.801	105.708	cold	cold	24
1	563	1.786	3.696	105.829	cold	cold	24
1	564	1.844	3.550	105.986	cold	cold	24
1	565	1.881	3.343	106.196	cold	cold	24
1	566	1.896	3.115	106.424	cold	cold	24
1	567	1.807	2.849	106.705	cold	cold	23
1	568	1.822	2.601	106.954	cold	cold	23
1	569	1.880	2.393	107.169	cold	cold	23
1	570	1.897	2.248	107.315	cold	cold	23
1	571	1.895	2.145	107.419	cold	cold	23
1	572	1.933	2.041	107.530	cold	cold	23
1	573	1.909	1.876	107.696	cold	cold	23
1	574	1.883	1.650	107.924	cold	cold	23
1	575	1.796	1.466	108.128	cold	cold	23
1	576	1.731	1.323	108.285	cold	cold	23
1	577	1.627	1.263	108.405	cold	cold	23
1	578	1.503	1.266	108.529	cold	cold	23
1	579	1.444	1.412	108.686	cold	cold	23
1	580	1.427	1.557	108.832	cold	cold	23
1	581	1.409	1.702	108.978	cold	cold	23
1	582	1.412	1.805	109.081	cold	cold	23
1	583	1.418	2.073	109.350	cold	cold	23
1	584	1.424	2.342	109.618	cold	cold	23
1	585	1.391	2.714	109.992	cold	cold	23
1	586	1.433	2.713	110.033	cold	cold	23
1	587	1.438	2.961	110.281	cold	cold	23
1	588	1.440	3.043	110.364	cold	cold	24
1	589	1.424	3.230	110.551	cold	cold	24
1	590	1.427	3.374	110.695	cold	cold	24
1	591	1.452	3.539	110.861	cold	cold	24
1	592	1.455	3.683	111.006	cold	cold	24
1	593	1.460	3.910	111.233	cold	cold	24
1	594	1.465	4.137	111.460	cold	cold	25
1	595	1.390	4.449	111.781	cold	cold	25
1	596	1.394	4.655	111.987	cold	cold	25
1	597	1.468	4.261	112.388	cold	cold	25
1	598	1.512	4.384	112.518	cold	cold	25
1	599	1.498	4.653	112.788	cold	cold	25
2	0	4.149	6.822	0.000	cold	middle	27
2	1	4.126	6.699	0.126	cold	middle	27
2	2	4.202	6.429	0.406	cold	middle	27
2	3	4.218	6.222	0.614	cold	middle	27
2	4	4.274	5.973	0.869	cold	cold	26
2	5	4.392	5.701	1.165	cold	cold	26
2	6	4.466	5.349	1.525	cold	cold	26
2	7	4.485	5.266	1.610	cold	cold	26
2	8	4.544	5.120	1.768	cold	cold	26
2	9	4.625	5.035	1.884	cold	cold	26
2	10	4.685	4.993	1.959	cold	cold	25
2	11	4.745	4.867	2.097	cold	cold	25
2	12	4.781	4.660	2.308	cold	cold	25
2	13	4.857	4.369	2.608	cold	cold	25
2	14	4.852	4.142	2.836	cold	cold	25
2	15	4.865	3.832	3.146	cold	cold	24
2	16	4.880	3.584	3.394	cold	cold	24
2	17	4.876	3.398	3.580	cold	cold	24
2	18	4.832	3.275	3.711	cold	cold	24
2	19	4.809	3.193	3.796	cold	cold	24
2	20	4.808	3.111	3.879	cold	cold	24
2	21	4.784	2.987	4.004	cold	cold	23
2	22	4.797	2.657	4.335	cold	cold	23
2	23	4.815	2.532	4.461	cold	cold	23
2	24	4.830	2.305	4.689	cold	cold	23
2	25	4.826	2.119	4.874	cold	cold	23
2	26	4.824	2.037	4.957	cold	cold	23
2	27	4.840	1.830	5.164	cold	cold	23
2	28	4.899	1.684	5.322	cold	cold	23
2	29	4.897	1.601	5.404	cold	cold	23
2	30	4.870	1.333	5.673	cold	cold	23
2	31	4.852	1.458	5.799	cold	cold	23
2	32	4.817	1.727	6.071	cold	cold	23
2	33	4.799	1.831	6.176	cold	cold	23
2	34	4.823	1.995	6.342	cold	cold	23
2	35	4.828	2.202	6.549	cold	cold	23
2	36	4.854	2.428	6.777	cold	cold	23
2	37	4.859	2.635	6.983	cold	cold	23
2	38	4.885	2.882	7.232	cold	cold	23
2	39	4.888	3.006	7.356	cold	cold	24
2	40	4.850	3.172	7.526	cold	cold	24
2	41	4.751	3.360	7.738	cold	cold	24
2	42	4.799	3.648	8.030	cold	cold	24
2	43	4.823	3.792	8.176	cold	cold	24
2	44	4.806	3.957	8.343	cold	cold	24
2	45	4.832	4.163	8.550	cold	cold	25
2	46	4.835	4.287	8.674	cold	cold	25
2	47	4.835	4.308	8.695	cold	cold	25
2	48	4.686	4.105	8.947	cold	cold	25
2	49	4.562	4.128	9.072	cold	cold	25
2	50	4.523	4.212	9.165	cold	cold	25
2	51	4.599	3.942	9.445	cold	cold	24
2	52	4.552	3.654	9.737	cold	cold	24
2	53	4.507	3.531	9.868	cold	cold	24
2	54	4.646	3.280	10.155	cold	cold	24
2	55	4.730	3.319	10.247	cold	cold	24
2	56	4.828	3.110	10.478	cold	cold	24
2	57	4.763	2.947	10.654	cold	cold	23
2	58	4.738	2.761	10.841	cold	cold	23
2	59	4.713	2.597	11.008	cold	cold	23
2	60	4.647	2.412	11.203	cold	cold	23
2	61	4.624	2.310	11.309	cold	cold	23
2	62	4.578	2.104	11.519	cold	cold	23
2	63	4.556	2.022	11.604	cold	cold	23
2	64	4.470	1.900	11.753	cold	cold	23
2	65	4.383	1.716	11.957	cold	cold	23
2	66	4.339	1.573	12.107	cold	cold	23
2	67	4.254	1.471	12.239	cold	cold	23
2	68	4.212	1.431	12.297	cold	cold	23
2	69	4.150	1.433	12.359	cold	cold	23
2	70	4.089	1.496	12.447	cold	cold	23
2	71	4.051	1.641	12.597	cold	cold	23
2	72	4.054	1.745	12.700	cold	cold	23
2	73	4.098	1.888	12.851	cold	cold	23
2	74	4.123	2.073	13.038	cold	cold	23
2	75	4.108	2.301	13.266	cold	cold	23
2	76	4.093	2.570	13.535	cold	cold	23
2	77	4.079	2.859	13.825	cold	cold	23
2	78	4.062	3.025	13.991	cold	cold	24
2	79	4.067	3.210	14.177	cold	cold	24
2	80	4.070	3.355	14.321	cold	cold	24
2	81	4.059	3.789	14.755	cold	cold	24
2	82	4.183	3.786	14.879	cold	cold	24
2	83	4.229	4.012	15.110	cold	cold	25
2	84	4.336	4.175	15.305	cold	cold	25
2	85	4.379	4.236	15.379	cold	cold	25
2	86	4.465	4.378	15.546	cold	cold	25
2	87	4.511	4.584	15.756	cold	cold	25
2	88	4.613	4.540	15.867	cold	cold	25
2	89	4.574	4.644	15.979	cold	cold	25
2	90	4.474	4.791	16.156	cold	cold	25
2	91	4.459	5.019	16.384	cold	cold	26
2	92	4.421	5.185	16.554	cold	cold	26
2	93	4.344	5.393	16.777	cold	cold	26
2	94	4.327	5.558	16.943	cold	cold	26
2	95	4.330	5.682	17.067	cold	cold	26
2	96	4.376	5.908	17.298	cold	cold	26
2	97	4.402	6.156	17.546	cold	middle	27
2	98	4.284	6.385	17.805	cold	middle	27
2	99	4.265	6.468	17.890	cold	middle	27
2	100	4.266	6.530	17.952	cold	middle	27
2	101	4.249	6.655	18.078	cold	middle	27
2	102	4.271	6.716	18.143	cold	middle	27
2	103	4.352	6.673	18.235	cold	middle	27
2	104	4.413	6.610	18.323	cold	middle	27
2	105	4.515	6.545	18.443	cold	middle	27
2	106	4.616	6.460	18.576	cold	middle	27
2	107	4.737	6.354	18.737	cold	middle	27
2	108	4.795	6.188	18.913	cold	middle	27
2	109	4.770	5.982	19.121	cold	cold	26
2	110	4.682	5.757	19.362	cold	cold	26
2	111	4.656	5.510	19.611	cold	cold	26
2	112	4.609	5.242	19.882	cold	cold	26
2	113	4.603	4.995	20.130	cold	cold	25
2	114	4.639	4.787	20.341	cold	cold	25
2	115	4.591	4.458	20.673	cold	cold	25
2	116	4.546	4.294	20.844	cold	cold	25
2	117	4.500	4.109	21.034	cold	cold	25
2	118	4.474	3.882	21.262	cold	cold	24
2	119	4.490	3.676	21.470	cold	cold	24
2	120	4.546	3.426	21.725	cold	cold	24
2	121	4.665	3.176	22.002	cold	cold	24
2	122	4.742	2.968	22.224	cold	cold	23
2	123	4.779	2.781	22.415	cold	cold	23
2	124	4.817	2.615	22.585	cold	cold	23
2	125	4.814	2.471	22.729	cold	cold	23
2	126	4.811	2.347	22.853	cold	cold	23
2	127	4.767	2.224	22.984	cold	cold	23
2	128	4.764	2.100	23.108	cold	cold	23
2	129	4.717	1.853	23.359	cold	cold	23
2	130	4.734	1.708	23.505	cold	cold	23
2	131	4.773	1.604	23.616	cold	cold	23
2	132	4.811	1.438	23.786	cold	cold	23
2	133	4.746	1.336	23.906	cold	cold	23
2	134	4.643	1.318	24.012	cold	cold	23
2	135	4.559	1.279	24.104	cold	cold	23
2	136	4.475	1.219	24.207	cold	cold	23
2	137	4.455	1.219	24.228	cold	cold	23
2	138	4.351	1.221	24.331	cold	cold	23
2	139	4.269	1.223	24.414	cold	cold	23
2	140	4.186	1.225	24.496	cold	cold	23
2	141	4.107	1.351	24.645	cold	cold	23
2	142	4.069	1.517	24.815	cold	cold	23
2	143	4.076	1.827	25.125	cold	cold	23
2	144	4.081	2.054	25.352	cold	cold	23
2	145	4.068	2.364	25.662	cold	cold	23
2	146	4.073	2.570	25.869	cold	cold	23
2	147	4.076	2.715	26.013	cold	cold	23
2	148	4.060	2.921	26.221	cold	cold	23
2	149	4.083	3.045	26.346	cold	cold	24
2	150	4.171	3.249	26.569	cold	cold	24
2	151	4.216	3.434	26.759	cold	cold	24
2	152	4.200	3.620	26.946	cold	cold	24
2	153	4.204	3.785	27.111	cold	cold	24
2	154	4.249	3.950	27.281	cold	cold	24
2	155	4.194	4.281	27.618	cold	cold	25
2	156	4.175	4.323	27.664	cold	cold	25
2	157	4.137	4.489	27.834	cold	cold	25
2	158	4.101	4.717	28.065	cold	cold	25
2	159	4.105	4.903	28.251	cold	cold	25
2	160	4.069	5.131	28.481	cold	cold	26
2	161	4.114	5.274	28.632	cold	cold	26
2	162	4.118	5.439	28.797	cold	cold	26
2	163	4.124	5.728	29.086	cold	cold	26
2	164	4.172	6.037	29.398	cold	middle	27
2	165	4.258	6.179	29.565	cold	middle	27
2	166	4.343	6.260	29.681	cold	middle	27
2	167	4.449	6.402	29.859	cold	middle	27
2	168	4.659	6.521	30.100	cold	middle	27
2	169	4.762	6.540	30.205	cold	middle	27
2	170	4.806	6.642	30.316	cold	middle	27
2	171	4.810	6.828	30.502	cold	middle	27
2	172	4.751	6.953	30.640	cold	middle	27
2	173	4.756	7.159	30.847	cold	middle	29
2	174	4.761	7.407	31.095	cold	middle	29
2	175	4.725	7.614	31.305	cold	middle	29
2	176	4.505	7.950	31.706	cold	middle	29
2	177	4.425	8.055	31.838	hot	middle	30
2	178	4.366	8.159	31.959	hot	middle	30
2	179	4.610	8.030	32.236	hot	middle	30
2	180	4.648	7.884	32.386	cold	middle	29
2	181	4.685	7.698	32.576	cold	middle	29
2	182	4.804	7.468	32.835	cold	middle	29
2	183	4.675	7.244	33.094	cold	middle	29
2	184	4.562	6.833	33.519	cold	middle	27
2	185	4.538	6.689	33.665	cold	middle	27
2	186	4.471	6.464	33.900	cold	middle	27
2	187	4.466	6.216	34.148	cold	middle	27
2	188	4.439	5.969	34.397	cold	cold	26
2	189	4.413	5.701	34.666	cold	cold	26
2	190	4.405	5.371	34.996	cold	cold	26
2	191	4.480	5.018	35.357	cold	cold	26
2	192	4.516	4.790	35.588	cold	cold	25
2	193	4.532	4.583	35.795	cold	cold	25
2	194	4.316	4.175	36.257	cold	cold	25
2	195	4.521	4.109	36.472	cold	cold	25
2	196	4.410	3.801	36.799	cold	cold	24
2	197	4.448	3.635	36.969	cold	cold	24
2	198	4.507	3.510	37.107	cold	cold	24
2	199	4.604	3.239	37.395	cold	cold	24
2	200	4.641	3.032	37.605	cold	cold	24
2	201	4.679	2.887	37.756	cold	cold	23
2	202	4.757	2.720	37.940	cold	cold	23
2	203	4.813	2.429	38.236	cold	cold	23
2	204	4.807	2.202	38.463	cold	cold	23
2	205	4.822	1.933	38.732	cold	cold	23
2	206	4.818	1.748	38.918	cold	cold	23
2	207	4.817	1.706	38.959	cold	cold	23
2	208	4.774	1.625	39.052	cold	cold	23
2	209	4.668	1.503	39.213	cold	cold	23
2	210	4.586	1.567	39.316	cold	cold	23
2	211	4.400	1.551	39.503	cold	cold	23
2	212	4.252	1.410	39.707	cold	cold	23
2	213	4.189	1.349	39.795	cold	cold	23
2	214	4.105	1.268	39.912	cold	cold	23
2	215	4.084	1.269	39.932	cold	cold	23
2	216	4.064	1.311	39.979	cold	cold	23
2	217	4.025	1.394	40.071	cold	cold	23
2	218	4.008	1.560	40.237	cold	cold	23
2	219	4.013	1.766	40.444	cold	cold	23
2	220	4.018	1.993	40.671	cold	cold	23
2	221	4.104	2.136	40.837	cold	cold	23
2	222	4.110	2.425	41.126	cold	cold	23
2	223	4.075	2.694	41.398	cold	cold	23
2	224	4.099	2.817	41.523	cold	cold	23
2	225	4.124	3.003	41.710	cold	cold	24
2	226	4.147	3.126	41.836	cold	cold	24
2	227	4.151	3.291	42.001	cold	cold	24
2	228	4.157	3.559	42.269	cold	cold	24
2	229	4.229	3.103	42.731	cold	cold	24
2	230	4.249	3.082	42.760	cold	cold	24
2	231	4.349	2.935	42.938	cold	cold	23
2	232	4.406	2.686	43.193	cold	cold	23
2	233	4.319	2.523	43.378	cold	cold	23
2	234	4.085	2.198	43.779	cold	cold	23
2	235	4.039	2.013	43.969	cold	cold	23
2	236	4.034	1.786	44.196	cold	cold	23
2	237	4.050	1.579	44.404	cold	cold	23
2	238	4.087	1.413	44.574	cold	cold	23
2	239	4.148	1.371	44.648	cold	cold	23
2	240	4.289	1.202	44.868	cold	cold	23
2	241	4.433	1.178	45.014	cold	cold	23
2	242	4.557	1.196	45.139	cold	cold	23
2	243	4.722	1.192	45.304	cold	cold	23
2	244	4.805	1.190	45.387	cold	cold	23
2	245	4.951	1.270	45.553	cold	cold	23
2	246	5.017	1.433	45.730	cold	cold	23
2	247	5.063	1.659	45.961	cold	cold	23
2	248	5.028	1.908	46.212	cold	cold	23
2	249	5.012	2.136	46.440	cold	cold	23
2	250	4.975	2.322	46.630	cold	cold	23
2	251	4.938	2.509	46.820	cold	cold	23
2	252	4.904	2.799	47.112	cold	cold	23
2	253	4.952	3.087	47.404	cold	cold	24
2	254	4.956	3.273	47.590	cold	cold	24
2	255	4.978	3.355	47.675	cold	cold	24
2	256	4.983	3.540	47.861	cold	cold	24
2	257	4.965	3.685	48.007	cold	cold	24
2	258	4.949	3.872	48.194	cold	cold	24
2	259	4.932	4.017	48.340	cold	cold	25
2	260	4.918	4.327	48.650	cold	cold	25
2	261	4.903	4.554	48.878	cold	cold	25
2	262	4.888	4.802	49.127	cold	cold	25
2	263	4.892	5.009	49.333	cold	cold	26
2	264	4.898	5.256	49.581	cold	cold	26
2	265	4.926	5.565	49.891	cold	cold	26
2	266	4.933	5.875	50.201	cold	cold	26
2	267	4.876	6.083	50.417	cold	middle	27
2	268	4.818	6.270	50.612	cold	middle	27
2	269	4.803	6.518	50.861	cold	middle	27
2	270	4.807	6.683	51.026	cold	middle	27
2	271	4.812	6.910	51.253	cold	middle	27
2	272	4.814	7.013	51.356	cold	middle	29
2	273	4.721	7.449	51.802	cold	middle	29
2	274	4.683	7.595	51.952	cold	middle	29
2	275	4.663	7.616	51.982	cold	middle	29
2	276	4.618	7.452	52.152	cold	middle	29
2	277	4.469	7.248	52.404	cold	middle	29
2	278	4.279	7.088	52.652	cold	middle	29
2	279	4.214	6.965	52.791	cold	middle	27
2	280	4.210	6.759	52.997	cold	middle	27
2	281	4.183	6.491	53.266	cold	middle	27
2	282	4.279	6.158	53.613	cold	middle	27
2	283	4.354	5.868	53.913	cold	cold	26
2	284	4.430	5.556	54.234	cold	cold	26
2	285	4.484	5.224	54.570	cold	cold	26
2	286	4.500	4.997	54.798	cold	cold	25
2	287	4.578	4.789	55.020	cold	cold	25
2	288	4.572	4.562	55.247	cold	cold	25
2	289	4.526	4.336	55.478	cold	cold	25
2	290	4.499	4.068	55.747	cold	cold	25
2	291	4.495	3.882	55.933	cold	cold	24
2	292	4.530	3.633	56.184	cold	cold	24
2	293	4.588	3.426	56.400	cold	cold	24
2	294	4.643	3.156	56.675	cold	cold	24
2	295	4.680	2.969	56.865	cold	cold	23
2	296	4.718	2.803	57.036	cold	cold	23
2	297	4.795	2.574	57.277	cold	cold	23
2	298	4.851	2.304	57.553	cold	cold	23
2	299	4.909	2.138	57.729	cold	cold	23
2	300	4.987	1.909	57.971	cold	cold	23
2	301	5.023	1.681	58.201	cold	cold	23
2	302	4.996	1.434	58.450	cold	cold	23
2	303	4.930	1.250	58.646	cold	cold	23
2	304	4.846	1.189	58.749	cold	cold	23
2	305	4.680	1.131	58.925	cold	cold	23
2	306	4.514	1.114	59.092	cold	cold	23
2	307	4.432	1.116	59.174	cold	cold	23
2	308	4.268	1.182	59.351	cold	cold	23
2	309	4.105	1.289	59.546	cold	cold	23
2	310	3.965	1.478	59.781	cold	cold	23
2	311	3.951	1.788	60.091	cold	cold	23
2	312	3.976	1.973	60.278	cold	cold	23
2	313	4.043	2.199	60.514	cold	cold	23
2	314	4.051	2.529	60.844	cold	cold	23
2	315	4.055	2.694	61.009	cold	cold	23
2	316	4.059	2.880	61.195	cold	cold	23
2	317	4.043	3.066	61.382	cold	cold	24
2	318	4.066	3.190	61.507	cold	cold	24
2	319	4.169	3.167	61.613	cold	cold	24
2	320	4.188	3.125	61.659	cold	cold	24
2	321	4.269	3.020	61.791	cold	cold	24
2	322	4.328	2.915	61.911	cold	cold	23
2	323	4.347	2.832	61.997	cold	cold	23
2	324	4.326	2.833	62.017	cold	cold	23
2	325	4.367	2.790	62.076	cold	cold	23
2	326	4.448	2.727	62.179	cold	cold	23
2	327	4.569	2.600	62.354	cold	cold	23
2	328	4.670	2.494	62.500	cold	cold	23
2	329	4.749	2.348	62.666	cold	cold	23
2	330	4.829	2.222	62.815	cold	cold	23
2	331	4.847	2.139	62.900	cold	cold	23
2	332	4.905	1.932	63.116	cold	cold	23
2	333	4.942	1.745	63.306	cold	cold	23
2	334	4.957	1.517	63.534	cold	cold	23
2	335	4.892	1.395	63.673	cold	cold	23
2	336	4.725	1.316	63.857	cold	cold	23
2	337	4.641	1.256	63.961	cold	cold	23
2	338	4.578	1.196	64.048	cold	cold	23
2	339	4.433	1.199	64.193	cold	cold	23
2	340	4.248	1.224	64.380	cold	cold	23
2	341	4.146	1.267	64.491	cold	cold	23
2	342	4.065	1.352	64.608	cold	cold	23
2	343	4.048	1.497	64.754	cold	cold	23
2	344	4.055	1.806	65.063	cold	cold	23
2	345	4.041	2.096	65.353	cold	cold	23
2	346	4.047	2.364	65.621	cold	cold	23
2	347	4.053	2.632	65.890	cold	cold	23
2	348	4.057	2.777	66.034	cold	cold	23
2	349	4.080	2.900	66.160	cold	cold	23
2	350	4.044	3.128	66.391	cold	cold	24
2	351	3.989	3.439	66.706	cold	cold	24
2	352	4.014	3.604	66.873	cold	cold	24
2	353	3.997	3.790	67.060	cold	cold	24
2	354	3.979	3.914	67.185	cold	cold	24
2	355	3.984	4.121	67.392	cold	cold	25
2	356	3.989	4.327	67.598	cold	cold	25
2	357	4.058	4.635	67.914	cold	cold	25
2	358	4.064	4.924	68.203	cold	cold	25
2	359	4.069	5.131	68.409	cold	cold	26
2	360	4.076	5.440	68.719	cold	cold	26
2	361	4.082	5.688	68.967	cold	cold	26
2	362	4.067	5.957	69.236	cold	cold	26
2	363	4.031	6.164	69.447	cold	middle	27
2	364	4.034	6.288	69.570	cold	middle	27
2	365	4.038	6.494	69.777	cold	middle	27
2	366	4.045	6.763	70.045	cold	middle	27
2	367	4.071	7.010	70.294	cold	middle	29
2	368	4.057	7.299	70.584	cold	middle	29
2	369	4.061	7.485	70.769	cold	middle	29
2	370	4.066	7.691	70.976	cold	middle	29
2	371	4.153	7.875	71.179	cold	middle	29
2	372	4.098	8.186	71.495	hot	middle	30
2	373	4.041	8.394	71.710	hot	middle	30
2	374	4.021	8.456	71.776	hot	middle	30
2	375	4.025	8.601	71.920	hot	middle	30
2	376	4.049	8.745	72.066	hot	middle	30
2	377	4.074	8.930	72.253	hot	middle	30
2	378	4.163	9.238	72.574	hot	middle	31
2	379	4.232	9.546	72.889	hot	middle	31
2	380	4.233	9.567	72.910	hot	middle	31
2	381	4.233	9.567	72.910	hot	middle	31
2	382	4.327	9.193	73.296	hot	middle	31
2	383	4.371	9.316	73.426	hot	middle	31
2	384	4.513	9.168	73.631	hot	middle	31
2	385	4.576	9.228	73.718	hot	middle	31
2	386	4.719	9.184	73.869	hot	middle	31
2	387	4.799	9.058	74.017	hot	middle	31
2	388	4.858	8.912	74.175	hot	middle	30
2	389	4.912	8.580	74.511	hot	middle	30
2	390	4.906	8.312	74.779	hot	middle	30
2	391	4.880	8.086	75.007	hot	middle	30
2	392	4.831	7.756	75.340	cold	middle	29
2	393	4.823	7.385	75.712	cold	middle	29
2	394	4.838	7.137	75.960	cold	middle	29
2	395	4.872	6.806	76.293	cold	middle	27
2	396	4.865	6.537	76.561	cold	middle	27
2	397	4.858	6.228	76.871	cold	middle	27
2	398	4.872	5.938	77.161	cold	cold	26
2	399	4.887	5.669	77.430	cold	cold	26
2	400	4.881	5.422	77.678	cold	cold	26
2	401	4.875	5.174	77.925	cold	cold	26
2	402	4.868	4.865	78.235	cold	cold	25
2	403	4.863	4.617	78.483	cold	cold	25
2	404	4.838	4.432	78.670	cold	cold	25
2	405	4.813	4.246	78.857	cold	cold	25
2	406	4.809	4.061	79.043	cold	cold	25
2	407	4.802	3.751	79.352	cold	cold	24
2	408	4.818	3.565	79.539	cold	cold	24
2	409	4.793	3.380	79.726	cold	cold	24
2	410	4.748	3.195	79.916	cold	cold	24
2	411	4.723	3.009	80.103	cold	cold	24
2	412	4.798	2.677	80.444	cold	cold	23
2	413	4.793	2.492	80.630	cold	cold	23
2	414	4.789	2.285	80.836	cold	cold	23
2	415	4.846	2.098	81.032	cold	cold	23
2	416	4.862	1.891	81.239	cold	cold	23
2	417	4.900	1.746	81.390	cold	cold	23
2	418	4.899	1.705	81.431	cold	cold	23
2	419	4.835	1.603	81.551	cold	cold	23
2	420	4.791	1.500	81.662	cold	cold	23
2	421	4.791	1.480	81.683	cold	cold	23
2	422	4.790	1.439	81.724	cold	cold	23
2	423	4.767	1.356	81.810	cold	cold	23
2	424	4.744	1.254	81.915	cold	cold	23
2	425	4.681	1.173	82.018	cold	cold	23
2	426	4.597	1.133	82.110	cold	cold	23
2	427	4.432	1.116	82.277	cold	cold	23
2	428	4.307	1.078	82.407	cold	cold	23
2	429	4.225	1.121	82.500	cold	cold	23
2	430	4.144	1.164	82.592	cold	cold	23
2	431	4.068	1.455	82.893	cold	cold	23
2	432	4.074	1.744	83.182	cold	cold	23
2	433	4.019	2.034	83.477	cold	cold	23
2	434	4.025	2.282	83.725	cold	cold	23
2	435	4.029	2.488	83.931	cold	cold	23
2	436	4.013	2.675	84.118	cold	cold	23
2	437	4.016	2.819	84.263	cold	cold	23
2	438	4.021	3.026	84.469	cold	cold	24
2	439	4.024	3.149	84.593	cold	cold	24
2	440	4.047	3.273	84.719	cold	cold	24
2	441	4.049	3.335	84.781	cold	cold	24
2	442	4.113	3.436	84.901	cold	cold	24
2	443	4.111	3.354	84.984	cold	cold	24
2	444	4.111	3.354	84.984	cold	cold	24
2	445	4.092	3.437	85.069	cold	cold	24
2	446	4.073	3.479	85.115	cold	cold	24
2	447	4.074	3.541	85.177	cold	cold	24
2	448	4.036	3.665	85.307	cold	cold	24
2	449	4.039	3.830	85.472	cold	cold	24
2	450	4.043	3.996	85.638	cold	cold	24
2	451	4.047	4.161	85.803	cold	cold	25
2	452	4.052	4.367	86.009	cold	cold	25
2	453	4.037	4.615	86.258	cold	cold	25
2	454	4.002	4.905	86.550	cold	cold	25
2	455	4.007	5.111	86.756	cold	cold	26
2	456	4.052	5.296	86.947	cold	cold	26
2	457	4.057	5.523	87.174	cold	cold	26
2	458	4.044	5.854	87.505	cold	cold	26
2	459	4.029	6.061	87.712	cold	middle	27
2	460	4.031	6.185	87.836	cold	middle	27
2	461	4.033	6.247	87.898	cold	middle	27
2	462	4.077	6.369	88.028	cold	middle	27
2	463	4.120	6.430	88.103	cold	middle	27
2	464	4.123	6.575	88.247	cold	middle	27
2	465	4.123	6.575	88.247	cold	middle	27
2	466	4.107	6.802	88.475	cold	middle	27
2	467	4.112	7.009	88.682	cold	middle	29
2	468	4.118	7.277	88.950	cold	middle	29
2	469	4.142	7.400	89.076	cold	middle	29
2	470	4.167	7.606	89.283	cold	middle	29
2	471	4.172	7.813	89.490	cold	middle	29
2	472	4.175	7.957	89.634	cold	middle	29
2	473	4.160	8.205	89.883	hot	middle	30
2	474	4.163	8.329	90.007	hot	middle	30
2	475	4.311	8.491	90.226	hot	middle	30
2	476	4.458	8.591	90.404	hot	middle	30
2	477	4.564	8.712	90.565	hot	middle	30
2	478	4.624	8.608	90.685	hot	middle	30
2	479	4.742	8.357	90.962	hot	middle	30
2	480	4.781	8.253	91.073	hot	middle	30
2	481	4.816	8.005	91.325	hot	middle	30
2	482	4.851	7.694	91.637	cold	middle	29
2	483	4.845	7.446	91.885	cold	middle	29
2	484	4.838	7.157	92.174	cold	middle	29
2	485	4.831	6.827	92.504	cold	middle	27
2	486	4.825	6.579	92.752	cold	middle	27
2	487	4.817	6.249	93.082	cold	middle	27
2	488	4.832	5.960	93.372	cold	cold	26
2	489	4.829	5.857	93.475	cold	cold	26
2	490	4.825	5.671	93.661	cold	cold	26
2	491	4.817	5.320	94.012	cold	cold	26
2	492	4.790	5.052	94.281	cold	cold	26
2	493	4.742	4.744	94.593	cold	cold	25
2	494	4.715	4.476	94.863	cold	cold	25
2	495	4.709	4.207	95.131	cold	cold	25
2	496	4.703	3.960	95.379	cold	cold	24
2	497	4.740	3.752	95.589	cold	cold	24
2	498	4.754	3.463	95.879	cold	cold	24
2	499	4.770	3.256	96.086	cold	cold	24
2	500	4.766	3.091	96.252	cold	cold	24
2	501	4.720	2.906	96.442	cold	cold	23
2	502	4.717	2.741	96.607	cold	cold	23
2	503	4.752	2.493	96.858	cold	cold	23
2	504	4.789	2.306	97.048	cold	cold	23
2	505	4.846	2.077	97.284	cold	cold	23
2	506	4.841	1.871	97.490	cold	cold	23
2	507	4.837	1.706	97.655	cold	cold	23
2	508	4.836	1.665	97.697	cold	cold	23
2	509	4.794	1.604	97.771	cold	cold	23
2	510	4.708	1.461	97.938	cold	cold	23
2	511	4.664	1.359	98.049	cold	cold	23
2	512	4.662	1.256	98.152	cold	cold	23
2	513	4.598	1.175	98.255	cold	cold	23
2	514	4.534	1.073	98.376	cold	cold	23
2	515	4.388	1.035	98.526	cold	cold	23
2	516	4.265	1.038	98.650	cold	cold	23
2	517	4.183	1.101	98.753	cold	cold	23
2	518	4.103	1.206	98.885	cold	cold	23
2	519	4.028	1.518	99.206	cold	cold	23
2	520	4.037	1.910	99.598	cold	cold	23
2	521	4.041	2.096	99.784	cold	cold	23
2	522	4.045	2.261	99.949	cold	cold	23
2	523	4.029	2.488	100.177	cold	cold	23
2	524	3.992	2.675	100.367	cold	cold	23
2	525	3.993	2.716	100.409	cold	cold	23
2	526	3.997	2.861	100.553	cold	cold	23
2	527	4.002	3.109	100.801	cold	cold	24
2	528	4.006	3.274	100.966	cold	cold	24
2	529	4.006	3.274	100.966	cold	cold	24
2	530	4.007	3.336	101.028	cold	cold	24
2	531	4.065	3.148	101.224	cold	cold	24
2	532	4.079	2.838	101.534	cold	cold	23
2	533	4.115	2.610	101.765	cold	cold	23
2	534	4.131	2.424	101.952	cold	cold	23
2	535	4.127	2.259	102.117	cold	cold	23
2	536	4.123	2.073	102.303	cold	cold	23
2	537	4.079	1.950	102.433	cold	cold	23
2	538	4.075	1.785	102.598	cold	cold	23
2	539	4.072	1.641	102.743	cold	cold	23
2	540	4.088	1.455	102.930	cold	cold	23
2	541	4.166	1.226	103.172	cold	cold	23
2	542	4.246	1.141	103.288	cold	cold	23
2	543	4.370	1.138	103.412	cold	cold	23
2	544	4.577	1.154	103.620	cold	cold	23
2	545	4.722	1.192	103.770	cold	cold	23
2	546	4.847	1.231	103.900	cold	cold	23
2	547	4.934	1.435	104.123	cold	cold	23
2	548	4.959	1.621	104.310	cold	cold	23
2	549	4.965	1.889	104.578	cold	cold	23
2	550	4.969	2.033	104.723	cold	cold	23
2	551	4.857	2.552	105.253	cold	cold	23
2	552	4.860	2.697	105.398	cold	cold	23
2	553	4.862	2.779	105.480	cold	cold	23
2	554	4.863	2.841	105.542	cold	cold	23
2	555	4.862	2.800	105.584	cold	cold	23
2	556	4.900	2.634	105.754	cold	cold	23
2	557	4.895	2.427	105.960	cold	cold	23
2	558	4.892	2.283	106.105	cold	cold	23
2	559	4.847	2.139	106.255	cold	cold	23
2	560	4.824	2.037	106.360	cold	cold	23
2	561	4.821	1.913	106.484	cold	cold	23
2	562	4.819	1.789	106.608	cold	cold	23
2	563	4.836	1.665	106.734	cold	cold	23
2	564	4.854	1.520	106.880	cold	cold	23
2	565	4.849	1.313	107.086	cold	cold	23
2	566	4.783	1.129	107.282	cold	cold	23
2	567	4.658	1.091	107.413	cold	cold	23
2	568	4.493	1.094	107.578	cold	cold	23
2	569	4.328	1.098	107.743	cold	cold	23
2	570	4.247	1.162	107.846	cold	cold	23
2	571	4.206	1.204	107.905	cold	cold	23
2	572	4.168	1.308	108.016	cold	cold	23
2	573	4.129	1.433	108.146	cold	cold	23
2	574	4.133	1.598	108.311	cold	cold	23
2	575	4.098	1.867	108.583	cold	cold	23
2	576	4.081	2.054	108.770	cold	cold	23
2	577	4.065	2.260	108.977	cold	cold	23
2	578	4.050	2.488	109.205	cold	cold	23
2	579	4.055	2.715	109.432	cold	cold	23
2	580	4.060	2.942	109.660	cold	cold	23
2	581	4.067	3.231	109.949	cold	cold	24
2	582	4.071	3.417	110.134	cold	cold	24
2	583	4.076	3.623	110.341	cold	cold	24
2	584	4.059	3.789	110.507	cold	cold	24
2	585	4.046	4.140	110.859	cold	cold	25
2	586	4.052	4.367	111.086	cold	cold	25
2	587	3.994	4.575	111.301	cold	cold	25
2	588	4.018	4.719	111.447	cold	cold	25
2	589	4.024	4.946	111.674	cold	cold	25
2	590	4.027	5.111	111.840	cold	cold	26
2	591	4.074	5.358	112.091	cold	cold	26
2	592	4.079	5.543	112.277	cold	cold	26
2	593	4.063	5.750	112.484	cold	cold	26
2	594	4.065	5.854	112.587	cold	cold	26
2	595	4.068	5.998	112.732	cold	cold	26
2	596	4.071	6.101	112.835	cold	middle	27
2	597	4.074	6.246	112.979	cold	middle	27
2	598	4.080	6.493	113.227	cold	middle	27
2	599	4.069	6.927	113.661	cold	middle	27
3	0	7.598	7.755	0.000	cold	middle	29
3	1	7.579	7.817	0.065	cold	middle	29
3	2	7.544	8.066	0.316	hot	middle	30
3	3	7.548	8.272	0.523	hot	middle	30
3	4	7.553	8.499	0.750	hot	middle	30
3	5	7.536	8.624	0.876	hot	middle	30
3	6	7.460	8.935	1.196	hot	middle	30
3	7	7.465	9.162	1.423	hot	middle	31
3	8	7.470	9.369	1.630	hot	middle	31
3	9	7.475	9.575	1.836	hot	middle	31
3	10	7.479	9.740	2.001	hot	middle	31
3	11	7.459	9.782	2.047	hot	middle	31
3	12	7.314	9.785	2.192	hot	middle	31
3	13	7.210	9.746	2.303	hot	middle	31
3	14	7.082	9.543	2.544	hot	middle	31
3	15	6.954	9.360	2.767	hot	middle	31
3	16	6.886	9.093	3.042	hot	middle	31
3	17	6.859	8.825	3.312	hot	middle	30
3	18	6.848	8.371	3.766	hot	middle	30
3	19	6.901	7.957	4.183	cold	middle	29
3	20	6.913	7.605	4.535	cold	middle	29
3	21	6.907	7.317	4.824	cold	middle	29
3	22	6.882	7.152	4.990	cold	middle	29
3	23	6.878	6.945	5.197	cold	middle	27
3	24	6.873	6.760	5.383	cold	middle	27
3	25	6.866	6.450	5.692	cold	middle	27
3	26	6.860	6.182	5.961	cold	middle	27
3	27	6.875	5.913	6.230	cold	cold	26
3	28	6.872	5.810	6.333	cold	cold	26
3	29	6.909	5.623	6.523	cold	cold	26
3	30	6.986	5.374	6.784	cold	cold	26
3	31	7.066	5.227	6.951	cold	cold	26
3	32	7.165	5.060	7.146	cold	cold	26
3	33	7.246	4.996	7.249	cold	cold	25
3	34	7.327	4.912	7.366	cold	cold	25
3	35	7.426	4.744	7.560	cold	cold	25
3	36	7.566	4.534	7.812	cold	cold	25
3	37	7.643	4.305	8.054	cold	cold	25
3	38	7.679	4.078	8.285	cold	cold	25
3	39	7.675	3.892	8.471	cold	cold	24
3	40	7.669	3.603	8.760	cold	cold	24
3	41	7.661	3.293	9.069	cold	cold	24
3	42	7.663	3.355	9.131	cold	cold	24
3	43	7.617	3.170	9.322	cold	cold	24
3	44	7.697	3.024	9.488	cold	cold	24
3	45	7.610	2.840	9.691	cold	cold	23
3	46	7.604	2.572	9.960	cold	cold	23
3	47	7.597	2.283	10.249	cold	cold	23
3	48	7.593	2.097	10.434	cold	cold	23
3	49	7.566	1.850	10.683	cold	cold	23
3	50	7.540	1.582	10.952	cold	cold	23
3	51	7.495	1.418	11.122	cold	cold	23
3	52	7.388	1.276	11.300	cold	cold	23
3	53	7.305	1.257	11.385	cold	cold	23
3	54	7.243	1.259	11.447	cold	cold	23
3	55	7.140	1.282	11.552	cold	cold	23
3	56	6.977	1.368	11.737	cold	cold	23
3	57	6.896	1.432	11.840	cold	cold	23
3	58	6.817	1.578	12.007	cold	cold	23
3	59	6.800	1.764	12.194	cold	cold	23
3	60	6.804	1.929	12.359	cold	cold	23
3	61	6.809	2.156	12.586	cold	cold	23
3	62	6.878	2.465	12.902	cold	cold	23
3	63	6.902	2.609	13.048	cold	cold	23
3	64	6.909	2.877	13.316	cold	cold	23
3	65	6.892	3.042	13.482	cold	cold	24
3	66	6.815	3.313	13.763	cold	cold	24
3	67	6.820	3.540	13.990	cold	cold	24
3	68	6.846	3.746	14.198	cold	cold	24
3	69	6.852	4.034	14.487	cold	cold	25
3	70	6.856	4.200	14.652	cold	cold	25
3	71	6.866	4.612	15.065	cold	cold	25
3	72	6.857	4.685	15.138	cold	cold	25
3	73	6.848	4.757	15.211	cold	cold	25
3	74	6.830	4.861	15.316	cold	cold	25
3	75	6.834	5.047	15.502	cold	cold	26
3	76	6.821	5.357	15.812	cold	cold	26
3	77	6.824	5.522	15.977	cold	cold	26
3	78	6.828	5.666	16.122	cold	cold	26
3	79	6.833	5.873	16.328	cold	cold	26
3	80	6.820	6.245	16.700	cold	middle	27
3	81	6.804	6.452	16.908	cold	middle	27
3	82	6.808	6.617	17.073	cold	middle	27
3	83	6.813	6.802	17.259	cold	middle	27
3	84	6.815	6.926	17.383	cold	middle	27
3	85	6.902	7.110	17.586	cold	middle	29
3	86	6.988	7.273	17.771	cold	middle	29
3	87	7.075	7.437	17.955	cold	middle	29
3	88	7.181	7.579	18.133	cold	middle	29
3	89	7.267	7.701	18.282	cold	middle	29
3	90	7.353	7.864	18.466	cold	middle	29
3	91	7.440	8.048	18.670	hot	middle	30
3	92	7.506	8.253	18.885	hot	middle	30
3	93	7.409	8.523	19.173	hot	middle	30
3	94	7.311	8.732	19.404	hot	middle	30
3	95	7.215	9.065	19.750	hot	middle	31
3	96	7.139	9.335	20.031	hot	middle	31
3	97	7.019	9.523	20.254	hot	middle	31
3	98	7.085	9.666	20.411	hot	middle	31
3	99	7.211	9.787	20.586	hot	middle	31
3	100	7.336	9.826	20.717	hot	middle	31
3	101	7.336	9.826	20.717	hot	middle	31
3	102	7.458	9.761	20.855	hot	middle	31
3	103	7.514	9.471	21.151	hot	middle	31
3	104	7.507	9.161	21.461	hot	middle	31
3	105	7.502	8.976	21.646	hot	middle	30
3	106	7.456	8.749	21.877	hot	middle	30
3	107	7.445	8.275	22.352	hot	middle	30
3	108	7.561	7.942	22.705	cold	middle	29
3	109	7.618	7.693	22.960	cold	middle	29
3	110	7.614	7.527	23.125	cold	middle	29
3	111	7.588	7.301	23.353	cold	middle	29
3	112	7.560	6.971	23.684	cold	middle	27
3	113	7.554	6.703	23.953	cold	middle	27
3	114	7.547	6.435	24.221	cold	middle	27
3	115	7.620	5.999	24.662	cold	cold	26
3	116	7.635	5.731	24.931	cold	cold	26
3	117	7.651	5.565	25.098	cold	cold	26
3	118	7.666	5.296	25.367	cold	cold	26
3	119	7.662	5.110	25.553	cold	cold	26
3	120	7.656	4.863	25.801	cold	cold	25
3	121	7.650	4.615	26.048	cold	cold	25
3	122	7.603	4.348	26.320	cold	cold	25
3	123	7.597	4.079	26.588	cold	cold	25
3	124	7.593	3.914	26.753	cold	cold	24
3	125	7.588	3.687	26.980	cold	cold	24
3	126	7.582	3.419	27.249	cold	cold	24
3	127	7.556	3.192	27.477	cold	cold	24
3	128	7.550	2.945	27.725	cold	cold	23
3	129	7.547	2.800	27.869	cold	cold	23
3	130	7.544	2.656	28.014	cold	cold	23
3	131	7.558	2.387	28.283	cold	cold	23
3	132	7.510	2.099	28.575	cold	cold	23
3	133	7.483	1.811	28.864	cold	cold	23
3	134	7.479	1.645	29.030	cold	cold	23
3	135	7.392	1.462	29.233	cold	cold	23
3	136	7.244	1.300	29.452	cold	cold	23
3	137	7.161	1.260	29.545	cold	cold	23
3	138	7.057	1.263	29.648	cold	cold	23
3	139	6.915	1.349	29.814	cold	cold	23
3	140	6.794	1.475	29.989	cold	cold	23
3	141	6.714	1.601	30.138	cold	cold	23
3	142	6.718	1.787	30.324	cold	cold	23
3	143	6.790	2.219	30.762	cold	cold	23
3	144	6.844	2.331	30.887	cold	cold	23
3	145	6.899	2.443	31.012	cold	cold	23
3	146	6.905	2.732	31.301	cold	cold	23
3	147	6.869	2.960	31.531	cold	cold	23
3	148	6.854	3.188	31.759	cold	cold	24
3	149	6.859	3.415	31.986	cold	cold	24
3	150	6.863	3.601	32.172	cold	cold	24
3	151	6.869	3.848	32.420	cold	cold	24
3	152	6.874	4.055	32.626	cold	cold	25
3	153	6.877	4.199	32.771	cold	cold	25
3	154	6.921	4.343	32.921	cold	cold	25
3	155	6.966	4.486	33.072	cold	cold	25
3	156	6.968	4.589	33.175	cold	cold	25
3	157	6.972	4.754	33.340	cold	cold	25
3	158	6.955	4.920	33.506	cold	cold	25
3	159	6.962	5.230	33.816	cold	cold	26
3	160	6.927	5.478	34.067	cold	cold	26
3	161	6.910	5.644	34.234	cold	cold	26
3	162	6.892	5.768	34.359	cold	cold	26
3	163	6.898	6.016	34.607	cold	middle	27
3	164	6.920	6.098	34.692	cold	middle	27
3	165	7.004	6.158	34.795	cold	middle	27
3	166	6.925	6.304	34.962	cold	middle	27
3	167	6.864	6.347	35.036	cold	middle	27
3	168	6.826	6.492	35.186	cold	middle	27
3	169	6.832	6.740	35.434	cold	middle	27
3	170	6.815	6.906	35.601	cold	middle	27
3	171	6.817	6.988	35.683	cold	middle	27
3	172	6.821	7.153	35.848	cold	middle	29
3	173	6.802	7.257	35.954	cold	middle	29
3	174	6.808	7.525	36.222	cold	middle	29
3	175	6.814	7.773	36.470	cold	middle	29
3	176	6.818	7.959	36.655	cold	middle	29
3	177	6.844	8.165	36.863	hot	middle	30
3	178	6.891	8.411	37.114	hot	middle	30
3	179	6.960	8.740	37.450	hot	middle	30
3	180	7.111	9.005	37.755	hot	middle	31
3	181	7.241	9.291	38.069	hot	middle	31
3	182	7.307	9.455	38.246	hot	middle	31
3	183	7.372	9.577	38.384	hot	middle	31
3	184	7.369	9.453	38.508	hot	middle	31
3	185	7.410	9.432	38.554	hot	middle	31
3	186	7.509	9.244	38.767	hot	middle	31
3	187	7.568	9.119	38.905	hot	middle	31
3	188	7.623	8.849	39.181	hot	middle	30
3	189	7.636	8.477	39.553	hot	middle	30
3	190	7.689	8.104	39.930	hot	middle	30
3	191	7.681	7.753	40.281	cold	middle	29
3	192	7.652	7.382	40.653	cold	middle	29
3	193	7.624	7.052	40.984	cold	middle	29
3	194	7.597	6.784	41.253	cold	middle	27
3	195	7.571	6.558	41.481	cold	middle	27
3	196	7.586	6.330	41.709	cold	middle	27
3	197	7.602	6.124	41.916	cold	middle	27
3	198	7.597	5.876	42.164	cold	cold	26
3	199	7.594	5.752	42.288	cold	cold	26
3	200	7.595	5.793	42.329	cold	cold	26
3	201	7.574	5.794	42.350	cold	cold	26
3	202	7.558	5.980	42.537	cold	cold	26
3	203	7.557	5.959	42.557	cold	cold	26
3	204	7.493	5.858	42.678	cold	cold	26
3	205	7.388	5.798	42.798	cold	cold	26
3	206	7.221	5.699	42.993	cold	cold	26
3	207	7.116	5.639	43.113	cold	cold	26
3	208	6.988	5.436	43.354	cold	cold	26
3	209	6.901	5.252	43.557	cold	cold	26
3	210	6.854	5.026	43.788	cold	cold	26
3	211	6.848	4.737	44.077	cold	cold	25
3	212	6.842	4.489	44.325	cold	cold	25
3	213	6.857	4.241	44.574	cold	cold	25
3	214	6.895	4.075	44.744	cold	cold	25
3	215	6.973	3.887	44.947	cold	cold	24
3	216	7.030	3.679	45.163	cold	cold	24
3	217	7.105	3.347	45.503	cold	cold	24
3	218	7.144	3.243	45.614	cold	cold	24
3	219	7.223	3.097	45.781	cold	cold	24
3	220	7.300	2.847	46.042	cold	cold	23
3	221	7.296	2.682	46.207	cold	cold	23
3	222	7.294	2.558	46.331	cold	cold	23
3	223	7.147	2.458	46.508	cold	cold	23
3	224	7.042	2.399	46.629	cold	cold	23
3	225	7.000	2.359	46.687	cold	cold	23
3	226	6.954	2.174	46.878	cold	cold	23
3	227	6.951	2.029	47.022	cold	cold	23
3	228	6.989	1.904	47.153	cold	cold	23
3	229	6.969	1.926	47.182	cold	cold	23
3	230	6.929	1.988	47.256	cold	cold	23
3	231	6.850	2.135	47.423	cold	cold	23
3	232	6.832	2.259	47.548	cold	cold	23
3	233	6.794	2.384	47.679	cold	cold	23
3	234	6.798	2.570	47.865	cold	cold	23
3	235	6.784	2.838	48.134	cold	cold	23
3	236	6.809	3.024	48.321	cold	cold	24
3	237	6.811	3.148	48.445	cold	cold	24
3	238	6.816	3.354	48.651	cold	cold	24
3	239	6.819	3.478	48.775	cold	cold	24
3	240	6.828	3.870	49.167	cold	cold	24
3	241	6.853	4.055	49.354	cold	cold	25
3	242	6.821	4.448	49.748	cold	cold	25
3	243	6.825	4.634	49.934	cold	cold	25
3	244	6.807	4.758	50.060	cold	cold	25
3	245	6.810	4.882	50.184	cold	cold	25
3	246	6.793	5.068	50.371	cold	cold	26
3	247	6.819	5.295	50.599	cold	cold	26
3	248	6.844	5.460	50.765	cold	cold	26
3	249	6.848	5.666	50.972	cold	cold	26
3	250	6.832	5.852	51.158	cold	cold	26
3	251	6.778	6.184	51.495	cold	middle	27
3	252	6.762	6.391	51.702	cold	middle	27
3	253	6.769	6.700	52.012	cold	middle	27
3	254	6.735	7.011	52.324	cold	middle	29
3	255	6.716	7.114	52.429	cold	middle	29
3	256	6.718	7.176	52.491	cold	middle	29
3	257	6.825	7.339	52.686	cold	middle	29
3	258	6.892	7.585	52.941	cold	middle	29
3	259	6.958	7.749	53.118	cold	middle	29
3	260	7.022	7.830	53.221	cold	middle	29
3	261	7.087	7.973	53.378	cold	middle	29
3	262	7.197	8.280	53.705	hot	middle	30
3	263	7.241	8.362	53.797	hot	middle	30
3	264	7.284	8.444	53.889	hot	middle	30
3	265	7.370	8.607	54.074	hot	middle	30
3	266	7.435	8.750	54.231	hot	middle	30
3	267	7.458	8.853	54.336	hot	middle	30
3	268	7.464	9.121	54.605	hot	middle	31
3	269	7.304	9.352	54.886	hot	middle	31
3	270	7.163	9.479	55.076	hot	middle	31
3	271	7.023	9.668	55.311	hot	middle	31
3	272	7.078	9.398	55.587	hot	middle	31
3	273	7.036	9.337	55.661	hot	middle	31
3	274	6.925	9.009	56.007	hot	middle	31
3	275	6.981	8.760	56.263	hot	middle	30
3	276	7.055	8.387	56.643	hot	middle	30
3	277	7.155	8.219	56.838	hot	middle	30
3	278	7.317	8.112	57.033	hot	middle	30
3	279	7.379	8.090	57.098	hot	middle	30
3	280	7.486	8.253	57.293	hot	middle	30
3	281	7.492	8.521	57.561	hot	middle	30
3	282	7.514	8.562	57.607	hot	middle	30
3	283	7.551	8.396	57.778	hot	middle	30
3	284	7.585	8.065	58.110	hot	middle	30
3	285	7.620	7.816	58.362	cold	middle	29
3	286	7.613	7.486	58.692	cold	middle	29
3	287	7.609	7.300	58.878	cold	middle	29
3	288	7.662	6.928	59.254	cold	middle	27
3	289	7.635	6.639	59.544	cold	middle	27
3	290	7.649	6.350	59.834	cold	middle	27
3	291	7.646	6.226	59.958	cold	middle	27
3	292	7.600	6.041	60.148	cold	middle	27
3	293	7.615	5.793	60.397	cold	cold	26
3	294	7.613	5.669	60.521	cold	cold	26
3	295	7.604	5.277	60.913	cold	cold	26
3	296	7.557	5.051	61.144	cold	cold	26
3	297	7.554	4.906	61.288	cold	cold	25
3	298	7.508	4.701	61.499	cold	cold	25
3	299	7.501	4.412	61.788	cold	cold	25
3	300	7.558	4.184	62.023	cold	cold	25
3	301	7.595	3.997	62.213	cold	cold	24
3	302	7.567	3.688	62.524	cold	cold	24
3	303	7.561	3.419	62.792	cold	cold	24
3	304	7.558	3.275	62.937	cold	cold	24
3	305	7.555	3.172	63.040	cold	cold	24
3	306	7.550	2.924	63.288	cold	cold	23
3	307	7.544	2.676	63.535	cold	cold	23
3	308	7.538	2.408	63.804	cold	cold	23
3	309	7.514	2.285	63.929	cold	cold	23
3	310	7.489	2.058	64.157	cold	cold	23
3	311	7.442	1.812	64.408	cold	cold	23
3	312	7.395	1.565	64.659	cold	cold	23
3	313	7.308	1.402	64.844	cold	cold	23
3	314	7.225	1.362	64.936	cold	cold	23
3	315	7.163	1.364	64.998	cold	cold	23
3	316	7.080	1.365	65.081	cold	cold	23
3	317	7.020	1.429	65.169	cold	cold	23
3	318	6.959	1.492	65.256	cold	cold	23
3	319	6.899	1.576	65.359	cold	cold	23
3	320	6.883	1.742	65.526	cold	cold	23
3	321	6.888	1.989	65.774	cold	cold	23
3	322	6.891	2.134	65.918	cold	cold	23
3	323	6.857	2.424	66.210	cold	cold	23
3	324	6.863	2.713	66.499	cold	cold	23
3	325	6.888	2.877	66.665	cold	cold	23
3	326	6.891	3.022	66.810	cold	cold	24
3	327	6.895	3.187	66.975	cold	cold	24
3	328	6.904	3.600	67.388	cold	cold	24
3	329	6.807	3.870	67.676	cold	cold	24
3	330	6.810	3.974	67.779	cold	cold	24
3	331	6.810	3.994	67.799	cold	cold	24
3	332	6.805	3.767	68.026	cold	cold	24
3	333	6.802	3.623	68.171	cold	cold	24
3	334	6.777	3.437	68.358	cold	cold	24
3	335	6.774	3.334	68.461	cold	cold	24
3	336	6.770	3.148	68.647	cold	cold	24
3	337	6.767	3.025	68.771	cold	cold	24
3	338	6.804	2.817	68.981	cold	cold	23
3	339	6.798	2.570	69.229	cold	cold	23
3	340	6.815	2.383	69.416	cold	cold	23
3	341	6.810	2.198	69.602	cold	cold	23
3	342	6.827	2.011	69.789	cold	cold	23
3	343	6.822	1.826	69.975	cold	cold	23
3	344	6.797	1.620	70.182	cold	cold	23
3	345	6.793	1.455	70.347	cold	cold	23
3	346	6.790	1.290	70.512	cold	cold	23
3	347	6.911	1.184	70.674	cold	cold	23
3	348	7.053	1.077	70.851	cold	cold	23
3	349	7.259	1.052	71.059	cold	cold	23
3	350	7.466	1.068	71.266	cold	cold	23
3	351	7.614	1.229	71.486	cold	cold	23
3	352	7.639	1.394	71.652	cold	cold	23
3	353	7.641	1.497	71.755	cold	cold	23
3	354	7.644	1.642	71.900	cold	cold	23
3	355	7.628	1.828	72.087	cold	cold	23
3	356	7.592	2.056	72.317	cold	cold	23
3	357	7.595	2.200	72.462	cold	cold	23
3	358	7.578	2.366	72.628	cold	cold	23
3	359	7.582	2.552	72.814	cold	cold	23
3	360	7.544	2.676	72.945	cold	cold	23
3	361	7.505	2.781	73.056	cold	cold	23
3	362	7.509	2.946	73.221	cold	cold	23
3	363	7.511	3.049	73.324	cold	cold	24
3	364	7.513	3.131	73.407	cold	cold	24
3	365	7.534	3.152	73.436	cold	cold	24
3	366	7.574	3.068	73.528	cold	cold	24
3	367	7.669	2.715	73.894	cold	cold	23
3	368	7.661	2.385	74.225	cold	cold	23
3	369	7.636	2.179	74.432	cold	cold	23
3	370	7.611	1.973	74.639	cold	cold	23
3	371	7.605	1.746	74.867	cold	cold	23
3	372	7.602	1.601	75.011	cold	cold	23
3	373	7.596	1.354	75.259	cold	cold	23
3	374	7.572	1.189	75.425	cold	cold	23
3	375	7.446	1.109	75.574	cold	cold	23
3	376	7.343	1.112	75.677	cold	cold	23
3	377	7.199	1.136	75.823	cold	cold	23
3	378	7.096	1.138	75.926	cold	cold	23
3	379	6.994	1.202	76.047	cold	cold	23
3	380	6.852	1.329	76.237	cold	cold	23
3	381	6.772	1.414	76.354	cold	cold	23
3	382	6.754	1.559	76.500	cold	cold	23
3	383	6.741	1.889	76.831	cold	cold	23
3	384	6.708	2.241	77.184	cold	cold	23
3	385	6.716	2.572	77.515	cold	cold	23
3	386	6.720	2.757	77.700	cold	cold	23
3	387	6.725	2.964	77.907	cold	cold	23
3	388	6.729	3.170	78.113	cold	cold	24
3	389	6.732	3.294	78.237	cold	cold	24
3	390	6.800	3.561	78.513	cold	cold	24
3	391	6.829	3.911	78.864	cold	cold	24
3	392	6.815	4.221	79.174	cold	cold	25
3	393	6.820	4.407	79.360	cold	cold	25
3	394	6.826	4.675	79.629	cold	cold	25
3	395	6.808	4.820	79.775	cold	cold	25
3	396	6.815	5.088	80.043	cold	cold	26
3	397	6.779	5.358	80.315	cold	cold	26
3	398	6.763	5.544	80.501	cold	cold	26
3	399	6.766	5.688	80.646	cold	cold	26
3	400	6.750	5.875	80.833	cold	cold	26
3	401	6.754	6.060	81.019	cold	middle	27
3	402	6.759	6.287	81.246	cold	middle	27
3	403	6.766	6.556	81.514	cold	middle	27
3	404	6.771	6.803	81.762	cold	middle	27
3	405	6.754	6.969	81.928	cold	middle	27
3	406	6.738	7.155	82.115	cold	middle	29
3	407	6.725	7.486	82.446	cold	middle	29
3	408	6.730	7.713	82.673	cold	middle	29
3	409	6.849	7.504	82.914	cold	middle	29
3	410	6.849	7.483	82.935	cold	middle	29
3	411	6.837	7.855	83.307	cold	middle	29
3	412	6.876	7.772	83.399	cold	middle	29
3	413	6.995	7.562	83.640	cold	middle	29
3	414	7.135	7.353	83.892	cold	middle	29
3	415	7.279	7.329	84.038	cold	middle	29
3	416	7.320	7.328	84.079	cold	middle	29
3	417	7.461	7.180	84.284	cold	middle	29
3	418	7.539	6.972	84.506	cold	middle	27
3	419	7.610	6.454	85.029	cold	middle	27
3	420	7.669	6.329	85.167	cold	middle	27
3	421	7.625	6.226	85.278	cold	middle	27
3	422	7.620	5.979	85.526	cold	cold	26
3	423	7.516	5.960	85.631	cold	cold	26
3	424	7.373	6.026	85.788	cold	middle	27
3	425	7.269	5.987	85.900	cold	cold	26
3	426	7.183	5.865	86.048	cold	cold	26
3	427	7.160	5.762	86.154	cold	cold	26
3	428	7.138	5.680	86.239	cold	cold	26
3	429	7.072	5.516	86.415	cold	cold	26
3	430	7.108	5.288	86.646	cold	cold	26
3	431	7.227	5.079	86.887	cold	cold	26
3	432	7.306	4.912	87.071	cold	cold	25
3	433	7.302	4.747	87.237	cold	cold	25
3	434	7.297	4.499	87.484	cold	cold	25
3	435	7.231	4.336	87.661	cold	cold	25
3	436	7.207	4.171	87.827	cold	cold	25
3	437	7.202	3.985	88.013	cold	cold	24
3	438	7.197	3.738	88.261	cold	cold	24
3	439	7.272	3.426	88.581	cold	cold	24
3	440	7.309	3.219	88.792	cold	cold	24
3	441	7.326	3.053	88.958	cold	cold	24
3	442	7.482	2.657	89.384	cold	cold	23
3	443	7.517	2.409	89.635	cold	cold	23
3	444	7.527	2.398	89.649	cold	cold	23
3	445	7.537	2.388	89.664	cold	cold	23
3	446	7.530	2.078	89.974	cold	cold	23
3	447	7.565	1.788	90.266	cold	cold	23
3	448	7.559	1.540	90.513	cold	cold	23
3	449	7.492	1.315	90.749	cold	cold	23
3	450	7.345	1.215	90.926	cold	cold	23
3	451	7.157	1.116	91.139	cold	cold	23
3	452	7.055	1.139	91.244	cold	cold	23
3	453	6.852	1.309	91.509	cold	cold	23
3	454	6.731	1.435	91.684	cold	cold	23
3	455	6.712	1.498	91.749	cold	cold	23
3	456	6.695	1.684	91.936	cold	cold	23
3	457	6.661	1.974	92.228	cold	cold	23
3	458	6.664	2.139	92.393	cold	cold	23
3	459	6.669	2.345	92.599	cold	cold	23
3	460	6.695	2.572	92.827	cold	cold	23
3	461	6.721	2.799	93.056	cold	cold	23
3	462	6.746	3.004	93.263	cold	cold	24
3	463	6.770	3.128	93.389	cold	cold	24
3	464	6.773	3.272	93.533	cold	cold	24
3	465	6.779	3.541	93.801	cold	cold	24
3	466	6.763	3.727	93.988	cold	cold	24
3	467	6.750	4.058	94.319	cold	cold	25
3	468	6.752	4.140	94.402	cold	cold	25
3	469	6.775	4.263	94.527	cold	cold	25
3	470	6.776	4.325	94.589	cold	cold	25
3	471	6.779	4.449	94.713	cold	cold	25
3	472	6.784	4.656	94.920	cold	cold	25
3	473	6.787	4.800	95.064	cold	cold	25
3	474	6.772	5.028	95.292	cold	cold	26
3	475	6.757	5.296	95.561	cold	cold	26
3	476	6.762	5.482	95.747	cold	cold	26
3	477	6.747	5.730	95.996	cold	cold	26
3	478	6.731	5.937	96.203	cold	cold	26
3	479	6.735	6.143	96.410	cold	middle	27
3	480	6.741	6.370	96.637	cold	middle	27
3	481	6.744	6.536	96.802	cold	middle	27
3	482	6.749	6.742	97.008	cold	middle	27
3	483	6.766	6.556	97.195	cold	middle	27
3	484	6.803	6.390	97.366	cold	middle	27
3	485	6.798	6.163	97.593	cold	middle	27
3	486	6.796	6.101	97.655	cold	middle	27
3	487	6.793	5.936	97.820	cold	cold	26
3	488	6.788	5.750	98.006	cold	cold	26
3	489	6.786	5.626	98.129	cold	cold	26
3	490	6.778	5.316	98.439	cold	cold	26
3	491	6.795	5.130	98.626	cold	cold	26
3	492	6.810	4.882	98.875	cold	cold	25
3	493	6.783	4.614	99.144	cold	cold	25
3	494	6.757	4.388	99.372	cold	cold	25
3	495	6.752	4.161	99.599	cold	cold	25
3	496	6.749	4.016	99.743	cold	cold	25
3	497	6.744	3.789	99.970	cold	cold	24
3	498	6.737	3.521	100.239	cold	cold	24
3	499	6.771	3.190	100.572	cold	cold	24
3	500	6.868	2.898	100.879	cold	cold	23
3	501	6.927	2.773	101.017	cold	cold	23
3	502	6.926	2.753	101.038	cold	cold	23
3	503	7.007	2.647	101.170	cold	cold	23
3	504	7.127	2.500	101.360	cold	cold	23
3	505	7.205	2.292	101.583	cold	cold	23
3	506	7.284	2.146	101.749	cold	cold	23
3	507	7.342	1.958	101.945	cold	cold	23
3	508	7.420	1.771	102.148	cold	cold	23
3	509	7.437	1.605	102.315	cold	cold	23
3	510	7.455	1.481	102.440	cold	cold	23
3	511	7.452	1.357	102.564	cold	cold	23
3	512	7.429	1.275	102.649	cold	cold	23
3	513	7.283	1.175	102.827	cold	cold	23
3	514	7.241	1.176	102.868	cold	cold	23
3	515	7.097	1.179	103.013	cold	cold	23
3	516	6.912	1.245	103.208	cold	cold	23
3	517	6.751	1.394	103.428	cold	cold	23
3	518	6.674	1.643	103.689	cold	cold	23
3	519	6.679	1.891	103.937	cold	cold	23
3	520	6.687	2.200	104.246	cold	cold	23
3	521	6.689	2.324	104.370	cold	cold	23
3	522	6.734	2.468	104.521	cold	cold	23
3	523	6.841	2.651	104.733	cold	cold	23
3	524	6.841	2.651	104.733	cold	cold	23
3	525	6.782	2.776	104.872	cold	cold	23
3	526	6.764	2.860	104.957	cold	cold	23
3	527	6.748	3.066	105.164	cold	cold	24
3	528	6.730	3.211	105.310	cold	cold	24
3	529	6.715	3.459	105.559	cold	cold	24
3	530	6.720	3.666	105.765	cold	cold	24
3	531	6.767	3.933	106.037	cold	cold	24
3	532	6.773	4.181	106.284	cold	cold	25
3	533	6.776	4.325	106.429	cold	cold	25
3	534	6.741	4.574	106.680	cold	cold	25
3	535	6.747	4.863	106.969	cold	cold	25
3	536	6.734	5.194	107.300	cold	cold	26
3	537	6.737	5.317	107.424	cold	cold	26
3	538	6.741	5.483	107.589	cold	cold	26
3	539	6.746	5.710	107.816	cold	cold	26
3	540	6.729	5.875	107.983	cold	cold	26
3	541	6.734	6.061	108.168	cold	middle	27
3	542	6.739	6.288	108.396	cold	middle	27
3	543	6.762	6.391	108.501	cold	middle	27
3	544	6.763	6.453	108.563	cold	middle	27
3	545	6.763	6.453	108.563	cold	middle	27
3	546	6.786	6.555	108.668	cold	middle	27
3	547	6.812	6.782	108.896	cold	middle	27
3	548	6.818	7.029	109.144	cold	middle	29
3	549	6.986	7.170	109.363	cold	middle	29
3	550	7.051	7.313	109.520	cold	middle	29
3	551	7.012	7.397	109.613	cold	middle	29
3	552	7.002	7.851	110.067	cold	middle	29
3	553	7.047	8.036	110.258	hot	middle	30
3	554	7.072	8.221	110.445	hot	middle	30
3	555	7.139	8.426	110.660	hot	middle	30
3	556	7.160	8.467	110.706	hot	middle	30
3	557	7.241	8.362	110.838	hot	middle	30
3	558	7.322	8.298	110.942	hot	middle	30
3	559	7.423	8.234	111.062	hot	middle	30
3	560	7.532	8.459	111.312	hot	middle	30
3	561	7.579	8.705	111.563	hot	middle	30
3	562	7.675	8.414	111.870	hot	middle	30
3	563	7.628	8.167	112.121	hot	middle	30
3	564	7.582	7.962	112.331	cold	middle	29
3	565	7.576	7.694	112.600	cold	middle	29
3	566	7.612	7.445	112.851	cold	middle	29
3	567	7.628	7.259	113.038	cold	middle	29
3	568	7.621	6.949	113.347	cold	middle	27
3	569	7.614	6.640	113.657	cold	middle	27
3	570	7.607	6.309	113.987	cold	middle	27
3	571	7.603	6.165	114.132	cold	middle	27
3	572	7.620	5.999	114.298	cold	cold	26
3	573	7.636	5.792	114.506	cold	cold	26
3	574	7.672	5.544	114.757	cold	cold	26
3	575	7.709	5.357	114.947	cold	cold	26
3	576	7.702	5.048	115.257	cold	cold	26
3	577	7.695	4.759	115.546	cold	cold	25
3	578	7.689	4.511	115.794	cold	cold	25
3	579	7.706	4.345	115.960	cold	cold	25
3	580	7.701	4.139	116.167	cold	cold	25
3	581	7.697	3.933	116.373	cold	cold	24
3	582	7.504	3.648	116.717	cold	cold	24
3	583	7.291	3.364	117.072	cold	cold	24
3	584	7.185	3.242	117.233	cold	cold	24
3	585	7.121	3.120	117.371	cold	cold	24
3	586	7.033	2.895	117.613	cold	cold	23
3	587	7.030	2.750	117.758	cold	cold	23
3	588	7.087	2.563	117.953	cold	cold	23
3	589	7.105	2.439	118.079	cold	cold	23
3	590	7.202	2.168	118.367	cold	cold	23
3	591	7.240	2.043	118.497	cold	cold	23
3	592	7.297	1.794	118.752	cold	cold	23
3	593	7.332	1.525	119.024	cold	cold	23
3	594	7.348	1.318	119.231	cold	cold	23
3	595	7.323	1.133	119.418	cold	cold	23
3	596	7.137	1.137	119.604	cold	cold	23
3	597	6.993	1.140	119.749	cold	cold	23
3	598	6.932	1.204	119.836	cold	cold	23
3	599	6.731	1.456	120.159	cold	cold	23
4	0	9.595	7.482	0.000	cold	middle	29
4	1	9.551	7.359	0.131	cold	middle	29
4	2	9.637	7.522	0.315	cold	middle	29
4	3	9.726	7.810	0.616	cold	middle	29
4	4	9.728	7.892	0.698	cold	middle	29
4	5	9.754	8.098	0.906	hot	middle	30
4	6	9.781	8.407	1.216	hot	middle	30
4	7	9.727	8.718	1.532	hot	middle	30
4	8	9.727	8.739	1.553	hot	middle	30
4	9	9.795	9.006	1.828	hot	middle	31
4	10	9.883	9.231	2.070	hot	middle	31
4	11	9.992	9.497	2.357	hot	middle	31
4	12	10.034	9.537	2.416	hot	middle	31
4	13	10.094	9.453	2.519	hot	middle	31
4	14	10.150	9.183	2.794	hot	middle	31
4	15	10.124	8.957	3.022	hot	middle	30
4	16	10.017	8.753	3.253	hot	middle	30
4	17	9.890	8.632	3.428	hot	middle	30
4	18	9.786	8.593	3.539	hot	middle	30
4	19	9.687	8.781	3.752	hot	middle	30
4	20	9.693	9.070	4.041	hot	middle	31
4	21	9.702	9.441	4.413	hot	middle	31
4	22	9.727	9.647	4.620	hot	middle	31
4	23	9.771	9.770	4.751	hot	middle	31
4	24	9.728	9.668	4.862	hot	middle	31
4	25	9.725	9.565	4.965	hot	middle	31
4	26	9.701	9.400	5.131	hot	middle	31
4	27	9.760	9.254	5.289	hot	middle	31
4	28	9.842	9.232	5.374	hot	middle	31
4	29	9.965	9.229	5.498	hot	middle	31
4	30	10.029	9.310	5.601	hot	middle	31
4	31	9.970	9.435	5.739	hot	middle	31
4	32	9.808	9.584	5.959	hot	middle	31
4	33	9.749	9.688	6.079	hot	middle	31
4	34	9.723	9.462	6.307	hot	middle	31
4	35	9.760	9.296	6.477	hot	middle	31
4	36	9.922	9.127	6.711	hot	middle	31
4	37	10.064	9.041	6.877	hot	middle	31
4	38	10.085	9.020	6.907	hot	middle	31
4	39	10.169	9.100	7.023	hot	middle	31
4	40	10.195	9.327	7.251	hot	middle	31
4	41	10.201	9.616	7.540	hot	middle	31
4	42	10.080	9.742	7.716	hot	middle	31
4	43	9.920	9.953	7.980	hot	middle	31
4	44	9.823	10.223	8.268	hot	hot	32
4	45	9.769	10.555	8.604	hot	hot	32
4	46	9.734	10.824	8.875	hot	hot	32
4	47	9.720	11.155	9.206	hot	hot	33
4	48	9.707	11.465	9.516	hot	hot	33
4	49	9.718	11.940	9.991	hot	hot	33
4	50	9.722	12.146	10.198	hot	hot	34
4	51	9.727	12.332	10.383	hot	hot	34
4	52	9.673	12.684	10.740	hot	hot	34
4	53	9.720	12.931	10.991	hot	hot	34
4	54	9.912	13.195	11.317	hot	hot	35
4	55	10.001	13.482	11.618	hot	hot	35
4	56	10.219	13.993	12.174	hot	hot	35
4	57	10.303	14.063	12.284	hot	hot	35
4	58	10.387	14.134	12.393	hot	hot	35
4	59	10.391	14.278	12.538	hot	hot	35
4	60	10.394	14.402	12.662	hot	hot	35
4	61	10.376	14.526	12.787	hot	hot	35
4	62	10.377	14.588	12.849	hot	hot	35
4	63	10.378	14.609	12.870	hot	hot	35
4	64	10.372	14.341	13.138	hot	hot	35
4	65	10.366	14.114	13.365	hot	hot	35
4	66	10.364	14.010	13.469	hot	hot	35
4	67	10.404	13.948	13.543	hot	hot	35
4	68	10.402	13.865	13.626	hot	hot	35
4	69	10.338	13.763	13.746	hot	hot	35
4	70	10.233	13.683	13.878	hot	hot	35
4	71	10.192	13.705	13.924	hot	hot	35
4	72	10.073	13.914	14.165	hot	hot	35
4	73	10.016	14.122	14.381	hot	hot	35
4	74	9.999	14.287	14.547	hot	hot	35
4	75	9.923	14.599	14.867	hot	hot	35
4	76	9.842	14.663	14.971	hot	hot	35
4	77	9.822	14.684	15.000	hot	hot	35
4	78	9.989	14.762	15.185	hot	hot	35
4	79	10.114	14.801	15.315	hot	hot	35
4	80	10.278	14.756	15.485	hot	hot	35
4	81	10.358	14.671	15.602	hot	hot	35
4	82	10.428	14.092	16.186	hot	hot	35
4	83	10.449	13.678	16.600	hot	hot	35
4	84	10.471	13.265	17.014	hot	hot	35
4	85	10.468	13.120	17.159	hot	hot	35
4	86	10.440	12.832	17.448	hot	hot	34
4	87	10.414	12.584	17.697	hot	hot	34
4	88	10.408	12.316	17.965	hot	hot	34
4	89	10.464	12.046	18.241	hot	hot	34
4	90	10.455	11.654	18.633	hot	hot	33
4	91	10.446	11.283	19.005	hot	hot	33
4	92	10.439	10.973	19.314	hot	hot	32
4	93	10.434	10.767	19.521	hot	hot	32
4	94	10.429	10.540	19.748	hot	hot	32
4	95	10.218	10.359	20.025	hot	hot	32
4	96	10.132	10.196	20.210	hot	hot	32
4	97	10.004	9.992	20.451	hot	middle	31
4	98	9.793	9.811	20.729	hot	middle	31
4	99	9.685	9.607	20.959	hot	middle	31
4	100	9.661	9.442	21.126	hot	middle	31
4	101	9.696	9.194	21.377	hot	middle	31
4	102	9.772	8.903	21.678	hot	middle	30
4	103	9.783	8.490	22.091	hot	middle	30
4	104	9.779	8.304	22.277	hot	middle	30
4	105	9.735	8.202	22.388	hot	middle	30
4	106	9.627	7.977	22.637	cold	middle	29
4	107	9.581	7.772	22.848	cold	middle	29
4	108	9.555	7.524	23.097	cold	middle	29
4	109	9.530	7.339	23.283	cold	middle	29
4	110	9.504	7.113	23.511	cold	middle	29
4	111	9.498	6.844	23.780	cold	middle	27
4	112	9.551	6.451	24.177	cold	middle	27
4	113	9.567	6.264	24.364	cold	middle	27
4	114	9.603	6.036	24.595	cold	middle	27
4	115	9.621	5.912	24.720	cold	cold	26
4	116	9.617	5.747	24.885	cold	cold	26
4	117	9.593	5.603	25.031	cold	cold	26
4	118	9.591	5.500	25.135	cold	cold	26
4	119	9.586	5.273	25.362	cold	cold	26
4	120	9.603	5.107	25.528	cold	cold	26
4	121	9.621	5.004	25.633	cold	cold	26
4	122	9.681	4.940	25.721	cold	cold	25
4	123	9.802	4.814	25.896	cold	cold	25
4	124	9.863	4.771	25.971	cold	cold	25
4	125	9.865	4.853	26.053	cold	cold	25
4	126	9.909	4.976	26.184	cold	cold	25
4	127	9.975	5.140	26.360	cold	cold	26
4	128	10.082	5.282	26.538	cold	cold	26
4	129	10.168	5.466	26.741	cold	cold	26
4	130	10.297	5.649	26.964	cold	cold	26
4	131	10.343	5.896	27.215	cold	cold	26
4	132	10.349	6.143	27.463	cold	middle	27
4	133	10.333	6.330	27.650	cold	middle	27
4	134	10.317	6.557	27.878	cold	middle	27
4	135	10.300	6.681	28.004	cold	middle	27
4	136	10.281	6.785	28.109	cold	middle	27
4	137	10.203	6.993	28.331	cold	middle	27
4	138	10.039	7.038	28.502	cold	middle	29
4	139	9.876	7.104	28.678	cold	middle	29
4	140	9.754	7.210	28.839	cold	middle	29
4	141	9.611	7.296	29.006	cold	middle	29
4	142	9.535	7.545	29.267	cold	middle	29
4	143	9.519	7.752	29.474	cold	middle	29
4	144	9.501	7.877	29.600	cold	middle	29
4	145	9.510	8.269	29.992	hot	middle	30
4	146	9.516	8.537	30.260	hot	middle	30
4	147	9.541	8.722	30.447	hot	middle	30
4	148	9.606	8.865	30.605	hot	middle	30
4	149	9.735	9.090	30.863	hot	middle	31
4	150	9.842	9.252	31.058	hot	middle	31
4	151	9.933	9.601	31.419	hot	middle	31
4	152	10.020	9.806	31.641	hot	middle	31
4	153	10.062	9.846	31.699	hot	middle	31
4	154	10.204	9.719	31.890	hot	middle	31
4	155	10.262	9.573	32.047	hot	middle	31
4	156	10.281	9.490	32.132	hot	middle	31
4	157	10.336	9.200	32.428	hot	middle	31
4	158	10.327	8.787	32.840	hot	middle	30
4	159	10.342	8.539	33.089	hot	middle	30
4	160	10.314	8.209	33.420	hot	middle	30
4	161	10.302	7.714	33.915	cold	middle	29
4	162	10.319	7.528	34.102	cold	middle	29
4	163	10.335	7.341	34.289	cold	middle	29
4	164	10.325	6.908	34.723	cold	middle	27
4	165	10.378	6.514	35.120	cold	middle	27
4	166	10.376	6.411	35.223	cold	middle	27
4	167	10.412	6.183	35.454	cold	middle	27
4	168	10.429	6.018	35.620	cold	middle	27
4	169	10.383	5.833	35.811	cold	cold	26
4	170	10.378	5.585	36.058	cold	cold	26
4	171	10.353	5.420	36.225	cold	cold	26
4	172	10.329	5.276	36.371	cold	cold	26
4	173	10.386	5.027	36.626	cold	cold	26
4	174	10.378	4.697	36.956	cold	cold	25
4	175	10.352	4.471	37.185	cold	cold	25
4	176	10.367	4.223	37.433	cold	cold	25
4	177	10.343	4.058	37.600	cold	cold	25
4	178	10.337	3.790	37.868	cold	cold	24
4	179	10.331	3.542	38.116	cold	cold	24
4	180	10.326	3.336	38.322	cold	cold	24
4	181	10.240	3.172	38.507	cold	cold	24
4	182	10.256	2.965	38.714	cold	cold	23
4	183	10.252	2.800	38.879	cold	cold	23
4	184	10.228	2.636	39.046	cold	cold	23
4	185	10.207	2.636	39.066	cold	cold	23
4	186	10.062	2.619	39.212	cold	cold	23
4	187	9.958	2.580	39.324	cold	cold	23
4	188	9.917	2.581	39.365	cold	cold	23
4	189	9.770	2.502	39.531	cold	cold	23
4	190	9.708	2.503	39.593	cold	cold	23
4	191	9.669	2.587	39.686	cold	cold	23
4	192	9.651	2.711	39.811	cold	cold	23
4	193	9.677	2.937	40.039	cold	cold	23
4	194	9.722	3.102	40.209	cold	cold	24
4	195	9.726	3.287	40.395	cold	cold	24
4	196	9.732	3.535	40.643	cold	cold	24
4	197	9.737	3.741	40.849	cold	cold	24
4	198	9.762	3.968	41.077	cold	cold	24
[truncated: 7,001 more rows]
