# Supplementary material for: Behavioral and pharmacological characterization of planarian nociception
Source: Front Mol Neurosci. 2024 May 1;17:1368009. doi: 10.3389/fnmol.2024.1368009 (PMC11094297; doi:10.3389/fnmol.2024.1368009)
Supplement: Supplementary file 1 [file Data_Sheet_1.ZIP › Article planarian nociception - code and data/thermos/MELOX100_T/t1.csv]

23	4;23	4
23	4;23	4
23	4;23	4
23	5;23	3
23	4;23	5
23	5;23	4
23	4;23	3
23	4;23	4
23	3;23	3
23	5;23	4
23	5;23	4
23	5;23	5
23	5;23	5
23	5;23	5
23	5;23	6
23	6;23	6
23	7;23	8
23	7;23	7
23	7;23	7
23	9;23	8
23	9;23	9
23	9;24	0
24	1;24	1
24	1;24	1
24	2;24	2
24	5;24	3
24	4;24	5
24	6;24	5
24	8;24	7
24	8;24	9
25	2;25	2
25	3;25	3
25	4;25	4
25	7;25	7
25	8;25	9
26	1;26	2
26	2;26	4
26	6;26	6
27	0;27	0
27	2;27	0
27	5;27	5
27	8;27	7
28	0;28	0
28	4;28	4
28	6;28	7
29	0;29	0
29	5;29	4
29	6;29	6
29	8;29	8
30	1;30	2
30	5;30	3
30	5;30	6
30	8;30	7
31	0;30	9
31	1;30	9
31	4;31	3
31	5;31	4
31	8;31	4
31	9;31	9
32	0;32	0
32	0;32	0
32	2;32	2
32	4;32	4
32	4;32	6
32	6;32	8
32	7;32	9
32	9;32	9
33	1;33	1
33	3;33	3
33	4;33	6
33	5;33	6
33	6;33	7
33	9;33	9
34	2;34	2
34	3;34	1
34	3;34	2
34	3;34	4
34	4;34	3
34	5;34	4
34	5;34	5
34	6;34	4
34	7;34	6
34	7;34	6
34	7;34	5
34	7;34	5
34	8;34	7
34	7;34	5
34	7;34	5
34	8;34	5
34	7;34	2
34	5;34	1
34	0;33	8
