# Supplementary material for: Behavioral and pharmacological characterization of planarian nociception
Source: Front Mol Neurosci. 2024 May 1;17:1368009. doi: 10.3389/fnmol.2024.1368009 (PMC11094297; doi:10.3389/fnmol.2024.1368009)
Supplement: Supplementary file 1 [file Data_Sheet_1.ZIP › Article planarian nociception - code and data/thermos/MELOX100_T/t10.csv]

25	0;24	7
25	0;24	7
24	9;24	8
25	0;24	5
25	0;24	7
25	1;24	9
25	1;25	0
25	2;25	0
25	5;25	2
25	4;25	4
25	7;25	4
25	8;25	7
25	9;25	8
26	1;26	0
26	3;26	3
26	5;26	6
26	7;26	9
26	8;27	1
27	2;27	6
27	3;27	8
27	6;28	1
28	0;28	5
28	1;29	0
28	4;29	3
28	7;29	7
29	1;30	1
29	3;30	3
29	4;30	6
29	8;30	9
29	8;31	1
30	2;31	1
30	3;31	3
30	4;31	7
30	7;32	0
30	8;32	2
31	3;32	5
31	4;32	5
31	7;32	7
32	0;32	7
32	0;32	8
32	3;32	8
32	4;32	9
32	7;33	1
32	7;33	1
33	0;33	2
33	2;33	2
33	2;33	3
33	3;33	4
33	4;33	5
33	6;33	7
33	7;33	6
33	8;33	7
33	9;33	8
34	1;33	9
34	2;33	9
34	4;33	9
34	4;34	0
34	5;34	2
34	6;34	1
34	6;34	2
34	6;34	2
34	8;34	5
34	6;34	4
34	8;34	4
34	8;34	4
34	8;34	4
34	7;34	4
34	9;34	6
34	9;34	6
34	8;34	6
35	0;34	8
35	0;34	6
35	0;34	8
35	0;34	8
35	1;35	0
35	1;35	0
35	1;35	1
35	0;35	0
35	2;35	0
35	2;35	3
35	3;35	3
35	4;35	3
35	1;35	2
