# Supplementary material for: Behavioral and pharmacological characterization of planarian nociception
Source: Front Mol Neurosci. 2024 May 1;17:1368009. doi: 10.3389/fnmol.2024.1368009 (PMC11094297; doi:10.3389/fnmol.2024.1368009)
Supplement: Supplementary file 1 [file Data_Sheet_1.ZIP › Article planarian nociception - code and data/thermos/MELOX100_T/t11.csv]

25	2;25	1
25	2;25	1
25	2;25	1
25	2;25	1
25	1;25	1
25	2;25	1
25	3;25	3
25	2;25	2
25	3;25	3
25	4;25	4
25	5;25	6
25	5;25	7
25	7;25	9
25	8;26	1
25	8;26	3
26	2;26	6
26	2;26	7
26	4;26	9
26	7;27	1
27	2;27	3
27	6;27	9
28	0;28	2
28	2;28	6
28	5;29	0
28	8;29	5
29	3;29	8
29	7;30	3
30	0;30	6
30	4;30	9
30	6;31	1
30	8;31	1
30	9;31	3
31	0;31	3
31	2;31	4
31	1;31	3
31	3;31	4
31	3;31	4
31	4;31	6
31	4;31	6
31	6;31	7
31	7;31	7
31	8;31	8
31	7;31	8
31	8;31	8
31	9;31	9
32	0;32	0
32	0;32	3
32	0;32	1
32	1;32	1
32	2;32	3
32	2;32	2
32	3;32	4
32	4;32	5
32	4;32	5
32	4;32	5
32	6;32	6
32	6;32	6
32	6;32	6
32	6;32	8
32	8;32	9
32	8;32	9
32	9;33	0
32	9;33	0
32	9;33	0
33	0;33	1
33	2;33	2
33	2;33	3
33	2;33	3
33	3;33	4
33	3;33	5
33	4;33	6
33	4;33	4
33	4;33	4
33	4;33	4
33	5;33	6
33	6;33	6
33	6;33	7
33	7;33	7
33	7;33	7
33	7;33	8
33	8;33	9
33	9;33	9
33	9;33	8
33	9;33	9
34	0;34	0
33	9;33	9
34	0;34	0
34	0;34	1
34	0;34	1
34	0;34	1
34	0;34	1
34	0;34	0
