# Supplementary material for: Behavioral and pharmacological characterization of planarian nociception
Source: Front Mol Neurosci. 2024 May 1;17:1368009. doi: 10.3389/fnmol.2024.1368009 (PMC11094297; doi:10.3389/fnmol.2024.1368009)
Supplement: Supplementary file 1 [file Data_Sheet_1.ZIP › Article planarian nociception - code and data/thermos/MELOX100_T/t12.csv]

25	2
25	2
25	2
25	3
25	4
25	6
25	7
25	9
26	1
26	1
26	4
26	7
27	0
27	3
27	5
27	9
28	3
28	5
28	8
29	4
30	0
30	2
30	5
30	9
31	1
31	2
31	4
31	5
31	6
31	6
31	7
31	7
31	8
31	9
31	9
31	9
31	9
32	0
32	2
32	2
32	3
32	4
32	4
32	5
32	6
32	6
32	7
32	7
32	8
33	0
33	0
33	1
33	1
33	1
33	2
33	1
33	3
33	3
33	4
33	5
33	5
33	5
33	6
33	6
33	7
33	7
33	7
33	8
33	9
34	0
34	0
34	0
34	0
34	0
34	1
34	1
34	2
34	2
34	4
34	3
34	4
34	4
34	4
34	6
34	5
34	5
34	6
34	7
35	0
