# Supplementary material for: Behavioral and pharmacological characterization of planarian nociception
Source: Front Mol Neurosci. 2024 May 1;17:1368009. doi: 10.3389/fnmol.2024.1368009 (PMC11094297; doi:10.3389/fnmol.2024.1368009)
Supplement: Supplementary file 1 [file Data_Sheet_1.ZIP › Article planarian nociception - code and data/thermos/MELOX100_T/t13.csv]

25	3;25	2
25	3;25	1
25	4;25	2
25	3;25	2
25	3;25	2
25	4;25	3
25	4;25	5
25	5;25	7
25	7;25	6
25	8;25	9
26	0;26	0
26	2;26	3
26	6;26	7
26	8;26	9
27	1;27	5
27	5;27	7
27	5;28	0
27	8;28	4
28	3;28	9
28	5;29	2
28	9;29	5
29	3;29	9
29	7;30	4
29	9;30	7
30	2;31	2
30	5;31	5
30	9;31	6
31	2;31	9
31	3;32	1
31	7;32	3
31	9;32	4
31	9;32	4
32	1;32	5
32	1;32	5
32	2;32	7
32	5;32	7
32	5;32	7
32	6;32	7
32	7;32	8
32	8;33	0
32	9;33	0
32	9;33	0
33	1;33	1
33	1;33	1
33	2;33	1
33	4;33	3
33	5;33	5
33	5;33	5
33	6;33	5
33	6;33	6
33	6;33	7
33	8;33	7
33	7;33	8
33	9;33	9
33	8;33	8
34	0;33	9
33	9;33	9
34	2;34	0
34	0;34	2
34	1;34	0
34	2;34	1
34	3;34	3
34	3;34	2
34	3;34	3
34	3;34	3
34	4;34	4
34	4;34	4
34	4;34	5
34	7;34	6
34	7;34	7
34	7;34	7
34	7;34	7
34	8;34	7
34	8;34	8
34	9;34	7
34	9;34	9
35	0;34	9
34	9;35	0
35	0;34	9
35	2;35	0
35	1;35	0
35	3;35	0
35	3;35	2
35	3;35	1
35	4;35	3
35	4;35	3
35	4;35	4
35	4;35	5
