# Supplementary material for: Behavioral and pharmacological characterization of planarian nociception
Source: Front Mol Neurosci. 2024 May 1;17:1368009. doi: 10.3389/fnmol.2024.1368009 (PMC11094297; doi:10.3389/fnmol.2024.1368009)
Supplement: Supplementary file 1 [file Data_Sheet_1.ZIP › Article planarian nociception - code and data/thermos/MELOX100_T/t14.csv]

25	5;25	1
25	5;25	1
25	4;25	1
25	5;25	1
25	6;25	1
25	6;25	2
25	6;25	5
25	6;25	5
25	7;25	6
25	9;25	7
26	0;25	9
26	1;26	2
26	3;26	2
26	4;26	4
26	6;26	6
26	8;26	7
27	0;27	0
27	1;27	2
27	4;27	5
27	5;27	8
27	8;28	1
28	0;28	4
28	3;28	6
28	4;29	0
28	8;29	5
29	2;29	8
29	3;30	2
29	8;30	5
30	0;30	9
30	5;31	3
30	7;31	7
31	0;32	0
31	5;32	3
31	6;32	5
32	0;32	5
32	1;32	8
32	3;32	8
32	5;32	9
32	8;33	1
32	8;33	1
32	9;33	2
33	1;33	2
33	2;33	3
33	3;33	3
33	4;33	4
33	5;33	5
33	5;33	5
33	5;33	6
33	5;33	6
33	7;33	7
33	9;33	8
33	7;33	8
34	0;33	9
34	0;33	9
34	0;34	0
34	0;34	0
34	0;34	0
34	2;34	1
34	1;34	1
34	2;34	2
34	3;34	2
34	4;34	2
34	4;34	2
34	5;34	4
34	5;34	4
34	5;34	5
34	6;34	5
34	6;34	5
34	7;34	6
34	7;34	7
34	8;34	7
34	9;34	8
34	9;34	9
34	9;34	9
34	9;35	0
35	1;35	0
35	0;35	0
35	1;35	0
35	1;35	1
35	2;35	2
35	3;35	1
35	2;35	3
35	4;35	4
35	4;35	4
35	3;35	5
