# Supplementary material for: Behavioral and pharmacological characterization of planarian nociception
Source: Front Mol Neurosci. 2024 May 1;17:1368009. doi: 10.3389/fnmol.2024.1368009 (PMC11094297; doi:10.3389/fnmol.2024.1368009)
Supplement: Supplementary file 1 [file Data_Sheet_1.ZIP › Article planarian nociception - code and data/thermos/MELOX100_T/t15.csv]

25	8;25	3
25	7;25	3
25	7;25	3
25	7;25	3
25	7;25	3
25	8;25	3
25	8;25	4
25	9;25	6
25	9;25	7
26	1;25	8
26	2;25	7
26	4;26	1
26	5;26	1
26	8;26	1
27	1;26	5
27	2;26	7
27	4;27	1
27	8;27	7
28	0;28	3
28	4;28	9
28	7;29	3
28	9;29	8
29	2;30	2
29	5;30	5
29	8;30	9
30	1;31	0
30	2;31	4
30	5;31	8
30	6;31	8
30	7;32	0
31	1;32	2
31	1;32	2
31	3;32	4
31	3;32	3
31	6;32	5
31	6;32	7
31	8;32	8
31	9;32	8
32	2;33	0
32	5;33	0
32	7;33	0
32	8;33	2
33	1;33	2
33	1;33	4
33	4;33	5
33	4;33	7
33	7;33	7
33	8;33	8
33	9;33	8
33	9;34	0
34	0;34	0
34	0;34	1
34	3;34	2
34	4;34	2
34	3;34	3
34	6;34	3
34	5;34	2
34	7;34	4
34	8;34	4
34	7;34	4
34	7;34	5
34	9;34	6
34	8;34	6
35	0;34	7
35	0;34	8
35	0;34	9
35	1;35	0
35	3;34	9
35	1;35	1
35	3;35	1
35	4;35	0
35	3;35	2
35	4;35	2
35	4;35	2
35	4;35	2
35	5;35	3
35	6;35	3
35	7;35	4
35	6;35	5
35	6;35	5
35	6;35	6
35	7;35	6
35	4;35	5
