# Supplementary material for: Behavioral and pharmacological characterization of planarian nociception
Source: Front Mol Neurosci. 2024 May 1;17:1368009. doi: 10.3389/fnmol.2024.1368009 (PMC11094297; doi:10.3389/fnmol.2024.1368009)
Supplement: Supplementary file 1 [file Data_Sheet_1.ZIP › Article planarian nociception - code and data/thermos/MELOX100_T/t2.csv]

23	5
23	4
23	5
23	4
23	4
23	4
23	4
23	3
23	4
23	3
23	4
23	5
23	5
23	5
23	5
23	7
23	8
23	8
23	8
24	0
24	1
24	2
24	5
24	7
24	8
25	1
25	2
25	4
25	8
26	0
26	4
26	6
26	8
27	2
27	3
27	7
28	1
28	3
28	7
28	9
29	5
29	8
30	0
30	3
30	6
31	0
31	1
31	5
31	7
32	2
32	3
32	4
32	7
33	0
32	9
33	0
33	0
33	2
33	2
33	2
33	2
33	4
33	5
33	5
33	7
33	7
33	7
33	7
33	7
33	8
33	9
34	0
34	0
34	0
34	0
34	0
34	0
34	2
34	1
34	1
34	3
34	3
34	4
34	4
34	4
34	5
34	5
34	5
34	5
