# Supplementary material for: Behavioral and pharmacological characterization of planarian nociception
Source: Front Mol Neurosci. 2024 May 1;17:1368009. doi: 10.3389/fnmol.2024.1368009 (PMC11094297; doi:10.3389/fnmol.2024.1368009)
Supplement: Supplementary file 1 [file Data_Sheet_1.ZIP › Article planarian nociception - code and data/thermos/MELOX100_T/t3.csv]

23	6;23	6
23	5;23	5
23	5;23	4
23	5;23	5
23	3;23	3
23	5;23	5
23	4;23	4
23	4;23	4
23	4;23	4
23	4;23	4
23	5;23	4
23	5;23	5
23	7;23	5
23	5;23	5
23	7;23	5
23	7;23	7
23	7;23	6
23	8;23	7
23	8;23	8
23	9;23	9
24	0;23	9
24	2;24	0
24	2;24	1
24	5;24	3
24	5;24	5
24	7;24	7
25	0;24	8
25	0;25	1
25	2;25	2
25	4;25	3
25	6;25	5
26	1;26	0
26	1;26	3
26	4;26	5
26	7;26	8
27	1;27	1
27	4;27	4
27	7;27	6
28	1;28	0
28	4;28	4
28	6;28	4
29	0;28	9
29	3;29	2
29	4;29	5
29	9;29	8
30	0;30	0
30	3;30	3
30	7;30	6
30	8;31	0
31	0;31	1
31	6;31	5
31	6;31	7
31	7;31	8
32	1;32	1
32	3;32	2
32	4;32	3
32	8;32	6
32	9;32	7
32	9;32	9
33	2;33	0
33	3;33	2
33	4;33	3
33	4;33	3
33	7;33	6
33	9;33	6
33	9;33	8
34	1;33	9
34	4;34	2
34	4;34	2
34	6;34	3
34	7;34	4
34	7;34	4
34	6;34	2
34	4;34	1
34	4;34	1
34	5;34	1
34	8;34	5
34	8;34	6
35	1;34	7
35	2;34	8
35	5;35	0
35	7;35	4
35	9;35	4
36	2;35	5
36	2;35	5
36	3;35	5
36	2;35	6
35	4;35	0
