# Supplementary material for: Behavioral and pharmacological characterization of planarian nociception
Source: Front Mol Neurosci. 2024 May 1;17:1368009. doi: 10.3389/fnmol.2024.1368009 (PMC11094297; doi:10.3389/fnmol.2024.1368009)
Supplement: Supplementary file 1 [file Data_Sheet_1.ZIP › Article planarian nociception - code and data/thermos/MELOX100_T/t4.csv]

23	7;23	6
23	5;23	5
23	5;23	5
23	4;23	4
23	4;23	4
23	4;23	4
23	4;23	4
23	5;23	4
23	4;23	5
23	4;23	4
23	5;23	5
23	6;23	6
23	6;23	6
23	7;23	6
23	7;23	7
23	7;23	7
23	8;23	9
24	1;24	1
24	1;24	0
24	2;24	2
24	3;24	3
24	5;24	5
24	7;24	5
24	8;24	7
24	8;25	0
25	0;25	2
25	3;25	5
25	5;25	7
25	7;26	0
26	0;26	3
26	2;26	6
26	5;26	8
26	9;27	2
27	2;27	4
27	6;27	6
27	6;27	8
28	1;28	2
28	2;28	3
28	5;28	6
28	9;28	9
29	0;29	0
29	5;29	5
29	9;30	0
30	1;30	3
30	6;30	9
31	0;31	1
31	4;31	6
31	5;31	7
32	0;32	1
32	2;32	3
32	5;32	5
32	8;32	8
32	8;33	0
33	1;33	0
33	3;33	4
33	5;33	5
33	6;33	8
33	8;33	8
33	8;33	9
33	9;33	9
34	0;34	0
34	0;34	0
34	0;34	0
34	1;34	3
34	1;34	3
34	4;34	3
34	3;34	3
34	4;34	4
34	4;34	4
34	4;34	4
34	4;34	4
34	4;34	5
34	6;34	6
34	6;34	6
34	8;34	8
34	7;34	7
34	7;34	7
34	7;34	9
34	9;34	9
34	9;34	9
35	0;35	0
35	2;35	1
35	2;35	2
35	2;35	2
35	2;35	2
