# Supplementary material for: Behavioral and pharmacological characterization of planarian nociception
Source: Front Mol Neurosci. 2024 May 1;17:1368009. doi: 10.3389/fnmol.2024.1368009 (PMC11094297; doi:10.3389/fnmol.2024.1368009)
Supplement: Supplementary file 1 [file Data_Sheet_1.ZIP › Article planarian nociception - code and data/thermos/MELOX100_T/t5.csv]

23	8;23	7
23	6;23	6
23	5;23	5
23	6;23	6
23	5;23	5
23	5;23	5
23	5;23	5
23	6;23	5
23	5;23	5
23	6;23	5
23	6;23	5
23	7;23	6
23	8;23	8
23	8;23	7
23	8;23	8
23	9;23	8
24	1;23	9
24	2;24	1
24	2;24	1
24	3;24	1
24	3;24	2
24	4;24	4
24	7;24	5
24	9;24	8
25	0;24	9
25	0;25	1
25	4;25	4
25	4;25	7
25	8;25	9
26	0;26	2
26	3;26	4
26	6;26	9
27	0;27	2
27	2;27	6
27	7;27	7
28	0;28	2
28	4;28	4
28	6;28	9
29	2;29	3
29	3;29	6
29	8;29	9
30	3;30	4
30	5;30	6
30	9;31	2
31	3;31	5
31	7;31	8
32	0;32	1
32	2;32	4
32	5;32	7
32	8;32	9
33	2;33	3
33	5;33	6
33	7;33	6
33	9;33	8
34	0;34	2
34	2;34	2
34	4;34	3
34	5;34	4
34	7;34	6
34	7;34	8
34	9;34	8
34	8;34	7
35	0;34	9
35	1;34	9
35	1;35	0
35	2;35	1
35	4;35	2
35	3;35	2
35	5;35	3
35	4;35	3
35	5;35	5
35	5;35	5
35	5;35	5
35	5;35	5
35	7;35	7
35	8;35	5
35	7;35	7
35	8;35	8
36	0;35	8
35	9;35	8
35	9;35	8
35	8;35	9
35	4;35	5
