# Supplementary material for: Behavioral and pharmacological characterization of planarian nociception
Source: Front Mol Neurosci. 2024 May 1;17:1368009. doi: 10.3389/fnmol.2024.1368009 (PMC11094297; doi:10.3389/fnmol.2024.1368009)
Supplement: Supplementary file 1 [file Data_Sheet_1.ZIP › Article planarian nociception - code and data/thermos/MELOX100_T/t6.csv]

24	5;24	6
24	4;24	5
24	4;24	6
24	4;24	5
24	4;24	6
24	7;24	6
24	7;24	8
24	8;24	8
24	9;25	0
24	9;25	0
25	1;25	3
25	3;25	4
25	5;25	5
25	6;25	8
25	8;26	1
26	1;26	3
26	3;26	4
26	5;26	8
26	8;27	0
27	1;27	4
27	4;27	8
27	7;28	1
28	1;28	4
28	4;28	9
28	6;29	1
28	9;29	6
29	2;29	8
29	6;30	1
29	8;30	4
30	1;30	6
30	3;30	8
30	5;30	7
30	5;30	8
30	6;30	8
30	8;31	0
30	9;31	0
30	9;31	1
30	9;31	2
31	1;31	3
31	0;31	3
31	2;31	4
31	3;31	3
31	3;31	3
31	4;31	5
31	4;31	5
31	6;31	6
31	6;31	6
31	6;31	6
32	0;31	9
31	9;31	9
31	9;32	0
32	1;32	1
32	1;32	1
32	1;32	2
32	1;32	2
32	3;32	4
32	4;32	4
32	3;32	4
32	4;32	4
32	4;32	6
32	6;32	7
32	5;32	7
32	7;32	7
32	8;32	7
32	8;32	7
32	7;32	7
32	7;32	8
32	7;32	8
32	8;32	9
32	9;33	1
33	0;33	0
33	0;33	2
33	2;33	2
33	2;33	3
33	3;33	4
33	3;33	3
33	3;33	3
33	3;33	4
33	4;33	4
33	4;33	5
33	3;33	5
33	4;33	4
33	5;33	6
33	6;33	6
33	6;33	6
33	6;33	7
33	7;33	7
33	7;33	8
33	7;33	7
33	7;33	8
33	8;33	9
33	7;33	8
