# Supplementary material for: Behavioral and pharmacological characterization of planarian nociception
Source: Front Mol Neurosci. 2024 May 1;17:1368009. doi: 10.3389/fnmol.2024.1368009 (PMC11094297; doi:10.3389/fnmol.2024.1368009)
Supplement: Supplementary file 1 [file Data_Sheet_1.ZIP › Article planarian nociception - code and data/thermos/MELOX100_T/t7.csv]

24	6
24	6
24	6
24	6
24	8
24	9
25	1
25	3
25	5
25	6
25	9
26	2
26	5
26	7
27	1
27	4
27	6
28	0
28	4
28	8
29	1
29	6
29	9
30	1
30	4
30	6
30	9
31	1
31	1
31	3
31	3
31	5
31	5
31	6
31	6
31	7
31	7
31	8
31	9
31	9
32	0
32	0
32	1
32	2
32	2
32	2
32	3
32	3
32	5
32	5
32	6
32	7
32	7
32	8
32	8
32	9
32	9
32	9
33	0
33	0
33	1
33	0
33	1
33	3
33	2
33	4
33	3
33	3
33	3
33	5
33	5
33	6
33	6
33	7
33	8
33	7
33	8
33	8
33	9
34	0
33	9
33	9
34	1
34	1
34	2
34	2
34	2
34	4
34	5
