# Supplementary material for: Behavioral and pharmacological characterization of planarian nociception
Source: Front Mol Neurosci. 2024 May 1;17:1368009. doi: 10.3389/fnmol.2024.1368009 (PMC11094297; doi:10.3389/fnmol.2024.1368009)
Supplement: Supplementary file 1 [file Data_Sheet_1.ZIP › Article planarian nociception - code and data/thermos/MELOX100_T/t8.csv]

24	6;24	6
24	6;24	6
24	6;24	6
24	6;24	5
24	7;24	6
24	9;24	9
24	8;24	9
25	1;25	1
25	1;25	2
25	3;25	4
25	5;25	6
25	7;25	7
25	8;25	8
26	1;26	1
26	3;26	4
26	5;26	7
26	7;27	0
26	9;27	2
27	3;27	6
27	6;27	9
27	9;28	1
28	2;28	6
28	6;29	0
29	0;29	4
29	5;29	9
29	7;30	4
30	0;30	8
30	4;31	2
30	7;31	4
31	0;31	8
31	1;31	9
31	3;32	0
31	4;32	0
31	6;32	1
31	7;32	2
32	0;32	3
32	0;32	3
32	1;32	4
32	0;32	5
32	4;32	5
32	5;32	5
32	5;32	6
32	5;32	7
32	7;32	7
32	7;32	8
32	9;33	0
33	0;33	0
33	0;33	0
33	0;33	1
33	2;33	2
33	2;33	2
33	2;33	2
33	4;33	4
33	4;33	4
33	5;33	5
33	5;33	6
33	6;33	5
33	6;33	6
33	7;33	6
33	7;33	7
33	7;33	7
33	8;33	9
33	9;33	8
34	0;34	0
34	0;34	0
33	9;34	1
34	1;33	9
34	2;34	1
34	1;34	1
34	2;34	2
34	3;34	3
34	3;34	3
34	4;34	3
34	4;34	4
34	5;34	4
34	5;34	6
34	5;34	6
34	6;34	6
34	6;34	7
34	6;34	6
34	8;34	9
34	8;34	8
34	9;34	7
35	1;34	9
35	0;35	0
35	0;35	0
35	1;35	2
35	2;35	2
