# Supplementary material for: Behavioral and pharmacological characterization of planarian nociception
Source: Front Mol Neurosci. 2024 May 1;17:1368009. doi: 10.3389/fnmol.2024.1368009 (PMC11094297; doi:10.3389/fnmol.2024.1368009)
Supplement: Supplementary file 1 [file Data_Sheet_1.ZIP › Article planarian nociception - code and data/thermos/MELOX100_T/t9.csv]

24	9;24	7
24	7;24	7
24	8;24	8
24	8;24	8
25	1;24	7
25	1;24	9
25	3;25	2
25	4;25	4
25	5;25	5
25	8;25	7
25	8;25	9
26	1;26	3
26	3;26	6
26	6;27	0
26	7;27	3
27	0;27	4
27	4;27	9
27	7;28	3
27	9;28	6
28	3;29	0
28	5;29	2
28	6;29	6
29	0;30	1
29	5;30	2
29	5;30	8
29	9;30	8
30	2;31	2
30	3;31	4
30	5;31	4
30	7;31	6
30	8;31	6
31	0;31	8
31	2;31	8
31	1;31	9
31	3;32	1
31	5;32	1
31	5;32	2
31	6;32	3
31	7;32	3
31	8;32	3
32	0;32	4
32	2;32	5
32	3;32	6
32	3;32	6
32	7;32	7
32	6;32	7
32	7;32	9
32	9;32	9
32	9;32	9
33	1;33	1
33	1;33	1
33	2;33	1
33	3;33	2
33	3;33	2
33	5;33	3
33	5;33	3
33	6;33	4
33	6;33	5
33	6;33	5
33	8;33	6
33	8;33	7
33	9;33	8
33	9;33	7
34	0;33	8
34	1;33	9
34	1;33	9
34	1;33	8
34	1;34	1
34	1;34	0
34	1;34	2
34	2;34	1
34	2;34	2
34	2;34	1
34	4;34	2
34	5;34	4
34	5;34	4
34	5;34	4
34	5;34	5
34	5;34	5
34	7;34	6
34	6;34	8
34	7;34	7
34	8;34	7
34	8;34	9
34	8;34	9
