# Supplementary material for: Behavioral and pharmacological characterization of planarian nociception
Source: Front Mol Neurosci. 2024 May 1;17:1368009. doi: 10.3389/fnmol.2024.1368009 (PMC11094297; doi:10.3389/fnmol.2024.1368009)
Supplement: Supplementary file 1 [file Data_Sheet_1.ZIP › Article planarian nociception - code and data/thermos/MELOX10_T/t1.csv]

25	7;25	8
26	1;26	1
26	0;26	3
26	4;26	6
26	6;26	8
26	8;27	2
27	2;27	5
27	2;27	6
27	5;27	9
27	8;28	4
27	9;28	4
28	2;28	7
28	3;28	7
28	5;28	7
28	6;28	9
28	8;29	0
28	8;29	0
29	0;29	1
28	9;29	0
29	1;29	2
29	0;29	2
29	0;29	2
29	3;29	3
29	3;29	4
29	3;29	3
29	3;29	5
29	4;29	5
29	4;29	5
29	5;29	6
29	5;29	8
29	6;29	7
29	8;29	8
29	8;29	7
29	8;29	9
30	0;30	1
29	9;30	0
30	1;30	3
30	2;30	3
30	4;30	4
30	2;30	4
30	4;30	4
30	3;30	4
30	5;30	5
30	7;30	6
30	7;30	7
30	8;30	9
30	9;30	9
30	9;30	9
31	0;31	1
31	1;31	2
31	1;31	1
31	2;31	3
31	3;31	4
31	5;31	5
31	5;31	5
31	5;31	5
31	7;31	7
31	7;31	7
31	8;31	7
31	8;31	8
32	0;31	9
32	0;32	0
32	1;32	0
32	0;32	0
32	0;32	1
32	1;32	1
32	2;32	1
32	2;32	3
32	3;32	3
32	3;32	4
32	3;32	4
32	4;32	6
32	7;32	7
32	7;32	6
32	8;32	8
32	7;32	7
32	8;32	8
32	8;32	8
32	8;32	8
32	7;32	8
32	9;32	8
32	8;33	0
33	0;33	1
33	0;33	1
33	0;33	1
33	1;33	1
33	2;33	2
33	2;33	2
33	2;33	3
33	2;33	3
33	3;33	4
33	3;33	4
33	3;33	4
