# Supplementary material for: Behavioral and pharmacological characterization of planarian nociception
Source: Front Mol Neurosci. 2024 May 1;17:1368009. doi: 10.3389/fnmol.2024.1368009 (PMC11094297; doi:10.3389/fnmol.2024.1368009)
Supplement: Supplementary file 1 [file Data_Sheet_1.ZIP › Article planarian nociception - code and data/thermos/MELOX10_T/t10.csv]

25	8;26	1
26	0;26	3
26	4;26	6
26	7;27	0
26	9;27	4
27	5;27	7
28	1;28	1
28	5;28	7
28	6;28	9
28	9;29	3
29	2;29	6
29	4;29	7
29	5;30	1
29	7;30	2
30	0;30	2
30	0;30	2
30	0;30	3
30	2;30	3
30	1;30	4
30	4;30	5
30	4;30	6
30	4;30	6
30	7;30	8
30	7;30	8
30	8;30	8
30	8;30	8
30	8;31	0
30	9;31	1
31	0;31	1
31	1;31	2
31	2;31	2
31	3;31	6
31	6;31	5
31	6;31	6
31	6;31	6
31	7;31	8
31	9;31	9
31	9;31	9
31	9;32	0
32	1;32	0
32	2;32	2
32	2;32	3
32	3;32	4
32	4;32	4
32	5;32	6
32	7;32	6
32	8;32	7
32	9;32	8
32	9;32	7
32	9;33	0
32	9;32	9
33	1;33	1
33	1;33	1
33	2;33	2
33	3;33	2
33	4;33	3
33	7;33	5
33	6;33	5
33	7;33	6
33	7;33	6
33	7;33	6
33	8;33	7
33	9;33	9
33	9;33	9
34	0;34	1
34	1;34	1
34	1;34	1
34	2;34	1
34	3;34	1
34	3;34	2
34	4;34	3
34	4;34	3
34	6;34	5
34	6;34	5
34	6;34	6
34	6;34	6
34	6;34	6
34	6;34	7
34	8;34	8
34	8;34	9
35	0;34	9
35	1;34	9
34	9;34	9
