# Supplementary material for: Behavioral and pharmacological characterization of planarian nociception
Source: Front Mol Neurosci. 2024 May 1;17:1368009. doi: 10.3389/fnmol.2024.1368009 (PMC11094297; doi:10.3389/fnmol.2024.1368009)
Supplement: Supplementary file 1 [file Data_Sheet_1.ZIP › Article planarian nociception - code and data/thermos/MELOX10_T/t11.csv]

25	3;25	4
25	4;25	6
25	5;25	7
25	8;25	8
26	2;26	2
26	2;26	4
26	5;26	5
26	9;26	9
27	1;27	3
27	3;27	5
27	5;27	8
27	8;28	0
28	0;28	3
28	2;28	6
28	6;28	7
28	7;28	8
28	9;29	0
28	9;29	0
29	0;29	0
29	1;29	0
29	1;29	2
29	2;29	2
29	2;29	2
29	3;29	3
29	4;29	4
29	4;29	4
29	4;29	4
29	5;29	6
29	6;29	5
29	6;29	7
29	8;29	7
29	9;29	8
29	9;29	8
30	0;30	0
30	0;30	1
30	0;30	2
30	0;30	2
30	3;30	4
30	1;30	3
30	4;30	4
30	4;30	5
30	6;30	5
30	6;30	6
30	6;30	7
30	7;30	7
30	8;30	8
30	9;30	9
30	9;31	0
30	9;31	0
31	1;31	1
31	1;31	1
31	2;31	2
31	2;31	2
31	3;31	5
31	5;31	5
31	5;31	7
31	7;31	6
31	7;31	8
31	7;31	8
31	9;32	0
32	0;31	9
32	0;32	0
32	1;31	9
32	1;32	0
32	1;32	1
32	1;32	1
32	2;32	1
32	2;32	2
32	2;32	2
32	3;32	2
32	4;32	4
32	5;32	5
32	6;32	6
32	7;32	6
32	7;32	7
32	8;32	8
32	8;32	9
32	8;32	9
32	8;32	9
32	8;32	9
32	9;32	9
33	0;33	0
33	1;33	1
33	1;33	1
33	1;33	1
33	2;33	2
33	2;33	1
33	3;33	2
33	4;33	3
33	4;33	3
33	3;33	3
33	6;33	4
33	3;33	3
