# Supplementary material for: Behavioral and pharmacological characterization of planarian nociception
Source: Front Mol Neurosci. 2024 May 1;17:1368009. doi: 10.3389/fnmol.2024.1368009 (PMC11094297; doi:10.3389/fnmol.2024.1368009)
Supplement: Supplementary file 1 [file Data_Sheet_1.ZIP › Article planarian nociception - code and data/thermos/MELOX10_T/t12.csv]

26	2
26	6
26	9
27	2
27	4
27	6
28	1
28	2
28	7
28	9
29	0
29	3
29	6
29	6
29	6
29	7
29	8
29	9
29	9
29	9
30	0
30	1
30	2
30	1
30	3
30	3
30	3
30	5
30	4
30	5
30	6
30	7
30	7
31	0
31	1
31	0
31	1
31	1
31	3
31	3
31	4
31	4
31	6
31	6
31	8
31	8
31	9
31	9
32	0
32	1
32	0
32	1
32	3
32	3
32	4
32	5
32	6
32	4
32	6
32	7
32	8
32	7
32	8
32	9
33	0
33	0
33	1
33	2
33	2
33	2
33	3
33	3
33	3
33	4
33	5
33	6
33	6
33	6
33	7
33	7
33	8
33	8
33	8
33	9
34	1
34	1
34	2
34	2
34	3
