# Supplementary material for: Behavioral and pharmacological characterization of planarian nociception
Source: Front Mol Neurosci. 2024 May 1;17:1368009. doi: 10.3389/fnmol.2024.1368009 (PMC11094297; doi:10.3389/fnmol.2024.1368009)
Supplement: Supplementary file 1 [file Data_Sheet_1.ZIP › Article planarian nociception - code and data/thermos/MELOX10_T/t13.csv]

26	0;26	3
26	4;26	7
26	7;26	8
27	0;27	1
27	2;27	5
27	5;27	8
27	7;28	2
28	0;28	3
28	3;28	8
28	8;29	1
29	1;29	4
29	2;29	6
29	5;29	9
29	9;30	2
29	9;30	3
30	1;30	2
30	2;30	3
30	3;30	4
30	5;30	5
30	2;30	5
30	4;30	6
30	6;30	6
30	6;30	7
30	7;30	8
30	7;30	8
30	8;30	9
30	9;31	1
31	0;31	1
30	9;31	1
31	1;31	1
31	3;31	3
31	3;31	4
31	3;31	5
31	4;31	5
31	4;31	5
31	5;31	5
31	6;31	8
31	6;31	8
31	8;31	8
31	8;31	9
32	0;32	0
32	0;32	0
32	0;32	0
32	2;32	1
32	4;32	2
32	3;32	3
32	4;32	4
32	5;32	4
32	6;32	5
32	6;32	6
32	6;32	7
32	8;32	7
32	9;32	8
32	9;32	9
33	0;33	0
33	1;33	0
33	2;33	1
33	2;33	3
33	2;33	2
33	2;33	3
33	5;33	3
33	4;33	4
33	5;33	4
33	6;33	6
33	7;33	6
33	7;33	7
33	8;33	7
33	8;33	8
33	8;33	8
33	9;33	9
33	9;34	0
34	1;34	1
34	1;34	1
34	1;34	1
34	2;34	2
34	3;34	2
34	4;34	2
34	3;34	4
34	4;34	2
34	5;34	2
34	4;34	4
34	4;34	4
34	5;34	6
34	6;34	6
34	6;34	7
34	8;34	8
34	8;34	9
34	9;35	1
