# Supplementary material for: Behavioral and pharmacological characterization of planarian nociception
Source: Front Mol Neurosci. 2024 May 1;17:1368009. doi: 10.3389/fnmol.2024.1368009 (PMC11094297; doi:10.3389/fnmol.2024.1368009)
Supplement: Supplementary file 1 [file Data_Sheet_1.ZIP › Article planarian nociception - code and data/thermos/MELOX10_T/t14.csv]

25	4;25	5
25	6;25	7
25	7;25	9
26	0;26	2
26	1;26	4
26	3;26	4
26	4;26	7
26	7;27	2
26	8;27	3
27	2;27	7
27	4;27	8
27	7;28	1
27	9;28	5
28	2;28	7
28	5;29	0
28	6;29	2
28	9;29	5
29	2;29	9
29	5;30	2
29	4;30	2
29	8;30	6
30	1;30	6
30	3;30	8
30	6;30	9
30	6;31	0
30	7;31	0
30	8;31	1
30	9;31	2
31	0;31	1
31	1;31	3
30	9;31	3
31	3;31	5
31	2;31	5
31	2;31	5
31	4;31	6
31	5;31	6
31	6;31	8
31	8;31	8
31	8;31	7
31	8;31	8
31	8;31	9
31	9;32	0
31	9;32	0
32	0;32	1
32	1;32	1
32	1;32	1
32	4;32	3
32	3;32	3
32	4;32	4
32	4;32	5
32	4;32	5
32	6;32	6
32	6;32	7
32	7;32	7
32	7;32	8
32	9;32	7
32	9;32	9
33	0;32	9
32	9;33	0
32	9;33	0
33	0;33	1
33	2;33	1
33	1;33	2
33	2;33	2
33	3;33	2
33	3;33	2
33	4;33	3
33	5;33	4
33	5;33	5
33	6;33	6
33	7;33	6
33	6;33	6
33	6;33	6
33	8;33	7
33	9;33	8
33	9;33	8
34	0;34	0
34	1;34	1
34	1;34	1
34	1;34	1
34	1;34	3
34	1;34	2
34	2;34	4
34	4;34	3
34	4;34	4
34	4;34	5
