# Supplementary material for: Behavioral and pharmacological characterization of planarian nociception
Source: Front Mol Neurosci. 2024 May 1;17:1368009. doi: 10.3389/fnmol.2024.1368009 (PMC11094297; doi:10.3389/fnmol.2024.1368009)
Supplement: Supplementary file 1 [file Data_Sheet_1.ZIP › Article planarian nociception - code and data/thermos/MELOX10_T/t15.csv]

25	2;25	3
25	3;25	5
25	5;25	7
25	6;26	0
26	1;26	3
26	2;26	3
26	4;26	6
26	9;26	9
27	2;27	3
27	5;27	7
27	8;28	2
28	1;28	5
28	5;29	2
28	8;29	5
29	2;29	9
29	5;30	1
29	8;30	5
30	1;30	6
30	1;30	6
30	4;30	6
30	6;30	6
30	7;30	8
30	8;30	9
30	9;31	0
30	8;31	0
31	0;30	9
31	0;31	2
31	3;31	2
31	1;31	3
31	3;31	5
31	3;31	5
31	5;31	5
31	5;31	6
31	6;31	7
31	9;31	7
31	9;32	0
32	0;32	1
32	0;31	9
32	1;32	1
32	1;32	3
32	2;32	3
32	3;32	4
32	3;32	4
32	5;32	5
32	5;32	5
32	5;32	8
32	7;32	8
32	8;32	8
33	0;33	0
33	1;33	0
33	1;33	1
33	2;33	1
33	4;33	3
33	4;33	5
33	5;33	4
33	7;33	4
33	7;33	6
33	8;33	7
33	8;33	7
34	0;33	9
34	0;34	0
34	0;34	0
34	0;34	0
34	2;34	1
34	3;34	1
34	2;34	2
34	3;34	3
34	5;34	3
34	4;34	2
34	5;34	4
34	6;34	5
34	6;34	6
34	6;34	6
34	6;34	6
34	7;34	8
34	8;34	9
34	9;34	9
35	0;34	9
35	0;34	9
35	1;34	9
35	1;35	1
35	1;35	1
35	2;35	2
