# Supplementary material for: Behavioral and pharmacological characterization of planarian nociception
Source: Front Mol Neurosci. 2024 May 1;17:1368009. doi: 10.3389/fnmol.2024.1368009 (PMC11094297; doi:10.3389/fnmol.2024.1368009)
Supplement: Supplementary file 1 [file Data_Sheet_1.ZIP › Article planarian nociception - code and data/thermos/MELOX10_T/t2.csv]

26	7
26	9
27	2
27	4
27	8
28	1
28	4
28	6
29	0
29	2
29	2
29	3
29	5
29	5
29	6
29	6
29	6
29	6
29	8
29	9
29	9
30	0
30	1
30	1
30	1
30	4
30	4
30	4
30	5
30	5
30	6
30	7
30	7
30	8
30	9
30	9
30	9
31	0
31	1
31	1
31	2
31	3
31	3
31	4
31	6
31	6
31	6
31	7
31	7
31	8
32	0
31	9
31	9
32	2
32	2
32	3
32	3
32	4
32	4
32	4
32	4
32	7
32	7
32	8
32	8
32	8
32	8
32	8
33	0
32	9
33	0
33	1
33	1
33	2
33	1
33	3
33	4
33	4
33	4
33	6
33	6
33	6
33	6
33	7
33	8
33	9
34	1
34	1
34	3
