# Supplementary material for: Behavioral and pharmacological characterization of planarian nociception
Source: Front Mol Neurosci. 2024 May 1;17:1368009. doi: 10.3389/fnmol.2024.1368009 (PMC11094297; doi:10.3389/fnmol.2024.1368009)
Supplement: Supplementary file 1 [file Data_Sheet_1.ZIP › Article planarian nociception - code and data/thermos/MELOX10_T/t3.csv]

26	2;26	4
26	3;26	4
26	5;26	6
26	8;27	1
27	3;27	3
27	5;27	6
27	9;27	9
28	2;28	1
28	6;28	6
28	9;28	9
29	3;29	4
29	5;29	6
29	6;29	8
29	8;29	9
29	8;29	9
29	9;30	1
29	9;30	1
30	1;30	1
30	0;30	1
30	3;30	2
30	4;30	4
30	6;30	6
30	7;30	8
30	9;30	8
30	9;30	8
30	9;30	8
31	1;30	9
31	1;30	9
31	0;31	0
31	1;31	1
31	1;31	2
31	3;31	2
31	2;31	3
31	4;31	3
31	5;31	4
31	5;31	4
31	6;31	6
31	8;31	7
31	8;31	8
31	9;31	8
32	0;31	9
32	1;31	9
32	1;32	1
32	2;32	2
32	2;32	2
32	4;32	4
32	4;32	3
32	5;32	4
32	6;32	6
32	6;32	6
32	7;32	5
32	8;32	8
32	8;32	8
32	8;32	8
33	1;32	9
33	1;33	0
33	2;33	1
33	2;33	1
33	3;33	3
33	3;33	3
33	4;33	4
33	5;33	3
33	5;33	4
33	6;33	5
33	7;33	5
33	7;33	6
33	7;33	6
33	7;33	6
33	7;33	7
33	9;33	6
33	7;33	7
33	8;33	6
34	0;33	7
33	9;33	7
34	0;33	8
34	1;33	8
34	1;34	0
34	2;33	9
34	2;34	1
34	3;34	0
34	3;34	0
34	4;34	1
34	5;34	2
34	6;34	3
34	5;34	3
34	6;34	5
34	8;34	9
35	0;34	9
