# Supplementary material for: Behavioral and pharmacological characterization of planarian nociception
Source: Front Mol Neurosci. 2024 May 1;17:1368009. doi: 10.3389/fnmol.2024.1368009 (PMC11094297; doi:10.3389/fnmol.2024.1368009)
Supplement: Supplementary file 1 [file Data_Sheet_1.ZIP › Article planarian nociception - code and data/thermos/MELOX10_T/t4.csv]

25	6;25	8
25	8;26	1
26	0;26	1
26	3;26	5
26	5;26	6
26	8;27	0
27	1;27	3
27	3;27	6
27	7;27	9
28	0;28	4
28	4;28	7
28	7;29	2
29	0;29	4
29	4;29	9
29	5;30	0
29	8;30	3
30	1;30	4
30	4;30	4
30	4;30	4
30	5;30	5
30	4;30	7
30	5;30	8
30	7;30	8
30	8;30	8
30	8;30	8
30	8;30	9
31	0;31	2
31	0;31	2
31	0;31	1
31	2;31	3
31	2;31	3
31	3;31	2
31	3;31	3
31	4;31	4
31	5;31	7
31	5;31	5
31	6;31	7
31	9;31	8
32	0;31	9
31	9;31	9
32	1;32	0
32	1;32	0
32	1;32	2
32	3;32	1
32	2;32	2
32	3;32	3
32	3;32	5
32	3;32	4
32	5;32	6
32	6;32	6
32	5;32	6
32	7;32	7
32	7;32	7
32	7;32	8
32	8;32	9
33	0;33	0
32	9;33	1
33	1;33	0
33	2;33	2
33	1;33	2
33	2;33	2
33	2;33	2
33	4;33	4
33	4;33	5
33	4;33	5
33	5;33	5
33	5;33	5
33	5;33	6
33	5;33	6
33	5;33	6
33	7;33	6
33	7;33	7
33	9;33	8
33	8;33	8
33	9;33	9
34	0;33	9
34	0;34	0
34	0;34	0
34	1;34	2
34	1;34	2
34	3;34	3
34	3;34	4
34	4;34	5
34	4;34	6
34	6;34	9
34	7;35	1
