# Supplementary material for: Behavioral and pharmacological characterization of planarian nociception
Source: Front Mol Neurosci. 2024 May 1;17:1368009. doi: 10.3389/fnmol.2024.1368009 (PMC11094297; doi:10.3389/fnmol.2024.1368009)
Supplement: Supplementary file 1 [file Data_Sheet_1.ZIP › Article planarian nociception - code and data/thermos/MELOX10_T/t5.csv]

26	1;26	4
26	6;26	6
26	7;27	2
27	1;27	5
27	5;27	8
28	0;28	0
28	2;28	3
28	5;28	6
28	6;29	1
28	8;29	4
29	1;29	5
29	3;29	7
29	5;29	7
29	5;29	8
29	7;29	8
29	8;29	9
29	9;29	9
29	9;30	0
30	0;30	1
30	0;30	1
30	1;30	1
30	2;30	3
30	2;30	3
30	3;30	4
30	4;30	5
30	5;30	5
30	6;30	6
30	6;30	6
30	7;30	8
30	7;30	9
30	9;31	0
30	9;31	0
31	0;31	0
31	0;31	3
31	2;31	5
31	3;31	4
31	4;31	5
31	6;31	6
31	8;31	7
31	8;31	8
31	8;31	8
31	9;31	9
32	0;32	0
32	2;32	2
32	3;32	1
32	3;32	2
32	4;32	3
32	5;32	3
32	6;32	5
32	7;32	6
32	8;32	6
32	9;32	8
33	1;33	0
33	1;33	1
33	2;33	1
33	3;33	1
33	3;33	2
33	5;33	4
33	6;33	6
33	5;33	5
33	4;33	6
33	7;33	6
33	7;33	7
33	8;33	8
33	9;33	8
34	0;33	9
34	0;33	8
34	0;34	0
34	0;33	9
34	1;34	0
34	2;34	0
34	4;34	3
34	4;34	4
34	4;34	4
34	5;34	5
34	5;34	5
34	5;34	6
34	6;34	5
34	7;34	7
34	7;34	7
34	8;34	8
34	9;34	9
35	2;35	2
