# Supplementary material for: Behavioral and pharmacological characterization of planarian nociception
Source: Front Mol Neurosci. 2024 May 1;17:1368009. doi: 10.3389/fnmol.2024.1368009 (PMC11094297; doi:10.3389/fnmol.2024.1368009)
Supplement: Supplementary file 1 [file Data_Sheet_1.ZIP › Article planarian nociception - code and data/thermos/MELOX10_T/t6.csv]

25	7;25	7
25	7;25	7
25	8;26	0
26	1;26	3
26	3;26	5
26	6;26	7
26	8;26	9
26	9;27	3
27	3;27	5
27	3;27	6
27	6;28	1
28	1;28	3
28	1;28	5
28	5;28	8
28	7;29	0
28	8;29	1
29	0;29	1
29	1;29	3
29	1;29	2
29	3;29	4
29	2;29	5
29	2;29	4
29	5;29	5
29	5;29	5
29	6;29	6
29	6;29	6
29	6;29	6
29	7;29	8
29	8;29	9
29	8;29	8
29	9;29	9
29	9;29	9
29	9;30	2
30	1;30	2
30	3;30	3
30	3;30	4
30	5;30	4
30	4;30	5
30	5;30	6
30	5;30	6
30	6;30	6
30	7;30	6
30	8;30	8
30	8;30	9
30	8;30	9
30	9;31	1
31	1;31	2
31	2;31	3
31	3;31	3
31	4;31	4
31	3;31	3
31	5;31	6
31	5;31	5
31	7;31	7
31	7;31	7
31	8;31	8
31	9;31	8
32	0;32	0
32	2;32	0
32	1;32	0
32	2;32	0
32	2;32	1
32	3;32	2
32	3;32	3
32	4;32	3
32	4;32	4
32	4;32	3
32	5;32	5
32	5;32	5
32	7;32	5
32	5;32	6
32	7;32	6
32	9;32	8
33	0;32	8
33	0;32	9
33	1;33	0
33	0;33	1
33	1;33	1
33	1;33	1
33	1;33	2
33	1;33	1
33	1;33	1
33	2;33	4
33	3;33	4
33	4;33	4
33	4;33	4
33	4;33	5
33	5;33	5
33	4;33	5
33	4;33	4
33	6;33	6
33	6;33	6
33	3;33	4
