# Supplementary material for: Behavioral and pharmacological characterization of planarian nociception
Source: Front Mol Neurosci. 2024 May 1;17:1368009. doi: 10.3389/fnmol.2024.1368009 (PMC11094297; doi:10.3389/fnmol.2024.1368009)
Supplement: Supplementary file 1 [file Data_Sheet_1.ZIP › Article planarian nociception - code and data/thermos/MELOX10_T/t8.csv]

26	5;26	6
26	7;27	0
27	0;27	3
27	2;27	5
27	5;27	8
27	9;28	3
28	1;28	5
28	4;28	9
28	6;29	1
28	8;29	5
29	2;29	7
29	5;30	1
29	7;30	2
29	9;30	3
30	1;30	4
30	3;30	4
30	3;30	4
30	4;30	5
30	4;30	5
30	5;30	7
30	6;30	7
30	6;30	7
30	7;30	8
30	8;30	9
30	8;30	9
30	9;31	0
30	9;31	1
31	0;31	1
31	0;31	1
31	2;31	3
31	2;31	3
31	2;31	3
31	4;31	4
31	3;31	5
31	5;31	5
31	6;31	7
31	6;31	6
31	7;31	7
31	9;31	9
32	0;32	0
32	0;32	0
32	1;32	1
32	1;32	1
32	2;32	3
32	2;32	3
32	3;32	3
32	5;32	5
32	5;32	5
32	6;32	5
32	6;32	6
32	6;32	6
32	8;32	7
32	7;32	8
32	9;32	8
33	0;33	0
33	0;33	0
33	1;33	0
33	2;33	2
33	3;33	1
33	3;33	2
33	3;33	3
33	3;33	3
33	4;33	4
33	3;33	4
33	5;33	6
33	7;33	7
33	7;33	7
33	8;33	7
33	9;33	8
33	9;33	8
33	9;33	8
33	9;33	8
34	1;33	9
34	1;34	0
34	1;34	1
34	2;34	1
34	3;34	2
34	3;34	3
34	4;34	4
34	4;34	2
34	5;34	4
34	5;34	4
34	6;34	6
34	7;34	6
34	7;34	7
34	9;34	9
34	9;35	0
35	2;35	4
