# Supplementary material for: Behavioral and pharmacological characterization of planarian nociception
Source: Front Mol Neurosci. 2024 May 1;17:1368009. doi: 10.3389/fnmol.2024.1368009 (PMC11094297; doi:10.3389/fnmol.2024.1368009)
Supplement: Supplementary file 1 [file Data_Sheet_1.ZIP › Article planarian nociception - code and data/thermos/MELOX10_T/t9.csv]

26	0;26	2
26	2;26	4
26	4;26	5
26	5;26	9
26	9;27	0
27	0;27	5
27	3;27	8
27	6;28	2
27	8;28	6
28	1;28	7
28	3;29	1
28	6;29	4
28	8;29	6
29	1;30	0
29	2;30	2
29	4;30	1
29	5;30	2
29	9;30	4
29	7;30	3
29	9;30	3
30	0;30	6
30	0;30	6
30	1;30	7
30	1;30	8
30	2;31	0
30	2;30	8
30	4;31	0
30	5;31	0
30	5;30	9
30	6;31	1
30	7;31	1
30	7;31	2
30	7;31	2
31	1;31	4
31	0;31	4
31	4;31	4
31	4;31	5
31	4;31	7
31	7;31	8
31	7;31	8
31	8;31	9
32	0;32	1
32	1;31	9
32	1;32	2
32	1;32	2
32	2;32	2
32	2;32	4
32	3;32	5
32	4;32	4
32	4;32	4
32	5;32	6
32	6;32	6
32	6;32	7
32	7;32	9
32	9;32	7
32	9;32	9
32	9;32	9
33	0;32	9
33	1;33	0
33	1;33	0
33	1;33	0
33	1;33	2
33	4;33	2
33	4;33	1
33	4;33	4
33	4;33	4
33	7;33	6
33	7;33	6
33	7;33	7
33	8;33	8
33	7;33	7
33	9;33	9
34	0;34	0
33	9;33	9
34	0;34	0
34	1;34	1
34	1;34	1
34	2;34	1
34	3;34	3
34	2;34	3
34	4;34	3
34	4;34	4
34	4;34	5
34	5;34	5
34	4;34	6
34	6;34	8
