# Supplementary material for: Behavioral and pharmacological characterization of planarian nociception
Source: Front Mol Neurosci. 2024 May 1;17:1368009. doi: 10.3389/fnmol.2024.1368009 (PMC11094297; doi:10.3389/fnmol.2024.1368009)
Supplement: Supplementary file 1 [file Data_Sheet_1.ZIP › Article planarian nociception - code and data/thermos/MELOX1_T/t1.csv]

23	7;23	7
23	6;23	6
23	6;23	6
23	6;23	6
23	6;23	6
23	7;23	9
23	5;23	8
23	7;24	0
23	8;23	9
23	9;24	1
24	1;24	2
24	1;24	3
24	4;24	7
24	6;24	9
25	0;25	3
25	3;25	3
25	6;25	7
25	7;25	9
26	2;26	3
26	5;26	6
26	8;27	0
27	1;27	4
27	4;27	7
27	9;28	0
28	2;28	5
28	6;28	7
28	8;29	1
29	1;29	4
29	3;29	5
29	7;29	7
29	7;29	8
29	9;29	9
30	0;30	0
29	9;30	0
30	1;30	1
30	1;30	1
30	2;30	1
30	2;30	2
30	3;30	4
30	4;30	4
30	4;30	5
30	4;30	3
30	5;30	5
30	6;30	7
30	7;30	6
30	8;30	8
30	9;30	9
30	9;30	9
31	0;31	0
31	0;31	0
31	0;31	0
31	1;31	0
31	3;31	3
31	3;31	2
31	4;31	2
31	4;31	4
31	6;31	5
31	6;31	6
31	7;31	7
31	7;31	7
31	8;31	7
31	9;31	7
31	9;32	0
32	0;32	0
31	9;32	0
32	1;32	1
32	1;32	1
32	1;32	2
32	2;32	1
32	4;32	2
32	4;32	2
32	5;32	4
32	7;32	3
32	5;32	4
32	6;32	5
32	6;32	5
32	9;32	6
32	7;32	7
32	8;32	7
32	8;32	7
33	0;32	8
32	9;32	8
33	0;32	9
33	0;32	8
33	0;32	9
32	9;32	9
33	1;33	0
33	1;33	1
33	2;33	1
33	2;33	1
33	2;33	2
33	2;33	1
33	4;33	3
