# Supplementary material for: Behavioral and pharmacological characterization of planarian nociception
Source: Front Mol Neurosci. 2024 May 1;17:1368009. doi: 10.3389/fnmol.2024.1368009 (PMC11094297; doi:10.3389/fnmol.2024.1368009)
Supplement: Supplementary file 1 [file Data_Sheet_1.ZIP › Article planarian nociception - code and data/thermos/MELOX1_T/t10.csv]

24	2;24	2
24	3;24	2
24	3;24	2
24	4;24	2
24	4;24	2
24	4;24	4
24	8;24	6
24	8;24	7
25	1;24	9
25	2;25	1
25	4;25	3
25	7;25	6
25	8;25	9
26	1;26	2
26	2;26	5
26	5;26	9
26	6;27	0
26	8;27	5
27	1;27	9
27	2;28	0
27	6;28	4
27	6;28	6
28	1;29	0
28	1;29	0
28	3;29	3
28	5;29	6
28	5;29	8
28	8;29	8
28	9;29	9
29	0;30	1
29	0;30	2
29	2;30	3
29	6;30	4
29	6;30	6
29	8;30	8
30	1;30	8
30	1;31	0
30	3;31	1
30	6;31	2
30	8;31	3
31	0;31	4
31	2;31	6
31	4;31	6
31	6;31	7
31	7;31	9
31	9;31	8
32	1;32	0
32	2;32	2
32	4;32	3
32	6;32	4
32	7;32	4
32	9;32	6
33	1;32	7
33	3;32	7
33	4;32	9
33	4;33	0
33	4;32	9
33	6;33	0
33	6;33	0
33	6;33	3
33	7;33	2
33	9;33	3
33	9;33	4
34	1;33	4
34	3;33	6
34	2;33	6
34	3;33	6
34	3;33	6
34	3;33	6
34	5;33	9
34	4;33	9
34	5;33	9
34	6;33	9
34	7;34	0
34	7;34	1
34	9;34	3
34	8;34	3
34	8;34	3
34	8;34	3
34	7;34	2
34	6;34	2
34	5;34	3
34	4;34	3
