# Supplementary material for: Behavioral and pharmacological characterization of planarian nociception
Source: Front Mol Neurosci. 2024 May 1;17:1368009. doi: 10.3389/fnmol.2024.1368009 (PMC11094297; doi:10.3389/fnmol.2024.1368009)
Supplement: Supplementary file 1 [file Data_Sheet_1.ZIP › Article planarian nociception - code and data/thermos/MELOX1_T/t11.csv]

24	9;24	9
24	5;24	5
24	4;24	5
24	5;24	5
24	4;24	5
24	3;24	5
24	2;24	2
24	2;24	2
24	2;24	2
24	1;24	1
24	2;24	2
24	0;24	1
24	2;24	1
24	3;24	2
24	3;24	4
24	2;24	3
24	3;24	3
24	3;24	3
24	3;24	4
24	3;24	4
24	4;24	4
24	6;24	4
24	5;24	5
24	9;24	8
24	9;24	9
25	0;25	1
25	2;25	1
25	3;25	4
25	4;25	4
25	7;25	5
25	7;25	7
26	1;25	8
26	1;26	1
26	2;26	3
26	5;26	5
26	7;26	7
27	0;27	1
27	2;27	2
27	4;27	5
27	7;27	8
27	9;28	3
28	4;28	5
28	6;28	6
28	7;28	8
29	2;29	0
29	4;29	4
29	6;29	7
30	0;30	0
30	3;30	3
30	5;30	4
30	7;30	7
31	0;30	9
31	1;31	1
31	4;31	4
31	7;31	8
31	8;31	9
32	1;32	1
32	3;32	3
32	3;32	4
32	7;32	7
32	8;32	8
32	9;33	0
33	1;33	3
33	2;33	3
33	2;33	5
33	5;33	6
33	6;33	9
33	7;33	9
34	0;34	0
34	0;34	2
34	2;34	4
34	4;34	6
34	6;34	5
34	6;34	7
34	8;34	9
35	0;35	0
35	2;35	1
35	2;35	1
35	3;35	1
35	5;35	4
35	5;35	4
35	6;35	5
35	6;35	5
35	6;35	5
35	5;35	5
35	7;35	5
35	7;35	7
35	9;35	8
36	0;35	9
36	1;36	1
36	2;36	0
36	3;36	2
36	3;36	2
