# Supplementary material for: Behavioral and pharmacological characterization of planarian nociception
Source: Front Mol Neurosci. 2024 May 1;17:1368009. doi: 10.3389/fnmol.2024.1368009 (PMC11094297; doi:10.3389/fnmol.2024.1368009)
Supplement: Supplementary file 1 [file Data_Sheet_1.ZIP › Article planarian nociception - code and data/thermos/MELOX1_T/t12.csv]

25	2
24	6
24	6
24	6
24	5
24	4
24	4
24	4
24	3
24	4
24	3
24	4
24	4
24	4
24	4
24	5
24	5
24	5
24	6
24	6
24	7
24	7
25	0
25	1
25	1
25	4
25	6
25	7
26	0
26	1
26	1
26	6
26	9
27	0
27	3
27	5
27	8
28	1
28	5
28	6
28	9
29	1
29	4
29	6
30	1
30	3
30	6
30	9
31	1
31	4
31	9
32	2
32	3
32	4
32	7
33	1
33	1
33	4
33	6
33	6
33	7
34	1
34	1
34	4
34	5
34	7
35	0
35	0
35	1
35	2
35	2
35	2
35	1
34	8
34	8
35	0
35	1
35	2
35	3
35	0
34	8
34	8
35	0
35	3
35	5
35	7
35	9
36	1
36	3
36	6
36	5
