# Supplementary material for: Behavioral and pharmacological characterization of planarian nociception
Source: Front Mol Neurosci. 2024 May 1;17:1368009. doi: 10.3389/fnmol.2024.1368009 (PMC11094297; doi:10.3389/fnmol.2024.1368009)
Supplement: Supplementary file 1 [file Data_Sheet_1.ZIP › Article planarian nociception - code and data/thermos/MELOX1_T/t13.csv]

24	9;24	9
24	8;24	8
24	8;24	6
24	7;24	5
24	5;24	5
24	5;24	4
24	4;24	5
24	5;24	4
24	4;24	4
24	4;24	4
24	5;24	5
24	5;24	5
24	6;24	6
24	5;24	5
24	5;24	6
24	5;24	6
24	6;24	6
24	6;24	6
24	6;24	6
24	7;24	7
24	8;25	0
24	8;24	9
25	1;25	1
25	1;25	0
25	5;25	5
25	5;25	6
25	8;25	8
26	0;26	0
26	1;26	2
26	4;26	4
26	6;26	8
26	9;27	1
27	0;27	2
27	5;27	5
27	6;27	7
27	7;28	1
28	1;28	3
28	3;28	6
28	8;29	1
29	1;29	3
29	1;29	4
29	4;29	6
29	8;30	0
30	1;30	2
30	5;30	6
30	9;30	8
31	0;31	1
31	5;31	4
31	8;31	7
32	1;32	1
32	4;32	3
32	7;32	6
32	9;32	9
33	3;33	2
33	6;33	6
33	7;33	6
33	9;33	9
34	2;34	0
34	4;34	2
34	7;34	6
34	9;34	7
34	9;34	9
35	0;35	0
35	2;35	2
35	3;35	3
35	7;35	5
35	7;35	7
35	8;35	8
36	0;36	0
36	1;36	0
36	2;36	3
36	1;36	3
36	1;36	1
36	0;36	0
36	0;36	1
35	8;36	1
35	9;36	1
36	0;36	2
35	9;36	1
35	9;36	0
35	8;35	9
35	8;35	9
35	9;36	0
36	0;36	3
36	0;36	3
36	3;36	7
36	3;36	8
36	3;36	6
