# Supplementary material for: Behavioral and pharmacological characterization of planarian nociception
Source: Front Mol Neurosci. 2024 May 1;17:1368009. doi: 10.3389/fnmol.2024.1368009 (PMC11094297; doi:10.3389/fnmol.2024.1368009)
Supplement: Supplementary file 1 [file Data_Sheet_1.ZIP › Article planarian nociception - code and data/thermos/MELOX1_T/t14.csv]

24	5
24	4
24	5
24	2
24	2
24	1
24	1
24	2
24	2
24	2
24	2
24	3
24	3
24	3
24	3
24	4
24	5
24	6
24	9
25	1
25	2
25	3
25	4
25	6
25	8
26	0
26	2
26	4
26	5
26	9
27	3
27	8
27	9
27	9
28	0
28	5
28	8
29	0
29	3
29	6
29	8
30	1
30	5
30	8
31	0
31	2
31	7
31	9
32	4
32	5
32	7
33	1
33	2
33	4
33	6
33	9
34	0
34	2
34	3
34	5
34	6
35	0
35	0
35	1
35	3
35	3
35	4
35	4
35	4
35	6
35	6
35	6
35	6
35	8
35	7
35	7
36	0
36	0
36	0
36	0
36	2
36	1
36	3
36	4
