# Supplementary material for: Behavioral and pharmacological characterization of planarian nociception
Source: Front Mol Neurosci. 2024 May 1;17:1368009. doi: 10.3389/fnmol.2024.1368009 (PMC11094297; doi:10.3389/fnmol.2024.1368009)
Supplement: Supplementary file 1 [file Data_Sheet_1.ZIP › Article planarian nociception - code and data/thermos/MELOX1_T/t15.csv]

24	5;24	5
24	4;24	4
24	4;24	3
24	2;24	2
24	2;24	2
24	0;24	1
24	1;24	2
24	2;24	3
24	2;24	1
24	3;24	2
24	2;24	2
24	3;24	1
24	4;24	2
24	5;24	3
24	6;24	3
24	7;24	3
24	8;24	6
25	0;24	8
25	0;24	8
25	2;25	1
25	4;25	1
25	6;25	4
25	8;25	5
25	9;25	8
26	1;25	9
26	3;26	1
26	6;26	4
26	8;26	7
27	0;26	9
27	3;27	2
27	4;27	5
27	8;27	8
28	0;28	1
28	4;28	5
28	7;28	8
29	2;29	3
29	3;29	4
29	7;29	9
30	1;30	1
30	5;30	7
30	9;31	0
31	3;31	3
31	7;32	0
32	1;32	3
32	5;32	5
32	9;33	0
33	1;33	3
33	3;33	7
33	7;34	0
34	0;34	2
34	3;34	3
34	4;34	6
34	7;34	9
35	0;35	0
35	1;35	2
35	3;35	2
35	4;35	3
35	5;35	5
35	5;35	4
35	6;35	5
35	7;35	6
35	7;35	7
35	9;35	7
35	9;35	8
36	1;35	9
36	1;35	9
36	2;35	9
36	2;36	1
36	3;36	2
36	4;36	2
36	5;36	1
36	5;36	2
36	5;36	4
36	5;36	4
36	6;36	4
36	8;36	5
36	6;36	5
36	6;36	6
36	6;36	6
36	6;36	6
36	5;36	6
36	5;36	6
36	4;36	5
