# Supplementary material for: Behavioral and pharmacological characterization of planarian nociception
Source: Front Mol Neurosci. 2024 May 1;17:1368009. doi: 10.3389/fnmol.2024.1368009 (PMC11094297; doi:10.3389/fnmol.2024.1368009)
Supplement: Supplementary file 1 [file Data_Sheet_1.ZIP › Article planarian nociception - code and data/thermos/MELOX1_T/t2.csv]

23	8
23	6
23	6
23	4
23	6
23	4
23	7
23	7
23	9
24	0
24	2
24	4
24	7
24	8
25	0
25	3
25	5
25	8
26	1
26	4
26	7
27	1
27	3
27	8
27	9
28	3
28	6
28	6
29	1
29	3
29	5
29	9
30	2
30	5
30	6
30	8
30	9
31	0
31	0
31	2
31	1
31	3
31	4
31	4
31	5
31	6
31	6
31	6
31	7
31	7
31	7
32	0
31	9
32	1
32	1
32	2
32	2
32	2
32	3
32	3
32	3
32	5
32	5
32	5
32	5
32	6
32	6
32	6
32	8
32	7
32	8
32	9
32	8
33	0
33	1
33	1
33	2
33	3
33	3
33	3
33	4
33	4
33	4
33	5
33	5
33	6
33	6
33	8
33	7
33	9
34	0
