# Supplementary material for: Behavioral and pharmacological characterization of planarian nociception
Source: Front Mol Neurosci. 2024 May 1;17:1368009. doi: 10.3389/fnmol.2024.1368009 (PMC11094297; doi:10.3389/fnmol.2024.1368009)
Supplement: Supplementary file 1 [file Data_Sheet_1.ZIP › Article planarian nociception - code and data/thermos/MELOX1_T/t3.csv]

23	7;23	8
23	7;23	7
23	8;23	8
23	6;23	5
23	8;23	9
24	0;23	9
24	1;24	2
24	2;24	3
24	3;24	6
24	3;24	9
24	5;25	0
24	9;25	3
25	0;25	7
25	2;25	9
25	5;26	0
25	8;26	4
26	0;26	8
26	3;26	9
26	8;27	6
27	1;27	7
27	5;28	2
27	7;28	6
28	1;28	9
28	4;29	3
28	8;29	5
28	8;29	7
29	0;29	9
29	3;30	2
29	6;30	5
29	9;30	5
30	0;30	6
30	1;30	6
30	2;30	8
30	3;30	8
30	3;30	9
30	5;31	0
30	5;31	0
30	7;31	1
30	8;31	2
30	8;31	3
31	0;31	3
31	1;31	4
31	1;31	5
31	4;31	6
31	4;31	6
31	5;31	6
31	7;31	8
31	7;31	8
31	8;31	9
32	1;32	1
32	2;32	1
32	2;32	1
32	4;32	3
32	6;32	4
32	6;32	4
32	6;32	5
32	7;32	6
32	8;32	7
32	8;32	8
33	1;32	8
33	0;32	9
33	1;32	9
33	2;33	0
33	2;33	0
33	3;33	1
33	3;33	0
33	3;33	2
33	3;33	3
33	4;33	3
33	6;33	3
33	6;33	4
33	7;33	5
33	6;33	6
33	6;33	6
33	8;33	7
33	9;33	7
33	8;33	8
33	9;33	8
33	9;33	8
34	1;33	9
34	0;33	9
34	1;34	0
34	1;33	9
34	3;34	1
34	4;34	1
34	5;34	3
34	7;34	3
35	0;34	5
