# Supplementary material for: Behavioral and pharmacological characterization of planarian nociception
Source: Front Mol Neurosci. 2024 May 1;17:1368009. doi: 10.3389/fnmol.2024.1368009 (PMC11094297; doi:10.3389/fnmol.2024.1368009)
Supplement: Supplementary file 1 [file Data_Sheet_1.ZIP › Article planarian nociception - code and data/thermos/MELOX1_T/t4.csv]

23	4
23	4
23	4
23	4
23	5
23	7
23	8
24	0
24	1
24	3
24	6
24	6
25	1
25	1
25	5
25	8
26	1
26	4
26	6
27	1
27	2
27	6
28	0
28	4
28	6
29	0
29	2
29	4
29	8
29	8
30	2
30	2
30	2
30	4
30	5
30	7
30	8
30	9
31	0
31	0
31	1
31	2
31	4
31	5
31	7
31	8
31	9
32	0
32	1
32	2
32	4
32	4
32	5
32	6
32	7
32	7
32	8
33	0
33	0
33	1
33	2
33	3
33	2
33	4
33	4
33	4
33	5
33	6
33	5
33	6
33	5
33	6
33	6
33	7
33	7
33	7
33	8
33	9
33	9
34	2
34	1
34	2
34	5
34	7
