# Supplementary material for: Behavioral and pharmacological characterization of planarian nociception
Source: Front Mol Neurosci. 2024 May 1;17:1368009. doi: 10.3389/fnmol.2024.1368009 (PMC11094297; doi:10.3389/fnmol.2024.1368009)
Supplement: Supplementary file 1 [file Data_Sheet_1.ZIP › Article planarian nociception - code and data/thermos/MELOX1_T/t5.csv]

23	6;23	6
23	6;23	7
23	6;23	7
23	8;23	8
23	8;23	9
24	1;24	0
24	1;24	3
24	1;24	4
24	5;24	6
24	6;24	8
24	8;25	0
25	0;25	2
25	1;25	6
25	4;25	7
25	6;25	9
25	9;26	4
26	2;26	7
26	3;27	1
26	6;27	5
26	9;27	9
27	2;28	3
27	3;28	6
27	5;28	8
27	9;29	2
28	1;29	4
28	4;29	7
28	6;29	9
28	7;30	0
28	9;30	1
29	2;30	4
29	2;30	6
29	5;30	8
29	7;30	9
29	8;30	9
29	8;31	0
30	1;31	0
30	3;31	1
30	5;31	3
30	7;31	6
30	9;31	6
31	2;31	7
31	5;31	7
31	6;31	9
31	8;32	1
32	1;32	1
32	1;32	1
32	4;32	4
32	6;32	5
32	8;32	7
32	9;32	8
33	3;33	0
33	3;33	0
33	5;33	1
33	6;33	2
33	7;33	2
33	8;33	4
34	0;33	6
34	2;33	7
34	2;33	7
34	2;33	7
34	3;33	8
34	4;33	9
34	6;33	8
34	6;34	2
34	7;34	3
34	7;34	3
34	8;34	3
34	9;34	3
35	0;34	3
35	0;34	3
35	0;34	5
35	0;34	5
35	1;34	5
35	1;34	5
35	1;34	5
35	1;34	5
35	1;34	6
35	2;34	6
35	3;34	9
35	3;34	8
35	4;34	8
35	6;35	0
35	0;34	8
