# Supplementary material for: Behavioral and pharmacological characterization of planarian nociception
Source: Front Mol Neurosci. 2024 May 1;17:1368009. doi: 10.3389/fnmol.2024.1368009 (PMC11094297; doi:10.3389/fnmol.2024.1368009)
Supplement: Supplementary file 1 [file Data_Sheet_1.ZIP › Article planarian nociception - code and data/thermos/MELOX1_T/t6.csv]

24	4;24	4
24	3;24	1
24	1;24	1
24	4;24	3
24	4;24	2
24	4;24	3
24	3;24	4
24	6;24	6
24	9;24	8
24	9;24	9
25	2;25	2
25	2;25	3
25	6;25	6
25	7;25	9
26	1;26	1
26	1;26	3
26	4;26	7
26	8;27	2
27	0;27	2
27	3;27	6
27	6;28	0
27	7;28	3
28	2;28	5
28	4;28	8
28	8;29	0
28	8;29	2
29	1;29	2
29	1;29	3
29	4;29	5
29	5;29	5
29	6;29	7
29	8;29	7
29	8;29	8
29	8;29	8
29	9;29	9
29	9;30	0
30	0;30	0
30	0;30	0
30	0;30	1
30	1;30	2
30	2;30	3
30	3;30	4
30	3;30	3
30	4;30	4
30	4;30	4
30	6;30	5
30	7;30	6
30	7;30	7
30	7;30	8
30	8;30	8
30	9;30	9
31	1;31	0
31	0;31	0
31	2;31	1
31	1;31	1
31	1;31	1
31	2;31	2
31	3;31	4
31	2;31	3
31	3;31	3
31	5;31	5
31	5;31	5
31	5;31	7
31	5;31	7
31	5;31	7
31	7;31	8
31	8;31	8
31	8;31	8
31	8;31	8
31	9;32	0
31	9;32	0
32	1;32	0
32	1;32	1
32	2;32	2
32	2;32	2
32	4;32	3
32	3;32	3
32	3;32	3
32	4;32	3
32	3;32	4
32	4;32	4
32	5;32	5
32	4;32	4
32	4;32	4
32	5;32	5
32	7;32	5
32	7;32	7
32	7;32	7
32	7;32	7
32	8;32	9
32	9;32	9
32	9;32	8
33	0;32	9
