# Supplementary material for: Behavioral and pharmacological characterization of planarian nociception
Source: Front Mol Neurosci. 2024 May 1;17:1368009. doi: 10.3389/fnmol.2024.1368009 (PMC11094297; doi:10.3389/fnmol.2024.1368009)
Supplement: Supplementary file 1 [file Data_Sheet_1.ZIP › Article planarian nociception - code and data/thermos/MELOX1_T/t7.csv]

24	6
24	2
24	3
24	2
24	1
24	2
24	3
24	5
24	4
24	7
24	6
24	8
24	9
25	3
25	3
25	7
25	9
26	2
26	4
26	7
26	9
27	1
27	4
27	8
28	0
28	4
28	5
29	0
29	3
29	6
29	9
30	1
30	4
30	5
30	6
30	7
30	8
30	8
31	0
31	1
31	1
31	1
31	1
31	2
31	3
31	5
31	5
31	5
31	6
31	6
31	7
31	7
31	8
31	8
31	9
32	0
32	0
32	1
32	1
32	1
32	2
32	1
32	2
32	2
32	3
32	4
32	4
32	4
32	5
32	5
32	6
32	7
32	7
32	7
32	8
32	9
33	0
32	9
33	1
33	0
33	1
33	1
33	2
33	3
33	3
33	3
33	3
33	5
33	7
33	7
33	7
