# Supplementary material for: Behavioral and pharmacological characterization of planarian nociception
Source: Front Mol Neurosci. 2024 May 1;17:1368009. doi: 10.3389/fnmol.2024.1368009 (PMC11094297; doi:10.3389/fnmol.2024.1368009)
Supplement: Supplementary file 1 [file Data_Sheet_1.ZIP › Article planarian nociception - code and data/thermos/MELOX1_T/t8.csv]

24	8;24	6
24	6;24	5
24	6;24	6
24	6;24	5
24	7;24	6
24	9;24	8
24	9;25	0
25	1;25	4
25	2;25	4
25	6;25	6
25	6;25	8
25	8;26	0
25	9;26	3
26	3;26	7
26	7;27	1
26	9;27	3
27	1;27	6
27	3;27	9
27	6;28	2
27	9;28	6
28	2;29	0
28	6;29	4
28	7;29	7
29	2;29	9
29	2;29	9
29	5;30	2
29	5;30	2
29	5;30	3
29	7;30	4
29	7;30	4
29	8;30	5
29	9;30	5
29	9;30	6
30	1;30	7
30	1;30	8
30	2;30	8
30	3;30	8
30	5;31	0
30	5;31	0
30	8;31	2
30	9;31	2
31	0;31	3
31	2;31	4
31	3;31	5
31	3;31	5
31	5;31	5
31	5;31	6
31	6;31	7
31	7;31	8
31	7;31	9
32	0;31	9
32	0;31	9
32	2;32	1
32	3;32	1
32	3;32	2
32	3;32	1
32	4;32	4
32	4;32	3
32	4;32	5
32	5;32	4
32	4;32	5
32	6;32	5
32	7;32	6
32	7;32	7
32	8;32	7
32	9;32	5
33	0;32	9
33	0;32	9
33	0;33	0
33	2;33	0
33	1;33	2
33	1;33	0
33	2;33	2
33	3;33	2
33	3;33	3
33	3;33	3
33	5;33	3
33	4;33	4
33	5;33	4
33	5;33	4
33	7;33	6
33	9;33	6
33	8;33	8
33	9;33	8
34	1;33	8
34	2;33	9
34	4;34	0
34	5;34	2
