# Supplementary material for: Behavioral and pharmacological characterization of planarian nociception
Source: Front Mol Neurosci. 2024 May 1;17:1368009. doi: 10.3389/fnmol.2024.1368009 (PMC11094297; doi:10.3389/fnmol.2024.1368009)
Supplement: Supplementary file 1 [file Data_Sheet_1.ZIP › Article planarian nociception - code and data/thermos/MELOX1_T/t9.csv]

24	2
24	2
24	4
24	4
24	4
24	7
24	8
24	9
24	9
25	3
25	4
25	8
26	0
26	2
26	7
26	7
27	1
27	2
27	6
27	9
28	2
28	5
28	6
28	9
29	0
29	2
29	3
29	3
29	3
29	6
29	6
29	7
29	8
30	0
30	0
30	3
30	3
30	3
30	6
30	8
30	9
31	0
31	0
31	2
31	3
31	5
31	5
31	6
31	9
31	8
31	9
32	0
32	2
32	1
32	3
32	3
32	3
32	4
32	3
32	4
32	6
32	7
32	7
32	7
32	8
32	8
32	8
32	9
32	9
32	9
33	0
33	1
33	2
33	2
33	3
33	3
33	3
33	3
33	4
33	6
33	7
33	7
33	8
33	8
