# Supplementary material for: Behavioral and pharmacological characterization of planarian nociception
Source: Front Mol Neurosci. 2024 May 1;17:1368009. doi: 10.3389/fnmol.2024.1368009 (PMC11094297; doi:10.3389/fnmol.2024.1368009)
Supplement: Supplementary file 1 [file Data_Sheet_1.ZIP › Article planarian nociception - code and data/thermos/MOR1.csv]

n	t	x	y	L	one_delim	two_delim	temp
1	0	2.143	1.288	0.000	cold	cold	24
1	1	2.114	1.258	0.042	cold	cold	24
1	2	2.011	1.214	0.153	cold	cold	24
1	3	1.923	1.199	0.243	cold	cold	24
1	4	1.835	1.258	0.349	cold	cold	24
1	5	1.717	1.360	0.505	cold	cold	24
1	6	1.688	1.507	0.655	cold	cold	24
1	7	1.878	1.743	0.957	cold	cold	24
1	8	2.010	1.875	1.144	cold	cold	24
1	9	2.157	2.051	1.374	cold	cold	24
1	10	2.244	2.198	1.545	cold	cold	24
1	11	2.200	2.301	1.657	cold	cold	24
1	12	2.200	2.448	1.804	cold	cold	24
1	13	2.214	2.595	1.951	cold	cold	24
1	14	2.243	2.757	2.115	cold	cold	24
1	15	2.287	3.080	2.441	cold	cold	24
1	16	2.287	3.285	2.647	cold	cold	24
1	17	2.330	3.432	2.800	cold	cold	24
1	18	2.228	3.197	3.057	cold	cold	24
1	19	2.214	2.874	3.380	cold	cold	24
1	20	2.199	2.698	3.557	cold	cold	24
1	21	2.200	2.521	3.733	cold	cold	24
1	22	2.274	2.257	4.008	cold	cold	24
1	23	2.318	2.052	4.218	cold	cold	24
1	24	2.348	1.758	4.513	cold	cold	24
1	25	2.319	1.596	4.677	cold	cold	24
1	26	2.319	1.508	4.766	cold	cold	24
1	27	2.261	1.376	4.910	cold	cold	24
1	28	2.143	1.258	5.076	cold	cold	24
1	29	2.099	1.229	5.129	cold	cold	24
1	30	2.129	1.214	5.162	cold	cold	24
1	31	2.246	1.214	5.280	cold	cold	24
1	32	2.378	1.406	5.512	cold	cold	24
1	33	2.407	1.567	5.676	cold	cold	24
1	34	2.319	1.729	5.860	cold	cold	24
1	35	2.245	1.875	6.024	cold	cold	24
1	36	2.230	2.096	6.245	cold	cold	24
1	37	2.332	2.375	6.542	cold	cold	24
1	38	2.332	2.507	6.675	cold	cold	24
1	39	2.332	2.727	6.895	cold	cold	24
1	40	2.331	2.859	7.027	cold	cold	24
1	41	2.316	3.241	7.409	cold	cold	24
1	42	2.286	3.359	7.530	cold	cold	24
1	43	2.286	3.535	7.706	cold	cold	24
1	44	2.300	3.741	7.913	cold	cold	24
1	45	2.300	4.005	8.177	cold	cold	25
1	46	2.270	4.152	8.327	cold	cold	25
1	47	2.255	4.387	8.562	cold	cold	25
1	48	2.269	4.695	8.871	cold	cold	25
1	49	2.255	4.416	9.150	cold	cold	25
1	50	2.241	4.166	9.400	cold	cold	25
1	51	2.241	3.990	9.577	cold	cold	24
1	52	2.286	3.711	9.859	cold	cold	24
1	53	2.316	3.403	10.169	cold	cold	24
1	54	2.360	3.241	10.336	cold	cold	24
1	55	2.360	3.065	10.513	cold	cold	24
1	56	2.346	2.948	10.631	cold	cold	24
1	57	2.331	2.815	10.764	cold	cold	24
1	58	2.332	2.580	10.999	cold	cold	24
1	59	2.303	2.243	11.338	cold	cold	24
1	60	2.333	1.978	11.604	cold	cold	24
1	61	2.348	1.817	11.766	cold	cold	24
1	62	2.348	1.641	11.942	cold	cold	24
1	63	2.305	1.406	12.182	cold	cold	24
1	64	2.275	1.361	12.235	cold	cold	24
1	65	2.217	1.288	12.329	cold	cold	24
1	66	2.231	1.259	12.361	cold	cold	24
1	67	2.275	1.244	12.408	cold	cold	24
1	68	2.349	1.244	12.481	cold	cold	24
1	69	2.319	1.259	12.514	cold	cold	24
1	70	2.275	1.288	12.567	cold	cold	24
1	71	2.275	1.332	12.611	cold	cold	24
1	72	2.114	1.214	12.811	cold	cold	24
1	73	1.952	1.199	12.973	cold	cold	24
1	74	1.894	1.199	13.032	cold	cold	24
1	75	1.894	1.273	13.105	cold	cold	24
1	76	1.893	1.419	13.252	cold	cold	24
1	77	1.893	1.522	13.355	cold	cold	24
1	78	1.893	1.713	13.546	cold	cold	24
1	79	1.892	1.948	13.781	cold	cold	24
1	80	1.965	2.227	14.069	cold	cold	24
1	81	2.024	2.404	14.255	cold	cold	24
1	82	2.126	2.609	14.485	cold	cold	24
1	83	2.141	2.771	14.647	cold	cold	24
1	84	2.214	3.065	14.950	cold	cold	24
1	85	2.213	3.315	15.200	cold	cold	24
1	86	2.213	3.550	15.435	cold	cold	24
1	87	2.212	3.682	15.567	cold	cold	24
1	88	2.241	3.975	15.862	cold	cold	24
1	89	2.211	4.240	16.128	cold	cold	25
1	90	2.240	4.445	16.336	cold	cold	25
1	91	2.240	4.563	16.453	cold	cold	25
1	92	2.255	4.783	16.674	cold	cold	25
1	93	2.284	4.989	16.882	cold	cold	25
1	94	2.269	5.194	17.088	cold	cold	26
1	95	2.239	5.400	17.295	cold	cold	26
1	96	2.179	5.752	17.653	cold	cold	26
1	97	2.135	5.973	17.877	cold	cold	26
1	98	2.135	6.222	18.127	cold	middle	27
1	99	2.061	6.398	18.318	cold	middle	27
1	100	2.104	6.707	18.630	cold	middle	27
1	101	2.236	6.971	18.925	cold	middle	27
1	102	2.147	7.368	19.331	cold	middle	29
1	103	2.088	7.617	19.588	cold	middle	29
1	104	2.073	7.838	19.809	cold	middle	29
1	105	1.999	8.131	20.111	hot	middle	30
1	106	1.970	8.087	20.164	hot	middle	30
1	107	1.911	8.087	20.223	hot	middle	30
1	108	1.867	8.028	20.296	hot	middle	30
1	109	1.794	7.837	20.501	cold	middle	29
1	110	1.794	7.573	20.765	cold	middle	29
1	111	1.824	7.338	21.002	cold	middle	29
1	112	2.016	7.089	21.316	cold	middle	29
1	113	2.148	6.913	21.537	cold	middle	27
1	114	2.192	6.839	21.622	cold	middle	27
1	115	2.295	6.942	21.768	cold	middle	27
1	116	2.309	7.148	21.974	cold	middle	29
1	117	2.294	7.324	22.151	cold	middle	29
1	118	2.235	7.530	22.365	cold	middle	29
1	119	2.088	7.794	22.667	cold	middle	29
1	120	1.896	8.072	23.005	hot	middle	30
1	121	1.837	8.219	23.163	hot	middle	30
1	122	1.837	8.513	23.457	hot	middle	30
1	123	1.924	8.924	23.878	hot	middle	30
1	124	1.953	9.203	24.158	hot	middle	31
1	125	2.026	9.512	24.475	hot	middle	31
1	126	2.055	9.864	24.829	hot	middle	31
1	127	2.069	10.261	25.226	hot	hot	32
1	128	2.083	10.540	25.505	hot	hot	32
1	129	2.127	10.848	25.817	hot	hot	32
1	130	2.126	11.186	26.154	hot	hot	33
1	131	2.022	11.583	26.564	hot	hot	33
1	132	1.904	11.861	26.867	hot	hot	33
1	133	1.904	12.067	27.072	hot	hot	34
1	134	1.948	12.243	27.254	hot	hot	34
1	135	1.889	12.434	27.454	hot	hot	34
1	136	1.874	12.507	27.529	hot	hot	34
1	137	1.947	12.684	27.720	hot	hot	34
1	138	1.961	13.080	28.116	hot	hot	35
1	139	2.005	13.404	28.442	hot	hot	35
1	140	2.019	13.697	28.737	hot	hot	35
1	141	1.872	13.682	28.884	hot	hot	35
1	142	1.799	13.682	28.958	hot	hot	35
1	143	1.842	14.005	29.284	hot	hot	35
1	144	1.842	14.079	29.357	hot	hot	35
1	145	1.797	14.299	29.582	hot	hot	35
1	146	1.782	14.505	29.788	hot	hot	35
1	147	1.768	14.607	29.892	hot	hot	35
1	148	1.767	14.725	30.009	hot	hot	35
1	149	1.914	14.755	30.159	hot	hot	35
1	150	1.973	14.740	30.220	hot	hot	35
1	151	2.002	14.740	30.249	hot	hot	35
1	152	2.002	14.740	30.249	hot	hot	35
1	153	1.855	14.857	30.437	hot	hot	35
1	154	1.562	14.813	30.734	hot	hot	35
1	155	1.606	14.739	30.820	hot	hot	35
1	156	1.724	14.475	31.109	hot	hot	35
1	157	1.783	14.387	31.215	hot	hot	35
1	158	1.724	14.372	31.275	hot	hot	35
1	159	1.753	14.358	31.308	hot	hot	35
1	160	1.944	14.417	31.508	hot	hot	35
1	161	1.900	14.475	31.581	hot	hot	35
1	162	2.091	14.535	31.781	hot	hot	35
1	163	2.120	14.549	31.814	hot	hot	35
1	164	2.105	14.535	31.835	hot	hot	35
1	165	2.032	14.314	32.067	hot	hot	35
1	166	2.018	14.211	32.171	hot	hot	35
1	167	1.827	14.314	32.388	hot	hot	35
1	168	1.724	14.387	32.514	hot	hot	35
1	169	1.562	14.475	32.698	hot	hot	35
1	170	1.474	14.651	32.895	hot	hot	35
1	171	1.547	14.842	33.100	hot	hot	35
1	172	1.855	14.887	33.411	hot	hot	35
1	173	2.061	14.814	33.629	hot	hot	35
1	174	2.208	14.535	33.945	hot	hot	35
1	175	2.238	14.153	34.328	hot	hot	35
1	176	2.224	13.771	34.710	hot	hot	35
1	177	2.269	13.404	35.080	hot	hot	35
1	178	2.299	13.052	35.433	hot	hot	35
1	179	2.285	12.773	35.713	hot	hot	34
1	180	2.241	12.538	35.952	hot	hot	34
1	181	2.227	12.347	36.143	hot	hot	34
1	182	2.007	12.111	36.465	hot	hot	34
1	183	1.963	11.979	36.605	hot	hot	33
1	184	1.963	11.906	36.678	hot	hot	33
1	185	1.905	11.744	36.850	hot	hot	33
1	186	1.876	11.538	37.058	hot	hot	33
1	187	2.067	11.245	37.408	hot	hot	33
1	188	2.126	10.937	37.722	hot	hot	32
1	189	2.156	10.790	37.872	hot	hot	32
1	190	1.906	10.848	38.128	hot	hot	32
1	191	1.995	10.657	38.339	hot	hot	32
1	192	2.039	10.466	38.534	hot	hot	32
1	193	2.054	10.099	38.902	hot	hot	32
1	194	2.040	9.952	39.050	hot	middle	31
1	195	1.849	9.746	39.330	hot	middle	31
1	196	1.791	9.350	39.731	hot	middle	31
1	197	1.880	9.042	40.052	hot	middle	31
1	198	1.924	8.836	40.262	hot	middle	30
1	199	1.940	8.542	40.556	hot	middle	30
1	200	1.984	8.263	40.839	hot	middle	30
1	201	2.058	7.896	41.213	cold	middle	29
1	202	2.088	7.588	41.523	cold	middle	29
1	203	2.162	7.338	41.783	cold	middle	29
1	204	2.104	6.883	42.242	cold	middle	27
1	205	2.105	6.560	42.565	cold	middle	27
1	206	2.134	6.354	42.773	cold	middle	27
1	207	2.164	6.046	43.083	cold	middle	27
1	208	2.136	5.664	43.466	cold	cold	26
1	209	2.180	5.371	43.763	cold	cold	26
1	210	2.224	5.209	43.930	cold	cold	26
1	211	2.210	4.930	44.210	cold	cold	25
1	212	2.152	4.680	44.466	cold	cold	25
1	213	2.153	4.328	44.818	cold	cold	25
1	214	2.256	4.108	45.062	cold	cold	25
1	215	2.271	3.873	45.297	cold	cold	24
1	216	2.257	3.608	45.562	cold	cold	24
1	217	2.213	3.359	45.815	cold	cold	24
1	218	2.213	3.153	46.021	cold	cold	24
1	219	2.214	3.036	46.138	cold	cold	24
1	220	2.155	2.771	46.409	cold	cold	24
1	221	2.053	2.521	46.679	cold	cold	24
1	222	1.980	2.301	46.911	cold	cold	24
1	223	1.863	2.007	47.228	cold	cold	24
1	224	1.805	1.757	47.484	cold	cold	24
1	225	1.761	1.654	47.596	cold	cold	24
1	226	1.776	1.537	47.714	cold	cold	24
1	227	1.835	1.317	47.942	cold	cold	24
1	228	1.952	1.214	48.099	cold	cold	24
1	229	2.158	1.170	48.309	cold	cold	24
1	230	2.246	1.214	48.407	cold	cold	24
1	231	2.305	1.215	48.466	cold	cold	24
1	232	2.363	1.273	48.549	cold	cold	24
1	233	2.393	1.391	48.670	cold	cold	24
1	234	2.392	1.538	48.817	cold	cold	24
1	235	2.392	1.685	48.964	cold	cold	24
1	236	2.436	1.832	49.117	cold	cold	24
1	237	2.303	1.993	49.326	cold	cold	24
1	238	2.245	1.596	49.727	cold	cold	24
1	239	2.393	1.420	49.956	cold	cold	24
1	240	2.320	1.200	50.189	cold	cold	24
1	241	2.173	1.141	50.347	cold	cold	24
1	242	2.055	1.126	50.465	cold	cold	24
1	243	1.909	1.111	50.613	cold	cold	24
1	244	1.762	1.111	50.760	cold	cold	24
1	245	1.776	1.272	50.922	cold	cold	24
1	246	1.804	1.831	51.481	cold	cold	24
1	247	1.804	1.875	51.525	cold	cold	24
1	248	1.848	1.992	51.650	cold	cold	24
1	249	1.951	2.125	51.818	cold	cold	24
1	250	2.009	2.271	51.976	cold	cold	24
1	251	2.068	2.565	52.275	cold	cold	24
1	252	2.097	2.771	52.483	cold	cold	24
1	253	2.170	2.977	52.701	cold	cold	24
1	254	2.184	3.212	52.937	cold	cold	24
1	255	2.037	2.976	53.214	cold	cold	24
1	256	1.773	2.785	53.540	cold	cold	24
1	257	2.097	2.698	53.875	cold	cold	24
1	258	2.112	2.477	54.096	cold	cold	24
1	259	2.215	2.375	54.241	cold	cold	24
1	260	2.332	2.213	54.441	cold	cold	24
1	261	2.362	1.949	54.707	cold	cold	24
1	262	2.392	1.802	54.857	cold	cold	24
1	263	2.407	1.553	55.107	cold	cold	24
1	264	2.349	1.406	55.265	cold	cold	24
1	265	2.231	1.288	55.431	cold	cold	24
1	266	2.143	1.214	55.546	cold	cold	24
1	267	2.011	1.185	55.681	cold	cold	24
1	268	1.967	1.185	55.725	cold	cold	24
1	269	2.039	1.802	56.346	cold	cold	24
1	270	2.025	1.860	56.407	cold	cold	24
1	271	2.010	2.110	56.657	cold	cold	24
1	272	2.053	2.374	56.925	cold	cold	24
1	273	2.068	2.507	57.058	cold	cold	24
1	274	2.067	2.712	57.264	cold	cold	24
1	275	2.126	2.918	57.477	cold	cold	24
1	276	2.169	3.168	57.731	cold	cold	24
1	277	2.169	3.300	57.863	cold	cold	24
1	278	2.169	3.314	57.878	cold	cold	24
1	279	2.140	3.388	57.957	cold	cold	24
1	280	2.051	3.505	58.104	cold	cold	24
1	281	1.860	3.549	58.300	cold	cold	24
1	282	1.698	3.681	58.508	cold	cold	24
1	283	1.640	3.784	58.627	cold	cold	24
1	284	1.668	4.019	58.864	cold	cold	25
1	285	1.874	4.283	59.198	cold	cold	25
1	286	2.035	4.518	59.484	cold	cold	25
1	287	2.093	4.651	59.628	cold	cold	25
1	288	2.137	4.989	59.969	cold	cold	25
1	289	2.151	5.224	60.204	cold	cold	26
1	290	2.092	5.459	60.447	cold	cold	26
1	291	2.062	5.532	60.526	cold	cold	26
1	292	2.210	5.165	60.921	cold	cold	26
1	293	2.210	5.165	60.921	cold	cold	26
1	294	2.240	4.945	61.143	cold	cold	25
1	295	2.328	4.681	61.422	cold	cold	25
1	296	2.343	4.431	61.672	cold	cold	25
1	297	2.314	4.343	61.765	cold	cold	25
1	298	2.285	4.181	61.929	cold	cold	25
1	299	2.212	4.064	62.068	cold	cold	25
1	300	2.139	3.858	62.286	cold	cold	24
1	301	2.066	3.637	62.518	cold	cold	24
1	302	2.066	3.314	62.841	cold	cold	24
1	303	2.067	3.153	63.003	cold	cold	24
1	304	2.038	2.815	63.342	cold	cold	24
1	305	2.053	2.683	63.475	cold	cold	24
1	306	2.068	2.565	63.593	cold	cold	24
1	307	2.127	2.242	63.922	cold	cold	24
1	308	2.186	1.949	64.221	cold	cold	24
1	309	2.230	1.861	64.320	cold	cold	24
1	310	2.245	1.728	64.453	cold	cold	24
1	311	2.202	1.464	64.721	cold	cold	24
1	312	2.143	1.244	64.949	cold	cold	24
1	313	2.099	1.155	65.047	cold	cold	24
1	314	2.070	1.185	65.089	cold	cold	24
1	315	1.952	1.199	65.207	cold	cold	24
1	316	1.761	1.258	65.407	cold	cold	24
1	317	1.659	1.302	65.519	cold	cold	24
1	318	1.629	1.507	65.727	cold	cold	24
1	319	1.643	1.874	66.094	cold	cold	24
1	320	1.745	2.139	66.378	cold	cold	24
1	321	1.891	2.521	66.787	cold	cold	24
1	322	1.950	2.859	67.130	cold	cold	24
1	323	1.935	2.903	67.176	cold	cold	24
1	324	2.022	3.153	67.441	cold	cold	24
1	325	2.110	3.344	67.651	cold	cold	24
1	326	2.242	3.623	67.960	cold	cold	24
1	327	2.242	3.799	68.136	cold	cold	24
1	328	2.198	3.520	68.419	cold	cold	24
1	329	2.286	3.359	68.603	cold	cold	24
1	330	2.228	3.153	68.816	cold	cold	24
1	331	2.111	2.947	69.053	cold	cold	24
1	332	1.994	2.639	69.383	cold	cold	24
1	333	1.994	2.462	69.559	cold	cold	24
1	334	2.039	2.286	69.741	cold	cold	24
1	335	2.068	2.154	69.876	cold	cold	24
1	336	2.054	1.919	70.112	cold	cold	24
1	337	2.069	1.728	70.303	cold	cold	24
1	338	2.055	1.464	70.568	cold	cold	24
1	339	2.011	1.332	70.707	cold	cold	24
1	340	1.996	1.273	70.768	cold	cold	24
1	341	2.026	1.258	70.801	cold	cold	24
1	342	2.099	1.244	70.876	cold	cold	24
1	343	2.173	1.273	70.955	cold	cold	24
1	344	2.055	1.273	71.072	cold	cold	24
1	345	1.982	1.214	71.166	cold	cold	24
1	346	1.850	1.199	71.299	cold	cold	24
1	347	1.938	1.317	71.446	cold	cold	24
1	348	2.055	1.390	71.585	cold	cold	24
1	349	2.158	1.464	71.711	cold	cold	24
1	350	2.275	1.582	71.877	cold	cold	24
1	351	2.407	1.832	72.160	cold	cold	24
1	352	2.406	1.934	72.263	cold	cold	24
1	353	2.435	2.243	72.572	cold	cold	24
1	354	2.391	2.448	72.783	cold	cold	24
1	355	2.259	2.478	72.918	cold	cold	24
1	356	2.214	2.521	72.980	cold	cold	24
1	357	2.170	2.742	73.205	cold	cold	24
1	358	2.082	2.903	73.389	cold	cold	24
1	359	2.037	3.035	73.528	cold	cold	24
1	360	2.052	3.241	73.734	cold	cold	24
1	361	2.110	3.402	73.906	cold	cold	24
1	362	2.198	3.638	74.157	cold	cold	24
1	363	2.227	3.682	74.210	cold	cold	24
1	364	2.110	3.696	74.329	cold	cold	24
1	365	2.036	3.799	74.455	cold	cold	24
1	366	1.962	4.063	74.729	cold	cold	25
1	367	1.918	4.151	74.828	cold	cold	25
1	368	1.785	4.312	75.037	cold	cold	25
1	369	1.756	4.547	75.273	cold	cold	25
1	370	1.770	4.709	75.436	cold	cold	25
1	371	1.784	4.885	75.612	cold	cold	25
1	372	1.843	5.076	75.812	cold	cold	26
1	373	1.901	5.194	75.944	cold	cold	26
1	374	2.033	5.414	76.201	cold	cold	26
1	375	2.106	5.679	76.475	cold	cold	26
1	376	2.165	5.914	76.717	cold	cold	26
1	377	2.135	6.017	76.824	cold	middle	27
1	378	1.989	5.708	77.166	cold	cold	26
1	379	2.150	5.532	77.405	cold	cold	26
1	380	2.283	5.194	77.767	cold	cold	26
1	381	2.284	5.018	77.944	cold	cold	26
1	382	2.284	4.651	78.311	cold	cold	25
1	383	2.299	4.416	78.546	cold	cold	25
1	384	2.314	4.211	78.752	cold	cold	25
1	385	2.315	4.020	78.943	cold	cold	25
1	386	2.330	3.682	79.281	cold	cold	24
1	387	2.345	3.564	79.400	cold	cold	24
1	388	2.345	3.418	79.547	cold	cold	24
1	389	2.375	3.212	79.754	cold	cold	24
1	390	2.346	2.771	80.196	cold	cold	24
1	391	2.332	2.566	80.402	cold	cold	24
1	392	2.303	2.345	80.624	cold	cold	24
1	393	2.318	2.140	80.830	cold	cold	24
1	394	2.377	1.905	81.073	cold	cold	24
1	395	2.348	1.714	81.266	cold	cold	24
1	396	2.319	1.508	81.473	cold	cold	24
1	397	2.231	1.303	81.697	cold	cold	24
1	398	1.952	1.185	82.000	cold	cold	24
1	399	1.952	1.170	82.015	cold	cold	24
1	400	1.952	1.155	82.029	cold	cold	24
1	401	1.982	1.170	82.062	cold	cold	24
1	402	2.011	1.229	82.128	cold	cold	24
1	403	1.629	1.316	82.520	cold	cold	24
1	404	1.555	1.624	82.837	cold	cold	24
1	405	1.701	2.065	83.301	cold	cold	24
1	406	1.789	2.315	83.566	cold	cold	24
1	407	1.833	2.550	83.805	cold	cold	24
1	408	1.876	2.903	84.160	cold	cold	24
1	409	1.875	3.211	84.469	cold	cold	24
1	410	1.846	3.358	84.618	cold	cold	24
1	411	1.934	3.520	84.802	cold	cold	24
1	412	2.021	3.696	84.999	cold	cold	24
1	413	1.904	3.740	85.125	cold	cold	24
1	414	1.742	3.857	85.325	cold	cold	24
1	415	1.727	3.989	85.458	cold	cold	24
1	416	1.771	4.092	85.569	cold	cold	25
1	417	1.815	4.180	85.668	cold	cold	25
1	418	1.903	4.371	85.878	cold	cold	25
1	419	1.947	4.577	86.089	cold	cold	25
1	420	2.005	4.665	86.194	cold	cold	25
1	421	2.063	4.900	86.437	cold	cold	25
1	422	2.078	5.179	86.716	cold	cold	26
1	423	2.063	5.356	86.893	cold	cold	26
1	424	2.062	5.737	87.275	cold	cold	26
1	425	2.106	5.958	87.499	cold	cold	26
1	426	2.164	6.178	87.727	cold	middle	27
1	427	2.222	6.443	87.998	cold	middle	27
1	428	2.148	6.736	88.301	cold	middle	27
1	429	2.133	7.030	88.595	cold	middle	29
1	430	2.016	7.044	88.713	cold	middle	29
1	431	1.942	7.044	88.787	cold	middle	29
1	432	1.912	7.265	89.009	cold	middle	29
1	433	1.912	7.485	89.229	cold	middle	29
1	434	1.941	7.720	89.466	cold	middle	29
1	435	2.029	8.087	89.844	hot	middle	30
1	436	2.087	8.396	90.158	hot	middle	30
1	437	2.248	8.734	90.532	hot	middle	30
1	438	2.203	8.983	90.786	hot	middle	30
1	439	2.188	9.218	91.021	hot	middle	31
1	440	2.188	9.512	91.315	hot	middle	31
1	441	2.040	9.761	91.604	hot	middle	31
1	442	1.952	9.982	91.842	hot	middle	31
1	443	1.966	10.275	92.136	hot	hot	32
1	444	1.936	10.598	92.460	hot	hot	32
1	445	1.906	10.833	92.697	hot	hot	32
1	446	1.832	11.156	93.028	hot	hot	33
1	447	1.802	11.421	93.294	hot	hot	33
1	448	1.802	11.538	93.412	hot	hot	33
1	449	1.846	11.935	93.811	hot	hot	33
1	450	1.860	12.126	94.002	hot	hot	34
1	451	1.933	12.449	94.334	hot	hot	34
1	452	1.903	12.757	94.643	hot	hot	34
1	453	1.903	12.978	94.864	hot	hot	34
1	454	1.902	13.168	95.055	hot	hot	35
1	455	1.901	13.609	95.495	hot	hot	35
1	456	1.651	13.829	95.828	hot	hot	35
1	457	1.563	14.064	96.079	hot	hot	35
1	458	1.504	14.137	96.173	hot	hot	35
1	459	1.665	14.387	96.471	hot	hot	35
1	460	1.738	14.593	96.689	hot	hot	35
1	461	1.841	14.740	96.868	hot	hot	35
1	462	1.885	14.813	96.954	hot	hot	35
1	463	2.002	14.828	97.072	hot	hot	35
1	464	1.767	14.725	97.329	hot	hot	35
1	465	1.591	14.725	97.505	hot	hot	35
1	466	1.738	14.842	97.693	hot	hot	35
1	467	1.943	14.887	97.903	hot	hot	35
1	468	2.164	14.902	98.124	hot	hot	35
1	469	2.267	14.696	98.354	hot	hot	35
1	470	2.312	14.271	98.782	hot	hot	35
1	471	2.298	13.845	99.208	hot	hot	35
1	472	2.313	13.287	99.767	hot	hot	35
1	473	2.402	12.978	100.087	hot	hot	34
1	474	2.402	12.832	100.234	hot	hot	34
1	475	2.432	12.406	100.661	hot	hot	34
1	476	2.403	12.171	100.898	hot	hot	34
1	477	2.330	11.862	101.215	hot	hot	33
1	478	2.346	11.275	101.803	hot	hot	33
1	479	2.317	11.098	101.981	hot	hot	33
1	480	2.288	10.922	102.160	hot	hot	32
1	481	2.289	10.599	102.483	hot	hot	32
1	482	2.230	10.291	102.797	hot	hot	32
1	483	2.275	9.982	103.108	hot	middle	31
1	484	2.261	9.777	103.315	hot	middle	31
1	485	2.232	9.556	103.537	hot	middle	31
1	486	2.217	9.395	103.699	hot	middle	31
1	487	2.232	9.072	104.022	hot	middle	31
1	488	2.174	8.616	104.482	hot	middle	30
1	489	2.219	8.323	104.779	hot	middle	30
1	490	2.234	8.088	105.014	hot	middle	30
1	491	2.293	7.926	105.186	cold	middle	29
1	492	2.264	7.632	105.481	cold	middle	29
1	493	2.280	7.265	105.849	cold	middle	29
1	494	2.251	7.001	106.114	cold	middle	29
1	495	2.163	6.678	106.449	cold	middle	27
1	496	2.046	6.251	106.891	cold	middle	27
1	497	2.017	6.031	107.113	cold	middle	27
1	498	2.018	5.708	107.437	cold	cold	26
1	499	2.004	5.444	107.701	cold	cold	26
1	500	2.078	5.077	108.076	cold	cold	26
1	501	2.137	4.827	108.332	cold	cold	25
1	502	2.167	4.607	108.554	cold	cold	25
1	503	2.167	4.357	108.804	cold	cold	25
1	504	2.197	4.152	109.012	cold	cold	25
1	505	2.198	3.784	109.379	cold	cold	24
1	506	2.095	3.491	109.690	cold	cold	24
1	507	2.081	3.241	109.940	cold	cold	24
1	508	2.096	3.035	110.146	cold	cold	24
1	509	2.096	2.844	110.337	cold	cold	24
1	510	2.111	2.639	110.543	cold	cold	24
1	511	2.112	2.360	110.822	cold	cold	24
1	512	2.186	2.110	111.083	cold	cold	24
1	513	2.230	1.861	111.336	cold	cold	24
1	514	2.260	1.758	111.443	cold	cold	24
1	515	2.290	1.538	111.665	cold	cold	24
1	516	2.275	1.420	111.784	cold	cold	24
1	517	2.334	1.303	111.915	cold	cold	24
1	518	2.275	1.259	111.989	cold	cold	24
1	519	2.158	1.258	112.106	cold	cold	24
1	520	1.996	1.390	112.315	cold	cold	24
1	521	2.143	1.581	112.556	cold	cold	24
1	522	2.187	1.611	112.609	cold	cold	24
1	523	2.216	1.582	112.650	cold	cold	24
1	524	2.319	1.508	112.776	cold	cold	24
1	525	2.246	1.361	112.941	cold	cold	24
1	526	2.319	1.288	113.045	cold	cold	24
1	527	2.305	1.244	113.091	cold	cold	24
1	528	2.231	1.214	113.170	cold	cold	24
1	529	2.114	1.214	113.288	cold	cold	24
1	530	1.938	1.155	113.473	cold	cold	24
1	531	1.864	1.155	113.547	cold	cold	24
1	532	1.761	1.243	113.682	cold	cold	24
1	533	1.570	1.375	113.914	cold	cold	24
1	534	1.511	1.639	114.185	cold	cold	24
1	535	1.511	1.815	114.361	cold	cold	24
1	536	1.569	1.977	114.533	cold	cold	24
1	537	1.804	2.300	114.933	cold	cold	24
1	538	1.891	2.477	115.130	cold	cold	24
1	539	1.965	2.462	115.205	cold	cold	24
1	540	2.024	2.360	115.323	cold	cold	24
1	541	2.127	2.213	115.502	cold	cold	24
1	542	2.215	2.096	115.649	cold	cold	24
1	543	2.304	1.920	115.846	cold	cold	24
1	544	2.348	1.758	116.014	cold	cold	24
1	545	2.334	1.538	116.234	cold	cold	24
1	546	2.275	1.361	116.420	cold	cold	24
1	547	2.217	1.317	116.494	cold	cold	24
1	548	2.246	1.259	116.559	cold	cold	24
1	549	2.275	1.259	116.589	cold	cold	24
1	550	2.172	1.567	116.914	cold	cold	24
1	551	2.172	1.435	117.046	cold	cold	24
1	552	2.202	1.288	117.196	cold	cold	24
1	553	2.085	1.170	117.362	cold	cold	24
1	554	1.938	1.141	117.512	cold	cold	24
1	555	1.806	1.140	117.644	cold	cold	24
1	556	1.806	1.140	117.644	cold	cold	24
1	557	1.864	1.170	117.710	cold	cold	24
1	558	2.041	1.170	117.886	cold	cold	24
1	559	2.187	1.229	118.044	cold	cold	24
1	560	2.290	1.244	118.148	cold	cold	24
1	561	2.349	1.347	118.266	cold	cold	24
1	562	2.363	1.479	118.399	cold	cold	24
1	563	2.407	1.655	118.581	cold	cold	24
1	564	2.421	1.905	118.831	cold	cold	24
1	565	2.377	2.125	119.056	cold	cold	24
1	566	2.376	2.448	119.379	cold	cold	24
1	567	2.361	2.815	119.746	cold	cold	24
1	568	2.390	2.992	119.925	cold	cold	24
1	569	2.346	3.124	120.064	cold	cold	24
1	570	2.345	3.476	120.417	cold	cold	24
1	571	2.345	3.667	120.608	cold	cold	24
1	572	2.388	4.034	120.977	cold	cold	25
1	573	2.344	4.152	121.103	cold	cold	25
1	574	2.329	4.402	121.353	cold	cold	25
1	575	2.255	4.519	121.491	cold	cold	25
1	576	2.064	4.577	121.691	cold	cold	25
1	577	1.858	4.680	121.921	cold	cold	25
1	578	1.741	4.680	122.039	cold	cold	25
1	579	1.741	4.709	122.068	cold	cold	25
1	580	1.740	4.988	122.347	cold	cold	25
1	581	1.784	5.238	122.600	cold	cold	26
1	582	1.901	5.502	122.890	cold	cold	26
1	583	1.959	5.811	123.204	cold	cold	26
1	584	2.003	6.046	123.443	cold	middle	27
1	585	2.032	6.251	123.650	cold	middle	27
1	586	2.031	6.486	123.885	cold	middle	27
1	587	2.046	6.677	124.077	cold	middle	27
1	588	2.045	6.956	124.356	cold	middle	27
1	589	1.986	7.221	124.627	cold	middle	29
1	590	1.971	7.558	124.965	cold	middle	29
1	591	1.970	7.867	125.273	cold	middle	29
1	592	1.896	8.072	125.492	hot	middle	30
1	593	1.808	8.322	125.756	hot	middle	30
1	594	1.999	8.337	125.948	hot	middle	30
1	595	2.058	8.308	126.014	hot	middle	30
1	596	2.175	8.234	126.152	hot	middle	30
1	597	2.220	7.941	126.449	cold	middle	29
1	598	2.294	7.706	126.695	cold	middle	29
1	599	2.265	7.074	127.327	cold	middle	29
2	0	4.696	11.161	0.000	hot	hot	33
2	1	4.769	11.367	0.218	hot	hot	33
2	2	4.813	11.529	0.386	hot	hot	33
2	3	4.886	11.690	0.563	hot	hot	33
2	4	4.915	11.911	0.785	hot	hot	33
2	5	4.871	12.028	0.911	hot	hot	34
2	6	4.826	12.292	1.179	hot	hot	34
2	7	4.782	12.615	1.505	hot	hot	34
2	8	4.767	12.836	1.726	hot	hot	34
2	9	4.810	13.041	1.936	hot	hot	35
2	10	4.810	13.232	2.127	hot	hot	35
2	11	4.854	13.453	2.352	hot	hot	35
2	12	4.956	13.702	2.622	hot	hot	35
2	13	4.912	13.864	2.789	hot	hot	35
2	14	4.882	13.864	2.818	hot	hot	35
2	15	4.882	14.055	3.009	hot	hot	35
2	16	4.867	14.231	3.186	hot	hot	35
2	17	4.852	14.348	3.305	hot	hot	35
2	18	4.808	14.143	3.515	hot	hot	35
2	19	4.926	14.143	3.632	hot	hot	35
2	20	4.970	13.879	3.900	hot	hot	35
2	21	4.971	13.629	4.150	hot	hot	35
2	22	4.986	13.409	4.371	hot	hot	35
2	23	4.957	13.188	4.593	hot	hot	35
2	24	4.943	12.953	4.829	hot	hot	34
2	25	4.928	12.660	5.123	hot	hot	34
2	26	4.929	12.454	5.328	hot	hot	34
2	27	4.959	12.263	5.521	hot	hot	34
2	28	5.077	11.955	5.851	hot	hot	33
2	29	5.106	11.691	6.117	hot	hot	33
2	30	5.078	11.382	6.427	hot	hot	33
2	31	5.063	11.074	6.736	hot	hot	33
2	32	5.078	10.868	6.942	hot	hot	32
2	33	5.079	10.663	7.148	hot	hot	32
2	34	5.021	10.325	7.491	hot	hot	32
2	35	4.904	9.899	7.932	hot	middle	31
2	36	4.904	9.752	8.079	hot	middle	31
2	37	4.905	9.473	8.358	hot	middle	31
2	38	4.920	9.194	8.638	hot	middle	31
2	39	4.920	9.003	8.829	hot	middle	31
2	40	4.862	8.826	9.014	hot	middle	30
2	41	4.759	8.621	9.244	hot	middle	30
2	42	4.613	8.444	9.474	hot	middle	30
2	43	4.451	8.282	9.702	hot	middle	30
2	44	4.334	8.106	9.914	hot	middle	30
2	45	4.188	7.900	10.167	cold	middle	29
2	46	4.159	7.548	10.520	cold	middle	29
2	47	4.174	7.224	10.844	cold	middle	29
2	48	4.160	6.799	11.270	cold	middle	27
2	49	4.161	6.475	11.593	cold	middle	27
2	50	4.132	6.123	11.947	cold	middle	27
2	51	4.147	5.859	12.211	cold	cold	26
2	52	4.148	5.624	12.446	cold	cold	26
2	53	4.104	5.359	12.714	cold	cold	26
2	54	4.105	4.875	13.199	cold	cold	25
2	55	4.105	4.669	13.405	cold	cold	25
2	56	4.135	4.478	13.598	cold	cold	25
2	57	4.135	4.258	13.818	cold	cold	25
2	58	4.151	3.964	14.112	cold	cold	24
2	59	4.165	3.876	14.202	cold	cold	24
2	60	4.166	3.641	14.436	cold	cold	24
2	61	4.181	3.362	14.716	cold	cold	24
2	62	4.211	3.098	14.982	cold	cold	24
2	63	4.226	2.951	15.129	cold	cold	24
2	64	4.402	2.951	15.306	cold	cold	24
2	65	4.534	2.981	15.441	cold	cold	24
2	66	4.637	3.054	15.567	cold	cold	24
2	67	4.622	3.231	15.744	cold	cold	24
2	68	4.828	3.143	15.968	cold	cold	24
2	69	4.872	2.893	16.222	cold	cold	24
2	70	4.916	2.673	16.446	cold	cold	24
2	71	4.917	2.482	16.637	cold	cold	24
2	72	4.961	2.247	16.876	cold	cold	24
2	73	4.991	1.968	17.157	cold	cold	24
2	74	5.006	1.865	17.261	cold	cold	24
2	75	5.080	1.689	17.451	cold	cold	24
2	76	5.065	1.440	17.702	cold	cold	24
2	77	4.992	1.293	17.866	cold	cold	24
2	78	4.860	1.190	18.033	cold	cold	24
2	79	4.699	1.145	18.201	cold	cold	24
2	80	4.669	1.145	18.230	cold	cold	24
2	81	4.860	1.263	18.454	cold	cold	24
2	82	4.816	1.336	18.540	cold	cold	24
2	83	4.801	1.454	18.658	cold	cold	24
2	84	4.816	1.513	18.719	cold	cold	24
2	85	4.845	1.630	18.840	cold	cold	24
2	86	4.918	1.689	18.934	cold	cold	24
2	87	4.977	1.630	19.017	cold	cold	24
2	88	5.007	1.469	19.181	cold	cold	24
2	89	5.022	1.351	19.300	cold	cold	24
2	90	4.978	1.322	19.353	cold	cold	24
2	91	4.875	1.248	19.479	cold	cold	24
2	92	4.787	1.204	19.577	cold	cold	24
2	93	4.713	1.189	19.652	cold	cold	24
2	94	4.699	1.263	19.727	cold	cold	24
2	95	4.684	1.410	19.875	cold	cold	24
2	96	4.727	1.586	20.056	cold	cold	24
2	97	4.844	1.880	20.373	cold	cold	24
2	98	4.859	1.939	20.433	cold	cold	24
2	99	4.859	1.924	20.448	cold	cold	24
2	100	4.859	1.733	20.639	cold	cold	24
2	101	4.948	1.660	20.754	cold	cold	24
2	102	5.007	1.557	20.872	cold	cold	24
2	103	5.036	1.307	21.123	cold	cold	24
2	104	5.007	1.234	21.203	cold	cold	24
2	105	4.860	1.175	21.361	cold	cold	24
2	106	4.743	1.145	21.482	cold	cold	24
2	107	4.669	1.131	21.557	cold	cold	24
2	108	4.669	1.131	21.557	cold	cold	24
2	109	4.846	1.160	21.735	cold	cold	24
2	110	4.934	1.219	21.841	cold	cold	24
2	111	5.066	1.352	22.028	cold	cold	24
2	112	5.095	1.469	22.149	cold	cold	24
2	113	5.124	1.748	22.430	cold	cold	24
2	114	5.094	1.910	22.594	cold	cold	24
2	115	5.094	2.159	22.844	cold	cold	24
2	116	5.093	2.365	23.049	cold	cold	24
2	117	5.064	2.541	23.228	cold	cold	24
2	118	5.049	2.732	23.420	cold	cold	24
2	119	5.048	2.908	23.596	cold	cold	24
2	120	5.062	3.275	23.963	cold	cold	24
2	121	5.062	3.481	24.169	cold	cold	24
2	122	5.061	3.789	24.477	cold	cold	24
2	123	5.061	4.083	24.771	cold	cold	25
2	124	5.031	4.289	24.979	cold	cold	25
2	125	4.957	4.406	25.117	cold	cold	25
2	126	4.957	4.626	25.337	cold	cold	25
2	127	5.015	4.876	25.594	cold	cold	25
2	128	5.030	5.082	25.800	cold	cold	26
2	129	4.971	5.229	25.958	cold	cold	26
2	130	4.911	5.537	26.272	cold	cold	26
2	131	4.852	5.772	26.514	cold	cold	26
2	132	4.852	5.992	26.735	cold	cold	26
2	133	4.852	6.242	26.984	cold	middle	27
2	134	4.807	6.344	27.096	cold	middle	27
2	135	4.748	6.462	27.228	cold	middle	27
2	136	4.601	6.638	27.457	cold	middle	27
2	137	4.483	6.858	27.707	cold	middle	27
2	138	4.483	7.093	27.942	cold	middle	29
2	139	4.512	7.460	28.310	cold	middle	29
2	140	4.570	7.695	28.552	cold	middle	29
2	141	4.672	7.857	28.744	cold	middle	29
2	142	4.790	8.048	28.968	hot	middle	30
2	143	4.833	8.180	29.107	hot	middle	30
2	144	4.863	8.342	29.271	hot	middle	30
2	145	4.862	8.445	29.374	hot	middle	30
2	146	4.847	8.562	29.493	hot	middle	30
2	147	4.759	8.856	29.799	hot	middle	30
2	148	4.758	9.149	30.093	hot	middle	31
2	149	4.670	9.443	30.400	hot	middle	31
2	150	4.655	9.707	30.664	hot	middle	31
2	151	4.698	10.075	31.034	hot	hot	32
2	152	4.741	10.456	31.418	hot	hot	32
2	153	4.726	10.706	31.669	hot	hot	32
2	154	4.696	10.926	31.891	hot	hot	32
2	155	4.755	11.191	32.162	hot	hot	33
2	156	4.798	11.764	32.736	hot	hot	33
2	157	4.841	12.043	33.019	hot	hot	34
2	158	4.856	12.292	33.269	hot	hot	34
2	159	4.826	12.454	33.433	hot	hot	34
2	160	4.782	12.483	33.486	hot	hot	34
2	161	4.811	12.571	33.579	hot	hot	34
2	162	4.811	12.733	33.740	hot	hot	34
2	163	4.840	13.056	34.065	hot	hot	35
2	164	4.854	13.394	34.403	hot	hot	35
2	165	4.883	13.673	34.683	hot	hot	35
2	166	4.824	13.776	34.802	hot	hot	35
2	167	4.853	14.084	35.112	hot	hot	35
2	168	4.852	14.202	35.229	hot	hot	35
2	169	4.735	14.289	35.376	hot	hot	35
2	170	4.691	14.363	35.462	hot	hot	35
2	171	4.676	14.436	35.536	hot	hot	35
2	172	4.676	14.480	35.580	hot	hot	35
2	173	4.690	14.510	35.613	hot	hot	35
2	174	4.632	14.245	35.884	hot	hot	35
2	175	4.749	14.231	36.003	hot	hot	35
2	176	4.676	14.069	36.180	hot	hot	35
2	177	4.765	13.981	36.305	hot	hot	35
2	178	4.868	13.864	36.461	hot	hot	35
2	179	4.897	13.644	36.683	hot	hot	35
2	180	4.781	13.129	37.210	hot	hot	35
2	181	4.870	12.733	37.616	hot	hot	34
2	182	4.826	12.483	37.870	hot	hot	34
2	183	4.812	12.160	38.193	hot	hot	34
2	184	4.856	11.940	38.418	hot	hot	33
2	185	4.842	11.587	38.771	hot	hot	33
2	186	4.769	11.308	39.059	hot	hot	33
2	187	4.726	11.103	39.270	hot	hot	33
2	188	4.682	10.750	39.625	hot	hot	32
2	189	4.624	10.383	39.997	hot	hot	32
2	190	4.639	10.133	40.247	hot	hot	32
2	191	4.713	9.869	40.521	hot	middle	31
2	192	4.816	9.546	40.860	hot	middle	31
2	193	4.817	9.164	41.242	hot	middle	31
2	194	4.788	8.826	41.581	hot	middle	30
2	195	4.745	8.577	41.835	hot	middle	30
2	196	4.760	8.386	42.026	hot	middle	30
2	197	4.746	8.048	42.364	hot	middle	30
2	198	4.717	7.739	42.674	cold	middle	29
2	199	4.614	7.607	42.841	cold	middle	29
2	200	4.482	7.519	43.000	cold	middle	29
2	201	4.380	7.372	43.180	cold	middle	29
2	202	4.292	7.254	43.326	cold	middle	29
2	203	4.263	7.004	43.578	cold	middle	29
2	204	4.205	6.476	44.110	cold	middle	27
2	205	4.220	6.211	44.374	cold	middle	27
2	206	4.206	5.844	44.742	cold	cold	26
2	207	4.163	5.506	45.083	cold	cold	26
2	208	4.148	5.212	45.377	cold	cold	26
2	209	4.163	4.963	45.627	cold	cold	25
2	210	4.178	4.787	45.804	cold	cold	25
2	211	4.179	4.434	46.156	cold	cold	25
2	212	4.179	4.199	46.391	cold	cold	25
2	213	4.180	3.949	46.641	cold	cold	24
2	214	4.165	3.803	46.788	cold	cold	24
2	215	4.210	3.553	47.042	cold	cold	24
2	216	4.240	3.347	47.250	cold	cold	24
2	217	4.284	3.230	47.375	cold	cold	24
2	218	4.299	3.010	47.596	cold	cold	24
2	219	4.285	2.804	47.802	cold	cold	24
2	220	4.285	2.569	48.037	cold	cold	24
2	221	4.286	2.334	48.272	cold	cold	24
2	222	4.300	2.217	48.390	cold	cold	24
2	223	4.301	1.982	48.625	cold	cold	24
2	224	4.243	1.673	48.939	cold	cold	24
2	225	4.199	1.409	49.207	cold	cold	24
2	226	4.243	1.247	49.375	cold	cold	24
2	227	4.361	1.203	49.500	cold	cold	24
2	228	4.552	1.145	49.700	cold	cold	24
2	229	4.728	1.101	49.882	cold	cold	24
2	230	4.831	1.087	49.985	cold	cold	24
2	231	4.993	1.146	50.157	cold	cold	24
2	232	5.051	1.249	50.276	cold	cold	24
2	233	5.065	1.484	50.511	cold	cold	24
2	234	5.094	1.778	50.806	cold	cold	24
2	235	5.094	2.101	51.129	cold	cold	24
2	236	5.035	2.335	51.372	cold	cold	24
2	237	5.034	2.438	51.474	cold	cold	24
2	238	5.079	2.101	51.815	cold	cold	24
2	239	5.094	1.968	51.948	cold	cold	24
2	240	5.035	1.836	52.093	cold	cold	24
2	241	5.050	1.689	52.240	cold	cold	24
2	242	5.065	1.572	52.359	cold	cold	24
2	243	5.022	1.351	52.583	cold	cold	24
2	244	4.992	1.234	52.704	cold	cold	24
2	245	4.860	1.175	52.849	cold	cold	24
2	246	4.758	1.145	52.956	cold	cold	24
2	247	4.743	1.145	52.971	cold	cold	24
2	248	4.743	1.145	52.971	cold	cold	24
2	249	4.655	1.116	53.064	cold	cold	24
2	250	4.552	1.116	53.166	cold	cold	24
2	251	4.434	1.189	53.305	cold	cold	24
2	252	4.405	1.204	53.338	cold	cold	24
2	253	4.376	1.218	53.371	cold	cold	24
2	254	4.287	1.350	53.529	cold	cold	24
2	255	4.258	1.438	53.622	cold	cold	24
2	256	4.257	1.570	53.755	cold	cold	24
2	257	4.228	1.747	53.933	cold	cold	24
2	258	4.213	1.967	54.154	cold	cold	24
2	259	4.212	2.202	54.389	cold	cold	24
2	260	4.256	2.437	54.628	cold	cold	24
2	261	4.300	2.613	54.810	cold	cold	24
2	262	4.299	2.907	55.103	cold	cold	24
2	263	4.328	2.966	55.169	cold	cold	24
2	264	4.446	3.098	55.346	cold	cold	24
2	265	4.607	3.201	55.537	cold	cold	24
2	266	4.680	3.260	55.631	cold	cold	24
2	267	4.710	3.275	55.664	cold	cold	24
2	268	4.842	3.275	55.796	cold	cold	24
2	269	4.901	3.143	55.941	cold	cold	24
2	270	4.945	3.055	56.040	cold	cold	24
2	271	4.990	2.761	56.337	cold	cold	24
2	272	5.005	2.526	56.572	cold	cold	24
2	273	5.005	2.379	56.719	cold	cold	24
2	274	5.035	2.086	57.014	cold	cold	24
2	275	5.021	1.939	57.162	cold	cold	24
2	276	5.036	1.733	57.368	cold	cold	24
2	277	5.007	1.484	57.619	cold	cold	24
2	278	4.992	1.381	57.723	cold	cold	24
2	279	4.948	1.351	57.776	cold	cold	24
2	280	4.845	1.571	58.019	cold	cold	24
2	281	4.830	1.586	58.040	cold	cold	24
2	282	4.713	1.615	58.161	cold	cold	24
2	283	4.536	1.644	58.340	cold	cold	24
2	284	4.448	1.688	58.438	cold	cold	24
2	285	4.433	1.703	58.459	cold	cold	24
2	286	4.433	1.718	58.474	cold	cold	24
2	287	4.419	1.703	58.494	cold	cold	24
2	288	4.390	1.644	58.560	cold	cold	24
2	289	4.346	1.571	58.646	cold	cold	24
2	290	4.302	1.497	58.731	cold	cold	24
2	291	4.273	1.277	58.954	cold	cold	24
2	292	4.346	1.189	59.068	cold	cold	24
2	293	4.508	1.145	59.236	cold	cold	24
2	294	4.625	1.145	59.353	cold	cold	24
2	295	4.787	1.160	59.515	cold	cold	24
2	296	4.890	1.248	59.651	cold	cold	24
2	297	5.007	1.454	59.888	cold	cold	24
2	298	5.050	1.660	60.098	cold	cold	24
2	299	5.021	1.910	60.349	cold	cold	24
2	300	5.006	2.071	60.512	cold	cold	24
2	301	5.034	2.438	60.880	cold	cold	24
2	302	5.034	2.732	61.174	cold	cold	24
2	303	5.034	2.849	61.291	cold	cold	24
2	304	4.931	2.702	61.470	cold	cold	24
2	305	4.931	2.526	61.647	cold	cold	24
2	306	4.961	2.321	61.854	cold	cold	24
2	307	4.961	2.218	61.957	cold	cold	24
2	308	4.991	2.218	61.986	cold	cold	24
2	309	5.005	2.189	62.019	cold	cold	24
2	310	5.035	2.130	62.085	cold	cold	24
2	311	5.035	2.071	62.144	cold	cold	24
2	312	5.050	2.071	62.158	cold	cold	24
2	313	5.109	1.924	62.317	cold	cold	24
2	314	5.094	1.792	62.450	cold	cold	24
2	315	4.888	2.144	62.858	cold	cold	24
2	316	4.888	1.997	63.004	cold	cold	24
2	317	4.815	1.909	63.119	cold	cold	24
2	318	4.786	1.821	63.212	cold	cold	24
2	319	4.713	1.645	63.403	cold	cold	24
2	320	4.698	1.557	63.492	cold	cold	24
2	321	4.669	1.439	63.613	cold	cold	24
2	322	4.610	1.468	63.679	cold	cold	24
2	323	4.581	1.498	63.721	cold	cold	24
2	324	4.581	1.527	63.750	cold	cold	24
2	325	4.507	1.527	63.823	cold	cold	24
2	326	4.419	1.527	63.912	cold	cold	24
2	327	4.346	1.571	63.997	cold	cold	24
2	328	4.301	1.615	64.059	cold	cold	24
2	329	4.272	1.703	64.152	cold	cold	24
2	330	4.213	1.952	64.409	cold	cold	24
2	331	4.198	2.070	64.527	cold	cold	24
2	332	4.212	2.334	64.792	cold	cold	24
2	333	4.226	2.584	65.042	cold	cold	24
2	334	4.226	2.745	65.204	cold	cold	24
2	335	4.211	2.936	65.395	cold	cold	24
2	336	4.211	3.024	65.483	cold	cold	24
2	337	4.225	3.259	65.719	cold	cold	24
2	338	4.298	3.436	65.910	cold	cold	24
2	339	4.474	3.671	66.203	cold	cold	24
2	340	4.606	3.833	66.412	cold	cold	24
2	341	4.679	3.980	66.576	cold	cold	24
2	342	4.811	4.215	66.846	cold	cold	25
2	343	4.767	4.376	67.013	cold	cold	25
2	344	4.766	4.567	67.204	cold	cold	25
2	345	4.766	4.832	67.469	cold	cold	25
2	346	4.751	5.096	67.733	cold	cold	26
2	347	4.765	5.287	67.925	cold	cold	26
2	348	4.794	5.522	68.162	cold	cold	26
2	349	4.691	5.727	68.392	cold	cold	26
2	350	4.602	6.006	68.684	cold	middle	27
2	351	4.543	6.241	68.926	cold	middle	27
2	352	4.498	6.564	69.252	cold	middle	27
2	353	4.528	6.726	69.417	cold	middle	27
2	354	4.615	6.873	69.588	cold	middle	27
2	355	4.689	7.034	69.765	cold	middle	29
2	356	4.703	7.314	70.045	cold	middle	29
2	357	4.732	7.549	70.282	cold	middle	29
2	358	4.732	7.651	70.384	cold	middle	29
2	359	4.746	7.901	70.634	cold	middle	29
2	360	4.775	7.930	70.676	cold	middle	29
2	361	4.790	7.945	70.697	cold	middle	29
2	362	4.819	8.121	70.875	hot	middle	30
2	363	4.819	8.239	70.993	hot	middle	30
2	364	4.848	8.415	71.172	hot	middle	30
2	365	4.833	8.621	71.378	hot	middle	30
2	366	4.759	8.768	71.542	hot	middle	30
2	367	4.773	9.135	71.909	hot	middle	31
2	368	4.758	9.355	72.130	hot	middle	31
2	369	4.772	9.619	72.395	hot	middle	31
2	370	4.904	10.031	72.827	hot	hot	32
2	371	4.874	10.295	73.093	hot	hot	32
2	372	4.859	10.574	73.372	hot	hot	32
2	373	4.888	10.868	73.667	hot	hot	32
2	374	4.887	11.059	73.858	hot	hot	33
2	375	4.887	11.029	73.888	hot	hot	33
2	376	4.814	11.015	73.963	hot	hot	33
2	377	4.799	11.029	73.983	hot	hot	33
2	378	4.769	11.191	74.148	hot	hot	33
2	379	4.666	11.426	74.404	hot	hot	33
2	380	4.578	11.763	74.753	hot	hot	33
2	381	4.606	12.072	75.063	hot	hot	34
2	382	4.650	12.454	75.447	hot	hot	34
2	383	4.664	12.777	75.771	hot	hot	34
2	384	4.795	13.173	76.189	hot	hot	35
2	385	4.810	13.306	76.322	hot	hot	35
2	386	4.912	13.526	76.565	hot	hot	35
2	387	4.897	13.717	76.756	hot	hot	35
2	388	4.882	13.761	76.803	hot	hot	35
2	389	4.823	13.996	77.045	hot	hot	35
2	390	4.750	14.201	77.263	hot	hot	35
2	391	4.823	14.437	77.509	hot	hot	35
2	392	4.837	14.554	77.628	hot	hot	35
2	393	4.866	14.701	77.778	hot	hot	35
2	394	4.969	14.569	77.945	hot	hot	35
2	395	5.028	14.261	78.259	hot	hot	35
2	396	5.058	13.982	78.540	hot	hot	35
2	397	5.103	13.644	78.880	hot	hot	35
2	398	5.089	13.380	79.145	hot	hot	35
2	399	4.898	13.027	79.546	hot	hot	35
2	400	4.840	12.674	79.903	hot	hot	34
2	401	4.841	12.513	80.065	hot	hot	34
2	402	4.841	12.101	80.476	hot	hot	34
2	403	4.769	11.675	80.908	hot	hot	33
2	404	4.769	11.543	81.040	hot	hot	33
2	405	4.769	11.220	81.363	hot	hot	33
2	406	4.726	10.985	81.602	hot	hot	32
2	407	4.682	10.691	81.899	hot	hot	32
2	408	4.668	10.221	82.370	hot	hot	32
2	409	4.684	9.825	82.766	hot	middle	31
2	410	4.640	9.516	83.078	hot	middle	31
2	411	4.641	9.134	83.460	hot	middle	31
2	412	4.641	8.914	83.680	hot	middle	30
2	413	4.627	8.620	83.974	hot	middle	30
2	414	4.583	8.341	84.257	hot	middle	30
2	415	4.452	8.062	84.565	hot	middle	30
2	416	4.438	7.754	84.874	cold	middle	29
2	417	4.511	7.563	85.079	cold	middle	29
2	418	4.526	7.445	85.197	cold	middle	29
2	419	4.498	7.108	85.536	cold	middle	29
2	420	4.498	6.990	85.654	cold	middle	27
2	421	4.440	6.623	86.026	cold	middle	27
2	422	4.426	6.285	86.364	cold	middle	27
2	423	4.514	5.977	86.684	cold	cold	26
2	424	4.588	5.742	86.931	cold	cold	26
2	425	4.706	5.448	87.247	cold	cold	26
2	426	4.721	5.272	87.424	cold	cold	26
2	427	4.707	4.993	87.703	cold	cold	25
2	428	4.707	4.743	87.953	cold	cold	25
2	429	4.708	4.347	88.349	cold	cold	25
2	430	4.723	4.127	88.570	cold	cold	25
2	431	4.753	3.950	88.749	cold	cold	24
2	432	4.591	3.745	89.010	cold	cold	24
2	433	4.518	3.671	89.114	cold	cold	24
2	434	4.445	3.568	89.241	cold	cold	24
2	435	4.357	3.289	89.533	cold	cold	24
2	436	4.270	2.892	89.939	cold	cold	24
2	437	4.270	2.657	90.174	cold	cold	24
2	438	4.285	2.408	90.424	cold	cold	24
2	439	4.256	2.158	90.676	cold	cold	24
2	440	4.213	1.938	90.900	cold	cold	24
2	441	4.243	1.717	91.123	cold	cold	24
2	442	4.258	1.526	91.314	cold	cold	24
2	443	4.287	1.350	91.493	cold	cold	24
2	444	4.405	1.233	91.659	cold	cold	24
2	445	4.508	1.145	91.794	cold	cold	24
2	446	4.640	1.101	91.934	cold	cold	24
2	447	4.743	1.101	92.037	cold	cold	24
2	448	4.787	1.234	92.176	cold	cold	24
2	449	4.742	1.395	92.343	cold	cold	24
2	450	4.684	1.454	92.426	cold	cold	24
2	451	4.610	1.615	92.604	cold	cold	24
2	452	4.566	1.777	92.771	cold	cold	24
2	453	4.565	1.821	92.815	cold	cold	24
2	454	4.668	2.115	93.127	cold	cold	24
2	455	4.712	2.203	93.225	cold	cold	24
2	456	4.829	2.364	93.425	cold	cold	24
2	457	4.828	2.599	93.660	cold	cold	24
2	458	4.887	2.717	93.791	cold	cold	24
2	459	4.887	2.879	93.953	cold	cold	24
2	460	4.901	3.128	94.203	cold	cold	24
2	461	4.901	3.246	94.320	cold	cold	24
2	462	4.813	2.981	94.599	cold	cold	24
2	463	4.740	2.893	94.714	cold	cold	24
2	464	4.681	2.790	94.832	cold	cold	24
2	465	4.652	2.717	94.911	cold	cold	24
2	466	4.506	2.290	95.362	cold	cold	24
2	467	4.492	2.100	95.553	cold	cold	24
2	468	4.477	1.967	95.686	cold	cold	24
2	469	4.551	1.806	95.864	cold	cold	24
2	470	4.580	1.688	95.985	cold	cold	24
2	471	4.595	1.468	96.205	cold	cold	24
2	472	4.581	1.380	96.295	cold	cold	24
2	473	4.552	1.263	96.416	cold	cold	24
2	474	4.405	1.189	96.580	cold	cold	24
2	475	4.567	1.160	96.744	cold	cold	24
2	476	4.655	1.160	96.832	cold	cold	24
2	477	4.728	1.219	96.926	cold	cold	24
2	478	4.801	1.307	97.041	cold	cold	24
2	479	4.845	1.336	97.094	cold	cold	24
2	480	4.948	1.454	97.250	cold	cold	24
2	481	5.051	1.587	97.418	cold	cold	24
2	482	5.094	1.792	97.628	cold	cold	24
2	483	5.065	1.836	97.681	cold	cold	24
2	484	5.006	1.865	97.747	cold	cold	24
2	485	4.859	1.909	97.900	cold	cold	24
2	486	4.727	1.909	98.032	cold	cold	24
2	487	4.638	2.070	98.216	cold	cold	24
2	488	4.594	2.291	98.441	cold	cold	24
2	489	4.579	2.423	98.574	cold	cold	24
2	490	4.608	2.555	98.709	cold	cold	24
2	491	4.711	2.775	98.952	cold	cold	24
2	492	4.740	2.820	99.005	cold	cold	24
2	493	4.770	2.687	99.141	cold	cold	24
2	494	4.799	2.511	99.319	cold	cold	24
2	495	4.844	2.335	99.501	cold	cold	24
2	496	4.873	2.174	99.665	cold	cold	24
2	497	4.947	2.012	99.843	cold	cold	24
2	498	4.977	1.880	99.978	cold	cold	24
2	499	4.977	1.645	100.213	cold	cold	24
2	500	4.992	1.484	100.375	cold	cold	24
2	501	4.992	1.410	100.449	cold	cold	24
2	502	4.933	1.366	100.522	cold	cold	24
2	503	4.831	1.366	100.625	cold	cold	24
2	504	4.772	1.366	100.684	cold	cold	24
2	505	4.684	1.292	100.798	cold	cold	24
2	506	4.640	1.175	100.924	cold	cold	24
2	507	4.699	1.175	100.982	cold	cold	24
2	508	4.743	1.175	101.027	cold	cold	24
2	509	4.816	1.219	101.112	cold	cold	24
2	510	4.816	1.219	101.112	cold	cold	24
2	511	4.816	1.190	101.142	cold	cold	24
2	512	4.816	1.190	101.142	cold	cold	24
2	513	4.831	1.219	101.174	cold	cold	24
2	514	4.831	1.219	101.174	cold	cold	24
2	515	4.655	1.145	101.365	cold	cold	24
2	516	4.479	1.116	101.544	cold	cold	24
2	517	4.332	1.174	101.702	cold	cold	24
2	518	4.243	1.365	101.912	cold	cold	24
2	519	4.169	1.570	102.131	cold	cold	24
2	520	4.184	1.791	102.352	cold	cold	24
2	521	4.213	2.099	102.661	cold	cold	24
2	522	4.256	2.290	102.857	cold	cold	24
2	523	4.300	2.525	103.096	cold	cold	24
2	524	4.285	2.745	103.317	cold	cold	24
2	525	4.270	2.907	103.479	cold	cold	24
2	526	4.299	3.098	103.672	cold	cold	24
2	527	4.343	3.304	103.883	cold	cold	24
2	528	4.460	3.568	104.172	cold	cold	24
2	529	4.459	3.700	104.304	cold	cold	24
2	530	4.430	3.921	104.526	cold	cold	24
2	531	4.370	4.229	104.840	cold	cold	25
2	532	4.326	4.288	104.914	cold	cold	25
2	533	4.326	4.537	105.164	cold	cold	25
2	534	4.399	4.890	105.524	cold	cold	25
2	535	4.442	5.257	105.893	cold	cold	26
2	536	4.486	5.389	106.033	cold	cold	26
2	537	4.486	5.551	106.194	cold	cold	26
2	538	4.471	5.639	106.284	cold	cold	26
2	539	4.500	5.654	106.316	cold	cold	26
2	540	4.544	5.683	106.369	cold	cold	26
2	541	4.662	5.683	106.487	cold	cold	26
2	542	4.794	5.757	106.638	cold	cold	26
2	543	4.867	5.860	106.764	cold	cold	26
2	544	4.779	5.683	106.961	cold	cold	26
2	545	4.867	5.654	107.054	cold	cold	26
2	546	4.823	5.522	107.194	cold	cold	26
2	547	4.985	5.375	107.412	cold	cold	26
2	548	4.971	5.067	107.721	cold	cold	26
2	549	4.957	4.817	107.971	cold	cold	25
2	550	4.899	4.450	108.343	cold	cold	25
2	551	4.929	4.186	108.609	cold	cold	25
2	552	4.929	4.083	108.711	cold	cold	25
2	553	4.914	3.848	108.947	cold	cold	24
2	554	4.944	3.510	109.286	cold	cold	24
2	555	4.959	3.349	109.448	cold	cold	24
2	556	4.975	2.923	109.874	cold	cold	24
2	557	5.004	2.732	110.067	cold	cold	24
2	558	4.990	2.614	110.186	cold	cold	24
2	559	4.990	2.585	110.215	cold	cold	24
2	560	4.976	2.423	110.377	cold	cold	24
2	561	4.932	2.174	110.631	cold	cold	24
2	562	4.918	2.042	110.764	cold	cold	24
2	563	4.903	1.807	110.999	cold	cold	24
2	564	4.948	1.645	111.167	cold	cold	24
2	565	4.977	1.454	111.360	cold	cold	24
2	566	5.022	1.337	111.485	cold	cold	24
2	567	4.992	1.190	111.635	cold	cold	24
2	568	4.816	1.101	111.832	cold	cold	24
2	569	4.552	1.072	112.098	cold	cold	24
2	570	4.332	1.057	112.319	cold	cold	24
2	571	4.243	1.247	112.529	cold	cold	24
2	572	4.243	1.526	112.808	cold	cold	24
2	573	4.257	1.805	113.088	cold	cold	24
2	574	4.257	1.982	113.264	cold	cold	24
2	575	4.256	2.261	113.543	cold	cold	24
2	576	4.227	2.393	113.678	cold	cold	24
2	577	4.197	2.540	113.828	cold	cold	24
2	578	4.167	2.701	113.992	cold	cold	24
2	579	4.226	2.966	114.263	cold	cold	24
2	580	4.181	3.098	114.402	cold	cold	24
2	581	4.181	3.303	114.608	cold	cold	24
2	582	4.195	3.494	114.800	cold	cold	24
2	583	4.210	3.685	114.991	cold	cold	24
2	584	4.239	4.008	115.315	cold	cold	25
2	585	4.268	4.214	115.523	cold	cold	25
2	586	4.267	4.346	115.655	cold	cold	25
2	587	4.414	4.625	115.971	cold	cold	25
2	588	4.472	4.684	116.054	cold	cold	25
2	589	4.560	4.905	116.291	cold	cold	25
2	590	4.619	5.081	116.477	cold	cold	26
2	591	4.618	5.301	116.697	cold	cold	26
2	592	4.648	5.213	116.790	cold	cold	26
2	593	4.648	5.169	116.834	cold	cold	26
2	594	4.692	5.155	116.880	cold	cold	26
2	595	4.765	5.228	116.984	cold	cold	26
2	596	4.956	5.140	117.195	cold	cold	26
2	597	4.957	4.905	117.430	cold	cold	25
2	598	4.986	4.759	117.579	cold	cold	25
2	599	5.046	4.303	118.038	cold	cold	25
3	0	7.313	9.741	0.000	hot	middle	31
3	1	7.283	9.962	0.222	hot	middle	31
3	2	7.253	10.035	0.301	hot	hot	32
3	3	7.238	10.196	0.464	hot	hot	32
3	4	7.267	10.461	0.730	hot	hot	32
3	5	7.296	10.652	0.923	hot	hot	32
3	6	7.281	10.931	1.202	hot	hot	32
3	7	7.178	11.268	1.555	hot	hot	33
3	8	7.163	11.459	1.747	hot	hot	33
3	9	7.118	11.768	2.058	hot	hot	33
3	10	7.045	11.767	2.132	hot	hot	33
3	11	7.016	11.709	2.197	hot	hot	33
3	12	7.030	11.606	2.301	hot	hot	33
3	13	7.031	11.430	2.477	hot	hot	33
3	14	7.002	11.239	2.671	hot	hot	33
3	15	7.090	10.886	3.034	hot	hot	32
3	16	7.223	10.857	3.169	hot	hot	32
3	17	7.355	10.857	3.301	hot	hot	32
3	18	7.575	11.005	3.566	hot	hot	33
3	19	7.692	11.284	3.869	hot	hot	33
3	20	7.706	11.534	4.119	hot	hot	33
3	21	7.735	11.842	4.429	hot	hot	33
3	22	7.632	12.136	4.740	hot	hot	34
3	23	7.675	12.444	5.052	hot	hot	34
3	24	7.689	12.723	5.331	hot	hot	34
3	25	7.616	12.899	5.522	hot	hot	34
3	26	7.498	13.075	5.734	hot	hot	35
3	27	7.453	13.310	5.973	hot	hot	35
3	28	7.453	13.531	6.193	hot	hot	35
3	29	7.526	13.722	6.398	hot	hot	35
3	30	7.555	13.913	6.591	hot	hot	35
3	31	7.438	13.971	6.722	hot	hot	35
3	32	7.540	14.030	6.841	hot	hot	35
3	33	7.628	14.001	6.933	hot	hot	35
3	34	7.673	13.927	7.019	hot	hot	35
3	35	7.629	13.839	7.118	hot	hot	35
3	36	7.482	13.722	7.306	hot	hot	35
3	37	7.453	13.516	7.513	hot	hot	35
3	38	7.424	13.310	7.721	hot	hot	35
3	39	7.395	13.002	8.031	hot	hot	35
3	40	7.454	12.723	8.316	hot	hot	34
3	41	7.558	12.385	8.669	hot	hot	34
3	42	7.543	12.194	8.861	hot	hot	34
3	43	7.456	11.651	9.411	hot	hot	33
3	44	7.574	11.445	9.648	hot	hot	33
3	45	7.589	11.166	9.927	hot	hot	33
3	46	7.560	10.917	10.179	hot	hot	32
3	47	7.517	10.564	10.534	hot	hot	32
3	48	7.547	10.358	10.742	hot	hot	32
3	49	7.606	10.050	11.056	hot	hot	32
3	50	7.636	9.712	11.395	hot	middle	31
3	51	7.651	9.331	11.777	hot	middle	31
3	52	7.564	9.022	12.098	hot	middle	31
3	53	7.549	8.772	12.348	hot	middle	30
3	54	7.535	8.523	12.598	hot	middle	30
3	55	7.492	8.126	12.997	hot	middle	30
3	56	7.522	7.818	13.306	cold	middle	29
3	57	7.566	7.553	13.574	cold	middle	29
3	58	7.625	7.333	13.802	cold	middle	29
3	59	7.670	7.172	13.970	cold	middle	29
3	60	7.714	6.966	14.180	cold	middle	27
3	61	7.715	6.555	14.591	cold	middle	27
3	62	7.745	6.291	14.857	cold	middle	27
3	63	7.789	6.085	15.068	cold	middle	27
3	64	7.775	5.747	15.406	cold	cold	26
3	65	7.775	5.542	15.611	cold	cold	26
3	66	7.790	5.351	15.803	cold	cold	26
3	67	7.776	5.189	15.965	cold	cold	26
3	68	7.747	5.042	16.115	cold	cold	26
3	69	7.703	4.763	16.397	cold	cold	25
3	70	7.674	4.646	16.518	cold	cold	25
3	71	7.660	4.514	16.651	cold	cold	25
3	72	7.660	4.220	16.945	cold	cold	25
3	73	7.661	3.867	17.298	cold	cold	24
3	74	7.646	3.779	17.387	cold	cold	24
3	75	7.690	3.632	17.540	cold	cold	24
3	76	7.691	3.383	17.790	cold	cold	24
3	77	7.721	3.251	17.925	cold	cold	24
3	78	7.721	3.016	18.160	cold	cold	24
3	79	7.707	2.766	18.410	cold	cold	24
3	80	7.722	2.560	18.617	cold	cold	24
3	81	7.737	2.267	18.911	cold	cold	24
3	82	7.752	2.091	19.087	cold	cold	24
3	83	7.723	1.900	19.281	cold	cold	24
3	84	7.708	1.767	19.414	cold	cold	24
3	85	7.694	1.532	19.649	cold	cold	24
3	86	7.680	1.312	19.870	cold	cold	24
3	87	7.651	1.239	19.949	cold	cold	24
3	88	7.607	1.165	20.035	cold	cold	24
3	89	7.504	1.136	20.141	cold	cold	24
3	90	7.460	1.135	20.186	cold	cold	24
3	91	7.460	1.135	20.186	cold	cold	24
3	92	7.489	1.150	20.218	cold	cold	24
3	93	7.651	1.136	20.381	cold	cold	24
3	94	7.739	1.151	20.470	cold	cold	24
3	95	7.651	1.136	20.559	cold	cold	24
3	96	7.548	1.106	20.666	cold	cold	24
3	97	7.431	1.106	20.784	cold	cold	24
3	98	7.328	1.121	20.887	cold	cold	24
3	99	7.298	1.311	21.081	cold	cold	24
3	100	7.327	1.532	21.303	cold	cold	24
3	101	7.400	1.870	21.649	cold	cold	24
3	102	7.429	1.958	21.741	cold	cold	24
3	103	7.458	2.105	21.891	cold	cold	24
3	104	7.473	2.252	22.039	cold	cold	24
3	105	7.443	2.281	22.080	cold	cold	24
3	106	7.385	2.193	22.186	cold	cold	24
3	107	7.443	2.310	22.318	cold	cold	24
3	108	7.516	2.428	22.456	cold	cold	24
3	109	7.516	2.413	22.471	cold	cold	24
3	110	7.429	2.222	22.681	cold	cold	24
3	111	7.341	2.090	22.840	cold	cold	24
3	112	7.253	2.002	22.965	cold	cold	24
3	113	7.106	1.854	23.172	cold	cold	24
3	114	6.989	1.693	23.372	cold	cold	24
3	115	6.916	1.458	23.618	cold	cold	24
3	116	6.916	1.355	23.721	cold	cold	24
3	117	6.990	1.193	23.898	cold	cold	24
3	118	7.093	1.135	24.017	cold	cold	24
3	119	7.298	1.091	24.227	cold	cold	24
3	120	7.445	1.091	24.374	cold	cold	24
3	121	7.460	1.062	24.407	cold	cold	24
3	122	7.372	1.047	24.496	cold	cold	24
3	123	7.328	1.062	24.543	cold	cold	24
3	124	7.328	1.194	24.675	cold	cold	24
3	125	7.416	1.282	24.799	cold	cold	24
3	126	7.489	1.326	24.885	cold	cold	24
3	127	7.577	1.400	25.000	cold	cold	24
3	128	7.635	1.488	25.106	cold	cold	24
3	129	7.723	1.665	25.303	cold	cold	24
3	130	7.782	1.914	25.559	cold	cold	24
3	131	7.781	1.973	25.618	cold	cold	24
3	132	7.767	1.826	25.766	cold	cold	24
3	133	7.767	1.606	25.986	cold	cold	24
3	134	7.782	1.386	26.207	cold	cold	24
3	135	7.680	1.224	26.398	cold	cold	24
3	136	7.592	1.150	26.513	cold	cold	24
3	137	7.431	1.106	26.680	cold	cold	24
3	138	7.196	1.120	26.916	cold	cold	24
3	139	7.049	1.193	27.080	cold	cold	24
3	140	6.945	1.325	27.247	cold	cold	24
3	141	6.916	1.487	27.412	cold	cold	24
3	142	6.915	1.751	27.676	cold	cold	24
3	143	6.944	1.986	27.913	cold	cold	24
3	144	6.973	2.221	28.149	cold	cold	24
3	145	7.046	2.368	28.314	cold	cold	24
3	146	7.149	2.559	28.531	cold	cold	24
3	147	7.207	2.750	28.730	cold	cold	24
3	148	7.295	2.912	28.914	cold	cold	24
3	149	7.398	3.118	29.144	cold	cold	24
3	150	7.456	3.280	29.316	cold	cold	24
3	151	7.617	3.559	29.638	cold	cold	24
3	152	7.661	3.647	29.737	cold	cold	24
3	153	7.661	3.853	29.943	cold	cold	24
3	154	7.587	4.014	30.120	cold	cold	25
3	155	7.440	4.146	30.318	cold	cold	25
3	156	7.308	4.205	30.462	cold	cold	25
3	157	7.498	4.293	30.673	cold	cold	25
3	158	7.572	4.367	30.776	cold	cold	25
3	159	7.616	4.411	30.839	cold	cold	25
3	160	7.660	4.514	30.951	cold	cold	25
3	161	7.659	4.616	31.053	cold	cold	25
3	162	7.600	4.719	31.172	cold	cold	25
3	163	7.571	4.910	31.365	cold	cold	25
3	164	7.512	5.057	31.523	cold	cold	26
3	165	7.467	5.336	31.806	cold	cold	26
3	166	7.335	5.644	32.141	cold	cold	26
3	167	7.349	5.673	32.174	cold	cold	26
3	168	7.554	6.100	32.647	cold	middle	27
3	169	7.583	6.290	32.840	cold	middle	27
3	170	7.509	6.378	32.955	cold	middle	27
3	171	7.318	6.481	33.172	cold	middle	27
3	172	7.186	6.613	33.359	cold	middle	27
3	173	7.083	6.745	33.526	cold	middle	27
3	174	7.127	6.877	33.665	cold	middle	27
3	175	7.317	7.024	33.906	cold	middle	29
3	176	7.464	7.245	34.171	cold	middle	29
3	177	7.552	7.436	34.381	cold	middle	29
3	178	7.595	7.686	34.635	cold	middle	29
3	179	7.609	7.979	34.929	cold	middle	29
3	180	7.565	8.229	35.182	hot	middle	30
3	181	7.565	8.493	35.447	hot	middle	30
3	182	7.623	8.817	35.775	hot	middle	30
3	183	7.607	9.169	36.128	hot	middle	31
3	184	7.592	9.375	36.334	hot	middle	31
3	185	7.577	9.565	36.525	hot	middle	31
3	186	7.518	9.756	36.725	hot	middle	31
3	187	7.503	10.006	36.975	hot	hot	32
3	188	7.547	10.109	37.087	hot	hot	32
3	189	7.576	10.138	37.129	hot	hot	32
3	190	7.650	10.124	37.204	hot	hot	32
3	191	7.753	10.036	37.339	hot	hot	32
3	192	7.782	9.860	37.518	hot	middle	31
3	193	7.710	9.448	37.935	hot	middle	31
3	194	7.754	9.169	38.218	hot	middle	31
3	195	7.740	8.670	38.717	hot	middle	30
3	196	7.741	8.332	39.055	hot	middle	30
3	197	7.742	7.965	39.422	cold	middle	29
3	198	7.757	7.686	39.702	cold	middle	29
3	199	7.669	7.348	40.051	cold	middle	29
3	200	7.670	7.040	40.359	cold	middle	29
3	201	7.685	6.819	40.580	cold	middle	27
3	202	7.759	6.482	40.926	cold	middle	27
3	203	7.760	6.085	41.322	cold	middle	27
3	204	7.745	5.835	41.572	cold	cold	26
3	205	7.790	5.454	41.957	cold	cold	26
3	206	7.747	5.175	42.239	cold	cold	26
3	207	7.732	4.896	42.519	cold	cold	25
3	208	7.703	4.661	42.755	cold	cold	25
3	209	7.689	4.499	42.918	cold	cold	25
3	210	7.660	4.117	43.301	cold	cold	25
3	211	7.631	3.911	43.508	cold	cold	24
3	212	7.617	3.618	43.802	cold	cold	24
3	213	7.647	3.412	44.010	cold	cold	24
3	214	7.662	3.221	44.202	cold	cold	24
3	215	7.691	3.118	44.308	cold	cold	24
3	216	7.692	2.839	44.588	cold	cold	24
3	217	7.692	2.516	44.911	cold	cold	24
3	218	7.693	2.252	45.175	cold	cold	24
3	219	7.664	1.973	45.456	cold	cold	24
3	220	7.664	1.782	45.646	cold	cold	24
3	221	7.665	1.650	45.779	cold	cold	24
3	222	7.679	1.503	45.926	cold	cold	24
3	223	7.680	1.312	46.117	cold	cold	24
3	224	7.651	1.239	46.196	cold	cold	24
3	225	7.621	1.224	46.229	cold	cold	24
3	226	7.636	1.297	46.304	cold	cold	24
3	227	7.636	1.371	46.377	cold	cold	24
3	228	7.768	1.298	46.529	cold	cold	24
3	229	7.753	1.239	46.589	cold	cold	24
3	230	7.695	1.195	46.663	cold	cold	24
3	231	7.563	1.150	46.802	cold	cold	24
3	232	7.357	1.135	47.008	cold	cold	24
3	233	7.137	1.120	47.229	cold	cold	24
3	234	6.975	1.149	47.393	cold	cold	24
3	235	6.887	1.369	47.630	cold	cold	24
3	236	6.872	1.619	47.880	cold	cold	24
3	237	6.871	1.810	48.071	cold	cold	24
3	238	6.900	2.030	48.294	cold	cold	24
3	239	6.929	2.207	48.472	cold	cold	24
3	240	6.958	2.544	48.811	cold	cold	24
3	241	6.943	2.706	48.973	cold	cold	24
3	242	6.928	2.838	49.106	cold	cold	24
3	243	6.928	3.029	49.297	cold	cold	24
3	244	6.957	3.249	49.520	cold	cold	24
3	245	6.942	3.440	49.711	cold	cold	24
3	246	6.956	3.675	49.947	cold	cold	24
3	247	7.029	3.881	50.165	cold	cold	24
3	248	7.043	4.160	50.444	cold	cold	25
3	249	7.014	4.336	50.623	cold	cold	25
3	250	6.984	4.556	50.845	cold	cold	25
3	251	7.072	4.792	51.096	cold	cold	25
3	252	7.174	4.983	51.313	cold	cold	25
3	253	7.262	5.144	51.497	cold	cold	26
3	254	7.335	5.321	51.688	cold	cold	26
3	255	7.437	5.600	51.985	cold	cold	26
3	256	7.451	5.967	52.353	cold	cold	26
3	257	7.451	6.187	52.573	cold	middle	27
3	258	7.465	6.364	52.750	cold	middle	27
3	259	7.318	6.510	52.958	cold	middle	27
3	260	7.230	6.525	53.047	cold	middle	27
3	261	7.230	6.613	53.135	cold	middle	27
3	262	7.215	6.789	53.312	cold	middle	27
3	263	7.244	7.039	53.563	cold	middle	29
3	264	7.243	7.362	53.886	cold	middle	29
3	265	7.287	7.670	54.198	cold	middle	29
3	266	7.286	8.008	54.536	hot	middle	30
3	267	7.315	8.317	54.845	hot	middle	30
3	268	7.388	8.640	55.177	hot	middle	30
3	269	7.417	8.875	55.414	hot	middle	30
3	270	7.402	9.257	55.796	hot	middle	31
3	271	7.430	9.565	56.106	hot	middle	31
3	272	7.562	9.889	56.455	hot	middle	31
3	273	7.576	10.168	56.734	hot	hot	32
3	274	7.547	10.344	56.913	hot	hot	32
3	275	7.590	10.594	57.166	hot	hot	32
3	276	7.531	10.814	57.394	hot	hot	32
3	277	7.546	10.843	57.427	hot	hot	32
3	278	7.575	10.946	57.534	hot	hot	32
3	279	7.399	10.887	57.720	hot	hot	32
3	280	7.281	10.901	57.838	hot	hot	32
3	281	7.516	10.917	58.074	hot	hot	32
3	282	7.545	11.196	58.354	hot	hot	33
3	283	7.618	11.299	58.481	hot	hot	33
3	284	7.662	11.401	58.592	hot	hot	33
3	285	7.619	11.225	58.774	hot	hot	33
3	286	7.751	11.064	58.983	hot	hot	33
3	287	7.796	10.755	59.294	hot	hot	32
3	288	7.797	10.168	59.882	hot	hot	32
3	289	7.797	9.992	60.058	hot	middle	31
3	290	7.797	9.757	60.293	hot	middle	31
3	291	7.783	9.316	60.734	hot	middle	31
3	292	7.681	8.978	61.087	hot	middle	30
3	293	7.696	8.611	61.454	hot	middle	30
3	294	7.726	8.361	61.706	hot	middle	30
3	295	7.727	7.950	62.117	cold	middle	29
3	296	7.757	7.686	62.383	cold	middle	29
3	297	7.757	7.495	62.574	cold	middle	29
3	298	7.655	7.186	62.899	cold	middle	29
3	299	7.626	6.834	63.253	cold	middle	27
3	300	7.612	6.526	63.561	cold	middle	27
3	301	7.569	6.202	63.887	cold	middle	27
3	302	7.569	5.982	64.108	cold	cold	26
3	303	7.569	5.674	64.416	cold	cold	26
3	304	7.570	5.365	64.725	cold	cold	26
3	305	7.556	5.116	64.975	cold	cold	26
3	306	7.556	4.851	65.239	cold	cold	25
3	307	7.557	4.557	65.533	cold	cold	25
3	308	7.601	4.308	65.786	cold	cold	25
3	309	7.616	4.132	65.963	cold	cold	25
3	310	7.675	3.853	66.248	cold	cold	24
3	311	7.676	3.515	66.586	cold	cold	24
3	312	7.677	3.192	66.909	cold	cold	24
3	313	7.692	2.986	67.115	cold	cold	24
3	314	7.765	2.795	67.320	cold	cold	24
3	315	7.780	2.605	67.511	cold	cold	24
3	316	7.751	2.340	67.777	cold	cold	24
3	317	7.664	2.046	68.084	cold	cold	24
3	318	7.664	1.899	68.231	cold	cold	24
3	319	7.620	1.753	68.384	cold	cold	24
3	320	7.620	1.723	68.413	cold	cold	24
3	321	7.621	1.488	68.648	cold	cold	24
3	322	7.606	1.297	68.840	cold	cold	24
3	323	7.533	1.180	68.978	cold	cold	24
3	324	7.475	1.106	69.072	cold	cold	24
3	325	7.269	1.076	69.280	cold	cold	24
3	326	7.137	1.135	69.425	cold	cold	24
3	327	6.975	1.223	69.609	cold	cold	24
3	328	6.901	1.384	69.786	cold	cold	24
3	329	6.872	1.590	69.994	cold	cold	24
3	330	6.930	1.869	70.279	cold	cold	24
3	331	7.003	2.104	70.525	cold	cold	24
3	332	7.003	2.221	70.643	cold	cold	24
3	333	6.973	2.324	70.750	cold	cold	24
3	334	6.943	2.515	70.943	cold	cold	24
3	335	7.031	2.677	71.127	cold	cold	24
3	336	7.104	2.868	71.331	cold	cold	24
3	337	7.251	3.147	71.647	cold	cold	24
3	338	7.383	3.353	71.891	cold	cold	24
3	339	7.485	3.397	72.003	cold	cold	24
3	340	7.559	3.192	72.221	cold	cold	24
3	341	7.559	3.015	72.398	cold	cold	24
3	342	7.560	2.854	72.559	cold	cold	24
3	343	7.648	2.692	72.743	cold	cold	24
3	344	7.678	2.575	72.864	cold	cold	24
3	345	7.707	2.325	73.116	cold	cold	24
3	346	7.693	2.090	73.351	cold	cold	24
3	347	7.693	1.914	73.527	cold	cold	24
3	348	7.694	1.665	73.777	cold	cold	24
3	349	7.606	1.312	74.140	cold	cold	24
3	350	7.577	1.282	74.182	cold	cold	24
3	351	7.606	1.253	74.223	cold	cold	24
3	352	7.724	1.224	74.345	cold	cold	24
3	353	7.709	1.253	74.377	cold	cold	24
3	354	7.680	1.283	74.419	cold	cold	24
3	355	7.695	1.283	74.434	cold	cold	24
3	356	7.665	1.150	74.569	cold	cold	24
3	357	7.621	1.092	74.642	cold	cold	24
3	358	7.387	1.047	74.881	cold	cold	24
3	359	7.210	1.047	75.058	cold	cold	24
3	360	7.049	1.076	75.222	cold	cold	24
3	361	6.975	1.208	75.373	cold	cold	24
3	362	6.916	1.384	75.559	cold	cold	24
3	363	6.871	1.678	75.856	cold	cold	24
3	364	6.871	1.898	76.076	cold	cold	24
3	365	6.915	2.001	76.188	cold	cold	24
3	366	6.959	2.148	76.341	cold	cold	24
3	367	6.958	2.383	76.576	cold	cold	24
3	368	7.090	2.618	76.846	cold	cold	24
3	369	7.148	2.838	77.074	cold	cold	24
3	370	7.222	3.015	77.265	cold	cold	24
3	371	7.339	3.162	77.453	cold	cold	24
3	372	7.471	3.236	77.604	cold	cold	24
3	373	7.177	3.132	77.915	cold	cold	24
3	374	7.060	3.161	78.036	cold	cold	24
3	375	6.971	3.293	78.195	cold	cold	24
3	376	6.927	3.381	78.294	cold	cold	24
3	377	6.898	3.484	78.401	cold	cold	24
3	378	6.927	3.646	78.565	cold	cold	24
3	379	6.985	3.705	78.648	cold	cold	24
3	380	6.985	3.793	78.736	cold	cold	24
3	381	7.191	3.969	79.007	cold	cold	24
3	382	7.220	4.028	79.073	cold	cold	25
3	383	7.396	4.175	79.302	cold	cold	25
3	384	7.469	4.366	79.507	cold	cold	25
3	385	7.425	4.469	79.618	cold	cold	25
3	386	7.351	4.601	79.770	cold	cold	25
3	387	7.248	4.689	79.905	cold	cold	25
3	388	7.219	4.689	79.934	cold	cold	25
3	389	7.146	4.527	80.112	cold	cold	25
3	390	7.102	4.248	80.394	cold	cold	25
3	391	7.147	3.940	80.706	cold	cold	24
3	392	7.118	3.705	80.943	cold	cold	24
3	393	7.147	3.455	81.194	cold	cold	24
3	394	7.266	3.074	81.594	cold	cold	24
3	395	7.295	2.942	81.729	cold	cold	24
3	396	7.252	2.618	82.055	cold	cold	24
3	397	7.252	2.442	82.231	cold	cold	24
3	398	7.341	2.163	82.524	cold	cold	24
3	399	7.414	2.017	82.688	cold	cold	24
3	400	7.414	1.928	82.776	cold	cold	24
3	401	7.415	1.752	82.952	cold	cold	24
3	402	7.400	1.635	83.071	cold	cold	24
3	403	7.356	1.473	83.238	cold	cold	24
3	404	7.357	1.311	83.400	cold	cold	24
3	405	7.372	1.179	83.533	cold	cold	24
3	406	7.401	1.121	83.599	cold	cold	24
3	407	7.401	1.121	83.599	cold	cold	24
3	408	7.519	1.136	83.717	cold	cold	24
3	409	7.606	1.253	83.864	cold	cold	24
3	410	7.665	1.341	83.970	cold	cold	24
3	411	7.709	1.459	84.095	cold	cold	24
3	412	7.723	1.562	84.199	cold	cold	24
3	413	7.723	1.694	84.331	cold	cold	24
3	414	7.767	1.958	84.599	cold	cold	24
3	415	7.752	2.223	84.864	cold	cold	24
3	416	7.796	1.841	85.248	cold	cold	24
3	417	7.797	1.459	85.630	cold	cold	24
3	418	7.812	1.400	85.691	cold	cold	24
3	419	7.871	1.298	85.809	cold	cold	24
3	420	7.842	1.195	85.916	cold	cold	24
3	421	7.724	1.136	86.047	cold	cold	24
3	422	7.592	1.106	86.183	cold	cold	24
3	423	7.592	1.165	86.242	cold	cold	24
3	424	7.592	1.165	86.242	cold	cold	24
3	425	7.739	1.297	86.439	cold	cold	24
3	426	7.768	1.430	86.574	cold	cold	24
3	427	7.709	1.400	86.640	cold	cold	24
3	428	7.548	1.371	86.804	cold	cold	24
3	429	7.489	1.341	86.870	cold	cold	24
3	430	7.239	1.297	87.124	cold	cold	24
3	431	7.048	1.223	87.328	cold	cold	24
3	432	6.990	1.149	87.422	cold	cold	24
3	433	7.152	1.047	87.614	cold	cold	24
3	434	7.328	0.988	87.799	cold	cold	24
3	435	7.460	1.018	87.935	cold	cold	24
3	436	7.210	1.106	88.200	cold	cold	24
3	437	7.078	1.076	88.335	cold	cold	24
3	438	6.961	1.061	88.453	cold	cold	24
3	439	6.858	1.208	88.633	cold	cold	24
3	440	6.857	1.428	88.853	cold	cold	24
3	441	6.842	1.575	89.001	cold	cold	24
3	442	6.842	1.795	89.221	cold	cold	24
3	443	6.842	1.854	89.280	cold	cold	24
3	444	6.871	2.060	89.487	cold	cold	24
3	445	6.900	2.280	89.709	cold	cold	24
3	446	6.987	2.589	90.030	cold	cold	24
3	447	7.002	2.779	90.222	cold	cold	24
3	448	7.060	2.971	90.421	cold	cold	24
3	449	7.192	3.118	90.619	cold	cold	24
3	450	7.339	3.338	90.884	cold	cold	24
3	451	7.368	3.470	91.019	cold	cold	24
3	452	7.264	3.676	91.249	cold	cold	24
3	453	7.353	3.470	91.473	cold	cold	24
3	454	7.485	3.456	91.606	cold	cold	24
3	455	7.603	3.383	91.744	cold	cold	24
3	456	7.691	3.309	91.859	cold	cold	24
3	457	7.765	3.119	92.064	cold	cold	24
3	458	7.765	2.869	92.313	cold	cold	24
3	459	7.795	2.678	92.506	cold	cold	24
3	460	7.795	2.443	92.741	cold	cold	24
3	461	7.810	2.223	92.962	cold	cold	24
3	462	7.811	1.929	93.256	cold	cold	24
3	463	7.855	1.694	93.495	cold	cold	24
3	464	7.870	1.474	93.716	cold	cold	24
3	465	7.827	1.298	93.897	cold	cold	24
3	466	7.768	1.195	94.016	cold	cold	24
3	467	7.753	1.180	94.037	cold	cold	24
3	468	7.695	1.195	94.097	cold	cold	24
3	469	7.695	1.180	94.112	cold	cold	24
3	470	7.739	1.107	94.197	cold	cold	24
3	471	7.827	1.136	94.290	cold	cold	24
3	472	7.886	1.166	94.356	cold	cold	24
3	473	7.915	1.166	94.385	cold	cold	24
3	474	7.798	1.151	94.504	cold	cold	24
3	475	7.842	1.151	94.548	cold	cold	24
3	476	7.915	1.122	94.627	cold	cold	24
3	477	7.959	1.122	94.671	cold	cold	24
3	478	7.974	1.122	94.686	cold	cold	24
3	479	7.871	1.195	94.812	cold	cold	24
3	480	7.871	1.195	94.812	cold	cold	24
3	481	7.930	1.195	94.871	cold	cold	24
3	482	7.944	1.195	94.885	cold	cold	24
3	483	7.959	1.210	94.906	cold	cold	24
3	484	7.944	1.210	94.921	cold	cold	24
3	485	7.944	1.210	94.921	cold	cold	24
3	486	7.944	1.210	94.921	cold	cold	24
3	487	7.959	1.210	94.936	cold	cold	24
3	488	7.959	1.224	94.950	cold	cold	24
3	489	7.886	1.180	95.036	cold	cold	24
3	490	7.798	1.151	95.129	cold	cold	24
3	491	7.768	1.151	95.158	cold	cold	24
3	492	7.768	1.151	95.158	cold	cold	24
3	493	7.856	1.239	95.283	cold	cold	24
3	494	7.754	1.151	95.418	cold	cold	24
3	495	7.651	1.121	95.525	cold	cold	24
3	496	7.548	1.106	95.629	cold	cold	24
3	497	7.460	1.106	95.717	cold	cold	24
3	498	7.416	1.106	95.761	cold	cold	24
3	499	7.328	1.106	95.849	cold	cold	24
3	500	7.313	1.106	95.864	cold	cold	24
3	501	7.269	1.120	95.910	cold	cold	24
3	502	7.210	1.091	95.976	cold	cold	24
3	503	7.166	1.091	96.020	cold	cold	24
3	504	7.122	1.105	96.067	cold	cold	24
3	505	7.122	1.105	96.067	cold	cold	24
3	506	7.137	1.105	96.081	cold	cold	24
3	507	7.284	1.032	96.245	cold	cold	24
3	508	7.401	1.033	96.363	cold	cold	24
3	509	7.445	1.033	96.407	cold	cold	24
3	510	7.533	1.047	96.496	cold	cold	24
3	511	7.636	1.106	96.615	cold	cold	24
3	512	7.651	1.150	96.661	cold	cold	24
3	513	7.739	1.268	96.808	cold	cold	24
3	514	7.768	1.356	96.901	cold	cold	24
3	515	7.782	1.547	97.092	cold	cold	24
3	516	7.753	1.709	97.257	cold	cold	24
3	517	7.723	1.885	97.435	cold	cold	24
3	518	7.723	2.076	97.626	cold	cold	24
3	519	7.722	2.135	97.685	cold	cold	24
3	520	7.722	2.223	97.773	cold	cold	24
3	521	7.766	2.370	97.926	cold	cold	24
3	522	7.780	2.561	98.118	cold	cold	24
3	523	7.736	2.751	98.314	cold	cold	24
3	524	7.721	2.942	98.505	cold	cold	24
3	525	7.721	3.060	98.623	cold	cold	24
3	526	7.750	3.207	98.773	cold	cold	24
3	527	7.852	3.545	99.126	cold	cold	24
3	528	7.852	3.706	99.287	cold	cold	24
3	529	7.793	3.956	99.544	cold	cold	24
3	530	7.734	4.220	99.814	cold	cold	25
3	531	7.718	4.484	100.079	cold	cold	25
3	532	7.733	4.690	100.285	cold	cold	25
3	533	7.747	4.852	100.448	cold	cold	25
3	534	7.761	5.013	100.610	cold	cold	26
3	535	7.761	5.292	100.889	cold	cold	26
3	536	7.761	5.322	100.918	cold	cold	26
3	537	7.746	5.336	100.939	cold	cold	26
3	538	7.790	5.292	101.001	cold	cold	26
3	539	7.820	5.116	101.180	cold	cold	26
3	540	7.777	4.822	101.477	cold	cold	25
3	541	7.762	4.573	101.727	cold	cold	25
3	542	7.762	4.455	101.845	cold	cold	25
3	543	7.763	4.132	102.168	cold	cold	25
3	544	7.778	3.956	102.344	cold	cold	24
3	545	7.778	3.735	102.565	cold	cold	24
3	546	7.779	3.618	102.682	cold	cold	24
3	547	7.779	3.515	102.785	cold	cold	24
3	548	7.721	3.207	103.099	cold	cold	24
3	549	7.692	2.810	103.497	cold	cold	24
3	550	7.692	2.575	103.732	cold	cold	24
3	551	7.751	2.443	103.876	cold	cold	24
3	552	7.781	2.237	104.084	cold	cold	24
3	553	7.825	2.135	104.196	cold	cold	24
3	554	7.825	2.061	104.269	cold	cold	24
3	555	7.797	1.665	104.667	cold	cold	24
3	556	7.797	1.562	104.770	cold	cold	24
3	557	7.782	1.415	104.917	cold	cold	24
3	558	7.753	1.195	105.139	cold	cold	24
3	559	7.636	1.136	105.271	cold	cold	24
3	560	7.548	1.121	105.360	cold	cold	24
3	561	7.504	1.106	105.407	cold	cold	24
3	562	7.475	1.106	105.436	cold	cold	24
3	563	7.298	1.120	105.613	cold	cold	24
3	564	7.078	1.282	105.886	cold	cold	24
3	565	7.004	1.399	106.025	cold	cold	24
3	566	6.989	1.546	106.172	cold	cold	24
3	567	7.033	1.707	106.340	cold	cold	24
3	568	7.194	1.869	106.568	cold	cold	24
3	569	7.224	1.913	106.621	cold	cold	24
3	570	7.282	2.016	106.739	cold	cold	24
3	571	7.326	2.178	106.907	cold	cold	24
3	572	7.341	2.163	106.928	cold	cold	24
3	573	7.399	2.296	107.072	cold	cold	24
3	574	7.428	2.369	107.151	cold	cold	24
3	575	7.472	2.457	107.250	cold	cold	24
3	576	7.472	2.531	107.323	cold	cold	24
3	577	7.428	2.545	107.370	cold	cold	24
3	578	7.398	2.633	107.463	cold	cold	24
3	579	7.398	2.780	107.609	cold	cold	24
3	580	7.398	2.810	107.639	cold	cold	24
3	581	7.398	2.868	107.698	cold	cold	24
3	582	7.398	2.942	107.771	cold	cold	24
3	583	7.398	3.074	107.903	cold	cold	24
3	584	7.397	3.221	108.050	cold	cold	24
3	585	7.323	3.558	108.396	cold	cold	24
3	586	7.308	3.749	108.587	cold	cold	24
3	587	7.308	3.911	108.749	cold	cold	24
3	588	7.323	4.058	108.896	cold	cold	25
3	589	7.278	4.234	109.078	cold	cold	25
3	590	7.219	4.293	109.161	cold	cold	25
3	591	7.160	4.483	109.361	cold	cold	25
3	592	7.160	4.704	109.581	cold	cold	25
3	593	7.159	4.953	109.831	cold	cold	25
3	594	7.247	5.247	110.137	cold	cold	26
3	595	7.305	5.658	110.553	cold	cold	26
3	596	7.305	5.923	110.817	cold	cold	26
3	597	7.378	6.099	111.008	cold	middle	27
3	598	7.451	6.276	111.199	cold	middle	27
3	599	7.568	6.775	111.712	cold	middle	27
4	0	10.298	7.661	0.000	cold	middle	29
4	1	10.283	7.881	0.221	cold	middle	29
4	2	10.253	7.999	0.342	cold	middle	29
4	3	10.223	8.278	0.622	hot	middle	30
4	4	10.090	8.674	1.040	hot	middle	30
4	5	10.061	8.880	1.248	hot	middle	30
4	6	10.045	9.129	1.498	hot	middle	31
4	7	10.030	9.379	1.748	hot	middle	31
4	8	9.986	9.628	2.002	hot	middle	31
4	9	9.985	9.893	2.266	hot	middle	31
4	10	10.146	10.275	2.681	hot	hot	32
4	11	10.087	10.422	2.839	hot	hot	32
4	12	10.101	10.671	3.089	hot	hot	32
4	13	10.145	10.877	3.299	hot	hot	32
4	14	10.174	10.980	3.406	hot	hot	32
4	15	10.203	11.244	3.672	hot	hot	33
4	16	10.115	11.582	4.021	hot	hot	33
4	17	10.041	11.846	4.296	hot	hot	33
4	18	10.026	12.081	4.531	hot	hot	34
4	19	10.025	12.301	4.751	hot	hot	34
4	20	10.069	12.522	4.976	hot	hot	34
4	21	10.039	12.742	5.198	hot	hot	34
4	22	10.068	12.874	5.334	hot	hot	34
4	23	10.097	13.124	5.585	hot	hot	35
4	24	10.097	13.241	5.703	hot	hot	35
4	25	10.038	13.403	5.874	hot	hot	35
4	26	10.038	13.608	6.080	hot	hot	35
4	27	10.125	13.785	6.277	hot	hot	35
4	28	10.096	13.741	6.330	hot	hot	35
4	29	10.081	13.755	6.351	hot	hot	35
4	30	10.081	13.814	6.410	hot	hot	35
4	31	10.037	13.858	6.472	hot	hot	35
4	32	10.096	13.990	6.617	hot	hot	35
4	33	10.096	13.990	6.617	hot	hot	35
4	34	10.066	14.064	6.696	hot	hot	35
4	35	10.022	14.034	6.749	hot	hot	35
4	36	10.066	13.961	6.834	hot	hot	35
4	37	10.110	13.946	6.881	hot	hot	35
4	38	10.169	13.800	7.039	hot	hot	35
4	39	10.111	13.726	7.133	hot	hot	35
4	40	10.052	13.653	7.227	hot	hot	35
4	41	10.053	13.418	7.462	hot	hot	35
4	42	10.024	13.109	7.772	hot	hot	35
4	43	10.098	12.874	8.018	hot	hot	34
4	44	10.083	12.581	8.312	hot	hot	34
4	45	10.084	12.316	8.576	hot	hot	34
4	46	10.143	11.949	8.948	hot	hot	33
4	47	10.158	11.670	9.228	hot	hot	33
4	48	10.188	11.391	9.508	hot	hot	33
4	49	10.262	11.112	9.797	hot	hot	33
4	50	10.365	10.892	10.040	hot	hot	32
4	51	10.425	10.657	10.282	hot	hot	32
4	52	10.513	10.349	10.603	hot	hot	32
4	53	10.528	10.070	10.882	hot	hot	32
4	54	10.456	9.659	11.300	hot	middle	31
4	55	10.471	9.336	11.623	hot	middle	31
4	56	10.472	8.939	12.020	hot	middle	30
4	57	10.516	8.675	12.288	hot	middle	30
4	58	10.487	8.352	12.612	hot	middle	30
4	59	10.517	8.131	12.834	hot	middle	30
4	60	10.503	7.882	13.085	cold	middle	29
4	61	10.430	7.500	13.473	cold	middle	29
4	62	10.430	7.323	13.650	cold	middle	29
4	63	10.431	7.177	13.797	cold	middle	29
4	64	10.387	7.059	13.922	cold	middle	29
4	65	10.284	6.868	14.139	cold	middle	27
4	66	10.167	6.765	14.295	cold	middle	27
4	67	10.182	6.486	14.574	cold	middle	27
4	68	10.242	6.134	14.932	cold	middle	27
4	69	10.315	5.987	15.096	cold	cold	26
4	70	10.404	5.811	15.293	cold	cold	26
4	71	10.419	5.620	15.484	cold	cold	26
4	72	10.419	5.400	15.705	cold	cold	26
4	73	10.419	5.238	15.866	cold	cold	26
4	74	10.375	5.120	15.992	cold	cold	26
4	75	10.302	4.929	16.196	cold	cold	25
4	76	10.288	4.665	16.461	cold	cold	25
4	77	10.332	4.518	16.614	cold	cold	25
4	78	10.333	4.342	16.791	cold	cold	25
4	79	10.333	4.269	16.864	cold	cold	25
4	80	10.274	4.151	16.995	cold	cold	25
4	81	10.230	4.063	17.094	cold	cold	25
4	82	10.172	3.886	17.280	cold	cold	24
4	83	10.128	3.666	17.504	cold	cold	24
4	84	10.114	3.534	17.637	cold	cold	24
4	85	10.114	3.431	17.740	cold	cold	24
4	86	10.115	3.079	18.093	cold	cold	24
4	87	10.174	2.844	18.335	cold	cold	24
4	88	10.203	2.726	18.456	cold	cold	24
4	89	10.188	2.858	18.589	cold	cold	24
4	90	10.247	2.814	18.662	cold	cold	24
4	91	10.321	2.785	18.741	cold	cold	24
4	92	10.261	3.123	19.084	cold	cold	24
4	93	10.320	3.255	19.229	cold	cold	24
4	94	10.393	3.432	19.420	cold	cold	24
4	95	10.408	3.534	19.524	cold	cold	24
4	96	10.422	3.755	19.744	cold	cold	24
4	97	10.436	3.931	19.921	cold	cold	24
4	98	10.450	4.269	20.259	cold	cold	25
4	99	10.435	4.416	20.407	cold	cold	25
4	100	10.435	4.636	20.627	cold	cold	25
4	101	10.420	4.812	20.804	cold	cold	25
4	102	10.420	5.003	20.995	cold	cold	26
4	103	10.404	5.385	21.377	cold	cold	26
4	104	10.389	5.576	21.569	cold	cold	26
4	105	10.345	5.708	21.708	cold	cold	26
4	106	10.286	5.899	21.908	cold	cold	26
4	107	10.198	6.089	22.118	cold	middle	27
4	108	10.197	6.324	22.353	cold	middle	27
4	109	10.197	6.559	22.588	cold	middle	27
4	110	10.182	6.780	22.809	cold	middle	27
4	111	10.181	6.956	22.985	cold	middle	27
4	112	10.314	6.941	23.118	cold	middle	27
4	113	10.328	7.118	23.295	cold	middle	29
4	114	10.328	7.309	23.486	cold	middle	29
4	115	10.357	7.544	23.723	cold	middle	29
4	116	10.386	7.779	23.959	cold	middle	29
4	117	10.385	8.014	24.194	hot	middle	30
4	118	10.341	8.204	24.390	hot	middle	30
4	119	10.296	8.454	24.644	hot	middle	30
4	120	10.222	8.821	25.018	hot	middle	30
4	121	10.192	9.174	25.372	hot	middle	31
4	122	10.118	9.438	25.646	hot	middle	31
4	123	10.059	9.702	25.917	hot	middle	31
4	124	10.029	10.010	26.227	hot	hot	32
4	125	10.131	10.319	26.552	hot	hot	32
4	126	10.219	10.598	26.845	hot	hot	32
4	127	10.248	10.804	27.052	hot	hot	32
4	128	10.262	10.965	27.214	hot	hot	32
4	129	10.306	11.068	27.326	hot	hot	33
4	130	10.306	11.156	27.414	hot	hot	33
4	131	10.276	11.450	27.710	hot	hot	33
4	132	10.188	11.626	27.907	hot	hot	33
4	133	10.202	11.861	28.142	hot	hot	33
4	134	10.246	12.140	28.425	hot	hot	34
4	135	10.260	12.375	28.660	hot	hot	34
4	136	10.318	12.728	29.017	hot	hot	34
4	137	10.318	12.889	29.179	hot	hot	34
4	138	10.333	12.919	29.212	hot	hot	34
4	139	10.333	12.919	29.212	hot	hot	34
4	140	10.391	12.787	29.356	hot	hot	34
4	141	10.465	12.728	29.450	hot	hot	34
4	142	10.495	12.449	29.731	hot	hot	34
4	143	10.510	12.258	29.922	hot	hot	34
4	144	10.496	11.818	30.363	hot	hot	33
4	145	10.482	11.421	30.760	hot	hot	33
4	146	10.482	11.230	30.951	hot	hot	33
4	147	10.468	10.995	31.186	hot	hot	32
4	148	10.513	10.701	31.483	hot	hot	32
4	149	10.513	10.305	31.880	hot	hot	32
4	150	10.499	9.938	32.247	hot	middle	31
4	151	10.529	9.747	32.441	hot	middle	31
4	152	10.529	9.556	32.632	hot	middle	31
4	153	10.515	9.321	32.867	hot	middle	31
4	154	10.501	9.130	33.058	hot	middle	31
4	155	10.486	8.910	33.279	hot	middle	30
4	156	10.487	8.601	33.588	hot	middle	30
4	157	10.473	8.146	34.043	hot	middle	30
4	158	10.459	7.940	34.249	cold	middle	29
4	159	10.474	7.573	34.617	cold	middle	29
4	160	10.445	7.397	34.795	cold	middle	29
4	161	10.357	7.221	34.992	cold	middle	29
4	162	10.226	6.868	35.369	cold	middle	27
4	163	10.094	6.515	35.745	cold	middle	27
4	164	10.094	6.265	35.995	cold	middle	27
4	165	10.183	5.987	36.288	cold	cold	26
4	166	10.271	5.796	36.498	cold	cold	26
4	167	10.301	5.532	36.764	cold	cold	26
4	168	10.302	5.297	36.999	cold	cold	26
4	169	10.288	4.988	37.308	cold	cold	25
4	170	10.273	4.709	37.587	cold	cold	25
4	171	10.274	4.415	37.881	cold	cold	25
4	172	10.274	4.210	38.086	cold	cold	25
4	173	10.260	4.092	38.205	cold	cold	25
4	174	10.186	4.019	38.309	cold	cold	25
4	175	10.187	3.857	38.470	cold	cold	24
4	176	10.187	3.769	38.558	cold	cold	24
4	177	10.187	3.637	38.690	cold	cold	24
4	178	10.188	3.402	38.925	cold	cold	24
4	179	10.188	3.182	39.146	cold	cold	24
4	180	10.232	2.961	39.370	cold	cold	24
4	181	10.247	2.829	39.503	cold	cold	24
4	182	10.292	2.609	39.728	cold	cold	24
4	183	10.292	2.433	39.904	cold	cold	24
4	184	10.394	2.932	40.414	cold	cold	24
4	185	10.350	2.932	40.458	cold	cold	24
4	186	10.233	2.785	40.646	cold	cold	24
4	187	10.071	2.697	40.830	cold	cold	24
4	188	9.983	2.564	40.989	cold	cold	24
4	189	9.954	2.359	41.197	cold	cold	24
4	190	10.028	2.241	41.335	cold	cold	24
4	191	10.043	2.241	41.350	cold	cold	24
4	192	10.072	2.139	41.457	cold	cold	24
4	193	10.220	1.860	41.772	cold	cold	24
4	194	10.249	1.698	41.936	cold	cold	24
4	195	10.249	1.610	42.025	cold	cold	24
4	196	10.294	1.405	42.235	cold	cold	24
4	197	10.323	1.331	42.314	cold	cold	24
4	198	10.397	1.317	42.389	cold	cold	24
[truncated: 7,000 more rows]
