# Supplementary material for: Behavioral and pharmacological characterization of planarian nociception
Source: Front Mol Neurosci. 2024 May 1;17:1368009. doi: 10.3389/fnmol.2024.1368009 (PMC11094297; doi:10.3389/fnmol.2024.1368009)
Supplement: Supplementary file 1 [file Data_Sheet_1.ZIP › Article planarian nociception - code and data/thermos/MOR10.csv]

n	t	x	y	L	one_delim	two_delim	temp
1	0	1.857	11.792	0.000	hot	hot	33
1	1	1.871	11.701	0.092	hot	hot	33
1	2	1.953	11.454	0.353	hot	hot	33
1	3	2.048	11.207	0.618	hot	hot	33
1	4	2.116	11.025	0.812	hot	hot	33
1	5	2.183	10.908	0.946	hot	hot	32
1	6	2.024	11.102	1.198	hot	hot	33
1	7	2.072	11.364	1.464	hot	hot	33
1	8	2.030	11.585	1.690	hot	hot	33
1	9	1.937	11.676	1.819	hot	hot	33
1	10	1.895	11.832	1.981	hot	hot	33
1	11	1.762	12.013	2.206	hot	hot	34
1	12	1.667	12.273	2.483	hot	hot	34
1	13	1.623	12.586	2.799	hot	hot	34
1	14	1.605	12.900	3.113	hot	hot	34
1	15	1.602	13.135	3.348	hot	hot	35
1	16	1.624	13.449	3.663	hot	hot	35
1	17	1.595	13.605	3.822	hot	hot	35
1	18	1.568	13.683	3.905	hot	hot	35
1	19	1.447	13.917	4.168	hot	hot	35
1	20	1.433	13.982	4.234	hot	hot	35
1	21	1.563	14.062	4.387	hot	hot	35
1	22	1.547	14.219	4.544	hot	hot	35
1	23	1.480	14.349	4.690	hot	hot	35
1	24	1.477	14.545	4.886	hot	hot	35
1	25	1.488	14.676	5.018	hot	hot	35
1	26	1.591	14.795	5.175	hot	hot	35
1	27	1.505	14.441	5.540	hot	hot	35
1	28	1.456	14.205	5.781	hot	hot	35
1	29	1.395	13.929	6.063	hot	hot	35
1	30	1.411	13.707	6.286	hot	hot	35
1	31	1.456	13.290	6.706	hot	hot	35
1	32	1.460	13.002	6.993	hot	hot	35
1	33	1.412	12.740	7.260	hot	hot	34
1	34	1.429	12.440	7.561	hot	hot	34
1	35	1.447	12.074	7.927	hot	hot	34
1	36	1.507	11.591	8.413	hot	hot	33
1	37	1.497	11.369	8.636	hot	hot	33
1	38	1.501	11.107	8.897	hot	hot	33
1	39	1.516	10.924	9.081	hot	hot	32
1	40	1.548	10.507	9.500	hot	hot	32
1	41	1.564	10.324	9.683	hot	hot	32
1	42	1.595	9.984	10.024	hot	middle	31
1	43	1.664	9.750	10.269	hot	middle	31
1	44	1.706	9.554	10.468	hot	middle	31
1	45	1.645	9.253	10.776	hot	middle	31
1	46	1.583	9.004	11.033	hot	middle	31
1	47	1.574	8.703	11.334	hot	middle	30
1	48	1.579	8.389	11.648	hot	middle	30
1	49	1.648	8.116	11.930	hot	middle	30
1	50	1.679	7.802	12.245	cold	middle	29
1	51	1.616	7.605	12.451	cold	middle	29
1	52	1.606	7.409	12.648	cold	middle	29
1	53	1.636	7.148	12.910	cold	middle	29
1	54	1.667	6.783	13.277	cold	middle	27
1	55	1.750	6.483	13.588	cold	middle	27
1	56	1.793	6.248	13.827	cold	middle	27
1	57	1.809	6.000	14.075	cold	middle	27
1	58	1.825	5.830	14.246	cold	cold	26
1	59	1.843	5.452	14.625	cold	cold	26
1	60	1.861	5.125	14.952	cold	cold	26
1	61	1.903	4.969	15.114	cold	cold	25
1	62	2.010	4.748	15.359	cold	cold	25
1	63	2.038	4.618	15.493	cold	cold	25
1	64	2.053	4.500	15.611	cold	cold	25
1	65	2.054	4.409	15.702	cold	cold	25
1	66	2.096	4.226	15.890	cold	cold	25
1	67	2.152	4.018	16.105	cold	cold	25
1	68	2.192	3.914	16.217	cold	cold	24
1	69	2.247	3.719	16.420	cold	cold	24
1	70	2.315	3.550	16.602	cold	cold	24
1	71	2.343	3.406	16.748	cold	cold	24
1	72	2.280	3.249	16.918	cold	cold	24
1	73	2.178	3.077	17.117	cold	cold	24
1	74	2.311	2.896	17.342	cold	cold	24
1	75	2.312	2.870	17.369	cold	cold	24
1	76	2.346	3.210	17.711	cold	cold	24
1	77	2.370	3.368	17.870	cold	cold	24
1	78	2.367	3.564	18.066	cold	cold	24
1	79	2.337	3.864	18.367	cold	cold	24
1	80	2.322	3.955	18.460	cold	cold	24
1	81	2.358	4.191	18.698	cold	cold	25
1	82	2.368	4.387	18.895	cold	cold	25
1	83	2.392	4.584	19.093	cold	cold	25
1	84	2.417	4.649	19.163	cold	cold	25
1	85	2.181	4.672	19.400	cold	cold	25
1	86	2.012	4.630	19.574	cold	cold	25
1	87	2.279	4.242	20.046	cold	cold	25
1	88	2.332	4.164	20.140	cold	cold	25
1	89	2.348	3.982	20.323	cold	cold	24
1	90	2.376	3.838	20.469	cold	cold	24
1	91	2.432	3.578	20.736	cold	cold	24
1	92	2.408	3.473	20.844	cold	cold	24
1	93	2.396	3.368	20.949	cold	cold	24
1	94	2.400	3.067	21.250	cold	cold	24
1	95	2.429	2.924	21.396	cold	cold	24
1	96	2.444	2.780	21.540	cold	cold	24
1	97	2.434	2.545	21.776	cold	cold	24
1	98	2.397	2.401	21.925	cold	cold	24
1	99	2.372	2.309	22.020	cold	cold	24
1	100	2.347	2.217	22.115	cold	cold	24
1	101	2.310	2.099	22.239	cold	cold	24
1	102	2.262	1.810	22.532	cold	cold	24
1	103	2.305	1.550	22.796	cold	cold	24
1	104	2.320	1.380	22.966	cold	cold	24
1	105	2.334	1.328	23.020	cold	cold	24
1	106	2.335	1.289	23.060	cold	cold	24
1	107	2.346	1.380	23.152	cold	cold	24
1	108	2.190	1.326	23.317	cold	cold	24
1	109	2.165	1.273	23.376	cold	cold	24
1	110	2.035	1.206	23.522	cold	cold	24
1	111	1.918	1.139	23.656	cold	cold	24
1	112	1.814	1.137	23.761	cold	cold	24
1	113	1.695	1.214	23.902	cold	cold	24
1	114	1.601	1.409	24.119	cold	cold	24
1	115	1.623	1.697	24.408	cold	cold	24
1	116	1.697	1.972	24.693	cold	cold	24
1	117	1.720	2.221	24.943	cold	cold	24
1	118	1.873	2.458	25.226	cold	cold	24
1	119	1.912	2.511	25.291	cold	cold	24
1	120	2.002	2.565	25.396	cold	cold	24
1	121	2.212	2.529	25.609	cold	cold	24
1	122	2.277	2.530	25.674	cold	cold	24
1	123	2.357	2.426	25.805	cold	cold	24
1	124	2.386	2.283	25.951	cold	cold	24
1	125	2.402	2.087	26.148	cold	cold	24
1	126	2.470	1.892	26.354	cold	cold	24
1	127	2.447	1.682	26.565	cold	cold	24
1	128	2.423	1.473	26.776	cold	cold	24
1	129	2.373	1.328	26.929	cold	cold	24
1	130	2.296	1.262	27.031	cold	cold	24
1	131	2.165	1.234	27.164	cold	cold	24
1	132	2.074	1.259	27.260	cold	cold	24
1	133	1.877	1.256	27.456	cold	cold	24
1	134	1.682	1.240	27.652	cold	cold	24
1	135	1.629	1.291	27.726	cold	cold	24
1	136	1.599	1.539	27.976	cold	cold	24
1	137	1.622	1.723	28.161	cold	cold	24
1	138	1.593	1.932	28.371	cold	cold	24
1	139	1.564	2.153	28.595	cold	cold	24
1	140	1.573	2.402	28.844	cold	cold	24
1	141	1.701	2.652	29.124	cold	cold	24
1	142	1.777	2.771	29.266	cold	cold	24
1	143	1.917	3.021	29.553	cold	cold	24
1	144	1.876	3.164	29.702	cold	cold	24
1	145	1.783	3.281	29.851	cold	cold	24
1	146	1.925	3.427	30.054	cold	cold	24
1	147	1.835	3.281	30.225	cold	cold	24
1	148	1.836	3.229	30.277	cold	cold	24
1	149	1.914	3.283	30.371	cold	cold	24
1	150	1.949	3.558	30.649	cold	cold	24
1	151	1.906	3.792	30.887	cold	cold	24
1	152	1.852	3.935	31.040	cold	cold	24
1	153	1.837	4.053	31.158	cold	cold	25
1	154	1.873	4.315	31.423	cold	cold	25
1	155	1.844	4.523	31.634	cold	cold	25
1	156	1.855	4.654	31.765	cold	cold	25
1	157	1.865	4.824	31.935	cold	cold	25
1	158	1.837	4.994	32.107	cold	cold	25
1	159	1.848	5.138	32.252	cold	cold	26
1	160	1.849	5.073	32.317	cold	cold	26
1	161	1.823	5.020	32.375	cold	cold	26
1	162	1.849	5.060	32.423	cold	cold	26
1	163	1.743	5.150	32.561	cold	cold	26
1	164	1.716	5.241	32.657	cold	cold	26
1	165	1.688	5.345	32.764	cold	cold	26
1	166	1.895	5.465	33.004	cold	cold	26
1	167	2.051	5.546	33.180	cold	cold	26
1	168	2.154	5.665	33.337	cold	cold	26
1	169	2.256	5.837	33.537	cold	cold	26
1	170	2.277	6.177	33.878	cold	middle	27
1	171	2.274	6.386	34.087	cold	middle	27
1	172	2.221	6.490	34.204	cold	middle	27
1	173	2.116	6.488	34.308	cold	middle	27
1	174	2.025	6.487	34.400	cold	middle	27
1	175	1.921	6.420	34.523	cold	middle	27
1	176	1.780	6.196	34.788	cold	middle	27
1	177	1.769	6.104	34.880	cold	middle	27
1	178	1.735	5.725	35.261	cold	cold	26
1	179	1.739	5.424	35.562	cold	cold	26
1	180	1.821	5.177	35.822	cold	cold	26
1	181	1.810	5.007	35.993	cold	cold	26
1	182	1.866	4.811	36.196	cold	cold	25
1	183	1.856	4.589	36.418	cold	cold	25
1	184	1.832	4.432	36.577	cold	cold	25
1	185	1.825	4.000	37.009	cold	cold	25
1	186	1.854	3.779	37.233	cold	cold	24
1	187	1.924	3.453	37.566	cold	cold	24
1	188	1.940	3.296	37.723	cold	cold	24
1	189	1.904	3.034	37.988	cold	cold	24
1	190	1.802	2.850	38.198	cold	cold	24
1	191	1.792	2.666	38.382	cold	cold	24
1	192	1.796	2.392	38.656	cold	cold	24
1	193	1.800	2.131	38.918	cold	cold	24
1	194	1.736	1.999	39.064	cold	cold	24
1	195	1.674	1.802	39.270	cold	cold	24
1	196	1.650	1.632	39.442	cold	cold	24
1	197	1.638	1.527	39.548	cold	cold	24
1	198	1.655	1.305	39.770	cold	cold	24
1	199	1.748	1.176	39.930	cold	cold	24
1	200	1.919	1.113	40.112	cold	cold	24
1	201	2.037	1.101	40.230	cold	cold	24
1	202	2.193	1.156	40.396	cold	cold	24
1	203	2.283	1.222	40.508	cold	cold	24
1	204	2.359	1.393	40.695	cold	cold	24
1	205	2.394	1.708	41.011	cold	cold	24
1	206	2.442	2.022	41.330	cold	cold	24
1	207	2.413	2.179	41.489	cold	cold	24
1	208	2.371	2.400	41.714	cold	cold	24
1	209	2.301	2.713	42.035	cold	cold	24
1	210	2.272	2.922	42.245	cold	cold	24
1	211	2.179	3.038	42.394	cold	cold	24
1	212	2.020	3.166	42.599	cold	cold	24
1	213	1.914	3.270	42.746	cold	cold	24
1	214	1.847	3.360	42.859	cold	cold	24
1	215	1.791	3.621	43.126	cold	cold	24
1	216	1.841	3.818	43.328	cold	cold	24
1	217	1.918	3.884	43.431	cold	cold	24
1	218	2.007	4.094	43.659	cold	cold	25
1	219	2.056	4.278	43.849	cold	cold	25
1	220	2.066	4.514	44.085	cold	cold	25
1	221	2.023	4.801	44.375	cold	cold	25
1	222	2.034	4.918	44.493	cold	cold	25
1	223	2.124	5.037	44.642	cold	cold	26
1	224	2.136	5.090	44.696	cold	cold	26
1	225	2.160	5.234	44.842	cold	cold	26
1	226	2.160	5.234	44.842	cold	cold	26
1	227	2.100	4.893	45.189	cold	cold	25
1	228	2.154	4.737	45.354	cold	cold	25
1	229	2.182	4.607	45.487	cold	cold	25
1	230	2.185	4.411	45.683	cold	cold	25
1	231	2.266	4.242	45.870	cold	cold	25
1	232	2.295	4.046	46.068	cold	cold	25
1	233	2.377	3.825	46.304	cold	cold	24
1	234	2.380	3.603	46.526	cold	cold	24
1	235	2.396	3.355	46.775	cold	cold	24
1	236	2.398	3.224	46.905	cold	cold	24
1	237	2.375	3.028	47.103	cold	cold	24
1	238	2.326	2.818	47.319	cold	cold	24
1	239	2.276	2.647	47.497	cold	cold	24
1	240	2.189	2.319	47.836	cold	cold	24
1	241	2.101	2.083	48.088	cold	cold	24
1	242	2.024	1.964	48.230	cold	cold	24
1	243	1.948	1.832	48.382	cold	cold	24
1	244	1.872	1.622	48.606	cold	cold	24
1	245	1.862	1.439	48.789	cold	cold	24
1	246	1.877	1.282	48.946	cold	cold	24
1	247	1.866	1.177	49.052	cold	cold	24
1	248	1.787	1.163	49.131	cold	cold	24
1	249	1.720	1.332	49.313	cold	cold	24
1	250	1.666	1.423	49.419	cold	cold	24
1	251	1.638	1.553	49.552	cold	cold	24
1	252	1.568	1.840	49.847	cold	cold	24
1	253	1.553	2.009	50.017	cold	cold	24
1	254	1.575	2.271	50.280	cold	cold	24
1	255	1.625	2.442	50.458	cold	cold	24
1	256	1.660	2.717	50.735	cold	cold	24
1	257	1.631	2.965	50.985	cold	cold	24
1	258	1.614	3.239	51.260	cold	cold	24
1	259	1.610	3.500	51.521	cold	cold	24
1	260	1.607	3.683	51.704	cold	cold	24
1	261	1.618	3.854	51.875	cold	cold	24
1	262	1.680	4.064	52.094	cold	cold	25
1	263	1.717	4.221	52.255	cold	cold	25
1	264	1.727	4.470	52.504	cold	cold	25
1	265	1.737	4.666	52.701	cold	cold	25
1	266	1.734	4.862	52.897	cold	cold	25
1	267	1.758	5.045	53.082	cold	cold	26
1	268	1.965	5.192	53.335	cold	cold	26
1	269	2.004	5.219	53.382	cold	cold	26
1	270	2.080	5.324	53.513	cold	cold	26
1	271	2.169	5.509	53.718	cold	cold	26
1	272	2.167	5.692	53.901	cold	cold	26
1	273	2.009	5.768	54.076	cold	cold	26
1	274	1.864	5.844	54.240	cold	cold	26
1	275	1.759	5.856	54.345	cold	cold	26
1	276	1.679	5.946	54.466	cold	cold	26
1	277	1.651	6.063	54.586	cold	middle	27
1	278	1.636	6.246	54.770	cold	middle	27
1	279	1.686	6.417	54.948	cold	middle	27
1	280	1.748	6.653	55.192	cold	middle	27
1	281	1.960	6.434	55.497	cold	middle	27
1	282	2.067	6.252	55.708	cold	middle	27
1	283	2.122	6.070	55.898	cold	middle	27
1	284	2.177	5.862	56.114	cold	cold	26
1	285	2.248	5.523	56.460	cold	cold	26
1	286	2.304	5.236	56.752	cold	cold	26
1	287	2.256	4.961	57.031	cold	cold	25
1	288	2.206	4.764	57.234	cold	cold	25
1	289	2.183	4.528	57.471	cold	cold	25
1	290	2.109	4.240	57.769	cold	cold	25
1	291	2.113	3.978	58.031	cold	cold	24
1	292	2.101	3.860	58.149	cold	cold	24
1	293	2.132	3.534	58.477	cold	cold	24
1	294	2.123	3.273	58.738	cold	cold	24
1	295	2.100	3.037	58.975	cold	cold	24
1	296	2.013	2.774	59.252	cold	cold	24
1	297	1.963	2.590	59.443	cold	cold	24
1	298	1.888	2.341	59.703	cold	cold	24
1	299	1.864	2.171	59.875	cold	cold	24
1	300	1.839	2.079	59.970	cold	cold	24
1	301	1.895	1.844	60.211	cold	cold	24
1	302	1.925	1.557	60.500	cold	cold	24
1	303	1.860	1.582	60.570	cold	cold	24
1	304	1.821	1.543	60.626	cold	cold	24
1	305	1.730	1.528	60.718	cold	cold	24
1	306	1.651	1.527	60.797	cold	cold	24
1	307	1.651	1.527	60.797	cold	cold	24
1	308	1.718	1.410	60.931	cold	cold	24
1	309	1.838	1.255	61.127	cold	cold	24
1	310	1.917	1.204	61.221	cold	cold	24
1	311	2.101	1.168	61.409	cold	cold	24
1	312	2.219	1.156	61.527	cold	cold	24
1	313	2.310	1.210	61.632	cold	cold	24
1	314	2.373	1.315	61.756	cold	cold	24
1	315	2.395	1.603	62.044	cold	cold	24
1	316	2.428	2.074	62.517	cold	cold	24
1	317	2.425	2.270	62.713	cold	cold	24
1	318	2.344	2.465	62.924	cold	cold	24
1	319	2.303	2.569	63.036	cold	cold	24
1	320	2.210	2.712	63.206	cold	cold	24
1	321	2.143	2.776	63.298	cold	cold	24
1	322	2.011	2.866	63.458	cold	cold	24
1	323	1.957	2.983	63.587	cold	cold	24
1	324	1.902	3.165	63.777	cold	cold	24
1	325	1.780	3.464	64.100	cold	cold	24
1	326	1.726	3.620	64.265	cold	cold	24
1	327	1.723	3.842	64.487	cold	cold	24
1	328	1.732	4.130	64.775	cold	cold	25
1	329	1.676	4.325	64.978	cold	cold	25
1	330	1.674	4.495	65.148	cold	cold	25
1	331	1.672	4.665	65.318	cold	cold	25
1	332	1.708	4.848	65.505	cold	cold	25
1	333	1.861	5.099	65.799	cold	cold	26
1	334	1.874	5.151	65.853	cold	cold	26
1	335	1.951	5.218	65.955	cold	cold	26
1	336	2.047	4.932	66.257	cold	cold	25
1	337	2.050	4.736	66.453	cold	cold	25
1	338	2.064	4.657	66.532	cold	cold	25
1	339	2.131	4.554	66.656	cold	cold	25
1	340	2.200	4.254	66.963	cold	cold	25
1	341	2.244	3.967	67.253	cold	cold	24
1	342	2.260	3.719	67.502	cold	cold	24
1	343	2.173	3.417	67.816	cold	cold	24
1	344	2.124	3.207	68.032	cold	cold	24
1	345	2.048	3.010	68.243	cold	cold	24
1	346	2.039	2.748	68.505	cold	cold	24
1	347	2.094	2.566	68.695	cold	cold	24
1	348	2.056	2.474	68.795	cold	cold	24
1	349	1.966	2.342	68.954	cold	cold	24
1	350	1.929	2.211	69.091	cold	cold	24
1	351	1.905	2.054	69.250	cold	cold	24
1	352	2.038	1.899	69.454	cold	cold	24
1	353	2.171	1.744	69.658	cold	cold	24
1	354	2.186	1.613	69.790	cold	cold	24
1	355	2.215	1.418	69.987	cold	cold	24
1	356	2.230	1.287	70.119	cold	cold	24
1	357	2.166	1.208	70.221	cold	cold	24
1	358	2.048	1.193	70.339	cold	cold	24
1	359	1.996	1.192	70.391	cold	cold	24
1	360	2.164	1.299	70.591	cold	cold	24
1	361	2.385	1.446	70.856	cold	cold	24
1	362	2.436	1.499	70.930	cold	cold	24
1	363	2.472	1.761	71.194	cold	cold	24
1	364	2.456	1.905	71.338	cold	cold	24
1	365	2.402	2.022	71.467	cold	cold	24
1	366	2.337	2.047	71.537	cold	cold	24
1	367	2.232	2.032	71.643	cold	cold	24
1	368	2.100	2.122	71.802	cold	cold	24
1	369	2.113	2.148	71.832	cold	cold	24
1	370	2.098	2.292	71.976	cold	cold	24
1	371	2.135	2.462	72.150	cold	cold	24
1	372	2.210	2.686	72.386	cold	cold	24
1	373	2.271	2.948	72.655	cold	cold	24
1	374	2.282	3.118	72.826	cold	cold	24
1	375	2.280	3.249	72.957	cold	cold	24
1	376	2.122	3.377	73.161	cold	cold	24
1	377	2.040	3.559	73.360	cold	cold	24
1	378	1.985	3.754	73.563	cold	cold	24
1	379	1.930	3.963	73.778	cold	cold	24
1	380	1.928	4.106	73.922	cold	cold	25
1	381	1.891	3.923	74.109	cold	cold	24
1	382	1.854	3.818	74.221	cold	cold	24
1	383	1.751	3.659	74.410	cold	cold	24
1	384	1.688	3.554	74.533	cold	cold	24
1	385	1.625	3.383	74.715	cold	cold	24
1	386	1.575	3.186	74.918	cold	cold	24
1	387	1.578	3.016	75.088	cold	cold	24
1	388	1.580	2.873	75.232	cold	cold	24
1	389	1.637	2.533	75.575	cold	cold	24
1	390	1.653	2.311	75.798	cold	cold	24
1	391	1.682	2.129	75.983	cold	cold	24
1	392	1.684	1.959	76.153	cold	cold	24
1	393	1.687	1.789	76.323	cold	cold	24
1	394	1.769	1.529	76.596	cold	cold	24
1	395	1.824	1.333	76.799	cold	cold	24
1	396	1.930	1.217	76.956	cold	cold	24
1	397	2.153	1.194	77.180	cold	cold	24
1	398	2.361	1.276	77.403	cold	cold	24
1	399	2.529	1.435	77.634	cold	cold	24
1	400	2.434	1.643	77.863	cold	cold	24
1	401	2.418	1.826	78.046	cold	cold	24
1	402	2.403	2.009	78.230	cold	cold	24
1	403	2.360	2.243	78.468	cold	cold	24
1	404	2.331	2.439	78.666	cold	cold	24
1	405	2.341	2.687	78.915	cold	cold	24
1	406	2.376	2.936	79.166	cold	cold	24
1	407	2.373	3.132	79.362	cold	cold	24
1	408	2.292	3.366	79.610	cold	cold	24
1	409	2.237	3.496	79.751	cold	cold	24
1	410	2.131	3.626	79.918	cold	cold	24
1	411	2.142	3.770	80.063	cold	cold	24
1	412	2.126	3.939	80.233	cold	cold	24
1	413	2.032	4.173	80.486	cold	cold	25
1	414	2.016	4.356	80.669	cold	cold	25
1	415	2.014	4.474	80.787	cold	cold	25
1	416	2.040	4.526	80.845	cold	cold	25
1	417	1.960	4.591	80.947	cold	cold	25
1	418	1.906	4.707	81.076	cold	cold	25
1	419	1.890	4.916	81.285	cold	cold	25
1	420	1.861	5.151	81.522	cold	cold	26
1	421	1.858	5.347	81.718	cold	cold	26
1	422	1.855	5.569	81.940	cold	cold	26
1	423	1.995	5.781	82.194	cold	cold	26
1	424	1.956	5.793	82.236	cold	cold	26
1	425	1.825	5.830	82.372	cold	cold	26
1	426	1.693	5.907	82.524	cold	cold	26
1	427	1.664	6.103	82.722	cold	middle	27
1	428	1.701	6.234	82.859	cold	middle	27
1	429	1.700	6.352	82.976	cold	middle	27
1	430	1.698	6.495	83.120	cold	middle	27
1	431	1.655	6.756	83.385	cold	middle	27
1	432	1.905	6.616	83.672	cold	middle	27
1	433	2.011	6.526	83.810	cold	middle	27
1	434	2.025	6.487	83.852	cold	middle	27
1	435	2.064	6.474	83.893	cold	middle	27
1	436	2.171	6.306	84.093	cold	middle	27
1	437	2.293	5.968	84.452	cold	cold	26
1	438	2.310	5.707	84.714	cold	cold	26
1	439	2.329	5.328	85.093	cold	cold	26
1	440	2.307	5.053	85.369	cold	cold	26
1	441	2.258	4.791	85.636	cold	cold	25
1	442	2.274	4.582	85.845	cold	cold	25
1	443	2.278	4.347	86.081	cold	cold	25
1	444	2.280	4.177	86.250	cold	cold	25
1	445	2.260	3.732	86.696	cold	cold	24
1	446	2.237	3.549	86.880	cold	cold	24
1	447	2.177	3.156	87.278	cold	cold	24
1	448	2.180	2.973	87.461	cold	cold	24
1	449	2.211	2.607	87.828	cold	cold	24
1	450	2.149	2.384	88.060	cold	cold	24
1	451	2.138	2.201	88.243	cold	cold	24
1	452	2.101	2.056	88.392	cold	cold	24
1	453	2.078	1.873	88.577	cold	cold	24
1	454	2.054	1.703	88.749	cold	cold	24
1	455	2.095	1.586	88.873	cold	cold	24
1	456	2.097	1.429	89.030	cold	cold	24
1	457	2.125	1.286	89.176	cold	cold	24
1	458	2.088	1.180	89.288	cold	cold	24
1	459	1.944	1.152	89.434	cold	cold	24
1	460	1.761	1.150	89.617	cold	cold	24
1	461	1.628	1.305	89.821	cold	cold	24
1	462	1.575	1.382	89.915	cold	cold	24
1	463	1.546	1.552	90.087	cold	cold	24
1	464	1.568	1.853	90.389	cold	cold	24
1	465	1.577	2.154	90.690	cold	cold	24
1	466	1.573	2.415	90.951	cold	cold	24
1	467	1.570	2.611	91.147	cold	cold	24
1	468	1.581	2.794	91.331	cold	cold	24
1	469	1.565	3.003	91.540	cold	cold	24
1	470	1.550	3.147	91.685	cold	cold	24
1	471	1.547	3.343	91.881	cold	cold	24
1	472	1.545	3.500	92.038	cold	cold	24
1	473	1.617	3.945	92.489	cold	cold	24
1	474	1.614	4.154	92.698	cold	cold	25
1	475	1.651	4.312	92.860	cold	cold	25
1	476	1.699	4.561	93.113	cold	cold	25
1	477	1.603	4.860	93.428	cold	cold	25
1	478	1.575	5.029	93.600	cold	cold	26
1	479	1.610	5.278	93.851	cold	cold	26
1	480	1.634	5.436	94.010	cold	cold	26
1	481	1.618	5.658	94.233	cold	cold	26
1	482	1.563	5.879	94.461	cold	cold	26
1	483	1.532	6.192	94.776	cold	middle	27
1	484	1.607	6.416	95.011	cold	middle	27
1	485	1.709	6.639	95.257	cold	middle	27
1	486	1.771	6.876	95.501	cold	middle	27
1	487	1.911	7.074	95.744	cold	middle	29
1	488	1.988	7.205	95.897	cold	middle	29
1	489	2.091	7.338	96.064	cold	middle	29
1	490	2.127	7.534	96.264	cold	middle	29
1	491	2.247	7.353	96.482	cold	middle	29
1	492	2.303	7.132	96.710	cold	middle	29
1	493	2.332	6.897	96.947	cold	middle	27
1	494	2.296	6.687	97.159	cold	middle	27
1	495	2.285	6.530	97.317	cold	middle	27
1	496	2.288	6.321	97.526	cold	middle	27
1	497	2.359	5.930	97.924	cold	cold	26
1	498	2.363	5.707	98.146	cold	cold	26
1	499	2.369	5.250	98.603	cold	cold	26
1	500	2.373	4.976	98.878	cold	cold	25
1	501	2.376	4.780	99.074	cold	cold	25
1	502	2.352	4.635	99.220	cold	cold	25
1	503	2.328	4.439	99.418	cold	cold	25
1	504	2.333	4.138	99.718	cold	cold	25
1	505	2.403	3.786	100.077	cold	cold	24
1	506	2.367	3.551	100.316	cold	cold	24
1	507	2.359	3.197	100.669	cold	cold	24
1	508	2.362	3.028	100.839	cold	cold	24
1	509	2.365	2.779	101.087	cold	cold	24
1	510	2.356	2.557	101.310	cold	cold	24
1	511	2.360	2.269	101.598	cold	cold	24
1	512	2.311	2.046	101.826	cold	cold	24
1	513	2.247	1.915	101.972	cold	cold	24
1	514	2.223	1.797	102.092	cold	cold	24
1	515	2.160	1.639	102.262	cold	cold	24
1	516	2.003	1.584	102.428	cold	cold	24
1	517	1.873	1.543	102.564	cold	cold	24
1	518	1.770	1.463	102.695	cold	cold	24
1	519	1.720	1.306	102.860	cold	cold	24
1	520	1.762	1.123	103.047	cold	cold	24
1	521	1.880	1.086	103.171	cold	cold	24
1	522	1.998	1.075	103.290	cold	cold	24
1	523	2.168	1.064	103.460	cold	cold	24
1	524	2.337	1.132	103.642	cold	cold	24
1	525	2.425	1.381	103.907	cold	cold	24
1	526	2.434	1.643	104.169	cold	cold	24
1	527	2.443	1.918	104.443	cold	cold	24
1	528	2.415	2.074	104.602	cold	cold	24
1	529	2.386	2.231	104.762	cold	cold	24
1	530	2.373	2.283	104.815	cold	cold	24
1	531	2.398	2.335	104.874	cold	cold	24
1	532	2.435	2.467	105.010	cold	cold	24
1	533	2.433	2.623	105.167	cold	cold	24
1	534	2.457	2.781	105.326	cold	cold	24
1	535	2.439	3.133	105.679	cold	cold	24
1	536	2.436	3.355	105.902	cold	cold	24
1	537	2.380	3.551	106.104	cold	cold	24
1	538	2.378	3.721	106.274	cold	cold	24
1	539	2.375	3.930	106.484	cold	cold	24
1	540	2.346	4.125	106.681	cold	cold	25
1	541	2.331	4.243	106.800	cold	cold	25
1	542	2.355	4.413	106.972	cold	cold	25
1	543	2.352	4.609	107.168	cold	cold	25
1	544	2.362	4.845	107.403	cold	cold	25
1	545	2.372	5.067	107.626	cold	cold	26
1	546	2.330	5.249	107.813	cold	cold	26
1	547	2.351	5.603	108.167	cold	cold	26
1	548	2.373	5.878	108.443	cold	cold	26
1	549	2.369	6.178	108.743	cold	middle	27
1	550	2.327	6.348	108.918	cold	middle	27
1	551	2.323	6.648	109.218	cold	middle	27
1	552	2.305	6.949	109.519	cold	middle	27
1	553	2.303	7.092	109.663	cold	middle	29
1	554	2.393	7.224	109.823	cold	middle	29
1	555	2.336	7.550	110.154	cold	middle	29
1	556	2.177	7.718	110.385	cold	middle	29
1	557	2.098	7.756	110.473	cold	middle	29
1	558	2.068	7.978	110.696	cold	middle	29
1	559	2.053	8.161	110.880	hot	middle	30
1	560	1.931	8.473	111.215	hot	middle	30
1	561	1.914	8.721	111.464	hot	middle	30
1	562	1.821	8.850	111.623	hot	middle	30
1	563	1.909	9.087	111.876	hot	middle	31
1	564	1.997	9.284	112.092	hot	middle	31
1	565	2.045	9.599	112.410	hot	middle	31
1	566	2.066	9.939	112.751	hot	middle	31
1	567	2.116	10.109	112.929	hot	hot	32
1	568	2.151	10.411	113.232	hot	hot	32
1	569	2.147	10.711	113.532	hot	hot	32
1	570	2.142	11.077	113.898	hot	hot	33
1	571	2.139	11.273	114.094	hot	hot	33
1	572	2.123	11.443	114.265	hot	hot	33
1	573	2.119	11.757	114.579	hot	hot	33
1	574	2.153	12.097	114.921	hot	hot	34
1	575	2.190	12.241	115.070	hot	hot	34
1	576	2.213	12.490	115.319	hot	hot	34
1	577	2.176	12.293	115.519	hot	hot	34
1	578	2.243	12.216	115.622	hot	hot	34
1	579	2.310	12.086	115.768	hot	hot	34
1	580	2.313	11.903	115.951	hot	hot	33
1	581	2.369	11.629	116.230	hot	hot	33
1	582	2.372	11.433	116.426	hot	hot	33
1	583	2.416	11.107	116.755	hot	hot	33
1	584	2.422	10.689	117.174	hot	hot	32
1	585	2.412	10.467	117.396	hot	hot	32
1	586	2.402	10.244	117.619	hot	hot	32
1	587	2.395	9.800	118.063	hot	middle	31
1	588	2.348	9.472	118.394	hot	middle	31
1	589	2.339	9.184	118.682	hot	middle	31
1	590	2.342	8.949	118.917	hot	middle	30
1	591	2.283	8.517	119.354	hot	middle	30
1	592	2.338	8.309	119.569	hot	middle	30
1	593	2.421	8.035	119.855	hot	middle	30
1	594	2.362	7.551	120.343	cold	middle	29
1	595	2.378	7.329	120.565	cold	middle	29
1	596	2.396	6.989	120.906	cold	middle	27
1	597	2.385	6.897	120.998	cold	middle	27
1	598	2.338	6.531	121.368	cold	middle	27
1	599	2.357	6.100	121.799	cold	middle	27
2	0	4.734	12.644	0.000	hot	hot	34
2	1	4.760	12.605	0.047	hot	hot	34
2	2	4.787	12.540	0.118	hot	hot	34
2	3	4.853	12.502	0.194	hot	hot	34
2	4	4.812	12.658	0.355	hot	hot	34
2	5	4.666	12.800	0.559	hot	hot	34
2	6	4.846	12.998	0.827	hot	hot	34
2	7	4.842	13.273	1.101	hot	hot	35
2	8	4.750	13.350	1.222	hot	hot	35
2	9	4.670	13.454	1.353	hot	hot	35
2	10	4.614	13.688	1.594	hot	hot	35
2	11	4.505	13.987	1.912	hot	hot	35
2	12	4.398	14.129	2.090	hot	hot	35
2	13	4.343	14.351	2.318	hot	hot	35
2	14	4.288	14.533	2.508	hot	hot	35
2	15	4.198	14.427	2.647	hot	hot	35
2	16	4.161	14.244	2.835	hot	hot	35
2	17	4.139	14.008	3.071	hot	hot	35
2	18	4.103	13.759	3.323	hot	hot	35
2	19	4.120	13.498	3.584	hot	hot	35
2	20	4.125	13.158	3.924	hot	hot	35
2	21	4.051	12.804	4.286	hot	hot	34
2	22	4.094	12.543	4.550	hot	hot	34
2	23	4.074	12.125	4.969	hot	hot	34
2	24	4.159	11.694	5.408	hot	hot	33
2	25	4.266	11.513	5.618	hot	hot	33
2	26	4.230	11.303	5.831	hot	hot	33
2	27	4.221	11.029	6.106	hot	hot	33
2	28	4.226	10.663	6.472	hot	hot	32
2	29	4.217	10.401	6.734	hot	hot	32
2	30	4.130	10.073	7.073	hot	hot	32
2	31	4.119	9.890	7.257	hot	middle	31
2	32	4.135	9.694	7.453	hot	middle	31
2	33	4.217	9.460	7.701	hot	middle	31
2	34	4.311	9.317	7.872	hot	middle	31
2	35	4.495	9.215	8.082	hot	middle	31
2	36	4.626	9.191	8.216	hot	middle	31
2	37	4.848	9.234	8.441	hot	middle	31
2	38	4.912	9.339	8.565	hot	middle	31
2	39	4.909	9.548	8.774	hot	middle	31
2	40	4.916	9.980	9.205	hot	middle	31
2	41	4.874	10.162	9.392	hot	hot	32
2	42	4.897	10.332	9.564	hot	hot	32
2	43	4.959	10.595	9.834	hot	hot	32
2	44	4.968	10.896	10.135	hot	hot	32
2	45	4.965	11.105	10.344	hot	hot	33
2	46	4.973	11.458	10.697	hot	hot	33
2	47	4.930	11.679	10.923	hot	hot	33
2	48	4.861	11.979	11.230	hot	hot	33
2	49	4.753	12.200	11.476	hot	hot	34
2	50	4.553	12.445	11.792	hot	hot	34
2	51	4.369	12.508	11.987	hot	hot	34
2	52	4.302	12.625	12.121	hot	hot	34
2	53	4.349	13.044	12.543	hot	hot	35
2	54	4.360	13.135	12.635	hot	hot	35
2	55	4.581	13.243	12.881	hot	hot	35
2	56	4.826	13.495	13.232	hot	hot	35
2	57	4.940	13.771	13.531	hot	hot	35
2	58	4.976	13.942	13.705	hot	hot	35
2	59	4.997	14.321	14.085	hot	hot	35
2	60	4.969	14.438	14.206	hot	hot	35
2	61	4.875	14.633	14.422	hot	hot	35
2	62	4.742	14.749	14.598	hot	hot	35
2	63	4.507	14.771	14.834	hot	hot	35
2	64	4.298	14.782	15.044	hot	hot	35
2	65	4.170	14.557	15.302	hot	hot	35
2	66	4.134	14.309	15.553	hot	hot	35
2	67	4.075	13.863	16.002	hot	hot	35
2	68	4.106	13.524	16.343	hot	hot	35
2	69	4.135	13.380	16.489	hot	hot	35
2	70	4.153	13.015	16.856	hot	hot	35
2	71	4.160	12.557	17.313	hot	hot	34
2	72	4.152	12.191	17.679	hot	hot	34
2	73	4.182	11.878	17.994	hot	hot	33
2	74	4.187	11.551	18.321	hot	hot	33
2	75	4.191	11.290	18.582	hot	hot	33
2	76	4.248	10.937	18.939	hot	hot	32
2	77	4.227	10.584	19.293	hot	hot	32
2	78	4.192	10.309	19.570	hot	hot	32
2	79	4.184	9.917	19.963	hot	middle	31
2	80	4.201	9.643	20.238	hot	middle	31
2	81	4.282	9.500	20.401	hot	middle	31
2	82	4.454	9.333	20.642	hot	middle	31
2	83	4.548	9.190	20.812	hot	middle	31
2	84	4.616	8.995	21.019	hot	middle	30
2	85	4.685	8.735	21.288	hot	middle	30
2	86	4.819	8.501	21.557	hot	middle	30
2	87	4.889	8.201	21.865	hot	middle	30
2	88	4.920	7.862	22.206	cold	middle	29
2	89	4.922	7.692	22.376	cold	middle	29
2	90	4.924	7.561	22.507	cold	middle	29
2	91	4.977	7.510	22.580	cold	middle	29
2	92	4.991	7.445	22.647	cold	middle	29
2	93	4.955	7.274	22.822	cold	middle	29
2	94	4.829	6.933	23.186	cold	middle	27
2	95	4.728	6.683	23.455	cold	middle	27
2	96	4.731	6.434	23.703	cold	middle	27
2	97	4.658	6.067	24.078	cold	middle	27
2	98	4.636	5.819	24.327	cold	cold	26
2	99	4.599	5.609	24.540	cold	cold	26
2	100	4.537	5.425	24.735	cold	cold	26
2	101	4.462	5.189	24.983	cold	cold	26
2	102	4.399	4.992	25.189	cold	cold	25
2	103	4.351	4.716	25.469	cold	cold	25
2	104	4.317	4.363	25.824	cold	cold	25
2	105	4.281	4.088	26.101	cold	cold	25
2	106	4.257	3.970	26.222	cold	cold	24
2	107	4.262	3.617	26.575	cold	cold	24
2	108	4.227	3.290	26.904	cold	cold	24
2	109	4.243	3.107	27.087	cold	cold	24
2	110	4.234	2.845	27.349	cold	cold	24
2	111	4.236	2.702	27.493	cold	cold	24
2	112	4.240	2.440	27.754	cold	cold	24
2	113	4.243	2.218	27.976	cold	cold	24
2	114	4.260	1.918	28.277	cold	cold	24
2	115	4.237	1.682	28.514	cold	cold	24
2	116	4.239	1.551	28.645	cold	cold	24
2	117	4.266	1.486	28.715	cold	cold	24
2	118	4.322	1.265	28.943	cold	cold	24
2	119	4.362	1.174	29.043	cold	cold	24
2	120	4.546	1.124	29.233	cold	cold	24
2	121	4.782	1.101	29.470	cold	cold	24
2	122	4.886	1.103	29.574	cold	cold	24
2	123	5.029	1.157	29.727	cold	cold	24
2	124	5.079	1.315	29.893	cold	cold	24
2	125	5.076	1.550	30.128	cold	cold	24
2	126	5.073	1.759	30.337	cold	cold	24
2	127	5.015	2.151	30.733	cold	cold	24
2	128	5.011	2.438	31.020	cold	cold	24
2	129	5.006	2.765	31.347	cold	cold	24
2	130	4.991	2.935	31.518	cold	cold	24
2	131	5.041	3.105	31.695	cold	cold	24
2	132	4.884	3.090	31.853	cold	cold	24
2	133	4.963	3.078	31.932	cold	cold	24
2	134	4.872	2.998	32.053	cold	cold	24
2	135	4.758	2.748	32.328	cold	cold	24
2	136	4.956	2.607	32.571	cold	cold	24
2	137	4.995	2.634	32.618	cold	cold	24
2	138	4.985	2.425	32.827	cold	cold	24
2	139	4.950	2.110	33.144	cold	cold	24
2	140	4.926	1.953	33.303	cold	cold	24
2	141	4.838	1.743	33.531	cold	cold	24
2	142	4.774	1.663	33.633	cold	cold	24
2	143	4.763	1.506	33.790	cold	cold	24
2	144	4.778	1.376	33.922	cold	cold	24
2	145	4.819	1.220	34.083	cold	cold	24
2	146	4.859	1.155	34.160	cold	cold	24
2	147	4.730	1.101	34.300	cold	cold	24
2	148	4.677	1.100	34.353	cold	cold	24
2	149	4.547	1.098	34.483	cold	cold	24
2	150	4.401	1.214	34.669	cold	cold	24
2	151	4.347	1.331	34.798	cold	cold	24
2	152	4.293	1.474	34.951	cold	cold	24
2	153	4.277	1.656	35.134	cold	cold	24
2	154	4.274	1.839	35.317	cold	cold	24
2	155	4.284	2.075	35.553	cold	cold	24
2	156	4.295	2.232	35.710	cold	cold	24
2	157	4.399	2.246	35.816	cold	cold	24
2	158	4.518	2.209	35.940	cold	cold	24
2	159	4.597	2.145	36.042	cold	cold	24
2	160	4.703	2.029	36.199	cold	cold	24
2	161	4.744	1.885	36.348	cold	cold	24
2	162	4.811	1.769	36.483	cold	cold	24
2	163	4.826	1.651	36.601	cold	cold	24
2	164	4.827	1.573	36.680	cold	cold	24
2	165	4.828	1.534	36.719	cold	cold	24
2	166	4.829	1.468	36.784	cold	cold	24
2	167	4.882	1.391	36.879	cold	cold	24
2	168	4.922	1.378	36.920	cold	cold	24
2	169	4.986	1.418	36.996	cold	cold	24
2	170	5.010	1.588	37.168	cold	cold	24
2	171	4.969	1.732	37.317	cold	cold	24
2	172	4.967	1.875	37.461	cold	cold	24
2	173	4.861	1.952	37.592	cold	cold	24
2	174	4.768	2.069	37.741	cold	cold	24
2	175	4.896	2.254	37.966	cold	cold	24
2	176	4.959	2.385	38.112	cold	cold	24
2	177	5.022	2.556	38.294	cold	cold	24
2	178	5.073	2.701	38.447	cold	cold	24
2	179	5.083	2.858	38.604	cold	cold	24
2	180	5.056	2.962	38.712	cold	cold	24
2	181	4.990	3.013	38.796	cold	cold	24
2	182	4.897	3.090	38.916	cold	cold	24
2	183	4.844	3.129	38.981	cold	cold	24
2	184	4.792	3.141	39.035	cold	cold	24
2	185	4.702	3.048	39.165	cold	cold	24
2	186	4.650	2.969	39.259	cold	cold	24
2	187	4.682	2.603	39.626	cold	cold	24
2	188	4.814	2.527	39.778	cold	cold	24
2	189	4.971	2.477	39.944	cold	cold	24
2	190	5.025	2.386	40.049	cold	cold	24
2	191	4.988	2.229	40.211	cold	cold	24
2	192	4.952	1.967	40.475	cold	cold	24
2	193	4.954	1.888	40.554	cold	cold	24
2	194	4.941	1.836	40.607	cold	cold	24
2	195	4.878	1.691	40.765	cold	cold	24
2	196	4.763	1.493	40.994	cold	cold	24
2	197	4.699	1.388	41.117	cold	cold	24
2	198	4.648	1.322	41.201	cold	cold	24
2	199	4.636	1.256	41.268	cold	cold	24
2	200	4.609	1.269	41.297	cold	cold	24
2	201	4.594	1.426	41.454	cold	cold	24
2	202	4.475	1.555	41.630	cold	cold	24
2	203	4.433	1.711	41.792	cold	cold	24
2	204	4.404	1.893	41.977	cold	cold	24
2	205	4.414	2.155	42.238	cold	cold	24
2	206	4.345	2.376	42.470	cold	cold	24
2	207	4.458	2.718	42.830	cold	cold	24
2	208	4.495	2.836	42.954	cold	cold	24
2	209	4.545	3.059	43.182	cold	cold	24
2	210	4.567	3.295	43.419	cold	cold	24
2	211	4.603	3.530	43.657	cold	cold	24
2	212	4.574	3.726	43.855	cold	cold	24
2	213	4.479	3.947	44.095	cold	cold	24
2	214	4.424	4.155	44.311	cold	cold	25
2	215	4.369	4.377	44.539	cold	cold	25
2	216	4.432	4.548	44.721	cold	cold	25
2	217	4.508	4.706	44.897	cold	cold	25
2	218	4.611	4.799	45.036	cold	cold	25
2	219	4.534	4.680	45.177	cold	cold	25
2	220	4.380	4.468	45.438	cold	cold	25
2	221	4.382	4.377	45.530	cold	cold	25
2	222	4.318	4.271	45.653	cold	cold	25
2	223	4.490	4.156	45.860	cold	cold	25
2	224	4.323	3.932	46.140	cold	cold	24
2	225	4.390	3.802	46.286	cold	cold	24
2	226	4.510	3.660	46.472	cold	cold	24
2	227	4.630	3.505	46.668	cold	cold	24
2	228	4.750	3.310	46.896	cold	cold	24
2	229	4.766	3.101	47.106	cold	cold	24
2	230	4.797	2.788	47.421	cold	cold	24
2	231	4.800	2.553	47.656	cold	cold	24
2	232	4.881	2.397	47.831	cold	cold	24
2	233	4.938	2.084	48.149	cold	cold	24
2	234	4.953	1.928	48.307	cold	cold	24
2	235	4.955	1.758	48.477	cold	cold	24
2	236	4.946	1.522	48.712	cold	cold	24
2	237	4.896	1.365	48.878	cold	cold	24
2	238	5.012	1.445	49.019	cold	cold	24
2	239	5.012	1.471	49.045	cold	cold	24
2	240	5.037	1.523	49.104	cold	cold	24
2	241	4.919	1.535	49.222	cold	cold	24
2	242	4.943	1.718	49.407	cold	cold	24
2	243	5.071	1.890	49.621	cold	cold	24
2	244	5.083	1.995	49.727	cold	cold	24
2	245	5.083	1.995	49.727	cold	cold	24
2	246	4.993	1.863	49.886	cold	cold	24
2	247	4.996	1.680	50.069	cold	cold	24
2	248	5.010	1.615	50.136	cold	cold	24
2	249	4.985	1.497	50.256	cold	cold	24
2	250	4.923	1.300	50.463	cold	cold	24
2	251	4.937	1.208	50.555	cold	cold	24
2	252	4.820	1.141	50.690	cold	cold	24
2	253	4.703	1.126	50.808	cold	cold	24
2	254	4.612	1.125	50.900	cold	cold	24
2	255	4.481	1.123	51.031	cold	cold	24
2	256	4.402	1.174	51.125	cold	cold	24
2	257	4.321	1.343	51.312	cold	cold	24
2	258	4.303	1.657	51.626	cold	cold	24
2	259	4.286	1.918	51.888	cold	cold	24
2	260	4.267	2.362	52.332	cold	cold	24
2	261	4.276	2.624	52.594	cold	cold	24
2	262	4.299	2.859	52.831	cold	cold	24
2	263	4.310	3.029	53.001	cold	cold	24
2	264	4.344	3.344	53.317	cold	cold	24
2	265	4.355	3.514	53.488	cold	cold	24
2	266	4.339	3.749	53.724	cold	cold	24
2	267	4.284	3.918	53.901	cold	cold	24
2	268	4.267	4.166	54.150	cold	cold	25
2	269	4.266	4.232	54.215	cold	cold	25
2	270	4.433	4.482	54.516	cold	cold	25
2	271	4.444	4.626	54.661	cold	cold	25
2	272	4.428	4.770	54.805	cold	cold	25
2	273	4.517	4.954	55.010	cold	cold	25
2	274	4.619	5.126	55.209	cold	cold	26
2	275	4.758	5.467	55.578	cold	cold	26
2	276	4.794	5.729	55.843	cold	cold	26
2	277	4.830	5.939	56.055	cold	cold	26
2	278	4.813	6.213	56.330	cold	middle	27
2	279	4.614	6.393	56.598	cold	middle	27
2	280	4.534	6.484	56.719	cold	middle	27
2	281	4.665	6.525	56.855	cold	middle	27
2	282	4.702	6.630	56.967	cold	middle	27
2	283	4.791	6.814	57.172	cold	middle	27
2	284	4.865	7.116	57.482	cold	middle	29
2	285	4.911	7.574	57.943	cold	middle	29
2	286	4.896	7.731	58.100	cold	middle	29
2	287	4.904	8.058	58.427	hot	middle	30
2	288	4.849	8.253	58.630	hot	middle	30
2	289	4.840	8.881	59.258	hot	middle	30
2	290	4.795	9.259	59.639	hot	middle	31
2	291	4.765	9.546	59.927	hot	middle	31
2	292	4.683	9.780	60.175	hot	middle	31
2	293	4.653	10.081	60.477	hot	hot	32
2	294	4.584	10.302	60.709	hot	hot	32
2	295	4.554	10.563	60.972	hot	hot	32
2	296	4.405	10.966	61.401	hot	hot	32
2	297	4.362	11.214	61.653	hot	hot	33
2	298	4.348	11.292	61.732	hot	hot	33
2	299	4.336	11.200	61.825	hot	hot	33
2	300	4.234	11.029	62.024	hot	hot	33
2	301	4.159	10.753	62.310	hot	hot	32
2	302	4.150	10.492	62.572	hot	hot	32
2	303	4.168	10.139	62.925	hot	hot	32
2	304	4.148	9.760	63.305	hot	middle	31
2	305	4.255	9.539	63.550	hot	middle	31
2	306	4.402	9.306	63.826	hot	middle	31
2	307	4.641	9.100	64.141	hot	middle	31
2	308	4.670	8.878	64.365	hot	middle	30
2	309	4.857	8.567	64.728	hot	middle	30
2	310	4.954	8.229	65.080	hot	middle	30
2	311	5.026	7.746	65.568	cold	middle	29
2	312	5.069	7.498	65.819	cold	middle	29
2	313	5.101	7.067	66.251	cold	middle	29
2	314	5.104	6.910	66.408	cold	middle	27
2	315	5.069	6.609	66.711	cold	middle	27
2	316	5.008	6.308	67.019	cold	middle	27
2	317	5.013	5.942	67.385	cold	cold	26
2	318	4.966	5.588	67.742	cold	cold	26
2	319	4.959	5.143	68.186	cold	cold	26
2	320	4.989	4.882	68.449	cold	cold	25
2	321	5.019	4.608	68.725	cold	cold	25
2	322	5.036	4.360	68.974	cold	cold	25
2	323	5.040	4.033	69.300	cold	cold	25
2	324	5.046	3.641	69.693	cold	cold	24
2	325	5.024	3.380	69.955	cold	cold	24
2	326	5.000	3.170	70.166	cold	cold	24
2	327	4.990	2.961	70.376	cold	cold	24
2	328	4.955	2.699	70.640	cold	cold	24
2	329	4.906	2.489	70.855	cold	cold	24
2	330	4.858	2.148	71.199	cold	cold	24
2	331	4.861	1.992	71.356	cold	cold	24
2	332	4.877	1.770	71.579	cold	cold	24
2	333	4.919	1.587	71.766	cold	cold	24
2	334	4.881	1.443	71.915	cold	cold	24
2	335	4.688	1.257	72.183	cold	cold	24
2	336	4.492	1.241	72.380	cold	cold	24
2	337	4.426	1.306	72.472	cold	cold	24
2	338	4.413	1.305	72.485	cold	cold	24
2	339	4.401	1.227	72.565	cold	cold	24
2	340	4.481	1.084	72.728	cold	cold	24
2	341	4.625	1.073	72.873	cold	cold	24
2	342	4.821	1.102	73.071	cold	cold	24
2	343	5.016	1.209	73.293	cold	cold	24
2	344	5.092	1.354	73.457	cold	cold	24
2	345	5.076	1.537	73.640	cold	cold	24
2	346	5.087	1.668	73.771	cold	cold	24
2	347	5.098	1.812	73.916	cold	cold	24
2	348	5.097	1.890	73.994	cold	cold	24
2	349	4.997	1.562	74.337	cold	cold	24
2	350	5.036	1.589	74.385	cold	cold	24
2	351	5.088	1.642	74.458	cold	cold	24
2	352	5.143	1.460	74.649	cold	cold	24
2	353	5.093	1.276	74.839	cold	cold	24
2	354	5.016	1.183	74.960	cold	cold	24
2	355	4.794	1.154	75.183	cold	cold	24
2	356	4.546	1.150	75.432	cold	cold	24
2	357	4.415	1.149	75.562	cold	cold	24
2	358	4.336	1.187	75.650	cold	cold	24
2	359	4.282	1.303	75.779	cold	cold	24
2	360	4.254	1.434	75.912	cold	cold	24
2	361	4.238	1.617	76.096	cold	cold	24
2	362	4.261	1.865	76.345	cold	cold	24
2	363	4.272	2.035	76.516	cold	cold	24
2	364	4.347	2.246	76.739	cold	cold	24
2	365	4.383	2.468	76.965	cold	cold	24
2	366	4.327	2.742	77.244	cold	cold	24
2	367	4.350	2.925	77.429	cold	cold	24
2	368	4.426	3.123	77.640	cold	cold	24
2	369	4.541	3.333	77.880	cold	cold	24
2	370	4.631	3.439	78.019	cold	cold	24
2	371	4.709	3.454	78.099	cold	cold	24
2	372	4.815	3.350	78.247	cold	cold	24
2	373	4.895	3.208	78.410	cold	cold	24
2	374	4.897	3.090	78.528	cold	cold	24
2	375	4.928	2.764	78.856	cold	cold	24
2	376	4.955	2.712	78.914	cold	cold	24
2	377	4.982	2.634	78.997	cold	cold	24
2	378	4.957	2.568	79.067	cold	cold	24
2	379	4.789	2.448	79.274	cold	cold	24
2	380	4.673	2.329	79.440	cold	cold	24
2	381	4.570	2.223	79.588	cold	cold	24
2	382	4.455	1.986	79.851	cold	cold	24
2	383	4.418	1.841	80.000	cold	cold	24
2	384	4.420	1.724	80.118	cold	cold	24
2	385	4.309	1.278	80.578	cold	cold	24
2	386	4.284	1.160	80.698	cold	cold	24
2	387	4.429	1.123	80.847	cold	cold	24
2	388	4.625	1.125	81.043	cold	cold	24
2	389	4.834	1.141	81.253	cold	cold	24
2	390	4.990	1.170	81.412	cold	cold	24
2	391	5.093	1.289	81.569	cold	cold	24
2	392	5.130	1.420	81.706	cold	cold	24
2	393	5.152	1.695	81.981	cold	cold	24
2	394	5.111	1.864	82.156	cold	cold	24
2	395	5.094	2.099	82.392	cold	cold	24
2	396	5.104	2.309	82.601	cold	cold	24
2	397	5.125	2.662	82.955	cold	cold	24
2	398	5.096	2.858	83.153	cold	cold	24
2	399	5.027	3.118	83.422	cold	cold	24
2	400	4.985	3.327	83.635	cold	cold	24
2	401	4.983	3.457	83.766	cold	cold	24
2	402	4.955	3.575	83.886	cold	cold	24
2	403	4.875	3.743	84.073	cold	cold	24
2	404	4.761	4.356	84.697	cold	cold	25
2	405	4.758	4.605	84.945	cold	cold	25
2	406	4.741	4.827	85.168	cold	cold	25
2	407	4.774	5.272	85.614	cold	cold	26
2	408	4.824	5.429	85.779	cold	cold	26
2	409	4.845	5.769	86.120	cold	cold	26
2	410	4.869	5.966	86.318	cold	cold	26
2	411	4.878	6.227	86.579	cold	middle	27
2	412	4.798	6.357	86.732	cold	middle	27
2	413	4.769	6.540	86.917	cold	middle	27
2	414	4.701	6.735	87.123	cold	middle	27
2	415	4.793	6.671	87.236	cold	middle	27
2	416	4.615	6.367	87.588	cold	middle	27
2	417	4.510	6.379	87.693	cold	middle	27
2	418	4.446	6.273	87.816	cold	middle	27
2	419	4.240	6.087	88.094	cold	middle	27
2	420	4.216	5.904	88.279	cold	cold	26
2	421	4.170	5.498	88.688	cold	cold	26
2	422	4.160	5.237	88.950	cold	cold	26
2	423	4.203	4.989	89.201	cold	cold	25
2	424	4.207	4.740	89.449	cold	cold	25
2	425	4.265	4.310	89.884	cold	cold	25
2	426	4.268	4.075	90.119	cold	cold	25
2	427	4.247	3.774	90.421	cold	cold	24
2	428	4.250	3.512	90.682	cold	cold	24
2	429	4.294	3.225	90.973	cold	cold	24
2	430	4.297	3.029	91.169	cold	cold	24
2	431	4.300	2.794	91.404	cold	cold	24
2	432	4.280	2.362	91.836	cold	cold	24
2	433	4.321	2.232	91.973	cold	cold	24
2	434	4.337	2.049	92.156	cold	cold	24
2	435	4.313	1.853	92.354	cold	cold	24
2	436	4.330	1.592	92.616	cold	cold	24
2	437	4.398	1.436	92.785	cold	cold	24
2	438	4.517	1.307	92.961	cold	cold	24
2	439	4.689	1.218	93.154	cold	cold	24
2	440	4.885	1.181	93.354	cold	cold	24
2	441	5.028	1.262	93.518	cold	cold	24
2	442	5.117	1.446	93.723	cold	cold	24
2	443	5.113	1.681	93.958	cold	cold	24
2	444	5.098	1.838	94.115	cold	cold	24
2	445	5.068	2.138	94.417	cold	cold	24
2	446	5.065	2.321	94.600	cold	cold	24
2	447	5.065	2.321	94.600	cold	cold	24
2	448	5.015	2.164	94.765	cold	cold	24
2	449	5.031	1.955	94.975	cold	cold	24
2	450	5.019	1.902	95.029	cold	cold	24
2	451	5.059	1.824	95.117	cold	cold	24
2	452	5.075	1.589	95.352	cold	cold	24
2	453	5.077	1.511	95.431	cold	cold	24
2	454	5.091	1.433	95.510	cold	cold	24
2	455	5.039	1.367	95.594	cold	cold	24
2	456	4.859	1.220	95.827	cold	cold	24
2	457	4.741	1.192	95.947	cold	cold	24
2	458	4.650	1.165	96.042	cold	cold	24
2	459	4.546	1.163	96.147	cold	cold	24
2	460	4.415	1.162	96.278	cold	cold	24
2	461	4.335	1.239	96.388	cold	cold	24
2	462	4.227	1.473	96.646	cold	cold	24
2	463	4.213	1.590	96.764	cold	cold	24
2	464	4.274	1.892	97.072	cold	cold	24
2	465	4.297	2.114	97.296	cold	cold	24
2	466	4.319	2.363	97.545	cold	cold	24
2	467	4.303	2.598	97.781	cold	cold	24
2	468	4.249	2.702	97.898	cold	cold	24
2	469	4.206	2.936	98.137	cold	cold	24
2	470	4.213	3.381	98.581	cold	cold	24
2	471	4.224	3.538	98.739	cold	cold	24
2	472	4.234	3.760	98.961	cold	cold	24
2	473	4.297	3.905	99.119	cold	cold	24
2	474	4.320	4.102	99.317	cold	cold	25
2	475	4.329	4.376	99.592	cold	cold	25
2	476	4.340	4.533	99.749	cold	cold	25
2	477	4.443	4.665	99.916	cold	cold	25
2	478	4.626	4.681	100.100	cold	cold	25
2	479	4.757	4.631	100.241	cold	cold	25
2	480	4.797	4.618	100.282	cold	cold	25
2	481	4.900	4.685	100.405	cold	cold	25
2	482	4.951	4.790	100.522	cold	cold	25
2	483	5.027	4.935	100.686	cold	cold	25
2	484	5.026	5.053	100.804	cold	cold	26
2	485	5.006	5.484	101.235	cold	cold	26
2	486	5.028	5.785	101.537	cold	cold	26
2	487	5.012	5.981	101.734	cold	cold	26
2	488	5.009	6.190	101.943	cold	middle	27
2	489	5.071	6.465	102.225	cold	middle	27
2	490	5.016	6.622	102.390	cold	middle	27
2	491	4.987	6.843	102.614	cold	middle	27
2	492	4.946	6.960	102.738	cold	middle	27
2	493	5.053	6.779	102.949	cold	middle	27
2	494	5.029	6.661	103.069	cold	middle	27
2	495	4.981	6.307	103.426	cold	middle	27
2	496	5.065	5.929	103.813	cold	cold	26
2	497	5.067	5.799	103.944	cold	cold	26
2	498	5.034	5.380	104.364	cold	cold	26
2	499	5.023	5.249	104.495	cold	cold	26
2	500	4.961	4.987	104.765	cold	cold	25
2	501	4.900	4.685	105.072	cold	cold	25
2	502	4.876	4.554	105.206	cold	cold	25
2	503	4.787	4.409	105.376	cold	cold	25
2	504	4.632	4.237	105.607	cold	cold	25
2	505	4.530	4.091	105.785	cold	cold	25
2	506	4.312	3.801	106.149	cold	cold	24
2	507	4.274	3.656	106.298	cold	cold	24
2	508	4.277	3.513	106.441	cold	cold	24
2	509	4.255	3.199	106.756	cold	cold	24
2	510	4.259	2.885	107.070	cold	cold	24
2	511	4.238	2.584	107.372	cold	cold	24
2	512	4.202	2.348	107.610	cold	cold	24
2	513	4.258	2.101	107.864	cold	cold	24
2	514	4.184	1.786	108.187	cold	cold	24
2	515	4.240	1.512	108.467	cold	cold	24
2	516	4.399	1.357	108.689	cold	cold	24
2	517	4.505	1.228	108.856	cold	cold	24
2	518	4.598	1.164	108.969	cold	cold	24
2	519	4.729	1.140	109.102	cold	cold	24
2	520	4.951	1.143	109.324	cold	cold	24
2	521	5.016	1.209	109.416	cold	cold	24
2	522	5.039	1.367	109.575	cold	cold	24
2	523	5.075	1.616	109.827	cold	cold	24
2	524	5.061	1.707	109.919	cold	cold	24
2	525	5.015	2.125	110.339	cold	cold	24
2	526	5.011	2.425	110.640	cold	cold	24
2	527	4.994	2.712	110.928	cold	cold	24
2	528	5.041	3.053	111.272	cold	cold	24
2	529	5.037	3.380	111.599	cold	cold	24
2	530	5.034	3.550	111.769	cold	cold	24
2	531	5.033	3.667	111.886	cold	cold	24
2	532	5.018	3.746	111.966	cold	cold	24
2	533	5.004	3.850	112.071	cold	cold	24
2	534	5.028	3.994	112.217	cold	cold	24
2	535	5.011	4.242	112.466	cold	cold	25
2	536	5.008	4.438	112.662	cold	cold	25
2	537	5.032	4.609	112.834	cold	cold	25
2	538	5.039	5.053	113.279	cold	cold	26
2	539	5.036	5.275	113.501	cold	cold	26
2	540	5.069	5.668	113.895	cold	cold	26
2	541	5.079	5.890	114.117	cold	cold	26
2	542	5.063	6.112	114.340	cold	middle	27
2	543	5.049	6.125	114.358	cold	middle	27
2	544	5.022	6.203	114.441	cold	middle	27
2	545	5.033	6.373	114.612	cold	middle	27
2	546	5.044	6.491	114.730	cold	middle	27
2	547	5.092	6.793	115.035	cold	middle	27
2	548	5.036	7.066	115.315	cold	middle	29
2	549	5.045	7.315	115.563	cold	middle	29
2	550	5.030	7.498	115.747	cold	middle	29
2	551	5.002	7.641	115.893	cold	middle	29
2	552	4.946	7.902	116.159	cold	middle	29
2	553	4.994	8.190	116.452	hot	middle	30
2	554	5.029	8.452	116.716	hot	middle	30
2	555	4.960	8.686	116.960	hot	middle	30
2	556	4.957	8.895	117.169	hot	middle	30
2	557	4.902	9.104	117.385	hot	middle	31
2	558	4.941	9.091	117.426	hot	middle	31
2	559	4.929	9.078	117.445	hot	middle	31
2	560	4.992	9.223	117.603	hot	middle	31
2	561	4.896	9.496	117.892	hot	middle	31
2	562	4.789	9.690	118.114	hot	middle	31
2	563	4.601	10.054	118.524	hot	hot	32
2	564	4.521	10.183	118.676	hot	hot	32
2	565	4.438	10.496	118.999	hot	hot	32
2	566	4.314	10.912	119.434	hot	hot	32
2	567	4.269	11.278	119.802	hot	hot	33
2	568	4.252	11.591	120.116	hot	hot	33
2	569	4.276	11.748	120.275	hot	hot	33
2	570	4.286	11.945	120.471	hot	hot	33
2	571	4.258	12.101	120.630	hot	hot	34
2	572	4.283	12.128	120.667	hot	hot	34
2	573	4.293	12.402	120.942	hot	hot	34
2	574	4.356	12.560	121.112	hot	hot	34
2	575	4.324	12.939	121.492	hot	hot	34
2	576	4.359	13.253	121.808	hot	hot	35
2	577	4.380	13.606	122.162	hot	hot	35
2	578	4.350	13.867	122.425	hot	hot	35
2	579	4.321	14.076	122.636	hot	hot	35
2	580	4.317	14.350	122.910	hot	hot	35
2	581	4.340	14.534	123.095	hot	hot	35
2	582	4.338	14.691	123.252	hot	hot	35
2	583	4.599	14.707	123.514	hot	hot	35
2	584	4.638	14.708	123.553	hot	hot	35
2	585	4.613	14.695	123.582	hot	hot	35
2	586	4.481	14.771	123.734	hot	hot	35
2	587	4.389	14.783	123.827	hot	hot	35
2	588	4.376	14.783	123.840	hot	hot	35
2	589	4.376	14.770	123.853	hot	hot	35
2	590	4.457	14.627	124.017	hot	hot	35
2	591	4.522	14.602	124.087	hot	hot	35
2	592	4.550	14.471	124.221	hot	hot	35
2	593	4.566	14.328	124.365	hot	hot	35
2	594	4.530	14.092	124.603	hot	hot	35
2	595	4.585	13.858	124.844	hot	hot	35
2	596	4.602	13.622	125.080	hot	hot	35
2	597	4.645	13.362	125.344	hot	hot	35
2	598	4.704	12.879	125.831	hot	hot	34
2	599	4.737	12.396	126.315	hot	hot	34
3	0	7.410	11.990	0.000	hot	hot	33
3	1	7.305	11.975	0.105	hot	hot	33
3	2	7.397	11.937	0.205	hot	hot	33
3	3	7.410	11.937	0.218	hot	hot	33
3	4	7.265	12.040	0.396	hot	hot	34
3	5	7.226	12.026	0.437	hot	hot	34
3	6	7.252	12.026	0.463	hot	hot	34
3	7	7.436	12.016	0.647	hot	hot	34
3	8	7.447	12.160	0.791	hot	hot	34
3	9	7.446	12.225	0.856	hot	hot	34
3	10	7.456	12.382	1.014	hot	hot	34
3	11	7.479	12.605	1.238	hot	hot	34
3	12	7.542	12.776	1.420	hot	hot	34
3	13	7.503	12.788	1.461	hot	hot	34
3	14	7.450	12.814	1.519	hot	hot	34
3	15	7.425	12.735	1.602	hot	hot	34
3	16	7.518	12.619	1.751	hot	hot	34
3	17	7.599	12.450	1.938	hot	hot	34
3	18	7.550	12.240	2.154	hot	hot	34
3	19	7.436	12.016	2.405	hot	hot	34
3	20	7.282	11.792	2.677	hot	hot	33
3	21	7.193	11.607	2.882	hot	hot	33
3	22	7.132	11.306	3.190	hot	hot	33
3	23	7.072	10.939	3.561	hot	hot	32
3	24	7.037	10.651	3.852	hot	hot	32
3	25	7.015	10.350	4.153	hot	hot	32
3	26	7.083	10.168	4.348	hot	hot	32
3	27	7.327	9.570	4.993	hot	middle	31
3	28	7.447	9.428	5.179	hot	middle	31
3	29	7.567	9.247	5.397	hot	middle	31
3	30	7.622	9.025	5.625	hot	middle	31
3	31	7.678	8.791	5.866	hot	middle	30
3	32	7.694	8.569	6.089	hot	middle	30
3	33	7.659	8.320	6.340	hot	middle	30
3	34	7.727	8.085	6.584	hot	middle	30
3	35	7.745	7.798	6.872	cold	middle	29
3	36	7.631	7.483	7.207	cold	middle	29
3	37	7.624	7.117	7.573	cold	middle	29
3	38	7.692	6.882	7.818	cold	middle	27
3	39	7.682	6.686	8.014	cold	middle	27
3	40	7.634	6.372	8.332	cold	middle	27
3	41	7.586	6.083	8.624	cold	middle	27
3	42	7.565	5.769	8.939	cold	cold	26
3	43	7.531	5.350	9.359	cold	cold	26
3	44	7.520	5.220	9.491	cold	cold	26
3	45	7.472	4.905	9.809	cold	cold	25
3	46	7.464	4.591	10.123	cold	cold	25
3	47	7.439	4.473	10.243	cold	cold	25
3	48	7.390	4.276	10.446	cold	cold	25
3	49	7.289	4.027	10.716	cold	cold	25
3	50	7.266	3.804	10.939	cold	cold	24
3	51	7.397	3.806	11.070	cold	cold	24
3	52	7.319	3.752	11.164	cold	cold	24
3	53	7.243	3.555	11.375	cold	cold	24
3	54	7.233	3.359	11.572	cold	cold	24
3	55	7.157	3.214	11.736	cold	cold	24
3	56	7.132	3.135	11.818	cold	cold	24
3	57	7.031	2.886	12.088	cold	cold	24
3	58	7.019	2.820	12.155	cold	cold	24
3	59	7.035	2.611	12.364	cold	cold	24
3	60	7.180	2.522	12.535	cold	cold	24
3	61	7.209	2.339	12.719	cold	cold	24
3	62	7.106	2.233	12.867	cold	cold	24
3	63	7.265	2.078	13.089	cold	cold	24
3	64	7.345	1.949	13.242	cold	cold	24
3	65	7.386	1.832	13.366	cold	cold	24
3	66	7.427	1.689	13.515	cold	cold	24
3	67	7.405	1.440	13.764	cold	cold	24
3	68	7.407	1.270	13.934	cold	cold	24
3	69	7.421	1.179	14.027	cold	cold	24
3	70	7.501	1.128	14.121	cold	cold	24
3	71	7.579	1.102	14.204	cold	cold	24
3	72	7.501	1.075	14.286	cold	cold	24
3	73	7.410	1.074	14.378	cold	cold	24
3	74	7.305	1.072	14.482	cold	cold	24
3	75	7.186	1.149	14.624	cold	cold	24
3	76	7.118	1.357	14.843	cold	cold	24
3	77	7.102	1.566	15.052	cold	cold	24
3	78	7.075	1.657	15.148	cold	cold	24
3	79	7.045	1.931	15.423	cold	cold	24
3	80	7.093	2.181	15.677	cold	cold	24
3	81	7.197	2.221	15.789	cold	cold	24
3	82	7.020	1.787	16.257	cold	cold	24
3	83	6.955	1.773	16.324	cold	cold	24
3	84	6.867	1.563	16.552	cold	cold	24
3	85	6.921	1.459	16.669	cold	cold	24
3	86	7.028	1.278	16.880	cold	cold	24
3	87	7.056	1.147	17.013	cold	cold	24
3	88	7.160	1.149	17.118	cold	cold	24
3	89	7.344	1.112	17.305	cold	cold	24
3	90	7.514	1.115	17.475	cold	cold	24
3	91	7.670	1.156	17.637	cold	cold	24
3	92	7.786	1.302	17.822	cold	cold	24
3	93	7.810	1.446	17.968	cold	cold	24
3	94	7.767	1.680	18.207	cold	cold	24
3	95	7.724	1.954	18.484	cold	cold	24
3	96	7.603	2.214	18.771	cold	cold	24
3	97	7.535	2.370	18.941	cold	cold	24
3	98	7.389	2.499	19.135	cold	cold	24
3	99	7.574	2.410	19.340	cold	cold	24
3	100	7.470	2.369	19.451	cold	cold	24
3	101	7.301	2.288	19.639	cold	cold	24
3	102	7.223	2.235	19.733	cold	cold	24
3	103	7.109	1.959	20.032	cold	cold	24
3	104	7.138	1.802	20.191	cold	cold	24
3	105	7.141	1.606	20.387	cold	cold	24
3	106	7.143	1.462	20.530	cold	cold	24
3	107	7.211	1.280	20.725	cold	cold	24
3	108	7.356	1.152	20.919	cold	cold	24
3	109	7.462	1.088	21.042	cold	cold	24
3	110	7.566	1.089	21.147	cold	cold	24
3	111	7.305	1.059	21.410	cold	cold	24
3	112	7.240	1.058	21.475	cold	cold	24
3	113	7.096	1.069	21.619	cold	cold	24
3	114	7.002	1.238	21.812	cold	cold	24
3	115	6.972	1.512	22.088	cold	cold	24
3	116	6.958	1.616	22.193	cold	cold	24
3	117	6.930	1.734	22.314	cold	cold	24
3	118	6.927	1.917	22.497	cold	cold	24
3	119	6.949	2.231	22.812	cold	cold	24
3	120	6.999	2.362	22.953	cold	cold	24
3	121	7.101	2.560	23.175	cold	cold	24
3	122	7.124	2.782	23.399	cold	cold	24
3	123	7.135	2.939	23.556	cold	cold	24
3	124	7.171	3.149	23.769	cold	cold	24
3	125	7.181	3.358	23.978	cold	cold	24
3	126	7.360	3.609	24.287	cold	cold	24
3	127	7.490	3.677	24.433	cold	cold	24
3	128	7.554	3.756	24.535	cold	cold	24
3	129	7.628	4.084	24.871	cold	cold	25
3	130	7.627	4.162	24.949	cold	cold	25
3	131	7.584	4.384	25.175	cold	cold	25
3	132	7.503	4.618	25.423	cold	cold	25
3	133	7.452	4.526	25.529	cold	cold	25
3	134	7.321	4.524	25.659	cold	cold	25
3	135	7.218	4.418	25.807	cold	cold	25
3	136	7.141	4.299	25.949	cold	cold	25
3	137	7.051	4.206	26.078	cold	cold	25
3	138	6.937	3.930	26.377	cold	cold	24
3	139	6.954	3.669	26.638	cold	cold	24
3	140	6.996	3.486	26.825	cold	cold	24
3	141	7.024	3.330	26.984	cold	cold	24
3	142	7.068	3.056	27.262	cold	cold	24
3	143	7.044	2.847	27.473	cold	cold	24
3	144	7.073	2.651	27.670	cold	cold	24
3	145	7.051	2.363	27.959	cold	cold	24
3	146	7.042	2.141	28.182	cold	cold	24
3	147	6.992	1.918	28.410	cold	cold	24
3	148	6.930	1.721	28.617	cold	cold	24
3	149	6.947	1.433	28.904	cold	cold	24
3	150	7.000	1.369	28.988	cold	cold	24
3	151	7.049	1.592	29.216	cold	cold	24
3	152	7.144	1.397	29.433	cold	cold	24
3	153	7.238	1.228	29.626	cold	cold	24
3	154	7.278	1.164	29.702	cold	cold	24
3	155	7.383	1.139	29.810	cold	cold	24
3	156	7.500	1.141	29.927	cold	cold	24
3	157	7.682	1.209	30.122	cold	cold	24
3	158	7.746	1.314	30.245	cold	cold	24
3	159	7.744	1.445	30.376	cold	cold	24
3	160	7.753	1.759	30.690	cold	cold	24
3	161	7.763	1.981	30.912	cold	cold	24
3	162	7.758	2.295	31.226	cold	cold	24
3	163	7.717	2.464	31.401	cold	cold	24
3	164	7.701	2.621	31.558	cold	cold	24
3	165	7.634	2.777	31.728	cold	cold	24
3	166	7.693	3.170	32.125	cold	cold	24
3	167	7.664	3.404	32.362	cold	cold	24
3	168	7.662	3.535	32.493	cold	cold	24
3	169	7.659	3.731	32.689	cold	cold	24
3	170	7.682	3.941	32.900	cold	cold	24
3	171	7.720	4.072	33.036	cold	cold	25
3	172	7.704	4.281	33.246	cold	cold	25
3	173	7.608	4.580	33.560	cold	cold	25
3	174	7.485	4.918	33.920	cold	cold	25
3	175	7.498	4.971	33.973	cold	cold	25
3	176	7.527	4.723	34.223	cold	cold	25
3	177	7.712	4.595	34.448	cold	cold	25
3	178	7.806	4.465	34.608	cold	cold	25
3	179	7.794	4.348	34.726	cold	cold	25
3	180	7.774	3.942	35.132	cold	cold	24
3	181	7.739	3.667	35.409	cold	cold	24
3	182	7.753	3.550	35.528	cold	cold	24
3	183	7.771	3.210	35.868	cold	cold	24
3	184	7.762	2.974	36.103	cold	cold	24
3	185	7.647	2.764	36.343	cold	cold	24
3	186	7.598	2.528	36.584	cold	cold	24
3	187	7.665	2.398	36.731	cold	cold	24
3	188	7.733	2.203	36.937	cold	cold	24
3	189	7.776	1.942	37.202	cold	cold	24
3	190	7.702	1.693	37.462	cold	cold	24
3	191	7.651	1.574	37.591	cold	cold	24
3	192	7.588	1.377	37.797	cold	cold	24
3	193	7.539	1.206	37.975	cold	cold	24
3	194	7.487	1.153	38.049	cold	cold	24
3	195	7.448	1.153	38.088	cold	cold	24
3	196	7.383	1.152	38.154	cold	cold	24
3	197	7.250	1.255	38.321	cold	cold	24
3	198	7.118	1.397	38.515	cold	cold	24
3	199	7.061	1.696	38.821	cold	cold	24
3	200	6.980	1.904	39.044	cold	cold	24
3	201	6.979	1.931	39.070	cold	cold	24
3	202	6.989	2.179	39.319	cold	cold	24
3	203	7.022	2.598	39.739	cold	cold	24
3	204	7.006	2.781	39.922	cold	cold	24
3	205	7.003	3.003	40.145	cold	cold	24
3	206	6.947	3.237	40.386	cold	cold	24
3	207	6.944	3.433	40.582	cold	cold	24
3	208	6.993	3.696	40.848	cold	cold	24
3	209	7.146	3.972	41.164	cold	cold	24
3	210	7.196	4.104	41.305	cold	cold	25
3	211	7.274	4.183	41.416	cold	cold	25
3	212	7.401	4.433	41.697	cold	cold	25
3	213	7.490	4.605	41.890	cold	cold	25
3	214	7.539	4.828	42.118	cold	cold	25
3	215	7.523	4.997	42.289	cold	cold	25
3	216	7.482	5.141	42.438	cold	cold	26
3	217	7.231	5.333	42.754	cold	cold	26
3	218	7.177	5.424	42.859	cold	cold	26
3	219	7.123	5.541	42.988	cold	cold	26
3	220	7.094	5.749	43.199	cold	cold	26
3	221	7.179	6.195	43.653	cold	middle	27
3	222	7.346	6.394	43.912	cold	middle	27
3	223	7.489	6.448	44.065	cold	middle	27
3	224	7.435	6.604	44.230	cold	middle	27
3	225	7.421	6.669	44.297	cold	middle	27
3	226	7.341	6.760	44.418	cold	middle	27
3	227	7.323	7.112	44.771	cold	middle	29
3	228	7.241	7.372	45.044	cold	middle	29
3	229	7.236	7.712	45.383	cold	middle	29
3	230	7.351	7.923	45.623	cold	middle	29
3	231	7.321	8.184	45.886	hot	middle	30
3	232	7.407	8.564	46.276	hot	middle	30
3	233	7.390	8.813	46.525	hot	middle	30
3	234	7.347	9.087	46.802	hot	middle	31
3	235	7.370	9.309	47.026	hot	middle	31
3	236	7.379	9.584	47.301	hot	middle	31
3	237	7.402	9.832	47.550	hot	middle	31
3	238	7.490	10.056	47.791	hot	hot	32
3	239	7.530	10.004	47.856	hot	hot	32
3	240	7.412	10.003	47.974	hot	hot	32
3	241	7.242	9.987	48.144	hot	middle	31
3	242	7.387	9.924	48.302	hot	middle	31
3	243	7.401	9.885	48.343	hot	middle	31
3	244	7.403	9.754	48.474	hot	middle	31
3	245	7.276	9.491	48.766	hot	middle	31
3	246	7.332	9.230	49.033	hot	middle	31
3	247	7.428	8.905	49.372	hot	middle	30
3	248	7.405	8.682	49.596	hot	middle	30
3	249	7.386	8.198	50.080	hot	middle	30
3	250	7.326	7.805	50.478	cold	middle	29
3	251	7.344	7.479	50.805	cold	middle	29
3	252	7.414	7.114	51.177	cold	middle	29
3	253	7.378	6.891	51.402	cold	middle	27
3	254	7.501	6.553	51.762	cold	middle	27
3	255	7.504	6.344	51.971	cold	middle	27
3	256	7.458	5.911	52.406	cold	cold	26
3	257	7.513	5.716	52.609	cold	cold	26
3	258	7.533	5.246	53.079	cold	cold	26
3	259	7.510	5.036	53.290	cold	cold	26
3	260	7.515	4.670	53.656	cold	cold	25
3	261	7.506	4.383	53.944	cold	cold	25
3	262	7.444	4.160	54.176	cold	cold	25
3	263	7.330	3.870	54.486	cold	cold	24
3	264	7.282	3.608	54.753	cold	cold	24
3	265	7.272	3.373	54.989	cold	cold	24
3	266	7.263	3.124	55.237	cold	cold	24
3	267	7.239	2.980	55.383	cold	cold	24
3	268	7.165	2.652	55.720	cold	cold	24
3	269	7.156	2.378	55.994	cold	cold	24
3	270	7.067	2.167	56.223	cold	cold	24
3	271	7.004	1.996	56.405	cold	cold	24
3	272	6.917	1.734	56.682	cold	cold	24
3	273	6.971	1.617	56.810	cold	cold	24
3	274	7.038	1.461	56.980	cold	cold	24
3	275	7.105	1.331	57.126	cold	cold	24
3	276	7.145	1.279	57.192	cold	cold	24
3	277	7.264	1.229	57.321	cold	cold	24
3	278	7.435	1.153	57.508	cold	cold	24
3	279	7.566	1.128	57.641	cold	cold	24
3	280	7.644	1.143	57.721	cold	cold	24
3	281	7.760	1.275	57.896	cold	cold	24
3	282	7.822	1.472	58.103	cold	cold	24
3	283	7.858	1.734	58.367	cold	cold	24
3	284	7.775	2.047	58.691	cold	cold	24
3	285	7.709	2.085	58.767	cold	cold	24
3	286	7.590	2.148	58.902	cold	cold	24
3	287	7.711	1.941	59.142	cold	cold	24
3	288	7.713	1.810	59.272	cold	cold	24
3	289	7.767	1.707	59.389	cold	cold	24
3	290	7.808	1.537	59.564	cold	cold	24
3	291	7.774	1.236	59.867	cold	cold	24
3	292	7.722	1.196	59.932	cold	cold	24
3	293	7.670	1.182	59.986	cold	cold	24
3	294	7.605	1.168	60.053	cold	cold	24
3	295	7.434	1.231	60.235	cold	cold	24
3	296	7.197	1.345	60.498	cold	cold	24
3	297	7.038	1.461	60.694	cold	cold	24
3	298	6.983	1.630	60.872	cold	cold	24
3	299	6.981	1.826	61.068	cold	cold	24
3	300	6.952	1.969	61.214	cold	cold	24
3	301	6.962	2.192	61.436	cold	cold	24
3	302	6.947	2.361	61.607	cold	cold	24
3	303	6.995	2.650	61.899	cold	cold	24
3	304	6.992	2.885	62.134	cold	cold	24
3	305	7.106	3.122	62.397	cold	cold	24
3	306	7.143	3.240	62.521	cold	cold	24
3	307	7.205	3.476	62.766	cold	cold	24
3	308	7.281	3.660	62.965	cold	cold	24
3	309	7.307	3.713	63.023	cold	cold	24
3	310	7.291	3.870	63.181	cold	cold	24
3	311	7.078	4.128	63.515	cold	cold	25
3	312	7.207	4.261	63.700	cold	cold	25
3	313	7.154	4.312	63.774	cold	cold	25
3	314	7.126	4.469	63.933	cold	cold	25
3	315	7.188	4.679	64.152	cold	cold	25
3	316	7.236	4.980	64.457	cold	cold	25
3	317	7.272	5.177	64.657	cold	cold	26
3	318	7.310	5.308	64.794	cold	cold	26
3	319	7.285	5.242	64.864	cold	cold	26
3	320	7.407	4.930	65.199	cold	cold	25
3	321	7.538	4.880	65.340	cold	cold	25
3	322	7.672	4.633	65.621	cold	cold	25
3	323	7.755	4.360	65.906	cold	cold	25
3	324	7.733	4.072	66.195	cold	cold	25
3	325	7.763	3.811	66.458	cold	cold	24
3	326	7.765	3.628	66.641	cold	cold	24
3	327	7.781	3.458	66.811	cold	cold	24
3	328	7.681	3.143	67.142	cold	cold	24
3	329	7.633	2.829	67.460	cold	cold	24
3	330	7.635	2.711	67.577	cold	cold	24
3	331	7.586	2.475	67.819	cold	cold	24
3	332	7.523	2.278	68.025	cold	cold	24
3	333	7.500	2.069	68.236	cold	cold	24
3	334	7.579	2.031	68.324	cold	cold	24
3	335	7.656	2.136	68.454	cold	cold	24
3	336	7.486	2.147	68.625	cold	cold	24
3	337	7.384	1.989	68.813	cold	cold	24
3	338	7.332	1.923	68.897	cold	cold	24
3	339	7.320	1.896	68.926	cold	cold	24
3	340	7.293	1.896	68.952	cold	cold	24
3	341	7.228	1.908	69.019	cold	cold	24
3	342	7.149	1.933	69.102	cold	cold	24
3	343	7.097	1.919	69.156	cold	cold	24
3	344	7.031	1.931	69.222	cold	cold	24
3	345	6.991	1.996	69.298	cold	cold	24
3	346	6.949	2.231	69.537	cold	cold	24
3	347	6.934	2.335	69.642	cold	cold	24
3	348	6.955	2.675	69.983	cold	cold	24
3	349	6.952	2.884	70.192	cold	cold	24
3	350	6.936	3.119	70.428	cold	cold	24
3	351	6.934	3.237	70.546	cold	cold	24
3	352	6.918	3.433	70.742	cold	cold	24
3	353	6.914	3.760	71.069	cold	cold	24
3	354	6.911	3.956	71.265	cold	cold	24
3	355	6.910	4.021	71.330	cold	cold	25
3	356	6.905	4.348	71.657	cold	cold	25
3	357	6.929	4.485	71.797	cold	cold	25
3	358	6.954	4.623	71.937	cold	cold	25
3	359	6.912	4.819	72.137	cold	cold	25
3	360	6.921	5.093	72.411	cold	cold	26
3	361	6.916	5.407	72.725	cold	cold	26
3	362	6.940	5.538	72.858	cold	cold	26
3	363	7.238	5.778	73.240	cold	cold	26
3	364	7.329	5.805	73.335	cold	cold	26
3	365	7.486	5.768	73.497	cold	cold	26
3	366	7.633	5.574	73.740	cold	cold	26
3	367	7.686	5.509	73.824	cold	cold	26
3	368	7.715	5.340	73.996	cold	cold	26
3	369	7.730	5.144	74.192	cold	cold	26
3	370	7.745	5.014	74.324	cold	cold	26
3	371	7.803	4.675	74.667	cold	cold	25
3	372	7.834	4.322	75.021	cold	cold	25
3	373	7.799	4.021	75.325	cold	cold	25
3	374	7.763	3.772	75.576	cold	cold	24
3	375	7.767	3.497	75.850	cold	cold	24
3	376	7.795	3.367	75.984	cold	cold	24
3	377	7.799	3.067	76.284	cold	cold	24
3	378	7.803	2.818	76.533	cold	cold	24
3	379	7.794	2.530	76.821	cold	cold	24
3	380	7.770	2.360	76.993	cold	cold	24
3	381	7.748	2.125	77.229	cold	cold	24
3	382	7.751	1.915	77.438	cold	cold	24
3	383	7.753	1.772	77.582	cold	cold	24
3	384	7.769	1.537	77.818	cold	cold	24
3	385	7.733	1.353	78.005	cold	cold	24
3	386	7.669	1.235	78.140	cold	cold	24
3	387	7.605	1.168	78.232	cold	cold	24
3	388	7.448	1.140	78.391	cold	cold	24
3	389	7.238	1.176	78.604	cold	cold	24
3	390	7.029	1.186	78.813	cold	cold	24
3	391	6.997	1.630	79.259	cold	cold	24
3	392	6.965	2.022	79.652	cold	cold	24
3	393	6.988	2.192	79.823	cold	cold	24
3	394	6.986	2.388	80.020	cold	cold	24
3	395	6.956	2.649	80.282	cold	cold	24
3	396	6.915	2.766	80.406	cold	cold	24
3	397	6.912	2.962	80.602	cold	cold	24
3	398	6.909	3.145	80.785	cold	cold	24
3	399	6.920	3.315	80.956	cold	cold	24
3	400	6.943	3.551	81.192	cold	cold	24
3	401	6.992	3.748	81.395	cold	cold	24
3	402	7.002	3.957	81.605	cold	cold	24
3	403	6.999	4.179	81.827	cold	cold	25
3	404	6.996	4.415	82.062	cold	cold	25
3	405	6.940	4.675	82.329	cold	cold	25
3	406	6.949	4.963	82.617	cold	cold	25
3	407	6.960	5.055	82.709	cold	cold	26
3	408	6.958	5.198	82.853	cold	cold	26
3	409	7.034	5.369	83.040	cold	cold	26
3	410	7.099	5.396	83.111	cold	cold	26
3	411	7.322	5.374	83.334	cold	cold	26
3	412	7.466	5.363	83.479	cold	cold	26
3	413	7.585	5.260	83.636	cold	cold	26
3	414	7.652	5.117	83.794	cold	cold	26
3	415	7.721	4.869	84.051	cold	cold	25
3	416	7.776	4.687	84.241	cold	cold	25
3	417	7.806	4.400	84.530	cold	cold	25
3	418	7.823	4.165	84.766	cold	cold	25
3	419	7.761	3.916	85.022	cold	cold	24
3	420	7.739	3.615	85.324	cold	cold	24
3	421	7.755	3.432	85.508	cold	cold	24
3	422	7.774	3.053	85.887	cold	cold	24
3	423	7.790	2.818	86.123	cold	cold	24
3	424	7.832	2.609	86.335	cold	cold	24
3	425	7.848	2.414	86.532	cold	cold	24
3	426	7.812	2.204	86.745	cold	cold	24
3	427	7.815	2.008	86.941	cold	cold	24
3	428	7.792	1.772	87.178	cold	cold	24
3	429	7.794	1.615	87.334	cold	cold	24
3	430	7.758	1.419	87.534	cold	cold	24
3	431	7.643	1.221	87.763	cold	cold	24
3	432	7.566	1.128	87.883	cold	cold	24
3	433	7.331	1.086	88.122	cold	cold	24
3	434	7.188	1.071	88.266	cold	cold	24
3	435	7.055	1.173	88.434	cold	cold	24
3	436	6.985	1.499	88.767	cold	cold	24
3	437	6.944	1.682	88.954	cold	cold	24
3	438	6.940	1.917	89.189	cold	cold	24
3	439	6.961	2.257	89.530	cold	cold	24
3	440	6.958	2.466	89.739	cold	cold	24
3	441	6.956	2.649	89.922	cold	cold	24
3	442	6.940	2.832	90.106	cold	cold	24
3	443	6.925	2.962	90.237	cold	cold	24
3	444	6.947	3.250	90.526	cold	cold	24
3	445	6.969	3.525	90.802	cold	cold	24
3	446	6.980	3.682	90.959	cold	cold	24
3	447	7.017	3.840	91.121	cold	cold	24
3	448	6.974	4.087	91.372	cold	cold	25
3	449	6.971	4.310	91.595	cold	cold	25
3	450	6.928	4.570	91.859	cold	cold	25
3	451	6.912	4.792	92.081	cold	cold	25
3	452	6.911	4.871	92.160	cold	cold	25
3	453	6.881	5.093	92.384	cold	cold	26
3	454	6.917	5.328	92.622	cold	cold	26
3	455	7.006	5.513	92.827	cold	cold	26
3	456	7.135	5.619	92.994	cold	cold	26
3	457	7.250	5.791	93.201	cold	cold	26
3	458	7.417	6.015	93.481	cold	middle	27
3	459	7.453	6.225	93.693	cold	middle	27
3	460	7.475	6.539	94.008	cold	middle	27
3	461	7.513	6.644	94.120	cold	middle	27
3	462	7.432	6.774	94.272	cold	middle	27
3	463	7.326	6.929	94.461	cold	middle	27
3	464	7.209	6.888	94.585	cold	middle	27
3	465	7.041	6.742	94.807	cold	middle	27
3	466	6.953	6.479	95.084	cold	middle	27
3	467	6.946	6.087	95.477	cold	middle	27
3	468	6.921	5.956	95.610	cold	cold	26
3	469	6.925	5.721	95.845	cold	cold	26
3	470	6.980	5.486	96.086	cold	cold	26
3	471	6.932	5.198	96.379	cold	cold	26
3	472	6.950	4.898	96.680	cold	cold	25
3	473	6.981	4.545	97.033	cold	cold	25
3	474	6.997	4.336	97.243	cold	cold	25
3	475	6.976	3.996	97.584	cold	cold	24
3	476	6.966	3.760	97.819	cold	cold	24
3	477	6.956	3.551	98.029	cold	cold	24
3	478	6.986	3.277	98.305	cold	cold	24
3	479	6.977	2.976	98.606	cold	cold	24
3	480	6.980	2.754	98.828	cold	cold	24
3	481	6.996	2.545	99.037	cold	cold	24
3	482	7.013	2.310	99.273	cold	cold	24
3	483	6.991	2.009	99.575	cold	cold	24
3	484	6.994	1.813	99.771	cold	cold	24
3	485	7.024	1.552	100.034	cold	cold	24
3	486	7.105	1.370	100.233	cold	cold	24
3	487	7.185	1.228	100.397	cold	cold	24
3	488	7.317	1.190	100.533	cold	cold	24
3	489	7.487	1.167	100.705	cold	cold	24
3	490	7.643	1.247	100.880	cold	cold	24
3	491	7.744	1.484	101.138	cold	cold	24
3	492	7.753	1.732	101.387	cold	cold	24
3	493	7.814	2.047	101.707	cold	cold	24
3	494	7.811	2.243	101.903	cold	cold	24
3	495	7.771	2.295	101.968	cold	cold	24
3	496	7.768	2.517	102.191	cold	cold	24
3	497	7.766	2.661	102.334	cold	cold	24
3	498	7.802	2.897	102.573	cold	cold	24
3	499	7.824	3.145	102.823	cold	cold	24
3	500	7.770	3.328	103.013	cold	cold	24
3	501	7.793	3.511	103.198	cold	cold	24
3	502	7.789	3.798	103.485	cold	cold	24
3	503	7.786	4.034	103.721	cold	cold	25
3	504	7.795	4.282	103.969	cold	cold	25
3	505	7.752	4.517	104.208	cold	cold	25
3	506	7.736	4.726	104.417	cold	cold	25
3	507	7.805	4.518	104.637	cold	cold	25
3	508	7.831	4.518	104.663	cold	cold	25
3	509	7.908	4.598	104.774	cold	cold	25
3	510	7.830	4.570	104.856	cold	cold	25
3	511	7.830	4.570	104.856	cold	cold	25
3	512	7.763	4.661	104.969	cold	cold	25
3	513	7.696	4.830	105.151	cold	cold	25
3	514	7.731	5.105	105.428	cold	cold	26
3	515	7.690	5.222	105.552	cold	cold	26
3	516	7.686	5.483	105.813	cold	cold	26
3	517	7.644	5.679	106.013	cold	cold	26
3	518	7.706	5.941	106.283	cold	cold	26
3	519	7.716	6.111	106.453	cold	middle	27
3	520	7.531	6.279	106.703	cold	middle	27
3	521	7.452	6.304	106.786	cold	middle	27
3	522	7.580	6.488	107.011	cold	middle	27
3	523	7.525	6.684	107.214	cold	middle	27
3	524	7.456	6.944	107.483	cold	middle	27
3	525	7.400	7.205	107.750	cold	middle	29
3	526	7.395	7.571	108.116	cold	middle	29
3	527	7.404	7.832	108.377	cold	middle	29
3	528	7.335	8.093	108.647	hot	middle	30
3	529	7.368	8.525	109.080	hot	middle	30
3	530	7.443	8.800	109.365	hot	middle	30
3	531	7.556	9.116	109.700	hot	middle	31
3	532	7.546	9.782	110.367	hot	middle	31
3	533	7.582	9.979	110.567	hot	middle	31
3	534	7.618	10.241	110.831	hot	hot	32
3	535	7.629	10.372	110.963	hot	hot	32
3	536	7.592	10.201	111.137	hot	hot	32
3	537	7.751	10.047	111.359	hot	hot	32
3	538	7.820	9.852	111.566	hot	middle	31
3	539	7.822	9.669	111.749	hot	middle	31
3	540	7.828	9.263	112.154	hot	middle	31
3	541	7.872	8.924	112.496	hot	middle	30
3	542	7.837	8.636	112.786	hot	middle	30
3	543	7.843	8.231	113.191	hot	middle	30
3	544	7.847	7.917	113.505	cold	middle	29
3	545	7.838	7.629	113.793	cold	middle	29
3	546	7.817	7.315	114.108	cold	middle	29
3	547	7.821	7.028	114.395	cold	middle	29
3	548	7.786	6.753	114.673	cold	middle	27
3	549	7.776	6.517	114.908	cold	middle	27
3	550	7.767	6.204	115.222	cold	middle	27
3	551	7.786	5.851	115.575	cold	cold	26
3	552	7.737	5.615	115.816	cold	cold	26
3	553	7.636	5.326	116.122	cold	cold	26
3	554	7.626	5.116	116.332	cold	cold	26
3	555	7.696	4.804	116.652	cold	cold	25
3	556	7.712	4.582	116.875	cold	cold	25
3	557	7.742	4.334	117.125	cold	cold	25
3	558	7.770	4.217	117.245	cold	cold	25
3	559	7.751	3.733	117.730	cold	cold	24
3	560	7.780	3.498	117.966	cold	cold	24
3	561	7.743	3.353	118.115	cold	cold	24
3	562	7.681	3.143	118.335	cold	cold	24
3	563	7.605	2.933	118.558	cold	cold	24
3	564	7.544	2.684	118.815	cold	cold	24
3	565	7.495	2.395	119.107	cold	cold	24
3	566	7.458	2.264	119.243	cold	cold	24
3	567	7.409	2.041	119.472	cold	cold	24
3	568	7.320	1.870	119.665	cold	cold	24
3	569	7.243	1.764	119.795	cold	cold	24
3	570	7.153	1.658	119.934	cold	cold	24
3	571	7.077	1.487	120.122	cold	cold	24
3	572	7.076	1.553	120.187	cold	cold	24
3	573	6.972	1.499	120.304	cold	cold	24
3	574	6.945	1.603	120.412	cold	cold	24
3	575	6.929	1.799	120.608	cold	cold	24
3	576	6.913	1.995	120.805	cold	cold	24
3	577	6.974	2.257	121.074	cold	cold	24
3	578	7.010	2.493	121.313	cold	cold	24
3	579	6.982	2.663	121.485	cold	cold	24
3	580	6.939	2.884	121.710	cold	cold	24
3	581	6.897	3.132	121.962	cold	cold	24
3	582	6.881	3.328	122.158	cold	cold	24
3	583	6.864	3.589	122.420	cold	cold	24
3	584	6.980	3.695	122.577	cold	cold	24
3	585	7.112	3.632	122.723	cold	cold	24
3	586	7.229	3.647	122.842	cold	cold	24
3	587	7.318	3.831	123.046	cold	cold	24
3	588	7.357	3.871	123.102	cold	cold	24
3	589	7.449	3.833	123.201	cold	cold	24
3	590	7.554	3.743	123.340	cold	cold	24
3	591	7.608	3.652	123.446	cold	cold	24
3	592	7.701	3.523	123.605	cold	cold	24
3	593	7.743	3.379	123.754	cold	cold	24
3	594	7.719	3.222	123.913	cold	cold	24
3	595	7.709	2.974	124.162	cold	cold	24
3	596	7.712	2.765	124.371	cold	cold	24
3	597	7.715	2.608	124.528	cold	cold	24
3	598	7.744	2.412	124.726	cold	cold	24
3	599	7.764	1.876	125.262	cold	cold	24
4	0	12.696	8.013	0.000	hot	middle	30
4	1	12.761	8.053	0.076	hot	middle	30
4	2	12.732	8.262	0.287	hot	middle	30
4	3	12.727	8.576	0.601	hot	middle	30
4	4	12.724	8.785	0.810	hot	middle	30
4	5	12.707	9.059	1.085	hot	middle	31
4	6	12.691	9.281	1.307	hot	middle	31
4	7	12.688	9.464	1.490	hot	middle	31
4	8	12.686	9.582	1.608	hot	middle	31
4	9	12.749	9.766	1.802	hot	middle	31
4	10	12.865	9.911	1.988	hot	middle	31
4	11	12.902	10.029	2.112	hot	hot	32
4	12	12.926	10.199	2.284	hot	hot	32
4	13	12.949	10.383	2.469	hot	hot	32
4	14	12.917	9.912	2.941	hot	middle	31
4	15	12.983	9.847	3.033	hot	middle	31
4	16	12.853	9.793	3.174	hot	middle	31
4	17	12.762	9.805	3.267	hot	middle	31
4	18	12.686	9.621	3.466	hot	middle	31
4	19	12.805	9.531	3.615	hot	middle	31
4	20	12.920	9.729	3.843	hot	middle	31
4	21	12.944	9.873	3.990	hot	middle	31
4	22	12.901	10.108	4.228	hot	hot	32
4	23	12.885	10.303	4.425	hot	hot	32
4	24	12.869	10.552	4.673	hot	hot	32
4	25	12.861	11.087	5.209	hot	hot	33
4	26	12.846	11.192	5.315	hot	hot	33
4	27	12.829	11.505	5.629	hot	hot	33
4	28	12.812	11.793	5.916	hot	hot	33
4	29	12.823	11.897	6.022	hot	hot	33
4	30	12.981	11.860	6.183	hot	hot	33
4	31	12.915	11.846	6.250	hot	hot	33
4	32	12.928	11.873	6.279	hot	hot	33
4	33	12.776	11.505	6.678	hot	hot	33
4	34	12.688	11.268	6.930	hot	hot	33
4	35	12.756	11.125	7.088	hot	hot	33
4	36	12.838	10.839	7.386	hot	hot	32
4	37	12.920	10.618	7.622	hot	hot	32
4	38	13.012	10.554	7.734	hot	hot	32
4	39	13.143	10.569	7.865	hot	hot	32
4	40	13.257	10.806	8.129	hot	hot	32
4	41	13.241	10.988	8.312	hot	hot	32
4	42	13.187	11.144	8.477	hot	hot	33
4	43	13.170	11.393	8.726	hot	hot	33
4	44	13.179	11.693	9.027	hot	hot	33
4	45	13.109	11.993	9.335	hot	hot	33
4	46	13.171	12.229	9.579	hot	hot	34
4	47	13.156	12.412	9.762	hot	hot	34
4	48	13.126	12.634	9.986	hot	hot	34
4	49	13.042	13.012	10.373	hot	hot	35
4	50	13.052	13.247	10.609	hot	hot	35
4	51	13.061	13.522	10.884	hot	hot	35
4	52	13.087	13.561	10.931	hot	hot	35
4	53	13.086	13.640	11.009	hot	hot	35
4	54	13.083	13.836	11.205	hot	hot	35
4	55	13.093	14.006	11.376	hot	hot	35
4	56	13.113	13.588	11.794	hot	hot	35
4	57	13.166	13.510	11.888	hot	hot	35
4	58	13.105	13.235	12.171	hot	hot	35
4	59	13.083	12.934	12.472	hot	hot	34
4	60	13.098	12.764	12.643	hot	hot	34
4	61	13.154	12.517	12.897	hot	hot	34
4	62	13.223	12.282	13.141	hot	hot	34
4	63	13.200	12.060	13.364	hot	hot	34
4	64	13.180	11.615	13.810	hot	hot	33
4	65	13.170	11.445	13.980	hot	hot	33
4	66	13.122	11.130	14.298	hot	hot	33
4	67	13.151	10.909	14.522	hot	hot	32
4	68	13.220	10.635	14.804	hot	hot	32
4	69	13.251	10.309	15.132	hot	hot	32
4	70	13.255	10.034	15.406	hot	hot	32
4	71	13.259	9.747	15.694	hot	middle	31
4	72	13.250	9.472	15.969	hot	middle	31
4	73	13.148	9.288	16.179	hot	middle	31
4	74	13.035	9.011	16.478	hot	middle	31
4	75	12.959	8.814	16.689	hot	middle	30
4	76	12.806	8.577	16.972	hot	middle	30
4	77	12.743	8.354	17.204	hot	middle	30
4	78	12.747	8.105	17.452	hot	middle	30
4	79	12.776	7.870	17.689	cold	middle	29
4	80	12.793	7.622	17.937	cold	middle	29
4	81	12.850	7.335	18.230	cold	middle	29
4	82	12.813	7.178	18.391	cold	middle	29
4	83	12.737	6.968	18.615	cold	middle	27
4	84	12.673	6.875	18.727	cold	middle	27
4	85	12.674	6.823	18.780	cold	middle	27
4	86	12.676	6.679	18.923	cold	middle	27
4	87	12.677	6.601	19.002	cold	middle	27
4	88	12.654	6.352	19.251	cold	middle	27
4	89	12.697	6.118	19.490	cold	middle	27
4	90	12.728	5.752	19.857	cold	cold	26
4	91	12.746	5.452	20.158	cold	cold	26
4	92	12.800	5.348	20.275	cold	cold	26
4	93	12.790	5.112	20.510	cold	cold	26
4	94	12.728	4.876	20.755	cold	cold	25
4	95	12.655	4.522	21.116	cold	cold	25
4	96	12.657	4.365	21.273	cold	cold	25
4	97	12.592	4.299	21.365	cold	cold	25
4	98	12.478	4.062	21.628	cold	cold	25
4	99	12.465	4.088	21.658	cold	cold	25
4	100	12.516	4.154	21.741	cold	cold	25
4	101	12.487	4.337	21.926	cold	cold	25
4	102	12.523	4.572	22.165	cold	cold	25
4	103	12.680	4.575	22.322	cold	cold	25
4	104	12.876	4.591	22.518	cold	cold	25
4	105	12.992	4.684	22.667	cold	cold	25
4	106	13.044	4.698	22.721	cold	cold	25
4	107	13.147	4.843	22.899	cold	cold	25
4	108	13.235	5.106	23.176	cold	cold	26
4	109	13.243	5.459	23.529	cold	cold	26
4	110	13.201	5.641	23.716	cold	cold	26
4	111	13.199	5.759	23.834	cold	cold	26
4	112	13.132	5.888	23.980	cold	cold	26
4	113	12.948	5.964	24.179	cold	cold	26
4	114	12.881	6.029	24.271	cold	middle	27
4	115	12.804	5.923	24.402	cold	cold	26
4	116	12.717	5.647	24.692	cold	cold	26
4	117	12.693	5.477	24.863	cold	cold	26
4	118	12.789	5.165	25.190	cold	cold	26
4	119	12.791	5.034	25.321	cold	cold	26
4	120	12.756	4.759	25.598	cold	cold	25
4	121	12.694	4.536	25.830	cold	cold	25
4	122	12.632	4.260	26.112	cold	cold	25
4	123	12.646	4.247	26.131	cold	cold	25
4	124	12.659	4.195	26.184	cold	cold	25
4	125	12.712	4.170	26.243	cold	cold	25
4	126	12.752	4.118	26.308	cold	cold	25
4	127	12.768	3.935	26.492	cold	cold	24
4	128	12.862	3.767	26.685	cold	cold	24
4	129	12.917	3.558	26.900	cold	cold	24
4	130	12.917	3.532	26.926	cold	cold	24
4	131	12.853	3.427	27.050	cold	cold	24
4	132	12.763	3.334	27.179	cold	cold	24
4	133	12.740	3.138	27.377	cold	cold	24
4	134	12.795	2.929	27.592	cold	cold	24
4	135	12.863	2.760	27.775	cold	cold	24
4	136	12.865	2.643	27.892	cold	cold	24
4	137	12.867	2.486	28.049	cold	cold	24
4	138	12.803	2.367	28.184	cold	cold	24
4	139	12.754	2.144	28.412	cold	cold	24
4	140	12.757	1.935	28.621	cold	cold	24
4	141	12.721	1.739	28.821	cold	cold	24
4	142	12.711	1.490	29.070	cold	cold	24
4	143	12.687	1.372	29.190	cold	cold	24
4	144	12.623	1.253	29.325	cold	cold	24
4	145	12.599	1.149	29.433	cold	cold	24
4	146	12.559	1.148	29.472	cold	cold	24
4	147	12.481	1.160	29.551	cold	cold	24
4	148	12.375	1.276	29.709	cold	cold	24
4	149	12.334	1.393	29.833	cold	cold	24
4	150	12.331	1.550	29.990	cold	cold	24
4	151	12.315	1.785	30.225	cold	cold	24
4	152	12.312	1.968	30.408	cold	cold	24
4	153	12.309	2.164	30.604	cold	cold	24
4	154	12.333	2.347	30.789	cold	cold	24
4	155	12.332	2.426	30.868	cold	cold	24
4	156	12.400	2.218	31.087	cold	cold	24
4	157	12.413	2.218	31.100	cold	cold	24
4	158	12.401	2.139	31.179	cold	cold	24
4	159	12.301	1.824	31.510	cold	cold	24
4	160	12.290	1.667	31.667	cold	cold	24
4	161	12.332	1.485	31.854	cold	cold	24
4	162	12.414	1.250	32.102	cold	cold	24
4	163	12.481	1.147	32.226	cold	cold	24
4	164	12.586	1.096	32.343	cold	cold	24
4	165	12.769	1.086	32.526	cold	cold	24
4	166	12.913	1.075	32.671	cold	cold	24
4	167	12.992	1.050	32.753	cold	cold	24
4	168	13.071	1.038	32.833	cold	cold	24
4	169	13.198	1.288	33.113	cold	cold	24
4	170	13.285	1.577	33.415	cold	cold	24
4	171	13.190	1.863	33.717	cold	cold	24
4	172	13.148	2.032	33.891	cold	cold	24
4	173	13.146	2.163	34.022	cold	cold	24
4	174	13.158	2.229	34.089	cold	cold	24
4	175	13.039	2.318	34.238	cold	cold	24
4	176	12.999	2.422	34.349	cold	cold	24
4	177	12.995	2.658	34.585	cold	cold	24
4	178	12.981	2.749	34.677	cold	cold	24
4	179	12.928	2.813	34.761	cold	cold	24
4	180	12.836	2.786	34.856	cold	cold	24
4	181	12.810	2.799	34.885	cold	cold	24
4	182	12.746	2.680	35.020	cold	cold	24
4	183	12.721	2.601	35.102	cold	cold	24
4	184	12.828	2.433	35.302	cold	cold	24
4	185	12.779	2.262	35.480	cold	cold	24
4	186	12.767	2.131	35.611	cold	cold	24
4	187	12.745	1.896	35.848	cold	cold	24
4	188	12.812	1.740	36.018	cold	cold	24
4	189	12.788	1.596	36.164	cold	cold	24
4	190	12.779	1.347	36.413	cold	cold	24
4	191	12.754	1.281	36.483	cold	cold	24
4	192	12.676	1.202	36.594	cold	cold	24
4	193	12.546	1.200	36.725	cold	cold	24
4	194	12.428	1.198	36.842	cold	cold	24
4	195	12.373	1.354	37.008	cold	cold	24
4	196	12.357	1.576	37.230	cold	cold	24
4	197	12.368	1.747	37.401	cold	cold	24
4	198	12.369	1.668	37.479	cold	cold	24
[truncated: 7,001 more rows]
