# Supplementary material for: Behavioral and pharmacological characterization of planarian nociception
Source: Front Mol Neurosci. 2024 May 1;17:1368009. doi: 10.3389/fnmol.2024.1368009 (PMC11094297; doi:10.3389/fnmol.2024.1368009)
Supplement: Supplementary file 1 [file Data_Sheet_1.ZIP › Article planarian nociception - code and data/thermos/MOR10_T/t1.csv]

23	5;23	4
23	2;23	2
23	2;23	2
23	2;23	1
23	0;23	1
23	1;23	0
23	1;23	1
23	1;23	1
23	1;23	1
23	1;23	1
23	2;23	2
23	2;23	1
23	2;23	2
23	2;23	2
23	2;23	2
23	2;23	2
23	3;23	3
23	4;23	4
23	4;23	5
23	6;23	5
23	6;23	7
23	7;23	7
23	7;23	7
24	0;24	0
24	2;24	3
24	2;24	3
24	2;24	6
24	5;24	7
24	7;24	8
24	9;25	0
25	1;25	4
25	5;25	6
25	6;25	9
25	9;26	2
25	9;26	3
26	3;26	6
26	5;27	0
27	0;27	3
27	3;27	5
27	7;27	9
28	0;28	0
28	2;28	3
28	6;28	7
28	9;29	0
29	2;29	2
29	7;29	7
30	0;30	1
30	2;30	3
30	5;30	6
30	9;31	0
31	1;31	3
31	5;31	4
31	7;31	8
32	0;32	1
32	1;32	1
32	2;32	4
32	5;32	8
32	8;32	8
33	0;33	0
33	1;33	2
33	2;33	3
33	4;33	3
33	3;33	3
33	4;33	4
33	4;33	4
33	4;33	4
33	7;33	6
33	6;33	6
33	6;33	6
33	6;33	7
33	6;33	8
33	8;33	8
33	8;33	9
33	9;33	9
33	9;34	0
34	1;34	0
34	1;34	2
34	2;34	1
34	2;34	1
34	2;34	2
34	2;34	2
34	2;34	3
34	4;34	3
34	4;34	3
34	3;34	4
34	3;34	4
34	4;34	4
34	5;34	4
34	5;34	5
34	5;34	5
34	7;34	6
34	7;34	6
34	5;34	6
34	7;34	5
