# Supplementary material for: Behavioral and pharmacological characterization of planarian nociception
Source: Front Mol Neurosci. 2024 May 1;17:1368009. doi: 10.3389/fnmol.2024.1368009 (PMC11094297; doi:10.3389/fnmol.2024.1368009)
Supplement: Supplementary file 1 [file Data_Sheet_1.ZIP › Article planarian nociception - code and data/thermos/MOR10_T/t10.csv]

23	5;23	4
23	4;23	5
23	3;23	3
23	4;23	4
23	2;23	3
23	4;23	4
23	5;23	5
23	5;23	5
23	6;23	6
23	9;23	9
23	9;24	0
24	1;24	4
24	4;24	6
24	6;24	7
24	8;25	1
25	2;25	5
25	5;25	8
25	8;26	1
26	1;26	6
26	4;26	9
26	7;27	3
27	2;27	8
27	5;28	3
27	9;28	6
28	1;29	0
28	5;29	4
29	0;29	9
29	0;30	2
29	3;30	4
29	5;30	6
29	7;30	9
30	1;31	0
30	3;31	3
30	4;31	3
30	6;31	5
30	7;31	7
30	9;31	6
31	0;31	8
31	1;31	9
31	2;31	9
31	5;31	9
31	4;32	0
31	6;32	2
31	9;32	2
32	0;32	4
32	0;32	3
32	1;32	5
32	3;32	5
32	4;32	6
32	5;32	6
32	7;32	7
32	8;32	8
32	9;32	9
33	0;33	0
33	1;33	0
33	3;33	1
33	3;33	1
33	4;33	3
33	7;33	4
33	7;33	4
33	8;33	4
33	9;33	6
34	2;33	6
34	1;33	6
34	2;33	7
34	2;33	8
34	2;33	7
34	3;33	7
34	4;34	0
34	4;33	9
34	4;33	9
34	8;34	2
34	7;34	3
34	7;34	4
34	9;34	5
34	6;34	4
34	9;34	6
35	0;34	6
35	0;34	6
35	0;34	7
35	0;34	6
35	0;34	7
35	0;34	7
34	8;34	7
