# Supplementary material for: Behavioral and pharmacological characterization of planarian nociception
Source: Front Mol Neurosci. 2024 May 1;17:1368009. doi: 10.3389/fnmol.2024.1368009 (PMC11094297; doi:10.3389/fnmol.2024.1368009)
Supplement: Supplementary file 1 [file Data_Sheet_1.ZIP › Article planarian nociception - code and data/thermos/MOR10_T/t11.csv]

23	5;23	4
23	5;23	4
23	5;23	6
23	4;23	5
23	5;23	4
23	4;23	4
23	5;23	4
23	6;23	5
23	5;23	5
23	7;23	5
23	7;23	5
23	7;23	6
23	8;23	5
23	9;23	8
24	1;23	9
24	1;24	0
24	2;24	2
24	3;24	3
24	5;24	5
24	6;24	5
24	7;24	8
25	1;24	9
25	1;25	2
25	3;25	3
25	6;25	6
25	9;25	9
26	3;26	7
26	6;26	8
26	9;27	0
27	3;27	6
27	5;27	9
28	0;28	4
28	2;28	7
28	6;29	2
29	0;29	4
29	1;29	6
29	3;30	0
29	7;30	5
30	0;30	6
30	2;31	0
30	5;30	9
30	5;31	0
30	7;31	0
30	9;31	2
30	9;31	4
31	1;31	4
31	4;31	4
31	4;31	5
31	5;31	5
31	5;31	6
31	5;31	7
31	6;31	8
31	8;31	8
31	9;32	0
32	0;32	0
32	0;32	0
32	2;32	1
32	2;32	1
32	2;32	1
32	2;32	3
32	4;32	4
32	4;32	4
32	4;32	4
32	6;32	6
32	6;32	5
32	6;32	7
32	7;32	6
32	8;32	8
32	8;32	8
33	0;32	8
32	9;32	8
33	0;33	0
33	1;33	0
33	1;33	0
33	0;33	0
33	0;33	2
33	2;33	1
33	2;33	1
33	2;33	3
33	3;33	2
33	3;33	3
33	3;33	3
33	3;33	4
33	4;33	3
33	5;33	5
33	6;33	6
33	7;33	6
33	8;33	7
33	8;33	6
33	8;33	7
33	8;33	7
33	9;33	8
34	0;33	8
34	1;33	9
