# Supplementary material for: Behavioral and pharmacological characterization of planarian nociception
Source: Front Mol Neurosci. 2024 May 1;17:1368009. doi: 10.3389/fnmol.2024.1368009 (PMC11094297; doi:10.3389/fnmol.2024.1368009)
Supplement: Supplementary file 1 [file Data_Sheet_1.ZIP › Article planarian nociception - code and data/thermos/MOR10_T/t12.csv]

23	6;23	5
23	5;23	4
23	4;23	5
23	4;23	4
23	5;23	4
23	5;23	5
23	5;23	6
23	6;23	6
23	9;23	7
23	9;23	9
24	1;24	0
24	1;24	1
24	4;24	4
24	4;24	5
24	7;24	9
24	9;24	9
25	2;25	3
25	3;25	7
25	7;26	0
26	0;26	3
26	4;26	7
26	7;27	0
27	0;27	4
27	3;27	8
27	7;28	3
28	1;28	6
28	3;28	9
28	7;29	3
28	9;29	7
29	3;30	2
29	5;30	3
29	9;30	7
30	2;30	9
30	2;30	8
30	5;31	1
30	5;31	4
30	8;31	4
30	8;31	4
30	9;31	5
31	0;31	6
31	1;31	5
31	4;31	7
31	4;31	9
31	6;32	0
31	5;31	8
31	8;32	0
31	9;32	0
32	0;32	2
32	2;32	2
32	2;32	3
32	3;32	3
32	4;32	4
32	4;32	6
32	6;32	6
32	8;32	7
32	8;32	7
32	9;32	8
32	9;32	8
33	0;32	9
33	1;32	9
33	1;33	0
33	1;33	1
33	2;33	1
33	3;33	1
33	4;33	2
33	5;33	2
33	5;33	2
33	7;33	3
33	7;33	3
33	6;33	4
33	7;33	4
33	7;33	4
33	6;33	5
33	8;33	6
33	8;33	7
33	9;33	7
33	9;33	8
33	9;33	9
33	9;33	9
34	0;34	0
34	1;34	0
34	1;34	0
34	1;34	1
34	2;34	1
34	3;34	2
34	4;34	2
34	4;34	2
34	5;34	3
34	5;34	2
34	7;34	4
