# Supplementary material for: Behavioral and pharmacological characterization of planarian nociception
Source: Front Mol Neurosci. 2024 May 1;17:1368009. doi: 10.3389/fnmol.2024.1368009 (PMC11094297; doi:10.3389/fnmol.2024.1368009)
Supplement: Supplementary file 1 [file Data_Sheet_1.ZIP › Article planarian nociception - code and data/thermos/MOR10_T/t13.csv]

23	5;23	4
23	4;23	4
23	4;23	4
23	4;23	4
23	4;23	5
23	6;23	5
23	7;23	7
23	7;23	7
23	9;23	8
23	9;23	8
24	1;23	9
24	3;24	1
24	3;24	3
24	5;24	4
24	7;24	8
24	8;24	9
25	0;25	1
25	2;25	5
25	6;25	6
25	7;26	1
26	0;26	2
26	1;26	5
26	2;26	7
26	5;27	1
26	9;27	4
27	2;27	7
27	3;28	1
27	7;28	5
28	1;29	1
28	3;29	2
28	7;29	7
28	7;30	0
29	0;30	3
29	4;30	5
29	6;30	7
30	0;31	0
30	1;31	2
30	2;31	4
30	6;31	4
30	6;31	7
30	9;31	9
31	1;32	0
31	3;32	2
31	3;32	3
31	6;32	4
31	7;32	5
31	9;32	5
32	0;32	7
32	3;32	7
32	3;32	9
32	6;33	0
32	7;33	0
32	8;33	2
32	9;33	2
33	1;33	3
33	2;33	4
33	3;33	4
33	4;33	4
33	3;33	5
33	4;33	4
33	6;33	6
33	7;33	8
33	8;33	8
33	9;33	9
33	8;33	9
34	0;33	9
34	1;34	1
34	0;34	0
34	1;34	2
34	2;34	2
34	2;34	2
34	3;34	2
34	3;34	3
34	3;34	4
34	5;34	5
34	5;34	5
34	5;34	5
34	6;34	5
34	7;34	6
34	7;34	7
34	7;34	8
34	9;34	7
34	9;34	8
34	9;34	9
35	1;35	0
35	3;35	1
35	4;35	1
35	5;35	2
