# Supplementary material for: Behavioral and pharmacological characterization of planarian nociception
Source: Front Mol Neurosci. 2024 May 1;17:1368009. doi: 10.3389/fnmol.2024.1368009 (PMC11094297; doi:10.3389/fnmol.2024.1368009)
Supplement: Supplementary file 1 [file Data_Sheet_1.ZIP › Article planarian nociception - code and data/thermos/MOR10_T/t14.csv]

23	4;23	3
23	3;23	3
23	3;23	3
23	3;23	3
23	3;23	3
23	5;23	4
23	5;23	5
23	5;23	4
23	5;23	4
23	7;23	7
23	9;23	9
23	8;23	9
23	9;23	9
24	3;24	2
24	4;24	3
24	5;24	5
24	8;24	8
24	9;25	0
25	2;25	4
25	4;25	7
25	7;25	8
25	7;26	1
26	0;26	4
26	4;26	9
26	6;27	1
26	9;27	5
27	2;27	8
27	8;28	4
28	0;28	5
28	1;29	1
28	6;29	4
28	6;29	8
29	2;30	2
29	4;30	5
29	8;30	8
30	2;31	1
30	4;31	4
30	7;31	8
30	8;31	8
31	1;31	9
31	3;32	0
31	5;32	2
31	5;32	2
31	7;32	3
31	8;32	5
32	0;32	5
32	1;32	6
32	2;32	6
32	4;32	6
32	6;32	8
32	6;32	8
32	8;32	9
32	9;33	0
33	0;32	9
33	2;33	1
33	3;33	2
33	4;33	3
33	5;33	3
33	5;33	3
33	6;33	4
33	7;33	4
33	7;33	5
33	8;33	5
33	9;33	7
33	9;33	7
34	1;34	0
34	1;33	9
34	2;34	0
34	2;34	1
34	2;34	0
34	3;34	1
34	4;34	1
34	4;34	3
34	5;34	2
34	6;34	4
34	5;34	3
34	6;34	4
34	7;34	4
34	7;34	5
34	7;34	5
34	8;34	6
34	9;34	6
34	9;34	6
35	1;34	8
35	1;34	9
34	9;34	7
