# Supplementary material for: Behavioral and pharmacological characterization of planarian nociception
Source: Front Mol Neurosci. 2024 May 1;17:1368009. doi: 10.3389/fnmol.2024.1368009 (PMC11094297; doi:10.3389/fnmol.2024.1368009)
Supplement: Supplementary file 1 [file Data_Sheet_1.ZIP › Article planarian nociception - code and data/thermos/MOR10_T/t15.csv]

23	2;23	4
23	3;23	4
23	2;23	4
23	2;23	2
23	4;23	2
23	4;23	4
23	5;23	2
23	4;23	2
23	4;23	3
23	5;23	3
23	5;23	3
23	6;23	4
23	8;23	5
23	8;23	6
23	7;23	7
23	9;23	7
24	2;23	7
24	3;24	1
24	3;24	1
24	4;24	3
24	5;24	3
24	9;24	7
24	9;24	8
25	0;25	0
25	3;25	3
25	5;25	4
25	9;25	8
26	0;26	0
26	3;26	3
26	5;26	7
26	7;26	9
27	0;27	3
27	3;27	4
27	8;28	0
28	1;28	2
28	3;28	7
28	6;29	0
28	9;29	3
29	4;29	8
29	8;30	2
30	2;30	6
30	6;30	9
30	9;31	4
31	4;31	8
31	8;32	1
32	2;32	7
32	6;33	0
32	8;33	3
33	2;33	6
33	4;33	8
33	7;34	2
34	1;34	3
34	3;34	6
34	6;34	7
34	7;34	9
34	8;35	1
34	9;35	1
35	1;35	1
35	1;35	2
35	3;35	2
35	4;35	3
35	5;35	3
35	6;35	4
35	7;35	5
35	8;35	7
35	8;35	5
35	8;35	7
36	0;35	8
36	0;35	8
36	1;35	8
36	0;35	8
36	2;35	8
36	2;36	0
36	2;36	0
36	2;36	0
36	2;36	1
36	3;36	1
36	4;36	2
36	4;36	3
36	6;36	5
36	6;36	5
36	6;36	5
36	9;36	6
35	9;35	9
