# Supplementary material for: Behavioral and pharmacological characterization of planarian nociception
Source: Front Mol Neurosci. 2024 May 1;17:1368009. doi: 10.3389/fnmol.2024.1368009 (PMC11094297; doi:10.3389/fnmol.2024.1368009)
Supplement: Supplementary file 1 [file Data_Sheet_1.ZIP › Article planarian nociception - code and data/thermos/MOR10_T/t2.csv]

23	2;23	1
23	2;23	2
23	1;23	1
23	0;23	0
23	1;23	0
23	0;23	0
23	0;23	0
23	2;23	1
23	2;23	2
23	2;23	1
23	3;23	3
23	3;23	3
23	5;23	4
23	4;23	4
23	7;23	7
23	9;23	7
23	9;23	9
23	9;24	1
24	2;24	2
24	2;24	3
24	6;24	6
24	7;24	9
25	0;25	1
25	2;25	5
25	5;25	9
25	8;26	1
26	1;26	6
26	3;26	9
26	7;27	1
26	9;27	6
27	1;27	9
27	4;28	1
27	7;28	7
28	0;29	0
28	3;29	3
28	6;29	6
29	0;29	9
29	4;30	3
29	7;30	7
29	7;30	9
29	7;30	7
29	9;30	9
29	9;31	2
30	6;31	9
31	5;32	1
31	7;32	1
32	1;32	3
32	1;32	4
32	3;32	5
32	5;32	5
32	5;32	6
32	6;32	6
32	7;32	6
32	7;32	7
32	7;32	7
32	8;32	8
32	9;32	9
33	0;32	9
33	0;33	0
33	1;33	1
33	2;33	0
33	2;33	0
33	2;33	2
33	3;33	2
33	3;33	3
33	4;33	3
33	4;33	4
33	4;33	4
33	4;33	4
33	5;33	5
33	6;33	5
33	6;33	6
33	6;33	6
33	6;33	6
33	8;33	7
33	8;33	6
33	8;33	8
33	8;33	8
33	9;33	8
33	8;33	8
33	9;34	0
33	9;34	0
34	1;34	1
34	1;34	1
34	1;34	1
34	1;34	2
34	2;34	2
34	2;34	3
34	3;34	3
34	4;34	4
