# Supplementary material for: Behavioral and pharmacological characterization of planarian nociception
Source: Front Mol Neurosci. 2024 May 1;17:1368009. doi: 10.3389/fnmol.2024.1368009 (PMC11094297; doi:10.3389/fnmol.2024.1368009)
Supplement: Supplementary file 1 [file Data_Sheet_1.ZIP › Article planarian nociception - code and data/thermos/MOR10_T/t3.csv]

23	3;23	3
23	1;23	1
23	1;23	1
23	2;23	1
23	1;23	1
23	2;23	2
23	2;23	2
23	2;23	2
23	2;23	2
23	3;23	3
23	3;23	2
23	4;23	3
23	3;23	4
23	5;23	6
23	6;23	6
23	7;23	7
23	9;24	0
24	1;24	2
24	2;24	2
24	5;24	5
24	8;24	6
24	9;24	9
25	0;25	1
25	3;25	4
25	5;25	6
25	9;26	0
26	3;26	3
26	7;26	7
27	1;27	4
27	9;27	6
28	6;28	0
29	0;28	6
29	4;29	1
29	7;29	5
30	0;29	8
30	2;30	3
30	6;30	6
30	9;30	9
31	2;31	3
31	5;31	6
31	6;31	9
31	9;32	0
32	0;32	4
32	3;32	6
32	3;32	6
32	4;32	8
32	5;32	8
32	7;32	9
32	8;33	0
32	9;33	0
33	0;33	1
33	0;33	1
33	1;33	2
33	2;33	3
33	2;33	3
33	2;33	4
33	3;33	5
33	5;33	5
33	5;33	5
33	5;33	5
33	5;33	7
33	6;33	7
33	7;33	7
33	8;34	0
33	9;33	9
33	9;33	9
33	9;33	9
33	9;34	0
34	0;34	1
34	0;34	1
34	1;34	1
34	1;34	1
34	2;34	2
34	3;34	3
34	3;34	3
34	3;34	4
34	3;34	3
34	5;34	5
34	5;34	5
34	6;34	5
34	6;34	7
34	7;34	7
34	8;34	7
34	9;34	8
34	9;34	9
35	0;34	9
35	0;35	0
35	1;35	0
