# Supplementary material for: Behavioral and pharmacological characterization of planarian nociception
Source: Front Mol Neurosci. 2024 May 1;17:1368009. doi: 10.3389/fnmol.2024.1368009 (PMC11094297; doi:10.3389/fnmol.2024.1368009)
Supplement: Supplementary file 1 [file Data_Sheet_1.ZIP › Article planarian nociception - code and data/thermos/MOR10_T/t4.csv]

23	3;23	1
23	2;23	2
23	1;23	2
23	1;23	1
23	1;23	2
23	2;23	1
23	2;23	2
23	3;23	2
23	6;23	3
23	5;23	3
23	7;23	6
23	7;23	8
23	9;24	0
24	1;24	2
24	2;24	3
24	5;24	7
24	8;24	9
24	9;25	1
25	2;25	4
25	6;25	7
25	7;26	1
26	1;26	4
26	2;26	8
26	6;27	0
26	9;27	6
27	4;27	9
27	7;28	3
28	2;28	8
28	4;29	2
28	8;29	6
29	1;30	0
29	6;30	4
29	8;30	7
30	0;31	0
30	3;31	1
30	6;31	6
30	9;31	6
31	1;31	6
31	3;31	7
31	5;31	9
31	4;31	8
31	7;32	0
31	8;32	1
31	8;32	1
32	1;32	2
32	1;32	2
32	1;32	2
32	3;32	4
32	4;32	5
32	4;32	5
32	4;32	5
32	5;32	6
32	7;32	6
32	7;32	7
32	8;32	7
32	8;32	8
33	0;32	9
33	1;33	0
33	2;33	0
33	2;33	1
33	2;33	2
33	3;33	2
33	5;33	2
33	4;33	3
33	5;33	4
33	4;33	3
33	6;33	4
33	5;33	4
33	6;33	4
33	7;33	6
33	7;33	7
33	7;33	6
33	9;33	7
33	9;33	7
33	9;33	8
34	1;33	8
34	1;34	1
34	1;34	0
34	1;34	1
34	2;34	2
34	4;34	2
34	4;34	1
34	4;34	3
34	4;34	3
34	5;34	3
34	4;34	4
