# Supplementary material for: Behavioral and pharmacological characterization of planarian nociception
Source: Front Mol Neurosci. 2024 May 1;17:1368009. doi: 10.3389/fnmol.2024.1368009 (PMC11094297; doi:10.3389/fnmol.2024.1368009)
Supplement: Supplementary file 1 [file Data_Sheet_1.ZIP › Article planarian nociception - code and data/thermos/MOR10_T/t5.csv]

23	3;23	3
23	4;23	3
23	3;23	3
23	3;23	2
23	2;23	2
23	3;23	3
23	3;23	3
23	3;23	3
23	3;23	4
23	6;23	5
23	7;23	5
24	0;23	9
24	1;24	1
24	4;24	3
24	7;24	6
24	7;24	7
25	0;25	0
25	4;25	3
25	7;25	6
26	1;26	1
26	3;26	3
26	7;26	7
27	0;27	1
27	4;27	4
27	8;28	0
28	1;28	4
28	6;28	9
28	9;29	4
29	3;29	7
29	7;30	2
30	2;30	6
30	6;31	2
30	8;31	5
31	2;31	5
31	5;31	9
31	6;31	9
32	0;32	1
32	0;32	0
32	2;32	2
32	0;32	1
32	3;32	3
32	4;32	6
32	5;32	4
32	5;32	5
32	5;32	6
32	7;32	8
32	8;32	8
32	8;32	8
32	8;32	8
33	0;33	0
33	0;33	0
33	1;33	2
33	1;33	1
33	3;33	2
33	4;33	4
33	4;33	4
33	5;33	4
33	6;33	5
33	6;33	5
33	7;33	6
33	7;33	6
33	8;33	7
33	7;33	7
33	9;33	8
33	9;33	9
34	0;33	9
34	1;33	9
34	2;34	1
34	3;34	0
34	2;34	1
34	2;34	2
34	4;34	3
34	3;34	4
34	4;34	4
34	5;34	5
34	6;34	6
34	6;34	5
34	7;34	5
34	7;34	6
34	8;34	6
34	7;34	6
34	9;34	8
34	9;34	8
34	6;34	7
