# Supplementary material for: Behavioral and pharmacological characterization of planarian nociception
Source: Front Mol Neurosci. 2024 May 1;17:1368009. doi: 10.3389/fnmol.2024.1368009 (PMC11094297; doi:10.3389/fnmol.2024.1368009)
Supplement: Supplementary file 1 [file Data_Sheet_1.ZIP › Article planarian nociception - code and data/thermos/MOR10_T/t6.csv]

23	4;23	4
23	4;23	4
23	4;23	4
23	3;23	3
23	4;23	4
23	3;23	4
23	4;23	4
23	5;23	5
23	6;23	6
23	5;23	5
23	5;23	7
23	7;23	8
23	8;23	9
23	8;24	0
23	9;24	1
24	0;24	4
24	1;24	7
24	6;25	1
24	7;25	3
25	2;25	6
25	7;26	1
26	2;26	5
26	5;26	9
26	8;27	2
27	2;27	5
27	5;27	9
27	9;28	4
28	2;28	6
28	6;29	0
28	9;29	4
29	0;29	7
29	4;29	8
29	7;30	1
29	8;30	2
29	9;30	4
30	3;30	4
30	4;30	6
30	4;30	6
30	4;30	6
30	5;30	8
30	6;30	7
30	7;30	9
30	6;30	9
30	8;31	0
30	8;31	0
31	0;31	0
31	0;31	2
31	1;31	2
31	1;31	3
31	3;31	2
31	3;31	5
31	3;31	5
31	4;31	5
31	4;31	5
31	6;31	4
31	6;31	7
31	6;31	8
31	7;31	8
31	8;31	8
31	8;31	8
31	9;31	9
31	9;32	0
32	0;32	1
32	1;32	2
32	0;32	2
32	2;32	3
32	3;32	4
32	4;32	4
32	5;32	4
32	5;32	5
32	6;32	6
32	6;32	7
32	7;32	7
32	6;32	8
32	7;32	7
32	6;32	9
32	9;32	9
32	9;32	9
33	0;32	9
33	0;33	0
33	0;33	0
33	1;33	2
33	1;33	1
33	2;33	2
33	3;33	3
33	2;33	2
33	3;33	2
33	3;33	3
33	4;33	4
33	4;33	4
33	4;33	5
33	4;33	5
33	5;33	4
33	6;33	5
