# Supplementary material for: Behavioral and pharmacological characterization of planarian nociception
Source: Front Mol Neurosci. 2024 May 1;17:1368009. doi: 10.3389/fnmol.2024.1368009 (PMC11094297; doi:10.3389/fnmol.2024.1368009)
Supplement: Supplementary file 1 [file Data_Sheet_1.ZIP › Article planarian nociception - code and data/thermos/MOR10_T/t7.csv]

23	4;23	4
23	4;23	4
23	4;23	3
23	4;23	4
23	5;23	5
23	5;23	6
23	7;23	7
23	7;23	7
23	9;23	8
24	2;24	2
24	4;24	5
24	6;24	5
24	9;24	7
25	0;25	0
25	2;25	4
25	5;25	5
25	7;25	8
26	1;26	2
26	4;26	6
26	7;27	1
27	1;27	4
27	4;27	8
27	8;28	3
28	2;28	7
28	7;29	1
28	9;29	5
29	4;30	0
29	6;30	3
29	9;30	4
30	1;30	5
30	4;30	8
30	7;31	0
30	7;31	0
30	9;31	1
31	0;31	1
31	1;31	2
31	1;31	2
31	2;31	3
31	3;31	3
31	2;31	4
31	4;31	5
31	4;31	5
31	5;31	6
31	6;31	6
31	4;31	7
31	7;31	7
31	8;31	8
31	8;31	8
31	8;31	8
31	9;32	0
32	0;32	0
32	2;32	2
32	2;32	2
32	3;32	2
32	3;32	3
32	3;32	5
32	5;32	5
32	6;32	5
32	6;32	6
32	6;32	6
32	7;32	8
32	9;32	9
32	8;32	8
32	9;32	8
33	0;32	9
32	9;33	0
33	0;32	9
33	1;33	1
33	2;33	1
33	2;33	1
33	2;33	1
33	2;33	2
33	2;33	2
33	3;33	1
33	3;33	3
33	3;33	3
33	4;33	4
33	5;33	4
33	5;33	3
33	6;33	4
33	6;33	4
33	7;33	6
33	8;33	7
33	8;33	7
34	0;33	7
33	9;33	8
33	9;33	8
34	0;33	9
34	0;34	0
34	2;33	9
