# Supplementary material for: Behavioral and pharmacological characterization of planarian nociception
Source: Front Mol Neurosci. 2024 May 1;17:1368009. doi: 10.3389/fnmol.2024.1368009 (PMC11094297; doi:10.3389/fnmol.2024.1368009)
Supplement: Supplementary file 1 [file Data_Sheet_1.ZIP › Article planarian nociception - code and data/thermos/MOR10_T/t8.csv]

23	3;23	4
23	3;23	4
23	3;23	3
23	3;23	3
23	3;23	3
23	4;23	3
23	3;23	3
23	6;23	3
23	6;23	6
23	7;23	7
23	9;23	8
24	0;24	1
24	2;24	2
24	3;24	5
24	6;24	6
24	7;24	9
25	0;25	1
25	5;25	5
25	6;25	8
25	8;26	2
26	0;26	4
26	4;26	7
26	7;27	0
27	1;27	5
27	4;27	9
27	8;28	5
28	1;28	9
28	4;29	3
28	8;29	7
29	0;29	9
29	3;30	4
29	6;30	4
29	9;30	9
30	1;31	2
30	5;31	5
30	5;31	5
31	0;31	7
30	9;31	8
31	0;32	0
31	3;32	0
31	5;32	1
31	5;32	0
31	5;32	2
31	8;32	2
31	8;32	3
32	0;32	5
32	1;32	6
32	1;32	5
32	4;32	6
32	4;32	6
32	6;32	7
32	6;32	8
32	6;32	9
32	7;33	0
33	0;33	1
33	1;33	1
33	1;33	1
33	1;33	1
33	0;33	1
33	2;33	2
33	3;33	3
33	4;33	4
33	5;33	4
33	6;33	6
33	5;33	5
33	6;33	6
33	9;33	7
33	9;33	8
33	8;33	8
33	9;33	9
33	9;33	9
34	0;33	9
34	0;34	0
34	1;34	1
34	2;34	0
34	2;34	1
34	2;34	1
34	3;34	2
34	3;34	3
34	5;34	4
34	6;34	6
34	6;34	5
34	6;34	6
34	7;34	6
34	8;34	7
35	0;34	7
35	0;34	8
35	2;35	0
