# Supplementary material for: Behavioral and pharmacological characterization of planarian nociception
Source: Front Mol Neurosci. 2024 May 1;17:1368009. doi: 10.3389/fnmol.2024.1368009 (PMC11094297; doi:10.3389/fnmol.2024.1368009)
Supplement: Supplementary file 1 [file Data_Sheet_1.ZIP › Article planarian nociception - code and data/thermos/MOR10_T/t9.csv]

23	5;23	5
23	3;23	3
23	2;23	3
23	3;23	4
23	5;23	3
23	5;23	4
23	7;23	4
23	9;23	7
24	1;23	8
24	2;24	1
24	4;24	3
24	6;24	4
24	6;24	8
25	1;25	1
25	4;25	4
25	8;25	8
26	1;26	2
26	5;26	5
26	6;27	1
27	1;27	4
27	4;27	8
27	8;28	2
28	2;28	8
28	5;29	2
28	8;29	6
29	2;30	1
29	5;30	4
29	7;30	6
30	1;30	7
30	1;31	0
30	5;31	0
30	6;31	2
30	9;31	3
30	9;31	3
30	9;31	5
31	1;31	5
31	2;31	6
31	4;31	6
31	4;31	6
31	6;31	8
31	5;31	9
31	6;31	9
31	7;31	8
31	9;32	0
31	9;32	1
32	2;32	2
32	1;32	1
32	1;32	2
32	1;32	3
32	3;32	4
32	4;32	4
32	5;32	5
32	6;32	5
32	8;32	6
32	7;32	7
32	7;32	6
32	8;32	8
32	9;32	8
33	0;32	8
33	2;32	9
33	2;32	9
33	3;33	2
33	4;33	2
33	4;33	2
33	4;33	4
33	5;33	3
33	6;33	4
33	6;33	4
33	7;33	5
33	6;33	5
33	6;33	6
33	6;33	5
33	7;33	7
33	6;33	7
33	9;33	7
33	8;33	8
33	9;33	7
33	8;33	7
34	0;33	8
34	0;33	9
34	1;34	0
34	2;33	9
34	3;34	1
34	3;34	2
34	3;34	2
34	3;34	2
