# Supplementary material for: Behavioral and pharmacological characterization of planarian nociception
Source: Front Mol Neurosci. 2024 May 1;17:1368009. doi: 10.3389/fnmol.2024.1368009 (PMC11094297; doi:10.3389/fnmol.2024.1368009)
Supplement: Supplementary file 1 [file Data_Sheet_1.ZIP › Article planarian nociception - code and data/thermos/MOR1_T/t1.csv]

23	1;23	1
22	9;22	8
23	0;22	9
22	8;22	8
22	8;22	7
22	9;22	8
22	9;22	8
22	8;22	8
22	9;22	9
23	0;22	8
22	9;22	9
23	1;23	0
23	1;23	2
23	3;23	2
23	2;23	2
23	3;23	3
23	4;23	4
23	6;23	4
23	7;23	6
23	8;23	7
23	9;23	7
24	0;24	0
24	1;24	1
24	4;24	2
24	5;24	4
24	7;24	8
24	8;25	0
25	1;25	1
25	4;25	5
25	7;25	6
25	9;25	9
26	1;26	4
26	7;26	8
27	0;27	0
27	2;27	3
27	5;27	8
27	8;28	1
28	2;28	6
28	6;29	0
29	1;29	3
29	4;29	8
29	9;30	2
30	2;30	6
30	5;30	7
30	7;31	1
31	1;31	2
31	2;31	5
31	4;31	5
31	5;31	6
31	6;31	8
31	7;31	8
31	8;31	8
31	8;31	9
31	9;31	9
31	9;32	0
31	9;32	0
32	1;32	0
32	2;32	1
32	1;32	1
32	2;32	3
32	2;32	3
32	3;32	4
32	4;32	4
32	4;32	5
32	5;32	5
32	5;32	5
32	6;32	6
32	6;32	7
32	7;32	7
32	7;32	7
32	7;32	8
32	7;32	9
32	8;32	9
32	9;32	9
32	9;32	9
32	8;33	1
33	0;33	0
33	0;33	1
33	1;33	1
33	0;33	0
33	2;33	2
33	3;33	2
33	3;33	3
33	4;33	4
33	3;33	4
33	4;33	5
33	5;33	5
33	5;33	4
33	5;33	5
33	6;33	6
33	7;33	7
33	7;33	6
33	7;33	7
33	7;33	7
33	5;33	7
