# Supplementary material for: Behavioral and pharmacological characterization of planarian nociception
Source: Front Mol Neurosci. 2024 May 1;17:1368009. doi: 10.3389/fnmol.2024.1368009 (PMC11094297; doi:10.3389/fnmol.2024.1368009)
Supplement: Supplementary file 1 [file Data_Sheet_1.ZIP › Article planarian nociception - code and data/thermos/MOR1_T/t10.csv]

23	5;23	3
23	4;23	5
23	5;23	4
23	5;23	3
23	7;23	5
23	7;23	4
23	5;23	4
23	7;23	4
23	8;23	4
23	8;23	5
23	9;23	7
24	0;23	8
24	1;24	0
24	2;24	1
24	5;24	5
24	6;24	3
24	7;24	6
25	0;24	9
25	1;25	0
25	4;25	3
25	6;25	6
25	7;26	0
26	0;26	3
26	4;26	7
26	6;27	1
27	1;27	4
27	5;28	0
27	9;28	2
28	2;28	6
28	6;29	2
28	9;29	5
29	3;30	0
29	6;30	2
29	8;30	7
30	2;30	9
30	4;31	2
30	7;31	4
31	1;31	7
31	2;31	7
31	3;31	7
31	6;32	0
31	6;32	1
31	7;32	1
31	8;32	2
31	8;32	2
32	1;32	4
32	1;32	4
32	2;32	5
32	3;32	6
32	4;32	6
32	5;32	6
32	5;32	6
32	6;32	7
32	6;32	8
33	0;33	0
32	9;33	0
33	0;32	9
33	0;32	9
33	1;33	1
33	2;33	2
33	3;33	3
33	4;33	3
33	5;33	4
33	6;33	5
33	6;33	6
33	6;33	5
33	9;33	6
33	9;33	5
34	0;33	8
34	0;33	7
33	9;33	8
33	9;33	8
34	2;33	9
34	2;33	9
34	2;34	0
34	2;33	9
34	2;34	1
34	3;34	1
34	3;34	1
34	5;34	3
34	6;34	4
34	6;34	4
34	6;34	4
34	7;34	4
34	0;34	0
