# Supplementary material for: Behavioral and pharmacological characterization of planarian nociception
Source: Front Mol Neurosci. 2024 May 1;17:1368009. doi: 10.3389/fnmol.2024.1368009 (PMC11094297; doi:10.3389/fnmol.2024.1368009)
Supplement: Supplementary file 1 [file Data_Sheet_1.ZIP › Article planarian nociception - code and data/thermos/MOR1_T/t11.csv]

23	7;23	6
23	5;23	5
23	6;23	7
23	6;23	6
23	6;23	6
23	6;23	6
23	6;23	6
23	5;23	6
23	6;23	6
23	6;23	6
23	7;23	6
23	6;23	8
23	9;23	9
23	9;23	9
23	9;23	9
24	2;24	1
24	2;24	3
24	2;24	4
24	4;24	5
24	5;24	7
24	9;24	8
25	3;25	2
25	2;25	3
25	5;25	6
25	8;26	0
26	0;25	9
26	5;26	5
26	8;26	8
27	1;27	1
27	5;27	5
28	0;28	1
28	2;28	3
28	5;28	7
29	1;29	3
29	5;29	6
29	8;30	1
30	1;30	5
30	6;30	6
30	8;30	9
31	1;31	0
31	2;31	3
31	4;31	4
31	4;31	4
31	5;31	5
31	7;31	5
31	7;31	7
31	9;31	8
31	8;31	8
31	8;31	9
32	0;32	0
32	1;32	0
32	0;32	1
32	3;32	2
32	2;32	1
32	2;32	2
32	2;32	2
32	3;32	2
32	4;32	5
32	6;32	5
32	5;32	5
32	7;32	6
32	6;32	6
32	5;32	6
32	7;32	7
32	8;32	7
32	8;32	8
32	8;32	8
32	9;32	8
33	1;33	0
33	0;33	0
33	2;33	1
33	3;33	2
33	3;33	2
33	3;33	2
33	4;33	2
33	4;33	3
33	5;33	4
33	5;33	4
33	6;33	4
33	6;33	5
33	7;33	5
33	7;33	6
33	6;33	6
33	7;33	6
33	7;33	6
33	8;33	7
33	7;33	8
33	8;33	8
33	8;33	8
33	8;33	8
33	9;33	9
33	9;33	9
33	9;33	9
33	7;33	9
33	5;33	6
