# Supplementary material for: Behavioral and pharmacological characterization of planarian nociception
Source: Front Mol Neurosci. 2024 May 1;17:1368009. doi: 10.3389/fnmol.2024.1368009 (PMC11094297; doi:10.3389/fnmol.2024.1368009)
Supplement: Supplementary file 1 [file Data_Sheet_1.ZIP › Article planarian nociception - code and data/thermos/MOR1_T/t12.csv]

23	7;23	6
23	7;23	6
23	6;23	6
23	7;23	6
23	6;23	6
23	5;23	6
23	5;23	5
23	5;23	6
23	6;23	6
23	6;23	6
23	6;23	6
23	8;23	8
23	9;23	8
23	9;23	9
24	0;24	0
24	0;24	1
24	3;24	3
24	4;24	5
24	6;24	7
24	8;24	9
25	1;25	2
25	2;25	3
25	5;25	5
25	8;26	0
26	0;26	0
26	3;26	5
26	4;26	6
26	6;27	0
27	0;27	0
27	5;27	5
27	9;27	7
28	4;28	3
28	8;28	6
29	1;28	8
29	2;29	2
29	5;29	7
29	7;29	7
30	1;30	1
30	6;30	7
31	4;31	3
31	5;31	6
31	8;32	0
32	1;32	2
32	3;32	3
32	6;32	4
32	5;32	4
32	6;32	6
32	7;32	7
32	8;32	8
32	8;32	8
32	8;32	8
33	0;32	9
33	0;32	9
33	0;33	0
33	0;33	0
33	0;33	1
33	1;33	3
33	2;33	3
33	4;33	3
33	4;33	4
33	4;33	3
33	4;33	4
33	5;33	5
33	5;33	4
33	6;33	6
33	7;33	6
33	7;33	7
33	8;33	7
33	8;33	8
33	9;33	8
33	9;34	0
34	0;34	0
34	0;33	9
34	0;34	0
34	1;34	1
34	2;34	2
34	3;34	2
34	3;34	2
34	4;34	4
34	3;34	3
34	4;34	4
34	5;34	5
34	5;34	4
34	5;34	4
34	7;34	6
34	7;34	6
34	8;34	7
34	8;34	8
34	8;34	8
34	8;34	8
34	8;34	8
34	7;34	5
