# Supplementary material for: Behavioral and pharmacological characterization of planarian nociception
Source: Front Mol Neurosci. 2024 May 1;17:1368009. doi: 10.3389/fnmol.2024.1368009 (PMC11094297; doi:10.3389/fnmol.2024.1368009)
Supplement: Supplementary file 1 [file Data_Sheet_1.ZIP › Article planarian nociception - code and data/thermos/MOR1_T/t13.csv]

23	6;23	7
23	7;23	6
23	5;23	7
23	5;23	6
23	5;23	5
23	5;23	6
23	6;23	6
23	5;23	5
23	6;23	6
23	7;23	6
23	7;23	6
23	9;23	8
23	9;24	0
24	1;24	1
24	3;24	3
24	4;24	4
24	4;24	5
24	7;24	8
25	1;24	9
25	2;25	1
25	4;25	5
25	8;25	7
26	1;25	9
26	5;26	3
26	8;26	7
27	1;27	0
27	2;27	0
27	5;27	5
27	6;27	9
28	0;28	3
28	3;28	7
28	7;29	1
29	1;29	4
29	5;29	9
29	9;30	3
30	2;30	6
30	6;31	0
31	0;31	5
31	3;31	8
31	8;32	2
32	0;32	5
32	2;32	5
32	5;32	8
32	7;33	0
32	9;33	0
32	9;33	1
33	0;33	3
33	1;33	3
33	2;33	3
33	4;33	4
33	4;33	5
33	5;33	5
33	5;33	5
33	6;33	6
33	6;33	7
33	8;33	8
33	9;33	8
33	9;33	9
33	8;33	9
33	9;33	9
33	9;33	9
33	9;33	9
34	1;34	1
34	0;34	1
34	1;34	2
34	2;34	2
34	1;34	2
34	3;34	3
34	3;34	3
34	3;34	4
34	4;34	4
34	4;34	4
34	6;34	5
34	5;34	6
34	5;34	6
34	6;34	6
34	7;34	7
34	6;34	6
34	8;34	8
34	8;34	7
34	8;34	9
34	9;34	9
35	0;35	0
35	0;35	0
35	1;35	2
35	2;35	1
35	3;35	2
35	2;35	2
34	5;34	5
