# Supplementary material for: Behavioral and pharmacological characterization of planarian nociception
Source: Front Mol Neurosci. 2024 May 1;17:1368009. doi: 10.3389/fnmol.2024.1368009 (PMC11094297; doi:10.3389/fnmol.2024.1368009)
Supplement: Supplementary file 1 [file Data_Sheet_1.ZIP › Article planarian nociception - code and data/thermos/MOR1_T/t14.csv]

23	9;23	9
23	5;23	6
23	7;23	6
23	5;23	6
23	5;23	5
23	5;23	6
23	6;23	6
23	6;23	6
23	7;23	7
23	9;23	7
23	8;23	9
23	9;24	0
24	2;24	1
24	3;24	3
24	6;24	5
24	9;24	6
25	1;24	9
25	3;25	0
25	6;25	3
25	9;25	5
26	2;25	7
26	5;26	1
26	8;26	4
27	3;26	8
27	7;27	3
28	0;27	7
28	3;28	1
28	7;28	4
29	0;28	6
29	4;29	2
29	8;29	8
30	2;30	3
30	6;30	7
31	0;31	1
31	2;31	6
31	5;31	7
31	8;31	8
32	0;32	0
32	0;32	0
32	0;32	3
32	3;32	3
32	3;32	4
32	5;32	5
32	6;32	6
32	6;32	6
32	6;32	7
32	9;32	7
32	9;32	8
32	9;32	9
32	9;32	9
33	0;32	9
33	0;33	1
33	1;33	0
33	1;33	2
33	2;33	2
33	4;33	3
33	4;33	4
33	4;33	4
33	4;33	4
33	5;33	6
33	5;33	5
33	6;33	6
33	8;33	6
33	7;33	6
33	7;33	8
33	8;33	8
34	0;33	8
34	0;33	9
34	0;34	0
34	0;34	0
34	0;34	0
34	1;34	0
34	1;34	1
34	3;34	2
34	3;34	2
34	3;34	3
34	4;34	4
34	4;34	4
34	4;34	4
34	4;34	4
34	5;34	6
34	7;34	6
34	8;34	7
34	8;34	8
34	8;34	8
34	9;34	8
34	9;34	9
34	6;34	7
