# Supplementary material for: Behavioral and pharmacological characterization of planarian nociception
Source: Front Mol Neurosci. 2024 May 1;17:1368009. doi: 10.3389/fnmol.2024.1368009 (PMC11094297; doi:10.3389/fnmol.2024.1368009)
Supplement: Supplementary file 1 [file Data_Sheet_1.ZIP › Article planarian nociception - code and data/thermos/MOR1_T/t15.csv]

23	6;23	8
23	6;23	8
23	6;23	6
23	6;23	6
23	6;23	5
23	5;23	5
23	5;23	6
23	7;23	7
23	6;23	7
23	8;23	8
23	8;23	8
23	8;23	8
24	1;24	2
24	2;24	2
24	4;24	4
24	6;24	5
24	8;24	9
24	9;24	9
25	2;25	2
25	5;25	6
25	6;25	7
26	0;26	1
26	3;26	5
26	7;26	9
27	0;27	1
27	4;27	7
27	7;28	0
28	1;28	5
28	5;28	9
28	9;29	2
29	2;29	7
29	6;30	3
30	3;30	7
30	6;31	3
31	1;31	7
31	5;32	2
31	8;32	5
32	0;32	6
32	4;32	8
32	4;32	8
32	9;33	1
33	0;33	1
33	0;33	1
33	1;33	2
33	2;33	3
33	3;33	3
33	3;33	4
33	4;33	5
33	5;33	5
33	6;33	7
33	7;33	7
33	7;33	8
33	7;33	8
33	9;34	0
34	0;34	0
34	2;34	0
34	1;34	0
34	2;34	1
34	2;34	2
34	4;34	2
34	4;34	3
34	5;34	3
34	6;34	4
34	6;34	5
34	6;34	4
34	8;34	5
34	8;34	7
34	9;34	7
34	8;34	7
35	0;34	7
35	0;34	8
35	0;35	0
35	1;35	0
35	1;34	9
35	3;35	0
35	3;35	1
35	3;35	1
35	4;35	1
35	6;35	2
35	3;35	2
35	6;35	4
35	5;35	4
35	6;35	4
35	3;35	3
34	5;34	5
