# Supplementary material for: Behavioral and pharmacological characterization of planarian nociception
Source: Front Mol Neurosci. 2024 May 1;17:1368009. doi: 10.3389/fnmol.2024.1368009 (PMC11094297; doi:10.3389/fnmol.2024.1368009)
Supplement: Supplementary file 1 [file Data_Sheet_1.ZIP › Article planarian nociception - code and data/thermos/MOR1_T/t2.csv]

23	1;23	2
23	0;23	0
22	9;22	9
22	7;22	7
22	9;22	9
23	0;22	8
22	9;22	9
23	0;22	9
22	9;23	0
23	0;23	0
23	0;23	0
23	2;23	2
23	2;23	3
23	5;23	4
23	6;23	5
23	8;23	6
23	9;23	9
23	9;23	9
24	1;24	1
24	3;24	3
24	5;24	6
24	7;24	8
24	8;25	0
25	2;25	3
25	4;25	5
25	6;25	7
25	9;26	1
26	1;26	5
26	5;26	9
26	9;27	2
27	2;27	5
27	8;28	1
28	1;28	6
28	4;28	9
28	9;29	3
29	3;29	7
29	7;30	2
29	9;30	5
30	4;30	8
30	8;31	2
31	0;31	3
31	3;31	7
31	4;31	8
31	7;31	8
31	7;31	8
31	9;32	0
31	9;32	0
31	9;32	0
32	1;32	1
32	1;32	1
32	1;32	2
32	1;32	2
32	2;32	3
32	3;32	3
32	4;32	4
32	4;32	4
32	3;32	5
32	5;32	5
32	7;32	6
32	7;32	7
32	7;32	8
32	8;32	8
32	8;32	9
32	9;32	9
33	0;33	0
33	0;33	0
33	1;33	0
33	1;33	2
33	1;33	2
33	1;33	1
33	2;33	2
33	3;33	2
33	3;33	3
33	3;33	4
33	4;33	5
33	5;33	5
33	5;33	5
33	6;33	5
33	5;33	5
33	7;33	6
33	8;33	7
33	8;33	8
33	8;33	7
33	9;33	9
33	9;33	9
34	0;33	9
34	0;34	1
34	1;33	9
34	1;34	1
34	1;34	1
34	1;34	2
34	0;34	0
