# Supplementary material for: Behavioral and pharmacological characterization of planarian nociception
Source: Front Mol Neurosci. 2024 May 1;17:1368009. doi: 10.3389/fnmol.2024.1368009 (PMC11094297; doi:10.3389/fnmol.2024.1368009)
Supplement: Supplementary file 1 [file Data_Sheet_1.ZIP › Article planarian nociception - code and data/thermos/MOR1_T/t3.csv]

23	0;22	9
22	8;22	9
22	9;22	9
22	9;22	8
22	9;22	9
22	9;22	9
22	9;22	9
23	0;23	0
23	2;23	0
23	3;23	2
23	3;23	3
23	3;23	4
23	6;23	7
23	8;23	7
23	9;23	8
24	0;24	0
24	3;24	3
24	5;24	5
24	6;24	9
25	0;25	1
25	3;25	5
25	5;25	8
25	9;26	1
26	1;26	4
26	4;26	8
26	8;27	1
27	1;27	6
27	4;28	0
27	8;28	5
28	2;29	0
28	6;29	4
28	9;29	7
29	4;30	2
29	7;30	5
29	9;30	8
30	2;31	0
30	4;31	4
30	7;31	6
31	0;31	7
31	2;32	0
31	3;32	0
31	5;32	1
31	5;32	1
31	6;32	2
32	0;32	3
32	0;32	3
32	0;32	3
32	2;32	4
32	4;32	6
32	5;32	5
32	5;32	6
32	5;32	7
32	7;32	8
32	7;32	7
32	8;32	8
32	9;32	9
32	9;33	0
32	9;33	1
33	1;33	1
33	2;33	2
33	2;33	1
33	2;33	2
33	4;33	3
33	4;33	3
33	4;33	3
33	5;33	5
33	4;33	4
33	5;33	5
33	4;33	5
33	6;33	7
33	6;33	6
33	6;33	6
33	7;33	7
33	7;33	7
33	7;33	8
33	9;33	8
33	8;33	8
33	9;33	8
33	9;33	9
34	0;34	0
34	0;34	0
34	1;34	1
34	2;34	1
34	3;34	2
34	2;34	2
34	3;34	2
34	5;34	4
34	5;34	4
34	3;34	2
