# Supplementary material for: Behavioral and pharmacological characterization of planarian nociception
Source: Front Mol Neurosci. 2024 May 1;17:1368009. doi: 10.3389/fnmol.2024.1368009 (PMC11094297; doi:10.3389/fnmol.2024.1368009)
Supplement: Supplementary file 1 [file Data_Sheet_1.ZIP › Article planarian nociception - code and data/thermos/MOR1_T/t4.csv]

23	4;23	4
22	8;22	9
23	0;22	9
22	9;22	9
22	9;22	9
22	9;22	9
22	8;22	9
23	0;23	1
23	1;22	9
23	3;23	2
23	3;23	3
23	4;23	4
23	6;23	6
23	7;23	8
23	8;23	9
24	1;24	2
24	2;24	5
24	5;24	8
24	8;25	2
25	2;25	3
25	2;25	7
25	7;26	0
26	0;26	4
26	4;26	7
26	6;26	9
27	0;27	7
27	4;28	1
27	8;28	4
28	3;28	9
28	6;29	3
29	0;29	9
29	4;30	1
29	9;30	6
30	0;30	8
30	4;31	1
30	5;31	2
30	8;31	4
31	0;31	6
31	3;31	5
31	4;31	7
31	3;31	7
31	5;31	8
31	6;31	7
31	8;31	9
31	9;32	1
31	9;32	0
32	0;32	1
32	2;32	2
32	2;32	2
32	3;32	4
32	4;32	4
32	4;32	4
32	4;32	4
32	6;32	6
32	6;32	6
32	7;32	7
32	8;32	8
32	8;32	8
32	9;32	8
32	9;33	0
33	1;33	0
33	1;33	0
33	2;33	1
33	2;33	2
33	2;33	2
33	4;33	4
33	4;33	3
33	4;33	3
33	5;33	4
33	6;33	6
33	6;33	6
33	7;33	6
33	7;33	7
33	8;33	8
33	7;33	7
33	8;33	8
33	9;33	8
34	0;33	9
33	9;33	9
34	0;34	0
34	1;33	9
34	1;34	0
34	2;34	1
34	2;34	1
34	2;34	2
34	2;34	2
34	3;34	3
34	0;34	1
