# Supplementary material for: Behavioral and pharmacological characterization of planarian nociception
Source: Front Mol Neurosci. 2024 May 1;17:1368009. doi: 10.3389/fnmol.2024.1368009 (PMC11094297; doi:10.3389/fnmol.2024.1368009)
Supplement: Supplementary file 1 [file Data_Sheet_1.ZIP › Article planarian nociception - code and data/thermos/MOR1_T/t5.csv]

23	1;23	1
23	0;23	0
22	8;23	0
22	9;22	8
22	8;22	8
22	9;22	8
22	9;22	8
23	0;22	9
23	1;22	9
23	1;23	0
23	2;23	2
23	2;23	3
23	3;23	4
23	5;23	6
23	7;23	8
24	0;23	9
24	3;24	2
24	4;24	4
24	6;24	6
24	9;25	0
25	1;25	3
25	5;25	6
25	6;25	8
25	8;26	2
26	2;26	6
26	5;26	8
26	9;27	3
27	1;27	7
27	7;28	3
27	8;28	8
28	4;29	4
28	9;29	9
29	1;30	2
29	4;30	6
29	8;31	1
30	2;31	5
30	5;31	6
30	9;31	7
31	1;32	0
31	5;32	2
31	6;32	3
31	8;32	3
31	9;32	4
31	9;32	5
32	1;32	6
32	2;32	7
32	4;32	6
32	5;32	7
32	7;32	9
32	9;32	9
32	8;32	9
32	9;33	1
32	9;33	2
33	2;33	2
33	3;33	3
33	3;33	3
33	5;33	3
33	6;33	5
33	6;33	6
33	6;33	6
33	8;33	6
33	9;33	8
33	9;33	8
34	1;33	8
34	1;33	8
34	2;33	9
34	3;33	9
34	3;34	0
34	4;33	9
34	3;34	0
34	5;34	1
34	5;34	2
34	6;34	2
34	8;34	3
34	7;34	4
34	8;34	4
34	9;34	5
34	9;34	7
34	8;34	7
34	9;34	7
35	1;34	9
35	1;34	9
35	1;34	9
34	9;34	9
34	3;34	3
