# Supplementary material for: Behavioral and pharmacological characterization of planarian nociception
Source: Front Mol Neurosci. 2024 May 1;17:1368009. doi: 10.3389/fnmol.2024.1368009 (PMC11094297; doi:10.3389/fnmol.2024.1368009)
Supplement: Supplementary file 1 [file Data_Sheet_1.ZIP › Article planarian nociception - code and data/thermos/MOR1_T/t6.csv]

23	3;23	5
23	2;23	3
23	3;23	2
23	2;23	1
23	1;23	2
23	1;23	2
23	2;23	2
23	1;23	1
23	1;23	2
23	2;23	2
23	2;23	2
23	2;23	2
23	2;23	2
23	2;23	3
23	2;23	3
23	3;23	3
23	5;23	4
23	5;23	5
23	5;23	5
23	8;23	7
23	8;23	7
23	9;23	8
23	9;23	9
24	0;24	0
24	1;24	1
24	3;24	3
24	4;24	5
24	6;24	7
24	9;24	8
25	1;25	1
25	1;25	3
25	5;25	6
25	7;25	7
25	7;26	0
26	2;26	5
26	4;26	6
26	9;26	9
27	1;27	2
27	6;27	6
27	9;28	0
28	3;28	5
28	6;28	7
29	0;29	2
29	3;29	5
29	5;29	6
29	9;30	2
30	2;30	4
30	4;30	7
30	8;31	0
31	1;31	2
31	1;31	4
31	4;31	5
31	5;31	7
31	8;31	9
31	8;31	9
31	9;32	0
32	0;32	0
32	2;32	1
32	3;32	2
32	3;32	3
32	4;32	3
32	4;32	4
32	4;32	4
32	6;32	5
32	5;32	5
32	6;32	6
32	6;32	7
32	6;32	7
32	8;32	7
32	8;32	7
32	8;32	7
32	8;32	8
32	9;32	9
33	0;32	9
33	0;33	0
33	0;33	0
32	9;33	0
33	1;33	1
33	2;33	1
33	2;33	1
33	3;33	2
33	3;33	3
33	3;33	4
33	3;33	4
33	5;33	5
33	5;33	5
33	4;33	5
33	5;33	6
33	6;33	6
33	6;33	6
33	7;33	6
33	7;33	6
33	6;33	5
33	6;33	6
33	2;33	2
