# Supplementary material for: Behavioral and pharmacological characterization of planarian nociception
Source: Front Mol Neurosci. 2024 May 1;17:1368009. doi: 10.3389/fnmol.2024.1368009 (PMC11094297; doi:10.3389/fnmol.2024.1368009)
Supplement: Supplementary file 1 [file Data_Sheet_1.ZIP › Article planarian nociception - code and data/thermos/MOR1_T/t7.csv]

23	4;23	4
23	4;23	3
23	3;23	3
23	2;23	2
23	2;23	2
23	2;23	2
23	2;23	2
23	1;23	2
23	1;23	3
23	3;23	2
23	1;23	3
23	3;23	3
23	4;23	3
23	3;23	2
23	3;23	3
23	5;23	4
23	4;23	5
23	5;23	5
23	5;23	7
23	7;23	6
23	7;23	7
23	8;23	9
23	8;23	9
24	0;24	1
24	1;24	2
24	2;24	5
24	5;24	7
24	7;24	9
25	1;25	0
25	1;25	3
25	3;25	5
25	6;25	7
25	8;26	0
26	0;26	3
26	3;26	4
26	6;26	9
26	9;27	0
27	1;27	4
27	4;27	8
27	8;28	0
27	9;28	3
28	4;28	8
28	7;29	1
28	8;29	3
29	1;29	5
29	2;29	9
29	4;30	0
29	8;30	5
30	3;30	9
30	4;31	0
30	4;31	1
30	7;31	3
31	1;31	5
31	1;31	8
31	4;32	0
31	8;32	1
32	1;32	3
32	5;32	6
32	7;32	8
32	8;32	9
33	0;33	0
32	9;33	0
33	0;33	3
33	2;33	3
33	2;33	3
33	3;33	4
33	5;33	4
33	4;33	4
33	3;33	4
33	5;33	5
33	5;33	5
33	5;33	6
33	6;33	6
33	6;33	7
33	7;33	8
33	8;33	9
33	9;34	0
33	9;33	8
34	0;33	9
33	9;34	1
34	1;34	1
34	1;34	1
34	1;34	0
34	3;34	2
34	3;34	1
34	3;34	3
34	5;34	4
34	5;34	4
34	5;34	4
34	5;34	4
34	6;34	4
34	3;34	3
