# Supplementary material for: Behavioral and pharmacological characterization of planarian nociception
Source: Front Mol Neurosci. 2024 May 1;17:1368009. doi: 10.3389/fnmol.2024.1368009 (PMC11094297; doi:10.3389/fnmol.2024.1368009)
Supplement: Supplementary file 1 [file Data_Sheet_1.ZIP › Article planarian nociception - code and data/thermos/MOR1_T/t8.csv]

23	4;23	4
23	2;23	2
23	2;23	2
23	2;23	2
23	3;23	1
23	2;23	2
23	3;23	2
23	2;23	2
23	3;23	2
23	2;23	2
23	3;23	2
23	3;23	2
23	3;23	2
23	4;23	4
23	5;23	4
23	5;23	4
23	6;23	6
23	7;23	7
23	7;23	6
23	8;23	7
23	9;23	8
23	9;23	9
24	0;23	9
24	2;24	1
24	3;24	2
24	4;24	4
24	6;24	5
24	7;24	8
25	1;25	1
25	2;25	3
25	4;25	4
25	6;25	7
25	7;25	8
26	2;26	1
26	2;26	3
26	6;26	7
26	9;26	9
27	2;27	2
27	5;27	6
27	6;27	9
28	1;28	2
28	2;28	4
28	7;28	9
29	0;29	1
29	3;29	4
29	7;29	7
29	9;30	0
30	2;30	3
30	5;30	6
30	8;30	9
31	0;31	1
31	3;31	5
31	6;31	7
31	8;31	8
32	1;32	1
32	2;32	2
32	4;32	5
32	6;32	6
32	8;32	9
32	9;32	9
33	2;33	2
33	4;33	4
33	5;33	6
33	6;33	7
33	8;34	0
33	9;34	1
34	1;34	1
34	1;34	4
34	2;34	5
34	3;34	6
34	5;34	7
34	6;35	0
34	6;35	0
34	6;35	0
34	7;34	9
34	4;34	7
34	3;34	4
34	4;34	4
34	5;34	6
34	6;34	7
34	8;35	0
35	1;35	1
35	2;35	3
35	5;35	6
35	6;35	8
35	6;36	0
35	8;36	2
35	7;36	1
34	9;35	2
