# Supplementary material for: Behavioral and pharmacological characterization of planarian nociception
Source: Front Mol Neurosci. 2024 May 1;17:1368009. doi: 10.3389/fnmol.2024.1368009 (PMC11094297; doi:10.3389/fnmol.2024.1368009)
Supplement: Supplementary file 1 [file Data_Sheet_1.ZIP › Article planarian nociception - code and data/thermos/MOR1_T/t9.csv]

23	8;23	8
23	2;23	2
23	2;23	1
23	1;23	1
23	4;23	1
23	1;23	1
23	2;23	2
23	2;23	1
23	0;23	0
23	2;23	1
23	2;23	1
23	1;23	2
23	3;23	2
23	3;23	4
23	3;23	4
23	4;23	4
23	5;23	6
23	5;23	5
23	6;23	6
23	8;23	7
23	8;23	8
23	9;23	7
23	9;23	9
24	1;24	1
24	3;24	2
24	4;24	3
24	5;24	5
24	8;24	7
25	0;24	8
25	1;25	0
25	3;25	4
25	7;25	6
25	9;25	9
26	2;26	2
26	6;26	5
27	1;26	5
27	5;27	1
28	0;27	4
28	1;27	7
28	5;28	0
28	8;28	4
28	9;28	6
29	4;29	0
29	5;29	3
29	9;29	6
30	1;29	8
30	3;30	2
30	3;30	2
30	3;30	3
30	9;30	6
30	9;30	7
31	2;31	1
31	4;31	4
31	6;31	5
31	8;31	7
31	9;32	0
32	4;32	2
32	4;32	3
32	7;32	5
32	8;32	6
33	1;32	8
33	1;33	1
33	2;33	3
33	5;33	3
33	7;33	6
33	7;33	7
33	9;33	8
33	9;34	0
34	1;34	1
34	3;34	3
34	4;34	4
34	5;34	5
34	5;34	5
34	5;34	5
34	2;34	4
34	2;34	1
34	3;34	3
34	4;34	4
34	7;34	8
34	8;35	0
35	0;35	1
35	1;35	3
35	4;35	5
35	6;35	8
35	8;35	9
36	0;36	2
35	7;35	9
35	1;35	2
