# Supplementary material for: Behavioral and pharmacological characterization of planarian nociception
Source: Front Mol Neurosci. 2024 May 1;17:1368009. doi: 10.3389/fnmol.2024.1368009 (PMC11094297; doi:10.3389/fnmol.2024.1368009)
Supplement: Supplementary file 1 [file Data_Sheet_1.ZIP › Article planarian nociception - code and data/thermos/MOR20.csv]

n	t	x	y	L	one_delim	two_delim	temp
1	0	1.929	8.782	0.000	hot	middle	30
1	1	1.929	8.769	0.013	hot	middle	30
1	2	1.889	8.612	0.176	hot	middle	30
1	3	1.905	8.524	0.265	hot	middle	30
1	4	1.964	8.525	0.323	hot	middle	30
1	5	2.050	8.600	0.438	hot	middle	30
1	6	2.107	8.718	0.569	hot	middle	30
1	7	2.061	8.791	0.654	hot	middle	30
1	8	1.955	8.994	0.884	hot	middle	30
1	9	1.797	8.815	1.122	hot	middle	30
1	10	1.695	8.813	1.225	hot	middle	30
1	11	1.683	8.637	1.401	hot	middle	30
1	12	1.773	8.536	1.536	hot	middle	30
1	13	1.922	8.363	1.765	hot	middle	30
1	14	2.059	8.087	2.073	hot	middle	30
1	15	2.165	7.913	2.277	cold	middle	29
1	16	2.181	7.826	2.366	cold	middle	29
1	17	2.139	7.708	2.491	cold	middle	29
1	18	2.206	8.060	2.850	hot	middle	30
1	19	2.144	8.279	3.077	hot	middle	30
1	20	2.081	8.498	3.305	hot	middle	30
1	21	1.990	8.701	3.528	hot	middle	30
1	22	1.900	8.802	3.663	hot	middle	30
1	23	1.751	8.932	3.860	hot	middle	30
1	24	1.717	9.180	4.111	hot	middle	31
1	25	1.742	9.459	4.391	hot	middle	31
1	26	1.814	9.490	4.470	hot	middle	31
1	27	1.976	9.478	4.632	hot	middle	31
1	28	2.083	9.231	4.901	hot	middle	31
1	29	2.089	8.908	5.223	hot	middle	30
1	30	1.949	8.495	5.659	hot	middle	30
1	31	1.865	8.289	5.882	hot	middle	30
1	32	1.824	8.127	6.049	hot	middle	30
1	33	1.725	7.920	6.279	cold	middle	29
1	34	1.567	7.756	6.507	cold	middle	29
1	35	1.470	7.417	6.859	cold	middle	29
1	36	1.475	7.139	7.137	cold	middle	29
1	37	1.451	6.860	7.417	cold	middle	27
1	38	1.443	6.479	7.798	cold	middle	27
1	39	1.448	6.230	8.047	cold	middle	27
1	40	1.466	6.025	8.253	cold	middle	27
1	41	1.469	5.864	8.414	cold	cold	26
1	42	1.401	5.540	8.745	cold	cold	26
1	43	1.407	5.247	9.038	cold	cold	26
1	44	1.425	5.028	9.258	cold	cold	26
1	45	1.457	4.882	9.408	cold	cold	25
1	46	1.491	4.633	9.658	cold	cold	25
1	47	1.456	4.149	10.144	cold	cold	25
1	48	1.459	3.944	10.349	cold	cold	24
1	49	1.464	3.695	10.598	cold	cold	24
1	50	1.539	3.564	10.749	cold	cold	24
1	51	1.644	3.434	10.916	cold	cold	24
1	52	1.691	3.289	11.069	cold	cold	24
1	53	1.694	3.084	11.274	cold	cold	24
1	54	1.743	2.835	11.527	cold	cold	24
1	55	1.716	2.674	11.691	cold	cold	24
1	56	1.618	2.437	11.947	cold	cold	24
1	57	1.561	2.349	12.052	cold	cold	24
1	58	1.477	2.113	12.303	cold	cold	24
1	59	1.493	2.025	12.392	cold	cold	24
1	60	1.467	1.863	12.556	cold	cold	24
1	61	1.472	1.585	12.834	cold	cold	24
1	62	1.505	1.366	13.056	cold	cold	24
1	63	1.537	1.249	13.177	cold	cold	24
1	64	1.728	1.179	13.381	cold	cold	24
1	65	1.860	1.182	13.512	cold	cold	24
1	66	2.021	1.184	13.674	cold	cold	24
1	67	2.212	1.202	13.865	cold	cold	24
1	68	2.269	1.277	13.958	cold	cold	24
1	69	2.296	1.424	14.108	cold	cold	24
1	70	2.250	1.511	14.206	cold	cold	24
1	71	2.249	1.569	14.265	cold	cold	24
1	72	2.335	1.674	14.400	cold	cold	24
1	73	2.290	1.746	14.485	cold	cold	24
1	74	2.184	1.905	14.676	cold	cold	24
1	75	2.168	1.993	14.765	cold	cold	24
1	76	2.196	2.052	14.831	cold	cold	24
1	77	2.231	1.760	15.125	cold	cold	24
1	78	2.264	1.570	15.318	cold	cold	24
1	79	2.311	1.380	15.514	cold	cold	24
1	80	2.268	1.321	15.587	cold	cold	24
1	81	2.239	1.291	15.628	cold	cold	24
1	82	2.177	1.480	15.828	cold	cold	24
1	83	2.087	1.596	15.974	cold	cold	24
1	84	1.968	1.696	16.130	cold	cold	24
1	85	1.892	1.842	16.294	cold	cold	24
1	86	1.846	1.973	16.433	cold	cold	24
1	87	1.872	2.149	16.611	cold	cold	24
1	88	1.941	2.385	16.857	cold	cold	24
1	89	1.939	2.487	16.959	cold	cold	24
1	90	1.783	2.206	17.281	cold	cold	24
1	91	1.667	2.175	17.402	cold	cold	24
1	92	1.523	2.011	17.619	cold	cold	24
1	93	1.554	1.938	17.698	cold	cold	24
1	94	1.541	1.806	17.831	cold	cold	24
1	95	1.543	1.718	17.919	cold	cold	24
1	96	1.545	1.586	18.051	cold	cold	24
1	97	1.608	1.353	18.292	cold	cold	24
1	98	1.514	1.674	18.627	cold	cold	24
1	99	1.541	1.835	18.790	cold	cold	24
1	100	1.539	1.923	18.878	cold	cold	24
1	101	1.477	2.113	19.078	cold	cold	24
1	102	1.458	2.376	19.342	cold	cold	24
1	103	1.558	2.524	19.521	cold	cold	24
1	104	1.628	2.701	19.711	cold	cold	24
1	105	1.727	2.879	19.915	cold	cold	24
1	106	1.812	3.042	20.098	cold	cold	24
1	107	1.898	3.146	20.233	cold	cold	24
1	108	2.015	3.207	20.364	cold	cold	24
1	109	2.161	3.195	20.512	cold	cold	24
1	110	2.237	3.035	20.689	cold	cold	24
1	111	2.242	2.786	20.938	cold	cold	24
1	112	2.259	2.639	21.085	cold	cold	24
1	113	2.263	2.420	21.305	cold	cold	24
1	114	2.251	2.302	21.423	cold	cold	24
1	115	2.227	1.994	21.732	cold	cold	24
1	116	2.230	1.833	21.893	cold	cold	24
1	117	2.261	1.716	22.014	cold	cold	24
1	118	2.307	1.585	22.153	cold	cold	24
1	119	2.252	1.394	22.352	cold	cold	24
1	120	2.239	1.306	22.441	cold	cold	24
1	121	2.181	1.246	22.524	cold	cold	24
1	122	2.163	1.451	22.730	cold	cold	24
1	123	2.073	1.596	22.901	cold	cold	24
1	124	1.998	1.697	23.027	cold	cold	24
1	125	1.953	1.740	23.089	cold	cold	24
1	126	1.892	1.886	23.247	cold	cold	24
1	127	1.830	2.046	23.418	cold	cold	24
1	128	1.783	2.235	23.614	cold	cold	24
1	129	1.706	2.454	23.845	cold	cold	24
1	130	1.645	2.570	23.976	cold	cold	24
1	131	1.700	2.761	24.176	cold	cold	24
1	132	1.803	2.763	24.278	cold	cold	24
1	133	1.846	2.793	24.331	cold	cold	24
1	134	1.949	2.795	24.434	cold	cold	24
1	135	2.050	2.841	24.545	cold	cold	24
1	136	2.152	2.887	24.657	cold	cold	24
1	137	2.180	2.960	24.736	cold	cold	24
1	138	2.163	3.092	24.868	cold	cold	24
1	139	2.160	3.253	25.029	cold	cold	24
1	140	2.143	3.399	25.177	cold	cold	24
1	141	2.067	3.545	25.341	cold	cold	24
1	142	1.889	3.659	25.552	cold	cold	24
1	143	1.770	3.774	25.718	cold	cold	24
1	144	1.710	3.875	25.836	cold	cold	24
1	145	1.607	3.888	25.939	cold	cold	24
1	146	1.479	3.637	26.221	cold	cold	24
1	147	1.484	3.373	26.485	cold	cold	24
1	148	1.488	3.168	26.690	cold	cold	24
1	149	1.491	2.963	26.895	cold	cold	24
1	150	1.495	2.787	27.071	cold	cold	24
1	151	1.512	2.655	27.204	cold	cold	24
1	152	1.544	2.480	27.382	cold	cold	24
1	153	1.548	2.231	27.631	cold	cold	24
1	154	1.551	2.099	27.763	cold	cold	24
1	155	1.568	1.968	27.896	cold	cold	24
1	156	1.631	1.720	28.151	cold	cold	24
1	157	1.635	1.500	28.371	cold	cold	24
1	158	1.712	1.252	28.631	cold	cold	24
1	159	1.831	1.196	28.762	cold	cold	24
1	160	1.992	1.184	28.924	cold	cold	24
1	161	2.152	1.231	29.091	cold	cold	24
1	162	2.297	1.321	29.262	cold	cold	24
1	163	2.380	1.601	29.554	cold	cold	24
1	164	2.421	1.807	29.763	cold	cold	24
1	165	2.374	1.953	29.916	cold	cold	24
1	166	2.370	2.172	30.136	cold	cold	24
1	167	2.336	2.450	30.416	cold	cold	24
1	168	2.303	2.626	30.594	cold	cold	24
1	169	2.270	2.830	30.801	cold	cold	24
1	170	2.209	2.990	30.973	cold	cold	24
1	171	2.133	3.150	31.150	cold	cold	24
1	172	2.100	3.355	31.357	cold	cold	24
1	173	2.083	3.486	31.490	cold	cold	24
1	174	2.094	3.692	31.695	cold	cold	24
1	175	2.092	3.794	31.798	cold	cold	24
1	176	1.987	3.924	31.965	cold	cold	24
1	177	2.056	4.189	32.239	cold	cold	25
1	178	2.022	4.452	32.504	cold	cold	25
1	179	1.914	4.714	32.787	cold	cold	25
1	180	1.910	4.934	33.007	cold	cold	25
1	181	1.849	5.109	33.192	cold	cold	26
1	182	1.788	5.254	33.350	cold	cold	26
1	183	1.787	5.269	33.365	cold	cold	26
1	184	1.667	5.413	33.552	cold	cold	26
1	185	1.622	5.515	33.664	cold	cold	26
1	186	1.606	5.588	33.739	cold	cold	26
1	187	1.542	5.851	34.009	cold	cold	26
1	188	1.522	6.158	34.317	cold	middle	27
1	189	1.577	6.364	34.530	cold	middle	27
1	190	1.603	6.570	34.737	cold	middle	27
1	191	1.687	6.791	34.974	cold	middle	27
1	192	1.785	7.042	35.243	cold	middle	29
1	193	1.839	7.277	35.485	cold	middle	29
1	194	1.939	7.440	35.676	cold	middle	29
1	195	1.953	7.499	35.737	cold	middle	29
1	196	1.837	7.380	35.902	cold	middle	29
1	197	1.768	7.159	36.134	cold	middle	29
1	198	1.698	6.982	36.324	cold	middle	27
1	199	1.661	6.585	36.722	cold	middle	27
1	200	1.695	6.322	36.988	cold	middle	27
1	201	1.819	5.973	37.358	cold	cold	26
1	202	1.868	5.680	37.655	cold	cold	26
1	203	1.977	5.301	38.049	cold	cold	26
1	204	2.010	5.126	38.228	cold	cold	26
1	205	2.029	4.863	38.492	cold	cold	25
1	206	2.019	4.599	38.756	cold	cold	25
1	207	2.020	4.540	38.814	cold	cold	25
1	208	2.025	4.276	39.078	cold	cold	25
1	209	2.000	4.027	39.329	cold	cold	25
1	210	2.004	3.778	39.578	cold	cold	24
1	211	1.920	3.571	39.801	cold	cold	24
1	212	1.968	3.338	40.040	cold	cold	24
1	213	1.972	3.133	40.245	cold	cold	24
1	214	1.917	2.912	40.472	cold	cold	24
1	215	1.908	2.589	40.795	cold	cold	24
1	216	1.882	2.413	40.973	cold	cold	24
1	217	1.857	2.178	41.209	cold	cold	24
1	218	1.890	1.973	41.417	cold	cold	24
1	219	1.892	1.886	41.505	cold	cold	24
1	220	1.850	1.753	41.644	cold	cold	24
1	221	1.867	1.651	41.747	cold	cold	24
1	222	1.942	1.520	41.898	cold	cold	24
1	223	2.062	1.346	42.109	cold	cold	24
1	224	2.063	1.288	42.168	cold	cold	24
1	225	1.977	1.213	42.282	cold	cold	24
1	226	1.948	1.212	42.312	cold	cold	24
1	227	2.036	1.199	42.401	cold	cold	24
1	228	2.270	1.218	42.636	cold	cold	24
1	229	2.382	1.528	42.965	cold	cold	24
1	230	2.291	1.658	43.123	cold	cold	24
1	231	2.318	1.805	43.273	cold	cold	24
1	232	2.315	1.952	43.419	cold	cold	24
1	233	2.284	2.068	43.540	cold	cold	24
1	234	2.253	2.185	43.661	cold	cold	24
1	235	2.248	2.434	43.910	cold	cold	24
1	236	2.288	2.669	44.149	cold	cold	24
1	237	2.284	2.904	44.383	cold	cold	24
1	238	2.236	3.093	44.578	cold	cold	24
1	239	2.288	2.669	45.006	cold	cold	24
1	240	2.274	2.610	45.066	cold	cold	24
1	241	2.301	2.743	45.201	cold	cold	24
1	242	2.341	2.993	45.454	cold	cold	24
1	243	2.338	3.168	45.630	cold	cold	24
1	244	2.306	3.285	45.751	cold	cold	24
1	245	2.304	3.417	45.883	cold	cold	24
1	246	2.301	3.593	46.058	cold	cold	24
1	247	2.299	3.666	46.132	cold	cold	24
1	248	2.270	3.651	46.164	cold	cold	24
1	249	2.271	3.636	46.179	cold	cold	24
1	250	2.286	3.592	46.225	cold	cold	24
1	251	2.335	3.330	46.493	cold	cold	24
1	252	2.355	3.007	46.815	cold	cold	24
1	253	2.358	2.832	46.991	cold	cold	24
1	254	2.333	2.597	47.227	cold	cold	24
1	255	2.352	2.377	47.448	cold	cold	24
1	256	2.326	2.172	47.655	cold	cold	24
1	257	2.343	2.040	47.788	cold	cold	24
1	258	2.302	1.878	47.955	cold	cold	24
1	259	2.290	1.717	48.117	cold	cold	24
1	260	2.264	1.555	48.280	cold	cold	24
1	261	2.164	1.377	48.484	cold	cold	24
1	262	2.151	1.304	48.559	cold	cold	24
1	263	2.006	1.228	48.722	cold	cold	24
1	264	1.874	1.211	48.855	cold	cold	24
1	265	1.669	1.207	49.060	cold	cold	24
1	266	1.609	1.280	49.154	cold	cold	24
1	267	1.564	1.337	49.227	cold	cold	24
1	268	1.530	1.615	49.507	cold	cold	24
1	269	1.480	1.951	49.847	cold	cold	24
1	270	1.448	2.097	49.996	cold	cold	24
1	271	1.501	2.421	50.324	cold	cold	24
1	272	1.496	2.728	50.632	cold	cold	24
1	273	1.463	2.889	50.796	cold	cold	24
1	274	1.415	3.137	51.049	cold	cold	24
1	275	1.382	3.342	51.256	cold	cold	24
1	276	1.396	3.401	51.316	cold	cold	24
1	277	1.506	3.769	51.701	cold	cold	24
1	278	1.514	4.150	52.082	cold	cold	25
1	279	1.483	4.238	52.175	cold	cold	25
1	280	1.508	4.487	52.425	cold	cold	25
1	281	1.489	4.721	52.660	cold	cold	25
1	282	1.514	4.985	52.926	cold	cold	25
1	283	1.526	5.132	53.073	cold	cold	26
1	284	1.611	5.280	53.244	cold	cold	26
1	285	1.727	5.370	53.390	cold	cold	26
1	286	1.842	5.460	53.537	cold	cold	26
1	287	2.060	5.611	53.801	cold	cold	26
1	288	2.203	5.774	54.019	cold	cold	26
1	289	2.258	5.966	54.218	cold	cold	26
1	290	2.326	6.260	54.520	cold	middle	27
1	291	2.338	6.451	54.711	cold	middle	27
1	292	2.335	6.627	54.887	cold	middle	27
1	293	2.330	6.861	55.121	cold	middle	27
1	294	2.267	7.138	55.406	cold	middle	29
1	295	2.102	7.311	55.644	cold	middle	29
1	296	1.966	7.543	55.913	cold	middle	29
1	297	1.758	7.745	56.203	cold	middle	29
1	298	1.681	7.948	56.421	cold	middle	29
1	299	1.619	8.109	56.593	hot	middle	30
1	300	1.602	8.284	56.769	hot	middle	30
1	301	1.603	8.182	56.872	hot	middle	30
1	302	1.517	8.107	56.986	hot	middle	30
1	303	1.434	7.812	57.292	cold	middle	29
1	304	1.437	7.636	57.468	cold	middle	29
1	305	1.413	7.372	57.733	cold	middle	29
1	306	1.419	7.021	58.085	cold	middle	29
1	307	1.396	6.683	58.423	cold	middle	27
1	308	1.416	6.346	58.760	cold	middle	27
1	309	1.434	6.171	58.937	cold	middle	27
1	310	1.465	6.054	59.058	cold	middle	27
1	311	1.413	5.687	59.429	cold	cold	26
1	312	1.372	5.525	59.596	cold	cold	26
1	313	1.409	5.130	59.992	cold	cold	26
1	314	1.459	4.779	60.347	cold	cold	25
1	315	1.391	4.470	60.663	cold	cold	25
1	316	1.453	4.266	60.876	cold	cold	25
1	317	1.499	4.150	61.002	cold	cold	25
1	318	1.536	3.770	61.384	cold	cold	24
1	319	1.642	3.552	61.626	cold	cold	24
1	320	1.705	3.333	61.854	cold	cold	24
1	321	1.751	3.217	61.979	cold	cold	24
1	322	1.771	2.909	62.287	cold	cold	24
1	323	1.820	2.617	62.583	cold	cold	24
1	324	1.869	2.354	62.851	cold	cold	24
1	325	1.948	2.018	63.195	cold	cold	24
1	326	2.024	1.873	63.359	cold	cold	24
1	327	2.142	1.802	63.497	cold	cold	24
1	328	2.204	1.627	63.683	cold	cold	24
1	329	2.146	1.568	63.766	cold	cold	24
1	330	2.221	1.510	63.859	cold	cold	24
1	331	2.265	1.511	63.903	cold	cold	24
1	332	2.351	1.615	64.038	cold	cold	24
1	333	2.252	1.408	64.268	cold	cold	24
1	334	2.237	1.393	64.289	cold	cold	24
1	335	2.276	1.702	64.599	cold	cold	24
1	336	2.303	1.849	64.749	cold	cold	24
1	337	2.315	1.981	64.881	cold	cold	24
1	338	2.252	2.244	65.152	cold	cold	24
1	339	2.189	2.448	65.365	cold	cold	24
1	340	2.201	2.609	65.527	cold	cold	24
1	341	2.285	2.860	65.791	cold	cold	24
1	342	2.282	3.021	65.952	cold	cold	24
1	343	2.217	2.536	66.441	cold	cold	24
1	344	2.207	2.287	66.691	cold	cold	24
1	345	2.226	2.009	66.969	cold	cold	24
1	346	2.186	1.832	67.151	cold	cold	24
1	347	2.158	1.744	67.243	cold	cold	24
1	348	2.086	1.655	67.358	cold	cold	24
1	349	2.017	1.419	67.603	cold	cold	24
1	350	2.034	1.317	67.707	cold	cold	24
1	351	2.035	1.214	67.809	cold	cold	24
1	352	1.963	1.183	67.888	cold	cold	24
1	353	1.846	1.167	68.006	cold	cold	24
1	354	1.993	1.155	68.154	cold	cold	24
1	355	2.154	1.157	68.315	cold	cold	24
1	356	2.254	1.262	68.460	cold	cold	24
1	357	2.326	1.380	68.598	cold	cold	24
1	358	2.338	1.512	68.731	cold	cold	24
1	359	2.334	1.732	68.951	cold	cold	24
1	360	2.389	1.953	69.178	cold	cold	24
1	361	2.354	2.260	69.487	cold	cold	24
1	362	2.336	2.436	69.664	cold	cold	24
1	363	2.318	2.626	69.855	cold	cold	24
1	364	2.342	2.919	70.149	cold	cold	24
1	365	2.339	3.095	70.325	cold	cold	24
1	366	2.350	3.286	70.516	cold	cold	24
1	367	2.347	3.447	70.677	cold	cold	24
1	368	2.217	3.357	70.836	cold	cold	24
1	369	2.306	3.314	70.934	cold	cold	24
1	370	2.291	3.314	70.949	cold	cold	24
1	371	2.268	2.962	71.301	cold	cold	24
1	372	2.287	2.713	71.551	cold	cold	24
1	373	2.307	2.450	71.815	cold	cold	24
1	374	2.324	2.289	71.977	cold	cold	24
1	375	2.327	2.128	72.138	cold	cold	24
1	376	2.331	1.908	72.358	cold	cold	24
1	377	2.333	1.776	72.490	cold	cold	24
1	378	2.336	1.644	72.622	cold	cold	24
1	379	2.310	1.439	72.829	cold	cold	24
1	380	2.225	1.261	73.025	cold	cold	24
1	381	2.153	1.216	73.111	cold	cold	24
1	382	2.021	1.214	73.243	cold	cold	24
1	383	1.801	1.224	73.463	cold	cold	24
1	384	1.683	1.281	73.594	cold	cold	24
1	385	1.577	1.426	73.773	cold	cold	24
1	386	1.574	1.645	73.993	cold	cold	24
1	387	1.583	1.909	74.257	cold	cold	24
1	388	1.537	2.070	74.424	cold	cold	24
1	389	1.502	2.362	74.718	cold	cold	24
1	390	1.513	2.553	74.909	cold	cold	24
1	391	1.509	2.802	75.158	cold	cold	24
1	392	1.475	3.080	75.438	cold	cold	24
1	393	1.472	3.241	75.599	cold	cold	24
1	394	1.456	3.299	75.660	cold	cold	24
1	395	1.512	3.476	75.845	cold	cold	24
1	396	1.537	3.696	76.067	cold	cold	24
1	397	1.547	3.960	76.331	cold	cold	24
1	398	1.559	4.107	76.478	cold	cold	25
1	399	1.555	4.341	76.713	cold	cold	25
1	400	1.493	4.516	76.898	cold	cold	25
1	401	1.549	4.649	77.042	cold	cold	25
1	402	1.752	4.799	77.294	cold	cold	25
1	403	1.912	4.831	77.458	cold	cold	25
1	404	2.059	4.834	77.605	cold	cold	25
1	405	2.165	4.616	77.847	cold	cold	25
1	406	2.228	4.397	78.075	cold	cold	25
1	407	2.305	4.150	78.334	cold	cold	25
1	408	2.324	3.959	78.525	cold	cold	24
1	409	2.313	3.739	78.746	cold	cold	24
1	410	2.332	3.505	78.981	cold	cold	24
1	411	2.349	3.330	79.157	cold	cold	24
1	412	2.353	3.125	79.362	cold	cold	24
1	413	2.298	2.933	79.561	cold	cold	24
1	414	2.303	2.655	79.840	cold	cold	24
1	415	2.324	2.318	80.177	cold	cold	24
1	416	2.327	2.142	80.353	cold	cold	24
1	417	2.298	2.083	80.418	cold	cold	24
1	418	2.243	1.921	80.590	cold	cold	24
1	419	2.230	1.818	80.694	cold	cold	24
1	420	2.158	1.714	80.820	cold	cold	24
1	421	2.076	1.435	81.112	cold	cold	24
1	422	2.033	1.346	81.210	cold	cold	24
1	423	1.976	1.257	81.315	cold	cold	24
1	424	1.860	1.211	81.441	cold	cold	24
1	425	1.728	1.194	81.573	cold	cold	24
1	426	1.684	1.208	81.620	cold	cold	24
1	427	1.669	1.222	81.640	cold	cold	24
1	428	1.786	1.224	81.758	cold	cold	24
1	429	1.948	1.198	81.921	cold	cold	24
1	430	2.153	1.201	82.127	cold	cold	24
1	431	2.197	1.202	82.170	cold	cold	24
1	432	2.108	1.259	82.276	cold	cold	24
1	433	2.033	1.375	82.414	cold	cold	24
1	434	2.094	1.244	82.559	cold	cold	24
1	435	2.138	1.245	82.603	cold	cold	24
1	436	2.240	1.232	82.706	cold	cold	24
1	437	2.298	1.307	82.800	cold	cold	24
1	438	2.339	1.469	82.967	cold	cold	24
1	439	2.408	1.704	83.213	cold	cold	24
1	440	2.448	1.939	83.451	cold	cold	24
1	441	2.430	2.100	83.613	cold	cold	24
1	442	2.381	2.378	83.895	cold	cold	24
1	443	2.363	2.568	84.086	cold	cold	24
1	444	2.359	2.802	84.320	cold	cold	24
1	445	2.383	3.081	84.600	cold	cold	24
1	446	2.381	3.198	84.717	cold	cold	24
1	447	2.348	3.403	84.925	cold	cold	24
1	448	2.344	3.623	85.144	cold	cold	24
1	449	2.340	3.857	85.379	cold	cold	24
1	450	2.336	4.106	85.628	cold	cold	25
1	451	2.315	4.414	85.936	cold	cold	25
1	452	2.313	4.531	86.053	cold	cold	25
1	453	2.296	4.706	86.230	cold	cold	25
1	454	2.292	4.897	86.420	cold	cold	25
1	455	2.305	5.000	86.524	cold	cold	25
1	456	2.357	5.352	86.880	cold	cold	26
1	457	2.322	5.674	87.204	cold	cold	26
1	458	2.275	5.864	87.399	cold	cold	26
1	459	2.271	6.069	87.604	cold	middle	27
1	460	2.282	6.303	87.839	cold	middle	27
1	461	2.307	6.553	88.090	cold	middle	27
1	462	2.288	6.758	88.296	cold	middle	27
1	463	2.267	7.109	88.648	cold	middle	29
1	464	2.276	7.417	88.956	cold	middle	29
1	465	2.301	7.681	89.221	cold	middle	29
1	466	2.298	7.842	89.382	cold	middle	29
1	467	2.280	8.018	89.559	hot	middle	30
1	468	2.203	8.236	89.790	hot	middle	30
1	469	2.198	8.500	90.054	hot	middle	30
1	470	2.252	8.765	90.324	hot	middle	30
1	471	2.204	9.028	90.592	hot	middle	31
1	472	2.201	9.203	90.767	hot	middle	31
1	473	2.140	9.320	90.898	hot	middle	31
1	474	1.890	9.359	91.151	hot	middle	31
1	475	1.918	9.418	91.217	hot	middle	31
1	476	2.120	9.598	91.487	hot	middle	31
1	477	2.243	9.277	91.830	hot	middle	31
1	478	2.262	9.043	92.065	hot	middle	31
1	479	2.223	8.793	92.318	hot	middle	30
1	480	2.125	8.484	92.642	hot	middle	30
1	481	2.104	8.073	93.054	hot	middle	30
1	482	2.091	7.927	93.201	cold	middle	29
1	483	2.140	7.693	93.439	cold	middle	29
1	484	2.172	7.518	93.618	cold	middle	29
1	485	2.220	7.269	93.870	cold	middle	29
1	486	2.269	6.992	94.152	cold	middle	27
1	487	2.291	6.626	94.519	cold	middle	27
1	488	2.282	6.303	94.842	cold	middle	27
1	489	2.286	6.040	95.105	cold	middle	27
1	490	2.292	5.747	95.398	cold	cold	26
1	491	2.282	5.453	95.692	cold	cold	26
1	492	2.202	5.042	96.111	cold	cold	26
1	493	2.206	4.822	96.331	cold	cold	25
1	494	2.240	4.529	96.626	cold	cold	25
1	495	2.242	4.442	96.713	cold	cold	25
1	496	2.261	4.163	96.992	cold	cold	25
1	497	2.264	3.988	97.168	cold	cold	24
1	498	2.254	3.738	97.418	cold	cold	24
1	499	2.201	3.415	97.745	cold	cold	24
1	500	2.205	3.225	97.936	cold	cold	24
1	501	2.211	2.858	98.302	cold	cold	24
1	502	2.216	2.609	98.551	cold	cold	24
1	503	2.292	2.435	98.741	cold	cold	24
1	504	2.294	2.303	98.873	cold	cold	24
1	505	2.299	2.054	99.122	cold	cold	24
1	506	2.303	1.849	99.328	cold	cold	24
1	507	2.263	1.614	99.566	cold	cold	24
1	508	2.194	1.378	99.812	cold	cold	24
1	509	2.151	1.333	99.874	cold	cold	24
1	510	1.991	1.257	100.051	cold	cold	24
1	511	1.859	1.255	100.183	cold	cold	24
1	512	1.786	1.253	100.256	cold	cold	24
1	513	1.712	1.252	100.329	cold	cold	24
1	514	1.610	1.250	100.432	cold	cold	24
1	515	1.563	1.425	100.613	cold	cold	24
1	516	1.515	1.630	100.823	cold	cold	24
1	517	1.482	1.820	101.016	cold	cold	24
1	518	1.480	1.981	101.177	cold	cold	24
1	519	1.477	2.127	101.323	cold	cold	24
1	520	1.472	2.420	101.616	cold	cold	24
1	521	1.467	2.669	101.865	cold	cold	24
1	522	1.463	2.889	102.085	cold	cold	24
1	523	1.473	3.168	102.364	cold	cold	24
1	524	1.499	3.329	102.528	cold	cold	24
1	525	1.524	3.579	102.779	cold	cold	24
1	526	1.535	3.784	102.984	cold	cold	24
1	527	1.563	3.887	103.091	cold	cold	24
1	528	1.619	4.005	103.222	cold	cold	25
1	529	1.734	4.154	103.410	cold	cold	25
1	530	1.835	4.258	103.555	cold	cold	25
1	531	1.860	4.449	103.747	cold	cold	25
1	532	1.873	4.596	103.895	cold	cold	25
1	533	1.897	4.890	104.189	cold	cold	25
1	534	1.907	5.154	104.453	cold	cold	26
1	535	1.932	5.374	104.675	cold	cold	26
1	536	1.957	5.609	104.911	cold	cold	26
1	537	1.953	5.829	105.131	cold	cold	26
1	538	1.992	6.122	105.427	cold	middle	27
1	539	1.988	6.313	105.618	cold	middle	27
1	540	1.984	6.547	105.852	cold	middle	27
1	541	2.081	6.886	106.204	cold	middle	27
1	542	2.106	7.092	106.412	cold	middle	29
1	543	2.104	7.209	106.529	cold	middle	29
1	544	1.835	6.676	107.125	cold	middle	27
1	545	1.735	6.572	107.270	cold	middle	27
1	546	1.662	6.512	107.364	cold	middle	27
1	547	1.548	6.334	107.575	cold	middle	27
1	548	1.479	6.142	107.779	cold	middle	27
1	549	1.467	5.952	107.970	cold	cold	26
1	550	1.514	5.806	108.123	cold	cold	26
1	551	1.517	5.616	108.314	cold	cold	26
1	552	1.507	5.352	108.578	cold	cold	26
1	553	1.474	4.750	109.180	cold	cold	25
1	554	1.462	4.633	109.298	cold	cold	25
1	555	1.452	4.354	109.577	cold	cold	25
1	556	1.470	4.164	109.768	cold	cold	25
1	557	1.445	3.929	110.005	cold	cold	24
1	558	1.448	3.753	110.180	cold	cold	24
1	559	1.452	3.548	110.385	cold	cold	24
1	560	1.470	3.329	110.606	cold	cold	24
1	561	1.547	3.110	110.837	cold	cold	24
1	562	1.566	2.862	111.087	cold	cold	24
1	563	1.569	2.700	111.248	cold	cold	24
1	564	1.514	2.509	111.447	cold	cold	24
1	565	1.462	2.171	111.789	cold	cold	24
1	566	1.511	1.864	112.100	cold	cold	24
1	567	1.660	1.706	112.318	cold	cold	24
1	568	1.721	1.604	112.436	cold	cold	24
1	569	1.810	1.547	112.542	cold	cold	24
1	570	1.957	1.520	112.691	cold	cold	24
1	571	2.002	1.463	112.765	cold	cold	24
1	572	1.710	1.369	113.070	cold	cold	24
1	573	1.667	1.339	113.123	cold	cold	24
1	574	1.638	1.339	113.153	cold	cold	24
1	575	1.694	1.486	113.310	cold	cold	24
1	576	1.882	1.622	113.542	cold	cold	24
1	577	1.900	1.417	113.748	cold	cold	24
1	578	1.959	1.388	113.813	cold	cold	24
1	579	2.014	1.595	114.027	cold	cold	24
1	580	2.028	1.639	114.073	cold	cold	24
1	581	2.085	1.698	114.156	cold	cold	24
1	582	2.128	1.772	114.241	cold	cold	24
1	583	2.141	1.861	114.330	cold	cold	24
1	584	2.183	1.993	114.469	cold	cold	24
1	585	2.223	2.199	114.679	cold	cold	24
1	586	2.220	2.375	114.855	cold	cold	24
1	587	2.275	2.581	115.068	cold	cold	24
1	588	2.330	2.787	115.282	cold	cold	24
1	589	2.354	3.081	115.576	cold	cold	24
1	590	2.364	3.315	115.811	cold	cold	24
1	591	2.360	3.550	116.045	cold	cold	24
1	592	2.358	3.652	116.148	cold	cold	24
1	593	2.355	3.813	116.309	cold	cold	24
1	594	2.324	3.915	116.416	cold	cold	24
1	595	2.321	4.077	116.577	cold	cold	25
1	596	2.319	4.223	116.723	cold	cold	25
1	597	2.316	4.384	116.885	cold	cold	25
1	598	2.284	4.516	117.020	cold	cold	25
1	599	2.308	4.809	117.314	cold	cold	25
2	0	4.832	12.124	0.000	hot	hot	34
2	1	4.832	12.124	0.000	hot	hot	34
2	2	4.833	12.111	0.013	hot	hot	34
2	3	4.807	12.110	0.039	hot	hot	34
2	4	4.820	12.110	0.052	hot	hot	34
2	5	4.831	12.189	0.132	hot	hot	34
2	6	4.830	12.280	0.223	hot	hot	34
2	7	4.800	12.476	0.420	hot	hot	34
2	8	4.800	12.502	0.447	hot	hot	34
2	9	4.785	12.593	0.539	hot	hot	34
2	10	4.757	12.671	0.621	hot	hot	34
2	11	4.690	12.800	0.767	hot	hot	34
2	12	4.609	12.942	0.931	hot	hot	34
2	13	4.569	12.981	0.986	hot	hot	34
2	14	4.475	13.109	1.146	hot	hot	35
2	15	4.355	13.264	1.341	hot	hot	35
2	16	4.288	13.367	1.465	hot	hot	35
2	17	4.235	13.419	1.538	hot	hot	35
2	18	4.195	13.444	1.585	hot	hot	35
2	19	4.155	13.495	1.651	hot	hot	35
2	20	4.155	13.535	1.690	hot	hot	35
2	21	4.155	13.535	1.690	hot	hot	35
2	22	4.181	13.535	1.716	hot	hot	35
2	23	4.181	13.522	1.729	hot	hot	35
2	24	4.234	13.471	1.803	hot	hot	35
2	25	4.247	13.471	1.816	hot	hot	35
2	26	4.299	13.459	1.870	hot	hot	35
2	27	4.338	13.473	1.911	hot	hot	35
2	28	4.432	13.357	2.060	hot	hot	35
2	29	4.498	13.280	2.162	hot	hot	35
2	30	4.432	13.344	2.254	hot	hot	35
2	31	4.508	13.463	2.395	hot	hot	35
2	32	4.532	13.580	2.516	hot	hot	35
2	33	4.519	13.619	2.557	hot	hot	35
2	34	4.519	13.619	2.557	hot	hot	35
2	35	4.518	13.632	2.570	hot	hot	35
2	36	4.439	13.683	2.664	hot	hot	35
2	37	4.400	13.683	2.703	hot	hot	35
2	38	4.308	13.720	2.803	hot	hot	35
2	39	4.254	13.784	2.886	hot	hot	35
2	40	4.214	13.849	2.962	hot	hot	35
2	41	4.176	13.796	3.028	hot	hot	35
2	42	4.163	13.770	3.057	hot	hot	35
2	43	4.151	13.743	3.086	hot	hot	35
2	44	4.126	13.678	3.156	hot	hot	35
2	45	4.113	13.664	3.175	hot	hot	35
2	46	4.139	13.665	3.201	hot	hot	35
2	47	4.152	13.665	3.214	hot	hot	35
2	48	4.218	13.653	3.280	hot	hot	35
2	49	4.296	13.655	3.359	hot	hot	35
2	50	4.374	13.656	3.437	hot	hot	35
2	51	4.490	13.736	3.578	hot	hot	35
2	52	4.567	13.803	3.680	hot	hot	35
2	53	4.644	13.896	3.800	hot	hot	35
2	54	4.681	14.001	3.912	hot	hot	35
2	55	4.757	14.146	4.076	hot	hot	35
2	56	4.885	14.318	4.290	hot	hot	35
2	57	4.909	14.423	4.397	hot	hot	35
2	58	4.971	14.580	4.567	hot	hot	35
2	59	4.982	14.724	4.711	hot	hot	35
2	60	4.915	14.788	4.803	hot	hot	35
2	61	4.810	14.852	4.927	hot	hot	35
2	62	4.691	14.902	5.055	hot	hot	35
2	63	4.613	14.900	5.133	hot	hot	35
2	64	4.548	14.899	5.199	hot	hot	35
2	65	4.509	14.899	5.238	hot	hot	35
2	66	4.445	14.819	5.340	hot	hot	35
2	67	4.381	14.753	5.432	hot	hot	35
2	68	4.319	14.582	5.614	hot	hot	35
2	69	4.336	14.321	5.875	hot	hot	35
2	70	4.405	14.153	6.057	hot	hot	35
2	71	4.497	14.089	6.169	hot	hot	35
2	72	4.564	14.012	6.271	hot	hot	35
2	73	4.683	13.910	6.428	hot	hot	35
2	74	4.749	13.872	6.505	hot	hot	35
2	75	4.853	13.873	6.609	hot	hot	35
2	76	4.918	13.888	6.676	hot	hot	35
2	77	4.933	13.783	6.781	hot	hot	35
2	78	4.807	13.572	7.027	hot	hot	35
2	79	4.704	13.453	7.184	hot	hot	35
2	80	4.628	13.334	7.325	hot	hot	35
2	81	4.840	13.168	7.594	hot	hot	35
2	82	4.853	13.142	7.624	hot	hot	35
2	83	4.947	13.027	7.772	hot	hot	35
2	84	4.962	12.935	7.865	hot	hot	34
2	85	4.964	12.805	7.995	hot	hot	34
2	86	4.964	12.779	8.021	hot	hot	34
2	87	5.004	12.753	8.068	hot	hot	34
2	88	4.952	12.713	8.134	hot	hot	34
2	89	4.807	12.802	8.304	hot	hot	34
2	90	4.781	12.802	8.330	hot	hot	34
2	91	4.759	12.605	8.528	hot	hot	34
2	92	4.693	12.630	8.598	hot	hot	34
2	93	4.614	12.655	8.680	hot	hot	34
2	94	4.523	12.653	8.772	hot	hot	34
2	95	4.405	12.677	8.892	hot	hot	34
2	96	4.273	12.727	9.033	hot	hot	34
2	97	4.169	12.699	9.140	hot	hot	34
2	98	4.079	12.632	9.253	hot	hot	34
2	99	4.080	12.567	9.318	hot	hot	34
2	100	4.094	12.515	9.372	hot	hot	34
2	101	4.084	12.384	9.503	hot	hot	34
2	102	4.048	12.188	9.702	hot	hot	34
2	103	4.103	12.058	9.843	hot	hot	34
2	104	4.119	11.863	10.039	hot	hot	33
2	105	4.122	11.680	10.222	hot	hot	33
2	106	4.099	11.549	10.355	hot	hot	33
2	107	4.089	11.366	10.538	hot	hot	33
2	108	4.106	11.158	10.748	hot	hot	33
2	109	4.084	10.922	10.984	hot	hot	32
2	110	4.073	10.792	11.115	hot	hot	32
2	111	4.062	10.687	11.220	hot	hot	32
2	112	4.066	10.465	11.442	hot	hot	32
2	113	4.069	10.282	11.625	hot	hot	32
2	114	4.072	10.100	11.808	hot	hot	32
2	115	4.085	10.139	11.849	hot	hot	32
2	116	4.098	10.113	11.878	hot	hot	32
2	117	4.125	10.062	11.937	hot	hot	32
2	118	4.179	9.945	12.065	hot	middle	31
2	119	4.261	9.777	12.252	hot	middle	31
2	120	4.314	9.712	12.336	hot	middle	31
2	121	4.407	9.636	12.456	hot	middle	31
2	122	4.526	9.560	12.597	hot	middle	31
2	123	4.723	9.459	12.819	hot	middle	31
2	124	4.817	9.356	12.958	hot	middle	31
2	125	4.883	9.292	13.050	hot	middle	31
2	126	4.936	9.227	13.134	hot	middle	31
2	127	4.951	9.149	13.213	hot	middle	31
2	128	5.017	9.098	13.297	hot	middle	31
2	129	5.031	9.072	13.326	hot	middle	31
2	130	5.045	8.968	13.431	hot	middle	30
2	131	4.996	8.811	13.596	hot	middle	30
2	132	4.997	8.732	13.674	hot	middle	30
2	133	4.999	8.628	13.779	hot	middle	30
2	134	5.002	8.485	13.922	hot	middle	30
2	135	4.992	8.302	14.106	hot	middle	30
2	136	4.931	8.079	14.337	hot	middle	30
2	137	4.946	7.935	14.481	cold	middle	29
2	138	4.949	7.792	14.625	cold	middle	29
2	139	4.964	7.688	14.730	cold	middle	29
2	140	4.978	7.609	14.809	cold	middle	29
2	141	4.968	7.453	14.966	cold	middle	29
2	142	4.957	7.348	15.072	cold	middle	29
2	143	4.959	7.257	15.163	cold	middle	29
2	144	4.960	7.178	15.241	cold	middle	29
2	145	4.950	7.008	15.412	cold	middle	29
2	146	4.916	6.721	15.701	cold	middle	27
2	147	4.956	6.656	15.777	cold	middle	27
2	148	4.997	6.552	15.889	cold	middle	27
2	149	5.000	6.409	16.033	cold	middle	27
2	150	5.003	6.213	16.228	cold	middle	27
2	151	5.007	5.991	16.450	cold	cold	26
2	152	4.959	5.755	16.691	cold	cold	26
2	153	4.962	5.586	16.861	cold	cold	26
2	154	4.965	5.442	17.004	cold	cold	26
2	155	4.969	5.194	17.252	cold	cold	26
2	156	4.971	5.103	17.344	cold	cold	26
2	157	4.973	4.972	17.474	cold	cold	25
2	158	4.910	4.841	17.620	cold	cold	25
2	159	4.887	4.671	17.792	cold	cold	25
2	160	4.825	4.487	17.986	cold	cold	25
2	161	4.827	4.408	18.064	cold	cold	25
2	162	4.830	4.239	18.234	cold	cold	25
2	163	4.846	4.056	18.417	cold	cold	25
2	164	4.863	3.861	18.613	cold	cold	24
2	165	4.957	3.693	18.806	cold	cold	24
2	166	4.932	3.614	18.888	cold	cold	24
2	167	4.961	3.445	19.060	cold	cold	24
2	168	4.963	3.366	19.138	cold	cold	24
2	169	4.937	3.366	19.165	cold	cold	24
2	170	4.922	3.457	19.257	cold	cold	24
2	171	4.922	3.457	19.257	cold	cold	24
2	172	4.949	3.418	19.304	cold	cold	24
2	173	4.949	3.379	19.343	cold	cold	24
2	174	4.899	3.300	19.437	cold	cold	24
2	175	4.861	3.221	19.525	cold	cold	24
2	176	4.811	3.077	19.677	cold	cold	24
2	177	4.761	2.984	19.783	cold	cold	24
2	178	4.685	2.852	19.935	cold	cold	24
2	179	4.634	2.773	20.029	cold	cold	24
2	180	4.493	2.601	20.251	cold	cold	24
2	181	4.430	2.495	20.374	cold	cold	24
2	182	4.367	2.390	20.498	cold	cold	24
2	183	4.303	2.310	20.600	cold	cold	24
2	184	4.226	2.231	20.710	cold	cold	24
2	185	4.188	2.152	20.798	cold	cold	24
2	186	4.190	2.021	20.928	cold	cold	24
2	187	4.193	1.904	21.046	cold	cold	24
2	188	4.181	1.799	21.151	cold	cold	24
2	189	4.247	1.761	21.227	cold	cold	24
2	190	4.248	1.735	21.253	cold	cold	24
2	191	4.290	1.579	21.415	cold	cold	24
2	192	4.319	1.397	21.599	cold	cold	24
2	193	4.438	1.307	21.748	cold	cold	24
2	194	4.492	1.204	21.865	cold	cold	24
2	195	4.610	1.167	21.989	cold	cold	24
2	196	4.689	1.142	22.071	cold	cold	24
2	197	4.755	1.117	22.142	cold	cold	24
2	198	4.846	1.119	22.233	cold	cold	24
2	199	4.846	1.119	22.233	cold	cold	24
2	200	4.859	1.119	22.246	cold	cold	24
2	201	4.936	1.225	22.377	cold	cold	24
2	202	4.987	1.291	22.460	cold	cold	24
2	203	5.023	1.448	22.622	cold	cold	24
2	204	5.046	1.619	22.793	cold	cold	24
2	205	5.042	1.854	23.028	cold	cold	24
2	206	5.001	1.970	23.152	cold	cold	24
2	207	4.960	2.074	23.264	cold	cold	24
2	208	4.943	2.256	23.447	cold	cold	24
2	209	4.915	2.400	23.593	cold	cold	24
2	210	4.938	2.583	23.777	cold	cold	24
2	211	4.973	2.792	23.990	cold	cold	24
2	212	5.020	3.067	24.269	cold	cold	24
2	213	4.979	3.197	24.405	cold	cold	24
2	214	4.937	3.366	24.579	cold	cold	24
2	215	4.935	3.483	24.697	cold	cold	24
2	216	4.920	3.588	24.802	cold	cold	24
2	217	4.878	3.704	24.926	cold	cold	24
2	218	4.865	3.743	24.967	cold	cold	24
2	219	4.864	3.756	24.980	cold	cold	24
2	220	4.851	3.795	25.021	cold	cold	24
2	221	4.837	3.821	25.050	cold	cold	24
2	222	4.823	3.899	25.130	cold	cold	24
2	223	4.887	3.979	25.232	cold	cold	24
2	224	4.887	3.979	25.232	cold	cold	24
2	225	4.873	4.005	25.261	cold	cold	25
2	226	4.819	4.121	25.390	cold	cold	25
2	227	4.805	4.160	25.431	cold	cold	25
2	228	4.803	4.290	25.561	cold	cold	25
2	229	4.788	4.355	25.628	cold	cold	25
2	230	4.798	4.551	25.824	cold	cold	25
2	231	4.794	4.760	26.033	cold	cold	25
2	232	4.818	4.865	26.141	cold	cold	25
2	233	4.867	5.088	26.369	cold	cold	26
2	234	4.865	5.192	26.473	cold	cold	26
2	235	4.719	5.307	26.658	cold	cold	26
2	236	4.639	5.384	26.769	cold	cold	26
2	237	4.547	5.461	26.890	cold	cold	26
2	238	4.442	5.485	26.997	cold	cold	26
2	239	4.245	5.547	27.204	cold	cold	26
2	240	4.191	5.624	27.298	cold	cold	26
2	241	4.163	5.754	27.431	cold	cold	26
2	242	4.161	5.872	27.548	cold	cold	26
2	243	4.159	5.963	27.640	cold	cold	26
2	244	4.210	6.055	27.745	cold	middle	27
2	245	4.234	6.134	27.827	cold	middle	27
2	246	4.257	6.343	28.038	cold	middle	27
2	247	4.242	6.461	28.156	cold	middle	27
2	248	4.186	6.642	28.346	cold	middle	27
2	249	4.157	6.798	28.505	cold	middle	27
2	250	4.155	6.903	28.609	cold	middle	27
2	251	4.194	6.943	28.665	cold	middle	27
2	252	4.249	6.774	28.842	cold	middle	27
2	253	4.277	6.657	28.963	cold	middle	27
2	254	4.266	6.565	29.055	cold	middle	27
2	255	4.215	6.486	29.149	cold	middle	27
2	256	4.189	6.460	29.186	cold	middle	27
2	257	4.165	6.381	29.269	cold	middle	27
2	258	4.206	6.264	29.392	cold	middle	27
2	259	4.223	6.042	29.615	cold	middle	27
2	260	4.225	5.912	29.745	cold	cold	26
2	261	4.344	5.849	29.880	cold	cold	26
2	262	4.411	5.759	29.992	cold	cold	26
2	263	4.518	5.604	30.180	cold	cold	26
2	264	4.586	5.461	30.338	cold	cold	26
2	265	4.679	5.385	30.458	cold	cold	26
2	266	4.745	5.334	30.542	cold	cold	26
2	267	4.798	5.256	30.636	cold	cold	26
2	268	4.864	5.218	30.712	cold	cold	26
2	269	4.972	5.064	30.900	cold	cold	26
2	270	5.012	5.012	30.965	cold	cold	26
2	271	4.987	4.933	31.048	cold	cold	25
2	272	4.963	4.829	31.156	cold	cold	25
2	273	4.965	4.698	31.286	cold	cold	25
2	274	4.942	4.515	31.471	cold	cold	25
2	275	4.919	4.332	31.655	cold	cold	25
2	276	4.911	4.044	31.943	cold	cold	25
2	277	4.886	3.992	32.001	cold	cold	24
2	278	4.913	3.940	32.059	cold	cold	24
2	279	4.970	3.680	32.326	cold	cold	24
2	280	4.947	3.536	32.472	cold	cold	24
2	281	4.949	3.379	32.628	cold	cold	24
2	282	4.940	3.157	32.851	cold	cold	24
2	283	4.917	2.987	33.022	cold	cold	24
2	284	4.919	2.883	33.127	cold	cold	24
2	285	4.908	2.765	33.245	cold	cold	24
2	286	4.911	2.595	33.415	cold	cold	24
2	287	4.913	2.517	33.493	cold	cold	24
2	288	4.902	2.360	33.650	cold	cold	24
2	289	4.853	2.216	33.803	cold	cold	24
2	290	4.828	2.137	33.885	cold	cold	24
2	291	4.815	2.124	33.904	cold	cold	24
2	292	4.763	2.110	33.958	cold	cold	24
2	293	4.647	2.029	34.099	cold	cold	24
2	294	4.478	2.000	34.270	cold	cold	24
2	295	4.374	1.972	34.378	cold	cold	24
2	296	4.271	1.918	34.495	cold	cold	24
2	297	4.193	1.891	34.577	cold	cold	24
2	298	4.168	1.838	34.636	cold	cold	24
2	299	4.143	1.746	34.731	cold	cold	24
2	300	4.145	1.629	34.848	cold	cold	24
2	301	4.160	1.524	34.954	cold	cold	24
2	302	4.213	1.499	35.012	cold	cold	24
2	303	4.253	1.422	35.099	cold	cold	24
2	304	4.320	1.318	35.223	cold	cold	24
2	305	4.400	1.228	35.343	cold	cold	24
2	306	4.466	1.191	35.419	cold	cold	24
2	307	4.624	1.141	35.584	cold	cold	24
2	308	4.794	1.131	35.754	cold	cold	24
2	309	4.924	1.146	35.885	cold	cold	24
2	310	4.989	1.187	35.962	cold	cold	24
2	311	5.013	1.266	36.044	cold	cold	24
2	312	5.023	1.448	36.227	cold	cold	24
2	313	5.046	1.645	36.425	cold	cold	24
2	314	4.990	1.813	36.602	cold	cold	24
2	315	4.974	2.009	36.799	cold	cold	24
2	316	4.932	2.139	36.935	cold	cold	24
2	317	4.774	2.253	37.131	cold	cold	24
2	318	4.721	2.305	37.205	cold	cold	24
2	319	4.624	2.590	37.506	cold	cold	24
2	320	4.557	2.706	37.640	cold	cold	24
2	321	4.568	2.824	37.758	cold	cold	24
2	322	4.644	2.917	37.879	cold	cold	24
2	323	4.707	3.062	38.036	cold	cold	24
2	324	4.796	3.220	38.218	cold	cold	24
2	325	4.859	3.338	38.352	cold	cold	24
2	326	4.897	3.391	38.417	cold	cold	24
2	327	4.909	3.444	38.471	cold	cold	24
2	328	4.907	3.535	38.563	cold	cold	24
2	329	4.867	3.587	38.628	cold	cold	24
2	330	4.907	3.574	38.669	cold	cold	24
2	331	4.907	3.561	38.682	cold	cold	24
2	332	4.908	3.522	38.721	cold	cold	24
2	333	4.908	3.496	38.748	cold	cold	24
2	334	4.792	3.403	38.896	cold	cold	24
2	335	4.662	3.400	39.027	cold	cold	24
2	336	4.454	3.370	39.237	cold	cold	24
2	337	4.298	3.328	39.399	cold	cold	24
2	338	4.258	3.328	39.438	cold	cold	24
2	339	4.244	3.419	39.530	cold	cold	24
2	340	4.217	3.471	39.589	cold	cold	24
2	341	4.215	3.549	39.667	cold	cold	24
2	342	4.200	3.666	39.785	cold	cold	24
2	343	4.186	3.731	39.852	cold	cold	24
2	344	4.172	3.770	39.893	cold	cold	24
2	345	4.147	3.730	39.940	cold	cold	24
2	346	4.136	3.613	40.058	cold	cold	24
2	347	4.123	3.586	40.087	cold	cold	24
2	348	4.151	3.496	40.182	cold	cold	24
2	349	4.152	3.417	40.261	cold	cold	24
2	350	4.128	3.299	40.381	cold	cold	24
2	351	4.143	3.221	40.460	cold	cold	24
2	352	4.170	3.156	40.531	cold	cold	24
2	353	4.199	3.000	40.690	cold	cold	24
2	354	4.253	2.897	40.806	cold	cold	24
2	355	4.283	2.702	41.004	cold	cold	24
2	356	4.325	2.533	41.178	cold	cold	24
2	357	4.379	2.416	41.306	cold	cold	24
2	358	4.473	2.274	41.477	cold	cold	24
2	359	4.502	2.131	41.623	cold	cold	24
2	360	4.543	2.014	41.746	cold	cold	24
2	361	4.598	1.859	41.912	cold	cold	24
2	362	4.627	1.703	42.070	cold	cold	24
2	363	4.655	1.612	42.165	cold	cold	24
2	364	4.709	1.508	42.282	cold	cold	24
2	365	4.750	1.391	42.406	cold	cold	24
2	366	4.753	1.248	42.549	cold	cold	24
2	367	4.753	1.209	42.589	cold	cold	24
2	368	4.741	1.182	42.618	cold	cold	24
2	369	4.741	1.182	42.618	cold	cold	24
2	370	4.702	1.156	42.665	cold	cold	24
2	371	4.663	1.129	42.712	cold	cold	24
2	372	4.572	1.127	42.803	cold	cold	24
2	373	4.468	1.086	42.915	cold	cold	24
2	374	4.377	1.084	43.006	cold	cold	24
2	375	4.299	1.083	43.085	cold	cold	24
2	376	4.193	1.173	43.223	cold	cold	24
2	377	4.166	1.211	43.270	cold	cold	24
2	378	4.151	1.276	43.337	cold	cold	24
2	379	4.151	1.328	43.389	cold	cold	24
2	380	4.148	1.446	43.507	cold	cold	24
2	381	4.223	1.669	43.742	cold	cold	24
2	382	4.259	1.813	43.891	cold	cold	24
2	383	4.307	2.049	44.131	cold	cold	24
2	384	4.331	2.167	44.252	cold	cold	24
2	385	4.368	2.338	44.426	cold	cold	24
2	386	4.417	2.469	44.566	cold	cold	24
2	387	4.454	2.639	44.741	cold	cold	24
2	388	4.451	2.770	44.871	cold	cold	24
2	389	4.450	2.861	44.962	cold	cold	24
2	390	4.486	3.018	45.124	cold	cold	24
2	391	4.496	3.201	45.307	cold	cold	24
2	392	4.571	3.359	45.482	cold	cold	24
2	393	4.684	3.636	45.780	cold	cold	24
2	394	4.709	3.688	45.839	cold	cold	24
2	395	4.760	3.767	45.933	cold	cold	24
2	396	4.784	3.872	46.041	cold	cold	24
2	397	4.795	3.990	46.159	cold	cold	24
2	398	4.765	4.211	46.382	cold	cold	25
2	399	4.787	4.421	46.593	cold	cold	25
2	400	4.784	4.577	46.749	cold	cold	25
2	401	4.716	4.759	46.943	cold	cold	25
2	402	4.662	4.862	47.060	cold	cold	25
2	403	4.540	5.082	47.311	cold	cold	26
2	404	4.498	5.277	47.511	cold	cold	26
2	405	4.405	5.354	47.631	cold	cold	26
2	406	4.376	5.510	47.790	cold	cold	26
2	407	4.373	5.693	47.973	cold	cold	26
2	408	4.345	5.797	48.080	cold	cold	26
2	409	4.292	5.809	48.134	cold	cold	26
2	410	4.227	5.847	48.210	cold	cold	26
2	411	4.227	5.847	48.210	cold	cold	26
2	412	4.239	5.899	48.264	cold	cold	26
2	413	4.302	6.005	48.387	cold	middle	27
2	414	4.302	6.031	48.413	cold	middle	27
2	415	4.301	6.070	48.452	cold	middle	27
2	416	4.338	6.162	48.552	cold	middle	27
2	417	4.453	6.308	48.737	cold	middle	27
2	418	4.542	6.440	48.897	cold	middle	27
2	419	4.631	6.572	49.056	cold	middle	27
2	420	4.721	6.678	49.195	cold	middle	27
2	421	4.772	6.744	49.278	cold	middle	27
2	422	4.807	6.954	49.491	cold	middle	27
2	423	4.818	7.084	49.622	cold	middle	29
2	424	4.816	7.189	49.726	cold	middle	29
2	425	4.763	7.240	49.800	cold	middle	29
2	426	4.600	7.590	50.186	cold	middle	29
2	427	4.572	7.707	50.306	cold	middle	29
2	428	4.451	7.887	50.523	cold	middle	29
2	429	4.410	8.004	50.647	hot	middle	30
2	430	4.293	7.950	50.776	cold	middle	29
2	431	4.293	7.963	50.789	cold	middle	29
2	432	4.305	8.015	50.843	hot	middle	30
2	433	4.278	8.093	50.925	hot	middle	30
2	434	4.276	8.171	51.004	hot	middle	30
2	435	4.300	8.302	51.137	hot	middle	30
2	436	4.297	8.472	51.306	hot	middle	30
2	437	4.284	8.472	51.319	hot	middle	30
2	438	4.271	8.458	51.338	hot	middle	30
2	439	4.194	8.379	51.449	hot	middle	30
2	440	4.156	8.339	51.504	hot	middle	30
2	441	4.131	8.247	51.599	hot	middle	30
2	442	4.171	8.235	51.640	hot	middle	30
2	443	4.209	8.314	51.728	hot	middle	30
2	444	4.196	8.313	51.741	hot	middle	30
2	445	4.222	8.288	51.778	hot	middle	30
2	446	4.352	8.329	51.914	hot	middle	30
2	447	4.418	8.304	51.984	hot	middle	30
2	448	4.509	8.332	52.079	hot	middle	30
2	449	4.586	8.386	52.174	hot	middle	30
2	450	4.663	8.478	52.294	hot	middle	30
2	451	4.739	8.610	52.446	hot	middle	30
2	452	4.800	8.820	52.665	hot	middle	30
2	453	4.889	8.966	52.835	hot	middle	30
2	454	4.900	9.044	52.914	hot	middle	31
2	455	4.900	9.096	52.967	hot	middle	31
2	456	4.900	9.083	52.980	hot	middle	31
2	457	4.899	9.122	53.019	hot	middle	31
2	458	4.899	9.148	53.045	hot	middle	31
2	459	4.818	9.304	53.220	hot	middle	31
2	460	4.777	9.407	53.332	hot	middle	31
2	461	4.618	9.496	53.513	hot	middle	31
2	462	4.485	9.637	53.707	hot	middle	31
2	463	4.431	9.728	53.812	hot	middle	31
2	464	4.299	9.843	53.988	hot	middle	31
2	465	4.205	9.998	54.169	hot	middle	31
2	466	4.150	10.140	54.322	hot	hot	32
2	467	4.134	10.297	54.479	hot	hot	32
2	468	4.133	10.362	54.544	hot	hot	32
2	469	4.171	10.402	54.600	hot	hot	32
2	470	4.288	10.469	54.734	hot	hot	32
2	471	4.378	10.523	54.839	hot	hot	32
2	472	4.507	10.617	54.999	hot	hot	32
2	473	4.584	10.670	55.093	hot	hot	32
2	474	4.660	10.789	55.234	hot	hot	32
2	475	4.735	10.973	55.433	hot	hot	32
2	476	4.786	11.079	55.550	hot	hot	33
2	477	4.849	11.184	55.673	hot	hot	33
2	478	4.898	11.394	55.888	hot	hot	33
2	479	4.895	11.537	56.032	hot	hot	33
2	480	4.891	11.746	56.240	hot	hot	33
2	481	4.798	11.862	56.389	hot	hot	33
2	482	4.755	12.070	56.602	hot	hot	34
2	483	4.675	12.186	56.743	hot	hot	34
2	484	4.660	12.290	56.848	hot	hot	34
2	485	4.502	12.366	57.023	hot	hot	34
2	486	4.382	12.468	57.180	hot	hot	34
2	487	4.303	12.558	57.301	hot	hot	34
2	488	4.249	12.622	57.384	hot	hot	34
2	489	4.236	12.622	57.397	hot	hot	34
2	490	4.223	12.609	57.416	hot	hot	34
2	491	4.108	12.489	57.582	hot	hot	34
2	492	4.083	12.437	57.640	hot	hot	34
2	493	4.071	12.371	57.707	hot	hot	34
2	494	4.073	12.267	57.811	hot	hot	34
2	495	4.074	12.202	57.877	hot	hot	34
2	496	4.062	12.110	57.969	hot	hot	34
2	497	4.067	11.862	58.217	hot	hot	33
2	498	4.056	11.718	58.361	hot	hot	33
2	499	4.059	11.575	58.505	hot	hot	33
2	500	4.064	11.301	58.779	hot	hot	33
2	501	4.079	11.170	58.910	hot	hot	33
2	502	4.084	10.922	59.158	hot	hot	32
2	503	4.098	10.831	59.250	hot	hot	32
2	504	4.115	10.610	59.472	hot	hot	32
2	505	4.118	10.466	59.616	hot	hot	32
2	506	4.133	10.349	59.734	hot	hot	32
2	507	4.137	10.114	59.969	hot	hot	32
2	508	4.127	9.957	60.126	hot	middle	31
2	509	4.103	9.813	60.272	hot	middle	31
2	510	4.106	9.683	60.403	hot	middle	31
2	511	4.109	9.513	60.572	hot	middle	31
2	512	4.110	9.422	60.664	hot	middle	31
2	513	4.111	9.369	60.716	hot	middle	31
2	514	4.113	9.265	60.820	hot	middle	31
2	515	4.115	9.174	60.912	hot	middle	31
2	516	4.091	9.030	61.058	hot	middle	31
2	517	4.069	8.846	61.242	hot	middle	30
2	518	4.045	8.715	61.375	hot	middle	30
2	519	4.073	8.612	61.483	hot	middle	30
2	520	4.076	8.416	61.679	hot	middle	30
2	521	4.078	8.298	61.796	hot	middle	30
2	522	4.107	8.168	61.929	hot	middle	30
2	523	4.099	7.855	62.243	cold	middle	29
2	524	4.101	7.777	62.321	cold	middle	29
2	525	4.129	7.633	62.467	cold	middle	29
2	526	4.118	7.529	62.572	cold	middle	29
2	527	4.108	7.372	62.730	cold	middle	29
2	528	4.096	7.306	62.796	cold	middle	29
2	529	4.086	7.163	62.940	cold	middle	29
2	530	4.087	7.084	63.019	cold	middle	29
2	531	4.102	6.993	63.111	cold	middle	27
2	532	4.117	6.889	63.216	cold	middle	27
2	533	4.120	6.680	63.425	cold	middle	27
2	534	4.098	6.458	63.648	cold	middle	27
2	535	4.074	6.366	63.744	cold	middle	27
2	536	4.076	6.249	63.861	cold	middle	27
2	537	4.078	6.144	63.965	cold	middle	27
2	538	4.080	6.027	64.083	cold	middle	27
2	539	4.082	5.883	64.226	cold	cold	26
2	540	4.059	5.700	64.411	cold	cold	26
2	541	4.078	5.413	64.699	cold	cold	26
2	542	4.093	5.257	64.856	cold	cold	26
2	543	4.096	5.113	64.999	cold	cold	26
2	544	4.099	4.944	65.169	cold	cold	25
2	545	4.100	4.865	65.247	cold	cold	25
2	546	4.128	4.801	65.318	cold	cold	25
2	547	4.131	4.631	65.487	cold	cold	25
2	548	4.185	4.514	65.616	cold	cold	25
2	549	4.201	4.332	65.799	cold	cold	25
2	550	4.216	4.228	65.904	cold	cold	25
2	551	4.207	4.019	66.113	cold	cold	25
2	552	4.198	3.784	66.349	cold	cold	24
2	553	4.187	3.653	66.480	cold	cold	24
2	554	4.151	3.496	66.641	cold	cold	24
2	555	4.153	3.365	66.772	cold	cold	24
2	556	4.130	3.221	66.918	cold	cold	24
2	557	4.120	3.064	67.075	cold	cold	24
2	558	4.124	2.842	67.297	cold	cold	24
2	559	4.128	2.594	67.545	cold	cold	24
2	560	4.117	2.451	67.689	cold	cold	24
2	561	4.119	2.372	67.767	cold	cold	24
2	562	4.120	2.320	67.820	cold	cold	24
2	563	4.122	2.203	67.937	cold	cold	24
2	564	4.111	2.085	68.055	cold	cold	24
2	565	4.075	1.902	68.242	cold	cold	24
2	566	4.052	1.718	68.427	cold	cold	24
2	567	4.041	1.588	68.558	cold	cold	24
2	568	4.057	1.457	68.689	cold	cold	24
2	569	4.060	1.301	68.846	cold	cold	24
2	570	4.076	1.118	69.029	cold	cold	24
2	571	4.143	1.041	69.131	cold	cold	24
2	572	4.286	1.031	69.275	cold	cold	24
2	573	4.508	1.061	69.498	cold	cold	24
2	574	4.638	1.063	69.629	cold	cold	24
2	575	4.794	1.092	69.788	cold	cold	24
2	576	4.910	1.225	69.963	cold	cold	24
2	577	5.011	1.370	70.141	cold	cold	24
2	578	5.060	1.554	70.331	cold	cold	24
2	579	5.096	1.776	70.556	cold	cold	24
2	580	5.054	1.919	70.705	cold	cold	24
2	581	4.987	2.009	70.817	cold	cold	24
2	582	4.946	2.100	70.917	cold	cold	24
2	583	4.852	2.268	71.109	cold	cold	24
2	584	4.811	2.385	71.233	cold	cold	24
2	585	4.806	2.633	71.481	cold	cold	24
2	586	4.818	2.724	71.574	cold	cold	24
2	587	4.907	2.817	71.703	cold	cold	24
2	588	4.958	2.883	71.786	cold	cold	24
2	589	4.958	2.922	71.826	cold	cold	24
2	590	4.917	3.000	71.913	cold	cold	24
2	591	4.916	3.078	71.991	cold	cold	24
2	592	4.874	3.195	72.115	cold	cold	24
2	593	4.873	3.247	72.167	cold	cold	24
2	594	4.873	3.300	72.220	cold	cold	24
2	595	4.860	3.247	72.274	cold	cold	24
2	596	4.861	3.234	72.287	cold	cold	24
2	597	4.860	3.273	72.326	cold	cold	24
2	598	4.844	3.417	72.470	cold	cold	24
2	599	4.698	3.571	72.682	cold	cold	24
3	0	7.113	8.666	0.000	hot	middle	30
3	1	7.100	8.679	0.018	hot	middle	30
3	2	7.164	8.771	0.131	hot	middle	30
3	3	7.266	8.877	0.278	hot	middle	30
3	4	7.288	9.139	0.541	hot	middle	31
3	5	7.273	9.256	0.659	hot	middle	31
3	6	7.348	9.414	0.834	hot	middle	31
3	7	7.373	9.493	0.917	hot	middle	31
3	8	7.429	9.246	1.170	hot	middle	31
3	9	7.508	9.247	1.248	hot	middle	31
3	10	7.402	9.298	1.365	hot	middle	31
3	11	7.222	9.164	1.590	hot	middle	31
3	12	7.197	9.124	1.637	hot	middle	31
3	13	7.133	9.032	1.749	hot	middle	31
3	14	7.081	9.031	1.801	hot	middle	31
3	15	7.040	9.121	1.901	hot	middle	31
3	16	7.104	9.201	2.003	hot	middle	31
3	17	7.168	9.254	2.086	hot	middle	31
3	18	7.233	9.295	2.162	hot	middle	31
3	19	7.310	9.374	2.273	hot	middle	31
3	20	7.320	9.531	2.430	hot	middle	31
3	21	7.358	9.584	2.495	hot	middle	31
3	22	7.357	9.649	2.561	hot	middle	31
3	23	7.314	9.857	2.773	hot	middle	31
3	24	7.285	10.027	2.945	hot	hot	32
3	25	7.243	10.182	3.106	hot	hot	32
3	26	7.253	10.378	3.303	hot	hot	32
3	27	7.324	10.745	3.676	hot	hot	32
3	28	7.350	10.785	3.723	hot	hot	32
3	29	7.361	10.903	3.842	hot	hot	32
3	30	7.412	10.943	3.907	hot	hot	32
3	31	7.402	10.760	4.090	hot	hot	32
3	32	7.325	10.693	4.192	hot	hot	32
3	33	7.352	10.680	4.221	hot	hot	32
3	34	7.309	10.876	4.421	hot	hot	32
3	35	7.269	10.940	4.497	hot	hot	32
3	36	7.243	10.940	4.523	hot	hot	32
3	37	7.189	11.017	4.617	hot	hot	33
3	38	7.123	11.068	4.701	hot	hot	33
3	39	7.147	11.147	4.783	hot	hot	33
3	40	7.147	11.147	4.783	hot	hot	33
3	41	7.146	11.212	4.849	hot	hot	33
3	42	7.130	11.368	5.006	hot	hot	33
3	43	7.115	11.486	5.124	hot	hot	33
3	44	7.099	11.694	5.333	hot	hot	33
3	45	7.097	11.759	5.398	hot	hot	33
3	46	7.096	11.851	5.490	hot	hot	33
3	47	7.069	11.903	5.548	hot	hot	33
3	48	7.016	11.928	5.607	hot	hot	33
3	49	7.003	11.941	5.625	hot	hot	33
3	50	6.987	12.097	5.782	hot	hot	34
3	51	6.975	12.058	5.823	hot	hot	34
3	52	6.975	12.058	5.823	hot	hot	34
3	53	6.974	12.084	5.850	hot	hot	34
3	54	7.000	12.097	5.879	hot	hot	34
3	55	7.065	12.098	5.944	hot	hot	34
3	56	7.091	12.099	5.970	hot	hot	34
3	57	7.157	12.100	6.035	hot	hot	34
3	58	7.182	12.113	6.065	hot	hot	34
3	59	7.182	12.127	6.078	hot	hot	34
3	60	7.182	12.140	6.091	hot	hot	34
3	61	7.130	12.113	6.149	hot	hot	34
3	62	7.131	12.073	6.188	hot	hot	34
3	63	7.079	12.046	6.247	hot	hot	34
3	64	7.000	12.110	6.349	hot	hot	34
3	65	6.999	12.136	6.375	hot	hot	34
3	66	7.103	12.151	6.480	hot	hot	34
3	67	7.103	12.177	6.506	hot	hot	34
3	68	7.103	12.190	6.519	hot	hot	34
3	69	7.102	12.256	6.584	hot	hot	34
3	70	7.101	12.308	6.636	hot	hot	34
3	71	7.060	12.385	6.724	hot	hot	34
3	72	7.112	12.426	6.789	hot	hot	34
3	73	7.151	12.426	6.828	hot	hot	34
3	74	7.151	12.439	6.842	hot	hot	34
3	75	7.214	12.532	6.954	hot	hot	34
3	76	7.201	12.532	6.967	hot	hot	34
3	77	7.189	12.466	7.033	hot	hot	34
3	78	7.099	12.373	7.163	hot	hot	34
3	79	7.060	12.372	7.202	hot	hot	34
3	80	6.942	12.422	7.330	hot	hot	34
3	81	6.903	12.435	7.372	hot	hot	34
3	82	6.903	12.435	7.372	hot	hot	34
3	83	7.033	12.437	7.502	hot	hot	34
3	84	7.045	12.516	7.582	hot	hot	34
3	85	7.082	12.595	7.669	hot	hot	34
3	86	7.186	12.623	7.777	hot	hot	34
3	87	7.304	12.638	7.895	hot	hot	34
3	88	7.381	12.678	7.982	hot	hot	34
3	89	7.124	12.439	8.334	hot	hot	34
3	90	7.074	12.360	8.428	hot	hot	34
3	91	7.023	12.254	8.545	hot	hot	34
3	92	6.998	12.215	8.592	hot	hot	34
3	93	6.987	12.097	8.710	hot	hot	34
3	94	6.937	11.979	8.838	hot	hot	33
3	95	6.912	11.900	8.921	hot	hot	33
3	96	6.889	11.756	9.067	hot	hot	33
3	97	6.864	11.677	9.149	hot	hot	33
3	98	6.864	11.651	9.175	hot	hot	33
3	99	6.865	11.638	9.189	hot	hot	33
3	100	6.865	11.599	9.228	hot	hot	33
3	101	6.865	11.599	9.228	hot	hot	33
3	102	6.905	11.560	9.283	hot	hot	33
3	103	6.932	11.522	9.330	hot	hot	33
3	104	6.959	11.483	9.377	hot	hot	33
3	105	6.986	11.444	9.424	hot	hot	33
3	106	7.038	11.419	9.483	hot	hot	33
3	107	7.103	11.433	9.549	hot	hot	33
3	108	7.012	11.432	9.641	hot	hot	33
3	109	6.999	11.431	9.654	hot	hot	33
3	110	6.999	11.431	9.654	hot	hot	33
3	111	7.012	11.432	9.667	hot	hot	33
3	112	7.025	11.445	9.685	hot	hot	33
3	113	7.024	11.484	9.724	hot	hot	33
3	114	7.010	11.510	9.753	hot	hot	33
3	115	6.971	11.522	9.795	hot	hot	33
3	116	6.944	11.574	9.853	hot	hot	33
3	117	6.944	11.587	9.866	hot	hot	33
3	118	6.971	11.535	9.925	hot	hot	33
3	119	6.971	11.535	9.925	hot	hot	33
3	120	6.984	11.522	9.943	hot	hot	33
3	121	6.984	11.509	9.956	hot	hot	33
3	122	6.985	11.483	9.982	hot	hot	33
3	123	6.985	11.483	9.982	hot	hot	33
3	124	6.985	11.483	9.982	hot	hot	33
3	125	6.985	11.483	9.982	hot	hot	33
3	126	6.985	11.483	9.982	hot	hot	33
3	127	6.920	11.443	10.058	hot	hot	33
3	128	6.920	11.443	10.058	hot	hot	33
3	129	6.920	11.443	10.058	hot	hot	33
3	130	6.933	11.469	10.087	hot	hot	33
3	131	6.933	11.482	10.100	hot	hot	33
3	132	6.933	11.482	10.100	hot	hot	33
3	133	6.933	11.482	10.100	hot	hot	33
3	134	6.932	11.508	10.127	hot	hot	33
3	135	6.945	11.509	10.140	hot	hot	33
3	136	6.945	11.496	10.153	hot	hot	33
3	137	6.946	11.470	10.179	hot	hot	33
3	138	6.946	11.470	10.179	hot	hot	33
3	139	6.946	11.470	10.179	hot	hot	33
3	140	6.905	11.547	10.266	hot	hot	33
3	141	6.919	11.508	10.308	hot	hot	33
3	142	6.932	11.508	10.321	hot	hot	33
3	143	6.958	11.522	10.350	hot	hot	33
3	144	6.958	11.522	10.350	hot	hot	33
3	145	6.958	11.522	10.350	hot	hot	33
3	146	6.958	11.509	10.363	hot	hot	33
3	147	6.958	11.496	10.376	hot	hot	33
3	148	6.958	11.496	10.376	hot	hot	33
3	149	6.958	11.496	10.376	hot	hot	33
3	150	6.998	11.470	10.423	hot	hot	33
3	151	6.998	11.470	10.423	hot	hot	33
3	152	6.985	11.470	10.436	hot	hot	33
3	153	6.999	11.444	10.465	hot	hot	33
3	154	7.012	11.445	10.478	hot	hot	33
3	155	7.025	11.432	10.497	hot	hot	33
3	156	7.025	11.432	10.497	hot	hot	33
3	157	7.025	11.432	10.497	hot	hot	33
3	158	7.038	11.432	10.510	hot	hot	33
3	159	7.051	11.419	10.528	hot	hot	33
3	160	7.078	11.407	10.557	hot	hot	33
3	161	7.156	11.408	10.636	hot	hot	33
3	162	7.273	11.436	10.756	hot	hot	33
3	163	7.403	11.465	10.889	hot	hot	33
3	164	7.520	11.480	11.007	hot	hot	33
3	165	7.598	11.494	11.087	hot	hot	33
3	166	7.624	11.521	11.124	hot	hot	33
3	167	7.702	11.509	11.203	hot	hot	33
3	168	7.717	11.431	11.283	hot	hot	33
3	169	7.718	11.340	11.374	hot	hot	33
3	170	7.732	11.288	11.428	hot	hot	33
3	171	7.733	11.249	11.467	hot	hot	33
3	172	7.734	11.223	11.493	hot	hot	33
3	173	7.722	11.131	11.585	hot	hot	33
3	174	7.724	11.053	11.664	hot	hot	33
3	175	7.714	10.857	11.860	hot	hot	32
3	176	7.744	10.648	12.070	hot	hot	32
3	177	7.746	10.531	12.188	hot	hot	32
3	178	7.709	10.413	12.312	hot	hot	32
3	179	7.646	10.281	12.458	hot	hot	32
3	180	7.518	10.161	12.633	hot	hot	32
3	181	7.427	10.094	12.745	hot	hot	32
3	182	7.350	10.015	12.856	hot	hot	32
3	183	7.286	9.987	12.926	hot	middle	31
3	184	7.168	9.972	13.045	hot	middle	31
3	185	7.103	9.958	13.111	hot	middle	31
3	186	6.960	9.969	13.255	hot	middle	31
3	187	7.029	9.735	13.499	hot	middle	31
3	188	7.097	9.579	13.669	hot	middle	31
3	189	7.100	9.410	13.839	hot	middle	31
3	190	7.113	9.423	13.857	hot	middle	31
3	191	7.177	9.476	13.941	hot	middle	31
3	192	7.203	9.477	13.967	hot	middle	31
3	193	7.208	9.203	14.241	hot	middle	31
3	194	7.225	8.994	14.450	hot	middle	30
3	195	7.227	8.864	14.581	hot	middle	30
3	196	7.217	8.707	14.738	hot	middle	30
3	197	7.168	8.562	14.891	hot	middle	30
3	198	7.143	8.471	14.986	hot	middle	30
3	199	7.105	8.418	15.051	hot	middle	30
3	200	7.105	8.418	15.051	hot	middle	30
3	201	7.105	8.418	15.051	hot	middle	30
3	202	7.105	8.418	15.051	hot	middle	30
3	203	7.040	8.377	15.127	hot	middle	30
3	204	7.041	8.351	15.153	hot	middle	30
3	205	7.028	8.312	15.194	hot	middle	30
3	206	7.016	8.299	15.213	hot	middle	30
3	207	7.016	8.299	15.213	hot	middle	30
3	208	7.053	8.378	15.300	hot	middle	30
3	209	7.053	8.378	15.300	hot	middle	30
3	210	7.054	8.364	15.313	hot	middle	30
3	211	7.054	8.351	15.326	hot	middle	30
3	212	7.054	8.325	15.353	hot	middle	30
3	213	7.053	8.378	15.405	hot	middle	30
3	214	7.004	8.233	15.558	hot	middle	30
3	215	7.030	8.247	15.587	hot	middle	30
3	216	6.976	8.298	15.661	hot	middle	30
3	217	6.923	8.349	15.734	hot	middle	30
3	218	6.923	8.362	15.747	hot	middle	30
3	219	6.923	8.375	15.760	hot	middle	30
3	220	6.975	8.376	15.813	hot	middle	30
3	221	6.976	8.337	15.852	hot	middle	30
3	222	6.976	8.324	15.865	hot	middle	30
3	223	6.978	8.233	15.956	hot	middle	30
3	224	6.978	8.233	15.956	hot	middle	30
3	225	6.978	8.233	15.956	hot	middle	30
3	226	6.978	8.233	15.956	hot	middle	30
3	227	6.978	8.233	15.956	hot	middle	30
3	228	6.978	8.233	15.956	hot	middle	30
3	229	6.979	8.154	16.035	hot	middle	30
3	230	6.993	8.128	16.064	hot	middle	30
3	231	6.993	8.128	16.064	hot	middle	30
3	232	7.033	8.051	16.151	hot	middle	30
3	233	6.957	7.906	16.315	cold	middle	29
3	234	6.970	7.906	16.328	cold	middle	29
3	235	7.010	7.855	16.393	cold	middle	29
3	236	7.011	7.815	16.432	cold	middle	29
3	237	7.025	7.777	16.474	cold	middle	29
3	238	7.051	7.764	16.503	cold	middle	29
3	239	7.156	7.766	16.607	cold	middle	29
3	240	7.170	7.675	16.700	cold	middle	29
3	241	7.172	7.596	16.778	cold	middle	29
3	242	7.186	7.531	16.844	cold	middle	29
3	243	7.201	7.427	16.950	cold	middle	29
3	244	7.216	7.284	17.094	cold	middle	29
3	245	7.219	7.127	17.250	cold	middle	29
3	246	7.195	7.022	17.358	cold	middle	29
3	247	7.067	6.877	17.552	cold	middle	27
3	248	6.952	6.718	17.748	cold	middle	27
3	249	6.967	6.640	17.827	cold	middle	27
3	250	7.059	6.589	17.933	cold	middle	27
3	251	7.126	6.486	18.056	cold	middle	27
3	252	7.283	6.489	18.212	cold	middle	27
3	253	7.336	6.424	18.296	cold	middle	27
3	254	7.190	6.552	18.490	cold	middle	27
3	255	7.061	6.498	18.630	cold	middle	27
3	256	7.036	6.432	18.701	cold	middle	27
3	257	7.013	6.262	18.872	cold	middle	27
3	258	7.016	6.092	19.042	cold	middle	27
3	259	7.018	5.975	19.160	cold	cold	26
3	260	7.019	5.897	19.238	cold	cold	26
3	261	7.021	5.818	19.316	cold	cold	26
3	262	6.984	5.687	19.453	cold	cold	26
3	263	6.947	5.543	19.601	cold	cold	26
3	264	6.901	5.229	19.919	cold	cold	26
3	265	6.929	5.125	20.027	cold	cold	26
3	266	6.969	5.073	20.092	cold	cold	26
3	267	7.139	5.024	20.269	cold	cold	26
3	268	7.192	4.999	20.328	cold	cold	25
3	269	7.244	5.000	20.380	cold	cold	25
3	270	7.284	4.987	20.421	cold	cold	25
3	271	7.336	4.975	20.475	cold	cold	25
3	272	7.428	4.938	20.574	cold	cold	25
3	273	7.507	4.900	20.662	cold	cold	25
3	274	7.547	4.849	20.727	cold	cold	25
3	275	7.561	4.797	20.781	cold	cold	25
3	276	7.601	4.758	20.836	cold	cold	25
3	277	7.643	4.576	21.023	cold	cold	25
3	278	7.621	4.367	21.234	cold	cold	25
3	279	7.584	4.249	21.358	cold	cold	25
3	280	7.534	4.104	21.510	cold	cold	25
3	281	7.445	3.998	21.649	cold	cold	24
3	282	7.303	3.878	21.835	cold	cold	24
3	283	7.147	3.862	21.992	cold	cold	24
3	284	7.017	3.860	22.122	cold	cold	24
3	285	6.913	3.806	22.239	cold	cold	24
3	286	6.863	3.701	22.356	cold	cold	24
3	287	6.969	3.585	22.513	cold	cold	24
3	288	6.997	3.494	22.608	cold	cold	24
3	289	7.026	3.312	22.793	cold	cold	24
3	290	7.067	3.208	22.904	cold	cold	24
3	291	7.147	3.157	22.998	cold	cold	24
3	292	7.173	3.132	23.035	cold	cold	24
3	293	7.291	3.134	23.153	cold	cold	24
3	294	7.304	3.095	23.194	cold	cold	24
3	295	7.408	3.110	23.299	cold	cold	24
3	296	7.447	3.124	23.340	cold	cold	24
3	297	7.485	3.190	23.417	cold	cold	24
3	298	7.458	3.280	23.512	cold	cold	24
3	299	7.495	3.372	23.611	cold	cold	24
3	300	7.560	3.413	23.687	cold	cold	24
3	301	7.628	3.257	23.857	cold	cold	24
3	302	7.721	3.168	23.986	cold	cold	24
3	303	7.752	2.907	24.248	cold	cold	24
3	304	7.752	2.855	24.301	cold	cold	24
3	305	7.756	2.659	24.496	cold	cold	24
3	306	7.757	2.581	24.575	cold	cold	24
3	307	7.774	2.398	24.758	cold	cold	24
3	308	7.762	2.320	24.837	cold	cold	24
3	309	7.686	2.175	25.001	cold	cold	24
3	310	7.689	2.044	25.131	cold	cold	24
3	311	7.678	1.901	25.275	cold	cold	24
3	312	7.642	1.756	25.424	cold	cold	24
3	313	7.591	1.651	25.541	cold	cold	24
3	314	7.567	1.533	25.661	cold	cold	24
3	315	7.412	1.452	25.837	cold	cold	24
3	316	7.296	1.359	25.985	cold	cold	24
3	317	7.219	1.305	26.079	cold	cold	24
3	318	7.115	1.264	26.191	cold	cold	24
3	319	7.011	1.236	26.299	cold	cold	24
3	320	6.854	1.259	26.457	cold	cold	24
3	321	6.827	1.298	26.504	cold	cold	24
3	322	6.827	1.298	26.504	cold	cold	24
3	323	6.879	1.312	26.558	cold	cold	24
3	324	6.916	1.430	26.682	cold	cold	24
3	325	6.903	1.456	26.711	cold	cold	24
3	326	6.890	1.456	26.724	cold	cold	24
3	327	6.889	1.482	26.750	cold	cold	24
3	328	6.888	1.534	26.803	cold	cold	24
3	329	6.874	1.625	26.895	cold	cold	24
3	330	6.845	1.755	27.028	cold	cold	24
3	331	6.828	2.003	27.276	cold	cold	24
3	332	6.825	2.146	27.420	cold	cold	24
3	333	6.860	2.408	27.684	cold	cold	24
3	334	6.857	2.539	27.814	cold	cold	24
3	335	6.855	2.682	27.958	cold	cold	24
3	336	6.866	2.800	28.076	cold	cold	24
3	337	6.928	2.971	28.258	cold	cold	24
3	338	7.032	3.012	28.370	cold	cold	24
3	339	7.084	2.987	28.428	cold	cold	24
3	340	7.137	2.974	28.482	cold	cold	24
3	341	7.175	3.001	28.529	cold	cold	24
3	342	7.175	3.001	28.529	cold	cold	24
3	343	7.203	2.923	28.611	cold	cold	24
3	344	7.230	2.898	28.648	cold	cold	24
3	345	7.336	2.795	28.796	cold	cold	24
3	346	7.362	2.789	28.823	cold	cold	24
3	347	7.388	2.783	28.850	cold	cold	24
3	348	7.415	2.731	28.908	cold	cold	24
3	349	7.586	2.669	29.090	cold	cold	24
3	350	7.614	2.578	29.185	cold	cold	24
3	351	7.694	2.462	29.326	cold	cold	24
3	352	7.629	2.461	29.391	cold	cold	24
3	353	7.564	2.460	29.457	cold	cold	24
3	354	7.524	2.472	29.498	cold	cold	24
3	355	7.352	2.600	29.712	cold	cold	24
3	356	7.300	2.599	29.764	cold	cold	24
3	357	7.209	2.597	29.856	cold	cold	24
3	358	7.358	2.273	30.212	cold	cold	24
3	359	7.333	2.221	30.270	cold	cold	24
3	360	7.282	2.142	30.365	cold	cold	24
3	361	7.284	2.063	30.443	cold	cold	24
3	362	7.284	2.024	30.482	cold	cold	24
3	363	7.285	1.985	30.521	cold	cold	24
3	364	7.285	1.972	30.534	cold	cold	24
3	365	7.325	1.946	30.581	cold	cold	24
3	366	7.325	1.960	30.594	cold	cold	24
3	367	7.324	1.986	30.620	cold	cold	24
3	368	7.245	2.010	30.703	cold	cold	24
3	369	7.245	2.023	30.716	cold	cold	24
3	370	7.245	2.050	30.742	cold	cold	24
3	371	7.258	2.011	30.783	cold	cold	24
3	372	7.271	2.037	30.813	cold	cold	24
3	373	7.297	2.050	30.842	cold	cold	24
3	374	7.296	2.116	30.907	cold	cold	24
3	375	7.296	2.077	30.946	cold	cold	24
3	376	7.297	2.063	30.959	cold	cold	24
3	377	7.284	2.050	30.978	cold	cold	24
3	378	7.284	2.050	30.978	cold	cold	24
3	379	7.230	2.141	31.083	cold	cold	24
3	380	7.230	2.128	31.096	cold	cold	24
3	381	7.230	2.128	31.096	cold	cold	24
3	382	7.320	2.194	31.208	cold	cold	24
3	383	7.424	2.222	31.316	cold	cold	24
3	384	7.489	2.250	31.386	cold	cold	24
3	385	7.542	2.185	31.470	cold	cold	24
3	386	7.544	2.107	31.548	cold	cold	24
3	387	7.545	2.029	31.626	cold	cold	24
3	388	7.547	1.950	31.705	cold	cold	24
3	389	7.537	1.768	31.888	cold	cold	24
3	390	7.513	1.624	32.034	cold	cold	24
3	391	7.463	1.505	32.162	cold	cold	24
3	392	7.386	1.438	32.264	cold	cold	24
3	393	7.361	1.399	32.311	cold	cold	24
3	394	7.284	1.332	32.413	cold	cold	24
3	395	7.219	1.292	32.490	cold	cold	24
3	396	7.154	1.252	32.566	cold	cold	24
3	397	7.051	1.198	32.682	cold	cold	24
3	398	6.986	1.196	32.748	cold	cold	24
3	399	6.947	1.183	32.789	cold	cold	24
3	400	6.932	1.287	32.894	cold	cold	24
3	401	6.919	1.273	32.913	cold	cold	24
3	402	6.957	1.326	32.978	cold	cold	24
3	403	6.981	1.470	33.124	cold	cold	24
3	404	7.021	1.406	33.200	cold	cold	24
3	405	7.048	1.393	33.229	cold	cold	24
3	406	7.048	1.393	33.229	cold	cold	24
3	407	7.049	1.328	33.294	cold	cold	24
3	408	7.153	1.330	33.399	cold	cold	24
3	409	7.244	1.331	33.490	cold	cold	24
3	410	7.283	1.371	33.546	cold	cold	24
3	411	7.321	1.424	33.611	cold	cold	24
3	412	7.151	1.421	33.780	cold	cold	24
3	413	7.085	1.485	33.873	cold	cold	24
3	414	7.058	1.563	33.955	cold	cold	24
3	415	7.080	1.759	34.153	cold	cold	24
3	416	7.092	1.838	34.232	cold	cold	24
3	417	7.143	1.904	34.316	cold	cold	24
3	418	7.168	1.944	34.363	cold	cold	24
3	419	7.168	1.970	34.389	cold	cold	24
3	420	7.180	2.009	34.430	cold	cold	24
3	421	7.232	2.049	34.496	cold	cold	24
3	422	7.270	2.076	34.543	cold	cold	24
3	423	7.283	2.089	34.561	cold	cold	24
3	424	7.296	2.103	34.579	cold	cold	24
3	425	7.322	2.129	34.616	cold	cold	24
3	426	7.321	2.181	34.669	cold	cold	24
3	427	7.293	2.259	34.751	cold	cold	24
3	428	7.331	2.325	34.827	cold	cold	24
3	429	7.369	2.391	34.903	cold	cold	24
3	430	7.433	2.471	35.005	cold	cold	24
3	431	7.432	2.510	35.044	cold	cold	24
3	432	7.419	2.510	35.058	cold	cold	24
3	433	7.419	2.549	35.097	cold	cold	24
3	434	7.417	2.640	35.188	cold	cold	24
3	435	7.417	2.640	35.188	cold	cold	24
3	436	7.417	2.640	35.188	cold	cold	24
3	437	7.392	2.548	35.283	cold	cold	24
3	438	7.290	2.416	35.450	cold	cold	24
3	439	7.188	2.323	35.589	cold	cold	24
3	440	7.112	2.165	35.764	cold	cold	24
3	441	7.010	2.006	35.952	cold	cold	24
3	442	6.960	1.888	36.081	cold	cold	24
3	443	6.924	1.730	36.242	cold	cold	24
3	444	6.887	1.625	36.354	cold	cold	24
3	445	6.915	1.521	36.462	cold	cold	24
3	446	6.891	1.404	36.582	cold	cold	24
3	447	6.906	1.299	36.687	cold	cold	24
3	448	6.907	1.234	36.752	cold	cold	24
3	449	6.908	1.169	36.818	cold	cold	24
3	450	7.000	1.144	36.913	cold	cold	24
3	451	7.026	1.119	36.950	cold	cold	24
3	452	7.079	1.107	37.003	cold	cold	24
3	453	7.144	1.095	37.070	cold	cold	24
3	454	7.210	1.083	37.136	cold	cold	24
3	455	7.275	1.084	37.202	cold	cold	24
3	456	7.327	1.072	37.256	cold	cold	24
3	457	7.419	1.060	37.348	cold	cold	24
3	458	7.510	1.088	37.443	cold	cold	24
3	459	7.626	1.143	37.571	cold	cold	24
3	460	7.652	1.195	37.630	cold	cold	24
3	461	7.676	1.261	37.700	cold	cold	24
3	462	7.699	1.470	37.911	cold	cold	24
3	463	7.697	1.601	38.041	cold	cold	24
3	464	7.680	1.770	38.211	cold	cold	24
3	465	7.667	1.809	38.253	cold	cold	24
3	466	7.652	1.874	38.319	cold	cold	24
3	467	7.637	2.017	38.463	cold	cold	24
3	468	7.622	2.122	38.568	cold	cold	24
3	469	7.606	2.278	38.726	cold	cold	24
3	470	7.617	2.383	38.831	cold	cold	24
3	471	7.615	2.513	38.961	cold	cold	24
3	472	7.613	2.630	39.079	cold	cold	24
3	473	7.584	2.813	39.263	cold	cold	24
3	474	7.543	2.877	39.340	cold	cold	24
3	475	7.503	2.942	39.416	cold	cold	24
3	476	7.502	2.981	39.455	cold	cold	24
3	477	7.516	2.955	39.484	cold	cold	24
3	478	7.464	2.928	39.542	cold	cold	24
3	479	7.372	2.953	39.637	cold	cold	24
3	480	7.321	2.899	39.711	cold	cold	24
3	481	7.193	2.767	39.896	cold	cold	24
3	482	7.115	2.713	39.990	cold	cold	24
3	483	7.065	2.634	40.084	cold	cold	24
3	484	7.053	2.555	40.164	cold	cold	24
3	485	7.027	2.529	40.200	cold	cold	24
3	486	7.183	2.571	40.362	cold	cold	24
3	487	7.158	2.544	40.399	cold	cold	24
3	488	7.158	2.531	40.412	cold	cold	24
3	489	7.159	2.466	40.477	cold	cold	24
3	490	7.187	2.349	40.597	cold	cold	24
3	491	7.188	2.297	40.650	cold	cold	24
3	492	7.148	2.335	40.705	cold	cold	24
3	493	7.253	2.298	40.817	cold	cold	24
3	494	7.254	2.245	40.869	cold	cold	24
3	495	7.190	2.166	40.971	cold	cold	24
3	496	7.140	2.061	41.087	cold	cold	24
3	497	7.091	1.903	41.253	cold	cold	24
3	498	7.078	1.864	41.294	cold	cold	24
3	499	7.028	1.771	41.399	cold	cold	24
3	500	6.990	1.706	41.475	cold	cold	24
3	501	6.940	1.574	41.616	cold	cold	24
3	502	6.902	1.495	41.703	cold	cold	24
3	503	6.892	1.312	41.887	cold	cold	24
3	504	6.934	1.195	42.010	cold	cold	24
3	505	7.039	1.119	42.141	cold	cold	24
3	506	7.079	1.107	42.182	cold	cold	24
3	507	7.171	1.082	42.277	cold	cold	24
3	508	7.236	1.083	42.342	cold	cold	24
3	509	7.340	1.085	42.447	cold	cold	24
3	510	7.432	1.087	42.538	cold	cold	24
3	511	7.522	1.115	42.633	cold	cold	24
3	512	7.626	1.169	42.750	cold	cold	24
3	513	7.652	1.195	42.787	cold	cold	24
3	514	7.714	1.327	42.933	cold	cold	24
3	515	7.725	1.445	43.051	cold	cold	24
3	516	7.736	1.588	43.195	cold	cold	24
3	517	7.720	1.758	43.365	cold	cold	24
3	518	7.718	1.849	43.457	cold	cold	24
3	519	7.716	1.980	43.587	cold	cold	24
3	520	7.728	2.032	43.641	cold	cold	24
3	521	7.725	2.189	43.798	cold	cold	24
3	522	7.709	2.358	43.968	cold	cold	24
3	523	7.707	2.449	44.059	cold	cold	24
3	524	7.719	2.541	44.152	cold	cold	24
3	525	7.730	2.659	44.270	cold	cold	24
3	526	7.727	2.802	44.413	cold	cold	24
3	527	7.738	2.907	44.519	cold	cold	24
3	528	7.738	2.959	44.571	cold	cold	24
3	529	7.760	3.142	44.755	cold	cold	24
3	530	7.771	3.260	44.874	cold	cold	24
3	531	7.770	3.312	44.926	cold	cold	24
3	532	7.743	3.390	45.008	cold	cold	24
3	533	7.702	3.494	45.120	cold	cold	24
3	534	7.688	3.546	45.174	cold	cold	24
3	535	7.622	3.597	45.257	cold	cold	24
3	536	7.517	3.608	45.362	cold	cold	24
3	537	7.397	3.762	45.558	cold	cold	24
3	538	7.291	3.839	45.689	cold	cold	24
3	539	7.184	3.980	45.866	cold	cold	24
3	540	7.158	4.006	45.903	cold	cold	25
3	541	7.155	4.137	46.034	cold	cold	25
3	542	7.193	4.190	46.099	cold	cold	25
3	543	7.206	4.229	46.140	cold	cold	25
3	544	7.205	4.255	46.166	cold	cold	25
3	545	7.205	4.294	46.206	cold	cold	25
3	546	7.204	4.307	46.219	cold	cold	25
3	547	7.322	4.296	46.337	cold	cold	25
3	548	7.374	4.297	46.389	cold	cold	25
3	549	7.427	4.272	46.447	cold	cold	25
3	550	7.467	4.234	46.503	cold	cold	25
3	551	7.430	4.089	46.652	cold	cold	25
3	552	7.366	4.023	46.744	cold	cold	25
3	553	7.304	3.865	46.914	cold	cold	24
3	554	7.304	3.839	46.940	cold	cold	24
3	555	7.305	3.800	46.979	cold	cold	24
3	556	7.332	3.761	47.026	cold	cold	24
3	557	7.332	3.722	47.065	cold	cold	24
3	558	7.307	3.656	47.135	cold	cold	24
3	559	7.282	3.591	47.206	cold	cold	24
3	560	7.178	3.589	47.310	cold	cold	24
3	561	7.112	3.614	47.380	cold	cold	24
3	562	7.034	3.612	47.459	cold	cold	24
3	563	6.969	3.598	47.525	cold	cold	24
3	564	6.931	3.558	47.581	cold	cold	24
3	565	6.918	3.532	47.610	cold	cold	24
3	566	6.959	3.428	47.721	cold	cold	24
3	567	7.051	3.365	47.834	cold	cold	24
3	568	7.079	3.261	47.941	cold	cold	24
3	569	7.121	3.131	48.077	cold	cold	24
3	570	7.174	3.067	48.161	cold	cold	24
3	571	7.189	2.988	48.240	cold	cold	24
3	572	7.269	2.898	48.361	cold	cold	24
3	573	7.375	2.783	48.518	cold	cold	24
3	574	7.389	2.744	48.559	cold	cold	24
3	575	7.468	2.693	48.653	cold	cold	24
3	576	7.495	2.654	48.700	cold	cold	24
3	577	7.508	2.629	48.730	cold	cold	24
3	578	7.561	2.603	48.788	cold	cold	24
3	579	7.575	2.565	48.829	cold	cold	24
3	580	7.657	2.344	49.065	cold	cold	24
3	581	7.738	2.215	49.217	cold	cold	24
3	582	7.739	2.150	49.282	cold	cold	24
3	583	7.728	2.032	49.400	cold	cold	24
3	584	7.704	1.940	49.495	cold	cold	24
3	585	7.692	1.862	49.575	cold	cold	24
3	586	7.668	1.744	49.695	cold	cold	24
3	587	7.582	1.455	49.996	cold	cold	24
3	588	7.531	1.363	50.102	cold	cold	24
3	589	7.403	1.243	50.277	cold	cold	24
3	590	7.286	1.176	50.412	cold	cold	24
3	591	7.169	1.147	50.532	cold	cold	24
3	592	7.065	1.172	50.640	cold	cold	24
3	593	6.973	1.196	50.735	cold	cold	24
3	594	6.906	1.273	50.836	cold	cold	24
3	595	6.878	1.390	50.957	cold	cold	24
3	596	6.849	1.546	51.116	cold	cold	24
3	597	6.821	1.624	51.198	cold	cold	24
3	598	6.767	1.767	51.351	cold	cold	24
3	599	6.789	1.963	51.548	cold	cold	24
4	0	12.438	7.273	0.000	cold	middle	29
4	1	12.425	7.325	0.054	cold	middle	29
4	2	12.448	7.495	0.225	cold	middle	29
4	3	12.562	7.653	0.421	cold	middle	29
4	4	12.634	8.020	0.795	hot	middle	30
4	5	12.642	8.295	1.069	hot	middle	30
4	6	12.667	8.386	1.164	hot	middle	30
4	7	12.692	8.452	1.235	hot	middle	30
4	8	12.784	8.389	1.347	hot	middle	30
4	9	12.774	8.232	1.504	hot	middle	30
4	10	12.671	8.165	1.627	hot	middle	30
4	11	12.618	8.164	1.680	hot	middle	30
4	12	12.616	8.281	1.797	hot	middle	30
4	13	12.757	8.466	2.029	hot	middle	30
4	14	12.896	8.704	2.305	hot	middle	30
4	15	12.902	9.083	2.684	hot	middle	31
4	16	12.832	9.368	2.978	hot	middle	31
4	17	12.736	9.628	3.255	hot	middle	31
4	18	12.651	10.018	3.654	hot	hot	32
4	19	12.696	10.371	4.010	hot	hot	32
4	20	12.783	10.660	4.312	hot	hot	32
4	21	12.830	10.922	4.578	hot	hot	32
4	22	12.851	11.196	4.853	hot	hot	33
4	23	12.848	11.405	5.062	hot	hot	33
4	24	12.882	11.693	5.352	hot	hot	33
4	25	12.891	11.928	5.587	hot	hot	33
4	26	12.983	11.891	5.686	hot	hot	33
4	27	12.983	11.852	5.726	hot	hot	33
4	28	12.916	11.994	5.883	hot	hot	33
4	29	12.790	11.691	6.211	hot	hot	33
4	30	12.676	11.494	6.439	hot	hot	33
4	31	12.650	11.493	6.465	hot	hot	33
4	32	12.699	11.677	6.655	hot	hot	33
4	33	12.737	11.756	6.743	hot	hot	33
4	34	12.701	11.572	6.930	hot	hot	33
4	35	12.746	11.234	7.271	hot	hot	33
4	36	12.815	11.026	7.490	hot	hot	33
4	37	12.921	10.963	7.613	hot	hot	32
4	38	13.065	10.952	7.757	hot	hot	32
4	39	12.993	11.290	8.103	hot	hot	33
4	40	12.965	11.394	8.211	hot	hot	33
4	41	13.029	11.474	8.312	hot	hot	33
4	42	13.097	11.357	8.447	hot	hot	33
4	43	13.206	11.059	8.765	hot	hot	33
4	44	13.249	10.838	8.990	hot	hot	32
4	45	13.284	10.369	9.461	hot	hot	32
4	46	13.265	9.951	9.879	hot	middle	31
4	47	13.271	9.650	10.179	hot	middle	31
4	48	13.250	9.337	10.494	hot	middle	31
4	49	13.254	9.102	10.729	hot	middle	31
4	50	13.246	8.841	10.990	hot	middle	30
4	51	13.213	8.501	11.332	hot	middle	30
4	52	13.206	8.174	11.658	hot	middle	30
4	53	13.213	7.783	12.050	cold	middle	29
4	54	13.139	7.533	12.310	cold	middle	29
4	55	13.052	7.258	12.599	cold	middle	29
4	56	12.768	7.109	12.920	cold	middle	29
4	57	12.758	6.900	13.129	cold	middle	27
4	58	12.621	6.532	13.522	cold	middle	27
4	59	12.574	6.257	13.801	cold	middle	27
4	60	12.552	6.048	14.011	cold	middle	27
4	61	12.462	5.942	14.150	cold	cold	26
4	62	12.424	5.902	14.205	cold	cold	26
4	63	12.425	5.836	14.271	cold	cold	26
4	64	12.386	5.810	14.318	cold	cold	26
4	65	12.377	5.627	14.501	cold	cold	26
4	66	12.340	5.469	14.662	cold	cold	26
4	67	12.319	5.195	14.938	cold	cold	26
4	68	12.377	4.843	15.294	cold	cold	25
4	69	12.396	4.517	15.620	cold	cold	25
4	70	12.453	4.244	15.900	cold	cold	25
4	71	12.483	4.075	16.071	cold	cold	25
4	72	12.485	3.932	16.215	cold	cold	24
4	73	12.438	3.657	16.494	cold	cold	24
4	74	12.403	3.434	16.719	cold	cold	24
4	75	12.406	3.238	16.915	cold	cold	24
4	76	12.421	3.134	17.020	cold	cold	24
4	77	12.475	3.031	17.137	cold	cold	24
4	78	12.543	2.862	17.319	cold	cold	24
4	79	12.558	2.797	17.385	cold	cold	24
4	80	12.664	2.668	17.552	cold	cold	24
4	81	12.706	2.526	17.701	cold	cold	24
4	82	12.737	2.278	17.951	cold	cold	24
4	83	12.779	2.070	18.163	cold	cold	24
4	84	12.823	1.810	18.427	cold	cold	24
4	85	12.866	1.589	18.652	cold	cold	24
4	86	12.895	1.445	18.798	cold	cold	24
4	87	12.885	1.289	18.955	cold	cold	24
4	88	12.860	1.210	19.038	cold	cold	24
4	89	12.757	1.130	19.169	cold	cold	24
4	90	12.614	1.101	19.314	cold	cold	24
4	91	12.443	1.163	19.496	cold	cold	24
4	92	12.324	1.239	19.637	cold	cold	24
4	93	12.243	1.421	19.836	cold	cold	24
4	94	12.215	1.525	19.944	cold	cold	24
4	95	12.182	1.890	20.310	cold	cold	24
4	96	12.268	2.191	20.624	cold	cold	24
4	97	12.358	2.284	20.753	cold	cold	24
4	98	12.487	2.352	20.899	cold	cold	24
4	99	12.668	2.473	21.116	cold	cold	24
4	100	12.773	2.448	21.224	cold	cold	24
4	101	12.788	2.305	21.368	cold	cold	24
4	102	12.802	2.266	21.410	cold	cold	24
4	103	12.987	2.139	21.634	cold	cold	24
4	104	13.004	1.917	21.856	cold	cold	24
4	105	13.046	1.788	21.993	cold	cold	24
4	106	13.073	1.710	22.075	cold	cold	24
4	107	13.090	1.501	22.284	cold	cold	24
4	108	13.094	1.292	22.493	cold	cold	24
4	109	12.993	1.082	22.727	cold	cold	24
4	110	12.837	1.066	22.884	cold	cold	24
4	111	12.562	1.113	23.163	cold	cold	24
4	112	12.430	1.150	23.299	cold	cold	24
4	113	12.259	1.225	23.486	cold	cold	24
4	114	12.205	1.368	23.639	cold	cold	24
4	115	12.199	1.655	23.926	cold	cold	24
4	116	12.182	1.916	24.187	cold	cold	24
4	117	12.204	2.125	24.398	cold	cold	24
4	118	12.253	2.309	24.588	cold	cold	24
4	119	12.264	2.400	24.680	cold	cold	24
4	120	12.528	2.235	24.992	cold	cold	24
4	121	12.568	2.223	25.033	cold	cold	24
4	122	12.672	2.264	25.144	cold	cold	24
4	123	12.774	2.370	25.292	cold	cold	24
4	124	12.838	2.437	25.384	cold	cold	24
4	125	12.904	2.399	25.460	cold	cold	24
4	126	12.958	2.308	25.566	cold	cold	24
4	127	13.028	2.048	25.835	cold	cold	24
4	128	13.071	1.827	26.060	cold	cold	24
4	129	13.062	1.618	26.269	cold	cold	24
4	130	13.064	1.488	26.400	cold	cold	24
4	131	13.040	1.344	26.546	cold	cold	24
4	132	13.017	1.187	26.705	cold	cold	24
4	133	12.941	1.068	26.846	cold	cold	24
4	134	12.772	1.052	27.016	cold	cold	24
4	135	12.588	1.074	27.201	cold	cold	24
4	136	12.392	1.123	27.403	cold	cold	24
4	137	12.298	1.265	27.573	cold	cold	24
4	138	12.269	1.434	27.745	cold	cold	24
4	139	12.239	1.617	27.930	cold	cold	24
4	140	12.237	1.747	28.060	cold	cold	24
4	141	12.260	1.904	28.219	cold	cold	24
4	142	12.258	2.022	28.336	cold	cold	24
4	143	12.308	2.166	28.489	cold	cold	24
4	144	12.346	2.232	28.565	cold	cold	24
4	145	12.410	2.298	28.658	cold	cold	24
4	146	12.539	2.353	28.798	cold	cold	24
4	147	12.643	2.420	28.921	cold	cold	24
4	148	12.694	2.447	28.980	cold	cold	24
4	149	12.746	2.461	29.034	cold	cold	24
4	150	12.865	2.424	29.157	cold	cold	24
4	151	12.918	2.347	29.251	cold	cold	24
4	152	12.997	2.296	29.346	cold	cold	24
4	153	13.024	2.244	29.404	cold	cold	24
4	154	13.068	2.010	29.642	cold	cold	24
4	155	13.072	1.762	29.890	cold	cold	24
4	156	13.101	1.606	30.049	cold	cold	24
4	157	13.105	1.397	30.258	cold	cold	24
4	158	13.042	1.239	30.427	cold	cold	24
4	159	12.940	1.133	30.575	cold	cold	24
4	160	12.809	1.131	30.706	cold	cold	24
4	161	12.679	1.115	30.837	cold	cold	24
4	162	12.535	1.113	30.980	cold	cold	24
4	163	12.391	1.162	31.133	cold	cold	24
4	164	12.323	1.305	31.291	cold	cold	24
4	165	12.280	1.500	31.491	cold	cold	24
4	166	12.289	1.748	31.739	cold	cold	24
4	167	12.286	1.918	31.909	cold	cold	24
4	168	12.311	1.996	31.991	cold	cold	24
4	169	12.336	2.036	32.038	cold	cold	24
4	170	12.349	2.075	32.079	cold	cold	24
4	171	12.361	2.089	32.098	cold	cold	24
4	172	12.374	2.102	32.116	cold	cold	24
4	173	12.400	2.129	32.153	cold	cold	24
4	174	12.400	2.129	32.153	cold	cold	24
4	175	12.425	2.155	32.190	cold	cold	24
4	176	12.437	2.221	32.257	cold	cold	24
4	177	12.463	2.221	32.283	cold	cold	24
4	178	12.502	2.235	32.324	cold	cold	24
4	179	12.554	2.249	32.378	cold	cold	24
4	180	12.580	2.249	32.404	cold	cold	24
4	181	12.763	2.252	32.587	cold	cold	24
4	182	12.880	2.268	32.705	cold	cold	24
4	183	12.986	2.204	32.828	cold	cold	24
4	184	13.052	2.140	32.920	cold	cold	24
4	185	13.068	1.997	33.065	cold	cold	24
4	186	13.058	1.801	33.261	cold	cold	24
4	187	13.036	1.618	33.445	cold	cold	24
4	188	13.024	1.526	33.538	cold	cold	24
4	189	13.025	1.461	33.603	cold	cold	24
4	190	13.026	1.409	33.655	cold	cold	24
4	191	13.027	1.369	33.694	cold	cold	24
4	192	12.855	1.471	33.894	cold	cold	24
4	193	12.747	1.691	34.139	cold	cold	24
4	194	12.681	1.755	34.231	cold	cold	24
4	195	12.679	1.820	34.296	cold	cold	24
4	196	12.652	1.885	34.367	cold	cold	24
4	197	12.637	2.002	34.485	cold	cold	24
4	198	12.675	2.068	34.561	cold	cold	24
[truncated: 6,996 more rows]
