# Supplementary material for: Behavioral and pharmacological characterization of planarian nociception
Source: Front Mol Neurosci. 2024 May 1;17:1368009. doi: 10.3389/fnmol.2024.1368009 (PMC11094297; doi:10.3389/fnmol.2024.1368009)
Supplement: Supplementary file 1 [file Data_Sheet_1.ZIP › Article planarian nociception - code and data/thermos/MOR20_T/t1.csv]

23	2;23	3
23	2;23	2
23	2;23	1
23	2;23	1
22	9;23	0
23	0;22	9
22	9;22	9
22	9;22	9
23	0;23	0
22	9;22	9
23	1;23	0
23	1;23	1
23	1;23	1
23	1;23	1
23	1;23	2
23	2;23	2
23	3;23	2
23	3;23	3
23	3;23	4
23	5;23	5
23	5;23	5
23	6;23	5
23	7;23	7
23	9;23	8
23	9;24	0
24	2;24	1
24	3;24	2
24	6;24	2
24	8;24	6
25	0;24	7
25	3;24	8
25	4;25	0
25	6;25	1
25	7;25	4
26	0;25	5
26	1;25	7
26	3;26	0
26	6;26	3
26	8;26	4
27	0;26	8
27	3;26	9
27	5;27	2
27	6;27	5
27	9;27	9
28	2;28	1
28	4;28	4
28	7;28	7
29	0;29	0
29	2;29	2
29	7;29	5
29	8;29	7
30	1;30	0
30	2;30	3
30	5;30	5
30	9;30	8
31	2;31	1
31	3;31	2
31	6;31	6
31	9;31	6
32	0;32	0
32	3;32	4
32	5;32	4
32	7;32	7
32	9;33	0
33	1;33	1
33	4;33	4
33	7;33	6
33	9;33	9
33	9;33	9
34	2;34	0
34	3;34	2
34	4;34	5
34	5;34	5
34	6;34	6
34	7;34	7
34	7;34	8
34	8;34	8
34	8;34	8
34	9;34	9
35	0;34	9
35	0;35	0
35	0;35	0
35	2;35	1
35	1;35	1
35	1;35	0
35	1;35	1
35	1;35	1
35	2;35	1
35	2;35	2
35	2;35	2
35	2;35	1
35	2;35	2
35	2;35	2
35	3;35	4
35	1;35	1
