# Supplementary material for: Behavioral and pharmacological characterization of planarian nociception
Source: Front Mol Neurosci. 2024 May 1;17:1368009. doi: 10.3389/fnmol.2024.1368009 (PMC11094297; doi:10.3389/fnmol.2024.1368009)
Supplement: Supplementary file 1 [file Data_Sheet_1.ZIP › Article planarian nociception - code and data/thermos/MOR20_T/t10.csv]

23	6;23	5
23	4;23	4
23	4;23	5
23	5;23	3
23	3;23	4
23	4;23	3
23	5;23	5
23	5;23	5
23	5;23	5
23	8;23	8
23	8;23	8
23	9;23	9
24	2;24	1
24	3;24	3
24	4;24	5
24	5;24	5
24	8;25	0
25	0;25	3
25	2;25	3
25	4;25	7
25	8;26	0
26	0;26	3
26	3;26	7
26	6;27	0
27	0;27	5
27	2;28	0
27	6;28	3
28	0;28	9
28	3;29	0
28	4;29	3
28	9;29	9
29	2;30	3
29	5;30	5
29	9;30	9
30	3;31	4
30	6;31	5
30	8;31	8
31	1;32	1
31	2;32	2
31	5;32	2
31	7;32	5
32	0;32	5
32	0;32	7
32	4;32	7
32	4;32	9
32	6;33	0
32	5;33	0
32	7;33	0
33	0;33	1
33	1;33	2
33	1;33	1
33	2;33	3
33	3;33	3
33	4;33	4
33	6;33	4
33	6;33	6
33	8;33	6
33	9;33	7
34	1;33	8
34	1;33	9
34	3;33	9
34	5;34	0
34	5;34	1
34	6;34	1
34	6;34	0
34	8;34	2
34	7;34	2
34	8;34	3
34	9;34	4
35	0;34	3
35	0;34	4
35	1;34	4
35	1;34	4
35	1;34	5
35	2;34	6
35	2;34	6
35	2;34	6
35	3;34	6
35	3;34	7
35	4;34	9
35	3;34	9
35	2;35	0
35	1;35	0
35	1;34	8
