# Supplementary material for: Behavioral and pharmacological characterization of planarian nociception
Source: Front Mol Neurosci. 2024 May 1;17:1368009. doi: 10.3389/fnmol.2024.1368009 (PMC11094297; doi:10.3389/fnmol.2024.1368009)
Supplement: Supplementary file 1 [file Data_Sheet_1.ZIP › Article planarian nociception - code and data/thermos/MOR20_T/t11.csv]

24	1;24	1
24	0;24	0
23	9;24	0
23	9;23	9
23	9;23	9
23	9;23	9
23	9;23	8
23	9;23	9
24	0;23	8
23	9;23	9
24	1;24	0
24	2;24	2
24	4;24	3
24	5;24	3
24	6;24	5
24	9;24	6
24	8;24	9
25	2;25	0
25	3;25	3
25	6;25	6
25	7;25	8
25	9;26	1
26	4;26	5
26	6;26	7
26	7;26	9
27	2;27	2
27	4;27	7
27	8;27	9
28	1;28	5
28	4;28	7
28	6;29	1
29	1;29	5
29	2;29	8
29	7;30	0
29	8;30	3
30	0;30	4
30	1;30	6
30	4;30	6
30	5;30	9
30	6;30	9
30	8;30	9
30	8;31	1
30	8;31	1
31	1;31	3
31	1;31	2
31	2;31	4
31	3;31	3
31	3;31	5
31	4;31	5
31	5;31	6
31	7;31	8
31	8;31	8
31	8;31	9
31	8;31	8
32	0;32	0
32	0;32	1
32	1;32	0
32	1;32	1
32	2;32	2
32	2;32	2
32	2;32	3
32	1;32	3
32	3;32	4
32	4;32	4
32	4;32	4
32	5;32	5
32	4;32	5
32	6;32	6
32	5;32	7
32	6;32	5
32	8;32	8
32	7;32	7
32	9;32	8
32	9;32	8
32	9;32	9
33	0;33	0
33	1;33	1
33	1;33	1
33	1;33	1
33	2;33	1
33	4;33	1
33	3;33	2
33	3;33	3
33	3;33	3
33	3;33	3
33	4;33	3
33	5;33	4
33	5;33	4
33	6;33	5
33	7;33	5
33	6;33	6
33	7;33	6
33	7;33	6
33	7;33	7
33	8;33	7
