# Supplementary material for: Behavioral and pharmacological characterization of planarian nociception
Source: Front Mol Neurosci. 2024 May 1;17:1368009. doi: 10.3389/fnmol.2024.1368009 (PMC11094297; doi:10.3389/fnmol.2024.1368009)
Supplement: Supplementary file 1 [file Data_Sheet_1.ZIP › Article planarian nociception - code and data/thermos/MOR20_T/t12.csv]

24	6;24	2
24	2;24	2
24	1;24	2
24	2;24	2
24	2;24	2
24	4;24	2
24	4;24	5
24	4;24	6
24	5;24	6
24	7;24	9
24	8;25	1
25	0;25	4
25	4;25	6
25	6;25	9
25	6;26	0
26	2;26	2
26	7;26	8
27	1;27	3
27	4;27	5
27	8;27	9
28	1;28	4
28	4;28	8
28	8;29	3
29	0;29	7
29	4;29	9
29	8;30	0
29	9;30	2
30	2;30	5
30	2;30	5
30	2;30	4
30	4;30	6
30	4;30	5
30	5;30	6
30	5;30	8
30	6;30	8
30	7;30	9
30	7;30	9
30	8;30	9
31	0;31	1
30	9;31	1
31	0;31	1
31	2;31	2
31	2;31	3
31	3;31	3
31	3;31	4
31	4;31	5
31	5;31	5
31	6;31	6
31	7;31	8
31	7;31	8
31	8;31	8
31	9;31	9
31	8;31	9
32	2;32	1
32	2;32	2
32	2;32	1
32	3;32	2
32	3;32	3
32	3;32	3
32	4;32	4
32	4;32	4
32	6;32	6
32	6;32	6
32	7;32	7
32	8;32	8
32	9;32	7
32	9;32	9
32	9;33	0
32	9;33	0
32	9;33	0
33	0;33	0
33	1;33	1
33	2;33	2
33	1;33	2
33	2;33	2
33	3;33	3
33	4;33	3
33	3;33	4
33	4;33	3
33	4;33	3
33	4;33	4
33	4;33	4
33	4;33	4
33	5;33	4
33	5;33	4
33	6;33	5
33	7;33	5
33	7;33	7
33	9;33	7
33	9;33	7
33	9;33	8
34	1;33	8
