# Supplementary material for: Behavioral and pharmacological characterization of planarian nociception
Source: Front Mol Neurosci. 2024 May 1;17:1368009. doi: 10.3389/fnmol.2024.1368009 (PMC11094297; doi:10.3389/fnmol.2024.1368009)
Supplement: Supplementary file 1 [file Data_Sheet_1.ZIP › Article planarian nociception - code and data/thermos/MOR20_T/t13.csv]

24	2;24	2
24	1;24	1
24	1;24	2
24	1;24	1
24	1;24	3
24	3;24	3
24	3;24	3
24	5;24	5
24	7;24	8
24	9;25	0
25	1;25	3
25	4;25	5
25	5;25	9
25	8;26	1
26	0;26	3
26	2;26	7
26	4;27	0
26	9;27	5
27	2;27	9
27	5;28	4
27	7;28	6
28	1;29	1
28	3;29	3
28	6;29	7
29	0;30	0
29	2;30	3
29	4;30	6
29	5;30	6
29	9;30	9
29	8;30	8
29	9;30	8
30	2;31	0
30	2;31	2
30	3;31	2
30	3;31	3
30	6;31	3
30	6;31	4
30	6;31	4
30	8;31	5
30	9;31	6
30	9;31	7
30	9;31	7
31	3;31	7
31	4;31	9
31	5;31	9
31	6;32	0
31	8;32	1
32	0;32	3
32	1;32	3
32	3;32	3
32	3;32	5
32	5;32	6
32	7;32	6
32	7;32	7
32	8;32	8
32	9;32	8
32	9;32	9
33	0;32	9
33	0;32	9
33	2;33	1
33	2;33	1
33	2;33	1
33	2;33	2
33	4;33	2
33	4;33	2
33	4;33	3
33	5;33	4
33	4;33	4
33	5;33	4
33	5;33	4
33	6;33	6
33	6;33	6
33	7;33	6
33	6;33	7
33	8;33	7
33	8;33	8
33	9;33	8
33	9;33	9
34	0;34	0
34	0;34	0
34	1;34	0
34	1;34	1
34	2;34	3
34	2;34	2
34	4;34	4
34	5;34	3
34	6;34	4
34	7;34	6
35	0;34	6
