# Supplementary material for: Behavioral and pharmacological characterization of planarian nociception
Source: Front Mol Neurosci. 2024 May 1;17:1368009. doi: 10.3389/fnmol.2024.1368009 (PMC11094297; doi:10.3389/fnmol.2024.1368009)
Supplement: Supplementary file 1 [file Data_Sheet_1.ZIP › Article planarian nociception - code and data/thermos/MOR20_T/t14.csv]

24	1
23	9
23	9
23	9
23	8
23	6
23	9
23	9
24	0
24	1
24	1
24	1
24	4
24	4
24	6
24	7
25	0
25	2
25	4
25	8
25	8
26	1
26	4
26	8
27	0
27	3
27	6
28	1
28	3
28	8
29	2
29	4
29	9
30	2
30	5
30	8
31	3
31	6
31	8
31	9
32	1
32	3
32	4
32	5
32	5
32	7
32	6
32	7
32	8
32	9
33	0
33	1
33	1
33	1
33	2
33	3
33	2
33	3
33	5
33	5
33	5
33	6
33	6
33	6
33	6
33	8
33	8
33	7
34	0
34	0
34	0
34	0
34	1
34	1
34	2
34	2
34	3
34	4
34	4
34	4
34	4
34	5
34	6
34	8
34	8
34	9
34	9
