# Supplementary material for: Behavioral and pharmacological characterization of planarian nociception
Source: Front Mol Neurosci. 2024 May 1;17:1368009. doi: 10.3389/fnmol.2024.1368009 (PMC11094297; doi:10.3389/fnmol.2024.1368009)
Supplement: Supplementary file 1 [file Data_Sheet_1.ZIP › Article planarian nociception - code and data/thermos/MOR20_T/t15.csv]

24	0;24	0
24	1;24	1
24	1;24	2
24	2;24	1
24	2;24	2
24	5;24	5
24	6;24	6
24	7;24	7
25	0;25	1
25	2;25	3
25	4;25	6
25	6;26	0
25	9;26	2
26	2;26	4
26	4;26	9
26	7;27	2
27	0;27	6
27	3;28	1
27	6;28	3
28	0;28	8
28	2;29	0
28	4;29	5
28	8;29	9
28	9;30	0
29	2;30	3
29	6;30	6
29	6;30	6
30	0;30	8
30	1;30	7
30	1;30	9
30	2;31	0
30	2;31	1
30	3;31	0
30	3;31	1
30	5;31	1
30	5;31	2
30	5;31	3
30	7;31	4
31	0;31	4
31	0;31	7
31	1;31	6
31	4;31	7
31	3;31	7
31	7;31	9
31	7;31	9
31	7;32	0
31	9;32	0
32	0;32	1
32	3;32	3
32	4;32	2
32	5;32	3
32	6;32	5
32	6;32	6
33	0;32	5
33	0;32	7
33	0;32	8
33	5;32	9
33	3;32	9
33	3;32	9
33	5;32	9
33	6;33	1
33	7;33	1
33	7;33	1
34	0;33	2
33	9;33	2
33	9;33	3
33	9;33	4
34	2;33	5
34	2;33	6
34	3;33	6
34	3;33	6
34	3;33	6
34	4;33	8
34	4;33	7
34	4;33	8
34	6;33	8
34	6;33	9
34	6;34	1
34	8;34	1
34	8;34	2
34	8;34	2
34	8;34	3
35	0;34	2
34	8;34	5
