# Supplementary material for: Behavioral and pharmacological characterization of planarian nociception
Source: Front Mol Neurosci. 2024 May 1;17:1368009. doi: 10.3389/fnmol.2024.1368009 (PMC11094297; doi:10.3389/fnmol.2024.1368009)
Supplement: Supplementary file 1 [file Data_Sheet_1.ZIP › Article planarian nociception - code and data/thermos/MOR20_T/t2.csv]

23	5;23	3
23	3;23	3
23	3;23	3
23	2;23	2
23	2;23	3
23	2;23	3
23	2;23	2
23	5;23	6
23	5;23	5
23	6;23	6
23	9;23	7
23	8;24	0
24	0;24	0
24	2;24	2
24	5;24	7
24	6;24	9
25	0;25	1
25	2;25	5
25	5;25	8
25	8;26	2
26	2;26	5
26	7;26	8
26	9;27	3
27	2;27	7
27	6;28	1
28	0;28	6
28	2;28	9
28	7;29	5
29	1;29	9
29	5;30	1
29	7;30	4
30	0;30	5
30	2;30	6
30	4;30	8
30	5;30	8
30	7;30	9
30	7;31	0
30	8;31	1
31	0;31	0
31	0;31	2
31	0;31	2
31	1;31	3
31	2;31	4
31	3;31	5
31	3;31	6
31	3;31	6
31	6;31	6
31	6;31	6
31	6;31	7
31	8;31	8
31	8;31	8
31	8;31	9
31	9;31	9
32	0;32	0
32	1;32	1
32	1;32	2
32	2;32	3
32	2;32	2
32	2;32	4
32	4;32	4
32	5;32	3
32	4;32	5
32	5;32	5
32	7;32	5
32	7;32	7
32	7;32	7
32	8;32	7
32	8;32	8
32	9;32	8
32	9;32	9
32	9;32	9
33	0;33	1
33	0;33	1
33	0;33	0
33	1;33	1
33	1;33	2
33	2;33	1
33	2;33	3
33	3;33	6
33	3;33	4
33	4;33	4
33	6;33	4
33	6;33	5
33	6;33	6
33	6;33	8
33	8;33	8
33	9;33	8
33	9;33	8
33	9;33	9
33	9;33	9
34	1;34	0
34	0;34	1
