# Supplementary material for: Behavioral and pharmacological characterization of planarian nociception
Source: Front Mol Neurosci. 2024 May 1;17:1368009. doi: 10.3389/fnmol.2024.1368009 (PMC11094297; doi:10.3389/fnmol.2024.1368009)
Supplement: Supplementary file 1 [file Data_Sheet_1.ZIP › Article planarian nociception - code and data/thermos/MOR20_T/t3.csv]

23	4;23	3
23	2;23	3
23	2;23	2
23	1;23	2
23	1;23	1
23	0;23	1
23	2;23	3
23	2;23	4
23	4;23	4
23	5;23	8
23	6;23	8
23	8;23	8
23	9;24	2
24	1;24	4
24	4;24	5
24	9;25	0
25	3;25	4
25	5;25	8
25	8;26	1
26	1;26	5
26	5;26	9
26	8;27	2
27	1;27	6
27	4;28	0
27	9;28	4
28	3;28	9
28	8;29	5
29	1;29	8
29	6;30	4
29	9;30	4
30	1;30	8
30	5;31	1
30	7;31	1
30	9;31	2
31	2;31	4
31	1;31	4
31	3;31	5
31	4;31	6
31	6;31	6
31	4;31	6
31	6;31	7
31	8;31	8
31	8;31	9
31	8;31	9
32	0;32	1
32	1;32	2
32	1;32	1
32	2;32	3
32	3;32	4
32	3;32	4
32	4;32	4
32	5;32	5
32	5;32	5
32	6;32	7
32	7;32	7
32	8;32	8
32	8;32	8
32	9;32	8
33	0;33	0
33	1;33	0
32	9;33	0
33	1;33	2
33	1;33	1
33	2;33	3
33	2;33	2
33	2;33	2
33	3;33	3
33	3;33	3
33	3;33	3
33	3;33	5
33	3;33	5
33	5;33	6
33	5;33	6
33	6;33	7
33	8;33	8
33	7;33	8
33	9;33	9
33	9;33	9
33	9;33	9
33	9;33	9
34	0;34	1
34	0;34	0
34	0;34	1
34	1;34	2
34	1;34	2
34	3;34	2
34	4;34	3
34	4;34	4
34	4;34	4
