# Supplementary material for: Behavioral and pharmacological characterization of planarian nociception
Source: Front Mol Neurosci. 2024 May 1;17:1368009. doi: 10.3389/fnmol.2024.1368009 (PMC11094297; doi:10.3389/fnmol.2024.1368009)
Supplement: Supplementary file 1 [file Data_Sheet_1.ZIP › Article planarian nociception - code and data/thermos/MOR20_T/t4.csv]

23	2
23	1
23	1
23	0
23	0
23	0
23	0
23	1
23	3
23	4
23	4
23	6
23	9
24	0
24	3
24	4
24	7
24	8
25	3
25	5
25	9
26	4
26	5
26	9
27	3
27	6
28	1
28	5
29	0
29	3
29	8
30	3
30	6
30	9
31	0
31	2
31	6
31	6
31	6
31	9
32	0
31	9
32	0
32	2
32	4
32	3
32	3
32	3
32	4
32	5
32	5
32	6
32	6
32	6
32	8
32	7
32	8
33	0
33	0
33	0
33	0
33	1
33	2
33	2
33	3
33	3
33	2
33	3
33	4
33	5
33	5
33	5
33	5
33	7
33	7
33	7
33	9
33	9
33	9
34	1
34	1
34	3
34	2
34	3
34	4
34	3
34	3
