# Supplementary material for: Behavioral and pharmacological characterization of planarian nociception
Source: Front Mol Neurosci. 2024 May 1;17:1368009. doi: 10.3389/fnmol.2024.1368009 (PMC11094297; doi:10.3389/fnmol.2024.1368009)
Supplement: Supplementary file 1 [file Data_Sheet_1.ZIP › Article planarian nociception - code and data/thermos/MOR20_T/t5.csv]

23	5;23	3
23	3;23	2
23	2;23	1
23	1;22	9
23	1;23	1
23	1;23	1
23	2;23	2
23	3;23	1
23	3;23	1
23	5;23	3
23	5;23	3
23	7;23	6
23	7;23	6
23	9;23	9
24	0;23	9
24	2;24	3
24	4;24	5
24	7;24	7
25	0;25	2
25	2;25	6
25	7;26	0
25	9;26	4
26	3;26	7
26	6;27	2
26	9;27	5
27	4;28	0
27	7;28	4
28	1;29	0
28	4;29	3
28	8;29	8
29	1;30	1
29	4;30	5
29	8;30	8
30	0;31	0
30	3;31	2
30	4;31	6
30	8;31	8
30	8;31	8
31	1;32	0
31	1;32	0
31	6;32	1
31	6;32	2
31	9;32	2
31	8;32	3
31	9;32	3
32	1;32	6
32	3;32	6
32	4;32	7
32	4;32	5
32	7;32	7
32	8;32	8
32	9;32	9
33	0;33	0
33	2;33	2
33	1;33	0
33	2;33	2
33	4;33	2
33	4;33	2
33	6;33	3
33	7;33	4
33	7;33	4
33	8;33	6
33	8;33	6
34	0;33	7
34	0;33	7
34	1;33	8
34	1;33	8
34	2;33	9
34	3;34	1
34	5;34	1
34	5;34	0
34	5;34	2
34	6;34	4
34	6;34	2
34	7;34	2
34	8;34	5
34	9;34	4
34	8;34	5
35	0;34	6
34	8;34	6
34	7;34	6
35	0;34	6
34	9;34	6
34	8;34	8
