# Supplementary material for: Behavioral and pharmacological characterization of planarian nociception
Source: Front Mol Neurosci. 2024 May 1;17:1368009. doi: 10.3389/fnmol.2024.1368009 (PMC11094297; doi:10.3389/fnmol.2024.1368009)
Supplement: Supplementary file 1 [file Data_Sheet_1.ZIP › Article planarian nociception - code and data/thermos/MOR20_T/t6.csv]

23	6;23	6
23	4;23	4
23	4;23	4
23	4;23	3
23	4;23	4
23	3;23	4
23	4;23	4
23	4;23	4
23	5;23	4
23	5;23	5
23	4;23	5
23	6;23	5
23	5;23	6
23	7;23	9
23	7;23	8
23	9;23	9
24	2;24	1
24	3;24	4
24	4;24	5
24	6;24	7
24	8;24	7
25	1;25	1
25	2;25	2
25	5;25	5
25	6;25	6
25	9;25	9
26	1;26	1
26	3;26	5
26	5;26	8
26	8;27	2
27	3;27	5
27	5;27	9
28	0;28	1
28	3;28	7
28	6;28	9
28	9;29	2
29	3;29	8
29	5;30	0
29	9;30	4
30	2;30	5
30	5;31	0
30	8;31	1
30	9;31	2
31	0;31	2
31	2;31	5
31	2;31	6
31	3;31	6
31	6;31	6
31	6;31	6
31	6;31	8
31	6;31	8
31	9;31	9
31	8;31	9
31	9;32	0
32	0;32	0
32	0;32	1
32	1;32	1
32	2;32	2
32	2;32	3
32	2;32	3
32	3;32	3
32	4;32	4
32	5;32	6
32	5;32	5
32	5;32	6
32	6;32	7
32	7;32	8
32	8;32	9
32	8;32	9
32	8;33	0
32	9;32	9
32	9;33	1
33	0;33	1
33	1;33	1
33	1;33	1
33	3;33	3
33	3;33	5
33	3;33	4
33	5;33	5
33	5;33	5
33	5;33	6
33	6;33	7
33	6;33	6
33	6;33	6
33	6;33	6
33	6;33	6
33	8;33	8
33	8;33	7
33	8;33	8
33	8;33	7
33	8;33	8
33	7;33	7
33	8;33	7
33	9;33	9
33	8;33	7
