# Supplementary material for: Behavioral and pharmacological characterization of planarian nociception
Source: Front Mol Neurosci. 2024 May 1;17:1368009. doi: 10.3389/fnmol.2024.1368009 (PMC11094297; doi:10.3389/fnmol.2024.1368009)
Supplement: Supplementary file 1 [file Data_Sheet_1.ZIP › Article planarian nociception - code and data/thermos/MOR20_T/t7.csv]

24	0;24	0
23	5;23	5
23	5;23	5
23	6;23	5
23	5;23	6
23	5;23	4
23	6;23	4
23	5;23	6
23	7;23	7
23	7;23	7
23	8;23	9
23	9;23	9
24	2;24	1
24	2;24	4
24	4;24	4
24	6;24	8
25	0;25	0
25	3;25	3
25	6;25	7
25	9;26	1
26	4;26	5
26	5;26	7
27	0;27	2
27	2;27	4
27	5;27	8
27	8;28	1
28	2;28	5
28	6;28	9
29	0;29	3
29	2;29	6
29	6;30	0
29	9;30	4
30	2;30	7
30	3;30	8
30	5;30	8
30	8;31	0
30	9;31	0
31	0;31	2
31	1;31	2
31	3;31	5
31	3;31	4
31	4;31	5
31	4;31	5
31	5;31	5
31	7;31	6
31	7;31	8
31	8;31	8
31	8;31	8
31	8;31	9
31	9;32	0
32	1;32	1
32	1;32	1
32	1;32	2
32	3;32	3
32	3;32	2
32	4;32	4
32	5;32	5
32	5;32	5
32	5;32	5
32	6;32	6
32	7;32	6
32	7;32	7
32	8;32	7
32	9;32	7
32	9;32	7
32	9;32	8
33	0;32	9
33	0;32	9
33	2;33	0
33	0;33	0
33	3;33	1
33	2;33	1
33	4;33	1
33	5;33	3
33	5;33	2
33	5;33	3
33	6;33	4
33	5;33	4
33	6;33	4
33	6;33	5
33	7;33	5
33	6;33	6
33	8;33	8
33	8;33	7
33	9;33	7
33	8;33	8
34	0;33	8
33	9;33	9
34	0;33	9
34	1;33	9
34	1;34	0
34	1;34	1
