# Supplementary material for: Behavioral and pharmacological characterization of planarian nociception
Source: Front Mol Neurosci. 2024 May 1;17:1368009. doi: 10.3389/fnmol.2024.1368009 (PMC11094297; doi:10.3389/fnmol.2024.1368009)
Supplement: Supplementary file 1 [file Data_Sheet_1.ZIP › Article planarian nociception - code and data/thermos/MOR20_T/t8.csv]

23	8;23	6
23	7;23	6
23	6;23	5
23	6;23	6
23	7;23	6
23	6;23	6
23	8;23	7
23	9;23	8
24	0;23	9
24	1;24	0
24	2;24	1
24	4;24	4
24	6;24	5
24	8;25	0
24	9;25	0
25	3;25	4
25	3;25	6
25	6;25	9
26	1;26	3
26	2;26	7
26	5;26	9
26	8;27	2
27	2;27	7
27	5;28	1
27	8;28	4
28	1;28	8
28	4;29	0
28	7;29	6
29	0;29	8
29	3;30	4
29	6;30	5
29	8;30	7
30	1;30	8
30	1;31	1
30	3;31	4
30	5;31	3
30	6;31	4
30	9;31	7
31	0;31	7
31	2;31	8
31	2;31	7
31	2;31	9
31	3;31	9
31	3;32	0
31	6;32	0
31	7;32	1
31	8;32	1
31	8;32	2
32	1;32	3
32	1;32	3
32	2;32	4
32	3;32	6
32	4;32	5
32	6;32	6
32	7;32	7
32	7;32	9
32	7;32	8
32	9;32	8
32	9;32	9
33	0;33	0
33	1;33	0
33	1;33	1
33	2;33	1
33	3;33	1
33	4;33	4
33	3;33	3
33	5;33	3
33	4;33	4
33	6;33	4
33	6;33	4
33	7;33	5
33	7;33	5
33	7;33	6
33	8;33	7
33	9;33	8
34	0;33	8
34	0;33	9
34	0;33	9
34	1;33	9
34	1;33	9
34	2;34	1
34	2;34	1
34	3;34	1
34	4;34	2
34	4;34	3
34	5;34	2
34	4;34	3
34	5;34	3
34	6;34	4
