# Supplementary material for: Behavioral and pharmacological characterization of planarian nociception
Source: Front Mol Neurosci. 2024 May 1;17:1368009. doi: 10.3389/fnmol.2024.1368009 (PMC11094297; doi:10.3389/fnmol.2024.1368009)
Supplement: Supplementary file 1 [file Data_Sheet_1.ZIP › Article planarian nociception - code and data/thermos/MOR20_T/t9.csv]

23	9
23	6
23	6
23	6
23	7
23	8
23	8
23	9
24	0
24	2
24	4
24	7
24	7
25	0
25	2
25	3
25	6
25	9
26	1
26	4
26	7
27	1
27	7
28	0
28	7
28	9
29	2
29	6
30	1
30	5
30	6
30	7
31	1
31	2
31	3
31	3
31	5
31	5
31	5
31	6
31	6
31	8
31	8
31	9
32	0
32	0
32	1
32	1
32	3
32	3
32	3
32	4
32	5
32	4
32	6
32	6
32	7
32	8
32	9
33	0
33	1
33	1
33	2
33	2
33	3
33	4
33	4
33	5
33	5
33	5
33	6
33	7
33	8
33	8
33	9
33	9
33	9
33	9
33	9
33	9
34	0
34	0
34	0
34	1
34	1
34	2
34	2
