# Supplementary material for: Behavioral and pharmacological characterization of planarian nociception
Source: Front Mol Neurosci. 2024 May 1;17:1368009. doi: 10.3389/fnmol.2024.1368009 (PMC11094297; doi:10.3389/fnmol.2024.1368009)
Supplement: Supplementary file 1 [file Data_Sheet_1.ZIP › Article planarian nociception - code and data/thermos/NOHEAT.csv]

n	t	x	y	L	one_delim	two_delim	temp
1	0	1.817	14.301	0.000	hot	hot	35
1	1	1.817	14.361	0.060	hot	hot	35
1	2	1.817	14.480	0.179	hot	hot	35
1	3	1.847	14.629	0.331	hot	hot	35
1	4	1.728	14.629	0.450	hot	hot	35
1	5	1.579	14.629	0.599	hot	hot	35
1	6	1.698	14.599	0.722	hot	hot	35
1	7	1.847	14.599	0.871	hot	hot	35
1	8	1.579	14.599	1.139	hot	hot	35
1	9	1.549	14.421	1.320	hot	hot	35
1	10	1.579	14.421	1.350	hot	hot	35
1	11	1.669	14.540	1.499	hot	hot	35
1	12	1.788	14.629	1.648	hot	hot	35
1	13	1.877	14.659	1.742	hot	hot	35
1	14	1.966	14.719	1.849	hot	hot	35
1	15	1.996	14.719	1.879	hot	hot	35
1	16	2.026	14.540	2.060	hot	hot	35
1	17	2.056	14.272	2.330	hot	hot	35
1	18	2.056	14.033	2.569	hot	hot	35
1	19	1.996	13.795	2.814	hot	hot	35
1	20	1.996	13.557	3.053	hot	hot	35
1	21	1.966	13.437	3.176	hot	hot	35
1	22	1.937	13.169	3.445	hot	hot	35
1	23	1.937	12.842	3.773	hot	hot	34
1	24	1.937	12.722	3.892	hot	hot	34
1	25	1.877	12.454	4.167	hot	hot	34
1	26	1.877	12.246	4.376	hot	hot	34
1	27	1.877	12.097	4.524	hot	hot	34
1	28	1.847	11.620	5.002	hot	hot	33
1	29	1.847	11.471	5.151	hot	hot	33
1	30	1.817	11.352	5.274	hot	hot	33
1	31	1.788	11.024	5.603	hot	hot	33
1	32	1.788	10.786	5.841	hot	hot	32
1	33	1.817	10.428	6.200	hot	hot	32
1	34	1.817	10.071	6.558	hot	hot	32
1	35	1.847	9.832	6.798	hot	middle	31
1	36	1.877	9.773	6.865	hot	middle	31
1	37	1.907	9.713	6.931	hot	middle	31
1	38	1.907	9.564	7.080	hot	middle	31
1	39	1.907	9.266	7.378	hot	middle	31
1	40	1.847	9.147	7.511	hot	middle	31
1	41	1.728	8.819	7.860	hot	middle	30
1	42	1.639	8.611	8.087	hot	middle	30
1	43	1.758	8.343	8.380	hot	middle	30
1	44	1.728	7.896	8.828	cold	middle	29
1	45	1.728	7.568	9.156	cold	middle	29
1	46	1.639	7.389	9.356	cold	middle	29
1	47	1.609	7.210	9.537	cold	middle	29
1	48	1.609	7.091	9.656	cold	middle	29
1	49	1.520	6.793	9.967	cold	middle	27
1	50	1.520	6.555	10.206	cold	middle	27
1	51	1.549	6.465	10.300	cold	middle	27
1	52	1.639	6.287	10.500	cold	middle	27
1	53	1.758	6.019	10.793	cold	middle	27
1	54	1.847	5.840	10.993	cold	cold	26
1	55	1.907	5.512	11.326	cold	cold	26
1	56	1.937	5.363	11.478	cold	cold	26
1	57	1.996	5.244	11.611	cold	cold	26
1	58	2.056	5.065	11.800	cold	cold	26
1	59	2.086	4.708	12.159	cold	cold	25
1	60	2.086	4.469	12.397	cold	cold	25
1	61	1.996	4.141	12.737	cold	cold	25
1	62	1.996	4.022	12.856	cold	cold	25
1	63	1.996	3.963	12.916	cold	cold	24
1	64	2.026	3.844	13.038	cold	cold	24
1	65	1.996	3.695	13.190	cold	cold	24
1	66	1.758	3.248	13.697	cold	cold	24
1	67	1.907	2.920	14.057	cold	cold	23
1	68	1.907	2.711	14.265	cold	cold	23
1	69	1.907	2.592	14.385	cold	cold	23
1	70	1.847	2.205	14.776	cold	cold	23
1	71	1.847	1.937	15.045	cold	cold	23
1	72	1.877	1.817	15.167	cold	cold	23
1	73	1.817	1.609	15.384	cold	cold	23
1	74	1.728	1.371	15.639	cold	cold	23
1	75	1.907	1.281	15.839	cold	cold	23
1	76	1.937	1.281	15.869	cold	cold	23
1	77	1.996	1.251	15.935	cold	cold	23
1	78	2.145	1.251	16.084	cold	cold	23
1	79	2.145	1.251	16.084	cold	cold	23
1	80	1.907	1.192	16.330	cold	cold	23
1	81	1.758	1.132	16.490	cold	cold	23
1	82	1.669	1.132	16.580	cold	cold	23
1	83	1.609	1.371	16.825	cold	cold	23
1	84	1.549	1.490	16.959	cold	cold	23
1	85	1.549	1.847	17.316	cold	cold	23
1	86	1.609	2.026	17.505	cold	cold	23
1	87	1.639	2.264	17.745	cold	cold	23
1	88	1.758	2.384	17.913	cold	cold	23
1	89	1.817	2.622	18.159	cold	cold	23
1	90	1.817	2.801	18.338	cold	cold	23
1	91	1.817	3.099	18.636	cold	cold	24
1	92	1.877	3.367	18.910	cold	cold	24
1	93	1.966	3.665	19.222	cold	cold	24
1	94	1.966	3.903	19.460	cold	cold	24
1	95	1.996	4.171	19.730	cold	cold	25
1	96	2.086	4.320	19.903	cold	cold	25
1	97	2.115	4.439	20.026	cold	cold	25
1	98	2.115	4.678	20.265	cold	cold	25
1	99	2.264	5.125	20.736	cold	cold	26
1	100	2.205	5.452	21.069	cold	cold	26
1	101	2.014	5.584	21.300	cold	cold	26
1	102	2.014	5.861	21.577	cold	cold	26
1	103	1.941	5.972	21.710	cold	cold	26
1	104	1.848	6.156	21.917	cold	middle	27
1	105	1.811	6.396	22.160	cold	middle	27
1	106	1.756	6.581	22.353	cold	middle	27
1	107	1.627	6.840	22.642	cold	middle	27
1	108	1.627	6.932	22.734	cold	middle	27
1	109	1.571	7.209	23.017	cold	middle	29
1	110	1.571	7.338	23.146	cold	middle	29
1	111	1.664	7.634	23.455	cold	middle	29
1	112	1.700	8.022	23.845	hot	middle	30
1	113	1.774	8.151	23.994	hot	middle	30
1	114	1.848	8.483	24.334	hot	middle	30
1	115	1.867	8.760	24.612	hot	middle	30
1	116	1.904	9.019	24.873	hot	middle	31
1	117	1.922	9.241	25.096	hot	middle	31
1	118	2.014	9.407	25.286	hot	middle	31
1	119	2.088	9.721	25.608	hot	middle	31
1	120	2.014	9.961	25.859	hot	middle	31
1	121	1.977	10.109	26.012	hot	hot	32
1	122	1.959	10.330	26.234	hot	hot	32
1	123	1.941	10.515	26.420	hot	hot	32
1	124	1.977	10.718	26.626	hot	hot	32
1	125	1.922	10.977	26.891	hot	hot	32
1	126	1.959	11.161	27.079	hot	hot	33
1	127	1.885	11.512	27.438	hot	hot	33
1	128	1.867	11.752	27.678	hot	hot	33
1	129	1.885	11.955	27.882	hot	hot	33
1	130	1.885	12.195	28.122	hot	hot	34
1	131	1.904	12.509	28.437	hot	hot	34
1	132	1.922	12.805	28.733	hot	hot	34
1	133	1.922	12.990	28.918	hot	hot	34
1	134	1.830	13.285	29.227	hot	hot	35
1	135	1.867	13.525	29.470	hot	hot	35
1	136	1.867	13.784	29.729	hot	hot	35
1	137	1.848	13.895	29.841	hot	hot	35
1	138	1.830	14.116	30.064	hot	hot	35
1	139	1.830	14.356	30.304	hot	hot	35
1	140	1.774	14.522	30.479	hot	hot	35
1	141	1.830	14.689	30.654	hot	hot	35
1	142	1.848	14.707	30.680	hot	hot	35
1	143	1.941	14.744	30.780	hot	hot	35
1	144	1.959	14.744	30.798	hot	hot	35
1	145	1.867	14.744	30.890	hot	hot	35
1	146	2.070	14.763	31.094	hot	hot	35
1	147	2.199	14.689	31.243	hot	hot	35
1	148	2.254	14.449	31.490	hot	hot	35
1	149	2.273	14.282	31.657	hot	hot	35
1	150	2.310	14.079	31.863	hot	hot	35
1	151	2.254	13.839	32.110	hot	hot	35
1	152	2.181	13.654	32.309	hot	hot	35
1	153	2.144	13.507	32.461	hot	hot	35
1	154	2.088	13.211	32.762	hot	hot	35
1	155	2.070	13.100	32.874	hot	hot	35
1	156	2.033	12.823	33.153	hot	hot	34
1	157	1.977	12.454	33.527	hot	hot	34
1	158	1.959	12.269	33.713	hot	hot	34
1	159	1.922	11.992	33.992	hot	hot	33
1	160	1.904	11.697	34.288	hot	hot	33
1	161	1.885	11.494	34.492	hot	hot	33
1	162	1.811	10.995	34.996	hot	hot	32
1	163	1.811	10.810	35.181	hot	hot	32
1	164	1.811	10.644	35.347	hot	hot	32
1	165	1.811	10.496	35.495	hot	hot	32
1	166	1.811	10.312	35.680	hot	hot	32
1	167	1.885	10.164	35.845	hot	hot	32
1	168	1.922	10.035	35.979	hot	hot	32
1	169	1.922	9.850	36.164	hot	middle	31
1	170	1.922	9.665	36.349	hot	middle	31
1	171	1.922	9.425	36.589	hot	middle	31
1	172	1.922	9.074	36.940	hot	middle	31
1	173	1.885	8.723	37.292	hot	middle	30
1	174	1.904	8.557	37.460	hot	middle	30
1	175	1.941	8.243	37.776	hot	middle	30
1	176	1.977	8.132	37.893	hot	middle	30
1	177	1.977	7.818	38.206	cold	middle	29
1	178	1.977	7.560	38.465	cold	middle	29
1	179	1.941	7.320	38.708	cold	middle	29
1	180	1.941	7.191	38.837	cold	middle	29
1	181	1.922	7.061	38.968	cold	middle	29
1	182	1.793	6.655	39.394	cold	middle	27
1	183	1.719	6.396	39.663	cold	middle	27
1	184	1.700	6.267	39.794	cold	middle	27
1	185	1.756	6.064	40.004	cold	middle	27
1	186	1.793	5.935	40.139	cold	cold	26
1	187	1.904	5.621	40.472	cold	cold	26
1	188	2.014	5.399	40.719	cold	cold	26
1	189	2.144	5.251	40.916	cold	cold	26
1	190	2.125	5.011	41.157	cold	cold	26
1	191	2.088	4.734	41.436	cold	cold	25
1	192	2.051	4.346	41.826	cold	cold	25
1	193	2.088	3.996	42.178	cold	cold	24
1	194	2.088	3.885	42.289	cold	cold	24
1	195	2.088	3.737	42.437	cold	cold	24
1	196	2.088	3.534	42.640	cold	cold	24
1	197	2.070	3.275	42.899	cold	cold	24
1	198	1.904	2.943	43.271	cold	cold	23
1	199	1.904	2.869	43.345	cold	cold	23
1	200	1.811	2.684	43.551	cold	cold	23
1	201	1.793	2.481	43.755	cold	cold	23
1	202	1.793	2.370	43.866	cold	cold	23
1	203	1.793	2.186	44.051	cold	cold	23
1	204	1.811	1.982	44.255	cold	cold	23
1	205	1.867	1.650	44.592	cold	cold	23
1	206	1.885	1.373	44.870	cold	cold	23
1	207	1.904	1.225	45.018	cold	cold	23
1	208	1.941	1.133	45.118	cold	cold	23
1	209	2.033	1.133	45.210	cold	cold	23
1	210	2.144	1.133	45.321	cold	cold	23
1	211	2.218	1.114	45.397	cold	cold	23
1	212	2.236	1.151	45.438	cold	cold	23
1	213	2.291	1.207	45.517	cold	cold	23
1	214	2.291	1.207	45.517	cold	cold	23
1	215	1.922	1.114	45.898	cold	cold	23
1	216	1.793	1.096	46.028	cold	cold	23
1	217	1.608	1.096	46.213	cold	cold	23
1	218	1.516	1.336	46.470	cold	cold	23
1	219	1.497	1.502	46.637	cold	cold	23
1	220	1.497	1.650	46.785	cold	cold	23
1	221	1.534	1.927	47.065	cold	cold	23
1	222	1.682	2.444	47.602	cold	cold	23
1	223	1.691	2.509	47.668	cold	cold	23
1	224	1.700	2.573	47.733	cold	cold	23
1	225	1.756	2.758	47.926	cold	cold	23
1	226	1.756	2.924	48.092	cold	cold	23
1	227	1.811	3.275	48.447	cold	cold	24
1	228	1.830	3.497	48.670	cold	cold	24
1	229	1.811	3.755	48.929	cold	cold	24
1	230	1.848	4.051	49.227	cold	cold	25
1	231	1.830	4.346	49.523	cold	cold	25
1	232	1.793	4.623	49.802	cold	cold	25
1	233	1.885	4.919	50.112	cold	cold	25
1	234	1.922	5.196	50.391	cold	cold	26
1	235	1.959	5.418	50.616	cold	cold	26
1	236	1.959	5.639	50.838	cold	cold	26
1	237	1.941	6.009	51.207	cold	middle	27
1	238	1.941	6.064	51.263	cold	middle	27
1	239	1.922	6.249	51.448	cold	middle	27
1	240	1.867	6.470	51.677	cold	middle	27
1	241	1.737	6.729	51.966	cold	middle	27
1	242	1.682	6.950	52.194	cold	middle	27
1	243	1.627	7.191	52.441	cold	middle	29
1	244	1.608	7.394	52.645	cold	middle	29
1	245	1.645	7.671	52.924	cold	middle	29
1	246	1.664	7.855	53.110	cold	middle	29
1	247	1.682	8.022	53.277	hot	middle	30
1	248	1.756	8.317	53.582	hot	middle	30
1	249	1.756	8.391	53.655	hot	middle	30
1	250	1.830	8.631	53.907	hot	middle	30
1	251	1.848	8.871	54.147	hot	middle	30
1	252	1.867	9.037	54.315	hot	middle	31
1	253	1.959	9.351	54.642	hot	middle	31
1	254	2.014	9.665	54.961	hot	middle	31
1	255	2.070	9.905	55.207	hot	middle	31
1	256	1.941	10.256	55.581	hot	hot	32
1	257	1.922	10.423	55.748	hot	hot	32
1	258	1.885	10.626	55.955	hot	hot	32
1	259	1.941	10.940	56.274	hot	hot	32
1	260	1.922	11.161	56.496	hot	hot	33
1	261	1.922	11.512	56.847	hot	hot	33
1	262	1.848	11.604	56.965	hot	hot	33
1	263	1.848	12.214	57.575	hot	hot	34
1	264	1.848	12.306	57.667	hot	hot	34
1	265	1.848	12.399	57.759	hot	hot	34
1	266	1.885	12.676	58.039	hot	hot	34
1	267	1.885	13.027	58.390	hot	hot	35
1	268	1.959	13.341	58.712	hot	hot	35
1	269	1.959	13.544	58.915	hot	hot	35
1	270	1.941	13.728	59.101	hot	hot	35
1	271	1.922	13.913	59.287	hot	hot	35
1	272	1.941	14.042	59.417	hot	hot	35
1	273	1.959	14.098	59.476	hot	hot	35
1	274	1.996	14.319	59.700	hot	hot	35
1	275	1.977	14.522	59.904	hot	hot	35
1	276	1.977	14.763	60.144	hot	hot	35
1	277	1.996	14.763	60.163	hot	hot	35
1	278	2.088	14.781	60.257	hot	hot	35
1	279	2.218	14.652	60.440	hot	hot	35
1	280	2.218	14.633	60.458	hot	hot	35
1	281	2.070	14.818	60.695	hot	hot	35
1	282	1.774	14.707	61.010	hot	hot	35
1	283	1.682	14.707	61.103	hot	hot	35
1	284	1.608	14.670	61.185	hot	hot	35
1	285	1.553	14.356	61.504	hot	hot	35
1	286	1.553	14.190	61.670	hot	hot	35
1	287	1.553	14.061	61.800	hot	hot	35
1	288	1.460	13.858	62.023	hot	hot	35
1	289	1.423	13.451	62.431	hot	hot	35
1	290	1.497	13.359	62.549	hot	hot	35
1	291	1.608	13.027	62.899	hot	hot	35
1	292	1.627	12.768	63.159	hot	hot	34
1	293	1.645	12.565	63.363	hot	hot	34
1	294	1.664	12.232	63.696	hot	hot	34
1	295	1.756	11.937	64.005	hot	hot	33
1	296	1.811	11.623	64.324	hot	hot	33
1	297	1.830	11.512	64.436	hot	hot	33
1	298	1.848	11.420	64.530	hot	hot	33
1	299	1.848	11.180	64.771	hot	hot	33
1	300	1.830	10.884	65.067	hot	hot	32
1	301	1.830	10.533	65.418	hot	hot	32
1	302	1.811	10.459	65.494	hot	hot	32
1	303	1.867	10.145	65.813	hot	hot	32
1	304	1.885	9.868	66.090	hot	middle	31
1	305	1.867	9.684	66.276	hot	middle	31
1	306	1.848	9.481	66.480	hot	middle	31
1	307	1.811	9.222	66.741	hot	middle	31
1	308	1.793	9.130	66.835	hot	middle	31
1	309	1.793	8.797	67.168	hot	middle	30
1	310	1.793	8.502	67.463	hot	middle	30
1	311	1.793	8.336	67.629	hot	middle	30
1	312	1.793	8.169	67.795	hot	middle	30
1	313	1.830	7.911	68.057	cold	middle	29
1	314	1.904	7.818	68.175	cold	middle	29
1	315	1.941	7.541	68.454	cold	middle	29
1	316	2.014	7.449	68.573	cold	middle	29
1	317	2.070	7.283	68.748	cold	middle	29
1	318	2.051	7.006	69.025	cold	middle	29
1	319	1.904	6.637	69.423	cold	middle	27
1	320	1.811	6.452	69.630	cold	middle	27
1	321	1.774	6.359	69.729	cold	middle	27
1	322	1.774	6.175	69.914	cold	middle	27
1	323	1.793	5.953	70.136	cold	cold	26
1	324	1.848	5.732	70.365	cold	cold	26
1	325	1.904	5.473	70.629	cold	cold	26
1	326	1.941	5.307	70.799	cold	cold	26
1	327	1.977	5.104	71.006	cold	cold	26
1	328	2.051	4.900	71.222	cold	cold	25
1	329	2.033	4.568	71.555	cold	cold	25
1	330	2.033	4.291	71.832	cold	cold	25
1	331	2.051	3.940	72.183	cold	cold	24
1	332	2.033	3.774	72.351	cold	cold	24
1	333	2.033	3.682	72.443	cold	cold	24
1	334	2.033	3.534	72.591	cold	cold	24
1	335	2.014	3.257	72.868	cold	cold	24
1	336	1.922	2.998	73.143	cold	cold	23
1	337	1.885	2.832	73.313	cold	cold	23
1	338	1.811	2.573	73.582	cold	cold	23
1	339	1.756	2.260	73.901	cold	cold	23
1	340	1.737	2.001	74.160	cold	cold	23
1	341	1.719	1.761	74.401	cold	cold	23
1	342	1.793	1.521	74.652	cold	cold	23
1	343	1.830	1.373	74.804	cold	cold	23
1	344	1.830	1.188	74.989	cold	cold	23
1	345	1.848	1.151	75.030	cold	cold	23
1	346	1.959	1.078	75.164	cold	cold	23
1	347	2.070	1.078	75.274	cold	cold	23
1	348	2.199	1.078	75.404	cold	cold	23
1	349	2.365	1.225	75.626	cold	cold	23
1	350	2.421	1.318	75.734	cold	cold	23
1	351	2.199	1.151	76.011	cold	cold	23
1	352	1.996	1.041	76.242	cold	cold	23
1	353	1.867	1.022	76.373	cold	cold	23
1	354	1.774	1.022	76.465	cold	cold	23
1	355	1.590	1.078	76.658	cold	cold	23
1	356	1.516	1.225	76.823	cold	cold	23
1	357	1.479	1.539	77.139	cold	cold	23
1	358	1.479	1.650	77.250	cold	cold	23
1	359	1.534	1.909	77.514	cold	cold	23
1	360	1.590	2.130	77.743	cold	cold	23
1	361	1.682	2.352	77.983	cold	cold	23
1	362	1.700	2.463	78.095	cold	cold	23
1	363	1.756	2.703	78.342	cold	cold	23
1	364	1.811	2.998	78.642	cold	cold	23
1	365	1.811	3.368	79.012	cold	cold	24
1	366	1.811	3.682	79.326	cold	cold	24
1	367	1.774	3.755	79.408	cold	cold	24
1	368	1.774	3.959	79.611	cold	cold	24
1	369	1.774	4.199	79.852	cold	cold	25
1	370	1.811	4.587	80.241	cold	cold	25
1	371	1.830	4.808	80.464	cold	cold	25
1	372	1.867	4.974	80.634	cold	cold	25
1	373	1.867	5.159	80.818	cold	cold	26
1	374	1.848	5.491	81.151	cold	cold	26
1	375	1.867	5.750	81.411	cold	cold	26
1	376	1.885	6.009	81.670	cold	middle	27
1	377	1.867	6.138	81.800	cold	middle	27
1	378	1.793	6.267	81.949	cold	middle	27
1	379	1.774	6.452	82.135	cold	middle	27
1	380	1.774	6.784	82.467	cold	middle	27
1	381	1.830	7.061	82.750	cold	middle	29
1	382	1.811	7.246	82.935	cold	middle	29
1	383	1.774	7.394	83.088	cold	middle	29
1	384	1.774	7.578	83.272	cold	middle	29
1	385	1.774	7.855	83.549	cold	middle	29
1	386	1.830	8.040	83.742	hot	middle	30
1	387	1.867	8.077	83.795	hot	middle	30
1	388	2.014	8.114	83.947	hot	middle	30
1	389	2.125	8.262	84.132	hot	middle	30
1	390	2.144	8.428	84.299	hot	middle	30
1	391	2.199	8.686	84.563	hot	middle	30
1	392	2.181	8.816	84.694	hot	middle	30
1	393	2.125	9.056	84.940	hot	middle	31
1	394	2.107	9.333	85.218	hot	middle	31
1	395	2.014	9.591	85.492	hot	middle	31
1	396	1.996	9.942	85.844	hot	middle	31
1	397	2.033	10.238	86.142	hot	hot	32
1	398	2.014	10.533	86.438	hot	hot	32
1	399	1.959	10.700	86.613	hot	hot	32
1	400	1.867	10.829	86.772	hot	hot	32
1	401	1.867	11.032	86.975	hot	hot	33
1	402	1.959	11.401	87.356	hot	hot	33
1	403	2.033	11.641	87.607	hot	hot	33
1	404	2.033	11.808	87.773	hot	hot	33
1	405	1.996	11.863	87.840	hot	hot	33
1	406	1.959	11.974	87.956	hot	hot	33
1	407	1.959	12.436	88.418	hot	hot	34
1	408	1.904	12.731	88.719	hot	hot	34
1	409	1.885	13.008	88.996	hot	hot	35
1	410	1.867	13.211	89.200	hot	hot	35
1	411	1.941	13.470	89.469	hot	hot	35
1	412	1.977	13.673	89.676	hot	hot	35
1	413	1.977	13.858	89.860	hot	hot	35
1	414	1.996	14.098	90.101	hot	hot	35
1	415	2.033	14.282	90.290	hot	hot	35
1	416	2.033	14.449	90.456	hot	hot	35
1	417	2.033	14.467	90.474	hot	hot	35
1	418	2.088	14.689	90.703	hot	hot	35
1	419	2.088	14.726	90.740	hot	hot	35
1	420	2.144	14.781	90.818	hot	hot	35
1	421	2.199	14.763	90.876	hot	hot	35
1	422	2.051	14.781	91.025	hot	hot	35
1	423	1.867	14.781	91.210	hot	hot	35
1	424	1.700	14.763	91.377	hot	hot	35
1	425	1.627	14.744	91.453	hot	hot	35
1	426	1.571	14.744	91.509	hot	hot	35
1	427	1.516	14.652	91.616	hot	hot	35
1	428	1.516	14.559	91.709	hot	hot	35
1	429	1.497	14.615	91.767	hot	hot	35
1	430	1.516	14.670	91.826	hot	hot	35
1	431	1.627	14.781	91.982	hot	hot	35
1	432	1.867	14.818	92.225	hot	hot	35
1	433	2.014	14.818	92.373	hot	hot	35
1	434	2.218	14.726	92.596	hot	hot	35
1	435	2.310	14.504	92.836	hot	hot	35
1	436	2.310	14.301	93.039	hot	hot	35
1	437	2.310	14.190	93.150	hot	hot	35
1	438	2.254	13.802	93.542	hot	hot	35
1	439	2.254	13.599	93.745	hot	hot	35
1	440	2.254	13.451	93.893	hot	hot	35
1	441	2.218	13.211	94.136	hot	hot	35
1	442	2.199	13.063	94.285	hot	hot	35
1	443	2.199	12.860	94.488	hot	hot	34
1	444	2.254	12.657	94.698	hot	hot	34
1	445	2.273	12.417	94.939	hot	hot	34
1	446	2.236	12.195	95.164	hot	hot	34
1	447	2.218	12.048	95.313	hot	hot	34
1	448	2.162	11.808	95.559	hot	hot	33
1	449	2.144	11.531	95.837	hot	hot	33
1	450	2.125	11.327	96.041	hot	hot	33
1	451	2.051	11.143	96.240	hot	hot	33
1	452	1.977	10.829	96.562	hot	hot	32
1	453	1.941	10.681	96.714	hot	hot	32
1	454	1.959	10.496	96.900	hot	hot	32
1	455	1.922	10.275	97.125	hot	hot	32
1	456	2.014	9.961	97.452	hot	middle	31
1	457	1.941	9.628	97.793	hot	middle	31
1	458	1.922	9.388	98.033	hot	middle	31
1	459	1.941	9.056	98.366	hot	middle	31
1	460	1.922	8.816	98.607	hot	middle	30
1	461	1.904	8.668	98.756	hot	middle	30
1	462	2.014	8.409	99.037	hot	middle	30
1	463	2.088	8.225	99.236	hot	middle	30
1	464	2.125	8.059	99.406	hot	middle	30
1	465	2.125	7.745	99.720	cold	middle	29
1	466	2.144	7.597	99.869	cold	middle	29
1	467	2.144	7.301	100.165	cold	middle	29
1	468	2.014	7.006	100.487	cold	middle	29
1	469	1.922	6.729	100.779	cold	middle	27
1	470	1.885	6.581	100.932	cold	middle	27
1	471	1.867	6.507	101.008	cold	middle	27
1	472	1.848	6.304	101.212	cold	middle	27
1	473	1.811	6.119	101.400	cold	middle	27
1	474	1.756	5.953	101.575	cold	cold	26
1	475	1.719	5.639	101.892	cold	cold	26
1	476	1.774	5.473	102.067	cold	cold	26
1	477	1.811	5.251	102.291	cold	cold	26
1	478	1.830	5.085	102.459	cold	cold	26
1	479	1.977	4.790	102.789	cold	cold	25
1	480	2.125	4.623	103.011	cold	cold	25
1	481	2.181	4.476	103.169	cold	cold	25
1	482	2.199	4.236	103.410	cold	cold	25
1	483	2.254	3.977	103.674	cold	cold	24
1	484	2.236	3.700	103.952	cold	cold	24
1	485	2.273	3.497	104.159	cold	cold	24
1	486	2.236	3.294	104.365	cold	cold	24
1	487	2.199	3.072	104.590	cold	cold	24
1	488	2.107	2.758	104.917	cold	cold	23
1	489	2.051	2.518	105.163	cold	cold	23
1	490	1.996	2.241	105.446	cold	cold	23
1	491	1.977	2.204	105.487	cold	cold	23
1	492	1.959	2.001	105.691	cold	cold	23
1	493	1.941	1.835	105.858	cold	cold	23
1	494	1.977	1.687	106.011	cold	cold	23
1	495	1.996	1.428	106.270	cold	cold	23
1	496	1.996	1.281	106.418	cold	cold	23
1	497	2.014	1.207	106.494	cold	cold	23
1	498	2.125	1.170	106.611	cold	cold	23
1	499	2.218	1.170	106.703	cold	cold	23
1	500	2.254	1.170	106.740	cold	cold	23
1	501	1.941	1.096	107.062	cold	cold	23
1	502	1.793	1.078	107.211	cold	cold	23
1	503	1.700	1.114	107.311	cold	cold	23
1	504	1.534	1.244	107.521	cold	cold	23
1	505	1.423	1.392	107.706	cold	cold	23
1	506	1.442	1.632	107.947	cold	cold	23
1	507	1.479	1.853	108.172	cold	cold	23
1	508	1.534	2.019	108.347	cold	cold	23
1	509	1.534	2.278	108.605	cold	cold	23
1	510	1.534	2.463	108.790	cold	cold	23
1	511	1.534	2.703	109.030	cold	cold	23
1	512	1.497	2.980	109.310	cold	cold	23
1	513	1.497	3.220	109.550	cold	cold	24
1	514	1.497	3.478	109.808	cold	cold	24
1	515	1.516	3.755	110.086	cold	cold	24
1	516	1.516	3.922	110.252	cold	cold	24
1	517	1.534	4.143	110.474	cold	cold	25
1	518	1.627	4.346	110.698	cold	cold	25
1	519	1.682	4.568	110.926	cold	cold	25
1	520	1.737	4.679	111.050	cold	cold	25
1	521	1.756	4.919	111.291	cold	cold	25
1	522	1.774	5.196	111.568	cold	cold	26
1	523	1.682	5.787	112.166	cold	cold	26
1	524	1.682	5.907	112.287	cold	cold	26
1	525	1.682	6.027	112.407	cold	middle	27
1	526	1.682	6.175	112.554	cold	middle	27
1	527	1.700	6.433	112.814	cold	middle	27
1	528	1.756	6.618	113.006	cold	middle	27
1	529	1.774	6.840	113.229	cold	middle	27
1	530	1.774	7.080	113.469	cold	middle	29
1	531	1.700	7.264	113.668	cold	middle	29
1	532	1.627	7.652	114.063	cold	middle	29
1	533	1.608	7.726	114.139	cold	middle	29
1	534	1.608	7.966	114.379	cold	middle	29
1	535	1.590	8.336	114.749	hot	middle	30
1	536	1.534	8.539	114.959	hot	middle	30
1	537	1.534	8.908	115.329	hot	middle	30
1	538	1.590	9.037	115.469	hot	middle	31
1	539	1.608	9.296	115.728	hot	middle	31
1	540	1.627	9.518	115.951	hot	middle	31
1	541	1.922	9.702	116.299	hot	middle	31
1	542	2.014	9.776	116.418	hot	middle	31
1	543	2.125	9.832	116.541	hot	middle	31
1	544	2.199	10.016	116.740	hot	hot	32
1	545	2.218	10.201	116.926	hot	hot	32
1	546	2.236	10.367	117.093	hot	hot	32
1	547	2.236	10.533	117.259	hot	hot	32
1	548	2.218	10.552	117.285	hot	hot	32
1	549	2.310	10.755	117.509	hot	hot	32
1	550	2.291	10.792	117.550	hot	hot	32
1	551	2.273	11.014	117.772	hot	hot	33
1	552	2.236	11.198	117.961	hot	hot	33
1	553	2.199	11.475	118.240	hot	hot	33
1	554	2.162	11.623	118.392	hot	hot	33
1	555	2.162	11.937	118.706	hot	hot	33
1	556	2.181	12.177	118.947	hot	hot	34
1	557	2.181	12.473	119.243	hot	hot	34
1	558	2.125	12.805	119.580	hot	hot	34
1	559	1.830	13.045	119.960	hot	hot	35
1	560	1.830	13.285	120.201	hot	hot	35
1	561	1.848	13.581	120.497	hot	hot	35
1	562	1.848	13.747	120.663	hot	hot	35
1	563	1.848	13.858	120.774	hot	hot	35
1	564	1.848	14.061	120.977	hot	hot	35
1	565	1.811	14.301	121.220	hot	hot	35
1	566	1.811	14.522	121.441	hot	hot	35
1	567	1.793	14.633	121.554	hot	hot	35
1	568	1.774	14.818	121.739	hot	hot	35
1	569	1.885	14.984	121.939	hot	hot	35
1	570	2.088	14.892	122.162	hot	hot	35
1	571	2.218	14.818	122.311	hot	hot	35
1	572	2.365	14.707	122.496	hot	hot	35
1	573	2.384	14.449	122.755	hot	hot	35
1	574	2.384	14.319	122.884	hot	hot	35
1	575	2.310	13.876	123.334	hot	hot	35
1	576	2.310	13.710	123.500	hot	hot	35
1	577	2.310	13.636	123.574	hot	hot	35
1	578	2.310	13.396	123.814	hot	hot	35
1	579	2.273	13.174	124.038	hot	hot	35
1	580	2.310	12.805	124.410	hot	hot	34
1	581	2.310	12.657	124.557	hot	hot	34
1	582	2.236	12.399	124.826	hot	hot	34
1	583	2.181	12.195	125.037	hot	hot	34
1	584	2.218	11.900	125.335	hot	hot	33
1	585	2.162	11.697	125.545	hot	hot	33
1	586	2.162	11.512	125.730	hot	hot	33
1	587	2.181	11.346	125.897	hot	hot	33
1	588	2.181	11.106	126.137	hot	hot	33
1	589	2.181	10.866	126.377	hot	hot	32
1	590	2.199	10.700	126.545	hot	hot	32
1	591	2.218	10.533	126.712	hot	hot	32
1	592	2.218	10.256	126.989	hot	hot	32
1	593	2.218	10.035	127.210	hot	hot	32
1	594	2.181	9.795	127.453	hot	middle	31
1	595	2.070	9.555	127.718	hot	middle	31
1	596	1.959	9.314	127.982	hot	middle	31
1	597	2.033	9.148	128.164	hot	middle	31
1	598	2.014	8.834	128.479	hot	middle	30
1	599	1.996	8.631	128.683	hot	middle	30
2	0	4.415	14.763	0.000	hot	hot	35
2	1	4.378	14.763	0.037	hot	hot	35
2	2	4.471	14.800	0.136	hot	hot	35
2	3	4.489	14.800	0.155	hot	hot	35
2	4	4.674	14.800	0.340	hot	hot	35
2	5	4.803	14.818	0.470	hot	hot	35
2	6	4.895	14.836	0.564	hot	hot	35
2	7	4.969	14.707	0.713	hot	hot	35
2	8	4.988	14.633	0.789	hot	hot	35
2	9	5.006	14.541	0.884	hot	hot	35
2	10	5.006	14.449	0.976	hot	hot	35
2	11	5.006	14.282	1.142	hot	hot	35
2	12	4.988	14.042	1.383	hot	hot	35
2	13	4.969	13.931	1.495	hot	hot	35
2	14	4.951	13.784	1.644	hot	hot	35
2	15	4.988	13.673	1.761	hot	hot	35
2	16	4.988	13.562	1.872	hot	hot	35
2	17	4.988	13.414	2.019	hot	hot	35
2	18	4.969	13.322	2.114	hot	hot	35
2	19	4.914	13.248	2.206	hot	hot	35
2	20	4.859	13.082	2.381	hot	hot	35
2	21	4.840	12.953	2.512	hot	hot	34
2	22	4.785	12.823	2.652	hot	hot	34
2	23	4.785	12.639	2.837	hot	hot	34
2	24	4.729	12.509	2.978	hot	hot	34
2	25	4.729	12.288	3.199	hot	hot	34
2	26	4.711	12.085	3.403	hot	hot	34
2	27	4.692	11.974	3.516	hot	hot	33
2	28	4.674	11.808	3.683	hot	hot	33
2	29	4.655	11.623	3.869	hot	hot	33
2	30	4.637	11.420	4.073	hot	hot	33
2	31	4.637	11.272	4.220	hot	hot	33
2	32	4.637	11.161	4.331	hot	hot	33
2	33	4.655	11.014	4.480	hot	hot	33
2	34	4.655	10.921	4.572	hot	hot	32
2	35	4.655	10.773	4.720	hot	hot	32
2	36	4.655	10.552	4.942	hot	hot	32
2	37	4.637	10.386	5.109	hot	hot	32
2	38	4.637	10.275	5.220	hot	hot	32
2	39	4.637	10.090	5.404	hot	hot	32
2	40	4.637	9.905	5.589	hot	middle	31
2	41	4.618	9.813	5.683	hot	middle	31
2	42	4.582	9.555	5.944	hot	middle	31
2	43	4.563	9.425	6.075	hot	middle	31
2	44	4.600	9.314	6.192	hot	middle	31
2	45	4.618	9.167	6.341	hot	middle	31
2	46	4.618	8.964	6.544	hot	middle	30
2	47	4.655	8.834	6.678	hot	middle	30
2	48	4.674	8.723	6.791	hot	middle	30
2	49	4.674	8.539	6.975	hot	middle	30
2	50	4.674	8.299	7.215	hot	middle	30
2	51	4.692	8.206	7.310	hot	middle	30
2	52	4.785	8.022	7.516	hot	middle	30
2	53	4.822	7.929	7.616	cold	middle	29
2	54	4.840	7.818	7.728	cold	middle	29
2	55	4.840	7.689	7.857	cold	middle	29
2	56	4.859	7.578	7.970	cold	middle	29
2	57	4.895	7.394	8.158	cold	middle	29
2	58	4.932	7.172	8.383	cold	middle	29
2	59	4.951	7.098	8.459	cold	middle	29
2	60	4.951	6.950	8.606	cold	middle	27
2	61	4.951	6.877	8.680	cold	middle	27
2	62	4.951	6.803	8.754	cold	middle	27
2	63	4.951	6.729	8.828	cold	middle	27
2	64	4.895	6.452	9.111	cold	middle	27
2	65	4.877	6.341	9.223	cold	middle	27
2	66	4.859	6.101	9.464	cold	middle	27
2	67	4.822	5.935	9.634	cold	cold	26
2	68	4.822	5.787	9.782	cold	cold	26
2	69	4.822	5.602	9.966	cold	cold	26
2	70	4.766	5.307	10.267	cold	cold	26
2	71	4.729	5.159	10.419	cold	cold	26
2	72	4.711	5.085	10.496	cold	cold	26
2	73	4.637	4.900	10.694	cold	cold	25
2	74	4.600	4.790	10.811	cold	cold	25
2	75	4.415	4.531	11.129	cold	cold	25
2	76	4.397	4.402	11.260	cold	cold	25
2	77	4.397	4.365	11.296	cold	cold	25
2	78	4.341	4.254	11.420	cold	cold	25
2	79	4.286	4.162	11.528	cold	cold	25
2	80	4.249	4.125	11.580	cold	cold	25
2	81	4.212	4.069	11.647	cold	cold	25
2	82	4.157	3.922	11.805	cold	cold	24
2	83	4.157	3.774	11.952	cold	cold	24
2	84	4.157	3.700	12.026	cold	cold	24
2	85	4.212	3.589	12.150	cold	cold	24
2	86	4.231	3.441	12.299	cold	cold	24
2	87	4.231	3.349	12.391	cold	cold	24
2	88	4.175	3.146	12.602	cold	cold	24
2	89	4.157	2.998	12.751	cold	cold	23
2	90	4.157	2.869	12.880	cold	cold	23
2	91	4.138	2.684	13.066	cold	cold	23
2	92	4.120	2.537	13.215	cold	cold	23
2	93	4.120	2.407	13.344	cold	cold	23
2	94	4.120	2.260	13.492	cold	cold	23
2	95	4.120	2.112	13.639	cold	cold	23
2	96	4.138	1.964	13.788	cold	cold	23
2	97	4.120	1.705	14.048	cold	cold	23
2	98	4.138	1.632	14.124	cold	cold	23
2	99	4.175	1.521	14.241	cold	cold	23
2	100	4.194	1.281	14.481	cold	cold	23
2	101	4.231	1.133	14.634	cold	cold	23
2	102	4.286	1.096	14.700	cold	cold	23
2	103	4.397	1.059	14.817	cold	cold	23
2	104	4.489	1.059	14.909	cold	cold	23
2	105	4.563	1.059	14.983	cold	cold	23
2	106	4.637	1.059	15.057	cold	cold	23
2	107	4.748	1.059	15.168	cold	cold	23
2	108	4.822	1.078	15.244	cold	cold	23
2	109	4.895	1.133	15.336	cold	cold	23
2	110	4.914	1.151	15.362	cold	cold	23
2	111	4.914	1.188	15.399	cold	cold	23
2	112	4.840	1.225	15.482	cold	cold	23
2	113	4.914	1.225	15.556	cold	cold	23
2	114	4.969	1.262	15.622	cold	cold	23
2	115	4.969	1.336	15.696	cold	cold	23
2	116	5.006	1.392	15.763	cold	cold	23
2	117	5.025	1.502	15.875	cold	cold	23
2	118	5.006	1.595	15.969	cold	cold	23
2	119	4.988	1.705	16.082	cold	cold	23
2	120	4.951	1.816	16.199	cold	cold	23
2	121	4.877	1.909	16.317	cold	cold	23
2	122	4.766	2.093	16.532	cold	cold	23
2	123	4.674	2.204	16.676	cold	cold	23
2	124	4.655	2.241	16.718	cold	cold	23
2	125	4.545	2.370	16.888	cold	cold	23
2	126	4.489	2.463	16.996	cold	cold	23
2	127	4.415	2.666	17.212	cold	cold	23
2	128	4.397	2.943	17.490	cold	cold	23
2	129	4.397	3.017	17.563	cold	cold	24
2	130	4.415	3.294	17.841	cold	cold	24
2	131	4.471	3.515	18.069	cold	cold	24
2	132	4.471	3.645	18.199	cold	cold	24
2	133	4.471	3.811	18.365	cold	cold	24
2	134	4.471	4.014	18.568	cold	cold	25
2	135	4.471	4.162	18.716	cold	cold	25
2	136	4.471	4.199	18.753	cold	cold	25
2	137	4.471	4.402	18.956	cold	cold	25
2	138	4.452	4.623	19.178	cold	cold	25
2	139	4.452	4.771	19.326	cold	cold	25
2	140	4.452	4.937	19.492	cold	cold	25
2	141	4.471	5.048	19.605	cold	cold	26
2	142	4.526	5.214	19.780	cold	cold	26
2	143	4.582	5.418	19.990	cold	cold	26
2	144	4.637	5.528	20.114	cold	cold	26
2	145	4.655	5.676	20.263	cold	cold	26
2	146	4.674	5.842	20.430	cold	cold	26
2	147	4.711	6.009	20.601	cold	middle	27
2	148	4.729	6.249	20.842	cold	middle	27
2	149	4.729	6.396	20.989	cold	middle	27
2	150	4.729	6.544	21.137	cold	middle	27
2	151	4.729	6.747	21.340	cold	middle	27
2	152	4.711	6.803	21.399	cold	middle	27
2	153	4.711	6.729	21.472	cold	middle	27
2	154	4.692	6.673	21.531	cold	middle	27
2	155	4.766	6.673	21.605	cold	middle	27
2	156	4.840	6.747	21.709	cold	middle	27
2	157	4.859	6.766	21.735	cold	middle	27
2	158	4.914	6.858	21.843	cold	middle	27
2	159	4.932	7.006	21.992	cold	middle	29
2	160	4.932	7.209	22.195	cold	middle	29
2	161	4.951	7.320	22.307	cold	middle	29
2	162	4.969	7.412	22.402	cold	middle	29
2	163	4.969	7.523	22.512	cold	middle	29
2	164	4.969	7.597	22.586	cold	middle	29
2	165	4.951	7.818	22.809	cold	middle	29
2	166	4.951	8.040	23.030	hot	middle	30
2	167	4.932	8.262	23.253	hot	middle	30
2	168	4.914	8.354	23.347	hot	middle	30
2	169	4.932	8.539	23.532	hot	middle	30
2	170	4.932	8.705	23.699	hot	middle	30
2	171	4.932	8.834	23.828	hot	middle	30
2	172	4.969	9.000	23.998	hot	middle	31
2	173	4.932	9.148	24.150	hot	middle	31
2	174	4.859	9.296	24.316	hot	middle	31
2	175	4.803	9.536	24.562	hot	middle	31
2	176	4.766	9.739	24.769	hot	middle	31
2	177	4.766	9.850	24.879	hot	middle	31
2	178	4.766	9.979	25.009	hot	middle	31
2	179	4.711	10.145	25.184	hot	hot	32
2	180	4.600	10.330	25.399	hot	hot	32
2	181	4.563	10.404	25.482	hot	hot	32
2	182	4.489	10.459	25.574	hot	hot	32
2	183	4.434	10.552	25.682	hot	hot	32
2	184	4.415	10.570	25.708	hot	hot	32
2	185	4.341	10.626	25.800	hot	hot	32
2	186	4.286	10.700	25.893	hot	hot	32
2	187	4.249	10.903	26.099	hot	hot	32
2	188	4.212	11.050	26.251	hot	hot	33
2	189	4.212	11.198	26.399	hot	hot	33
2	190	4.194	11.364	26.566	hot	hot	33
2	191	4.175	11.438	26.643	hot	hot	33
2	192	4.157	11.549	26.755	hot	hot	33
2	193	4.138	11.734	26.940	hot	hot	33
2	194	4.138	11.918	27.125	hot	hot	33
2	195	4.138	11.992	27.199	hot	hot	33
2	196	4.157	12.122	27.330	hot	hot	34
2	197	4.157	12.214	27.422	hot	hot	34
2	198	4.157	12.380	27.588	hot	hot	34
2	199	4.157	12.694	27.902	hot	hot	34
2	200	4.157	12.934	28.142	hot	hot	34
2	201	4.138	13.156	28.365	hot	hot	35
2	202	4.138	13.193	28.402	hot	hot	35
2	203	4.138	13.507	28.716	hot	hot	35
2	204	4.157	13.636	28.846	hot	hot	35
2	205	4.157	13.728	28.938	hot	hot	35
2	206	4.138	13.876	29.087	hot	hot	35
2	207	4.138	13.931	29.143	hot	hot	35
2	208	4.138	14.098	29.309	hot	hot	35
2	209	4.138	14.282	29.494	hot	hot	35
2	210	4.138	14.449	29.660	hot	hot	35
2	211	4.120	14.670	29.882	hot	hot	35
2	212	4.120	14.689	29.901	hot	hot	35
2	213	4.175	14.744	29.979	hot	hot	35
2	214	4.304	14.763	30.110	hot	hot	35
2	215	4.452	14.818	30.267	hot	hot	35
2	216	4.637	14.818	30.452	hot	hot	35
2	217	4.729	14.818	30.544	hot	hot	35
2	218	4.877	14.781	30.697	hot	hot	35
2	219	4.951	14.726	30.789	hot	hot	35
2	220	4.988	14.689	30.841	hot	hot	35
2	221	5.025	14.596	30.941	hot	hot	35
2	222	5.099	14.449	31.106	hot	hot	35
2	223	5.062	14.319	31.240	hot	hot	35
2	224	5.025	14.135	31.429	hot	hot	35
2	225	5.043	13.987	31.578	hot	hot	35
2	226	5.025	13.765	31.800	hot	hot	35
2	227	5.025	13.581	31.985	hot	hot	35
2	228	5.006	13.396	32.170	hot	hot	35
2	229	5.006	13.211	32.355	hot	hot	35
2	230	5.006	13.156	32.410	hot	hot	35
2	231	4.988	12.842	32.725	hot	hot	34
2	232	4.988	12.768	32.799	hot	hot	34
2	233	4.932	12.657	32.923	hot	hot	34
2	234	4.859	12.436	33.156	hot	hot	34
2	235	4.840	12.306	33.287	hot	hot	34
2	236	4.840	12.177	33.416	hot	hot	34
2	237	4.840	11.992	33.601	hot	hot	33
2	238	4.895	11.845	33.759	hot	hot	33
2	239	4.914	11.771	33.835	hot	hot	33
2	240	4.914	11.531	34.075	hot	hot	33
2	241	4.914	11.438	34.167	hot	hot	33
2	242	4.877	11.161	34.447	hot	hot	33
2	243	4.877	11.069	34.539	hot	hot	33
2	244	4.859	10.958	34.651	hot	hot	32
2	245	4.803	10.792	34.827	hot	hot	32
2	246	4.803	10.626	34.993	hot	hot	32
2	247	4.803	10.478	35.141	hot	hot	32
2	248	4.803	10.201	35.418	hot	hot	32
2	249	4.766	10.072	35.552	hot	hot	32
2	250	4.766	9.905	35.718	hot	middle	31
2	251	4.785	9.647	35.977	hot	middle	31
2	252	4.822	9.536	36.094	hot	middle	31
2	253	4.877	9.462	36.187	hot	middle	31
2	254	4.914	9.388	36.269	hot	middle	31
2	255	4.932	9.259	36.400	hot	middle	31
2	256	4.969	9.019	36.643	hot	middle	31
2	257	4.969	8.871	36.790	hot	middle	30
2	258	4.988	8.797	36.867	hot	middle	30
2	259	5.006	8.705	36.961	hot	middle	30
2	260	4.988	8.483	37.183	hot	middle	30
2	261	4.969	8.354	37.314	hot	middle	30
2	262	4.951	8.280	37.390	hot	middle	30
2	263	4.914	8.096	37.578	hot	middle	30
2	264	4.895	7.966	37.709	cold	middle	29
2	265	4.840	7.763	37.919	cold	middle	29
2	266	4.840	7.578	38.104	cold	middle	29
2	267	4.840	7.541	38.141	cold	middle	29
2	268	4.840	7.412	38.270	cold	middle	29
2	269	4.785	7.172	38.517	cold	middle	29
2	270	4.766	7.080	38.611	cold	middle	29
2	271	4.729	6.803	38.890	cold	middle	27
2	272	4.692	6.692	39.007	cold	middle	27
2	273	4.692	6.655	39.044	cold	middle	27
2	274	4.655	6.526	39.179	cold	middle	27
2	275	4.618	6.452	39.261	cold	middle	27
2	276	4.563	6.323	39.402	cold	middle	27
2	277	4.545	6.175	39.551	cold	middle	27
2	278	4.489	6.101	39.643	cold	middle	27
2	279	4.471	6.046	39.701	cold	middle	27
2	280	4.397	5.898	39.867	cold	cold	26
2	281	4.286	5.732	40.066	cold	cold	26
2	282	4.231	5.565	40.242	cold	cold	26
2	283	4.194	5.528	40.294	cold	cold	26
2	284	4.194	5.510	40.312	cold	cold	26
2	285	4.101	5.436	40.431	cold	cold	26
2	286	4.120	5.251	40.616	cold	cold	26
2	287	4.101	5.030	40.839	cold	cold	26
2	288	4.138	4.827	41.045	cold	cold	25
2	289	4.138	4.679	41.193	cold	cold	25
2	290	4.120	4.383	41.489	cold	cold	25
2	291	4.138	4.309	41.565	cold	cold	25
2	292	4.194	4.217	41.673	cold	cold	25
2	293	4.249	4.125	41.780	cold	cold	25
2	294	4.231	3.940	41.966	cold	cold	24
2	295	4.231	3.792	42.114	cold	cold	24
2	296	4.268	3.645	42.266	cold	cold	24
2	297	4.323	3.441	42.477	cold	cold	24
2	298	4.378	3.331	42.600	cold	cold	24
2	299	4.471	3.164	42.791	cold	cold	24
2	300	4.415	2.961	43.001	cold	cold	23
2	301	4.452	2.777	43.190	cold	cold	23
2	302	4.471	2.684	43.284	cold	cold	23
2	303	4.489	2.555	43.414	cold	cold	23
2	304	4.489	2.407	43.562	cold	cold	23
2	305	4.489	2.167	43.802	cold	cold	23
2	306	4.508	2.038	43.933	cold	cold	23
2	307	4.563	1.890	44.091	cold	cold	23
2	308	4.600	1.687	44.297	cold	cold	23
2	309	4.674	1.539	44.462	cold	cold	23
2	310	4.729	1.428	44.586	cold	cold	23
2	311	4.711	1.262	44.753	cold	cold	23
2	312	4.711	1.244	44.772	cold	cold	23
2	313	4.692	1.207	44.813	cold	cold	23
2	314	4.674	1.170	44.854	cold	cold	23
2	315	4.655	1.151	44.880	cold	cold	23
2	316	4.582	1.151	44.954	cold	cold	23
2	317	4.674	1.096	45.062	cold	cold	23
2	318	4.545	1.059	45.196	cold	cold	23
2	319	4.452	1.059	45.289	cold	cold	23
2	320	4.323	1.059	45.418	cold	cold	23
2	321	4.268	1.078	45.477	cold	cold	23
2	322	4.452	1.078	45.661	cold	cold	23
2	323	4.452	1.078	45.661	cold	cold	23
2	324	4.526	1.078	45.735	cold	cold	23
2	325	4.692	1.041	45.905	cold	cold	23
2	326	4.711	1.041	45.924	cold	cold	23
2	327	4.822	1.041	46.035	cold	cold	23
2	328	4.914	1.114	46.153	cold	cold	23
2	329	4.969	1.188	46.245	cold	cold	23
2	330	5.025	1.262	46.338	cold	cold	23
2	331	5.043	1.447	46.523	cold	cold	23
2	332	5.043	1.502	46.579	cold	cold	23
2	333	5.043	1.650	46.726	cold	cold	23
2	334	5.062	1.761	46.839	cold	cold	23
2	335	5.062	1.927	47.005	cold	cold	23
2	336	5.062	2.075	47.153	cold	cold	23
2	337	5.043	2.204	47.283	cold	cold	23
2	338	4.988	2.444	47.530	cold	cold	23
2	339	4.969	2.537	47.624	cold	cold	23
2	340	4.969	2.814	47.901	cold	cold	23
2	341	4.969	2.906	47.993	cold	cold	23
2	342	4.969	3.164	48.252	cold	cold	24
2	343	4.969	3.238	48.326	cold	cold	24
2	344	4.969	3.423	48.510	cold	cold	24
2	345	4.932	3.626	48.717	cold	cold	24
2	346	4.895	3.811	48.905	cold	cold	24
2	347	4.895	3.977	49.071	cold	cold	24
2	348	4.895	4.088	49.182	cold	cold	25
2	349	4.877	4.346	49.441	cold	cold	25
2	350	4.785	4.457	49.586	cold	cold	25
2	351	4.692	4.568	49.730	cold	cold	25
2	352	4.674	4.734	49.897	cold	cold	25
2	353	4.637	4.974	50.140	cold	cold	25
2	354	4.618	5.085	50.252	cold	cold	26
2	355	4.674	5.344	50.517	cold	cold	26
2	356	4.692	5.436	50.611	cold	cold	26
2	357	4.692	5.658	50.833	cold	cold	26
2	358	4.692	5.787	50.962	cold	cold	26
2	359	4.674	5.990	51.166	cold	cold	26
2	360	4.618	6.175	51.359	cold	middle	27
2	361	4.582	6.323	51.511	cold	middle	27
2	362	4.545	6.452	51.645	cold	middle	27
2	363	4.545	6.618	51.812	cold	middle	27
2	364	4.545	6.710	51.904	cold	middle	27
2	365	4.526	6.803	51.998	cold	middle	27
2	366	4.508	6.914	52.110	cold	middle	27
2	367	4.508	7.154	52.350	cold	middle	29
2	368	4.508	7.283	52.480	cold	middle	29
2	369	4.508	7.431	52.628	cold	middle	29
2	370	4.489	7.634	52.831	cold	middle	29
2	371	4.471	7.745	52.944	cold	middle	29
2	372	4.471	7.929	53.129	cold	middle	29
2	373	4.452	7.985	53.187	cold	middle	29
2	374	4.452	8.169	53.372	hot	middle	30
2	375	4.452	8.243	53.445	hot	middle	30
2	376	4.452	8.465	53.667	hot	middle	30
2	377	4.415	8.613	53.819	hot	middle	30
2	378	4.434	8.705	53.914	hot	middle	30
2	379	4.434	8.890	54.098	hot	middle	30
2	380	4.508	9.056	54.280	hot	middle	31
2	381	4.526	9.130	54.356	hot	middle	31
2	382	4.526	9.333	54.559	hot	middle	31
2	383	4.526	9.388	54.615	hot	middle	31
2	384	4.582	9.536	54.773	hot	middle	31
2	385	4.748	9.758	55.050	hot	middle	31
2	386	4.822	9.979	55.283	hot	middle	31
2	387	4.895	10.072	55.402	hot	hot	32
2	388	4.951	10.145	55.494	hot	hot	32
2	389	4.969	10.164	55.520	hot	hot	32
2	390	4.914	10.275	55.644	hot	hot	32
2	391	4.895	10.293	55.670	hot	hot	32
2	392	4.895	10.312	55.688	hot	hot	32
2	393	4.895	10.349	55.725	hot	hot	32
2	394	4.859	10.533	55.914	hot	hot	32
2	395	4.859	10.681	56.061	hot	hot	32
2	396	4.859	10.903	56.283	hot	hot	32
2	397	4.859	10.958	56.339	hot	hot	32
2	398	4.895	11.124	56.509	hot	hot	33
2	399	4.877	11.272	56.658	hot	hot	33
2	400	4.877	11.512	56.898	hot	hot	33
2	401	4.895	11.734	57.120	hot	hot	33
2	402	4.895	11.900	57.286	hot	hot	33
2	403	4.895	11.974	57.360	hot	hot	33
2	404	4.932	12.140	57.531	hot	hot	34
2	405	4.951	12.214	57.607	hot	hot	34
2	406	4.969	12.343	57.737	hot	hot	34
2	407	4.988	12.565	57.960	hot	hot	34
2	408	4.951	12.694	58.094	hot	hot	34
2	409	4.951	12.768	58.168	hot	hot	34
2	410	4.932	13.027	58.427	hot	hot	35
2	411	4.932	13.156	58.556	hot	hot	35
2	412	4.951	13.396	58.797	hot	hot	35
2	413	4.951	13.507	58.908	hot	hot	35
2	414	4.951	13.673	59.074	hot	hot	35
2	415	4.914	13.802	59.209	hot	hot	35
2	416	4.895	13.987	59.394	hot	hot	35
2	417	4.859	14.135	59.547	hot	hot	35
2	418	4.859	14.209	59.620	hot	hot	35
2	419	4.840	14.393	59.806	hot	hot	35
2	420	4.822	14.522	59.937	hot	hot	35
2	421	4.766	14.670	60.094	hot	hot	35
2	422	4.711	14.744	60.187	hot	hot	35
2	423	4.563	14.763	60.336	hot	hot	35
2	424	4.415	14.818	60.494	hot	hot	35
2	425	4.286	14.818	60.623	hot	hot	35
2	426	4.138	14.818	60.771	hot	hot	35
2	427	4.101	14.818	60.807	hot	hot	35
2	428	4.101	14.818	60.807	hot	hot	35
2	429	4.046	14.652	60.983	hot	hot	35
2	430	4.009	14.522	61.117	hot	hot	35
2	431	4.009	14.393	61.246	hot	hot	35
2	432	4.101	14.227	61.437	hot	hot	35
2	433	4.175	13.968	61.705	hot	hot	35
2	434	4.175	13.821	61.853	hot	hot	35
2	435	4.138	13.654	62.023	hot	hot	35
2	436	4.138	13.544	62.134	hot	hot	35
2	437	4.138	13.359	62.319	hot	hot	35
2	438	4.138	13.193	62.485	hot	hot	35
2	439	4.157	13.045	62.634	hot	hot	35
2	440	4.212	12.897	62.792	hot	hot	34
2	441	4.212	12.786	62.903	hot	hot	34
2	442	4.249	12.602	63.091	hot	hot	34
2	443	4.268	12.362	63.332	hot	hot	34
2	444	4.268	12.306	63.387	hot	hot	34
2	445	4.249	12.140	63.554	hot	hot	34
2	446	4.194	11.882	63.819	hot	hot	33
2	447	4.120	11.752	63.968	hot	hot	33
2	448	4.101	11.586	64.135	hot	hot	33
2	449	4.120	11.438	64.284	hot	hot	33
2	450	4.138	11.291	64.433	hot	hot	33
2	451	4.138	11.143	64.581	hot	hot	33
2	452	4.120	11.032	64.693	hot	hot	33
2	453	4.120	10.700	65.025	hot	hot	32
2	454	4.138	10.496	65.229	hot	hot	32
2	455	4.157	10.367	65.360	hot	hot	32
2	456	4.157	10.275	65.452	hot	hot	32
2	457	4.175	10.127	65.601	hot	hot	32
2	458	4.175	9.887	65.841	hot	middle	31
2	459	4.175	9.739	65.989	hot	middle	31
2	460	4.231	9.628	66.113	hot	middle	31
2	461	4.231	9.444	66.298	hot	middle	31
2	462	4.212	9.111	66.631	hot	middle	31
2	463	4.249	8.964	66.783	hot	middle	30
2	464	4.268	8.723	67.024	hot	middle	30
2	465	4.268	8.705	67.042	hot	middle	30
2	466	4.304	8.576	67.177	hot	middle	30
2	467	4.360	8.465	67.300	hot	middle	30
2	468	4.378	8.299	67.468	hot	middle	30
2	469	4.434	8.132	67.643	hot	middle	30
2	470	4.452	7.966	67.810	cold	middle	29
2	471	4.508	7.855	67.934	cold	middle	29
2	472	4.526	7.634	68.156	cold	middle	29
2	473	4.545	7.560	68.233	cold	middle	29
2	474	4.526	7.394	68.400	cold	middle	29
2	475	4.471	6.987	68.810	cold	middle	27
2	476	4.508	6.950	68.862	cold	middle	27
2	477	4.508	6.840	68.973	cold	middle	27
2	478	4.545	6.766	69.055	cold	middle	27
2	479	4.563	6.637	69.186	cold	middle	27
2	480	4.600	6.452	69.374	cold	middle	27
2	481	4.526	6.359	69.493	cold	middle	27
2	482	4.452	6.304	69.585	cold	middle	27
2	483	4.415	6.156	69.737	cold	middle	27
2	484	4.397	6.009	69.886	cold	middle	27
2	485	4.341	5.842	70.061	cold	cold	26
2	486	4.378	5.787	70.128	cold	cold	26
2	487	4.452	5.676	70.261	cold	cold	26
2	488	4.489	5.491	70.449	cold	cold	26
2	489	4.545	5.455	70.516	cold	cold	26
2	490	4.563	5.455	70.535	cold	cold	26
2	491	4.655	5.473	70.629	cold	cold	26
2	492	4.785	5.381	70.788	cold	cold	26
2	493	4.840	5.344	70.854	cold	cold	26
2	494	4.840	5.307	70.891	cold	cold	26
2	495	4.859	5.196	71.003	cold	cold	26
2	496	4.914	5.085	71.127	cold	cold	26
2	497	4.969	4.882	71.338	cold	cold	25
2	498	4.988	4.753	71.468	cold	cold	25
2	499	5.043	4.494	71.733	cold	cold	25
2	500	5.034	4.430	71.798	cold	cold	25
2	501	5.025	4.365	71.864	cold	cold	25
2	502	4.988	4.143	72.088	cold	cold	25
2	503	4.988	3.811	72.421	cold	cold	24
2	504	4.988	3.700	72.531	cold	cold	24
2	505	4.988	3.626	72.605	cold	cold	24
2	506	4.951	3.423	72.812	cold	cold	24
2	507	4.932	3.220	73.016	cold	cold	24
2	508	4.877	3.091	73.156	cold	cold	24
2	509	4.932	2.906	73.349	cold	cold	23
2	510	4.914	2.777	73.480	cold	cold	23
2	511	4.951	2.518	73.741	cold	cold	23
2	512	4.877	2.444	73.845	cold	cold	23
2	513	4.803	2.278	74.027	cold	cold	23
2	514	4.803	2.056	74.249	cold	cold	23
2	515	4.785	1.890	74.416	cold	cold	23
2	516	4.785	1.835	74.472	cold	cold	23
2	517	4.785	1.650	74.656	cold	cold	23
2	518	4.803	1.465	74.842	cold	cold	23
2	519	4.840	1.392	74.925	cold	cold	23
2	520	4.840	1.299	75.017	cold	cold	23
2	521	4.785	1.207	75.125	cold	cold	23
2	522	4.729	1.170	75.191	cold	cold	23
2	523	4.618	1.096	75.324	cold	cold	23
2	524	4.582	1.096	75.361	cold	cold	23
2	525	4.452	1.059	75.496	cold	cold	23
2	526	4.323	1.078	75.626	cold	cold	23
2	527	4.268	1.133	75.705	cold	cold	23
2	528	4.212	1.225	75.812	cold	cold	23
2	529	4.175	1.336	75.929	cold	cold	23
2	530	4.157	1.410	76.005	cold	cold	23
2	531	4.157	1.447	76.042	cold	cold	23
2	532	4.194	1.318	76.177	cold	cold	23
2	533	4.268	1.244	76.281	cold	cold	23
2	534	4.304	1.207	76.333	cold	cold	23
2	535	4.304	1.188	76.352	cold	cold	23
2	536	4.304	1.151	76.389	cold	cold	23
2	537	4.286	1.133	76.415	cold	cold	23
2	538	4.323	1.114	76.456	cold	cold	23
2	539	4.268	1.114	76.512	cold	cold	23
2	540	4.231	1.133	76.553	cold	cold	23
2	541	4.452	1.114	76.775	cold	cold	23
2	542	4.600	1.114	76.923	cold	cold	23
2	543	4.785	1.133	77.109	cold	cold	23
2	544	4.822	1.170	77.161	cold	cold	23
2	545	4.914	1.207	77.260	cold	cold	23
2	546	4.988	1.281	77.365	cold	cold	23
2	547	4.988	1.465	77.549	cold	cold	23
2	548	4.988	1.576	77.660	cold	cold	23
2	549	4.988	1.669	77.753	cold	cold	23
2	550	4.988	1.798	77.882	cold	cold	23
2	551	4.969	1.964	78.049	cold	cold	23
2	552	4.932	2.075	78.166	cold	cold	23
2	553	4.895	2.167	78.265	cold	cold	23
2	554	4.895	2.389	78.487	cold	cold	23
2	555	4.895	2.518	78.616	cold	cold	23
2	556	4.932	2.721	78.823	cold	cold	23
2	557	4.932	2.777	78.878	cold	cold	23
2	558	4.951	2.887	78.991	cold	cold	23
2	559	4.951	3.072	79.175	cold	cold	24
2	560	4.932	3.109	79.217	cold	cold	24
2	561	4.932	3.312	79.420	cold	cold	24
2	562	4.932	3.368	79.475	cold	cold	24
2	563	4.914	3.626	79.734	cold	cold	24
2	564	4.859	3.737	79.858	cold	cold	24
2	565	4.859	3.977	80.098	cold	cold	24
2	566	4.822	4.199	80.323	cold	cold	25
2	567	4.822	4.346	80.471	cold	cold	25
2	568	4.766	4.531	80.664	cold	cold	25
2	569	4.766	4.642	80.774	cold	cold	25
2	570	4.748	4.974	81.107	cold	cold	25
2	571	4.729	5.159	81.293	cold	cold	26
2	572	4.692	5.381	81.518	cold	cold	26
2	573	4.600	5.399	81.612	cold	cold	26
2	574	4.489	5.436	81.729	cold	cold	26
2	575	4.452	5.528	81.828	cold	cold	26
2	576	4.378	5.713	82.027	cold	cold	26
2	577	4.341	5.879	82.197	cold	cold	26
2	578	4.304	6.009	82.332	cold	middle	27
2	579	4.323	6.082	82.408	cold	middle	27
2	580	4.360	6.304	82.632	cold	middle	27
2	581	4.360	6.489	82.817	cold	middle	27
2	582	4.360	6.581	82.909	cold	middle	27
2	583	4.360	6.710	83.039	cold	middle	27
2	584	4.360	6.803	83.131	cold	middle	27
2	585	4.360	6.858	83.186	cold	middle	27
2	586	4.286	6.987	83.335	cold	middle	27
2	587	4.286	7.043	83.391	cold	middle	29
2	588	4.323	7.006	83.443	cold	middle	29
2	589	4.323	7.006	83.443	cold	middle	29
2	590	4.452	7.135	83.626	cold	middle	29
2	591	4.471	7.209	83.702	cold	middle	29
2	592	4.545	7.301	83.820	cold	middle	29
2	593	4.582	7.320	83.862	cold	middle	29
2	594	4.600	7.431	83.974	cold	middle	29
2	595	4.618	7.486	84.032	cold	middle	29
2	596	4.655	7.671	84.221	cold	middle	29
2	597	4.674	7.726	84.279	cold	middle	29
2	598	4.729	7.892	84.454	cold	middle	29
2	599	4.785	8.022	84.595	hot	middle	30
3	0	7.536	11.475	0.000	hot	hot	33
3	1	7.463	11.604	0.149	hot	hot	33
3	2	7.463	11.198	0.555	hot	hot	33
3	3	7.463	11.087	0.666	hot	hot	33
3	4	7.389	11.032	0.758	hot	hot	33
3	5	7.352	10.921	0.875	hot	hot	32
3	6	7.296	10.700	1.104	hot	hot	32
3	7	7.278	10.404	1.400	hot	hot	32
3	8	7.259	10.423	1.426	hot	hot	32
3	9	7.204	10.072	1.781	hot	hot	32
3	10	7.186	9.961	1.893	hot	middle	31
3	11	7.259	9.739	2.127	hot	middle	31
3	12	7.278	9.481	2.386	hot	middle	31
3	13	7.278	9.296	2.571	hot	middle	31
3	14	7.296	9.056	2.812	hot	middle	31
3	15	7.296	8.871	2.996	hot	middle	30
3	16	7.315	8.760	3.109	hot	middle	30
3	17	7.315	8.428	3.441	hot	middle	30
3	18	7.333	8.373	3.500	hot	middle	30
3	19	7.426	8.059	3.827	hot	middle	30
3	20	7.463	8.003	3.893	hot	middle	30
3	21	7.389	7.892	4.027	cold	middle	29
3	22	7.352	7.671	4.251	cold	middle	29
3	23	7.296	7.560	4.375	cold	middle	29
3	24	7.204	7.486	4.493	cold	middle	29
3	25	7.075	7.301	4.719	cold	middle	29
3	26	7.001	7.227	4.823	cold	middle	29
3	27	7.038	7.191	4.876	cold	middle	29
3	28	6.964	7.061	5.024	cold	middle	29
3	29	6.890	6.950	5.158	cold	middle	27
3	30	6.872	6.766	5.343	cold	middle	27
3	31	6.853	6.489	5.621	cold	middle	27
3	32	6.835	6.286	5.825	cold	middle	27
3	33	6.909	6.082	6.041	cold	middle	27
3	34	7.001	5.935	6.215	cold	cold	26
3	35	7.093	5.824	6.359	cold	cold	26
3	36	7.204	5.676	6.544	cold	cold	26
3	37	7.352	5.547	6.740	cold	cold	26
3	38	7.481	5.547	6.870	cold	cold	26
3	39	7.481	5.455	6.962	cold	cold	26
3	40	7.444	5.251	7.169	cold	cold	26
3	41	7.370	5.048	7.385	cold	cold	26
3	42	7.370	4.771	7.662	cold	cold	25
3	43	7.315	4.513	7.926	cold	cold	25
3	44	7.296	4.365	8.075	cold	cold	25
3	45	7.259	4.236	8.210	cold	cold	25
3	46	7.186	4.069	8.391	cold	cold	25
3	47	7.186	3.903	8.558	cold	cold	24
3	48	7.204	3.737	8.725	cold	cold	24
3	49	7.222	3.478	8.984	cold	cold	24
3	50	7.241	3.312	9.151	cold	cold	24
3	51	7.296	2.961	9.507	cold	cold	23
3	52	7.296	2.832	9.636	cold	cold	23
3	53	7.352	2.666	9.811	cold	cold	23
3	54	7.370	2.481	9.997	cold	cold	23
3	55	7.315	2.370	10.121	cold	cold	23
3	56	7.222	2.296	10.239	cold	cold	23
3	57	7.167	2.149	10.397	cold	cold	23
3	58	7.093	1.872	10.683	cold	cold	23
3	59	7.056	1.595	10.963	cold	cold	23
3	60	7.019	1.392	11.169	cold	cold	23
3	61	7.019	1.188	11.372	cold	cold	23
3	62	7.075	1.078	11.496	cold	cold	23
3	63	7.278	1.022	11.707	cold	cold	23
3	64	7.370	1.041	11.801	cold	cold	23
3	65	7.500	1.059	11.932	cold	cold	23
3	66	7.592	1.059	12.024	cold	cold	23
3	67	7.592	1.059	12.024	cold	cold	23
3	68	7.629	1.078	12.065	cold	cold	23
3	69	7.426	1.041	12.272	cold	cold	23
3	70	7.222	0.985	12.482	cold	cold	23
3	71	7.149	0.985	12.556	cold	cold	23
3	72	6.945	1.041	12.767	cold	cold	23
3	73	6.853	1.170	12.926	cold	cold	23
3	74	6.853	1.355	13.110	cold	cold	23
3	75	6.872	1.539	13.296	cold	cold	23
3	76	6.927	1.742	13.507	cold	cold	23
3	77	6.927	1.964	13.728	cold	cold	23
3	78	6.964	2.204	13.971	cold	cold	23
3	79	6.964	2.463	14.230	cold	cold	23
3	80	6.982	2.703	14.470	cold	cold	23
3	81	6.982	2.906	14.674	cold	cold	23
3	82	7.001	3.017	14.786	cold	cold	24
3	83	7.093	3.386	15.167	cold	cold	24
3	84	7.130	3.608	15.391	cold	cold	24
3	85	7.222	3.811	15.614	cold	cold	24
3	86	7.315	4.014	15.838	cold	cold	25
3	87	7.352	4.162	15.990	cold	cold	25
3	88	7.389	4.328	16.160	cold	cold	25
3	89	7.426	4.605	16.440	cold	cold	25
3	90	7.500	4.864	16.709	cold	cold	25
3	91	7.536	5.048	16.897	cold	cold	26
3	92	7.518	5.159	17.009	cold	cold	26
3	93	7.518	5.270	17.120	cold	cold	26
3	94	7.536	5.473	17.324	cold	cold	26
3	95	7.536	5.676	17.527	cold	cold	26
3	96	7.500	5.861	17.716	cold	cold	26
3	97	7.444	6.193	18.053	cold	middle	27
3	98	7.407	6.341	18.205	cold	middle	27
3	99	7.315	6.526	18.411	cold	middle	27
3	100	7.370	6.710	18.604	cold	middle	27
3	101	7.444	6.987	18.891	cold	middle	27
3	102	7.444	7.172	19.076	cold	middle	29
3	103	7.444	7.486	19.389	cold	middle	29
3	104	7.352	7.560	19.508	cold	middle	29
3	105	7.315	7.652	19.607	cold	middle	29
3	106	7.278	7.855	19.814	cold	middle	29
3	107	7.278	8.077	20.035	hot	middle	30
3	108	7.315	8.336	20.296	hot	middle	30
3	109	7.352	8.557	20.521	hot	middle	30
3	110	7.333	8.613	20.580	hot	middle	30
3	111	7.333	8.834	20.801	hot	middle	30
3	112	7.389	9.056	21.030	hot	middle	31
3	113	7.407	9.204	21.179	hot	middle	31
3	114	7.463	9.388	21.371	hot	middle	31
3	115	7.407	9.665	21.654	hot	middle	31
3	116	7.407	9.795	21.783	hot	middle	31
3	117	7.352	9.942	21.941	hot	middle	31
3	118	7.370	10.256	22.255	hot	hot	32
3	119	7.370	10.423	22.422	hot	hot	32
3	120	7.333	10.552	22.556	hot	hot	32
3	121	7.370	10.884	22.891	hot	hot	32
3	122	7.370	11.272	23.278	hot	hot	33
3	123	7.426	11.420	23.436	hot	hot	33
3	124	7.444	11.512	23.530	hot	hot	33
3	125	7.315	11.660	23.727	hot	hot	33
3	126	7.352	11.882	23.951	hot	hot	33
3	127	7.352	11.974	24.044	hot	hot	33
3	128	7.296	12.103	24.184	hot	hot	34
3	129	7.278	12.288	24.370	hot	hot	34
3	130	7.241	12.528	24.613	hot	hot	34
3	131	7.278	12.694	24.783	hot	hot	34
3	132	7.370	12.823	24.942	hot	hot	34
3	133	7.481	13.063	25.206	hot	hot	35
3	134	7.481	13.322	25.465	hot	hot	35
3	135	7.481	13.414	25.557	hot	hot	35
3	136	7.481	13.544	25.687	hot	hot	35
3	137	7.481	13.895	26.037	hot	hot	35
3	138	7.481	14.024	26.167	hot	hot	35
3	139	7.463	14.264	26.408	hot	hot	35
3	140	7.463	14.467	26.611	hot	hot	35
3	141	7.481	14.541	26.687	hot	hot	35
3	142	7.481	14.615	26.761	hot	hot	35
3	143	7.426	14.818	26.971	hot	hot	35
3	144	7.259	14.836	27.139	hot	hot	35
3	145	7.112	14.818	27.287	hot	hot	35
3	146	7.186	14.836	27.364	hot	hot	35
3	147	7.481	14.873	27.661	hot	hot	35
3	148	7.629	14.855	27.810	hot	hot	35
3	149	7.684	14.744	27.934	hot	hot	35
3	150	7.721	14.412	28.269	hot	hot	35
3	151	7.721	14.190	28.490	hot	hot	35
3	152	7.721	14.061	28.620	hot	hot	35
3	153	7.629	13.931	28.778	hot	hot	35
3	154	7.592	13.802	28.913	hot	hot	35
3	155	7.555	13.525	29.192	hot	hot	35
3	156	7.518	13.267	29.454	hot	hot	35
3	157	7.536	13.063	29.658	hot	hot	35
3	158	7.536	12.934	29.787	hot	hot	34
3	159	7.500	12.694	30.030	hot	hot	34
3	160	7.481	12.528	30.197	hot	hot	34
3	161	7.426	12.251	30.479	hot	hot	34
3	162	7.500	12.029	30.713	hot	hot	34
3	163	7.518	11.752	30.991	hot	hot	33
3	164	7.592	11.678	31.095	hot	hot	33
3	165	7.389	11.512	31.358	hot	hot	33
3	166	7.407	11.346	31.525	hot	hot	33
3	167	7.426	11.291	31.583	hot	hot	33
3	168	7.426	11.087	31.786	hot	hot	33
3	169	7.444	10.884	31.990	hot	hot	32
3	170	7.444	10.736	32.138	hot	hot	32
3	171	7.370	10.552	32.337	hot	hot	32
3	172	7.222	10.386	32.559	hot	hot	32
3	173	7.222	10.312	32.633	hot	hot	32
3	174	7.222	10.016	32.929	hot	hot	32
3	175	7.259	9.739	33.208	hot	middle	31
3	176	7.259	9.536	33.411	hot	middle	31
3	177	7.389	9.351	33.637	hot	middle	31
3	178	7.463	9.204	33.802	hot	middle	31
3	179	7.500	9.019	33.990	hot	middle	31
3	180	7.500	8.797	34.212	hot	middle	30
3	181	7.518	8.594	34.416	hot	middle	30
3	182	7.463	8.539	34.494	hot	middle	30
3	183	7.370	8.391	34.669	hot	middle	30
3	184	7.389	8.188	34.873	hot	middle	30
3	185	7.370	8.003	35.058	hot	middle	30
3	186	7.370	7.818	35.243	cold	middle	29
3	187	7.389	7.523	35.539	cold	middle	29
3	188	7.407	7.283	35.780	cold	middle	29
3	189	7.352	7.006	36.062	cold	middle	29
3	190	7.333	6.877	36.193	cold	middle	27
3	191	7.296	6.637	36.436	cold	middle	27
3	192	7.352	6.489	36.594	cold	middle	27
3	193	7.481	6.193	36.916	cold	middle	27
3	194	7.481	6.101	37.008	cold	middle	27
3	195	7.370	5.953	37.193	cold	cold	26
3	196	7.278	5.824	37.352	cold	cold	26
3	197	7.112	5.528	37.691	cold	cold	26
3	198	7.093	5.399	37.822	cold	cold	26
3	199	7.186	5.270	37.981	cold	cold	26
3	200	7.186	5.178	38.073	cold	cold	26
3	201	7.222	5.048	38.207	cold	cold	26
3	202	7.241	4.827	38.430	cold	cold	25
3	203	7.296	4.716	38.554	cold	cold	25
3	204	7.333	4.420	38.851	cold	cold	25
3	205	7.259	4.180	39.103	cold	cold	25
3	206	7.241	3.996	39.288	cold	cold	24
3	207	7.222	3.774	39.511	cold	cold	24
3	208	7.167	3.441	39.848	cold	cold	24
3	209	7.130	3.164	40.127	cold	cold	24
3	210	7.186	3.017	40.285	cold	cold	24
3	211	7.259	2.777	40.536	cold	cold	23
3	212	7.352	2.573	40.759	cold	cold	23
3	213	7.370	2.296	41.037	cold	cold	23
3	214	7.426	2.204	41.145	cold	cold	23
3	215	7.426	2.056	41.292	cold	cold	23
3	216	7.389	1.816	41.535	cold	cold	23
3	217	7.315	1.687	41.684	cold	cold	23
3	218	7.296	1.576	41.796	cold	cold	23
3	219	7.222	1.521	41.889	cold	cold	23
3	220	7.186	1.410	42.006	cold	cold	23
3	221	7.167	1.336	42.082	cold	cold	23
3	222	7.019	1.244	42.256	cold	cold	23
3	223	6.964	1.207	42.323	cold	cold	23
3	224	7.001	1.041	42.493	cold	cold	23
3	225	7.093	1.004	42.592	cold	cold	23
3	226	7.241	0.985	42.741	cold	cold	23
3	227	7.370	0.967	42.872	cold	cold	23
3	228	7.592	0.967	43.093	cold	cold	23
3	229	7.703	0.985	43.206	cold	cold	23
3	230	7.758	1.022	43.272	cold	cold	23
3	231	7.518	1.004	43.513	cold	cold	23
3	232	7.352	1.004	43.679	cold	cold	23
3	233	7.278	1.004	43.753	cold	cold	23
3	234	7.222	1.004	43.809	cold	cold	23
3	235	7.075	1.022	43.957	cold	cold	23
3	236	7.019	1.170	44.115	cold	cold	23
3	237	6.945	1.299	44.264	cold	cold	23
3	238	6.890	1.465	44.439	cold	cold	23
3	239	6.890	1.539	44.513	cold	cold	23
3	240	6.909	1.724	44.699	cold	cold	23
3	241	6.964	1.909	44.892	cold	cold	23
3	242	7.167	2.075	45.154	cold	cold	23
3	243	7.259	2.149	45.272	cold	cold	23
3	244	7.333	2.352	45.489	cold	cold	23
3	245	7.389	2.537	45.681	cold	cold	23
3	246	7.333	2.573	45.748	cold	cold	23
3	247	7.296	2.850	46.027	cold	cold	23
3	248	7.333	3.091	46.270	cold	cold	24
3	249	7.333	3.257	46.437	cold	cold	24
3	250	7.315	3.441	46.622	cold	cold	24
3	251	7.389	3.682	46.873	cold	cold	24
3	252	7.352	3.903	47.098	cold	cold	24
3	253	7.352	4.125	47.320	cold	cold	25
3	254	7.278	4.383	47.589	cold	cold	25
3	255	7.296	4.587	47.793	cold	cold	25
3	256	7.315	4.790	47.997	cold	cold	25
3	257	7.333	4.993	48.201	cold	cold	25
3	258	7.333	5.233	48.441	cold	cold	26
3	259	7.333	5.491	48.699	cold	cold	26
3	260	7.259	5.621	48.848	cold	cold	26
3	261	7.167	5.953	49.193	cold	cold	26
3	262	7.112	6.156	49.404	cold	middle	27
3	263	7.093	6.175	49.430	cold	middle	27
3	264	7.001	6.286	49.574	cold	middle	27
3	265	6.982	6.526	49.815	cold	middle	27
3	266	7.019	6.766	50.058	cold	middle	27
3	267	6.982	6.895	50.192	cold	middle	27
3	268	6.945	7.024	50.327	cold	middle	29
3	269	7.001	7.209	50.519	cold	middle	29
3	270	7.112	7.375	50.719	cold	middle	29
3	271	7.204	7.523	50.893	cold	middle	29
3	272	7.333	7.634	51.064	cold	middle	29
3	273	7.426	7.800	51.254	cold	middle	29
3	274	7.444	8.059	51.513	hot	middle	30
3	275	7.481	8.446	51.903	hot	middle	30
3	276	7.490	8.520	51.977	hot	middle	30
3	277	7.500	8.594	52.052	hot	middle	30
3	278	7.500	8.816	52.273	hot	middle	30
3	279	7.500	8.927	52.384	hot	middle	30
3	280	7.407	9.259	52.729	hot	middle	31
3	281	7.352	9.407	52.887	hot	middle	31
3	282	7.370	9.721	53.201	hot	middle	31
3	283	7.315	9.887	53.377	hot	middle	31
3	284	7.315	10.127	53.617	hot	hot	32
3	285	7.296	10.256	53.747	hot	hot	32
3	286	7.186	10.496	54.012	hot	hot	32
3	287	7.075	10.626	54.182	hot	hot	32
3	288	7.038	10.866	54.425	hot	hot	32
3	289	6.982	11.014	54.583	hot	hot	33
3	290	6.982	11.217	54.786	hot	hot	33
3	291	6.982	11.457	55.026	hot	hot	33
3	292	6.982	11.715	55.284	hot	hot	33
3	293	7.019	11.826	55.401	hot	hot	33
3	294	7.167	11.863	55.554	hot	hot	33
3	295	7.278	11.974	55.710	hot	hot	33
3	296	7.389	12.177	55.942	hot	hot	34
3	297	7.444	12.325	56.099	hot	hot	34
3	298	7.463	12.546	56.322	hot	hot	34
3	299	7.463	12.731	56.506	hot	hot	34
3	300	7.444	13.045	56.821	hot	hot	35
3	301	7.426	13.211	56.988	hot	hot	35
3	302	7.296	13.322	57.159	hot	hot	35
3	303	7.296	13.544	57.380	hot	hot	35
3	304	7.315	13.691	57.529	hot	hot	35
3	305	7.370	14.024	57.866	hot	hot	35
3	306	7.426	14.209	58.059	hot	hot	35
3	307	7.444	14.486	58.336	hot	hot	35
3	308	7.444	14.522	58.373	hot	hot	35
3	309	7.463	14.596	58.450	hot	hot	35
3	310	7.407	14.707	58.573	hot	hot	35
3	311	7.259	14.800	58.748	hot	hot	35
3	312	7.130	14.818	58.878	hot	hot	35
3	313	7.056	14.818	58.952	hot	hot	35
3	314	6.964	14.910	59.083	hot	hot	35
3	315	6.927	14.929	59.124	hot	hot	35
3	316	7.629	14.873	59.828	hot	hot	35
3	317	7.666	14.827	59.887	hot	hot	35
3	318	7.703	14.781	59.946	hot	hot	35
3	319	7.740	14.486	60.244	hot	hot	35
3	320	7.740	14.319	60.410	hot	hot	35
3	321	7.777	14.079	60.653	hot	hot	35
3	322	7.758	13.968	60.766	hot	hot	35
3	323	7.647	13.821	60.950	hot	hot	35
3	324	7.573	13.562	61.219	hot	hot	35
3	325	7.536	13.248	61.535	hot	hot	35
3	326	7.573	12.953	61.833	hot	hot	34
3	327	7.592	12.805	61.982	hot	hot	34
3	328	7.573	12.620	62.168	hot	hot	34
3	329	7.573	12.436	62.352	hot	hot	34
3	330	7.536	12.214	62.577	hot	hot	34
3	331	7.500	11.900	62.893	hot	hot	33
3	332	7.407	11.789	63.037	hot	hot	33
3	333	7.426	11.660	63.168	hot	hot	33
3	334	7.407	11.549	63.280	hot	hot	33
3	335	7.315	11.198	63.643	hot	hot	33
3	336	7.241	10.940	63.912	hot	hot	32
3	337	7.296	10.736	64.123	hot	hot	32
3	338	7.296	10.607	64.252	hot	hot	32
3	339	7.296	10.367	64.492	hot	hot	32
3	340	7.296	10.238	64.621	hot	hot	32
3	341	7.296	9.905	64.954	hot	middle	31
3	342	7.389	9.795	65.098	hot	middle	31
3	343	7.426	9.555	65.341	hot	middle	31
3	344	7.426	9.241	65.655	hot	middle	31
3	345	7.463	9.037	65.861	hot	middle	31
3	346	7.463	9.019	65.880	hot	middle	31
3	347	7.518	8.797	66.108	hot	middle	30
3	348	7.518	8.631	66.274	hot	middle	30
3	349	7.500	8.409	66.497	hot	middle	30
3	350	7.500	8.262	66.644	hot	middle	30
3	351	7.444	8.077	66.837	hot	middle	30
3	352	7.444	7.874	67.040	cold	middle	29
3	353	7.407	7.671	67.247	cold	middle	29
3	354	7.370	7.338	67.581	cold	middle	29
3	355	7.370	7.172	67.748	cold	middle	29
3	356	7.370	6.932	67.988	cold	middle	27
3	357	7.370	6.747	68.172	cold	middle	27
3	358	7.370	6.618	68.302	cold	middle	27
3	359	7.389	6.470	68.451	cold	middle	27
3	360	7.407	6.212	68.710	cold	middle	27
3	361	7.352	5.972	68.956	cold	cold	26
3	362	7.315	5.787	69.144	cold	cold	26
3	363	7.315	5.547	69.385	cold	cold	26
3	364	7.333	5.381	69.552	cold	cold	26
3	365	7.352	5.196	69.737	cold	cold	26
3	366	7.407	4.993	69.948	cold	cold	25
3	367	7.426	4.753	70.189	cold	cold	25
3	368	7.444	4.605	70.338	cold	cold	25
3	369	7.426	4.439	70.505	cold	cold	25
3	370	7.389	4.236	70.711	cold	cold	25
3	371	7.333	4.125	70.835	cold	cold	25
3	372	7.259	3.829	71.140	cold	cold	24
3	373	7.241	3.700	71.270	cold	cold	24
3	374	7.222	3.552	71.419	cold	cold	24
3	375	7.222	3.220	71.752	cold	cold	24
3	376	7.241	2.980	71.993	cold	cold	23
3	377	7.296	2.795	72.185	cold	cold	23
3	378	7.370	2.666	72.334	cold	cold	23
3	379	7.315	2.444	72.563	cold	cold	23
3	380	7.259	2.296	72.721	cold	cold	23
3	381	7.241	2.167	72.851	cold	cold	23
3	382	7.241	2.075	72.943	cold	cold	23
3	383	7.259	1.890	73.129	cold	cold	23
3	384	7.241	1.632	73.388	cold	cold	23
3	385	7.315	1.447	73.587	cold	cold	23
3	386	7.407	1.355	73.718	cold	cold	23
3	387	7.500	1.244	73.862	cold	cold	23
3	388	7.536	1.207	73.914	cold	cold	23
3	389	7.555	1.151	73.973	cold	cold	23
3	390	7.500	1.078	74.065	cold	cold	23
3	391	7.333	1.022	74.240	cold	cold	23
3	392	7.222	1.022	74.351	cold	cold	23
3	393	6.964	1.133	74.632	cold	cold	23
3	394	6.945	1.133	74.651	cold	cold	23
3	395	6.853	1.336	74.874	cold	cold	23
3	396	6.798	1.558	75.102	cold	cold	23
3	397	6.779	1.705	75.251	cold	cold	23
3	398	6.816	2.001	75.549	cold	cold	23
3	399	6.835	2.093	75.643	cold	cold	23
3	400	6.945	2.389	75.959	cold	cold	23
3	401	7.001	2.537	76.117	cold	cold	23
3	402	7.019	2.795	76.376	cold	cold	23
3	403	7.019	2.924	76.505	cold	cold	23
3	404	7.075	3.257	76.842	cold	cold	24
3	405	7.112	3.423	77.012	cold	cold	24
3	406	7.167	3.663	77.259	cold	cold	24
3	407	7.222	3.940	77.541	cold	cold	24
3	408	7.222	4.051	77.652	cold	cold	25
3	409	7.278	4.254	77.863	cold	cold	25
3	410	7.278	4.476	78.084	cold	cold	25
3	411	7.296	4.623	78.233	cold	cold	25
3	412	7.222	4.827	78.449	cold	cold	25
3	413	7.149	5.030	78.666	cold	cold	26
3	414	7.112	5.067	78.718	cold	cold	26
3	415	7.130	5.251	78.903	cold	cold	26
3	416	7.149	5.455	79.107	cold	cold	26
3	417	7.167	5.639	79.293	cold	cold	26
3	418	7.167	5.898	79.552	cold	cold	26
3	419	7.093	6.082	79.750	cold	middle	27
3	420	6.945	6.563	80.253	cold	middle	27
3	421	6.945	6.784	80.474	cold	middle	27
3	422	6.964	6.877	80.569	cold	middle	27
3	423	7.001	7.172	80.866	cold	middle	29
3	424	7.001	7.264	80.959	cold	middle	29
3	425	7.001	7.468	81.162	cold	middle	29
3	426	7.075	7.615	81.327	cold	middle	29
3	427	7.130	7.763	81.485	cold	middle	29
3	428	7.149	7.948	81.671	cold	middle	29
3	429	7.167	8.225	81.948	hot	middle	30
3	430	7.204	8.391	82.118	hot	middle	30
3	431	7.204	8.650	82.377	hot	middle	30
3	432	7.222	8.816	82.544	hot	middle	30
3	433	7.259	9.111	82.842	hot	middle	31
3	434	7.259	9.259	82.990	hot	middle	31
3	435	7.222	9.444	83.178	hot	middle	31
3	436	7.167	9.647	83.389	hot	middle	31
3	437	7.112	9.776	83.529	hot	middle	31
3	438	7.075	10.035	83.791	hot	hot	32
3	439	7.056	10.164	83.921	hot	hot	32
3	440	7.093	10.404	84.164	hot	hot	32
3	441	7.112	10.644	84.405	hot	hot	32
3	442	7.112	10.866	84.626	hot	hot	32
3	443	7.167	11.124	84.891	hot	hot	33
3	444	7.259	11.327	85.114	hot	hot	33
3	445	7.315	11.568	85.360	hot	hot	33
3	446	7.333	11.845	85.638	hot	hot	33
3	447	7.389	12.011	85.813	hot	hot	34
3	448	7.407	12.177	85.980	hot	hot	34
3	449	7.426	12.436	86.240	hot	hot	34
3	450	7.259	12.750	86.595	hot	hot	34
3	451	7.204	12.823	86.687	hot	hot	34
3	452	7.149	12.897	86.780	hot	hot	34
3	453	7.130	13.211	87.094	hot	hot	35
3	454	7.093	13.470	87.355	hot	hot	35
3	455	7.167	13.599	87.504	hot	hot	35
3	456	7.204	13.765	87.674	hot	hot	35
3	457	7.186	13.895	87.805	hot	hot	35
3	458	7.241	14.135	88.051	hot	hot	35
3	459	7.296	14.338	88.262	hot	hot	35
3	460	7.370	14.449	88.395	hot	hot	35
3	461	7.426	14.596	88.553	hot	hot	35
3	462	7.426	14.800	88.756	hot	hot	35
3	463	7.296	14.818	88.887	hot	hot	35
3	464	7.056	14.818	89.127	hot	hot	35
3	465	6.982	14.855	89.209	hot	hot	35
3	466	6.890	14.855	89.302	hot	hot	35
3	467	6.909	14.744	89.414	hot	hot	35
3	468	6.872	14.578	89.584	hot	hot	35
3	469	6.872	14.449	89.714	hot	hot	35
3	470	6.853	14.282	89.881	hot	hot	35
3	471	6.853	14.190	89.973	hot	hot	35
3	472	6.835	13.913	90.251	hot	hot	35
3	473	6.927	13.728	90.457	hot	hot	35
3	474	6.982	13.525	90.668	hot	hot	35
3	475	7.019	13.322	90.874	hot	hot	35
3	476	7.019	13.063	91.133	hot	hot	35
3	477	7.038	12.971	91.227	hot	hot	34
3	478	7.056	12.713	91.486	hot	hot	34
3	479	7.056	12.436	91.763	hot	hot	34
3	480	7.130	12.122	92.086	hot	hot	34
3	481	7.259	11.974	92.282	hot	hot	33
3	482	7.333	11.845	92.431	hot	hot	33
3	483	7.333	11.660	92.616	hot	hot	33
3	484	7.407	11.383	92.903	hot	hot	33
3	485	7.370	11.143	93.145	hot	hot	33
3	486	7.463	10.755	93.544	hot	hot	32
3	487	7.481	10.607	93.693	hot	hot	32
3	488	7.426	10.349	93.957	hot	hot	32
3	489	7.407	10.219	94.088	hot	hot	32
3	490	7.370	10.090	94.222	hot	hot	32
3	491	7.352	9.832	94.482	hot	middle	31
3	492	7.352	9.702	94.611	hot	middle	31
3	493	7.389	9.499	94.817	hot	middle	31
3	494	7.352	9.259	95.060	hot	middle	31
3	495	7.278	9.056	95.277	hot	middle	31
3	496	7.278	8.945	95.387	hot	middle	30
3	497	7.333	8.465	95.871	hot	middle	30
3	498	7.333	8.280	96.055	hot	middle	30
3	499	7.333	8.151	96.185	hot	middle	30
3	500	7.315	8.022	96.315	hot	middle	30
3	501	7.352	7.818	96.522	cold	middle	29
3	502	7.370	7.505	96.836	cold	middle	29
3	503	7.426	7.375	96.977	cold	middle	29
3	504	7.518	7.098	97.269	cold	middle	29
3	505	7.573	6.821	97.551	cold	middle	27
3	506	7.555	6.710	97.664	cold	middle	27
3	507	7.370	6.470	97.967	cold	middle	27
3	508	7.370	6.323	98.114	cold	middle	27
3	509	7.370	6.230	98.207	cold	middle	27
3	510	7.426	6.119	98.331	cold	middle	27
3	511	7.518	5.879	98.588	cold	cold	26
3	512	7.518	5.639	98.828	cold	cold	26
3	513	7.444	5.491	98.993	cold	cold	26
3	514	7.389	5.270	99.222	cold	cold	26
3	515	7.389	5.251	99.240	cold	cold	26
3	516	7.315	4.937	99.563	cold	cold	25
3	517	7.333	4.679	99.822	cold	cold	25
3	518	7.370	4.494	100.010	cold	cold	25
3	519	7.370	4.088	100.416	cold	cold	25
3	520	7.370	3.977	100.527	cold	cold	24
3	521	7.278	3.811	100.717	cold	cold	24
3	522	7.259	3.682	100.848	cold	cold	24
3	523	7.241	3.497	101.034	cold	cold	24
3	524	7.278	3.294	101.240	cold	cold	24
3	525	7.315	2.980	101.556	cold	cold	23
3	526	7.370	2.869	101.680	cold	cold	23
3	527	7.426	2.740	101.821	cold	cold	23
3	528	7.407	2.463	102.098	cold	cold	23
3	529	7.407	2.260	102.302	cold	cold	23
3	530	7.407	2.056	102.505	cold	cold	23
3	531	7.352	1.982	102.597	cold	cold	23
3	532	7.333	1.890	102.691	cold	cold	23
3	533	7.315	1.742	102.840	cold	cold	23
3	534	7.259	1.465	103.123	cold	cold	23
3	535	7.278	1.225	103.363	cold	cold	23
3	536	7.333	1.114	103.487	cold	cold	23
3	537	7.426	1.059	103.595	cold	cold	23
3	538	7.481	1.022	103.662	cold	cold	23
3	539	7.555	1.022	103.735	cold	cold	23
3	540	7.666	1.059	103.852	cold	cold	23
3	541	7.758	1.188	104.011	cold	cold	23
3	542	7.777	1.428	104.252	cold	cold	23
3	543	7.777	1.465	104.289	cold	cold	23
3	544	7.573	1.078	104.727	cold	cold	23
3	545	7.426	1.022	104.885	cold	cold	23
3	546	7.259	1.004	105.052	cold	cold	23
3	547	7.056	1.004	105.255	cold	cold	23
3	548	6.945	1.059	105.379	cold	cold	23
3	549	6.890	1.188	105.519	cold	cold	23
3	550	6.853	1.595	105.927	cold	cold	23
3	551	6.798	1.890	106.228	cold	cold	23
3	552	6.816	1.890	106.247	cold	cold	23
3	553	6.872	2.075	106.439	cold	cold	23
3	554	6.982	2.260	106.655	cold	cold	23
3	555	7.075	2.463	106.878	cold	cold	23
3	556	7.112	2.610	107.030	cold	cold	23
3	557	7.149	2.795	107.219	cold	cold	23
3	558	7.167	2.961	107.386	cold	cold	23
3	559	7.167	3.109	107.533	cold	cold	24
3	560	7.112	3.312	107.744	cold	cold	24
3	561	7.093	3.497	107.930	cold	cold	24
3	562	7.093	3.700	108.133	cold	cold	24
3	563	7.167	4.014	108.455	cold	cold	25
3	564	7.167	4.180	108.622	cold	cold	25
3	565	7.167	4.439	108.880	cold	cold	25
3	566	7.167	4.623	109.065	cold	cold	25
3	567	7.167	4.790	109.231	cold	cold	25
3	568	7.186	5.030	109.472	cold	cold	26
3	569	7.186	5.214	109.657	cold	cold	26
3	570	7.241	5.455	109.903	cold	cold	26
3	571	7.315	5.658	110.119	cold	cold	26
3	572	7.389	5.861	110.335	cold	cold	26
3	573	7.481	5.990	110.494	cold	cold	26
3	574	7.573	6.175	110.701	cold	middle	27
3	575	7.647	6.415	110.952	cold	middle	27
3	576	7.721	6.600	111.151	cold	middle	27
3	577	7.666	6.803	111.361	cold	middle	27
3	578	7.647	6.969	111.529	cold	middle	27
3	579	7.592	7.209	111.775	cold	middle	29
3	580	7.536	7.412	111.985	cold	middle	29
3	581	7.370	7.560	112.208	cold	middle	29
3	582	7.222	7.763	112.459	cold	middle	29
3	583	7.149	7.948	112.658	cold	middle	29
3	584	7.149	8.077	112.787	hot	middle	30
3	585	7.149	8.280	112.990	hot	middle	30
3	586	7.130	8.428	113.139	hot	middle	30
3	587	7.149	8.668	113.380	hot	middle	30
3	588	7.204	8.927	113.645	hot	middle	30
3	589	7.241	9.296	114.016	hot	middle	31
3	590	7.259	9.407	114.128	hot	middle	31
3	591	7.259	9.647	114.368	hot	middle	31
3	592	7.259	9.832	114.553	hot	middle	31
3	593	7.222	9.924	114.652	hot	middle	31
3	594	7.075	10.293	115.050	hot	hot	32
3	595	7.093	10.524	115.282	hot	hot	32
3	596	7.112	10.755	115.513	hot	hot	32
3	597	7.056	10.810	115.592	hot	hot	32
3	598	7.001	11.032	115.820	hot	hot	33
3	599	7.019	11.383	116.171	hot	hot	33
4	0	10.159	5.307	0.000	cold	cold	26
4	1	10.140	5.214	0.094	cold	cold	26
4	2	10.140	5.104	0.205	cold	cold	26
4	3	10.177	4.993	0.322	cold	cold	25
4	4	10.270	4.882	0.466	cold	cold	25
4	5	10.288	4.716	0.633	cold	cold	25
4	6	10.288	4.623	0.726	cold	cold	25
4	7	10.251	4.309	1.042	cold	cold	25
4	8	10.214	4.199	1.159	cold	cold	25
4	9	10.048	4.199	1.325	cold	cold	25
4	10	9.937	4.199	1.436	cold	cold	25
4	11	9.863	4.199	1.509	cold	cold	25
4	12	9.753	4.162	1.626	cold	cold	25
4	13	9.679	4.069	1.744	cold	cold	25
4	14	9.623	3.829	1.991	cold	cold	24
4	15	9.697	3.645	2.190	cold	cold	24
4	16	9.845	3.497	2.399	cold	cold	24
4	17	9.937	3.349	2.573	cold	cold	24
4	18	10.011	3.146	2.789	cold	cold	24
4	19	10.048	2.924	3.014	cold	cold	23
4	20	10.085	2.721	3.220	cold	cold	23
4	21	10.140	2.629	3.328	cold	cold	23
4	22	10.214	2.426	3.544	cold	cold	23
4	23	10.325	2.260	3.744	cold	cold	23
4	24	10.362	2.167	3.843	cold	cold	23
4	25	10.214	1.964	4.095	cold	cold	23
4	26	10.196	1.909	4.153	cold	cold	23
4	27	10.104	1.761	4.327	cold	cold	23
4	28	10.048	1.595	4.502	cold	cold	23
4	29	9.993	1.410	4.695	cold	cold	23
4	30	9.937	1.244	4.870	cold	cold	23
4	31	9.919	1.170	4.947	cold	cold	23
4	32	9.900	1.096	5.023	cold	cold	23
4	33	9.919	1.004	5.117	cold	cold	23
4	34	9.919	1.004	5.117	cold	cold	23
4	35	10.030	1.004	5.228	cold	cold	23
4	36	9.919	1.004	5.339	cold	cold	23
4	37	9.790	1.041	5.473	cold	cold	23
4	38	9.716	1.096	5.565	cold	cold	23
4	39	9.679	1.114	5.607	cold	cold	23
4	40	9.827	1.059	5.764	cold	cold	23
4	41	10.048	1.022	5.989	cold	cold	23
4	42	10.270	1.114	6.229	cold	cold	23
4	43	10.344	1.225	6.362	cold	cold	23
4	44	10.436	1.336	6.507	cold	cold	23
4	45	10.436	1.373	6.544	cold	cold	23
4	46	10.399	1.669	6.841	cold	cold	23
4	47	10.418	1.835	7.009	cold	cold	23
4	48	10.436	2.001	7.176	cold	cold	23
4	49	10.436	2.186	7.360	cold	cold	23
4	50	10.362	2.278	7.479	cold	cold	23
4	51	10.270	2.407	7.638	cold	cold	23
4	52	10.196	2.500	7.756	cold	cold	23
4	53	10.104	2.777	8.048	cold	cold	23
4	54	10.085	2.961	8.233	cold	cold	23
4	55	10.104	3.109	8.382	cold	cold	24
4	56	10.159	3.183	8.475	cold	cold	24
4	57	10.288	3.386	8.716	cold	cold	24
4	58	10.288	3.515	8.845	cold	cold	24
4	59	10.307	3.774	9.104	cold	cold	24
4	60	10.233	4.014	9.355	cold	cold	25
4	61	10.196	4.143	9.490	cold	cold	25
4	62	10.177	4.531	9.878	cold	cold	25
4	63	10.196	4.716	10.064	cold	cold	25
4	64	10.196	4.845	10.193	cold	cold	25
4	65	10.196	5.104	10.451	cold	cold	26
4	66	10.177	5.270	10.619	cold	cold	26
4	67	10.122	5.399	10.759	cold	cold	26
4	68	10.048	5.602	10.975	cold	cold	26
4	69	9.937	5.768	11.175	cold	cold	26
4	70	9.882	5.879	11.299	cold	cold	26
4	71	9.808	6.064	11.498	cold	middle	27
4	72	9.808	6.193	11.627	cold	middle	27
4	73	9.790	6.341	11.776	cold	middle	27
4	74	9.808	6.563	11.999	cold	middle	27
4	75	9.771	6.858	12.296	cold	middle	27
4	76	9.734	7.080	12.521	cold	middle	29
4	77	9.679	7.227	12.679	cold	middle	29
4	78	9.660	7.357	12.809	cold	middle	29
4	79	9.660	7.597	13.049	cold	middle	29
4	80	9.605	7.855	13.314	cold	middle	29
4	81	9.568	8.151	13.612	hot	middle	30
4	82	9.605	8.428	13.891	hot	middle	30
4	83	9.605	8.576	14.039	hot	middle	30
4	84	9.605	8.779	14.242	hot	middle	30
4	85	9.642	8.982	14.449	hot	middle	30
4	86	9.642	9.204	14.670	hot	middle	31
4	87	9.642	9.351	14.818	hot	middle	31
4	88	9.605	9.518	14.988	hot	middle	31
4	89	9.697	9.665	15.162	hot	middle	31
4	90	9.827	9.795	15.345	hot	middle	31
4	91	9.974	9.961	15.568	hot	middle	31
4	92	10.011	10.035	15.650	hot	hot	32
4	93	10.030	10.053	15.676	hot	hot	32
4	94	10.233	10.164	15.908	hot	hot	32
4	95	10.288	10.219	15.986	hot	hot	32
4	96	10.362	10.312	16.104	hot	hot	32
4	97	10.454	10.533	16.344	hot	hot	32
4	98	10.454	10.681	16.492	hot	hot	32
4	99	10.344	10.903	16.740	hot	hot	32
4	100	10.122	11.069	17.017	hot	hot	33
4	101	10.067	11.272	17.228	hot	hot	33
4	102	10.011	11.383	17.351	hot	hot	33
4	103	9.993	11.586	17.555	hot	hot	33
4	104	9.937	11.697	17.679	hot	hot	33
4	105	9.919	11.771	17.755	hot	hot	33
4	106	9.863	11.863	17.863	hot	hot	33
4	107	9.808	11.918	17.942	hot	hot	33
4	108	9.753	11.937	18.000	hot	hot	33
4	109	9.679	11.771	18.182	hot	hot	33
4	110	9.642	11.383	18.571	hot	hot	33
4	111	9.642	11.198	18.756	hot	hot	33
4	112	9.660	11.032	18.923	hot	hot	33
4	113	9.679	10.810	19.146	hot	hot	32
4	114	9.679	10.663	19.293	hot	hot	32
4	115	9.679	10.386	19.571	hot	hot	32
4	116	9.697	10.275	19.683	hot	hot	32
4	117	9.882	10.164	19.898	hot	hot	32
4	118	9.919	9.979	20.087	hot	middle	31
4	119	9.919	9.776	20.290	hot	middle	31
4	120	9.900	9.425	20.641	hot	middle	31
4	121	9.827	9.185	20.892	hot	middle	31
4	122	9.790	9.111	20.975	hot	middle	31
4	123	9.734	8.816	21.276	hot	middle	30
4	124	9.660	8.539	21.562	hot	middle	30
4	125	9.642	8.354	21.748	hot	middle	30
4	126	9.642	8.022	22.080	hot	middle	30
4	127	9.642	7.708	22.394	cold	middle	29
4	128	9.642	7.597	22.505	cold	middle	29
4	129	9.642	7.394	22.708	cold	middle	29
4	130	9.660	7.154	22.949	cold	middle	29
4	131	9.679	6.858	23.245	cold	middle	27
4	132	9.827	6.784	23.410	cold	middle	27
4	133	9.882	6.526	23.675	cold	middle	27
4	134	9.956	6.415	23.808	cold	middle	27
4	135	10.085	6.286	23.991	cold	middle	27
4	136	10.196	6.212	24.124	cold	middle	27
4	137	10.362	6.138	24.306	cold	middle	27
4	138	10.408	6.101	24.365	cold	middle	27
4	139	10.454	6.064	24.424	cold	middle	27
4	140	10.325	5.768	24.747	cold	cold	26
4	141	10.177	5.565	24.998	cold	cold	26
4	142	10.085	5.307	25.272	cold	cold	26
4	143	10.030	5.122	25.465	cold	cold	26
4	144	10.011	4.845	25.743	cold	cold	25
4	145	10.011	4.679	25.909	cold	cold	25
4	146	10.011	4.439	26.149	cold	cold	25
4	147	10.030	4.199	26.390	cold	cold	25
4	148	10.067	4.143	26.456	cold	cold	25
4	149	10.177	4.014	26.627	cold	cold	25
4	150	10.196	3.940	26.703	cold	cold	24
4	151	10.344	3.774	26.925	cold	cold	24
4	152	10.362	3.478	27.221	cold	cold	24
4	153	10.381	3.312	27.389	cold	cold	24
4	154	10.307	3.201	27.522	cold	cold	24
4	155	10.233	3.109	27.640	cold	cold	24
4	156	10.067	3.017	27.830	cold	cold	24
4	157	9.900	2.703	28.185	cold	cold	23
4	158	9.808	2.463	28.443	cold	cold	23
4	159	9.771	2.370	28.542	cold	cold	23
4	160	9.642	2.278	28.701	cold	cold	23
4	161	9.605	2.223	28.768	cold	cold	23
4	162	9.586	2.130	28.862	cold	cold	23
4	163	9.586	1.835	29.157	cold	cold	23
4	164	9.605	1.724	29.270	cold	cold	23
4	165	9.660	1.539	29.462	cold	cold	23
4	166	9.679	1.336	29.666	cold	cold	23
4	167	9.734	1.207	29.807	cold	cold	23
4	168	9.790	1.114	29.915	cold	cold	23
4	169	9.900	1.059	30.039	cold	cold	23
4	170	10.048	1.022	30.191	cold	cold	23
4	171	10.233	1.041	30.376	cold	cold	23
4	172	10.362	1.170	30.559	cold	cold	23
4	173	10.436	1.355	30.758	cold	cold	23
4	174	10.381	1.632	31.041	cold	cold	23
4	175	10.325	1.853	31.269	cold	cold	23
4	176	10.325	1.964	31.380	cold	cold	23
4	177	10.325	2.167	31.583	cold	cold	23
4	178	10.362	2.407	31.826	cold	cold	23
4	179	10.362	2.537	31.955	cold	cold	23
4	180	10.381	2.666	32.086	cold	cold	23
4	181	10.418	2.998	32.420	cold	cold	23
4	182	10.418	3.349	32.771	cold	cold	24
4	183	10.344	3.534	32.970	cold	cold	24
4	184	10.381	3.663	33.105	cold	cold	24
4	185	10.418	3.903	33.348	cold	cold	24
4	186	10.454	4.032	33.482	cold	cold	25
4	187	10.473	4.236	33.686	cold	cold	25
4	188	10.510	4.531	33.984	cold	cold	25
4	189	10.547	4.697	34.154	cold	cold	25
4	190	10.547	4.956	34.413	cold	cold	25
4	191	10.547	5.048	34.505	cold	cold	26
4	192	10.547	5.233	34.690	cold	cold	26
4	193	10.473	5.418	34.889	cold	cold	26
4	194	10.454	5.639	35.111	cold	cold	26
4	195	10.233	5.879	35.438	cold	cold	26
4	196	10.214	5.972	35.532	cold	cold	26
4	197	10.140	6.193	35.765	cold	middle	27
4	198	10.067	6.359	35.947	cold	middle	27
[truncated: 7,001 more rows]
