# Supplementary material for: Behavioral and pharmacological characterization of planarian nociception
Source: Front Mol Neurosci. 2024 May 1;17:1368009. doi: 10.3389/fnmol.2024.1368009 (PMC11094297; doi:10.3389/fnmol.2024.1368009)
Supplement: Supplementary file 1 [file Data_Sheet_1.ZIP › Article planarian nociception - code and data/thermos/NOHEAT_T/t12.csv]

22	5
22	6
22	4
22	4
22	4
22	3
22	3
22	3
22	3
22	2
22	4
22	3
22	3
22	3
22	3
22	2
22	2
22	2
22	3
22	2
22	3
22	3
22	2
22	2
22	3
22	3
22	2
22	3
22	4
22	3
22	3
22	3
22	3
22	4
22	3
22	3
22	3
22	4
22	3
22	4
22	4
22	4
22	4
22	3
22	4
22	4
22	4
22	3
22	3
22	4
22	4
22	3
22	4
22	4
22	3
22	3
22	3
22	4
22	4
22	4
22	4
22	3
22	3
22	4
22	4
22	4
22	4
22	3
22	4
22	4
22	3
22	3
22	3
22	4
22	4
22	4
22	4
22	4
22	4
22	3
22	3
22	4
22	5
22	5
22	5
22	6
22	6
22	6
22	7
22	7
23	1
