# Supplementary material for: Behavioral and pharmacological characterization of planarian nociception
Source: Front Mol Neurosci. 2024 May 1;17:1368009. doi: 10.3389/fnmol.2024.1368009 (PMC11094297; doi:10.3389/fnmol.2024.1368009)
Supplement: Supplementary file 1 [file Data_Sheet_1.ZIP › Article planarian nociception - code and data/thermos/PREMELOX1.csv]

n	t	x	y	L
1	0	2.302	8.989	0.000
1	1	2.281	8.776	0.215
1	2	2.259	8.657	0.335
1	3	2.191	8.443	0.560
1	4	2.052	8.133	0.900
1	5	1.984	7.942	1.102
1	6	1.939	7.728	1.321
1	7	1.847	7.561	1.512
1	8	1.730	7.441	1.679
1	9	1.637	7.250	1.891
1	10	1.615	7.155	1.989
1	11	1.618	6.918	2.226
1	12	1.739	6.706	2.470
1	13	1.955	6.496	2.772
1	14	2.075	6.355	2.957
1	15	2.197	6.143	3.201
1	16	2.200	5.883	3.462
1	17	2.177	5.811	3.536
1	18	2.109	5.550	3.807
1	19	2.088	5.360	3.998
1	20	2.067	5.146	4.212
1	21	2.070	4.933	4.426
1	22	2.048	4.767	4.593
1	23	2.052	4.482	4.878
1	24	2.031	4.269	5.092
1	25	1.988	3.936	5.427
1	26	1.991	3.699	5.665
1	27	2.065	3.463	5.912
1	28	2.185	3.323	6.097
1	29	2.235	3.181	6.247
1	30	2.284	3.016	6.419
1	31	2.309	2.898	6.540
1	32	2.264	2.731	6.713
1	33	2.148	2.516	6.957
1	34	2.079	2.397	7.095
1	35	2.010	2.230	7.276
1	36	1.917	2.087	7.446
1	37	1.824	1.896	7.658
1	38	1.755	1.777	7.797
1	39	1.758	1.563	8.010
1	40	1.830	1.493	8.111
1	41	1.925	1.423	8.229
1	42	1.998	1.329	8.348
1	43	1.998	1.329	8.348
1	44	1.999	1.258	8.419
1	45	1.834	1.161	8.610
1	46	1.763	1.160	8.681
1	47	1.739	1.160	8.705
1	48	2.072	1.046	9.057
1	49	2.191	1.047	9.175
1	50	2.378	1.263	9.461
1	51	2.541	1.478	9.731
1	52	2.562	1.668	9.922
1	53	2.560	1.811	10.064
1	54	2.511	1.952	10.214
1	55	2.438	2.141	10.417
1	56	2.363	2.377	10.664
1	57	2.314	2.566	10.860
1	58	2.288	2.731	11.027
1	59	2.262	2.897	11.195
1	60	2.236	3.063	11.362
1	61	2.211	3.205	11.506
1	62	2.161	3.394	11.702
1	63	2.086	3.677	11.995
1	64	2.012	3.889	12.220
1	65	1.961	4.173	12.508
1	66	1.982	4.410	12.746
1	67	2.075	4.554	12.917
1	68	2.144	4.721	13.098
1	69	2.144	4.721	13.098
1	70	2.142	4.863	13.240
1	71	2.068	5.075	13.465
1	72	2.043	5.193	13.586
1	73	1.969	5.382	13.788
1	74	1.825	5.570	14.025
1	75	1.775	5.735	14.198
1	76	1.772	5.996	14.458
1	77	1.746	6.185	14.650
1	78	1.696	6.374	14.845
1	79	1.669	6.587	15.060
1	80	1.594	6.918	15.399
1	81	1.592	7.060	15.541
1	82	1.637	7.250	15.737
1	83	1.777	7.442	15.974
1	84	1.871	7.538	16.108
1	85	2.012	7.611	16.267
1	86	2.179	7.542	16.447
1	87	2.228	7.400	16.597
1	88	2.255	7.163	16.835
1	89	2.328	6.998	17.016
1	90	2.354	6.785	17.230
1	91	2.311	6.477	17.542
1	92	2.314	6.263	17.755
1	93	2.293	6.002	18.017
1	94	2.297	5.671	18.349
1	95	2.300	5.505	18.515
1	96	2.185	5.219	18.823
1	97	2.140	5.029	19.018
1	98	2.071	4.815	19.243
1	99	2.050	4.601	19.458
1	100	1.982	4.387	19.683
1	101	1.960	4.268	19.804
1	102	1.938	4.102	19.971
1	103	1.941	3.865	20.208
1	104	1.992	3.652	20.427
1	105	2.089	3.464	20.639
1	106	2.211	3.157	20.969
1	107	2.262	2.921	21.210
1	108	2.290	2.589	21.543
1	109	2.293	2.305	21.828
1	110	2.296	2.115	22.017
1	111	2.296	2.068	22.065
1	112	2.297	1.997	22.136
1	113	2.276	1.831	22.303
1	114	2.277	1.688	22.445
1	115	2.303	1.547	22.590
1	116	2.329	1.405	22.734
1	117	2.306	1.333	22.809
1	118	2.212	1.214	22.960
1	119	2.095	1.165	23.088
1	120	1.929	1.162	23.254
1	121	1.762	1.184	23.422
1	122	1.595	1.277	23.613
1	123	1.522	1.418	23.772
1	124	1.520	1.631	23.985
1	125	1.564	1.893	24.250
1	126	1.562	2.058	24.416
1	127	1.606	2.296	24.658
1	128	1.603	2.533	24.895
1	129	1.625	2.676	25.039
1	130	1.646	2.889	25.253
1	131	1.643	3.126	25.490
1	132	1.617	3.292	25.658
1	133	1.638	3.458	25.826
1	134	1.636	3.671	26.039
1	135	1.634	3.837	26.205
1	136	1.631	4.050	26.418
1	137	1.627	4.335	26.702
1	138	1.625	4.524	26.892
1	139	1.718	4.644	27.044
1	140	1.812	4.693	27.150
1	141	1.930	4.718	27.271
1	142	2.000	4.814	27.389
1	143	2.046	4.956	27.539
1	144	2.092	5.028	27.625
1	145	2.185	5.219	27.837
1	146	2.253	5.409	28.039
1	147	2.299	5.576	28.212
1	148	2.318	5.884	28.521
1	149	2.293	6.002	28.641
1	150	2.267	6.215	28.856
1	151	2.217	6.428	29.075
1	152	2.120	6.593	29.266
1	153	2.047	6.687	29.384
1	154	1.952	6.733	29.490
1	155	1.833	6.802	29.628
1	156	1.713	6.919	29.796
1	157	1.640	7.013	29.914
1	158	1.591	7.155	30.064
1	159	1.564	7.415	30.326
1	160	1.538	7.628	30.541
1	161	1.535	7.842	30.754
1	162	1.658	7.464	31.151
1	163	1.565	7.320	31.322
1	164	1.568	7.131	31.512
1	165	1.572	6.799	31.844
1	166	1.574	6.610	32.033
1	167	1.601	6.373	32.271
1	168	1.605	6.065	32.580
1	169	1.584	5.827	32.818
1	170	1.636	5.520	33.129
1	171	1.638	5.307	33.343
1	172	1.641	5.117	33.532
1	173	1.666	4.975	33.677
1	174	1.668	4.857	33.795
1	175	1.694	4.644	34.010
1	176	1.696	4.502	34.152
1	177	1.697	4.430	34.223
1	178	1.676	4.193	34.461
1	179	1.657	3.861	34.794
1	180	1.661	3.529	35.126
1	181	1.689	3.198	35.458
1	182	1.716	2.961	35.696
1	183	1.813	2.820	35.867
1	184	1.932	2.727	36.019
1	185	2.051	2.705	36.140
1	186	2.170	2.635	36.278
1	187	2.267	2.470	36.469
1	188	2.317	2.281	36.665
1	189	2.366	2.140	36.815
1	190	2.418	1.832	37.126
1	191	2.445	1.548	37.412
1	192	2.470	1.454	37.509
1	193	2.424	1.358	37.615
1	194	2.354	1.263	37.734
1	195	2.213	1.166	37.905
1	196	2.024	1.116	38.100
1	197	1.882	1.114	38.242
1	198	1.692	1.112	38.432
1	199	1.431	1.180	38.702
1	200	1.405	1.322	38.846
1	201	1.427	1.464	38.991
1	202	1.473	1.583	39.118
1	203	1.518	1.750	39.291
1	204	1.563	1.964	39.509
1	205	1.561	2.130	39.675
1	206	1.605	2.367	39.917
1	207	1.579	2.580	40.132
1	208	1.576	2.793	40.345
1	209	1.572	3.078	40.629
1	210	1.594	3.244	40.797
1	211	1.661	3.553	41.113
1	212	1.660	3.648	41.208
1	213	1.633	3.908	41.470
1	214	1.631	4.074	41.635
1	215	1.581	4.216	41.785
1	216	1.580	4.310	41.880
1	217	1.601	4.500	42.071
1	218	1.600	4.595	42.166
1	219	1.550	4.784	42.362
1	220	1.548	4.974	42.551
1	221	1.546	5.116	42.693
1	222	1.614	5.354	42.941
1	223	1.684	5.473	43.079
1	224	1.802	5.522	43.207
1	225	1.944	5.477	43.356
1	226	2.087	5.407	43.515
1	227	2.232	5.267	43.717
1	228	2.280	5.173	43.823
1	229	2.307	4.936	44.061
1	230	2.335	4.605	44.393
1	231	2.362	4.368	44.632
1	232	2.364	4.155	44.845
1	233	2.366	3.989	45.011
1	234	2.368	3.894	45.106
1	235	2.370	3.704	45.295
1	236	2.371	3.633	45.366
1	237	2.350	3.443	45.557
1	238	2.235	3.181	45.844
1	239	2.191	2.920	46.109
1	240	2.191	2.872	46.156
1	241	2.194	2.659	46.369
1	242	2.173	2.422	46.608
1	243	2.175	2.256	46.774
1	244	2.105	2.184	46.874
1	245	1.965	2.040	47.075
1	246	1.800	1.919	47.279
1	247	1.777	1.872	47.332
1	248	1.685	1.705	47.523
1	249	1.594	1.419	47.823
1	250	1.595	1.277	47.965
1	251	1.714	1.231	48.093
1	252	1.857	1.209	48.237
1	253	2.047	1.211	48.427
1	254	2.212	1.214	48.592
1	255	2.330	1.262	48.720
1	256	2.400	1.382	48.858
1	257	2.398	1.500	48.977
1	258	2.373	1.666	49.144
1	259	2.370	1.856	49.334
1	260	2.366	2.164	49.642
1	261	2.339	2.400	49.880
1	262	2.265	2.636	50.128
1	263	2.262	2.897	50.388
1	264	2.283	3.111	50.603
1	265	2.234	3.229	50.731
1	266	2.255	3.442	50.945
1	267	2.254	3.537	51.040
1	268	2.275	3.703	51.208
1	269	2.320	3.893	51.403
1	270	2.342	4.059	51.571
1	271	2.339	4.273	51.784
1	272	2.337	4.439	51.950
1	273	2.336	4.486	51.997
1	274	2.312	4.509	52.031
1	275	2.288	4.557	52.084
1	276	2.285	4.770	52.297
1	277	2.331	4.936	52.470
1	278	2.351	5.197	52.731
1	279	2.396	5.411	52.950
1	280	2.371	5.506	53.048
1	281	2.370	5.577	53.119
1	282	2.181	5.527	53.314
1	283	1.995	5.264	53.637
1	284	1.948	5.192	53.722
1	285	1.878	5.120	53.823
1	286	1.807	5.072	53.908
1	287	1.644	4.904	54.143
1	288	1.598	4.737	54.315
1	289	1.576	4.619	54.436
1	290	1.554	4.500	54.557
1	291	1.558	4.215	54.841
1	292	1.607	4.050	55.014
1	293	1.657	3.885	55.186
1	294	1.659	3.671	55.400
1	295	1.686	3.435	55.638
1	296	1.712	3.246	55.829
1	297	1.716	2.961	56.113
1	298	1.718	2.819	56.256
1	299	1.698	2.534	56.541
1	300	1.652	2.368	56.714
1	301	1.585	2.059	57.030
1	302	1.587	1.940	57.148
1	303	1.567	1.679	57.410
1	304	1.569	1.513	57.576
1	305	1.619	1.301	57.794
1	306	1.762	1.231	57.953
1	307	1.881	1.186	58.081
1	308	2.117	1.236	58.323
1	309	2.212	1.261	58.420
1	310	2.282	1.357	58.539
1	311	2.352	1.452	58.657
1	312	2.396	1.714	58.922
1	313	2.298	1.926	59.156
1	314	2.225	2.091	59.336
1	315	2.149	2.493	59.746
1	316	2.146	2.659	59.911
1	317	2.144	2.848	60.101
1	318	2.166	3.014	60.269
1	319	2.211	3.157	60.419
1	320	2.233	3.323	60.586
1	321	2.254	3.513	60.777
1	322	2.276	3.656	60.921
1	323	2.274	3.822	61.087
1	324	2.296	3.940	61.208
1	325	2.364	4.155	61.433
1	326	2.384	4.439	61.718
1	327	2.453	4.630	61.921
1	328	2.452	4.701	61.992
1	329	2.450	4.843	62.134
1	330	2.425	4.961	62.255
1	331	2.189	4.863	62.510
1	332	2.119	4.791	62.611
1	333	2.025	4.743	62.717
1	334	1.931	4.694	62.823
1	335	1.790	4.550	63.024
1	336	1.720	4.454	63.142
1	337	1.628	4.287	63.333
1	338	1.560	4.049	63.581
1	339	1.515	3.883	63.753
1	340	1.516	3.741	63.896
1	341	1.518	3.622	64.014
1	342	1.569	3.315	64.326
1	343	1.549	3.006	64.635
1	344	1.553	2.722	64.919
1	345	1.556	2.509	65.133
1	346	1.558	2.367	65.275
1	347	1.536	2.177	65.466
1	348	1.515	1.963	65.681
1	349	1.517	1.868	65.775
1	350	1.518	1.726	65.918
1	351	1.521	1.536	66.107
1	352	1.546	1.395	66.251
1	353	1.642	1.301	66.385
1	354	1.857	1.233	66.610
1	355	2.118	1.212	66.872
1	356	2.260	1.214	67.014
1	357	2.425	1.311	67.205
1	358	2.470	1.478	67.378
1	359	2.491	1.691	67.592
1	360	2.488	1.904	67.806
1	361	2.462	2.094	67.997
1	362	2.388	2.306	68.222
1	363	2.338	2.542	68.463
1	364	2.311	2.803	68.725
1	365	2.285	2.968	68.893
1	366	2.211	3.205	69.140
1	367	2.209	3.323	69.259
1	368	2.229	3.631	69.568
1	369	2.297	3.846	69.793
1	370	2.342	4.012	69.965
1	371	2.341	4.154	70.107
1	372	2.340	4.225	70.178
1	373	2.384	4.439	70.397
1	374	2.359	4.581	70.541
1	375	2.356	4.794	70.754
1	376	2.446	5.199	71.168
1	377	2.302	5.339	71.369
1	378	2.299	5.552	71.583
1	379	2.367	5.814	71.853
1	380	2.412	5.980	72.025
1	381	2.434	6.146	72.193
1	382	2.267	6.192	72.366
1	383	2.055	6.118	72.590
1	384	1.913	6.045	72.749
1	385	1.773	5.925	72.935
1	386	1.703	5.805	73.073
1	387	1.610	5.638	73.264
1	388	1.494	5.471	73.468
1	389	1.496	5.329	73.610
1	390	1.521	5.187	73.754
1	391	1.524	5.021	73.920
1	392	1.550	4.832	74.111
1	393	1.552	4.689	74.253
1	394	1.553	4.595	74.348
1	395	1.555	4.405	74.538
1	396	1.534	4.191	74.752
1	397	1.515	3.883	75.061
1	398	1.493	3.717	75.229
1	399	1.497	3.409	75.537
1	400	1.523	3.243	75.705
1	401	1.525	3.077	75.870
1	402	1.528	2.864	76.084
1	403	1.554	2.651	76.298
1	404	1.558	2.343	76.606
1	405	1.584	2.130	76.821
1	406	1.587	1.917	77.034
1	407	1.566	1.750	77.202
1	408	1.498	1.512	77.449
1	409	1.500	1.323	77.639
1	410	1.501	1.228	77.734
1	411	1.738	1.207	77.972
1	412	2.188	1.261	78.425
1	413	2.425	1.287	78.663
1	414	2.448	1.311	78.697
1	415	2.518	1.431	78.835
1	416	2.563	1.621	79.030
1	417	2.561	1.739	79.149
1	418	2.583	1.906	79.316
1	419	2.510	2.071	79.497
1	420	2.460	2.236	79.669
1	421	2.411	2.378	79.819
1	422	2.409	2.543	79.985
1	423	2.406	2.733	80.175
1	424	2.401	3.136	80.578
1	425	2.374	3.396	80.839
1	426	2.371	3.610	81.053
1	427	2.368	3.870	81.313
1	428	2.366	4.036	81.479
1	429	2.410	4.250	81.698
1	430	2.432	4.416	81.865
1	431	2.452	4.725	82.174
1	432	2.450	4.890	82.340
1	433	2.400	5.032	82.490
1	434	2.374	5.245	82.705
1	435	2.372	5.364	82.823
1	436	2.347	5.482	82.944
1	437	2.344	5.719	83.181
1	438	2.344	5.766	83.229
1	439	2.341	6.003	83.466
1	440	2.339	6.145	83.608
1	441	2.241	6.357	83.841
1	442	2.143	6.617	84.119
1	443	2.116	6.853	84.357
1	444	2.256	7.069	84.613
1	445	2.348	7.307	84.868
1	446	2.345	7.473	85.034
1	447	2.365	7.757	85.320
1	448	2.316	7.946	85.515
1	449	2.243	8.064	85.653
1	450	2.100	8.110	85.803
1	451	1.981	8.132	85.924
1	452	1.864	8.059	86.062
1	453	1.768	8.105	86.168
1	454	1.648	8.270	86.372
1	455	1.551	8.411	86.543
1	456	1.549	8.576	86.709
1	457	1.547	8.766	86.899
1	458	1.568	8.932	87.066
1	459	1.615	9.004	87.152
1	460	1.708	9.147	87.323
1	461	1.899	8.984	87.575
1	462	1.827	9.078	87.693
1	463	1.730	9.242	87.884
1	464	1.657	9.384	88.043
1	465	1.725	9.622	88.291
1	466	1.820	9.647	88.388
1	467	2.032	9.697	88.607
1	468	2.127	9.745	88.713
1	469	2.196	9.841	88.831
1	470	2.242	9.984	88.981
1	471	2.294	9.653	89.316
1	472	2.393	9.322	89.661
1	473	2.395	9.156	89.827
1	474	2.327	8.942	90.052
1	475	2.281	8.799	90.202
1	476	2.072	8.488	90.577
1	477	1.958	8.131	90.952
1	478	1.891	7.822	91.268
1	479	1.869	7.633	91.459
1	480	1.847	7.490	91.603
1	481	1.774	7.702	91.828
1	482	1.727	7.631	91.913
1	483	1.587	7.463	92.132
1	484	1.403	7.034	92.599
1	485	1.407	6.726	92.907
1	486	1.505	6.490	93.162
1	487	1.531	6.253	93.400
1	488	1.581	6.064	93.596
1	489	1.631	5.923	93.746
1	490	1.657	5.686	93.984
1	491	1.661	5.425	94.244
1	492	1.640	5.165	94.506
1	493	1.644	4.904	94.767
1	494	1.671	4.620	95.052
1	495	1.698	4.359	95.314
1	496	1.771	4.242	95.452
1	497	1.868	4.053	95.664
1	498	1.965	3.865	95.876
1	499	1.991	3.723	96.020
1	500	2.043	3.368	96.379
1	501	2.116	3.180	96.582
1	502	2.143	2.943	96.820
1	503	2.168	2.825	96.941
1	504	2.170	2.635	97.130
1	505	2.104	2.302	97.470
1	506	2.106	2.113	97.659
1	507	1.913	2.347	97.963
1	508	1.796	2.251	98.114
1	509	1.678	2.202	98.242
1	510	1.679	2.178	98.266
1	511	1.609	2.035	98.425
1	512	1.587	1.917	98.546
1	513	1.566	1.703	98.760
1	514	1.545	1.489	98.975
1	515	1.596	1.229	99.240
1	516	1.787	1.090	99.477
1	517	1.906	1.067	99.598
1	518	2.071	1.117	99.770
1	519	2.236	1.214	99.961
1	520	2.353	1.310	100.113
1	521	2.445	1.525	100.347
1	522	2.466	1.786	100.608
1	523	2.464	1.952	100.774
1	524	2.438	2.141	100.965
1	525	2.388	2.330	101.161
1	526	2.338	2.519	101.356
1	527	2.311	2.755	101.594
1	528	2.284	3.016	101.856
1	529	2.281	3.277	102.117
1	530	2.230	3.537	102.382
1	531	2.179	3.844	102.694
1	532	2.176	4.034	102.883
1	533	2.103	4.199	103.064
1	534	2.101	4.317	103.182
1	535	2.171	4.413	103.301
1	536	2.242	4.461	103.386
1	537	2.312	4.533	103.487
1	538	2.316	4.249	103.771
1	539	2.340	4.178	103.846
1	540	2.390	4.013	104.019
1	541	2.369	3.799	104.233
1	542	2.348	3.609	104.424
1	543	2.349	3.491	104.543
1	544	2.352	3.277	104.756
1	545	2.353	3.159	104.875
1	546	2.308	2.992	105.047
1	547	2.240	2.755	105.295
1	548	2.195	2.588	105.467
1	549	2.151	2.303	105.755
1	550	2.152	2.208	105.850
1	551	2.106	2.113	105.956
1	552	2.060	2.017	106.062
1	553	1.945	1.732	106.370
1	554	1.900	1.589	106.520
1	555	1.878	1.446	106.664
1	556	1.879	1.351	106.759
1	557	1.997	1.353	106.878
1	558	1.927	1.281	106.978
1	559	1.880	1.257	107.031
1	560	1.714	1.255	107.197
1	561	1.618	1.372	107.349
1	562	1.616	1.490	107.467
1	563	1.614	1.656	107.633
1	564	1.659	1.870	107.852
1	565	1.727	2.132	108.122
1	566	1.724	2.321	108.312
1	567	1.768	2.630	108.623
1	568	1.789	2.820	108.814
1	569	1.832	3.129	109.126
1	570	1.971	3.415	109.444
1	571	2.039	3.629	109.669
1	572	2.084	3.819	109.864
1	573	2.035	3.984	110.037
1	574	1.963	4.007	110.112
1	575	1.917	3.912	110.218
1	576	2.060	3.819	110.389
1	577	2.155	3.820	110.484
1	578	2.202	3.844	110.537
1	579	1.940	3.960	110.823
1	580	1.845	3.982	110.921
1	581	1.843	4.124	111.063
1	582	1.865	4.243	111.184
1	583	1.887	4.433	111.375
1	584	1.860	4.646	111.589
1	585	1.858	4.812	111.755
1	586	2.077	4.412	112.211
1	587	2.148	4.365	112.297
1	588	2.150	4.247	112.415
1	589	2.198	4.152	112.521
1	590	2.224	3.987	112.689
1	591	2.226	3.821	112.855
1	592	2.253	3.632	113.046
1	593	2.279	3.395	113.284
1	594	2.281	3.277	113.402
1	595	2.215	2.849	113.835
1	596	2.195	2.564	114.120
1	597	2.221	2.375	114.311
1	598	2.246	2.304	114.386
1	599	2.276	1.807	114.885
2	0	4.710	9.779	0.000
2	1	4.637	9.872	0.119
2	2	4.613	9.943	0.193
2	3	4.518	9.966	0.291
2	4	4.471	9.918	0.358
2	5	4.547	9.539	0.744
2	6	4.597	9.303	0.986
2	7	4.672	9.043	1.256
2	8	4.842	8.714	1.627
2	9	4.939	8.502	1.860
2	10	4.990	8.241	2.125
2	11	4.994	7.910	2.457
2	12	4.998	7.625	2.742
2	13	5.001	7.388	2.979
2	14	5.029	7.104	3.264
2	15	5.079	6.892	3.482
2	16	5.081	6.678	3.696
2	17	5.060	6.465	3.910
2	18	5.039	6.275	4.101
2	19	4.995	5.990	4.390
2	20	4.904	5.728	4.667
2	21	4.789	5.418	4.997
2	22	4.721	5.228	5.200
2	23	4.676	5.038	5.395
2	24	4.607	4.823	5.620
2	25	4.587	4.586	5.858
2	26	4.566	4.372	6.073
2	27	4.545	4.135	6.311
2	28	4.524	3.922	6.526
2	29	4.528	3.661	6.786
2	30	4.577	3.519	6.936
2	31	4.509	3.234	7.229
2	32	4.441	2.996	7.477
2	33	4.443	2.854	7.619
2	34	4.422	2.688	7.787
2	35	4.354	2.402	8.080
2	36	4.333	2.189	8.294
2	37	4.335	2.047	8.437
2	38	4.335	2.023	8.460
2	39	4.290	1.856	8.633
2	40	4.267	1.832	8.666
2	41	4.318	1.501	9.002
2	42	4.344	1.336	9.169
2	43	4.392	1.289	9.236
2	44	4.488	1.195	9.370
2	45	4.607	1.149	9.498
2	46	4.750	1.128	9.642
2	47	4.845	1.105	9.740
2	48	4.940	1.106	9.835
2	49	4.749	1.151	10.030
2	50	4.652	1.340	10.242
2	51	4.626	1.505	10.410
2	52	4.672	1.648	10.560
2	53	4.741	1.839	10.762
2	54	4.786	1.958	10.890
2	55	4.831	2.172	11.108
2	56	4.851	2.433	11.370
2	57	4.850	2.551	11.488
2	58	4.895	2.718	11.661
2	59	4.917	2.884	11.829
2	60	4.962	3.027	11.978
2	61	4.962	3.074	12.026
2	62	5.009	3.098	12.079
2	63	5.059	2.886	12.297
2	64	5.063	2.601	12.582
2	65	5.065	2.435	12.748
2	66	5.066	2.340	12.842
2	67	4.996	2.221	12.981
2	68	4.904	2.030	13.193
2	69	4.882	1.888	13.337
2	70	4.860	1.745	13.481
2	71	4.862	1.627	13.600
2	72	4.887	1.485	13.744
2	73	4.913	1.343	13.888
2	74	4.914	1.248	13.983
2	75	4.844	1.176	14.083
2	76	4.655	1.150	14.274
2	77	4.465	1.148	14.464
2	78	4.274	1.264	14.687
2	79	4.248	1.453	14.879
2	80	4.269	1.667	15.093
2	81	4.361	1.881	15.327
2	82	4.406	2.024	15.476
2	83	4.404	2.213	15.666
2	84	4.425	2.427	15.881
2	85	4.469	2.712	16.169
2	86	4.491	2.831	16.290
2	87	4.466	2.949	16.411
2	88	4.415	3.209	16.676
2	89	4.389	3.398	16.867
2	90	4.410	3.588	17.058
2	91	4.455	3.802	17.276
2	92	4.476	3.992	17.467
2	93	4.545	4.183	17.670
2	94	4.591	4.278	17.776
2	95	4.572	3.922	18.132
2	96	4.621	3.781	18.282
2	97	4.600	3.591	18.473
2	98	4.413	3.375	18.759
2	99	4.273	3.160	19.015
2	100	4.276	2.970	19.205
2	101	4.302	2.781	19.396
2	102	4.304	2.591	19.585
2	103	4.307	2.354	19.822
2	104	4.332	2.260	19.920
2	105	4.428	2.190	20.038
2	106	4.500	2.096	20.157
2	107	4.549	1.955	20.307
2	108	4.694	1.791	20.525
2	109	4.766	1.720	20.626
2	110	4.885	1.651	20.764
2	111	4.982	1.534	20.916
2	112	5.054	1.463	21.016
2	113	5.054	1.416	21.064
2	114	5.144	1.773	21.432
2	115	5.120	1.796	21.465
2	116	5.142	1.962	21.633
2	117	5.165	2.034	21.708
2	118	5.163	2.200	21.874
2	119	5.161	2.318	21.992
2	120	5.136	2.436	22.113
2	121	5.133	2.649	22.326
2	122	5.109	2.720	22.401
2	123	5.058	2.933	22.620
2	124	5.032	3.122	22.811
2	125	5.031	3.193	22.882
2	126	5.007	3.217	22.916
2	127	4.936	3.263	23.001
2	128	4.817	3.285	23.122
2	129	4.652	3.236	23.294
2	130	4.534	3.140	23.446
2	131	4.418	2.972	23.650
2	132	4.326	2.734	23.905
2	133	4.306	2.449	24.191
2	134	4.309	2.212	24.428
2	135	4.312	1.952	24.688
2	136	4.340	1.691	24.950
2	137	4.436	1.527	25.141
2	138	4.510	1.362	25.322
2	139	4.486	1.338	25.355
2	140	4.534	1.338	25.403
2	141	4.676	1.293	25.553
2	142	4.772	1.246	25.659
2	143	4.867	1.200	25.765
2	144	4.939	1.177	25.840
2	145	5.009	1.226	25.925
2	146	5.055	1.345	26.053
2	147	5.054	1.463	26.171
2	148	5.053	1.534	26.242
2	149	4.978	1.794	26.512
2	150	4.928	2.007	26.731
2	151	4.902	2.220	26.946
2	152	4.876	2.362	27.090
2	153	4.897	2.575	27.304
2	154	4.943	2.694	27.432
2	155	5.012	2.885	27.634
2	156	5.056	3.099	27.853
2	157	5.100	3.360	28.118
2	158	5.122	3.503	28.262
2	159	5.119	3.716	28.475
2	160	5.118	3.811	28.570
2	161	5.116	3.977	28.736
2	162	4.995	4.188	28.980
2	163	4.922	4.330	29.139
2	164	4.895	4.566	29.377
2	165	4.893	4.709	29.520
2	166	4.891	4.922	29.733
2	167	4.936	5.088	29.905
2	168	4.981	5.279	30.101
2	169	5.002	5.492	30.315
2	170	4.998	5.753	30.576
2	171	5.019	5.990	30.814
2	172	4.971	6.061	30.900
2	173	5.088	6.157	31.052
2	174	5.062	6.322	31.219
2	175	5.036	6.535	31.434
2	176	4.987	6.653	31.561
2	177	4.986	6.748	31.656
2	178	4.959	6.961	31.871
2	179	4.863	7.078	32.023
2	180	4.814	7.196	32.150
2	181	4.743	7.219	32.225
2	182	4.602	7.122	32.396
2	183	4.559	6.719	32.802
2	184	4.584	6.624	32.899
2	185	4.612	6.293	33.232
2	186	4.616	6.009	33.517
2	187	4.620	5.701	33.825
2	188	4.599	5.487	34.039
2	189	4.600	5.368	34.158
2	190	4.605	5.013	34.513
2	191	4.608	4.776	34.750
2	192	4.611	4.539	34.987
2	193	4.614	4.302	35.224
2	194	4.569	4.136	35.397
2	195	4.547	4.017	35.518
2	196	4.479	3.731	35.811
2	197	4.460	3.423	36.120
2	198	4.461	3.305	36.238
2	199	4.416	3.091	36.457
2	200	4.417	3.043	36.504
2	201	4.373	2.806	36.746
2	202	4.327	2.687	36.874
2	203	4.328	2.568	36.992
2	204	4.260	2.330	37.240
2	205	4.241	1.951	37.619
2	206	4.340	1.691	37.897
2	207	4.461	1.432	38.183
2	208	4.534	1.338	38.302
2	209	4.677	1.245	38.473
2	210	4.796	1.223	38.594
2	211	4.867	1.248	38.668
2	212	5.007	1.392	38.870
2	213	5.053	1.487	38.976
2	214	5.075	1.630	39.120
2	215	5.143	1.867	39.367
2	216	5.164	2.105	39.605
2	217	5.137	2.318	39.820
2	218	5.134	2.555	40.057
2	219	5.108	2.744	40.248
2	220	5.082	2.957	40.463
2	221	5.079	3.147	40.652
2	222	5.077	3.360	40.866
2	223	5.120	3.669	41.177
2	224	5.118	3.834	41.343
2	225	5.115	4.071	41.580
2	226	5.114	4.143	41.651
2	227	4.948	4.164	41.819
2	228	4.782	4.186	41.987
2	229	4.617	4.112	42.167
2	230	4.499	4.016	42.319
2	231	4.430	3.873	42.478
2	232	4.362	3.659	42.703
2	233	4.364	3.517	42.845
2	234	4.366	3.327	43.034
2	235	4.392	3.114	43.249
2	236	4.395	2.877	43.486
2	237	4.352	2.592	43.774
2	238	4.329	2.521	43.849
2	239	4.332	2.284	44.086
2	240	4.333	2.189	44.181
2	241	4.312	1.999	44.372
2	242	4.314	1.809	44.562
2	243	4.364	1.668	44.712
2	244	4.436	1.574	44.830
2	245	4.459	1.645	44.905
2	246	4.460	1.574	44.976
2	247	4.553	1.647	45.095
2	248	4.318	1.525	45.360
2	249	4.296	1.359	45.527
2	250	4.298	1.240	45.646
2	251	4.298	1.240	45.646
2	252	4.291	1.809	46.215
2	253	4.287	2.093	46.499
2	254	4.283	2.402	46.807
2	255	4.303	2.710	47.116
2	256	4.299	2.971	47.377
2	257	4.345	3.113	47.527
2	258	4.413	3.351	47.774
2	259	4.434	3.589	48.012
2	260	4.478	3.803	48.231
2	261	4.477	3.945	48.373
2	262	4.498	4.135	48.564
2	263	4.472	4.276	48.708
2	264	4.470	4.419	48.851
2	265	4.420	4.655	49.092
2	266	4.418	4.774	49.211
2	267	4.391	5.081	49.520
2	268	4.364	5.294	49.734
2	269	4.409	5.508	49.953
2	270	4.406	5.769	50.214
2	271	4.379	6.006	50.452
2	272	4.352	6.242	50.690
2	273	4.350	6.384	50.832
2	274	4.372	6.574	51.023
2	275	4.369	6.764	51.213
2	276	4.366	7.001	51.450
2	277	4.364	7.167	51.616
2	278	4.337	7.403	51.854
2	279	4.335	7.569	52.020
2	280	4.332	7.806	52.257
2	281	4.330	7.949	52.399
2	282	4.287	7.664	52.687
2	283	4.265	7.474	52.878
2	284	4.269	7.189	53.163
2	285	4.347	6.669	53.689
2	286	4.350	6.384	53.974
2	287	4.330	6.123	54.235
2	288	4.332	6.005	54.354
2	289	4.335	5.744	54.615
2	290	4.338	5.531	54.828
2	291	4.341	5.247	55.112
2	292	4.345	4.986	55.373
2	293	4.372	4.702	55.658
2	294	4.424	4.347	56.017
2	295	4.475	4.087	56.282
2	296	4.502	3.827	56.544
2	297	4.503	3.755	56.615
2	298	4.457	3.613	56.765
2	299	4.436	3.446	56.932
2	300	4.437	3.328	57.051
2	301	4.392	3.161	57.223
2	302	4.347	2.948	57.442
2	303	4.349	2.805	57.584
2	304	4.351	2.616	57.774
2	305	4.355	2.308	58.082
2	306	4.359	2.023	58.366
2	307	4.386	1.787	58.604
2	308	4.531	1.575	58.861
2	309	4.674	1.458	59.046
2	310	4.794	1.365	59.198
2	311	4.913	1.343	59.318
2	312	4.937	1.343	59.342
2	313	4.984	1.344	59.390
2	314	5.100	1.535	59.613
2	315	5.120	1.843	59.922
2	316	5.117	2.033	60.112
2	317	5.138	2.294	60.374
2	318	5.136	2.436	60.516
2	319	5.132	2.768	60.848
2	320	5.129	2.981	61.061
2	321	5.103	3.171	61.252
2	322	5.052	3.431	61.517
2	323	5.049	3.668	61.754
2	324	5.047	3.834	61.920
2	325	5.020	4.046	62.134
2	326	4.970	4.283	62.376
2	327	4.944	4.472	62.567
2	328	4.847	4.613	62.738
2	329	4.608	4.752	63.015
2	330	4.513	4.822	63.133
2	331	4.418	4.774	63.239
2	332	4.373	4.654	63.367
2	333	4.351	4.465	63.558
2	334	4.354	4.251	63.771
2	335	4.355	4.156	63.866
2	336	4.335	3.872	64.151
2	337	4.338	3.658	64.365
2	338	4.342	3.374	64.649
2	339	4.344	3.161	64.862
2	340	4.347	2.924	65.099
2	341	4.350	2.758	65.265
2	342	4.352	2.592	65.431
2	343	4.354	2.379	65.644
2	344	4.356	2.237	65.787
2	345	4.360	1.976	66.047
2	346	4.409	1.787	66.243
2	347	4.483	1.575	66.468
2	348	4.532	1.480	66.574
2	349	4.652	1.363	66.741
2	350	4.771	1.317	66.869
2	351	4.819	1.294	66.922
2	352	4.795	1.294	66.945
2	353	4.887	1.509	67.179
2	354	5.003	1.700	67.403
2	355	5.118	2.009	67.733
2	356	5.186	2.224	67.957
2	357	5.136	2.389	68.130
2	358	5.087	2.554	68.303
2	359	5.061	2.696	68.447
2	360	5.012	2.861	68.619
2	361	5.009	3.051	68.809
2	362	4.983	3.240	69.000
2	363	5.028	3.454	69.218
2	364	5.073	3.644	69.414
2	365	5.095	3.810	69.581
2	366	5.138	4.119	69.893
2	367	5.159	4.356	70.131
2	368	5.180	4.523	70.299
2	369	5.177	4.736	70.512
2	370	5.151	4.949	70.727
2	371	5.101	5.162	70.945
2	372	5.073	5.469	71.254
2	373	5.024	5.587	71.382
2	374	4.951	5.728	71.541
2	375	4.902	5.917	71.736
2	376	4.899	6.131	71.950
2	377	4.988	6.559	72.387
2	378	4.821	6.651	72.578
2	379	4.960	6.937	72.896
2	380	5.004	7.199	73.161
2	381	5.002	7.294	73.256
2	382	4.954	7.340	73.323
2	383	4.764	7.409	73.525
2	384	4.645	7.431	73.646
2	385	4.455	7.452	73.837
2	386	4.359	7.546	73.971
2	387	4.358	7.664	74.090
2	388	4.426	7.855	74.292
2	389	4.329	8.067	74.526
2	390	4.326	8.257	74.715
2	391	4.325	8.328	74.786
2	392	4.418	8.495	74.977
2	393	4.485	8.804	75.294
2	394	4.506	9.065	75.555
2	395	4.503	9.254	75.745
2	396	4.524	9.515	76.007
2	397	4.499	9.610	76.104
2	398	4.427	9.680	76.205
2	399	4.242	9.275	76.650
2	400	4.245	9.085	76.840
2	401	4.319	8.825	77.110
2	402	4.370	8.542	77.398
2	403	4.350	8.281	77.660
2	404	4.354	7.973	77.968
2	405	4.311	7.640	78.304
2	406	4.243	7.331	78.620
2	407	4.271	7.000	78.952
2	408	4.275	6.739	79.213
2	409	4.349	6.527	79.438
2	410	4.376	6.243	79.723
2	411	4.427	5.935	80.035
2	412	4.502	5.652	80.328
2	413	4.504	5.462	80.518
2	414	4.530	5.320	80.662
2	415	4.557	5.060	80.924
2	416	4.561	4.752	81.232
2	417	4.635	4.563	81.434
2	418	4.708	4.374	81.637
2	419	4.782	4.115	81.907
2	420	4.857	3.855	82.177
2	421	4.858	3.760	82.272
2	422	4.766	3.569	82.484
2	423	4.792	3.380	82.675
2	424	4.793	3.309	82.746
2	425	4.652	3.236	82.905
2	426	4.559	3.092	83.076
2	427	4.490	2.926	83.257
2	428	4.421	2.735	83.459
2	429	4.400	2.498	83.697
2	430	4.402	2.403	83.792
2	431	4.404	2.190	84.006
2	432	4.408	1.929	84.266
2	433	4.409	1.858	84.337
2	434	4.364	1.597	84.602
2	435	4.365	1.526	84.673
2	436	4.389	1.502	84.707
2	437	4.413	1.503	84.731
2	438	4.437	1.455	84.784
2	439	4.438	1.432	84.807
2	440	4.367	1.383	84.893
2	441	4.368	1.336	84.940
2	442	4.417	1.194	85.090
2	443	4.441	1.195	85.114
2	444	4.536	1.196	85.209
2	445	4.583	1.197	85.256
2	446	4.607	1.173	85.289
2	447	4.320	1.335	85.619
2	448	4.224	1.453	85.771
2	449	4.198	1.618	85.938
2	450	4.219	1.856	86.176
2	451	4.264	2.069	86.395
2	452	4.308	2.283	86.613
2	453	4.353	2.521	86.855
2	454	4.373	2.758	87.093
2	455	4.371	2.900	87.235
2	456	4.370	2.995	87.330
2	457	4.393	3.067	87.405
2	458	4.463	3.139	87.506
2	459	4.534	3.187	87.591
2	460	4.652	3.165	87.712
2	461	4.748	3.095	87.830
2	462	4.796	3.072	87.883
2	463	4.868	2.978	88.002
2	464	4.988	2.861	88.170
2	465	5.108	2.744	88.337
2	466	5.229	2.556	88.561
2	467	5.232	2.366	88.750
2	468	5.208	2.319	88.803
2	469	4.946	2.434	89.090
2	470	4.827	2.503	89.228
2	471	4.802	2.598	89.326
2	472	4.941	2.837	89.602
2	473	4.964	2.861	89.636
2	474	4.986	3.027	89.803
2	475	4.984	3.193	89.969
2	476	5.007	3.264	90.044
2	477	5.052	3.407	90.194
2	478	5.051	3.478	90.265
2	479	5.050	3.549	90.336
2	480	4.865	3.239	90.698
2	481	4.866	3.120	90.816
2	482	4.868	3.002	90.935
2	483	4.822	2.883	91.063
2	484	4.799	2.835	91.116
2	485	4.752	2.763	91.201
2	486	4.683	2.596	91.381
2	487	4.661	2.478	91.502
2	488	4.640	2.288	91.693
2	489	4.643	2.051	91.930
2	490	4.621	1.956	92.028
2	491	4.645	1.885	92.103
2	492	4.671	1.743	92.247
2	493	4.719	1.672	92.333
2	494	4.742	1.720	92.386
2	495	4.693	1.885	92.558
2	496	4.691	2.028	92.700
2	497	4.783	2.195	92.892
2	498	4.758	2.337	93.036
2	499	4.758	2.360	93.059
2	500	4.732	2.526	93.227
2	501	4.706	2.691	93.395
2	502	4.728	2.858	93.562
2	503	4.797	3.001	93.721
2	504	4.889	3.168	93.912
2	505	4.913	3.192	93.946
2	506	4.959	3.311	94.073
2	507	4.980	3.501	94.264
2	508	4.978	3.619	94.383
2	509	4.976	3.833	94.596
2	510	4.950	3.998	94.764
2	511	4.807	4.067	94.923
2	512	4.688	4.113	95.050
2	513	4.640	4.136	95.103
2	514	4.595	3.970	95.276
2	515	4.596	3.851	95.394
2	516	4.597	3.828	95.418
2	517	4.504	3.661	95.609
2	518	4.459	3.494	95.782
2	519	4.366	3.351	95.953
2	520	4.367	3.256	96.048
2	521	4.299	3.042	96.272
2	522	4.255	2.757	96.561
2	523	4.257	2.615	96.703
2	524	4.259	2.425	96.893
2	525	4.261	2.283	97.035
2	526	4.263	2.141	97.177
2	527	4.264	2.022	97.295
2	528	4.243	1.808	97.510
2	529	4.245	1.666	97.652
2	530	4.271	1.501	97.820
2	531	4.367	1.431	97.938
2	532	4.461	1.456	98.036
2	533	4.508	1.504	98.103
2	534	4.603	1.458	98.209
2	535	4.745	1.459	98.351
2	536	4.934	1.557	98.563
2	537	5.075	1.677	98.748
2	538	5.120	1.820	98.898
2	539	5.165	1.986	99.071
2	540	5.115	2.199	99.289
2	541	5.112	2.436	99.526
2	542	5.109	2.673	99.763
2	543	5.084	2.791	99.884
2	544	5.082	2.933	100.026
2	545	5.126	3.218	100.315
2	546	5.147	3.432	100.529
2	547	5.121	3.597	100.697
2	548	5.071	3.786	100.892
2	549	5.068	4.047	101.153
2	550	5.016	4.426	101.535
2	551	4.918	4.614	101.747
2	552	4.916	4.780	101.913
2	553	4.773	4.826	102.063
2	554	4.630	4.895	102.222
2	555	4.560	4.823	102.323
2	556	4.559	4.941	102.441
2	557	4.533	5.059	102.562
2	558	4.485	5.154	102.668
2	559	4.459	5.296	102.812
2	560	4.386	5.460	102.993
2	561	4.337	5.555	103.099
2	562	4.312	5.649	103.196
2	563	4.309	5.886	103.433
2	564	4.307	6.099	103.647
2	565	4.280	6.312	103.861
2	566	4.277	6.526	104.075
2	567	4.298	6.739	104.289
2	568	4.319	6.953	104.504
2	569	4.317	7.142	104.693
2	570	4.462	6.955	104.930
2	571	4.534	6.885	105.031
2	572	4.607	6.743	105.190
2	573	4.655	6.625	105.318
2	574	4.752	6.508	105.469
2	575	4.802	6.319	105.665
2	576	4.804	6.130	105.854
2	577	4.832	5.822	106.163
2	578	4.858	5.632	106.354
2	579	4.743	5.370	106.641
2	580	4.626	5.203	106.845
2	581	4.513	4.822	107.242
2	582	4.513	4.798	107.266
2	583	4.515	4.656	107.408
2	584	4.565	4.420	107.650
2	585	4.616	4.184	107.891
2	586	4.666	3.947	108.133
2	587	4.716	3.734	108.352
2	588	4.837	3.594	108.537
2	589	4.911	3.358	108.784
2	590	4.913	3.192	108.950
2	591	4.844	3.025	109.130
2	592	4.775	2.882	109.289
2	593	4.778	2.621	109.550
2	594	4.827	2.480	109.700
2	595	4.853	2.290	109.891
2	596	4.879	2.125	110.059
2	597	4.881	2.006	110.177
2	598	4.764	1.886	110.345
2	599	4.531	1.528	110.772
3	0	7.345	3.910	0.000
3	1	7.367	4.053	0.144
3	2	7.394	3.745	0.453
3	3	7.398	3.484	0.714
3	4	7.403	3.105	1.093
3	5	7.312	2.820	1.393
3	6	7.315	2.559	1.654
3	7	7.271	2.298	1.919
3	8	7.250	2.060	2.157
3	9	7.276	1.895	2.324
3	10	7.373	1.754	2.495
3	11	7.422	1.565	2.691
3	12	7.448	1.447	2.812
3	13	7.449	1.328	2.930
3	14	7.474	1.257	3.005
3	15	7.474	1.234	3.029
3	16	7.332	1.232	3.171
3	17	7.214	1.207	3.292
3	18	7.000	1.204	3.505
3	19	6.974	1.417	3.720
3	20	6.994	1.725	4.029
3	21	6.991	1.939	4.242
3	22	7.035	2.176	4.484
3	23	7.103	2.438	4.754
3	24	7.101	2.627	4.944
3	25	7.097	2.912	5.228
3	26	7.189	3.126	5.461
3	27	7.305	3.294	5.665
3	28	7.375	3.437	5.824
3	29	7.443	3.651	6.049
3	30	7.418	3.793	6.193
3	31	7.368	3.958	6.366
3	32	7.390	4.124	6.533
3	33	7.459	4.244	6.672
3	34	7.623	4.388	6.890
3	35	7.786	4.651	7.199
3	36	7.807	4.817	7.367
3	37	7.780	5.101	7.652
3	38	7.754	5.267	7.820
3	39	7.682	5.337	7.920
3	40	7.656	5.502	8.088
3	41	7.606	5.763	8.353
3	42	7.603	5.952	8.542
3	43	7.646	6.285	8.878
3	44	7.645	6.403	8.996
3	45	7.713	6.641	9.244
3	46	7.710	6.831	9.433
3	47	7.615	6.900	9.552
3	48	7.376	7.016	9.817
3	49	7.304	7.086	9.917
3	50	7.231	7.251	10.098
3	51	7.157	7.463	10.322
3	52	7.271	7.844	10.720
3	53	7.387	7.988	10.905
3	54	7.552	8.085	11.096
3	55	7.598	8.180	11.202
3	56	7.837	8.065	11.467
3	57	7.934	7.876	11.679
3	58	7.960	7.734	11.823
3	59	7.940	7.379	12.179
3	60	7.921	7.023	12.536
3	61	7.900	6.809	12.750
3	62	7.880	6.572	12.988
3	63	7.790	6.192	13.379
3	64	7.697	6.001	13.591
3	65	7.699	5.906	13.686
3	66	7.655	5.645	13.951
3	67	7.634	5.407	14.189
3	68	7.708	5.148	14.460
3	69	7.664	4.886	14.725
3	70	7.667	4.697	14.914
3	71	7.670	4.460	15.151
3	72	7.624	4.293	15.324
3	73	7.485	4.054	15.600
3	74	7.394	3.769	15.900
3	75	7.396	3.603	16.066
3	76	7.352	3.365	16.307
3	77	7.378	3.200	16.475
3	78	7.380	3.034	16.641
3	79	7.289	2.748	16.941
3	80	7.150	2.509	17.217
3	81	6.941	2.128	17.652
3	82	6.943	1.962	17.818
3	83	6.970	1.725	18.056
3	84	7.018	1.654	18.142
3	85	7.139	1.514	18.327
3	86	7.188	1.396	18.455
3	87	7.260	1.278	18.593
3	88	7.356	1.185	18.727
3	89	7.475	1.139	18.854
3	90	7.618	1.117	18.999
3	91	7.830	1.191	19.223
3	92	7.900	1.263	19.324
3	93	7.923	1.382	19.445
3	94	7.921	1.500	19.563
3	95	7.918	1.713	19.777
3	96	7.940	1.903	19.968
3	97	7.936	2.188	20.252
3	98	7.910	2.401	20.467
3	99	7.905	2.732	20.799
3	100	7.879	2.922	20.990
3	101	7.877	3.064	21.132
3	102	7.876	3.182	21.250
3	103	7.942	3.539	21.613
3	104	7.915	3.823	21.898
3	105	7.865	4.036	22.117
3	106	7.814	4.296	22.382
3	107	7.741	4.461	22.562
3	108	7.739	4.627	22.728
3	109	7.713	4.792	22.896
3	110	7.688	4.887	22.993
3	111	7.709	5.077	23.185
3	112	7.709	5.124	23.232
3	113	7.755	5.243	23.360
3	114	7.798	5.552	23.671
3	115	7.796	5.670	23.790
3	116	7.747	5.835	23.962
3	117	7.745	6.001	24.128
3	118	7.765	6.239	24.366
3	119	7.768	6.025	24.580
3	120	7.840	5.979	24.665
3	121	7.889	5.861	24.793
3	122	7.938	5.719	24.943
3	123	7.965	5.459	25.205
3	124	7.968	5.246	25.418
3	125	7.923	5.079	25.590
3	126	7.806	4.888	25.814
3	127	7.716	4.579	26.136
3	128	7.717	4.460	26.255
3	129	7.767	4.271	26.450
3	130	7.817	4.082	26.646
3	131	7.845	3.704	27.026
3	132	7.848	3.514	27.215
3	133	7.851	3.230	27.500
3	134	7.879	2.898	27.832
3	135	7.881	2.756	27.975
3	136	7.860	2.590	28.142
3	137	7.861	2.471	28.261
3	138	7.839	2.376	28.358
3	139	7.697	2.327	28.508
3	140	7.627	2.279	28.594
3	141	7.533	2.183	28.728
3	142	7.465	1.968	28.953
3	143	7.702	1.924	29.194
3	144	7.680	1.782	29.338
3	145	7.729	1.711	29.424
3	146	7.779	1.522	29.619
3	147	7.827	1.452	29.705
3	148	7.853	1.262	29.896
3	149	7.854	1.167	29.991
3	150	7.643	1.023	30.247
3	151	7.406	0.972	30.489
3	152	7.097	1.087	30.819
3	153	7.001	1.180	30.953
3	154	6.975	1.369	31.144
3	155	6.972	1.606	31.381
3	156	6.970	1.749	31.523
3	157	6.989	2.081	31.856
3	158	7.057	2.366	32.149
3	159	7.053	2.650	32.433
3	160	7.121	2.888	32.681
3	161	7.141	3.149	32.943
3	162	7.116	3.291	33.087
3	163	7.135	3.623	33.419
3	164	7.203	3.861	33.667
3	165	7.249	4.004	33.817
3	166	7.296	4.052	33.884
3	167	7.412	4.243	34.107
3	168	7.505	4.339	34.242
3	169	7.599	4.459	34.393
3	170	7.692	4.579	34.545
3	171	7.665	4.792	34.760
3	172	7.615	5.052	35.025
3	173	7.494	5.192	35.210
3	174	7.492	5.406	35.423
3	175	7.465	5.666	35.685
3	176	7.485	5.903	35.923
3	177	7.580	5.928	36.021
3	178	7.748	5.788	36.239
3	179	7.820	5.694	36.358
3	180	7.869	5.553	36.508
3	181	7.871	5.387	36.674
3	182	7.875	5.055	37.005
3	183	7.831	4.794	37.270
3	184	7.785	4.698	37.376
3	185	7.764	4.532	37.544
3	186	7.717	4.460	37.629
3	187	7.721	4.129	37.961
3	188	7.722	4.081	38.009
3	189	7.725	3.820	38.269
3	190	7.706	3.512	38.578
3	191	7.591	3.226	38.886
3	192	7.545	3.083	39.036
3	193	7.502	2.751	39.371
3	194	7.480	2.656	39.469
3	195	7.386	2.536	39.621
3	196	7.319	2.227	39.937
3	197	7.299	1.966	40.199
3	198	7.419	1.826	40.384
3	199	7.564	1.638	40.621
3	200	7.660	1.544	40.755
3	201	7.733	1.403	40.914
3	202	7.757	1.356	40.967
3	203	7.758	1.261	41.062
3	204	7.689	1.142	41.200
3	205	7.570	1.116	41.321
3	206	7.358	1.066	41.539
3	207	7.145	1.064	41.753
3	208	7.048	1.181	41.905
3	209	7.022	1.394	42.119
3	210	7.042	1.655	42.381
3	211	7.087	1.869	42.599
3	212	7.178	2.131	42.877
3	213	7.128	2.367	43.119
3	214	7.124	2.628	43.379
3	215	7.123	2.770	43.521
3	216	7.120	2.983	43.735
3	217	7.117	3.173	43.924
3	218	7.116	3.268	44.019
3	219	7.093	3.267	44.043
3	220	7.019	3.456	44.245
3	221	7.017	3.574	44.364
3	222	7.039	3.741	44.531
3	223	7.013	3.930	44.723
3	224	7.011	4.048	44.841
3	225	7.008	4.309	45.102
3	226	7.007	4.404	45.197
3	227	7.051	4.618	45.415
3	228	7.119	4.879	45.685
3	229	7.164	5.070	45.881
3	230	7.185	5.283	46.095
3	231	7.184	5.378	46.190
3	232	7.158	5.520	46.334
3	233	7.155	5.804	46.619
3	234	7.247	5.995	46.831
3	235	7.386	6.234	47.107
3	236	7.456	6.330	47.226
3	237	7.503	6.378	47.293
3	238	7.644	6.498	47.478
3	239	7.783	6.713	47.734
3	240	7.875	6.951	47.989
3	241	7.753	7.187	48.254
3	242	7.680	7.328	48.413
3	243	7.725	7.542	48.632
3	244	7.746	7.779	48.870
3	245	7.650	7.873	49.004
3	246	7.506	7.966	49.175
3	247	7.387	8.035	49.313
3	248	7.292	8.058	49.411
3	249	7.244	8.057	49.458
3	250	7.176	7.867	49.661
3	251	7.110	7.463	50.070
3	252	7.115	7.060	50.473
3	253	7.119	6.752	50.781
3	254	7.123	6.444	51.089
3	255	7.102	6.206	51.327
3	256	7.152	6.017	51.523
3	257	7.202	5.805	51.741
3	258	7.206	5.520	52.026
3	259	7.281	5.190	52.365
3	260	7.261	4.929	52.627
3	261	7.265	4.597	52.959
3	262	7.361	4.479	53.110
3	263	7.458	4.339	53.281
3	264	7.510	4.007	53.616
3	265	7.464	3.841	53.789
3	266	7.469	3.485	54.144
3	267	7.494	3.343	54.289
3	268	7.498	3.035	54.597
3	269	7.501	2.870	54.763
3	270	7.455	2.703	54.935
3	271	7.458	2.466	55.172
3	272	7.414	2.205	55.437
3	273	7.440	2.039	55.605
3	274	7.537	1.898	55.776
3	275	7.657	1.734	55.980
3	276	7.825	1.594	56.198
3	277	7.828	1.404	56.388
3	278	7.829	1.309	56.482
3	279	7.806	1.214	56.580
3	280	7.570	1.140	56.828
3	281	7.428	1.115	56.972
3	282	7.238	1.136	57.163
3	283	7.072	1.181	57.335
3	284	7.024	1.228	57.402
3	285	6.926	1.464	57.658
3	286	6.970	1.701	57.899
3	287	7.058	2.224	58.429
3	288	7.079	2.461	58.668
3	289	7.076	2.674	58.881
3	290	7.075	2.793	58.999
3	291	7.095	3.078	59.285
3	292	7.092	3.291	59.498
3	293	7.090	3.480	59.688
3	294	7.088	3.623	59.830
3	295	7.086	3.789	59.996
3	296	7.082	4.073	60.280
3	297	7.080	4.263	60.470
3	298	7.078	4.405	60.612
3	299	7.123	4.571	60.784
3	300	7.168	4.738	60.957
3	301	7.142	4.927	61.148
3	302	7.093	5.092	61.321
3	303	7.137	5.354	61.586
3	304	7.137	5.377	61.609
3	305	7.157	5.638	61.871
3	306	7.155	5.757	61.990
3	307	7.256	5.331	62.427
3	308	7.305	5.166	62.599
3	309	7.282	5.118	62.652
3	310	7.140	5.069	62.802
3	311	7.096	4.855	63.021
3	312	7.051	4.641	63.239
3	313	6.983	4.380	63.509
3	314	7.010	4.167	63.724
3	315	7.061	3.859	64.036
3	316	7.065	3.575	64.320
3	317	7.044	3.385	64.511
3	318	6.999	3.195	64.707
3	319	7.026	2.935	64.968
3	320	7.028	2.721	65.182
3	321	7.031	2.508	65.395
3	322	7.058	2.295	65.610
3	323	7.059	2.153	65.752
3	324	6.992	1.844	66.068
3	325	6.971	1.678	66.236
3	326	6.997	1.465	66.450
3	327	6.999	1.299	66.616
3	328	7.048	1.228	66.702
3	329	7.214	1.159	66.882
3	330	7.405	1.091	67.085
3	331	7.807	1.191	67.498
3	332	7.925	1.216	67.619
3	333	7.947	1.311	67.717
3	334	7.921	1.476	67.885
3	335	7.918	1.761	68.169
3	336	7.891	1.998	68.407
3	337	7.889	2.116	68.526
3	338	7.886	2.353	68.763
3	339	7.835	2.660	69.074
3	340	7.808	2.897	69.313
3	341	7.830	3.087	69.504
3	342	7.851	3.230	69.648
3	343	7.825	3.466	69.886
3	344	7.824	3.514	69.934
3	345	7.796	3.821	70.243
3	346	7.796	3.893	70.314
3	347	7.722	4.081	70.516
3	348	7.743	4.295	70.731
3	349	7.740	4.555	70.991
3	350	7.759	4.864	71.300
3	351	7.710	5.005	71.450
3	352	7.520	5.050	71.646
3	353	7.329	5.119	71.848
3	354	7.186	5.236	72.033
3	355	7.160	5.425	72.224
3	356	7.297	5.782	72.607
3	357	7.367	5.902	72.746
3	358	7.389	5.997	72.843
3	359	7.482	6.164	73.034
3	360	7.505	6.235	73.109
3	361	7.575	6.284	73.195
3	362	7.620	6.450	73.367
3	363	7.616	6.806	73.723
3	364	7.590	6.971	73.890
3	365	7.516	7.207	74.138
3	366	7.491	7.325	74.259
3	367	7.346	7.513	74.496
3	368	7.297	7.607	74.602
3	369	7.318	7.845	74.840
3	370	7.433	8.107	75.126
3	371	7.527	8.179	75.245
3	372	7.597	8.275	75.363
3	373	7.668	8.323	75.449
3	374	7.811	8.230	75.620
3	375	7.839	7.922	75.929
3	376	7.842	7.638	76.213
3	377	7.820	7.519	76.334
3	378	7.753	7.210	76.650
3	379	7.784	6.666	77.196
3	380	7.785	6.547	77.314
3	381	7.788	6.310	77.551
3	382	7.766	6.168	77.695
3	383	7.746	5.907	77.957
3	384	7.748	5.717	78.147
3	385	7.751	5.480	78.384
3	386	7.755	5.196	78.668
3	387	7.758	5.006	78.858
3	388	7.713	4.745	79.123
3	389	7.693	4.460	79.408
3	390	7.673	4.223	79.646
3	391	7.606	3.890	79.986
3	392	7.607	3.772	80.104
3	393	7.681	3.583	80.307
3	394	7.707	3.417	80.474
3	395	7.757	3.181	80.716
3	396	7.782	3.086	80.814
3	397	7.810	2.802	81.099
3	398	7.836	2.613	81.290
3	399	7.885	2.448	81.463
3	400	7.912	2.187	81.725
3	401	7.938	2.022	81.892
3	402	7.940	1.903	82.011
3	403	7.919	1.690	82.225
3	404	7.873	1.523	82.398
3	405	7.805	1.309	82.623
3	406	7.712	1.166	82.794
3	407	7.571	1.093	82.953
3	408	7.334	1.066	83.191
3	409	7.072	1.181	83.477
3	410	7.000	1.275	83.596
3	411	6.927	1.369	83.714
3	412	6.948	1.606	83.952
3	413	6.993	1.820	84.171
3	414	7.060	2.129	84.487
3	415	7.127	2.438	84.803
3	416	7.124	2.699	85.064
3	417	7.120	2.983	85.348
3	418	7.070	3.148	85.521
3	419	7.019	3.432	85.809
3	420	6.970	3.597	85.982
3	421	6.991	3.811	86.196
3	422	6.989	3.953	86.339
3	423	6.987	4.072	86.457
3	424	7.033	4.238	86.630
3	425	7.030	4.428	86.819
3	426	7.027	4.665	87.056
3	427	7.118	4.974	87.379
3	428	7.069	5.092	87.506
3	429	7.043	5.281	87.697
3	430	7.087	5.543	87.962
3	431	7.085	5.708	88.128
3	432	7.201	5.900	88.352
3	433	7.413	5.973	88.577
3	434	7.604	5.881	88.789
3	435	7.676	5.811	88.889
3	436	7.773	5.670	89.060
3	437	7.894	5.458	89.304
3	438	7.897	5.197	89.565
3	439	7.949	4.890	89.876
3	440	7.976	4.630	90.138
3	441	7.979	4.393	90.375
3	442	7.981	4.203	90.565
3	443	7.938	3.871	90.900
3	444	7.940	3.705	91.066
3	445	7.920	3.444	91.328
3	446	7.899	3.254	91.519
3	447	7.806	3.063	91.731
3	448	7.784	2.968	91.829
3	449	7.809	2.826	91.973
3	450	7.789	2.518	92.282
3	451	7.816	2.281	92.520
3	452	7.794	2.186	92.618
3	453	7.484	2.348	92.968
3	454	7.340	2.417	93.127
3	455	7.317	2.417	93.150
3	456	7.176	2.320	93.321
3	457	7.036	2.129	93.558
3	458	6.991	1.915	93.777
3	459	7.042	1.678	94.018
3	460	7.069	1.442	94.257
3	461	7.094	1.324	94.377
3	462	7.143	1.206	94.505
3	463	7.238	1.160	94.611
3	464	7.404	1.162	94.777
3	465	7.523	1.140	94.898
3	466	7.665	1.165	95.042
3	467	7.782	1.261	95.194
3	468	7.852	1.381	95.332
3	469	7.919	1.642	95.602
3	470	7.892	1.903	95.864
3	471	7.890	2.092	96.053
3	472	7.815	2.352	96.324
3	473	7.788	2.660	96.633
3	474	7.762	2.825	96.800
3	475	7.735	3.062	97.039
3	476	7.731	3.347	97.323
3	477	7.752	3.608	97.585
3	478	7.773	3.774	97.752
3	479	7.795	3.916	97.896
3	480	7.793	4.058	98.039
3	481	7.607	3.819	98.342
3	482	7.466	3.746	98.501
3	483	7.372	3.626	98.653
3	484	7.279	3.530	98.787
3	485	7.162	3.387	98.972
3	486	7.117	3.196	99.168
3	487	7.027	2.816	99.558
3	488	7.028	2.721	99.653
3	489	7.030	2.579	99.795
3	490	7.009	2.389	99.986
3	491	6.964	2.223	100.159
3	492	6.941	2.128	100.257
3	493	6.967	1.938	100.448
3	494	6.995	1.654	100.733
3	495	7.021	1.489	100.901
3	496	7.118	1.253	101.156
3	497	7.214	1.159	101.290
3	498	7.310	1.089	101.409
3	499	7.571	1.093	101.669
3	500	7.713	1.118	101.814
3	501	7.877	1.215	102.005
3	502	7.922	1.429	102.223
3	503	7.944	1.572	102.367
3	504	7.965	1.761	102.558
3	505	7.914	2.045	102.847
3	506	7.889	2.140	102.944
3	507	7.910	2.401	103.206
3	508	7.908	2.543	103.348
3	509	7.881	2.756	103.563
3	510	7.832	2.897	103.713
3	511	7.831	2.969	103.784
3	512	7.874	3.301	104.119
3	513	7.823	3.632	104.454
3	514	7.773	3.821	104.650
3	515	7.768	4.200	105.029
3	516	7.696	4.270	105.130
3	517	7.672	4.318	105.183
3	518	7.599	4.459	105.342
3	519	7.597	4.577	105.460
3	520	7.524	4.719	105.619
3	521	7.450	4.955	105.867
3	522	7.401	5.096	106.016
3	523	7.421	5.357	106.278
3	524	7.419	5.547	106.468
3	525	7.394	5.641	106.566
3	526	7.157	5.662	106.804
3	527	7.107	5.851	106.999
3	528	7.105	5.969	107.118
3	529	7.150	6.207	107.359
3	530	7.172	6.302	107.457
3	531	7.170	6.468	107.623
3	532	7.144	6.657	107.814
3	533	7.144	6.657	107.814
3	534	7.100	6.396	108.079
3	535	7.080	6.088	108.388
3	536	7.059	5.874	108.603
3	537	7.062	5.637	108.840
3	538	7.090	5.306	109.172
3	539	7.071	4.974	109.505
3	540	7.027	4.689	109.793
3	541	7.006	4.475	110.008
3	542	7.033	4.238	110.246
3	543	7.035	4.072	110.412
3	544	7.038	3.788	110.696
3	545	7.041	3.575	110.910
3	546	7.067	3.385	111.101
3	547	7.069	3.267	111.219
3	548	7.168	2.936	111.564
3	549	7.181	2.865	111.636
3	550	7.193	2.794	111.709
3	551	7.195	2.700	111.803
3	552	7.127	2.462	112.051
3	553	7.083	2.177	112.339
3	554	7.038	1.987	112.535
3	555	7.041	1.773	112.748
3	556	7.020	1.536	112.986
3	557	7.071	1.229	113.298
3	558	7.120	1.158	113.383
3	559	7.262	1.136	113.527
3	560	7.429	1.091	113.700
3	561	7.642	1.094	113.913
3	562	7.712	1.142	113.999
3	563	7.828	1.333	114.222
3	564	7.850	1.523	114.413
3	565	7.871	1.689	114.581
3	566	7.892	1.903	114.796
3	567	7.867	2.045	114.940
3	568	7.793	2.257	115.165
3	569	7.789	2.518	115.425
3	570	7.786	2.802	115.710
3	571	7.853	3.135	116.049
3	572	7.922	3.278	116.208
3	573	7.895	3.538	116.470
3	574	7.844	3.846	116.782
3	575	7.817	4.059	116.996
3	576	7.744	4.176	117.134
3	577	7.717	4.460	117.420
3	578	7.667	4.649	117.615
3	579	7.569	4.909	117.893
3	580	7.544	5.027	118.013
3	581	7.495	5.145	118.141
3	582	7.399	5.215	118.260
3	583	7.281	5.213	118.378
3	584	7.117	5.045	118.613
3	585	7.050	4.760	118.906
3	586	7.051	4.618	119.048
3	587	7.053	4.523	119.143
3	588	7.032	4.309	119.358
3	589	7.034	4.096	119.571
3	590	7.014	3.835	119.833
3	591	6.970	3.597	120.074
3	592	6.996	3.408	120.265
3	593	6.999	3.195	120.479
3	594	7.025	2.958	120.717
3	595	7.028	2.745	120.930
3	596	7.032	2.461	121.215
3	597	7.058	2.295	121.382
3	598	7.060	2.105	121.572
3	599	7.064	1.821	121.856
4	0	10.172	3.478	0.000
4	1	10.173	3.394	0.084
4	2	10.155	3.161	0.318
4	3	10.114	3.034	0.451
4	4	10.052	2.928	0.574
4	5	10.032	2.864	0.641
4	6	9.951	2.631	0.888
4	7	9.912	2.313	1.208
4	8	9.853	2.017	1.510
4	9	9.813	1.805	1.726
4	10	9.857	1.679	1.859
4	11	10.027	1.639	2.034
4	12	10.154	1.577	2.175
4	13	10.240	1.515	2.281
4	14	10.367	1.432	2.433
4	15	10.431	1.412	2.500
4	16	10.515	1.413	2.584
4	17	10.621	1.414	2.690
4	18	10.661	1.563	2.844
4	19	10.661	1.626	2.907
4	20	10.680	1.774	3.056
4	21	10.678	1.901	3.183
4	22	10.676	2.027	3.310
4	23	10.696	2.154	3.438
4	24	10.715	2.303	3.588
4	25	10.733	2.535	3.821
4	26	10.730	2.767	4.053
4	27	10.748	3.042	4.329
4	28	10.787	3.296	4.585
4	29	10.785	3.465	4.754
4	30	10.720	3.591	4.896
4	31	10.571	3.631	5.050
4	32	10.381	3.671	5.245
4	33	10.253	3.775	5.410
4	34	10.230	3.880	5.517
4	35	10.187	3.964	5.612
4	36	10.144	3.985	5.659
4	37	10.039	4.005	5.767
4	38	9.952	4.130	5.919
4	39	9.930	4.214	6.006
4	40	9.928	4.404	6.196
4	41	9.904	4.594	6.387
4	42	9.965	4.785	6.588
4	43	10.027	4.913	6.729
4	44	10.068	4.977	6.805
4	45	10.091	4.871	6.913
4	46	10.242	4.620	7.207
4	47	10.329	4.389	7.454
4	48	10.353	4.157	7.687
4	49	10.356	3.966	7.877
4	50	10.317	3.734	8.113
4	51	10.215	3.415	8.447
4	52	10.176	3.183	8.683
4	53	10.116	2.928	8.944
4	54	10.055	2.759	9.125
4	55	10.035	2.674	9.212
4	56	10.036	2.547	9.339
4	57	9.934	2.271	9.633
4	58	9.874	2.038	9.874
4	59	9.897	1.891	10.023
4	60	10.026	1.723	10.234
4	61	10.175	1.577	10.443
4	62	10.303	1.516	10.585
4	63	10.451	1.497	10.734
4	64	10.578	1.498	10.861
4	65	10.682	1.563	10.984
4	66	10.723	1.690	11.118
4	67	10.742	1.838	11.267
4	68	10.761	2.029	11.458
4	69	10.759	2.155	11.585
4	70	10.757	2.324	11.754
4	71	10.734	2.514	11.945
4	72	10.669	2.640	12.087
4	73	10.665	2.914	12.361
4	74	10.662	3.147	12.594
4	75	10.558	3.040	12.743
4	76	10.496	2.933	12.866
4	77	10.434	2.827	12.989
4	78	10.395	2.573	13.246
4	79	10.460	2.426	13.407
4	80	10.611	2.153	13.719
4	81	10.719	1.986	13.918
4	82	10.742	1.838	14.068
4	83	10.703	1.626	14.283
4	84	10.663	1.457	14.457
4	85	10.622	1.372	14.551
4	86	10.581	1.245	14.685
4	87	10.560	1.202	14.732
4	88	10.498	1.138	14.822
4	89	10.477	1.117	14.852
4	90	10.517	1.286	15.026
4	91	10.517	1.286	15.026
4	92	10.474	1.328	15.086
4	93	10.451	1.497	15.256
4	94	10.343	1.664	15.455
4	95	10.279	1.727	15.545
4	96	10.214	1.874	15.706
4	97	10.170	2.021	15.859
4	98	10.168	2.127	15.965
4	99	10.080	2.442	16.293
4	100	10.057	2.590	16.442
4	101	10.011	2.864	16.720
4	102	9.967	2.990	16.853
4	103	9.944	3.159	17.024
4	104	9.900	3.306	17.178
4	105	9.918	3.496	17.369
4	106	9.979	3.708	17.589
4	107	9.955	3.898	17.780
4	108	9.827	4.065	17.992
4	109	9.823	4.361	18.287
4	110	9.821	4.530	18.456
4	111	9.860	4.784	18.713
4	112	9.879	4.953	18.884
4	113	9.897	5.122	19.054
4	114	9.917	5.228	19.161
4	115	9.937	5.334	19.269
4	116	9.977	5.546	19.485
4	117	9.911	5.735	19.685
4	118	9.865	6.009	19.963
4	119	9.862	6.262	20.216
4	120	9.859	6.473	20.427
4	121	9.899	6.664	20.622
4	122	9.939	6.855	20.817
4	123	9.936	7.087	21.049
4	124	9.913	7.213	21.177
4	125	9.994	7.489	21.465
4	126	10.097	7.680	21.682
4	127	10.201	7.766	21.817
4	128	10.412	7.832	22.038
4	129	10.517	7.855	22.146
4	130	10.599	8.088	22.393
4	131	10.597	8.236	22.541
4	132	10.595	8.384	22.688
4	133	10.528	8.679	22.991
4	134	10.441	8.868	23.199
4	135	10.374	9.141	23.481
4	136	10.286	9.373	23.728
4	137	10.243	9.456	23.822
4	138	10.565	9.038	24.350
4	139	10.694	8.871	24.561
4	140	10.697	8.639	24.794
4	141	10.700	8.406	25.026
4	142	10.619	8.110	25.334
4	143	10.580	7.877	25.570
4	144	10.541	7.644	25.806
4	145	10.501	7.432	26.021
4	146	10.464	7.094	26.362
4	147	10.445	6.861	26.595
4	148	10.449	6.566	26.891
4	149	10.430	6.396	27.061
4	150	10.370	6.184	27.281
4	151	10.309	5.951	27.522
4	152	10.311	5.803	27.670
4	153	10.291	5.698	27.778
4	154	10.230	5.570	27.919
4	155	10.169	5.337	28.160
4	156	10.110	5.040	28.463
4	157	10.093	4.723	28.780
4	158	10.075	4.449	29.055
4	159	10.076	4.343	29.161
4	160	10.102	4.027	29.479
4	161	10.084	3.752	29.754
4	162	10.066	3.519	29.987
4	163	10.069	3.245	30.262
4	164	10.177	3.077	30.461
4	165	10.286	2.867	30.697
4	166	10.309	2.677	30.888
4	167	10.332	2.572	30.996
4	168	10.398	2.362	31.216
4	169	10.463	2.194	31.397
4	170	10.507	2.046	31.551
4	171	10.594	1.900	31.721
4	172	10.680	1.753	31.891
4	173	10.702	1.711	31.938
4	174	10.725	1.542	32.109
4	175	10.707	1.289	32.363
4	176	10.708	1.246	32.405
4	177	10.687	1.246	32.426
4	178	10.539	1.181	32.587
4	179	10.476	1.159	32.654
4	180	10.582	1.181	32.762
4	181	10.602	1.224	32.809
4	182	10.664	1.330	32.932
4	183	10.747	1.437	33.067
4	184	10.788	1.585	33.221
4	185	10.826	1.882	33.520
4	186	10.864	2.199	33.839
4	187	10.820	2.346	33.993
4	188	10.776	2.472	34.127
4	189	10.775	2.599	34.253
4	190	10.814	2.832	34.489
4	191	10.811	3.085	34.743
4	192	10.704	3.211	34.908
4	193	10.595	3.420	35.144
4	194	10.593	3.589	35.313
4	195	10.570	3.716	35.441
4	196	10.568	3.864	35.589
4	197	10.630	4.033	35.770
4	198	10.711	4.246	35.997
[truncated: 7,001 more rows]
