# Supplementary material for: Behavioral and pharmacological characterization of planarian nociception
Source: Front Mol Neurosci. 2024 May 1;17:1368009. doi: 10.3389/fnmol.2024.1368009 (PMC11094297; doi:10.3389/fnmol.2024.1368009)
Supplement: Supplementary file 1 [file Data_Sheet_1.ZIP › Article planarian nociception - code and data/thermos/PREMELOX1_T/t1.csv]

23	1;23	2
23	1;23	2
22	9;23	1
22	9;22	9
22	9;22	9
22	9;22	8
22	9;22	9
22	7;22	8
22	8;22	7
22	8;22	8
22	8;22	7
22	9;22	8
22	8;22	7
22	9;22	8
23	0;22	8
23	1;22	8
23	1;23	0
23	1;23	1
23	1;23	1
23	1;23	1
23	3;23	1
23	3;23	2
23	4;23	3
23	5;23	4
23	5;23	5
23	6;23	5
23	8;23	7
23	9;23	9
23	9;24	0
24	2;24	2
24	5;24	5
24	7;24	7
25	0;24	9
25	3;25	3
25	5;25	5
25	8;26	0
26	1;26	1
26	4;26	4
26	6;26	6
26	9;27	1
27	1;27	2
27	4;27	5
27	7;27	8
27	8;28	1
28	2;28	4
28	8;28	8
28	9;28	9
29	3;29	4
29	6;29	4
29	8;29	8
29	8;29	9
30	1;30	3
30	3;30	4
30	5;30	6
30	6;30	8
30	9;31	2
31	2;31	2
31	5;31	5
31	7;31	6
32	0;31	8
32	1;32	1
32	3;32	3
32	3;32	3
32	5;32	6
32	7;32	6
32	8;32	9
32	9;33	1
33	0;33	2
33	4;33	4
33	5;33	4
33	7;33	6
34	0;33	8
34	1;33	9
34	3;34	3
34	3;34	3
34	6;34	6
34	6;34	8
34	7;34	8
34	7;34	7
34	6;34	6
34	4;34	5
34	4;34	4
34	2;34	2
34	2;34	1
34	2;34	2
34	4;34	3
34	5;34	4
34	7;34	7
34	9;34	9
35	0;35	1
35	1;35	2
35	0;35	1
