# Supplementary material for: Behavioral and pharmacological characterization of planarian nociception
Source: Front Mol Neurosci. 2024 May 1;17:1368009. doi: 10.3389/fnmol.2024.1368009 (PMC11094297; doi:10.3389/fnmol.2024.1368009)
Supplement: Supplementary file 1 [file Data_Sheet_1.ZIP › Article planarian nociception - code and data/thermos/PREMELOX1_T/t10.csv]

23	8;23	8
23	5;23	8
23	8;23	9
23	8;24	0
24	0;24	3
24	2;24	5
24	4;24	7
24	7;24	9
24	7;25	2
25	1;25	5
25	3;25	7
25	5;25	9
25	9;26	6
26	2;26	8
26	4;27	1
26	8;27	6
27	2;28	0
27	6;28	5
28	1;28	8
28	1;29	1
28	5;29	2
28	7;29	5
29	0;29	6
29	2;29	6
29	2;29	6
29	3;29	7
29	3;29	8
29	4;29	8
29	4;29	9
29	4;30	0
29	7;30	1
29	9;30	1
30	0;30	4
30	0;30	4
30	0;30	4
30	2;30	5
30	5;30	7
30	6;30	8
30	7;30	8
31	0;31	0
30	9;31	0
31	1;31	0
31	2;31	1
31	4;31	3
31	4;31	3
31	5;31	3
31	6;31	6
31	8;31	5
32	0;31	7
32	2;31	7
32	3;31	8
32	3;32	0
32	4;32	1
32	3;32	1
32	6;32	2
32	6;32	2
32	6;32	3
32	6;32	4
32	7;32	5
32	7;32	4
32	8;32	6
32	8;32	7
32	9;32	8
33	0;32	8
33	2;32	8
33	3;33	0
33	1;32	9
33	1;33	0
33	3;33	0
33	3;33	1
33	3;33	1
33	4;33	2
33	3;33	3
33	5;33	4
33	6;33	3
33	6;33	4
33	6;33	5
33	6;33	5
33	6;33	6
33	6;33	6
33	5;33	6
