# Supplementary material for: Behavioral and pharmacological characterization of planarian nociception
Source: Front Mol Neurosci. 2024 May 1;17:1368009. doi: 10.3389/fnmol.2024.1368009 (PMC11094297; doi:10.3389/fnmol.2024.1368009)
Supplement: Supplementary file 1 [file Data_Sheet_1.ZIP › Article planarian nociception - code and data/thermos/PREMELOX1_T/t11.csv]

24	4;24	4
24	5;24	5
24	5;24	7
24	8;24	8
25	0;25	1
25	2;25	3
25	4;25	5
25	4;25	7
25	8;26	0
26	0;26	4
26	3;26	6
26	6;26	7
26	9;27	2
27	0;27	4
27	4;27	8
27	6;27	9
27	8;28	1
27	9;28	3
28	0;28	3
28	1;28	5
28	3;28	7
28	4;28	6
28	4;28	8
28	5;28	7
28	6;28	8
28	7;28	8
28	8;28	9
28	8;28	9
28	9;28	9
28	9;29	0
28	9;29	2
29	0;29	2
29	0;29	3
29	2;29	4
29	3;29	4
29	4;29	5
29	4;29	4
29	4;29	6
29	5;29	7
29	6;29	8
29	7;29	7
29	7;29	7
29	8;29	9
29	7;30	0
30	1;30	0
30	2;30	2
30	2;30	3
30	3;30	3
30	4;30	3
30	4;30	4
30	5;30	5
30	6;30	6
30	7;30	7
30	7;30	7
30	9;30	8
30	9;30	7
30	8;30	8
30	8;31	0
31	0;31	0
31	2;31	1
31	2;31	2
31	2;31	2
31	2;31	2
31	2;31	2
31	3;31	4
31	5;31	5
31	5;31	6
31	5;31	6
31	6;31	5
31	9;31	6
31	7;31	7
31	7;31	7
31	8;31	8
31	8;31	8
31	8;31	8
31	9;31	9
32	1;31	9
32	0;32	0
32	2;32	0
32	1;32	1
32	1;32	1
32	2;32	2
32	2;32	2
32	2;32	2
32	3;32	2
32	4;32	3
32	4;32	3
32	4;32	3
32	6;32	5
32	6;32	5
32	6;32	5
32	5;32	6
