# Supplementary material for: Behavioral and pharmacological characterization of planarian nociception
Source: Front Mol Neurosci. 2024 May 1;17:1368009. doi: 10.3389/fnmol.2024.1368009 (PMC11094297; doi:10.3389/fnmol.2024.1368009)
Supplement: Supplementary file 1 [file Data_Sheet_1.ZIP › Article planarian nociception - code and data/thermos/PREMELOX1_T/t12.csv]

25	0;25	0
25	1;25	2
25	4;25	5
25	8;25	7
25	8;25	8
26	1;26	1
26	3;26	4
26	7;26	8
26	9;27	2
27	1;27	3
27	4;27	6
27	6;27	8
27	8;28	1
28	1;28	3
28	2;28	4
28	3;28	7
28	5;28	7
28	6;28	8
28	6;28	8
28	7;28	9
28	8;28	9
28	9;29	0
28	9;29	1
28	9;29	1
29	0;29	1
29	1;29	2
29	1;29	3
29	2;29	4
29	2;29	4
29	2;29	3
29	4;29	6
29	3;29	4
29	4;29	6
29	6;29	7
29	5;29	7
29	7;29	8
29	8;29	8
29	8;29	8
29	9;29	9
29	9;29	9
30	0;30	0
30	0;30	0
30	1;30	2
30	1;30	2
30	3;30	3
30	4;30	4
30	4;30	5
30	4;30	5
30	8;30	7
30	8;30	6
30	8;30	6
30	8;30	7
30	9;30	9
30	9;30	9
31	0;31	0
31	0;31	0
31	0;30	9
31	2;31	0
31	2;31	2
31	3;31	3
31	3;31	3
31	4;31	2
31	3;31	3
31	4;31	5
31	6;31	6
31	5;31	6
31	7;31	8
31	8;31	6
31	8;31	8
31	8;31	8
31	8;31	8
31	9;31	9
31	9;32	0
32	0;32	0
32	0;32	1
32	1;32	2
32	1;32	1
32	1;32	2
32	2;32	2
32	2;32	2
32	4;32	4
32	4;32	4
32	4;32	5
32	4;32	5
32	5;32	5
32	5;32	5
32	6;32	5
32	5;32	5
32	7;32	5
