# Supplementary material for: Behavioral and pharmacological characterization of planarian nociception
Source: Front Mol Neurosci. 2024 May 1;17:1368009. doi: 10.3389/fnmol.2024.1368009 (PMC11094297; doi:10.3389/fnmol.2024.1368009)
Supplement: Supplementary file 1 [file Data_Sheet_1.ZIP › Article planarian nociception - code and data/thermos/PREMELOX1_T/t13.csv]

25	4;25	4;25	4
25	6;25	6;25	6
26	0;25	6;25	6
26	1;25	7;25	8
26	2;26	0;26	1
26	3;26	5;26	4
26	7;26	6;26	6
26	8;26	9;26	8
27	0;27	1;27	2
27	2;27	5;27	5
27	5;27	9;27	9
27	9;28	2;28	2
28	0;28	4;28	5
28	3;28	6;28	8
28	4;28	8;28	8
28	5;28	9;29	1
28	5;29	1;29	2
28	6;29	1;29	1
28	9;29	2;29	3
29	1;29	4;29	4
29	1;29	5;29	4
28	9;29	4;29	5
29	1;29	5;29	5
29	2;29	6;29	5
29	4;29	7;29	7
29	4;29	7;29	8
29	4;29	7;29	7
29	4;29	8;29	8
29	6;29	8;29	8
29	5;29	9;29	9
29	7;30	0;29	9
29	9;30	1;30	1
29	9;30	1;30	1
29	9;30	2;30	1
29	9;30	1;30	2
29	9;30	2;30	4
30	0;30	3;30	3
30	1;30	3;30	6
30	2;30	6;30	5
30	3;30	6;30	5
30	5;30	6;30	6
30	4;30	6;30	6
30	6;30	8;30	7
30	7;30	9;30	9
30	9;31	0;30	9
30	9;31	0;31	0
31	2;31	2;31	1
31	2;31	2;31	2
31	2;31	2;31	3
31	4;31	3;31	3
31	4;31	4;31	4
31	4;31	4;31	3
31	5;31	5;31	5
31	5;31	6;31	5
31	6;31	6;31	6
31	7;31	6;31	6
31	8;31	8;31	8
31	9;31	8;31	8
31	8;31	9;31	8
31	9;31	9;32	0
32	0;31	9;31	9
32	1;31	9;31	9
32	2;32	1;32	1
32	3;32	2;32	2
32	3;32	3;32	2
32	3;32	2;32	0
32	3;32	3;32	3
32	5;32	4;32	3
32	5;32	4;32	4
32	7;32	6;32	5
32	6;32	5;32	5
32	6;32	6;32	5
32	7;32	6;32	6
32	7;32	7;32	7
32	7;32	7;32	7
32	8;32	8;32	8
32	9;32	8;32	9
32	9;32	9;32	8
33	0;33	0;33	0
33	1;33	0;32	9
33	1;33	0;33	0
33	2;33	0;33	0
33	3;33	2;33	2
33	4;33	2;33	2
33	3;33	3;33	2
33	4;33	4;33	3
33	4;33	4;33	5
