# Supplementary material for: Behavioral and pharmacological characterization of planarian nociception
Source: Front Mol Neurosci. 2024 May 1;17:1368009. doi: 10.3389/fnmol.2024.1368009 (PMC11094297; doi:10.3389/fnmol.2024.1368009)
Supplement: Supplementary file 1 [file Data_Sheet_1.ZIP › Article planarian nociception - code and data/thermos/PREMELOX1_T/t14.csv]

25	1;25	2
25	2;25	5
25	4;25	8
25	6;25	8
25	8;26	2
26	0;26	3
26	2;26	6
26	5;26	9
26	8;27	2
26	9;27	6
27	3;27	9
27	4;28	0
27	8;28	3
27	9;28	4
28	1;28	5
28	2;28	5
28	2;28	6
28	4;28	7
28	5;28	8
28	5;28	7
28	6;28	7
28	6;28	9
28	7;28	9
28	8;29	1
28	9;29	1
28	9;29	1
29	0;29	2
29	0;29	3
29	0;29	3
29	1;29	4
29	1;29	6
29	2;29	3
29	4;29	6
29	5;29	7
29	6;29	7
29	6;29	9
29	8;29	9
29	9;30	0
29	8;29	9
30	0;30	0
30	1;30	1
30	2;30	3
30	4;30	3
30	7;30	5
30	5;30	4
30	6;30	5
30	8;30	7
30	9;30	7
30	9;30	9
31	0;30	9
31	1;30	9
31	2;31	0
31	3;31	1
31	2;31	2
31	4;31	3
31	4;31	4
31	5;31	4
31	5;31	4
31	6;31	5
31	6;31	4
31	7;31	6
31	8;31	6
31	9;31	6
31	9;31	9
32	1;31	8
31	9;31	9
32	0;32	0
32	0;31	9
32	0;32	0
32	3;32	0
32	1;32	1
32	3;32	2
32	3;32	2
32	3;32	3
32	3;32	3
32	5;32	4
32	5;32	5
32	6;32	7
32	6;32	5
32	7;32	6
32	7;32	6
33	0;32	7
33	0;32	8
