# Supplementary material for: Behavioral and pharmacological characterization of planarian nociception
Source: Front Mol Neurosci. 2024 May 1;17:1368009. doi: 10.3389/fnmol.2024.1368009 (PMC11094297; doi:10.3389/fnmol.2024.1368009)
Supplement: Supplementary file 1 [file Data_Sheet_1.ZIP › Article planarian nociception - code and data/thermos/PREMELOX1_T/t15.csv]

24	6;24	5
24	6;24	6
24	8;24	8
24	8;25	2
25	2;25	3
25	6;25	6
25	7;26	0
25	9;26	0
26	1;26	5
26	5;26	6
26	5;26	9
26	9;27	3
27	1;27	5
27	4;28	0
27	5;28	0
27	9;28	5
28	1;28	6
28	3;28	7
28	2;28	9
28	6;29	1
28	8;29	0
28	9;29	2
29	0;29	2
29	3;29	2
29	1;29	4
29	2;29	3
29	2;29	4
29	4;29	4
29	4;29	7
29	5;29	7
29	5;29	9
29	5;29	7
29	8;29	9
29	8;29	9
29	9;30	1
30	0;30	3
30	2;30	3
30	2;30	4
30	3;30	3
30	5;30	5
30	5;30	5
30	6;30	7
30	7;30	6
30	9;30	9
31	2;30	9
31	1;31	0
31	3;31	2
31	5;31	0
31	6;31	4
31	7;31	5
31	6;31	4
31	7;31	5
31	7;31	5
31	8;31	5
32	0;31	6
31	9;31	7
31	9;31	8
32	0;31	9
32	0;31	9
32	1;31	9
32	4;32	0
32	3;32	3
32	5;32	2
32	7;32	4
32	6;32	2
32	8;32	4
32	8;32	4
32	8;32	4
32	8;32	5
32	8;32	4
32	8;32	7
33	0;32	8
33	0;32	8
33	0;32	7
33	0;32	9
33	1;32	9
33	2;33	0
33	2;33	1
33	3;33	1
33	4;33	2
33	3;33	2
