# Supplementary material for: Behavioral and pharmacological characterization of planarian nociception
Source: Front Mol Neurosci. 2024 May 1;17:1368009. doi: 10.3389/fnmol.2024.1368009 (PMC11094297; doi:10.3389/fnmol.2024.1368009)
Supplement: Supplementary file 1 [file Data_Sheet_1.ZIP › Article planarian nociception - code and data/thermos/PREMELOX1_T/t2.csv]

23	2;23	2
23	2;23	2
23	0;23	0
23	0;22	9
22	9;22	9
22	9;23	0
22	8;22	9
22	8;22	8
22	9;22	8
22	9;22	8
22	8;22	8
22	9;22	8
23	0;22	8
22	9;22	8
23	0;22	9
23	1;23	0
23	1;23	0
23	2;23	0
23	2;23	0
23	3;23	1
23	3;23	2
23	4;23	4
23	5;23	4
23	9;23	7
23	8;23	7
24	0;24	0
24	3;24	2
24	5;24	5
24	6;24	5
24	9;25	0
25	1;25	1
25	4;25	4
25	5;25	5
25	8;26	0
26	1;26	1
26	3;26	4
26	6;26	7
27	0;27	1
27	3;27	4
27	6;27	7
28	0;28	2
28	4;28	4
28	5;28	7
29	0;29	1
29	3;29	3
29	6;29	6
30	0;30	0
30	0;30	2
30	6;30	6
30	7;30	7
31	0;31	0
31	2;31	2
31	4;31	4
31	6;31	7
31	8;31	8
32	0;32	0
32	2;32	3
32	4;32	4
32	4;32	5
32	9;32	8
33	4;32	9
33	4;33	2
33	6;33	3
33	9;33	4
33	9;33	7
33	9;33	6
33	9;33	7
33	9;33	8
34	0;33	9
34	1;34	0
34	1;33	9
34	2;34	1
34	3;34	1
34	1;34	0
34	1;34	2
34	1;33	9
34	1;33	8
34	1;33	8
34	3;34	0
34	2;34	0
34	2;34	3
34	3;34	5
34	5;34	6
34	6;34	9
34	9;35	3
35	2;35	3
35	4;35	8
35	7;35	7
35	8;36	0
