# Supplementary material for: Behavioral and pharmacological characterization of planarian nociception
Source: Front Mol Neurosci. 2024 May 1;17:1368009. doi: 10.3389/fnmol.2024.1368009 (PMC11094297; doi:10.3389/fnmol.2024.1368009)
Supplement: Supplementary file 1 [file Data_Sheet_1.ZIP › Article planarian nociception - code and data/thermos/PREMELOX1_T/t3.csv]

23	2;23	2;23	0
23	0;23	0;23	0
23	1;23	0;23	0
23	0;22	9;23	0
23	0;22	9;23	0
23	0;23	0;22	9
23	0;22	9;22	9
23	0;22	9;22	9
23	1;22	9;22	9
23	1;22	9;22	9
23	1;22	9;22	9
23	0;22	9;22	9
23	1;23	0;22	9
23	3;23	0;23	0
23	2;23	1;23	1
23	3;23	1;23	2
23	4;23	3;23	3
23	4;23	2;23	2
23	4;23	3;23	4
23	7;23	4;23	5
23	7;23	6;23	6
23	7;23	7;23	7
24	0;23	7;23	7
24	1;24	1;24	1
24	2;24	2;24	2
24	5;24	4;24	5
24	6;24	5;24	6
24	9;24	9;25	0
25	2;25	0;25	1
25	5;25	3;25	6
25	7;25	6;25	7
26	0;26	0;26	0
26	3;26	2;26	3
26	4;26	4;26	6
26	9;26	9;27	1
27	2;27	2;27	3
27	4;27	5;27	8
27	8;28	0;28	1
28	2;28	2;28	4
28	5;28	6;28	8
28	9;29	0;29	0
29	2;29	3;29	4
29	8;29	7;29	7
29	9;30	0;30	0
30	3;30	2;30	4
30	7;30	7;30	7
31	1;31	0;31	1
31	3;31	1;31	2
31	5;31	5;31	5
31	7;31	8;31	8
32	2;32	0;32	0
32	3;32	2;32	3
32	6;32	5;32	4
32	7;32	8;32	7
33	0;32	9;32	9
33	1;33	2;33	1
33	3;33	2;33	3
33	5;33	6;33	5
33	8;33	7;33	8
33	8;33	9;34	0
34	0;34	0;34	1
34	1;34	2;34	3
34	2;34	4;34	4
34	4;34	5;34	7
34	7;34	7;34	9
34	8;34	9;34	9
34	9;35	0;35	2
35	1;35	2;35	4
35	2;35	4;35	5
35	1;35	4;35	5
35	1;35	3;35	5
34	9;35	0;35	4
35	0;35	0;35	3
34	9;35	0;35	3
35	0;35	1;35	4
35	3;35	2;35	5
35	5;35	5;35	7
35	6;35	5;35	6
35	6;35	7;35	8
35	7;35	8;35	8
35	8;36	0;36	0
35	9;36	3;36	3
36	3;36	5;36	5
36	3;36	7;36	8
36	5;36	9;36	9
36	6;36	9;36	9
36	3;36	4;36	4
