# Supplementary material for: Behavioral and pharmacological characterization of planarian nociception
Source: Front Mol Neurosci. 2024 May 1;17:1368009. doi: 10.3389/fnmol.2024.1368009 (PMC11094297; doi:10.3389/fnmol.2024.1368009)
Supplement: Supplementary file 1 [file Data_Sheet_1.ZIP › Article planarian nociception - code and data/thermos/PREMELOX1_T/t4.csv]

22	9;23	0
22	8;22	9
22	8;22	8
22	8;22	8
22	7;22	7
22	7;22	6
22	6;22	6
22	7;22	6
22	7;22	6
22	9;22	6
22	9;22	7
22	9;22	7
23	0;22	8
23	1;22	8
23	2;22	9
23	2;23	1
23	3;23	2
23	2;23	2
23	5;23	2
23	6;23	4
23	8;23	6
23	7;23	7
23	9;23	8
24	2;23	9
24	3;24	2
24	4;24	3
24	7;24	7
24	8;24	9
25	2;25	1
25	2;25	4
25	5;25	5
25	9;26	0
26	3;26	4
26	8;26	9
27	0;27	3
27	4;27	5
27	8;27	9
28	0;28	3
28	4;28	7
28	7;28	8
29	0;29	1
29	5;29	5
29	8;29	9
30	2;30	2
30	5;30	5
30	8;30	8
31	2;31	0
31	6;31	4
31	8;31	6
32	1;32	0
32	4;32	1
32	6;32	4
32	9;32	8
33	0;33	0
33	3;33	2
33	4;33	4
33	6;33	7
33	8;33	7
34	0;34	0
34	2;34	1
34	4;34	3
34	6;34	6
34	7;34	7
34	7;34	8
34	9;35	0
34	9;35	1
35	1;35	1
35	2;35	3
35	2;35	4
35	2;35	4
35	2;35	2
35	3;35	3
35	2;35	2
35	2;35	2
35	2;35	2
35	4;35	4
35	4;35	5
35	8;35	9
35	7;35	9
35	9;36	3
36	1;36	6
36	6;36	9
36	7;36	9
