# Supplementary material for: Behavioral and pharmacological characterization of planarian nociception
Source: Front Mol Neurosci. 2024 May 1;17:1368009. doi: 10.3389/fnmol.2024.1368009 (PMC11094297; doi:10.3389/fnmol.2024.1368009)
Supplement: Supplementary file 1 [file Data_Sheet_1.ZIP › Article planarian nociception - code and data/thermos/PREMELOX1_T/t5.csv]

22	9;22	9
23	0;22	9
22	8;22	8
22	8;22	8
22	9;22	8
22	7;22	7
22	8;22	7
22	8;22	8
22	8;22	7
22	8;22	7
22	7;22	8
23	0;22	7
23	0;22	9
23	0;23	0
23	2;23	0
23	3;23	1
23	3;23	2
23	5;23	3
23	7;23	4
23	8;23	5
23	9;23	5
23	9;23	9
24	4;24	1
24	3;24	2
24	7;24	4
24	9;24	7
25	3;25	1
25	4;25	3
25	8;25	4
26	0;26	0
26	3;26	3
26	6;26	6
26	8;26	9
27	2;27	3
27	6;27	6
28	0;28	0
28	3;28	3
28	8;28	8
29	2;29	2
29	7;29	6
30	1;30	0
30	7;30	3
31	1;30	7
31	4;31	1
31	7;31	4
32	0;31	6
32	4;32	1
32	8;32	5
33	2;32	9
33	5;33	1
33	7;33	2
34	0;33	6
34	2;33	8
34	4;34	1
34	7;34	3
34	8;34	6
35	1;34	9
35	1;34	9
35	3;35	2
35	4;35	3
35	5;35	5
35	9;35	7
35	9;35	8
35	9;35	9
36	0;36	0
35	9;35	9
36	0;35	8
36	0;35	8
36	0;35	7
35	7;35	6
35	9;35	7
35	9;35	6
36	0;35	7
36	0;35	7
36	0;35	8
36	0;35	8
36	3;36	0
36	1;36	1
36	1;36	3
36	2;36	6
36	3;36	7
