# Supplementary material for: Behavioral and pharmacological characterization of planarian nociception
Source: Front Mol Neurosci. 2024 May 1;17:1368009. doi: 10.3389/fnmol.2024.1368009 (PMC11094297; doi:10.3389/fnmol.2024.1368009)
Supplement: Supplementary file 1 [file Data_Sheet_1.ZIP › Article planarian nociception - code and data/thermos/PREMELOX1_T/t6.csv]

23	5;23	5
23	4;23	5
23	3;23	3
23	1;23	2
23	0;23	1
23	0;23	2
23	0;23	0
23	0;23	1
23	0;23	0
23	0;23	1
23	0;23	0
23	0;23	0
22	8;23	0
23	0;23	1
23	0;23	2
23	2;23	1
23	2;23	2
23	2;23	2
23	3;23	5
23	3;23	5
23	5;23	6
23	5;23	5
23	7;23	7
23	8;23	9
23	6;23	9
23	9;24	1
24	3;24	2
24	2;24	4
24	7;24	7
24	7;24	7
25	0;25	0
25	2;25	1
25	4;25	5
25	5;25	7
25	8;25	9
26	1;26	1
26	3;26	4
26	7;26	9
26	9;27	0
27	1;27	3
27	6;27	6
27	8;28	0
28	1;28	2
28	5;28	7
28	7;28	8
29	0;29	0
29	4;29	3
29	6;29	8
30	0;30	1
30	1;30	3
30	4;30	4
30	6;30	6
30	7;30	9
31	1;31	4
31	4;31	7
31	7;31	7
31	9;32	2
32	0;32	2
32	3;32	4
32	6;32	8
32	6;32	9
32	9;33	0
33	0;33	2
33	1;33	2
33	2;33	3
33	4;33	5
33	5;33	5
33	3;33	6
33	5;33	6
33	5;33	7
33	8;33	8
33	8;33	8
33	8;33	9
33	8;33	8
33	7;33	9
34	0;34	0
34	0;34	0
34	0;34	0
34	0;34	1
34	0;34	1
34	0;34	0
34	1;34	2
34	1;34	2
34	1;34	2
34	1;34	2
34	3;34	3
34	4;34	4
34	4;34	5
34	5;34	5
34	4;34	5
34	5;34	5
33	9;33	9
