# Supplementary material for: Behavioral and pharmacological characterization of planarian nociception
Source: Front Mol Neurosci. 2024 May 1;17:1368009. doi: 10.3389/fnmol.2024.1368009 (PMC11094297; doi:10.3389/fnmol.2024.1368009)
Supplement: Supplementary file 1 [file Data_Sheet_1.ZIP › Article planarian nociception - code and data/thermos/PREMELOX1_T/t7.csv]

23	5;23	6
23	4;23	6
23	4;23	3
23	3;23	4
23	4;23	4
23	2;23	4
23	3;23	3
23	3;23	3
23	2;23	3
23	3;23	3
23	3;23	3
23	4;23	2
23	5;23	3
23	5;23	5
23	5;23	5
23	6;23	5
23	8;23	8
24	0;24	0
24	0;24	0
24	2;24	1
24	2;24	3
24	6;24	5
24	7;24	8
24	9;25	0
25	0;25	2
25	4;25	4
25	7;25	7
25	7;26	1
26	2;26	3
26	6;26	7
26	8;27	1
27	1;27	3
27	3;27	9
27	5;28	3
28	3;28	6
28	6;29	0
29	0;29	6
29	3;29	9
29	9;30	4
30	0;30	7
30	5;31	0
30	7;31	2
31	1;31	6
31	3;31	6
31	5;31	9
31	8;32	0
31	6;32	0
31	9;32	2
32	1;32	1
32	2;32	2
32	1;32	3
32	3;32	4
32	3;32	4
32	5;32	5
32	6;32	5
32	6;32	6
32	6;32	7
32	7;32	6
32	9;32	9
32	9;32	9
33	0;33	0
33	0;33	0
33	0;33	0
33	0;33	0
33	2;33	0
33	1;33	1
33	2;33	1
33	3;33	3
33	2;33	3
33	4;33	4
33	3;33	5
33	4;33	4
33	4;33	5
33	5;33	5
33	4;33	7
33	6;33	7
33	7;33	7
33	7;33	8
33	7;33	8
33	7;33	8
33	8;33	9
33	8;34	0
33	9;34	2
34	0;34	0
34	2;34	2
34	2;34	2
34	4;34	2
34	3;34	2
34	4;34	2
