# Supplementary material for: Behavioral and pharmacological characterization of planarian nociception
Source: Front Mol Neurosci. 2024 May 1;17:1368009. doi: 10.3389/fnmol.2024.1368009 (PMC11094297; doi:10.3389/fnmol.2024.1368009)
Supplement: Supplementary file 1 [file Data_Sheet_1.ZIP › Article planarian nociception - code and data/thermos/PREMELOX1_T/t8.csv]

23	9;23	9;23	9
23	9;23	9;23	9
23	9;24	0;23	9
23	9;24	0;24	1
23	9;24	1;24	2
24	1;24	2;24	5
24	2;24	3;24	7
24	2;24	6;24	7
24	6;24	8;25	1
24	9;25	2;25	2
25	1;25	4;25	7
25	5;25	8;25	9
25	8;26	1;26	1
26	1;26	4;26	4
26	2;26	6;26	8
26	7;27	0;27	2
27	1;27	3;27	6
27	2;27	7;28	0
27	6;28	2;28	3
28	0;28	5;28	8
28	1;28	8;28	9
28	6;29	1;29	2
28	7;29	2;29	5
28	9;29	5;29	6
29	2;29	7;29	8
29	2;29	8;29	9
29	4;30	0;30	0
29	5;30	0;29	9
29	7;30	2;30	0
29	6;30	1;30	1
29	8;30	1;30	1
29	8;30	3;30	2
29	9;30	3;30	3
29	9;30	3;30	3
30	0;30	3;30	4
30	0;30	5;30	5
30	0;30	6;30	4
30	4;30	6;30	4
30	4;30	6;30	6
30	5;30	9;30	7
30	6;30	9;30	9
30	8;31	0;30	9
30	8;31	0;30	9
31	0;31	1;31	0
31	0;31	1;31	1
31	2;31	2;31	1
31	2;31	3;31	3
31	3;31	4;31	3
31	5;31	4;31	4
31	5;31	5;31	4
31	6;31	5;31	4
31	7;31	7;31	6
31	9;31	8;31	6
31	9;31	9;31	7
32	0;31	9;31	6
32	0;31	9;31	9
32	1;31	9;31	8
32	3;32	0;32	1
32	3;32	2;32	2
32	3;32	2;32	1
32	4;32	2;32	2
32	5;32	3;32	2
32	5;32	4;32	2
32	7;32	5;32	3
32	5;32	6;32	5
32	6;32	5;32	3
32	8;32	7;32	6
32	8;32	6;32	5
32	9;32	8;32	6
32	9;32	8;32	6
32	9;32	9;32	7
33	0;32	8;32	8
33	1;32	8;32	8
33	2;32	8;32	9
33	2;32	9;32	9
33	1;33	0;33	0
33	1;33	1;33	0
33	1;33	0;33	0
33	1;33	1;33	0
33	2;33	2;33	0
33	2;33	2;33	1
33	4;33	4;33	2
33	3;33	3;33	0
33	6;33	4;33	3
33	5;33	3;33	3
33	6;33	5;33	4
33	2;33	3;33	3
