# Supplementary material for: Behavioral and pharmacological characterization of planarian nociception
Source: Front Mol Neurosci. 2024 May 1;17:1368009. doi: 10.3389/fnmol.2024.1368009 (PMC11094297; doi:10.3389/fnmol.2024.1368009)
Supplement: Supplementary file 1 [file Data_Sheet_1.ZIP › Article planarian nociception - code and data/thermos/PREMELOX1_T/t9.csv]

24	1;24	2
24	3;24	2
24	4;24	4
24	8;24	8
24	8;25	0
24	9;25	4
25	2;25	5
25	4;25	6
25	5;26	1
25	8;26	4
26	1;26	7
26	5;27	1
26	7;27	4
27	0;27	7
27	4;28	1
27	5;28	1
27	8;28	5
28	1;28	7
28	2;28	9
28	5;29	1
28	6;29	1
28	8;29	2
28	9;29	3
29	0;29	4
29	0;29	4
29	1;29	6
29	1;29	6
29	1;29	6
29	2;29	7
29	2;29	6
29	1;29	7
29	2;29	7
29	3;29	7
29	3;30	0
29	5;30	0
29	7;30	1
29	8;30	1
30	1;30	2
30	1;30	3
30	3;30	4
30	4;30	6
30	5;30	6
30	7;30	8
30	7;30	6
30	9;30	9
31	0;30	9
31	2;30	9
31	2;31	1
31	2;31	1
31	2;31	2
31	4;31	3
31	6;31	4
31	6;31	4
31	7;31	4
31	7;31	5
31	8;31	8
31	8;31	7
32	0;31	7
31	9;31	8
32	1;31	7
32	1;31	8
32	1;31	9
32	2;32	0
32	2;32	0
32	2;32	0
32	3;32	2
32	4;32	2
32	2;32	2
32	3;32	4
32	4;32	3
32	5;32	3
32	5;32	5
32	5;32	5
32	5;32	6
32	6;32	7
32	6;32	7
32	6;32	8
32	8;32	9
32	9;32	8
32	9;32	9
32	9;32	9
33	1;33	0
33	1;33	0
