# Supplementary material for: Behavioral and pharmacological characterization of planarian nociception
Source: Front Mol Neurosci. 2024 May 1;17:1368009. doi: 10.3389/fnmol.2024.1368009 (PMC11094297; doi:10.3389/fnmol.2024.1368009)
Supplement: Supplementary file 1 [file Data_Sheet_1.ZIP › Article planarian nociception - code and data/thermos/PREMOR1.csv]

n	t	x	y	L	one_delim	two_delim	temp
1	0	2.355	1.290	0.000	cold	cold	24
1	1	2.209	1.213	0.165	cold	cold	24
1	2	2.099	1.192	0.277	cold	cold	24
1	3	2.008	1.153	0.376	cold	cold	24
1	4	1.971	1.152	0.413	cold	cold	24
1	5	1.805	1.149	0.579	cold	cold	24
1	6	1.731	1.147	0.653	cold	cold	24
1	7	1.842	1.150	0.763	cold	cold	24
1	8	2.007	1.172	0.930	cold	cold	24
1	9	2.153	1.267	1.104	cold	cold	24
1	10	2.296	1.436	1.326	cold	cold	24
1	11	2.330	1.566	1.460	cold	cold	24
1	12	2.307	1.768	1.664	cold	cold	24
1	13	2.283	2.008	1.904	cold	cold	24
1	14	2.223	2.209	2.114	cold	cold	24
1	15	2.162	2.484	2.396	cold	cold	24
1	16	2.119	2.723	2.638	cold	cold	24
1	17	2.059	2.961	2.884	cold	cold	24
1	18	2.072	3.201	3.125	cold	cold	24
1	19	2.067	3.422	3.346	cold	cold	24
1	20	2.080	3.644	3.568	cold	cold	24
1	21	2.039	3.846	3.774	cold	cold	24
1	22	1.961	4.010	3.955	cold	cold	25
1	23	1.922	4.101	4.055	cold	cold	25
1	24	1.847	4.155	4.147	cold	cold	25
1	25	1.736	4.170	4.259	cold	cold	25
1	26	1.661	4.224	4.351	cold	cold	25
1	27	1.589	4.167	4.443	cold	cold	25
1	28	1.538	3.963	4.653	cold	cold	24
1	29	1.487	3.759	4.863	cold	cold	24
1	30	1.439	3.463	5.163	cold	cold	24
1	31	1.463	3.224	5.404	cold	cold	24
1	32	1.503	3.059	5.574	cold	cold	24
1	33	1.509	2.801	5.832	cold	cold	24
1	34	1.515	2.543	6.090	cold	cold	24
1	35	1.539	2.322	6.312	cold	cold	24
1	36	1.544	2.101	6.533	cold	cold	24
1	37	1.550	1.807	6.828	cold	cold	24
1	38	1.517	1.640	6.998	cold	cold	24
1	39	1.502	1.492	7.146	cold	cold	24
1	40	1.506	1.326	7.312	cold	cold	24
1	41	1.545	1.235	7.411	cold	cold	24
1	42	1.730	1.202	7.599	cold	cold	24
1	43	1.934	1.170	7.805	cold	cold	24
1	44	2.044	1.173	7.916	cold	cold	24
1	45	2.191	1.213	8.068	cold	cold	24
1	46	2.282	1.233	8.162	cold	cold	24
1	47	2.372	1.364	8.320	cold	cold	24
1	48	2.422	1.587	8.548	cold	cold	24
1	49	2.379	1.825	8.791	cold	cold	24
1	50	2.338	2.009	8.979	cold	cold	24
1	51	2.350	2.322	9.293	cold	cold	24
1	52	2.380	2.600	9.572	cold	cold	24
1	53	2.354	2.949	9.922	cold	cold	24
1	54	2.366	3.208	10.181	cold	cold	24
1	55	2.397	3.467	10.442	cold	cold	24
1	56	2.376	3.595	10.572	cold	cold	24
1	57	2.376	3.595	10.572	cold	cold	24
1	58	2.376	3.614	10.590	cold	cold	24
1	59	2.188	3.775	10.838	cold	cold	24
1	60	2.117	3.626	11.003	cold	cold	24
1	61	2.157	3.516	11.120	cold	cold	24
1	62	2.180	3.296	11.342	cold	cold	24
1	63	2.184	3.130	11.507	cold	cold	24
1	64	2.205	3.001	11.638	cold	cold	24
1	65	2.228	2.817	11.823	cold	cold	24
1	66	2.232	2.615	12.026	cold	cold	24
1	67	2.146	2.373	12.282	cold	cold	24
1	68	2.132	2.188	12.468	cold	cold	24
1	69	2.172	2.023	12.638	cold	cold	24
1	70	2.250	1.859	12.819	cold	cold	24
1	71	2.272	1.675	13.004	cold	cold	24
1	72	2.220	1.545	13.145	cold	cold	24
1	73	2.186	1.434	13.261	cold	cold	24
1	74	2.186	1.397	13.298	cold	cold	24
1	75	2.189	1.305	13.390	cold	cold	24
1	76	2.245	1.269	13.457	cold	cold	24
1	77	2.336	1.308	13.556	cold	cold	24
1	78	2.386	1.531	13.784	cold	cold	24
1	79	2.401	1.697	13.951	cold	cold	24
1	80	2.394	1.992	14.246	cold	cold	24
1	81	2.390	2.158	14.412	cold	cold	24
1	82	2.458	2.436	14.698	cold	cold	24
1	83	2.472	2.620	14.883	cold	cold	24
1	84	2.431	2.804	15.071	cold	cold	24
1	85	2.373	2.931	15.211	cold	cold	24
1	86	2.349	3.152	15.433	cold	cold	24
1	87	2.361	3.447	15.729	cold	cold	24
1	88	2.318	3.723	16.008	cold	cold	24
1	89	2.258	3.906	16.200	cold	cold	24
1	90	2.253	4.164	16.458	cold	cold	25
1	91	2.195	4.255	16.566	cold	cold	25
1	92	1.902	4.156	16.874	cold	cold	25
1	93	1.755	4.152	17.022	cold	cold	25
1	94	1.610	4.057	17.196	cold	cold	25
1	95	1.557	3.927	17.336	cold	cold	24
1	96	1.525	3.723	17.542	cold	cold	24
1	97	1.492	3.557	17.712	cold	cold	24
1	98	1.479	3.317	17.952	cold	cold	24
1	99	1.505	2.985	18.285	cold	cold	24
1	100	1.509	2.820	18.451	cold	cold	24
1	101	1.514	2.580	18.690	cold	cold	24
1	102	1.539	2.304	18.967	cold	cold	24
1	103	1.561	2.139	19.134	cold	cold	24
1	104	1.565	1.991	19.282	cold	cold	24
1	105	1.570	1.752	19.521	cold	cold	24
1	106	1.575	1.531	19.742	cold	cold	24
1	107	1.578	1.402	19.871	cold	cold	24
1	108	1.655	1.237	20.053	cold	cold	24
1	109	1.842	1.150	20.259	cold	cold	24
1	110	1.989	1.153	20.406	cold	cold	24
1	111	2.174	1.139	20.592	cold	cold	24
1	112	2.282	1.233	20.736	cold	cold	24
1	113	2.351	1.456	20.969	cold	cold	24
1	114	2.381	1.752	21.266	cold	cold	24
1	115	2.467	2.030	21.557	cold	cold	24
1	116	2.443	2.288	21.816	cold	cold	24
1	117	2.419	2.527	22.056	cold	cold	24
1	118	2.415	2.674	22.204	cold	cold	24
1	119	2.372	2.968	22.501	cold	cold	24
1	120	2.329	3.225	22.761	cold	cold	24
1	121	2.287	3.446	22.986	cold	cold	24
1	122	2.227	3.647	23.196	cold	cold	24
1	123	2.207	3.739	23.290	cold	cold	24
1	124	2.204	3.868	23.419	cold	cold	24
1	125	2.273	4.072	23.635	cold	cold	25
1	126	2.343	4.258	23.833	cold	cold	25
1	127	2.338	4.442	24.017	cold	cold	25
1	128	2.241	4.680	24.274	cold	cold	25
1	129	2.289	4.994	24.592	cold	cold	25
1	130	2.303	5.197	24.796	cold	cold	26
1	131	2.316	5.437	25.036	cold	cold	26
1	132	2.293	5.621	25.221	cold	cold	26
1	133	2.218	5.693	25.326	cold	cold	26
1	134	2.246	5.251	25.768	cold	cold	26
1	135	2.250	5.086	25.934	cold	cold	26
1	136	2.328	4.884	26.150	cold	cold	25
1	137	2.409	4.573	26.472	cold	cold	25
1	138	2.395	4.370	26.675	cold	cold	25
1	139	2.312	3.981	27.073	cold	cold	24
1	140	2.354	3.742	27.316	cold	cold	24
1	141	2.358	3.595	27.463	cold	cold	24
1	142	2.361	3.466	27.592	cold	cold	24
1	143	2.347	3.244	27.814	cold	cold	24
1	144	2.353	3.005	28.054	cold	cold	24
1	145	2.378	2.710	28.349	cold	cold	24
1	146	2.383	2.489	28.570	cold	cold	24
1	147	2.369	2.268	28.792	cold	cold	24
1	148	2.373	2.102	28.958	cold	cold	24
1	149	2.432	1.937	29.133	cold	cold	24
1	150	2.453	1.827	29.245	cold	cold	24
1	151	2.441	1.569	29.504	cold	cold	24
1	152	2.427	1.366	29.707	cold	cold	24
1	153	2.302	1.197	29.917	cold	cold	24
1	154	2.174	1.120	30.066	cold	cold	24
1	155	2.046	1.099	30.196	cold	cold	24
1	156	1.825	1.094	30.417	cold	cold	24
1	157	1.658	1.145	30.592	cold	cold	24
1	158	1.543	1.309	30.792	cold	cold	24
1	159	1.485	1.455	30.949	cold	cold	24
1	160	1.478	1.750	31.244	cold	cold	24
1	161	1.492	1.953	31.448	cold	cold	24
1	162	1.506	2.119	31.614	cold	cold	24
1	163	1.519	2.377	31.873	cold	cold	24
1	164	1.514	2.580	32.076	cold	cold	24
1	165	1.507	2.912	32.408	cold	cold	24
1	166	1.502	3.133	32.629	cold	cold	24
1	167	1.497	3.335	32.832	cold	cold	24
1	168	1.491	3.612	33.108	cold	cold	24
1	169	1.466	3.906	33.403	cold	cold	24
1	170	1.497	4.128	33.628	cold	cold	25
1	171	1.549	4.314	33.820	cold	cold	25
1	172	1.580	4.536	34.044	cold	cold	25
1	173	1.538	4.756	34.269	cold	cold	25
1	174	1.551	5.014	34.527	cold	cold	26
1	175	1.583	5.236	34.751	cold	cold	26
1	176	1.596	5.476	34.992	cold	cold	26
1	177	1.554	5.715	35.234	cold	cold	26
1	178	1.493	5.935	35.462	cold	cold	26
1	179	1.561	6.176	35.713	cold	middle	27
1	180	1.648	6.436	35.987	cold	middle	27
1	181	1.717	6.640	36.203	cold	middle	27
1	182	1.804	6.864	36.442	cold	middle	27
1	183	1.856	6.994	36.582	cold	middle	27
1	184	1.851	7.215	36.804	cold	middle	29
1	185	1.756	7.360	36.978	cold	middle	29
1	186	1.770	7.563	37.181	cold	middle	29
1	187	1.876	7.732	37.380	cold	middle	29
1	188	1.857	7.787	37.439	cold	middle	29
1	189	1.779	7.969	37.637	cold	middle	29
1	190	1.839	7.749	37.865	cold	middle	29
1	191	1.836	7.878	37.994	cold	middle	29
1	192	2.007	7.679	38.256	cold	middle	29
1	193	2.046	7.551	38.390	cold	middle	29
1	194	2.077	7.036	38.907	cold	middle	29
1	195	2.096	6.981	38.965	cold	middle	27
1	196	2.100	6.833	39.112	cold	middle	27
1	197	2.162	6.521	39.431	cold	middle	27
1	198	2.185	6.319	39.634	cold	middle	27
1	199	2.191	6.043	39.911	cold	middle	27
1	200	2.216	5.767	40.188	cold	cold	26
1	201	2.223	5.472	40.483	cold	cold	26
1	202	2.193	5.158	40.798	cold	cold	26
1	203	2.218	4.882	41.075	cold	cold	25
1	204	2.316	4.608	41.367	cold	cold	25
1	205	2.340	4.369	41.607	cold	cold	25
1	206	2.311	4.036	41.941	cold	cold	25
1	207	2.314	3.870	42.107	cold	cold	24
1	208	2.285	3.538	42.440	cold	cold	24
1	209	2.289	3.390	42.588	cold	cold	24
1	210	2.276	3.150	42.828	cold	cold	24
1	211	2.263	2.892	43.087	cold	cold	24
1	212	2.287	2.634	43.345	cold	cold	24
1	213	2.345	2.525	43.469	cold	cold	24
1	214	2.348	2.378	43.616	cold	cold	24
1	215	2.348	2.378	43.616	cold	cold	24
1	216	2.260	2.228	43.790	cold	cold	24
1	217	2.154	2.023	44.021	cold	cold	24
1	218	2.122	1.820	44.227	cold	cold	24
1	219	2.107	1.635	44.413	cold	cold	24
1	220	2.019	1.449	44.619	cold	cold	24
1	221	2.002	1.393	44.677	cold	cold	24
1	222	1.912	1.317	44.795	cold	cold	24
1	223	1.839	1.260	44.887	cold	cold	24
1	224	1.766	1.240	44.963	cold	cold	24
1	225	1.619	1.237	45.111	cold	cold	24
1	226	1.562	1.309	45.203	cold	cold	24
1	227	1.520	1.511	45.409	cold	cold	24
1	228	1.514	1.769	45.667	cold	cold	24
1	229	1.527	2.027	45.925	cold	cold	24
1	230	1.560	2.194	46.095	cold	cold	24
1	231	1.573	2.434	46.336	cold	cold	24
1	232	1.586	2.655	46.558	cold	cold	24
1	233	1.581	2.895	46.797	cold	cold	24
1	234	1.576	3.116	47.018	cold	cold	24
1	235	1.590	3.319	47.222	cold	cold	24
1	236	1.566	3.558	47.462	cold	cold	24
1	237	1.543	3.761	47.666	cold	cold	24
1	238	1.539	3.945	47.850	cold	cold	24
1	239	1.551	4.185	48.090	cold	cold	25
1	240	1.510	4.405	48.315	cold	cold	25
1	241	1.505	4.608	48.517	cold	cold	25
1	242	1.483	4.773	48.684	cold	cold	25
1	243	1.462	4.865	48.778	cold	cold	25
1	244	1.497	4.958	48.877	cold	cold	25
1	245	1.495	5.031	48.951	cold	cold	26
1	246	1.510	5.216	49.136	cold	cold	26
1	247	1.505	5.400	49.321	cold	cold	26
1	248	1.502	5.548	49.468	cold	cold	26
1	249	1.497	5.787	49.708	cold	cold	26
1	250	1.529	5.972	49.896	cold	cold	26
1	251	1.532	5.862	50.006	cold	cold	26
1	252	1.532	5.862	50.006	cold	cold	26
1	253	1.532	5.843	50.025	cold	cold	26
1	254	1.515	5.806	50.066	cold	cold	26
1	255	1.463	5.621	50.258	cold	cold	26
1	256	1.398	5.269	50.616	cold	cold	26
1	257	1.404	4.993	50.893	cold	cold	25
1	258	1.464	4.810	51.085	cold	cold	25
1	259	1.505	4.589	51.309	cold	cold	25
1	260	1.530	4.313	51.586	cold	cold	25
1	261	1.536	4.074	51.826	cold	cold	25
1	262	1.503	3.889	52.014	cold	cold	24
1	263	1.472	3.630	52.275	cold	cold	24
1	264	1.441	3.389	52.517	cold	cold	24
1	265	1.444	3.224	52.683	cold	cold	24
1	266	1.468	3.003	52.905	cold	cold	24
1	267	1.526	2.857	53.062	cold	cold	24
1	268	1.709	2.935	53.261	cold	cold	24
1	269	1.601	2.822	53.417	cold	cold	24
1	270	1.583	2.784	53.458	cold	cold	24
1	271	1.532	2.599	53.651	cold	cold	24
1	272	1.518	2.433	53.818	cold	cold	24
1	273	1.542	2.157	54.095	cold	cold	24
1	274	1.547	1.936	54.316	cold	cold	24
1	275	1.516	1.677	54.577	cold	cold	24
1	276	1.521	1.492	54.761	cold	cold	24
1	277	1.544	1.272	54.983	cold	cold	24
1	278	1.619	1.200	55.087	cold	cold	24
1	279	1.787	1.148	55.262	cold	cold	24
1	280	1.916	1.133	55.392	cold	cold	24
1	281	2.063	1.136	55.540	cold	cold	24
1	282	2.210	1.176	55.692	cold	cold	24
1	283	2.390	1.346	55.940	cold	cold	24
1	284	2.477	1.606	56.214	cold	cold	24
1	285	2.434	1.864	56.474	cold	cold	24
1	286	2.409	2.139	56.751	cold	cold	24
1	287	2.422	2.398	57.010	cold	cold	24
1	288	2.417	2.619	57.231	cold	cold	24
1	289	2.449	2.841	57.455	cold	cold	24
1	290	2.444	3.044	57.658	cold	cold	24
1	291	2.403	3.227	57.846	cold	cold	24
1	292	2.380	3.429	58.050	cold	cold	24
1	293	2.410	3.725	58.347	cold	cold	24
1	294	2.440	4.039	58.662	cold	cold	25
1	295	2.436	4.223	58.847	cold	cold	25
1	296	2.410	4.518	59.142	cold	cold	25
1	297	2.385	4.812	59.438	cold	cold	25
1	298	2.398	5.052	59.678	cold	cold	26
1	299	2.392	5.328	59.954	cold	cold	26
1	300	2.371	5.439	60.066	cold	cold	26
1	301	2.368	5.549	60.177	cold	cold	26
1	302	2.366	5.660	60.288	cold	cold	26
1	303	2.272	5.731	60.406	cold	cold	26
1	304	2.232	5.859	60.540	cold	cold	26
1	305	2.228	6.062	60.742	cold	middle	27
1	306	2.241	6.284	60.964	cold	middle	27
1	307	2.222	6.302	60.990	cold	middle	27
1	308	2.218	6.467	61.156	cold	middle	27
1	309	2.213	6.725	61.414	cold	middle	27
1	310	2.134	6.945	61.648	cold	middle	27
1	311	2.038	7.090	61.821	cold	middle	29
1	312	1.943	7.235	61.995	cold	middle	29
1	313	1.866	7.363	62.144	cold	middle	29
1	314	1.790	7.490	62.292	cold	middle	29
1	315	1.862	7.565	62.397	cold	middle	29
1	316	2.048	7.477	62.603	cold	middle	29
1	317	2.110	7.166	62.921	cold	middle	29
1	318	2.100	6.833	63.253	cold	middle	27
1	319	2.126	6.465	63.622	cold	middle	27
1	320	2.262	6.192	63.927	cold	middle	27
1	321	2.304	5.953	64.170	cold	cold	26
1	322	2.309	5.751	64.372	cold	cold	26
1	323	2.298	5.400	64.723	cold	cold	26
1	324	2.322	5.142	64.982	cold	cold	26
1	325	2.346	4.903	65.222	cold	cold	25
1	326	2.332	4.700	65.426	cold	cold	25
1	327	2.297	4.644	65.492	cold	cold	25
1	328	2.168	4.641	65.621	cold	cold	25
1	329	2.020	4.638	65.769	cold	cold	25
1	330	1.932	4.488	65.942	cold	cold	25
1	331	1.828	4.191	66.257	cold	cold	25
1	332	1.813	4.025	66.424	cold	cold	25
1	333	1.818	3.822	66.627	cold	cold	24
1	334	1.988	3.642	66.875	cold	cold	24
1	335	2.049	3.403	67.121	cold	cold	24
1	336	2.091	3.146	67.382	cold	cold	24
1	337	2.133	2.926	67.606	cold	cold	24
1	338	2.158	2.668	67.864	cold	cold	24
1	339	2.180	2.503	68.031	cold	cold	24
1	340	2.222	2.246	68.292	cold	cold	24
1	341	2.283	2.026	68.520	cold	cold	24
1	342	2.306	1.824	68.724	cold	cold	24
1	343	2.308	1.732	68.816	cold	cold	24
1	344	2.331	1.548	69.001	cold	cold	24
1	345	2.333	1.456	69.093	cold	cold	24
1	346	2.261	1.343	69.226	cold	cold	24
1	347	2.244	1.288	69.284	cold	cold	24
1	348	2.208	1.250	69.336	cold	cold	24
1	349	2.045	1.136	69.536	cold	cold	24
1	350	1.861	1.113	69.721	cold	cold	24
1	351	1.714	1.110	69.868	cold	cold	24
1	352	1.566	1.125	70.017	cold	cold	24
1	353	1.489	1.252	70.166	cold	cold	24
1	354	1.501	1.547	70.461	cold	cold	24
1	355	1.497	1.713	70.627	cold	cold	24
1	356	1.492	1.953	70.866	cold	cold	24
1	357	1.596	2.213	71.147	cold	cold	24
1	358	1.573	2.434	71.369	cold	cold	24
1	359	1.548	2.710	71.646	cold	cold	24
1	360	1.525	2.912	71.850	cold	cold	24
1	361	1.539	3.097	72.035	cold	cold	24
1	362	1.534	3.355	72.293	cold	cold	24
1	363	1.528	3.613	72.551	cold	cold	24
1	364	1.558	3.890	72.830	cold	cold	24
1	365	1.516	4.110	73.054	cold	cold	25
1	366	1.494	4.276	73.221	cold	cold	25
1	367	1.454	4.422	73.373	cold	cold	25
1	368	1.484	4.718	73.670	cold	cold	25
1	369	1.500	4.847	73.801	cold	cold	25
1	370	1.494	5.087	74.040	cold	cold	26
1	371	1.490	5.253	74.206	cold	cold	26
1	372	1.504	5.456	74.410	cold	cold	26
1	373	1.610	5.679	74.657	cold	cold	26
1	374	1.626	5.790	74.769	cold	cold	26
1	375	1.791	5.794	74.935	cold	cold	26
1	376	1.959	5.724	75.116	cold	cold	26
1	377	2.110	5.580	75.325	cold	cold	26
1	378	2.187	5.434	75.490	cold	cold	26
1	379	2.322	5.179	75.778	cold	cold	26
1	380	2.344	5.014	75.945	cold	cold	26
1	381	2.295	4.718	76.245	cold	cold	25
1	382	2.264	4.477	76.488	cold	cold	25
1	383	2.268	4.275	76.690	cold	cold	25
1	384	2.292	4.036	76.931	cold	cold	25
1	385	2.316	3.797	77.171	cold	cold	24
1	386	2.358	3.558	77.413	cold	cold	24
1	387	2.383	3.300	77.672	cold	cold	24
1	388	2.369	3.079	77.894	cold	cold	24
1	389	2.374	2.895	78.078	cold	cold	24
1	390	2.378	2.692	78.281	cold	cold	24
1	391	2.420	2.472	78.505	cold	cold	24
1	392	2.407	2.232	78.745	cold	cold	24
1	393	2.393	2.029	78.949	cold	cold	24
1	394	2.381	1.752	79.226	cold	cold	24
1	395	2.366	1.604	79.375	cold	cold	24
1	396	2.334	1.400	79.581	cold	cold	24
1	397	2.301	1.234	79.751	cold	cold	24
1	398	2.265	1.178	79.817	cold	cold	24
1	399	2.064	1.099	80.033	cold	cold	24
1	400	1.862	1.076	80.236	cold	cold	24
1	401	1.695	1.109	80.406	cold	cold	24
1	402	1.544	1.272	80.628	cold	cold	24
1	403	1.465	1.510	80.879	cold	cold	24
1	404	1.495	1.824	81.194	cold	cold	24
1	405	1.527	2.009	81.382	cold	cold	24
1	406	1.540	2.267	81.641	cold	cold	24
1	407	1.534	2.525	81.899	cold	cold	24
1	408	1.565	2.784	82.160	cold	cold	24
1	409	1.614	3.062	82.442	cold	cold	24
1	410	1.609	3.264	82.644	cold	cold	24
1	411	1.585	3.503	82.885	cold	cold	24
1	412	1.543	3.742	83.127	cold	cold	24
1	413	1.557	3.945	83.331	cold	cold	24
1	414	1.589	4.167	83.555	cold	cold	25
1	415	1.603	4.370	83.759	cold	cold	25
1	416	1.653	4.593	83.986	cold	cold	25
1	417	1.630	4.776	84.172	cold	cold	25
1	418	1.627	4.924	84.319	cold	cold	25
1	419	1.732	5.166	84.583	cold	cold	26
1	420	1.931	5.318	84.834	cold	cold	26
1	421	1.967	5.356	84.886	cold	cold	26
1	422	2.022	5.394	84.952	cold	cold	26
1	423	2.148	5.526	85.135	cold	cold	26
1	424	2.183	5.619	85.234	cold	cold	26
1	425	2.251	5.860	85.485	cold	cold	26
1	426	2.209	6.062	85.691	cold	middle	27
1	427	2.167	6.300	85.933	cold	middle	27
1	428	2.162	6.540	86.173	cold	middle	27
1	429	2.120	6.760	86.397	cold	middle	27
1	430	2.098	6.907	86.546	cold	middle	27
1	431	2.037	7.145	86.791	cold	middle	29
1	432	1.997	7.292	86.943	cold	middle	29
1	433	2.068	7.423	87.092	cold	middle	29
1	434	2.192	7.628	87.332	cold	middle	29
1	435	2.170	7.794	87.499	cold	middle	29
1	436	2.140	7.498	87.796	cold	middle	29
1	437	2.271	7.390	87.966	cold	middle	29
1	438	2.186	7.093	88.275	cold	middle	29
1	439	1.971	6.812	88.629	cold	middle	27
1	440	1.922	6.553	88.893	cold	middle	27
1	441	1.944	6.369	89.078	cold	middle	27
1	442	1.948	6.222	89.226	cold	middle	27
1	443	1.969	6.075	89.374	cold	middle	27
1	444	2.085	5.874	89.605	cold	cold	26
1	445	2.108	5.654	89.827	cold	cold	26
1	446	2.113	5.414	90.067	cold	cold	26
1	447	2.157	5.139	90.346	cold	cold	26
1	448	2.219	4.808	90.682	cold	cold	25
1	449	2.227	4.458	91.032	cold	cold	25
1	450	2.251	4.238	91.254	cold	cold	25
1	451	2.240	3.924	91.568	cold	cold	24
1	452	2.264	3.648	91.845	cold	cold	24
1	453	2.269	3.445	92.048	cold	cold	24
1	454	2.258	3.132	92.362	cold	cold	24
1	455	2.263	2.910	92.583	cold	cold	24
1	456	2.284	2.782	92.713	cold	cold	24
1	457	2.309	2.487	93.009	cold	cold	24
1	458	2.315	2.248	93.248	cold	cold	24
1	459	2.337	2.064	93.434	cold	cold	24
1	460	2.339	1.990	93.507	cold	cold	24
1	461	2.343	1.788	93.710	cold	cold	24
1	462	2.329	1.603	93.895	cold	cold	24
1	463	2.313	1.511	93.989	cold	cold	24
1	464	2.294	1.510	94.008	cold	cold	24
1	465	2.222	1.472	94.090	cold	cold	24
1	466	2.057	1.413	94.265	cold	cold	24
1	467	1.929	1.354	94.405	cold	cold	24
1	468	1.838	1.315	94.505	cold	cold	24
1	469	1.747	1.258	94.612	cold	cold	24
1	470	1.637	1.219	94.729	cold	cold	24
1	471	1.637	1.219	94.729	cold	cold	24
1	472	1.637	1.219	94.729	cold	cold	24
1	473	1.825	1.094	94.954	cold	cold	24
1	474	2.046	1.080	95.175	cold	cold	24
1	475	2.341	1.106	95.471	cold	cold	24
1	476	2.431	1.163	95.578	cold	cold	24
1	477	2.448	1.237	95.654	cold	cold	24
1	478	2.063	1.155	96.048	cold	cold	24
1	479	1.642	1.034	96.486	cold	cold	24
1	480	1.548	1.088	96.594	cold	cold	24
1	481	1.508	1.234	96.746	cold	cold	24
1	482	1.470	1.289	96.812	cold	cold	24
1	483	1.431	1.380	96.912	cold	cold	24
1	484	1.425	1.638	97.170	cold	cold	24
1	485	1.457	1.841	97.376	cold	cold	24
1	486	1.472	2.026	97.561	cold	cold	24
1	487	1.466	2.284	97.819	cold	cold	24
1	488	1.480	2.487	98.023	cold	cold	24
1	489	1.493	2.690	98.226	cold	cold	24
1	490	1.490	2.856	98.392	cold	cold	24
1	491	1.484	3.114	98.650	cold	cold	24
1	492	1.497	3.354	98.890	cold	cold	24
1	493	1.472	3.630	99.167	cold	cold	24
1	494	1.467	3.833	99.370	cold	cold	24
1	495	1.464	3.998	99.536	cold	cold	24
1	496	1.458	4.256	99.794	cold	cold	25
1	497	1.469	4.552	100.089	cold	cold	25
1	498	1.464	4.810	100.348	cold	cold	25
1	499	1.480	4.884	100.424	cold	cold	25
1	500	1.480	4.884	100.424	cold	cold	25
1	501	1.552	4.959	100.528	cold	cold	25
1	502	1.660	5.091	100.698	cold	cold	26
1	503	1.803	5.297	100.948	cold	cold	26
1	504	1.912	5.373	101.081	cold	cold	26
1	505	1.984	5.411	101.164	cold	cold	26
1	506	2.040	5.413	101.219	cold	cold	26
1	507	1.893	5.372	101.371	cold	cold	26
1	508	1.801	5.370	101.463	cold	cold	26
1	509	1.743	5.480	101.587	cold	cold	26
1	510	1.685	5.607	101.727	cold	cold	26
1	511	1.681	5.773	101.893	cold	cold	26
1	512	1.713	5.977	102.099	cold	cold	26
1	513	1.708	6.198	102.320	cold	middle	27
1	514	1.685	6.437	102.561	cold	middle	27
1	515	1.681	6.603	102.726	cold	middle	27
1	516	1.586	5.900	103.435	cold	cold	26
1	517	1.587	5.845	103.491	cold	cold	26
1	518	1.515	5.788	103.583	cold	cold	26
1	519	1.480	5.695	103.682	cold	cold	26
1	520	1.465	5.565	103.812	cold	cold	26
1	521	1.467	5.455	103.923	cold	cold	26
1	522	1.473	5.197	104.181	cold	cold	26
1	523	1.477	5.013	104.365	cold	cold	26
1	524	1.482	4.828	104.550	cold	cold	25
1	525	1.467	4.644	104.735	cold	cold	25
1	526	1.472	4.459	104.919	cold	cold	25
1	527	1.476	4.257	105.122	cold	cold	25
1	528	1.391	3.960	105.431	cold	cold	24
1	529	1.397	3.702	105.689	cold	cold	24
1	530	1.476	3.464	105.940	cold	cold	24
1	531	1.482	3.188	106.216	cold	cold	24
1	532	1.468	2.985	106.420	cold	cold	24
1	533	1.418	2.744	106.665	cold	cold	24
1	534	1.423	2.559	106.850	cold	cold	24
1	535	1.446	2.357	107.053	cold	cold	24
1	536	1.468	2.192	107.220	cold	cold	24
1	537	1.492	1.953	107.461	cold	cold	24
1	538	1.498	1.676	107.737	cold	cold	24
1	539	1.486	1.400	108.014	cold	cold	24
1	540	1.472	1.215	108.199	cold	cold	24
1	541	1.529	1.106	108.323	cold	cold	24
1	542	1.733	1.073	108.529	cold	cold	24
1	543	1.953	1.115	108.753	cold	cold	24
1	544	2.191	1.194	109.004	cold	cold	24
1	545	2.265	1.196	109.078	cold	cold	24
1	546	2.374	1.254	109.201	cold	cold	24
1	547	2.497	1.533	109.506	cold	cold	24
1	548	2.509	1.792	109.765	cold	cold	24
1	549	2.485	2.049	110.024	cold	cold	24
1	550	2.462	2.251	110.227	cold	cold	24
1	551	2.528	2.603	110.585	cold	cold	24
1	552	2.542	2.806	110.789	cold	cold	24
1	553	2.482	3.008	110.999	cold	cold	24
1	554	2.422	3.209	111.209	cold	cold	24
1	555	2.418	3.393	111.393	cold	cold	24
1	556	2.432	3.578	111.579	cold	cold	24
1	557	2.428	3.725	111.726	cold	cold	24
1	558	2.425	3.891	111.892	cold	cold	24
1	559	2.455	4.168	112.171	cold	cold	25
1	560	2.449	4.426	112.429	cold	cold	25
1	561	2.445	4.611	112.613	cold	cold	25
1	562	2.406	4.702	112.712	cold	cold	25
1	563	2.364	4.922	112.937	cold	cold	25
1	564	2.343	5.032	113.049	cold	cold	26
1	565	2.344	5.014	113.067	cold	cold	26
1	566	2.347	4.866	113.215	cold	cold	25
1	567	2.347	4.866	113.215	cold	cold	25
1	568	2.294	4.792	113.307	cold	cold	25
1	569	2.097	4.511	113.649	cold	cold	25
1	570	2.142	4.180	113.983	cold	cold	25
1	571	2.276	3.925	114.272	cold	cold	24
1	572	2.315	3.833	114.371	cold	cold	24
1	573	2.320	3.649	114.555	cold	cold	24
1	574	2.323	3.502	114.703	cold	cold	24
1	575	2.309	3.280	114.925	cold	cold	24
1	576	2.298	2.967	115.239	cold	cold	24
1	577	2.358	2.784	115.431	cold	cold	24
1	578	2.363	2.562	115.652	cold	cold	24
1	579	2.368	2.323	115.892	cold	cold	24
1	580	2.354	2.157	116.059	cold	cold	24
1	581	2.357	2.009	116.206	cold	cold	24
1	582	2.379	1.825	116.391	cold	cold	24
1	583	2.383	1.678	116.539	cold	cold	24
1	584	2.332	1.492	116.731	cold	cold	24
1	585	2.279	1.362	116.872	cold	cold	24
1	586	2.279	1.362	116.872	cold	cold	24
1	587	2.097	1.266	117.078	cold	cold	24
1	588	1.823	1.168	117.369	cold	cold	24
1	589	1.602	1.162	117.590	cold	cold	24
1	590	1.489	1.252	117.734	cold	cold	24
1	591	1.483	1.547	118.029	cold	cold	24
1	592	1.513	1.824	118.308	cold	cold	24
1	593	1.560	2.175	118.662	cold	cold	24
1	594	1.557	2.341	118.828	cold	cold	24
1	595	1.549	2.673	119.160	cold	cold	24
1	596	1.563	2.876	119.364	cold	cold	24
1	597	1.596	3.061	119.552	cold	cold	24
1	598	1.590	3.301	119.791	cold	cold	24
1	599	1.508	3.649	120.149	cold	cold	24
2	0	4.775	1.150	0.000	cold	cold	24
2	1	4.775	1.150	0.000	cold	cold	24
2	2	4.907	1.137	0.132	cold	cold	24
2	3	4.954	1.220	0.228	cold	cold	24
2	4	4.949	1.433	0.441	cold	cold	24
2	5	4.999	1.434	0.491	cold	cold	24
2	6	5.034	1.337	0.595	cold	cold	24
2	7	5.035	1.255	0.677	cold	cold	24
2	8	5.037	1.205	0.726	cold	cold	24
2	9	4.956	1.154	0.822	cold	cold	24
2	10	4.792	1.118	0.989	cold	cold	24
2	11	4.628	1.114	1.153	cold	cold	24
2	12	4.496	1.144	1.288	cold	cold	24
2	13	4.476	1.291	1.437	cold	cold	24
2	14	4.504	1.522	1.669	cold	cold	24
2	15	4.451	1.701	1.856	cold	cold	24
2	16	4.414	1.864	2.024	cold	cold	24
2	17	4.377	2.044	2.207	cold	cold	24
2	18	4.271	2.386	2.566	cold	cold	24
2	19	4.251	2.550	2.731	cold	cold	24
2	20	4.281	2.682	2.866	cold	cold	24
2	21	4.294	2.830	3.015	cold	cold	24
2	22	4.290	2.978	3.163	cold	cold	24
2	23	4.287	3.126	3.310	cold	cold	24
2	24	4.250	3.305	3.494	cold	cold	24
2	25	4.195	3.534	3.729	cold	cold	24
2	26	4.174	3.763	3.959	cold	cold	24
2	27	4.201	3.994	4.191	cold	cold	24
2	28	4.228	4.274	4.472	cold	cold	25
2	29	4.205	4.536	4.735	cold	cold	25
2	30	4.167	4.765	4.968	cold	cold	25
2	31	4.178	5.028	5.231	cold	cold	26
2	32	4.256	5.210	5.429	cold	cold	26
2	33	4.333	5.442	5.673	cold	cold	26
2	34	4.348	5.508	5.741	cold	cold	26
2	35	4.282	5.523	5.808	cold	cold	26
2	36	4.428	5.592	5.970	cold	cold	26
2	37	4.392	5.722	6.105	cold	cold	26
2	38	4.355	5.918	6.305	cold	cold	26
2	39	4.352	6.050	6.437	cold	middle	27
2	40	4.378	6.313	6.701	cold	middle	27
2	41	4.440	6.479	6.878	cold	middle	27
2	42	4.436	6.676	7.075	cold	middle	27
2	43	4.380	6.986	7.391	cold	middle	27
2	44	4.444	7.053	7.484	cold	middle	29
2	45	4.591	7.073	7.632	cold	middle	29
2	46	4.657	7.058	7.700	cold	middle	29
2	47	4.755	7.077	7.800	cold	middle	29
2	48	4.788	7.078	7.833	cold	middle	29
2	49	4.848	7.309	8.072	cold	middle	29
2	50	4.875	7.572	8.336	cold	middle	29
2	51	4.820	7.817	8.587	cold	middle	29
2	52	4.864	8.081	8.855	hot	middle	30
2	53	4.909	8.263	9.042	hot	middle	30
2	54	4.869	8.557	9.339	hot	middle	30
2	55	4.839	8.425	9.474	hot	middle	30
2	56	4.925	8.263	9.658	hot	middle	30
2	57	4.914	8.016	9.905	hot	middle	30
2	58	4.918	7.852	10.069	cold	middle	29
2	59	4.939	7.672	10.250	cold	middle	29
2	60	4.943	7.459	10.463	cold	middle	29
2	61	4.949	7.229	10.693	cold	middle	29
2	62	4.920	7.031	10.893	cold	middle	29
2	63	4.925	6.818	11.106	cold	middle	27
2	64	4.998	6.508	11.425	cold	middle	27
2	65	5.005	6.212	11.721	cold	middle	27
2	66	4.979	5.900	12.034	cold	cold	26
2	67	4.983	5.703	12.231	cold	cold	26
2	68	4.974	5.391	12.543	cold	cold	26
2	69	4.945	5.209	12.727	cold	cold	26
2	70	4.933	5.012	12.925	cold	cold	26
2	71	4.922	4.782	13.155	cold	cold	25
2	72	4.927	4.569	13.368	cold	cold	25
2	73	4.982	4.324	13.620	cold	cold	25
2	74	4.937	4.126	13.823	cold	cold	25
2	75	4.894	3.878	14.074	cold	cold	24
2	76	4.880	3.747	14.206	cold	cold	24
2	77	4.916	3.600	14.357	cold	cold	24
2	78	4.922	3.370	14.587	cold	cold	24
2	79	4.912	3.091	14.867	cold	cold	24
2	80	4.915	2.927	15.031	cold	cold	24
2	81	4.936	2.730	15.229	cold	cold	24
2	82	4.989	2.567	15.400	cold	cold	24
2	83	5.043	2.388	15.587	cold	cold	24
2	84	5.045	2.289	15.686	cold	cold	24
2	85	5.000	2.091	15.889	cold	cold	24
2	86	4.941	1.794	16.191	cold	cold	24
2	87	4.944	1.647	16.339	cold	cold	24
2	88	4.947	1.515	16.470	cold	cold	24
2	89	4.950	1.400	16.585	cold	cold	24
2	90	4.953	1.285	16.700	cold	cold	24
2	91	4.889	1.186	16.818	cold	cold	24
2	92	4.661	1.131	17.053	cold	cold	24
2	93	4.497	1.127	17.218	cold	cold	24
2	94	4.447	1.159	17.277	cold	cold	24
2	95	4.444	1.290	17.408	cold	cold	24
2	96	4.441	1.405	17.523	cold	cold	24
2	97	4.454	1.553	17.672	cold	cold	24
2	98	4.482	1.767	17.888	cold	cold	24
2	99	4.492	2.030	18.151	cold	cold	24
2	100	4.438	2.259	18.386	cold	cold	24
2	101	4.384	2.455	18.589	cold	cold	24
2	102	4.364	2.618	18.754	cold	cold	24
2	103	4.357	2.947	19.082	cold	cold	24
2	104	4.352	3.144	19.279	cold	cold	24
2	105	4.348	3.308	19.443	cold	cold	24
2	106	4.343	3.537	19.673	cold	cold	24
2	107	4.324	3.668	19.805	cold	cold	24
2	108	4.288	3.815	19.957	cold	cold	24
2	109	4.269	3.913	20.057	cold	cold	24
2	110	4.267	4.012	20.155	cold	cold	25
2	111	4.299	4.013	20.188	cold	cold	25
2	112	4.445	4.098	20.357	cold	cold	25
2	113	4.545	4.051	20.467	cold	cold	25
2	114	4.630	3.922	20.622	cold	cold	24
2	115	4.781	3.777	20.831	cold	cold	24
2	116	4.833	3.647	20.971	cold	cold	24
2	117	4.870	3.484	21.138	cold	cold	24
2	118	4.940	3.305	21.331	cold	cold	24
2	119	4.946	3.026	21.610	cold	cold	24
2	120	4.951	2.796	21.839	cold	cold	24
2	121	4.972	2.599	22.037	cold	cold	24
2	122	5.009	2.420	22.221	cold	cold	24
2	123	5.045	2.256	22.388	cold	cold	24
2	124	5.017	2.059	22.588	cold	cold	24
2	125	5.021	1.878	22.768	cold	cold	24
2	126	5.024	1.747	22.900	cold	cold	24
2	127	5.011	1.615	23.032	cold	cold	24
2	128	4.982	1.434	23.215	cold	cold	24
2	129	4.969	1.302	23.348	cold	cold	24
2	130	4.840	1.201	23.512	cold	cold	24
2	131	4.742	1.182	23.612	cold	cold	24
2	132	4.611	1.163	23.744	cold	cold	24
2	133	4.476	1.324	23.954	cold	cold	24
2	134	4.454	1.553	24.185	cold	cold	24
2	135	4.450	1.734	24.365	cold	cold	24
2	136	4.445	1.964	24.595	cold	cold	24
2	137	4.389	2.258	24.895	cold	cold	24
2	138	4.352	2.421	25.062	cold	cold	24
2	139	4.330	2.683	25.325	cold	cold	24
2	140	4.308	2.913	25.556	cold	cold	24
2	141	4.322	3.044	25.688	cold	cold	24
2	142	4.320	3.126	25.770	cold	cold	24
2	143	4.298	3.356	26.000	cold	cold	24
2	144	4.276	3.618	26.263	cold	cold	24
2	145	4.273	3.749	26.395	cold	cold	24
2	146	4.270	3.848	26.493	cold	cold	24
2	147	4.284	3.979	26.626	cold	cold	24
2	148	4.200	4.076	26.754	cold	cold	25
2	149	4.164	4.174	26.858	cold	cold	25
2	150	4.192	4.404	27.090	cold	cold	25
2	151	4.173	4.519	27.206	cold	cold	25
2	152	4.172	4.584	27.272	cold	cold	25
2	153	4.171	4.601	27.288	cold	cold	25
2	154	4.171	4.601	27.288	cold	cold	25
2	155	4.205	4.552	27.347	cold	cold	25
2	156	4.210	4.323	27.577	cold	cold	25
2	157	4.170	3.944	27.958	cold	cold	24
2	158	4.194	3.616	28.286	cold	cold	24
2	159	4.198	3.419	28.483	cold	cold	24
2	160	4.220	3.190	28.714	cold	cold	24
2	161	4.241	2.960	28.944	cold	cold	24
2	162	4.214	2.714	29.193	cold	cold	24
2	163	4.202	2.516	29.390	cold	cold	24
2	164	4.240	2.287	29.622	cold	cold	24
2	165	4.244	2.107	29.803	cold	cold	24
2	166	4.248	1.959	29.951	cold	cold	24
2	167	4.253	1.729	30.180	cold	cold	24
2	168	4.272	1.631	30.280	cold	cold	24
2	169	4.275	1.467	30.444	cold	cold	24
2	170	4.280	1.270	30.641	cold	cold	24
2	171	4.316	1.123	30.793	cold	cold	24
2	172	4.497	1.095	30.976	cold	cold	24
2	173	4.677	1.115	31.158	cold	cold	24
2	174	4.854	1.283	31.402	cold	cold	24
2	175	4.949	1.433	31.579	cold	cold	24
2	176	5.011	1.599	31.756	cold	cold	24
2	177	5.021	1.878	32.035	cold	cold	24
2	178	5.001	2.058	32.217	cold	cold	24
2	179	4.929	2.336	32.503	cold	cold	24
2	180	4.940	2.549	32.717	cold	cold	24
2	181	5.016	2.847	33.024	cold	cold	24
2	182	5.044	3.028	33.208	cold	cold	24
2	183	5.037	3.340	33.520	cold	cold	24
2	184	5.033	3.537	33.717	cold	cold	24
2	185	5.028	3.766	33.946	cold	cold	24
2	186	5.007	3.930	34.111	cold	cold	24
2	187	4.953	4.159	34.346	cold	cold	25
2	188	4.900	4.305	34.502	cold	cold	25
2	189	4.895	4.535	34.732	cold	cold	25
2	190	4.841	4.731	34.935	cold	cold	25
2	191	4.739	4.893	35.126	cold	cold	25
2	192	4.805	4.878	35.194	cold	cold	25
2	193	4.855	4.846	35.253	cold	cold	25
2	194	4.936	4.914	35.358	cold	cold	25
2	195	4.916	5.045	35.491	cold	cold	26
2	196	4.926	5.324	35.770	cold	cold	26
2	197	4.905	5.537	35.984	cold	cold	26
2	198	4.900	5.750	36.198	cold	cold	26
2	199	4.878	6.029	36.477	cold	middle	27
2	200	4.773	6.273	36.742	cold	middle	27
2	201	4.671	6.451	36.948	cold	middle	27
2	202	4.632	6.696	37.196	cold	middle	27
2	203	4.612	6.893	37.394	cold	middle	27
2	204	4.606	7.123	37.624	cold	middle	29
2	205	4.531	6.842	37.915	cold	middle	27
2	206	4.390	6.543	38.245	cold	middle	27
2	207	4.349	6.165	38.626	cold	middle	27
2	208	4.388	5.903	38.890	cold	cold	26
2	209	4.376	5.689	39.104	cold	cold	26
2	210	4.381	5.459	39.334	cold	cold	26
2	211	4.402	5.296	39.499	cold	cold	26
2	212	4.310	5.014	39.795	cold	cold	26
2	213	4.251	4.718	40.098	cold	cold	25
2	214	4.225	4.405	40.411	cold	cold	25
2	215	4.198	4.142	40.676	cold	cold	25
2	216	4.201	3.994	40.824	cold	cold	24
2	217	4.175	3.731	41.089	cold	cold	24
2	218	4.162	3.550	41.270	cold	cold	24
2	219	4.165	3.435	41.385	cold	cold	24
2	220	4.186	3.222	41.599	cold	cold	24
2	221	4.257	2.977	41.854	cold	cold	24
2	222	4.279	2.731	42.100	cold	cold	24
2	223	4.282	2.633	42.199	cold	cold	24
2	224	4.284	2.551	42.281	cold	cold	24
2	225	4.421	2.291	42.575	cold	cold	24
2	226	4.558	2.032	42.868	cold	cold	24
2	227	4.615	1.705	43.200	cold	cold	24
2	228	4.633	1.607	43.300	cold	cold	24
2	229	4.638	1.410	43.497	cold	cold	24
2	230	4.689	1.312	43.607	cold	cold	24
2	231	4.723	1.264	43.666	cold	cold	24
2	232	4.756	1.248	43.703	cold	cold	24
2	233	4.822	1.233	43.771	cold	cold	24
2	234	4.839	1.234	43.787	cold	cold	24
2	235	4.693	1.165	43.949	cold	cold	24
2	236	4.529	1.128	44.116	cold	cold	24
2	237	4.529	1.144	44.133	cold	cold	24
2	238	4.676	1.164	44.281	cold	cold	24
2	239	4.709	1.165	44.314	cold	cold	24
2	240	4.840	1.168	44.445	cold	cold	24
2	241	4.987	1.237	44.607	cold	cold	24
2	242	5.066	1.354	44.748	cold	cold	24
2	243	5.046	1.517	44.913	cold	cold	24
2	244	5.024	1.780	45.176	cold	cold	24
2	245	5.018	2.026	45.423	cold	cold	24
2	246	5.012	2.272	45.669	cold	cold	24
2	247	5.022	2.551	45.948	cold	cold	24
2	248	5.066	2.815	46.216	cold	cold	24
2	249	5.108	3.095	46.499	cold	cold	24
2	250	5.087	3.308	46.713	cold	cold	24
2	251	5.034	3.487	46.900	cold	cold	24
2	252	4.966	3.601	47.032	cold	cold	24
2	253	4.895	3.796	47.240	cold	cold	24
2	254	4.858	4.009	47.456	cold	cold	25
2	255	4.803	4.238	47.691	cold	cold	25
2	256	4.750	4.417	47.878	cold	cold	25
2	257	4.730	4.581	48.043	cold	cold	25
2	258	4.741	4.811	48.274	cold	cold	25
2	259	4.753	5.024	48.488	cold	cold	26
2	260	4.781	5.222	48.687	cold	cold	26
2	261	4.826	5.387	48.859	cold	cold	26
2	262	4.837	5.634	49.105	cold	cold	26
2	263	4.799	5.863	49.338	cold	cold	26
2	264	4.745	6.075	49.557	cold	middle	27
2	265	4.724	6.288	49.771	cold	middle	27
2	266	4.640	6.385	49.899	cold	middle	27
2	267	4.540	6.448	50.017	cold	middle	27
2	268	4.488	6.545	50.127	cold	middle	27
2	269	4.604	6.515	50.247	cold	middle	27
2	270	4.768	6.519	50.411	cold	middle	27
2	271	4.936	6.359	50.643	cold	middle	27
2	272	4.940	6.178	50.824	cold	middle	27
2	273	4.930	5.866	51.136	cold	cold	26
2	274	4.935	5.653	51.349	cold	cold	26
2	275	4.955	5.505	51.498	cold	cold	26
2	276	4.961	5.226	51.777	cold	cold	26
2	277	4.966	5.046	51.958	cold	cold	26
2	278	5.004	4.784	52.222	cold	cold	25
2	279	5.026	4.571	52.436	cold	cold	25
2	280	4.997	4.373	52.636	cold	cold	25
2	281	4.986	4.127	52.883	cold	cold	25
2	282	4.991	3.946	53.063	cold	cold	24
2	283	4.979	3.716	53.294	cold	cold	24
2	284	5.001	3.503	53.508	cold	cold	24
2	285	5.022	3.307	53.705	cold	cold	24
2	286	5.026	3.110	53.902	cold	cold	24
2	287	4.964	2.960	54.064	cold	cold	24
2	288	4.936	2.746	54.280	cold	cold	24
2	289	4.941	2.500	54.526	cold	cold	24
2	290	4.947	2.270	54.756	cold	cold	24
2	291	4.952	2.041	54.986	cold	cold	24
2	292	4.954	1.926	55.101	cold	cold	24
2	293	4.942	1.745	55.282	cold	cold	24
2	294	4.928	1.630	55.398	cold	cold	24
2	295	4.898	1.514	55.518	cold	cold	24
2	296	4.901	1.399	55.632	cold	cold	24
2	297	4.869	1.349	55.692	cold	cold	24
2	298	4.805	1.299	55.774	cold	cold	24
2	299	4.740	1.231	55.867	cold	cold	24
2	300	4.627	1.163	55.999	cold	cold	24
2	301	4.529	1.161	56.097	cold	cold	24
2	302	4.429	1.208	56.207	cold	cold	24
2	303	4.295	1.320	56.382	cold	cold	24
2	304	4.258	1.500	56.566	cold	cold	24
2	305	4.252	1.779	56.845	cold	cold	24
2	306	4.247	1.975	57.042	cold	cold	24
2	307	4.242	2.205	57.271	cold	cold	24
2	308	4.252	2.485	57.551	cold	cold	24
2	309	4.247	2.731	57.797	cold	cold	24
2	310	4.275	2.945	58.013	cold	cold	24
2	311	4.272	3.060	58.128	cold	cold	24
2	312	4.303	3.159	58.232	cold	cold	24
2	313	4.313	3.438	58.511	cold	cold	24
2	314	4.325	3.603	58.676	cold	cold	24
2	315	4.305	3.766	58.841	cold	cold	24
2	316	4.301	3.947	59.022	cold	cold	24
2	317	4.408	4.311	59.401	cold	cold	25
2	318	4.469	4.493	59.593	cold	cold	25
2	319	4.451	4.558	59.661	cold	cold	25
2	320	4.401	4.622	59.743	cold	cold	25
2	321	4.383	4.671	59.795	cold	cold	25
2	322	4.393	4.934	60.058	cold	cold	25
2	323	4.421	5.148	60.274	cold	cold	26
2	324	4.565	5.332	60.507	cold	cold	26
2	325	4.676	5.499	60.707	cold	cold	26
2	326	4.820	5.666	60.928	cold	cold	26
2	327	4.832	5.880	61.142	cold	cold	26
2	328	4.713	6.025	61.329	cold	middle	27
2	329	4.660	6.188	61.501	cold	middle	27
2	330	4.588	6.498	61.819	cold	middle	27
2	331	4.580	6.827	62.148	cold	middle	27
2	332	4.624	7.074	62.399	cold	middle	29
2	333	4.725	6.961	62.550	cold	middle	27
2	334	4.791	6.946	62.618	cold	middle	27
2	335	4.846	6.701	62.869	cold	middle	27
2	336	4.982	6.491	63.119	cold	middle	27
2	337	5.021	6.213	63.400	cold	middle	27
2	338	5.027	5.950	63.663	cold	cold	26
2	339	5.001	5.670	63.944	cold	cold	26
2	340	4.972	5.489	64.128	cold	cold	26
2	341	4.974	5.391	64.226	cold	cold	26
2	342	4.961	5.259	64.358	cold	cold	26
2	343	4.952	4.931	64.687	cold	cold	25
2	344	4.956	4.734	64.884	cold	cold	25
2	345	4.960	4.553	65.065	cold	cold	25
2	346	4.950	4.307	65.311	cold	cold	25
2	347	4.938	4.109	65.509	cold	cold	25
2	348	4.941	3.978	65.640	cold	cold	24
2	349	4.915	3.665	65.954	cold	cold	24
2	350	4.972	3.338	66.286	cold	cold	24
2	351	4.977	3.092	66.532	cold	cold	24
2	352	4.980	2.961	66.663	cold	cold	24
2	353	4.967	2.813	66.812	cold	cold	24
2	354	4.969	2.714	66.911	cold	cold	24
2	355	4.959	2.435	67.190	cold	cold	24
2	356	4.965	2.172	67.453	cold	cold	24
2	357	4.953	1.992	67.634	cold	cold	24
2	358	4.924	1.827	67.801	cold	cold	24
2	359	4.928	1.663	67.966	cold	cold	24
2	360	4.915	1.482	68.147	cold	cold	24
2	361	4.822	1.233	68.412	cold	cold	24
2	362	4.628	1.130	68.632	cold	cold	24
2	363	4.431	1.126	68.829	cold	cold	24
2	364	4.298	1.188	68.976	cold	cold	24
2	365	4.228	1.368	69.168	cold	cold	24
2	366	4.208	1.531	69.333	cold	cold	24
2	367	4.187	1.761	69.564	cold	cold	24
2	368	4.148	2.022	69.828	cold	cold	24
2	369	4.143	2.252	70.058	cold	cold	24
2	370	4.140	2.383	70.189	cold	cold	24
2	371	4.168	2.565	70.373	cold	cold	24
2	372	4.194	2.861	70.670	cold	cold	24
2	373	4.254	3.141	70.957	cold	cold	24
2	374	4.232	3.371	71.187	cold	cold	24
2	375	4.227	3.600	71.417	cold	cold	24
2	376	4.223	3.781	71.598	cold	cold	24
2	377	4.219	3.945	71.762	cold	cold	24
2	378	4.264	4.143	71.965	cold	cold	25
2	379	4.276	4.308	72.130	cold	cold	25
2	380	4.288	4.521	72.344	cold	cold	25
2	381	4.251	4.718	72.544	cold	cold	25
2	382	4.231	4.865	72.692	cold	cold	25
2	383	4.274	5.112	72.943	cold	cold	26
2	384	4.334	5.393	73.230	cold	cold	26
2	385	4.393	5.689	73.533	cold	cold	26
2	386	4.500	6.020	73.880	cold	middle	27
2	387	4.543	6.284	74.148	cold	middle	27
2	388	4.571	6.514	74.380	cold	middle	27
2	389	4.665	6.730	74.615	cold	middle	27
2	390	4.710	6.895	74.786	cold	middle	27
2	391	4.802	7.177	75.082	cold	middle	29
2	392	4.781	7.373	75.280	cold	middle	29
2	393	4.727	7.602	75.515	cold	middle	29
2	394	4.656	7.814	75.738	cold	middle	29
2	395	4.571	7.959	75.907	cold	middle	29
2	396	4.534	8.156	76.107	hot	middle	30
2	397	4.531	8.270	76.222	hot	middle	30
2	398	4.529	8.336	76.287	hot	middle	30
2	399	4.526	8.484	76.435	hot	middle	30
2	400	4.570	8.731	76.686	hot	middle	30
2	401	4.696	8.931	76.923	hot	middle	30
2	402	4.760	9.047	77.055	hot	middle	31
2	403	4.661	9.061	77.155	hot	middle	31
2	404	4.661	9.061	77.155	hot	middle	31
2	405	4.663	8.963	77.254	hot	middle	30
2	406	4.701	8.750	77.469	hot	middle	30
2	407	4.755	8.522	77.705	hot	middle	30
2	408	4.727	8.324	77.904	hot	middle	30
2	409	4.681	8.159	78.076	hot	middle	30
2	410	4.651	8.027	78.211	hot	middle	30
2	411	4.654	7.928	78.309	cold	middle	29
2	412	4.638	7.895	78.346	cold	middle	29
2	413	4.637	7.928	78.379	cold	middle	29
2	414	4.636	7.961	78.412	cold	middle	29
2	415	4.606	7.845	78.531	cold	middle	29
2	416	4.592	7.746	78.631	cold	middle	29
2	417	4.578	7.648	78.731	cold	middle	29
2	418	4.564	7.532	78.847	cold	middle	29
2	419	4.552	7.351	79.028	cold	middle	29
2	420	4.521	7.269	79.117	cold	middle	29
2	421	4.475	7.120	79.272	cold	middle	29
2	422	4.476	7.071	79.322	cold	middle	29
2	423	4.444	7.037	79.368	cold	middle	29
2	424	4.382	6.888	79.530	cold	middle	27
2	425	4.370	6.674	79.744	cold	middle	27
2	426	4.371	6.625	79.793	cold	middle	27
2	427	4.437	6.643	79.861	cold	middle	27
2	428	4.436	6.659	79.877	cold	middle	27
2	429	4.452	6.692	79.914	cold	middle	27
2	430	4.468	6.693	79.930	cold	middle	27
2	431	4.501	6.693	79.963	cold	middle	27
2	432	4.534	6.694	79.996	cold	middle	27
2	433	4.485	6.693	80.045	cold	middle	27
2	434	4.468	6.693	80.062	cold	middle	27
2	435	4.437	6.610	80.150	cold	middle	27
2	436	4.473	6.479	80.285	cold	middle	27
2	437	4.493	6.332	80.434	cold	middle	27
2	438	4.497	6.168	80.598	cold	middle	27
2	439	4.484	6.004	80.763	cold	middle	27
2	440	4.441	5.740	81.030	cold	cold	26
2	441	4.430	5.493	81.277	cold	cold	26
2	442	4.449	5.379	81.393	cold	cold	26
2	443	4.483	5.314	81.467	cold	cold	26
2	444	4.484	5.265	81.516	cold	cold	26
2	445	4.456	5.083	81.699	cold	cold	26
2	446	4.458	4.985	81.798	cold	cold	25
2	447	4.458	4.985	81.798	cold	cold	25
2	448	4.492	4.953	81.844	cold	cold	25
2	449	4.559	4.889	81.937	cold	cold	25
2	450	4.641	4.858	82.026	cold	cold	25
2	451	4.660	4.776	82.109	cold	cold	25
2	452	4.661	4.727	82.158	cold	cold	25
2	453	4.649	4.546	82.340	cold	cold	25
2	454	4.652	4.415	82.471	cold	cold	25
2	455	4.690	4.186	82.703	cold	cold	25
2	456	4.709	4.071	82.819	cold	cold	25
2	457	4.715	3.792	83.098	cold	cold	24
2	458	4.686	3.627	83.266	cold	cold	24
2	459	4.642	3.380	83.517	cold	cold	24
2	460	4.630	3.216	83.682	cold	cold	24
2	461	4.568	3.017	83.889	cold	cold	24
2	462	4.523	2.836	84.077	cold	cold	24
2	463	4.513	2.573	84.340	cold	cold	24
2	464	4.483	2.424	84.491	cold	cold	24
2	465	4.488	2.227	84.688	cold	cold	24
2	466	4.474	2.112	84.804	cold	cold	24
2	467	4.455	2.243	84.936	cold	cold	24
2	468	4.471	2.260	84.960	cold	cold	24
2	469	4.379	1.978	85.256	cold	cold	24
2	470	4.364	1.896	85.339	cold	cold	24
2	471	4.318	1.764	85.480	cold	cold	24
2	472	4.287	1.681	85.568	cold	cold	24
2	473	4.289	1.599	85.650	cold	cold	24
2	474	4.485	1.652	85.853	cold	cold	24
2	475	4.550	1.654	85.919	cold	cold	24
2	476	4.567	1.622	85.955	cold	cold	24
2	477	4.602	1.540	86.044	cold	cold	24
2	478	4.604	1.442	86.142	cold	cold	24
2	479	4.605	1.393	86.192	cold	cold	24
2	480	4.607	1.343	86.241	cold	cold	24
2	481	4.607	1.327	86.257	cold	cold	24
2	482	4.591	1.294	86.294	cold	cold	24
2	483	4.751	1.494	86.550	cold	cold	24
2	484	4.847	1.611	86.702	cold	cold	24
2	485	4.877	1.743	86.837	cold	cold	24
2	486	4.824	1.906	87.008	cold	cold	24
2	487	4.773	1.971	87.090	cold	cold	24
2	488	4.739	2.003	87.137	cold	cold	24
2	489	4.674	2.002	87.203	cold	cold	24
2	490	4.559	1.999	87.317	cold	cold	24
2	491	4.491	2.112	87.450	cold	cold	24
2	492	4.455	2.243	87.585	cold	cold	24
2	493	4.418	2.406	87.753	cold	cold	24
2	494	4.431	2.571	87.918	cold	cold	24
2	495	4.442	2.817	88.164	cold	cold	24
2	496	4.488	2.950	88.305	cold	cold	24
2	497	4.599	3.100	88.492	cold	cold	24
2	498	4.547	3.247	88.647	cold	cold	24
2	499	4.495	3.344	88.758	cold	cold	24
2	500	4.478	3.376	88.794	cold	cold	24
2	501	4.492	3.492	88.910	cold	cold	24
2	502	4.491	3.541	88.960	cold	cold	24
2	503	4.638	3.577	89.111	cold	cold	24
2	504	4.625	3.413	89.276	cold	cold	24
2	505	4.561	3.329	89.381	cold	cold	24
2	506	4.569	2.984	89.726	cold	cold	24
2	507	4.493	2.736	89.985	cold	cold	24
2	508	4.380	2.635	90.137	cold	cold	24
2	509	4.317	2.535	90.255	cold	cold	24
2	510	4.270	2.419	90.380	cold	cold	24
2	511	4.257	2.271	90.529	cold	cold	24
2	512	4.260	2.124	90.676	cold	cold	24
2	513	4.266	1.877	90.923	cold	cold	24
2	514	4.268	1.795	91.005	cold	cold	24
2	515	4.269	1.730	91.070	cold	cold	24
2	516	4.289	1.582	91.219	cold	cold	24
2	517	4.391	1.453	91.383	cold	cold	24
2	518	4.525	1.325	91.569	cold	cold	24
2	519	4.657	1.312	91.701	cold	cold	24
2	520	4.803	1.348	91.852	cold	cold	24
2	521	4.964	1.516	92.085	cold	cold	24
2	522	4.992	1.730	92.301	cold	cold	24
2	523	4.987	1.959	92.530	cold	cold	24
2	524	4.965	2.172	92.744	cold	cold	24
2	525	4.994	2.337	92.912	cold	cold	24
2	526	5.037	2.617	93.195	cold	cold	24
2	527	4.985	2.764	93.351	cold	cold	24
2	528	4.898	2.959	93.564	cold	cold	24
2	529	4.846	3.106	93.720	cold	cold	24
2	530	4.811	3.187	93.808	cold	cold	24
2	531	4.742	3.317	93.955	cold	cold	24
2	532	4.721	3.513	94.153	cold	cold	24
2	533	4.734	3.661	94.301	cold	cold	24
2	534	4.733	3.743	94.384	cold	cold	24
2	535	4.728	3.940	94.581	cold	cold	24
2	536	4.643	4.053	94.722	cold	cold	25
2	537	4.576	4.134	94.827	cold	cold	25
2	538	4.476	4.214	94.955	cold	cold	25
2	539	4.425	4.262	95.025	cold	cold	25
2	540	4.373	4.376	95.150	cold	cold	25
2	541	4.322	4.473	95.260	cold	cold	25
2	542	4.251	4.701	95.499	cold	cold	25
2	543	4.279	4.915	95.715	cold	cold	25
2	544	4.257	5.177	95.978	cold	cold	26
2	545	4.252	5.374	96.175	cold	cold	26
2	546	4.249	5.506	96.306	cold	cold	26
2	547	4.262	5.637	96.438	cold	cold	26
2	548	4.355	5.902	96.719	cold	cold	26
2	549	4.368	6.050	96.868	cold	middle	27
2	550	4.360	6.395	97.212	cold	middle	27
2	551	4.272	6.672	97.503	cold	middle	27
2	552	4.218	6.868	97.706	cold	middle	27
2	553	4.212	7.114	97.952	cold	middle	29
2	554	4.240	7.344	98.185	cold	middle	29
2	555	4.237	7.492	98.332	cold	middle	29
2	556	4.218	7.590	98.432	cold	middle	29
2	557	4.250	7.640	98.491	cold	middle	29
2	558	4.281	7.706	98.565	cold	middle	29
2	559	4.296	7.789	98.648	cold	middle	29
2	560	4.342	7.905	98.773	cold	middle	29
2	561	4.339	8.036	98.905	hot	middle	30
2	562	4.315	8.380	99.250	hot	middle	30
2	563	4.277	8.626	99.498	hot	middle	30
2	564	4.274	8.757	99.630	hot	middle	30
2	565	4.452	8.843	99.828	hot	middle	30
2	566	4.549	8.911	99.946	hot	middle	30
2	567	4.613	8.995	100.051	hot	middle	30
2	568	4.461	9.188	100.298	hot	middle	31
2	569	4.320	8.890	100.628	hot	middle	30
2	570	4.227	8.641	100.893	hot	middle	30
2	571	4.134	8.393	101.158	hot	middle	30
2	572	4.175	8.032	101.521	hot	middle	30
2	573	4.214	7.787	101.769	cold	middle	29
2	574	4.136	7.588	101.983	cold	middle	29
2	575	4.208	7.294	102.286	cold	middle	29
2	576	4.262	7.082	102.505	cold	middle	29
2	577	4.269	6.787	102.800	cold	middle	27
2	578	4.274	6.557	103.030	cold	middle	27
2	579	4.314	6.279	103.311	cold	middle	27
2	580	4.400	6.067	103.539	cold	middle	27
2	581	4.486	5.938	103.694	cold	cold	26
2	582	4.525	5.627	104.008	cold	cold	26
2	583	4.564	5.365	104.273	cold	cold	26
2	584	4.538	5.069	104.570	cold	cold	26
2	585	4.497	4.723	104.918	cold	cold	25
2	586	4.567	4.544	105.110	cold	cold	25
2	587	4.622	4.250	105.410	cold	cold	25
2	588	4.693	4.022	105.649	cold	cold	25
2	589	4.731	3.793	105.881	cold	cold	24
2	590	4.737	3.530	106.143	cold	cold	24
2	591	4.726	3.300	106.374	cold	cold	24
2	592	4.695	3.217	106.462	cold	cold	24
2	593	4.631	3.150	106.555	cold	cold	24
2	594	4.550	3.099	106.651	cold	cold	24
2	595	4.486	3.048	106.733	cold	cold	24
2	596	4.344	2.782	107.034	cold	cold	24
2	597	4.332	2.601	107.216	cold	cold	24
2	598	4.271	2.386	107.439	cold	cold	24
2	599	4.293	2.124	107.702	cold	cold	24
3	0	7.771	2.253	0.000	cold	cold	24
3	1	7.824	2.090	0.171	cold	cold	24
3	2	7.794	1.974	0.291	cold	cold	24
3	3	7.732	1.809	0.468	cold	cold	24
3	4	7.704	1.578	0.700	cold	cold	24
3	5	7.691	1.430	0.848	cold	cold	24
3	6	7.645	1.281	1.004	cold	cold	24
3	7	7.533	1.180	1.156	cold	cold	24
3	8	7.436	1.129	1.266	cold	cold	24
3	9	7.273	1.059	1.442	cold	cold	24
3	10	7.223	1.074	1.494	cold	cold	24
3	11	7.155	1.204	1.641	cold	cold	24
3	12	7.037	1.333	1.816	cold	cold	24
3	13	6.933	1.560	2.066	cold	cold	24
3	14	6.912	1.773	2.280	cold	cold	24
3	15	6.889	2.036	2.543	cold	cold	24
3	16	6.884	2.265	2.773	cold	cold	24
3	17	6.897	2.430	2.938	cold	cold	24
3	18	6.909	2.611	3.119	cold	cold	24
3	19	6.921	2.824	3.333	cold	cold	24
3	20	6.915	3.071	3.579	cold	cold	24
3	21	6.925	3.366	3.875	cold	cold	24
3	22	6.920	3.580	4.088	cold	cold	24
3	23	6.962	3.909	4.420	cold	cold	24
3	24	6.925	4.089	4.604	cold	cold	25
3	25	6.921	4.253	4.768	cold	cold	25
3	26	6.934	4.385	4.900	cold	cold	25
3	27	7.014	4.501	5.042	cold	cold	25
3	28	7.093	4.634	5.197	cold	cold	25
3	29	7.124	4.701	5.270	cold	cold	25
3	30	7.108	4.684	5.293	cold	cold	25
3	31	7.059	4.683	5.342	cold	cold	25
3	32	7.088	4.864	5.526	cold	cold	25
3	33	7.003	4.977	5.667	cold	cold	25
3	34	6.950	5.157	5.854	cold	cold	26
3	35	6.962	5.321	6.019	cold	cold	26
3	36	6.975	5.486	6.184	cold	cold	26
3	37	7.085	5.702	6.427	cold	cold	26
3	38	7.149	5.785	6.532	cold	cold	26
3	39	7.296	5.821	6.683	cold	cold	26
3	40	7.427	5.824	6.814	cold	cold	26
3	41	7.527	5.777	6.924	cold	cold	26
3	42	7.662	5.616	7.135	cold	cold	26
3	43	7.732	5.404	7.358	cold	cold	26
3	44	7.737	5.207	7.555	cold	cold	26
3	45	7.745	4.863	7.900	cold	cold	25
3	46	7.752	4.518	8.244	cold	cold	25
3	47	7.742	4.255	8.507	cold	cold	25
3	48	7.781	3.993	8.772	cold	cold	24
3	49	7.803	3.748	9.019	cold	cold	24
3	50	7.825	3.502	9.266	cold	cold	24
3	51	7.813	3.288	9.480	cold	cold	24
3	52	7.804	2.976	9.792	cold	cold	24
3	53	7.776	2.778	9.992	cold	cold	24
3	54	7.766	2.466	10.304	cold	cold	24
3	55	7.739	2.219	10.552	cold	cold	24
3	56	7.744	2.022	10.749	cold	cold	24
3	57	7.749	1.776	10.996	cold	cold	24
3	58	7.753	1.628	11.143	cold	cold	24
3	59	7.739	1.480	11.292	cold	cold	24
3	60	7.678	1.298	11.484	cold	cold	24
3	61	7.468	1.146	11.744	cold	cold	24
3	62	7.305	1.076	11.920	cold	cold	24
3	63	7.108	1.088	12.118	cold	cold	24
3	64	7.023	1.201	12.259	cold	cold	24
3	65	7.019	1.415	12.473	cold	cold	24
3	66	6.997	1.644	12.703	cold	cold	24
3	67	6.973	1.955	13.015	cold	cold	24
3	68	6.935	2.201	13.264	cold	cold	24
3	69	6.928	2.496	13.559	cold	cold	24
3	70	6.923	2.710	13.773	cold	cold	24
3	71	6.919	2.890	13.953	cold	cold	24
3	72	6.910	2.594	14.249	cold	cold	24
3	73	6.928	2.513	14.333	cold	cold	24
3	74	7.074	2.582	14.495	cold	cold	24
3	75	6.988	2.760	14.693	cold	cold	24
3	76	6.953	2.858	14.797	cold	cold	24
3	77	6.951	2.924	14.862	cold	cold	24
3	78	6.966	2.990	14.930	cold	cold	24
3	79	7.027	3.188	15.138	cold	cold	24
3	80	7.040	3.353	15.303	cold	cold	24
3	81	7.054	3.468	15.419	cold	cold	24
3	82	7.053	3.501	15.452	cold	cold	24
3	83	7.006	3.401	15.562	cold	cold	24
3	84	6.961	3.236	15.733	cold	cold	24
3	85	6.900	3.005	15.972	cold	cold	24
3	86	6.905	2.808	16.169	cold	cold	24
3	87	6.925	2.644	16.334	cold	cold	24
3	88	6.930	2.398	16.580	cold	cold	24
3	89	6.886	2.167	16.815	cold	cold	24
3	90	6.842	1.952	17.034	cold	cold	24
3	91	6.881	1.707	17.283	cold	cold	24
3	92	6.919	1.462	17.531	cold	cold	24
3	93	7.038	1.267	17.759	cold	cold	24
3	94	7.139	1.171	17.898	cold	cold	24
3	95	7.304	1.126	18.070	cold	cold	24
3	96	7.403	1.128	18.168	cold	cold	24
3	97	7.534	1.131	18.300	cold	cold	24
3	98	7.663	1.232	18.464	cold	cold	24
3	99	7.757	1.415	18.669	cold	cold	24
3	100	7.785	1.662	18.918	cold	cold	24
3	101	7.763	1.891	19.148	cold	cold	24
3	102	7.758	2.105	19.362	cold	cold	24
3	103	7.757	2.137	19.394	cold	cold	24
3	104	7.707	2.202	19.476	cold	cold	24
3	105	7.673	2.250	19.536	cold	cold	24
3	106	7.620	2.381	19.676	cold	cold	24
3	107	7.739	2.203	19.890	cold	cold	24
3	108	7.742	2.088	20.005	cold	cold	24
3	109	7.728	1.973	20.121	cold	cold	24
3	110	7.730	1.907	20.187	cold	cold	24
3	111	7.748	1.809	20.286	cold	cold	24
3	112	7.798	1.777	20.346	cold	cold	24
3	113	7.802	1.597	20.526	cold	cold	24
3	114	7.822	1.449	20.675	cold	cold	24
3	115	7.758	1.382	20.768	cold	cold	24
3	116	7.679	1.265	20.909	cold	cold	24
3	117	7.484	1.163	21.129	cold	cold	24
3	118	7.287	1.158	21.326	cold	cold	24
3	119	7.057	1.169	21.556	cold	cold	24
3	120	6.939	1.281	21.719	cold	cold	24
3	121	6.946	1.709	22.146	cold	cold	24
3	122	6.892	1.937	22.381	cold	cold	24
3	123	6.922	2.069	22.516	cold	cold	24
3	124	6.932	2.332	22.780	cold	cold	24
3	125	6.944	2.513	22.961	cold	cold	24
3	126	6.988	2.744	23.196	cold	cold	24
3	127	7.017	2.925	23.379	cold	cold	24
3	128	7.048	3.008	23.468	cold	cold	24
3	129	7.128	3.108	23.596	cold	cold	24
3	130	7.206	3.291	23.794	cold	cold	24
3	131	7.205	3.340	23.844	cold	cold	24
3	132	7.288	3.293	23.939	cold	cold	24
3	133	7.354	3.261	24.013	cold	cold	24
3	134	7.403	3.295	24.072	cold	cold	24
3	135	7.564	3.397	24.263	cold	cold	24
3	136	7.677	3.498	24.415	cold	cold	24
3	137	7.690	3.646	24.563	cold	cold	24
3	138	7.704	3.762	24.679	cold	cold	24
3	139	7.717	3.926	24.844	cold	cold	24
3	140	7.587	3.841	24.999	cold	cold	24
3	141	7.625	3.629	25.215	cold	cold	24
3	142	7.662	3.449	25.399	cold	cold	24
3	143	7.698	3.302	25.550	cold	cold	24
3	144	7.736	3.056	25.798	cold	cold	24
3	145	7.742	2.810	26.045	cold	cold	24
3	146	7.779	2.631	26.228	cold	cold	24
3	147	7.783	2.466	26.392	cold	cold	24
3	148	7.755	2.236	26.624	cold	cold	24
3	149	7.776	2.056	26.806	cold	cold	24
3	150	7.830	1.844	27.025	cold	cold	24
3	151	7.818	1.630	27.239	cold	cold	24
3	152	7.790	1.416	27.455	cold	cold	24
3	153	7.712	1.233	27.653	cold	cold	24
3	154	7.632	1.166	27.758	cold	cold	24
3	155	7.370	1.127	28.023	cold	cold	24
3	156	7.189	1.139	28.204	cold	cold	24
3	157	6.989	1.250	28.432	cold	cold	24
3	158	6.905	1.346	28.560	cold	cold	24
3	159	6.898	1.658	28.872	cold	cold	24
3	160	6.892	1.921	29.135	cold	cold	24
3	161	6.886	2.183	29.397	cold	cold	24
3	162	6.928	2.513	29.729	cold	cold	24
3	163	6.922	2.759	29.976	cold	cold	24
3	164	6.936	2.874	30.092	cold	cold	24
3	165	6.933	2.989	30.207	cold	cold	24
3	166	6.928	3.235	30.453	cold	cold	24
3	167	6.923	3.432	30.650	cold	cold	24
3	168	6.918	3.678	30.896	cold	cold	24
3	169	6.911	3.974	31.192	cold	cold	24
3	170	6.874	4.170	31.391	cold	cold	25
3	171	6.854	4.301	31.524	cold	cold	25
3	172	6.899	4.499	31.727	cold	cold	25
3	173	6.911	4.712	31.941	cold	cold	25
3	174	6.904	5.024	32.253	cold	cold	26
3	175	6.896	5.336	32.564	cold	cold	26
3	176	6.941	5.534	32.767	cold	cold	26
3	177	7.068	5.734	33.004	cold	cold	26
3	178	7.098	5.866	33.140	cold	cold	26
3	179	7.165	5.818	33.222	cold	cold	26
3	180	7.216	5.737	33.317	cold	cold	26
3	181	7.157	5.424	33.636	cold	cold	26
3	182	7.147	5.128	33.932	cold	cold	26
3	183	7.234	4.933	34.145	cold	cold	25
3	184	7.254	4.753	34.327	cold	cold	25
3	185	7.291	4.590	34.494	cold	cold	25
3	186	7.249	4.277	34.810	cold	cold	25
3	187	7.289	3.966	35.123	cold	cold	24
3	188	7.262	3.719	35.372	cold	cold	24
3	189	7.284	3.473	35.619	cold	cold	24
3	190	7.321	3.277	35.818	cold	cold	24
3	191	7.310	3.047	36.049	cold	cold	24
3	192	7.316	2.751	36.344	cold	cold	24
3	193	7.323	2.472	36.623	cold	cold	24
3	194	7.310	2.324	36.772	cold	cold	24
3	195	7.248	2.159	36.949	cold	cold	24
3	196	7.137	1.992	37.149	cold	cold	24
3	197	7.059	1.793	37.362	cold	cold	24
3	198	7.046	1.645	37.511	cold	cold	24
3	199	7.067	1.432	37.725	cold	cold	24
3	200	7.104	1.285	37.876	cold	cold	24
3	201	7.238	1.157	38.062	cold	cold	24
3	202	7.387	1.078	38.231	cold	cold	24
3	203	7.537	1.016	38.393	cold	cold	24
3	204	7.683	1.085	38.554	cold	cold	24
3	205	7.840	1.384	38.892	cold	cold	24
3	206	7.883	1.664	39.176	cold	cold	24
3	207	7.814	1.794	39.323	cold	cold	24
3	208	7.775	2.089	39.620	cold	cold	24
3	209	7.738	2.285	39.820	cold	cold	24
3	210	7.717	2.465	40.001	cold	cold	24
3	211	7.682	2.579	40.120	cold	cold	24
3	212	7.644	2.792	40.336	cold	cold	24
3	213	7.621	3.070	40.616	cold	cold	24
3	214	7.650	3.268	40.816	cold	cold	24
3	215	7.709	3.548	41.102	cold	cold	24
3	216	7.721	3.746	41.300	cold	cold	24
3	217	7.715	4.008	41.562	cold	cold	25
3	218	7.695	4.139	41.695	cold	cold	25
3	219	7.693	4.238	41.793	cold	cold	25
3	220	7.616	4.022	42.022	cold	cold	25
3	221	7.671	3.745	42.305	cold	cold	24
3	222	7.724	3.614	42.446	cold	cold	24
3	223	7.741	3.582	42.482	cold	cold	24
3	224	7.772	3.665	42.571	cold	cold	24
3	225	7.770	3.747	42.653	cold	cold	24
3	226	7.770	3.747	42.653	cold	cold	24
3	227	7.757	3.599	42.801	cold	cold	24
3	228	7.777	3.451	42.950	cold	cold	24
3	229	7.716	3.253	43.158	cold	cold	24
3	230	7.703	3.072	43.339	cold	cold	24
3	231	7.725	2.843	43.569	cold	cold	24
3	232	7.764	2.548	43.867	cold	cold	24
3	233	7.769	2.335	44.080	cold	cold	24
3	234	7.742	2.104	44.312	cold	cold	24
3	235	7.746	1.907	44.509	cold	cold	24
3	236	7.766	1.744	44.674	cold	cold	24
3	237	7.770	1.563	44.855	cold	cold	24
3	238	7.726	1.365	45.058	cold	cold	24
3	239	7.679	1.249	45.183	cold	cold	24
3	240	7.551	1.115	45.368	cold	cold	24
3	241	7.321	1.093	45.599	cold	cold	24
3	242	7.074	1.153	45.854	cold	cold	24
3	243	6.890	1.297	46.087	cold	cold	24
3	244	6.835	1.525	46.322	cold	cold	24
3	245	6.862	1.789	46.587	cold	cold	24
3	246	6.888	2.085	46.884	cold	cold	24
3	247	6.900	2.299	47.098	cold	cold	24
3	248	6.913	2.430	47.230	cold	cold	24
3	249	6.928	2.513	47.314	cold	cold	24
3	250	6.923	2.742	47.544	cold	cold	24
3	251	6.967	2.940	47.747	cold	cold	24
3	252	6.980	3.105	47.912	cold	cold	24
3	253	6.992	3.319	48.126	cold	cold	24
3	254	6.988	3.483	48.290	cold	cold	24
3	255	6.982	3.745	48.553	cold	cold	24
3	256	7.007	4.091	48.899	cold	cold	25
3	257	7.006	4.123	48.932	cold	cold	25
3	258	7.169	4.176	49.103	cold	cold	25
3	259	7.299	4.245	49.250	cold	cold	25
3	260	7.363	4.296	49.332	cold	cold	25
3	261	7.508	4.414	49.519	cold	cold	25
3	262	7.684	4.648	49.811	cold	cold	25
3	263	7.711	4.895	50.060	cold	cold	25
3	264	7.592	5.073	50.274	cold	cold	26
3	265	7.573	5.171	50.374	cold	cold	26
3	266	7.499	4.824	50.728	cold	cold	25
3	267	7.570	4.612	50.951	cold	cold	25
3	268	7.607	4.416	51.151	cold	cold	25
3	269	7.710	4.238	51.357	cold	cold	25
3	270	7.748	3.993	51.605	cold	cold	24
3	271	7.750	3.894	51.704	cold	cold	24
3	272	7.768	3.829	51.771	cold	cold	24
3	273	7.772	3.648	51.952	cold	cold	24
3	274	7.773	3.616	51.985	cold	cold	24
3	275	7.772	3.648	52.017	cold	cold	24
3	276	7.772	3.648	52.017	cold	cold	24
3	277	7.712	3.417	52.256	cold	cold	24
3	278	7.651	3.219	52.464	cold	cold	24
3	279	7.638	3.071	52.613	cold	cold	24
3	280	7.624	2.955	52.729	cold	cold	24
3	281	7.613	2.725	52.959	cold	cold	24
3	282	7.617	2.512	53.173	cold	cold	24
3	283	7.639	2.283	53.403	cold	cold	24
3	284	7.696	1.939	53.751	cold	cold	24
3	285	7.698	1.841	53.850	cold	cold	24
3	286	7.688	1.578	54.113	cold	cold	24
3	287	7.643	1.380	54.316	cold	cold	24
3	288	7.596	1.296	54.412	cold	cold	24
3	289	7.483	1.195	54.563	cold	cold	24
3	290	7.222	1.124	54.834	cold	cold	24
3	291	7.057	1.153	55.001	cold	cold	24
3	292	6.923	1.281	55.187	cold	cold	24
3	293	6.917	1.560	55.466	cold	cold	24
3	294	6.910	1.855	55.761	cold	cold	24
3	295	6.885	2.249	56.156	cold	cold	24
3	296	6.882	2.380	56.287	cold	cold	24
3	297	6.876	2.643	56.550	cold	cold	24
3	298	6.886	2.906	56.813	cold	cold	24
3	299	6.884	3.004	56.911	cold	cold	24
3	300	6.914	3.120	57.031	cold	cold	24
3	301	6.941	3.367	57.279	cold	cold	24
3	302	6.954	3.548	57.460	cold	cold	24
3	303	6.950	3.712	57.625	cold	cold	24
3	304	6.977	3.959	57.873	cold	cold	24
3	305	7.018	4.304	58.221	cold	cold	25
3	306	7.030	4.518	58.435	cold	cold	25
3	307	7.028	4.584	58.501	cold	cold	25
3	308	7.027	4.666	58.583	cold	cold	25
3	309	7.056	4.798	58.718	cold	cold	25
3	310	7.102	4.963	58.890	cold	cold	25
3	311	7.098	5.144	59.070	cold	cold	26
3	312	7.176	5.310	59.254	cold	cold	26
3	313	7.358	5.264	59.441	cold	cold	26
3	314	7.389	5.331	59.514	cold	cold	26
3	315	7.454	5.365	59.588	cold	cold	26
3	316	7.469	5.431	59.655	cold	cold	26
3	317	7.418	5.496	59.737	cold	cold	26
3	318	7.351	5.576	59.843	cold	cold	26
3	319	7.383	5.593	59.879	cold	cold	26
3	320	7.387	5.413	60.060	cold	cold	26
3	321	7.392	5.200	60.273	cold	cold	26
3	322	7.526	5.104	60.437	cold	cold	26
3	323	7.613	4.893	60.666	cold	cold	25
3	324	7.616	4.761	60.797	cold	cold	25
3	325	7.702	4.566	61.011	cold	cold	25
3	326	7.723	4.353	61.225	cold	cold	25
3	327	7.763	4.059	61.522	cold	cold	25
3	328	7.752	3.828	61.752	cold	cold	24
3	329	7.755	3.681	61.900	cold	cold	24
3	330	7.758	3.550	62.031	cold	cold	24
3	331	7.696	3.368	62.224	cold	cold	24
3	332	7.702	3.138	62.453	cold	cold	24
3	333	7.689	2.990	62.602	cold	cold	24
3	334	7.693	2.793	62.799	cold	cold	24
3	335	7.698	2.579	63.012	cold	cold	24
3	336	7.704	2.333	63.259	cold	cold	24
3	337	7.725	2.104	63.489	cold	cold	24
3	338	7.763	1.891	63.705	cold	cold	24
3	339	7.767	1.694	63.902	cold	cold	24
3	340	7.675	1.430	64.182	cold	cold	24
3	341	7.646	1.265	64.350	cold	cold	24
3	342	7.616	1.149	64.469	cold	cold	24
3	343	7.453	1.080	64.646	cold	cold	24
3	344	7.223	1.107	64.878	cold	cold	24
3	345	7.107	1.154	65.003	cold	cold	24
3	346	7.023	1.201	65.099	cold	cold	24
3	347	6.970	1.381	65.286	cold	cold	24
3	348	6.914	1.659	65.569	cold	cold	24
3	349	6.905	2.052	65.963	cold	cold	24
3	350	6.933	2.299	66.212	cold	cold	24
3	351	6.993	2.531	66.451	cold	cold	24
3	352	6.971	2.776	66.698	cold	cold	24
3	353	6.933	3.022	66.946	cold	cold	24
3	354	6.928	3.219	67.143	cold	cold	24
3	355	6.905	3.497	67.423	cold	cold	24
3	356	6.883	3.759	67.686	cold	cold	24
3	357	6.895	3.973	67.900	cold	cold	24
3	358	6.891	4.137	68.064	cold	cold	25
3	359	6.886	4.367	68.294	cold	cold	25
3	360	6.931	4.549	68.481	cold	cold	25
3	361	6.991	4.780	68.720	cold	cold	25
3	362	6.990	4.846	68.785	cold	cold	25
3	363	6.968	5.075	69.016	cold	cold	26
3	364	6.980	5.256	69.197	cold	cold	26
3	365	6.995	5.338	69.281	cold	cold	26
3	366	6.994	5.387	69.330	cold	cold	26
3	367	7.025	5.437	69.389	cold	cold	26
3	368	7.125	5.374	69.508	cold	cold	26
3	369	7.229	5.163	69.743	cold	cold	26
3	370	7.329	5.083	69.871	cold	cold	26
3	371	7.348	4.952	70.003	cold	cold	25
3	372	7.353	4.755	70.200	cold	cold	25
3	373	7.340	4.607	70.349	cold	cold	25
3	374	7.327	4.459	70.497	cold	cold	25
3	375	7.330	4.328	70.629	cold	cold	25
3	376	7.270	4.080	70.884	cold	cold	25
3	377	7.276	3.801	71.163	cold	cold	24
3	378	7.315	3.539	71.427	cold	cold	24
3	379	7.404	3.246	71.734	cold	cold	24
3	380	7.490	3.067	71.932	cold	cold	24
3	381	7.559	2.937	72.079	cold	cold	24
3	382	7.611	2.774	72.251	cold	cold	24
3	383	7.664	2.644	72.391	cold	cold	24
3	384	7.685	2.431	72.605	cold	cold	24
3	385	7.690	2.202	72.835	cold	cold	24
3	386	7.713	1.939	73.098	cold	cold	24
3	387	7.716	1.808	73.229	cold	cold	24
3	388	7.704	1.578	73.459	cold	cold	24
3	389	7.706	1.496	73.542	cold	cold	24
3	390	7.710	1.348	73.689	cold	cold	24
3	391	7.663	1.232	73.814	cold	cold	24
3	392	7.550	1.131	73.966	cold	cold	24
3	393	7.337	1.110	74.180	cold	cold	24
3	394	7.121	1.236	74.430	cold	cold	24
3	395	6.972	1.299	74.592	cold	cold	24
3	396	6.966	1.545	74.838	cold	cold	24
3	397	6.926	1.872	75.168	cold	cold	24
3	398	6.921	2.086	75.381	cold	cold	24
3	399	6.951	2.234	75.533	cold	cold	24
3	400	6.977	2.497	75.797	cold	cold	24
3	401	6.973	2.711	76.011	cold	cold	24
3	402	6.986	2.859	76.159	cold	cold	24
3	403	6.932	3.071	76.378	cold	cold	24
3	404	6.911	3.268	76.576	cold	cold	24
3	405	6.907	3.432	76.740	cold	cold	24
3	406	6.933	3.711	77.021	cold	cold	24
3	407	6.941	4.106	77.416	cold	cold	25
3	408	6.971	4.221	77.535	cold	cold	25
3	409	7.081	4.454	77.792	cold	cold	25
3	410	7.158	4.652	78.005	cold	cold	25
3	411	7.172	4.784	78.138	cold	cold	25
3	412	7.186	4.883	78.238	cold	cold	25
3	413	7.184	4.981	78.336	cold	cold	25
3	414	7.148	5.112	78.471	cold	cold	26
3	415	7.131	5.128	78.495	cold	cold	26
3	416	7.195	5.195	78.588	cold	cold	26
3	417	7.275	5.295	78.716	cold	cold	26
3	418	7.356	5.330	78.804	cold	cold	26
3	419	7.441	5.233	78.932	cold	cold	26
3	420	7.510	5.054	79.124	cold	cold	26
3	421	7.581	4.826	79.363	cold	cold	25
3	422	7.649	4.729	79.482	cold	cold	25
3	423	7.752	4.518	79.717	cold	cold	25
3	424	7.789	4.355	79.884	cold	cold	25
3	425	7.793	4.174	80.065	cold	cold	25
3	426	7.782	3.961	80.279	cold	cold	24
3	427	7.754	3.746	80.495	cold	cold	24
3	428	7.741	3.582	80.660	cold	cold	24
3	429	7.695	3.450	80.800	cold	cold	24
3	430	7.505	3.133	81.169	cold	cold	24
3	431	7.459	3.001	81.309	cold	cold	24
3	432	7.575	2.954	81.434	cold	cold	24
3	433	7.626	2.857	81.544	cold	cold	24
3	434	7.581	2.692	81.716	cold	cold	24
3	435	7.569	2.494	81.913	cold	cold	24
3	436	7.620	2.413	82.009	cold	cold	24
3	437	7.645	2.036	82.387	cold	cold	24
3	438	7.681	1.889	82.538	cold	cold	24
3	439	7.685	1.693	82.735	cold	cold	24
3	440	7.690	1.479	82.949	cold	cold	24
3	441	7.564	1.246	83.213	cold	cold	24
3	442	7.469	1.113	83.377	cold	cold	24
3	443	7.289	1.076	83.561	cold	cold	24
3	444	7.156	1.139	83.708	cold	cold	24
3	445	6.973	1.249	83.922	cold	cold	24
3	446	6.890	1.297	84.017	cold	cold	24
3	447	6.883	1.609	84.329	cold	cold	24
3	448	6.873	2.052	84.773	cold	cold	24
3	449	6.886	2.200	84.921	cold	cold	24
3	450	6.882	2.364	85.085	cold	cold	24
3	451	6.926	2.595	85.320	cold	cold	24
3	452	6.905	2.791	85.518	cold	cold	24
3	453	6.934	2.956	85.685	cold	cold	24
3	454	6.895	3.218	85.950	cold	cold	24
3	455	6.891	3.398	86.131	cold	cold	24
3	456	6.936	3.613	86.350	cold	cold	24
3	457	7.062	3.846	86.614	cold	cold	24
3	458	7.189	4.013	86.825	cold	cold	25
3	459	7.317	4.180	87.035	cold	cold	25
3	460	7.376	4.444	87.305	cold	cold	25
3	461	7.289	4.688	87.565	cold	cold	25
3	462	7.203	4.834	87.734	cold	cold	25
3	463	7.363	5.018	87.978	cold	cold	26
3	464	7.396	5.035	88.015	cold	cold	26
3	465	7.295	5.132	88.154	cold	cold	26
3	466	7.295	5.132	88.154	cold	cold	26
3	467	7.391	5.249	88.305	cold	cold	26
3	468	7.518	5.432	88.529	cold	cold	26
3	469	7.532	5.547	88.645	cold	cold	26
3	470	7.531	5.580	88.678	cold	cold	26
3	471	7.596	5.631	88.760	cold	cold	26
3	472	7.596	5.631	88.760	cold	cold	26
3	473	7.463	5.710	88.914	cold	cold	26
3	474	7.328	5.871	89.125	cold	cold	26
3	475	7.191	6.082	89.375	cold	middle	27
3	476	7.203	6.295	89.589	cold	middle	27
3	477	7.182	6.492	89.787	cold	middle	27
3	478	7.275	6.724	90.037	cold	middle	27
3	479	7.307	6.790	90.110	cold	middle	27
3	480	7.305	6.872	90.192	cold	middle	27
3	481	7.319	6.955	90.276	cold	middle	27
3	482	7.335	6.971	90.299	cold	middle	27
3	483	7.372	6.808	90.467	cold	middle	27
3	484	7.393	6.612	90.664	cold	middle	27
3	485	7.395	6.497	90.779	cold	middle	27
3	486	7.500	6.236	91.060	cold	middle	27
3	487	7.553	6.057	91.247	cold	middle	27
3	488	7.573	5.926	91.379	cold	cold	26
3	489	7.493	5.826	91.507	cold	cold	26
3	490	7.350	5.625	91.754	cold	cold	26
3	491	7.254	5.492	91.918	cold	cold	26
3	492	7.178	5.244	92.177	cold	cold	26
3	493	7.166	5.030	92.391	cold	cold	26
3	494	7.203	4.834	92.591	cold	cold	25
3	495	7.256	4.687	92.747	cold	cold	25
3	496	7.310	4.492	92.950	cold	cold	25
3	497	7.330	4.311	93.131	cold	cold	25
3	498	7.287	4.031	93.415	cold	cold	25
3	499	7.324	3.868	93.582	cold	cold	24
3	500	7.381	3.508	93.946	cold	cold	24
3	501	7.387	3.278	94.176	cold	cold	24
3	502	7.391	3.081	94.373	cold	cold	24
3	503	7.511	2.854	94.630	cold	cold	24
3	504	7.549	2.625	94.862	cold	cold	24
3	505	7.554	2.412	95.076	cold	cold	24
3	506	7.575	2.215	95.273	cold	cold	24
3	507	7.646	1.987	95.512	cold	cold	24
3	508	7.668	1.741	95.759	cold	cold	24
3	509	7.704	1.594	95.910	cold	cold	24
3	510	7.724	1.431	96.075	cold	cold	24
3	511	7.725	1.414	96.092	cold	cold	24
3	512	7.740	1.464	96.144	cold	cold	24
3	513	7.721	1.562	96.244	cold	cold	24
3	514	7.719	1.644	96.326	cold	cold	24
3	515	7.765	1.809	96.497	cold	cold	24
3	516	7.810	1.974	96.668	cold	cold	24
3	517	7.839	2.156	96.852	cold	cold	24
3	518	7.851	2.353	97.050	cold	cold	24
3	519	7.803	2.286	97.132	cold	cold	24
3	520	7.806	2.155	97.263	cold	cold	24
3	521	7.792	2.056	97.363	cold	cold	24
3	522	7.777	2.007	97.415	cold	cold	24
3	523	7.777	2.007	97.415	cold	cold	24
3	524	7.761	1.990	97.438	cold	cold	24
3	525	7.778	1.941	97.490	cold	cold	24
3	526	7.781	1.810	97.621	cold	cold	24
3	527	7.802	1.629	97.802	cold	cold	24
3	528	7.773	1.432	98.002	cold	cold	24
3	529	7.745	1.251	98.186	cold	cold	24
3	530	7.746	1.201	98.235	cold	cold	24
3	531	7.730	1.168	98.272	cold	cold	24
3	532	7.550	1.148	98.453	cold	cold	24
3	533	7.370	1.111	98.636	cold	cold	24
3	534	7.107	1.138	98.901	cold	cold	24
3	535	6.942	1.167	99.069	cold	cold	24
3	536	6.891	1.231	99.151	cold	cold	24
3	537	6.901	1.510	99.430	cold	cold	24
3	538	6.897	1.691	99.611	cold	cold	24
3	539	6.877	1.855	99.776	cold	cold	24
3	540	6.906	2.036	99.959	cold	cold	24
3	541	6.900	2.315	100.238	cold	cold	24
3	542	6.911	2.545	100.469	cold	cold	24
3	543	6.955	2.743	100.672	cold	cold	24
3	544	6.901	2.988	100.923	cold	cold	24
3	545	6.879	3.201	101.137	cold	cold	24
3	546	6.906	3.481	101.418	cold	cold	24
3	547	6.902	3.661	101.598	cold	cold	24
3	548	6.896	3.924	101.861	cold	cold	24
3	549	6.858	4.120	102.061	cold	cold	25
3	550	6.855	4.268	102.208	cold	cold	25
3	551	6.849	4.514	102.455	cold	cold	25
3	552	6.896	4.646	102.595	cold	cold	25
3	553	6.994	4.649	102.693	cold	cold	25
3	554	7.043	4.650	102.743	cold	cold	25
3	555	7.075	4.683	102.789	cold	cold	25
3	556	7.156	4.751	102.894	cold	cold	25
3	557	7.269	4.819	103.027	cold	cold	25
3	558	7.334	4.870	103.109	cold	cold	25
3	559	7.220	4.834	103.228	cold	cold	25
3	560	7.155	4.800	103.302	cold	cold	25
3	561	7.121	4.865	103.375	cold	cold	25
3	562	7.103	4.914	103.427	cold	cold	25
3	563	7.069	4.946	103.473	cold	cold	25
3	564	7.035	5.027	103.562	cold	cold	26
3	565	7.130	5.194	103.753	cold	cold	26
3	566	7.194	5.261	103.846	cold	cold	26
3	567	7.197	5.097	104.010	cold	cold	26
3	568	7.215	5.048	104.062	cold	cold	26
3	569	7.251	4.917	104.197	cold	cold	25
3	570	7.285	4.836	104.286	cold	cold	25
3	571	7.256	4.671	104.453	cold	cold	25
3	572	7.259	4.540	104.584	cold	cold	25
3	573	7.280	4.343	104.782	cold	cold	25
3	574	7.336	4.049	105.082	cold	cold	25
3	575	7.376	3.754	105.379	cold	cold	24
3	576	7.414	3.525	105.611	cold	cold	24
3	577	7.419	3.279	105.857	cold	cold	24
3	578	7.423	3.131	106.005	cold	cold	24
3	579	7.412	2.868	106.268	cold	cold	24
3	580	7.436	2.557	106.581	cold	cold	24
3	581	7.489	2.378	106.768	cold	cold	24
3	582	7.525	2.247	106.903	cold	cold	24
3	583	7.611	2.085	107.087	cold	cold	24
3	584	7.647	1.938	107.238	cold	cold	24
3	585	7.684	1.775	107.405	cold	cold	24
3	586	7.704	1.611	107.570	cold	cold	24
3	587	7.754	1.546	107.652	cold	cold	24
3	588	7.769	1.645	107.752	cold	cold	24
3	589	7.779	1.908	108.015	cold	cold	24
3	590	7.777	2.007	108.114	cold	cold	24
3	591	7.776	2.056	108.163	cold	cold	24
3	592	7.714	1.874	108.355	cold	cold	24
3	593	7.685	1.709	108.523	cold	cold	24
3	594	7.686	1.676	108.555	cold	cold	24
3	595	7.673	1.528	108.704	cold	cold	24
3	596	7.642	1.412	108.824	cold	cold	24
3	597	7.499	1.245	109.044	cold	cold	24
3	598	7.369	1.160	109.199	cold	cold	24
3	599	7.059	1.087	109.518	cold	cold	24
4	0	10.351	5.759	0.000	cold	cold	26
4	1	10.373	5.530	0.230	cold	cold	26
4	2	10.325	5.447	0.326	cold	cold	26
4	3	10.266	5.183	0.597	cold	cold	26
4	4	10.237	4.985	0.797	cold	cold	25
4	5	10.227	4.722	1.060	cold	cold	25
4	6	10.217	4.443	1.339	cold	cold	25
4	7	10.188	4.262	1.523	cold	cold	25
4	8	10.095	4.013	1.788	cold	cold	25
4	9	10.050	3.848	1.959	cold	cold	24
4	10	9.975	3.551	2.266	cold	cold	24
4	11	10.011	3.404	2.417	cold	cold	24
4	12	10.032	3.207	2.615	cold	cold	24
4	13	10.038	2.912	2.910	cold	cold	24
4	14	10.074	2.798	3.030	cold	cold	24
4	15	10.092	2.700	3.130	cold	cold	24
4	16	10.116	2.405	3.426	cold	cold	24
4	17	10.073	2.092	3.741	cold	cold	24
4	18	10.110	1.945	3.893	cold	cold	24
4	19	10.211	1.832	4.044	cold	cold	24
4	20	10.312	1.703	4.208	cold	cold	24
4	21	10.348	1.573	4.344	cold	cold	24
4	22	10.385	1.409	4.511	cold	cold	24
4	23	10.387	1.294	4.626	cold	cold	24
4	24	10.485	1.313	4.726	cold	cold	24
4	25	10.546	1.544	4.965	cold	cold	24
4	26	10.524	1.757	5.179	cold	cold	24
4	27	10.519	1.987	5.409	cold	cold	24
4	28	10.513	2.249	5.671	cold	cold	24
4	29	10.507	2.512	5.934	cold	cold	24
4	30	10.520	2.693	6.115	cold	cold	24
4	31	10.544	3.038	6.461	cold	cold	24
4	32	10.508	3.185	6.613	cold	cold	24
4	33	10.472	3.332	6.764	cold	cold	24
4	34	10.500	3.546	6.980	cold	cold	24
4	35	10.496	3.727	7.161	cold	cold	24
4	36	10.508	3.924	7.358	cold	cold	24
4	37	10.437	4.152	7.597	cold	cold	25
4	38	10.397	4.447	7.895	cold	cold	25
4	39	10.443	4.596	8.050	cold	cold	25
4	40	10.426	4.645	8.102	cold	cold	25
4	41	10.390	4.759	8.222	cold	cold	25
4	42	10.404	4.874	8.338	cold	cold	25
4	43	10.401	5.005	8.469	cold	cold	26
4	44	10.364	5.218	8.685	cold	cold	26
4	45	10.267	5.134	8.813	cold	cold	26
4	46	10.252	5.068	8.881	cold	cold	26
4	47	10.253	5.035	8.914	cold	cold	26
4	48	10.256	4.871	9.078	cold	cold	25
4	49	10.325	4.757	9.210	cold	cold	25
4	50	10.427	4.579	9.416	cold	cold	25
4	51	10.448	4.399	9.597	cold	cold	25
4	52	10.499	4.318	9.693	cold	cold	25
4	53	10.553	4.106	9.912	cold	cold	25
4	54	10.527	3.826	10.193	cold	cold	24
4	55	10.484	3.513	10.509	cold	cold	24
4	56	10.505	3.317	10.706	cold	cold	24
4	57	10.524	3.202	10.822	cold	cold	24
4	58	10.530	2.972	11.052	cold	cold	24
4	59	10.503	2.709	11.317	cold	cold	24
4	60	10.490	2.528	11.498	cold	cold	24
4	61	10.497	2.249	11.777	cold	cold	24
4	62	10.501	2.085	11.941	cold	cold	24
4	63	10.506	1.855	12.171	cold	cold	24
4	64	10.508	1.773	12.253	cold	cold	24
4	65	10.429	1.607	12.437	cold	cold	24
4	66	10.348	1.573	12.525	cold	cold	24
4	67	10.229	1.750	12.739	cold	cold	24
4	68	10.144	1.896	12.908	cold	cold	24
4	69	10.093	1.944	12.978	cold	cold	24
4	70	9.944	1.990	13.133	cold	cold	24
4	71	9.862	1.988	13.216	cold	cold	24
4	72	9.716	1.919	13.377	cold	cold	24
4	73	9.654	1.770	13.539	cold	cold	24
4	74	9.609	1.572	13.742	cold	cold	24
4	75	9.579	1.473	13.846	cold	cold	24
4	76	9.565	1.341	13.978	cold	cold	24
4	77	9.567	1.243	14.077	cold	cold	24
4	78	9.652	1.130	14.218	cold	cold	24
4	79	9.818	1.051	14.401	cold	cold	24
4	80	9.916	1.054	14.500	cold	cold	24
4	81	10.064	1.057	14.648	cold	cold	24
4	82	10.195	1.076	14.780	cold	cold	24
4	83	10.308	1.178	14.931	cold	cold	24
4	84	10.452	1.345	15.152	cold	cold	24
4	85	10.512	1.576	15.391	cold	cold	24
4	86	10.521	1.888	15.703	cold	cold	24
4	87	10.484	2.068	15.887	cold	cold	24
4	88	10.497	2.249	16.068	cold	cold	24
4	89	10.525	2.463	16.284	cold	cold	24
4	90	10.536	2.710	16.531	cold	cold	24
4	91	10.610	3.056	16.885	cold	cold	24
4	92	10.540	3.219	17.062	cold	cold	24
4	93	10.400	2.904	17.407	cold	cold	24
4	94	10.300	2.967	17.525	cold	cold	24
4	95	10.202	2.932	17.629	cold	cold	24
4	96	10.157	2.767	17.801	cold	cold	24
4	97	10.113	2.519	18.052	cold	cold	24
4	98	10.117	2.339	18.232	cold	cold	24
4	99	10.104	2.174	18.397	cold	cold	24
4	100	10.108	2.027	18.545	cold	cold	24
4	101	10.162	1.831	18.748	cold	cold	24
4	102	10.214	1.701	18.888	cold	cold	24
4	103	10.314	1.637	19.007	cold	cold	24
4	104	10.330	1.621	19.030	cold	cold	24
4	105	10.348	1.556	19.098	cold	cold	24
4	106	10.366	1.507	19.149	cold	cold	24
4	107	10.400	1.442	19.223	cold	cold	24
4	108	10.418	1.361	19.307	cold	cold	24
4	109	10.291	1.210	19.504	cold	cold	24
4	110	10.031	1.073	19.798	cold	cold	24
4	111	9.768	1.100	20.063	cold	cold	24
4	112	9.634	1.211	20.237	cold	cold	24
4	113	9.596	1.440	20.469	cold	cold	24
4	114	9.606	1.703	20.732	cold	cold	24
4	115	9.615	2.016	21.045	cold	cold	24
4	116	9.612	2.180	21.209	cold	cold	24
4	117	9.639	2.443	21.474	cold	cold	24
4	118	9.651	2.640	21.671	cold	cold	24
4	119	9.646	2.837	21.868	cold	cold	24
4	120	9.658	3.018	22.049	cold	cold	24
4	121	9.705	3.151	22.190	cold	cold	24
4	122	9.757	3.020	22.330	cold	cold	24
4	123	9.812	2.775	22.581	cold	cold	24
4	124	9.899	2.564	22.810	cold	cold	24
4	125	10.032	2.452	22.984	cold	cold	24
4	126	10.118	2.290	23.168	cold	cold	24
4	127	10.156	2.094	23.367	cold	cold	24
4	128	10.191	1.979	23.487	cold	cold	24
4	129	10.258	1.899	23.592	cold	cold	24
4	130	10.294	1.801	23.696	cold	cold	24
4	131	10.329	1.687	23.815	cold	cold	24
4	132	10.349	1.507	23.997	cold	cold	24
4	133	10.338	1.310	24.194	cold	cold	24
4	134	10.338	1.310	24.194	cold	cold	24
4	135	10.289	1.292	24.246	cold	cold	24
4	136	10.191	1.257	24.350	cold	cold	24
4	137	10.076	1.254	24.465	cold	cold	24
4	138	10.349	1.507	24.837	cold	cold	24
4	139	10.461	1.674	25.037	cold	cold	24
4	140	10.455	1.920	25.284	cold	cold	24
4	141	10.468	2.068	25.432	cold	cold	24
4	142	10.480	2.282	25.646	cold	cold	24
4	143	10.556	2.546	25.921	cold	cold	24
4	144	10.534	2.792	26.168	cold	cold	24
4	145	10.479	3.020	26.403	cold	cold	24
4	146	10.478	3.053	26.436	cold	cold	24
4	147	10.389	2.674	26.826	cold	cold	24
4	148	10.280	2.392	27.128	cold	cold	24
4	149	10.248	2.375	27.165	cold	cold	24
4	150	10.200	2.324	27.234	cold	cold	24
4	151	10.135	2.257	27.327	cold	cold	24
4	152	10.088	2.191	27.409	cold	cold	24
4	153	10.026	2.009	27.601	cold	cold	24
4	154	10.031	1.812	27.798	cold	cold	24
4	155	10.050	1.681	27.931	cold	cold	24
4	156	10.200	1.586	28.108	cold	cold	24
4	157	10.267	1.538	28.190	cold	cold	24
4	158	10.395	1.656	28.365	cold	cold	24
4	159	10.427	1.722	28.438	cold	cold	24
4	160	10.458	1.805	28.527	cold	cold	24
4	161	10.455	1.920	28.642	cold	cold	24
4	162	10.484	2.068	28.793	cold	cold	24
4	163	10.465	2.216	28.942	cold	cold	24
4	164	10.463	2.298	29.024	cold	cold	24
4	165	10.445	2.379	29.107	cold	cold	24
4	166	10.410	2.461	29.196	cold	cold	24
4	167	10.243	2.588	29.406	cold	cold	24
4	168	10.075	2.765	29.650	cold	cold	24
4	169	9.808	2.939	29.969	cold	cold	24
4	170	9.658	3.051	30.156	cold	cold	24
4	171	9.655	3.149	30.254	cold	cold	24
4	172	9.617	3.378	30.486	cold	cold	24
4	173	9.628	3.625	30.733	cold	cold	24
4	174	9.721	3.857	30.983	cold	cold	24
4	175	9.783	4.039	31.175	cold	cold	25
4	176	9.846	4.139	31.294	cold	cold	25
4	177	9.927	4.190	31.389	cold	cold	25
4	178	10.089	4.292	31.581	cold	cold	25
4	179	10.220	4.328	31.716	cold	cold	25
4	180	10.068	4.489	31.937	cold	cold	25
4	181	9.983	4.618	32.092	cold	cold	25
4	182	9.963	4.782	32.257	cold	cold	25
4	183	10.009	4.914	32.397	cold	cold	25
4	184	9.983	4.602	32.711	cold	cold	25
4	185	9.887	4.534	32.829	cold	cold	25
4	186	9.810	4.302	33.073	cold	cold	25
4	187	9.799	4.072	33.304	cold	cold	25
4	188	9.769	3.907	33.471	cold	cold	24
4	189	9.757	3.710	33.669	cold	cold	24
4	190	9.781	3.399	33.981	cold	cold	24
4	191	9.785	3.234	34.145	cold	cold	24
4	192	9.823	3.005	34.377	cold	cold	24
4	193	9.860	2.809	34.577	cold	cold	24
4	194	9.915	2.581	34.812	cold	cold	24
4	195	10.002	2.353	35.056	cold	cold	24
4	196	10.138	2.142	35.307	cold	cold	24
4	197	10.207	1.996	35.468	cold	cold	24
4	198	10.311	1.769	35.718	cold	cold	24
[truncated: 7,001 more rows]
