# Supplementary material for: Behavioral and pharmacological characterization of planarian nociception
Source: Front Mol Neurosci. 2024 May 1;17:1368009. doi: 10.3389/fnmol.2024.1368009 (PMC11094297; doi:10.3389/fnmol.2024.1368009)
Supplement: Supplementary file 1 [file Data_Sheet_1.ZIP › Article planarian nociception - code and data/thermos/PREMOR10.csv]

n	t	x	y	L	one_delim	two_delim	temp
1	0	2.016	3.917	0.000	cold	cold	24
1	1	1.940	4.361	0.450	cold	cold	25
1	2	1.992	4.557	0.653	cold	cold	25
1	3	1.960	4.623	0.727	cold	cold	25
1	4	2.044	4.786	0.910	cold	cold	25
1	5	2.063	4.966	1.091	cold	cold	25
1	6	2.213	5.161	1.337	cold	cold	26
1	7	2.183	5.375	1.553	cold	cold	26
1	8	2.220	5.702	1.883	cold	cold	26
1	9	2.190	5.900	2.082	cold	cold	26
1	10	2.160	6.081	2.266	cold	middle	27
1	11	2.064	6.328	2.531	cold	middle	27
1	12	2.020	6.706	2.911	cold	middle	27
1	13	1.975	7.002	3.210	cold	middle	29
1	14	1.962	7.231	3.441	cold	middle	29
1	15	1.964	7.445	3.654	cold	middle	29
1	16	2.017	7.674	3.889	cold	middle	29
1	17	2.018	7.772	3.987	cold	middle	29
1	18	2.020	7.952	4.168	cold	middle	29
1	19	1.990	8.183	4.400	hot	middle	30
1	20	1.927	8.331	4.561	hot	middle	30
1	21	1.913	8.495	4.726	hot	middle	30
1	22	2.071	8.067	5.183	hot	middle	30
1	23	2.087	8.017	5.235	hot	middle	30
1	24	2.085	7.870	5.382	cold	middle	29
1	25	2.100	7.755	5.498	cold	middle	29
1	26	2.130	7.557	5.698	cold	middle	29
1	27	2.176	7.343	5.917	cold	middle	29
1	28	2.205	7.031	6.230	cold	middle	29
1	29	2.249	6.670	6.594	cold	middle	27
1	30	2.113	6.262	7.025	cold	middle	27
1	31	2.094	6.081	7.206	cold	middle	27
1	32	2.092	5.917	7.370	cold	cold	26
1	33	2.090	5.753	7.534	cold	cold	26
1	34	2.103	5.524	7.764	cold	cold	26
1	35	2.116	5.244	8.044	cold	cold	26
1	36	2.145	4.965	8.324	cold	cold	25
1	37	2.141	4.703	8.587	cold	cold	25
1	38	2.121	4.441	8.850	cold	cold	25
1	39	2.120	4.293	8.998	cold	cold	25
1	40	2.133	4.047	9.244	cold	cold	25
1	41	2.164	3.899	9.395	cold	cold	24
1	42	2.177	3.685	9.609	cold	cold	24
1	43	2.190	3.406	9.889	cold	cold	24
1	44	2.220	3.209	10.088	cold	cold	24
1	45	2.217	2.996	10.301	cold	cold	24
1	46	2.230	2.700	10.597	cold	cold	24
1	47	2.243	2.470	10.827	cold	cold	24
1	48	2.240	2.241	11.057	cold	cold	24
1	49	2.237	2.028	11.270	cold	cold	24
1	50	2.285	1.912	11.395	cold	cold	24
1	51	2.315	1.731	11.578	cold	cold	24
1	52	2.330	1.567	11.743	cold	cold	24
1	53	2.311	1.436	11.876	cold	cold	24
1	54	2.277	1.305	12.011	cold	cold	24
1	55	2.144	1.159	12.208	cold	cold	24
1	56	2.028	1.095	12.341	cold	cold	24
1	57	1.896	1.048	12.481	cold	cold	24
1	58	1.863	1.048	12.513	cold	cold	24
1	59	2.110	1.078	12.762	cold	cold	24
1	60	2.225	1.109	12.881	cold	cold	24
1	61	2.324	1.141	12.985	cold	cold	24
1	62	2.390	1.189	13.067	cold	cold	24
1	63	2.458	1.369	13.259	cold	cold	24
1	64	2.444	1.533	13.424	cold	cold	24
1	65	2.398	1.763	13.659	cold	cold	24
1	66	2.367	1.911	13.810	cold	cold	24
1	67	2.370	2.157	14.056	cold	cold	24
1	68	2.356	2.354	14.253	cold	cold	24
1	69	2.326	2.568	14.469	cold	cold	24
1	70	2.311	2.666	14.569	cold	cold	24
1	71	2.316	2.994	14.897	cold	cold	24
1	72	2.318	3.191	15.094	cold	cold	24
1	73	2.239	3.389	15.307	cold	cold	24
1	74	2.208	3.570	15.490	cold	cold	24
1	75	2.228	3.783	15.704	cold	cold	24
1	76	2.228	3.849	15.770	cold	cold	24
1	77	2.215	4.078	16.000	cold	cold	25
1	78	2.184	4.243	16.167	cold	cold	25
1	79	2.171	4.473	16.398	cold	cold	25
1	80	2.107	4.605	16.544	cold	cold	25
1	81	2.077	4.786	16.728	cold	cold	25
1	82	2.096	4.966	16.909	cold	cold	25
1	83	2.098	5.114	17.057	cold	cold	26
1	84	2.098	5.130	17.073	cold	cold	26
1	85	2.067	5.311	17.256	cold	cold	26
1	86	2.177	4.899	17.682	cold	cold	25
1	87	2.191	4.735	17.847	cold	cold	25
1	88	2.236	4.406	18.179	cold	cold	25
1	89	2.248	4.062	18.524	cold	cold	25
1	90	2.244	3.816	18.770	cold	cold	24
1	91	2.224	3.537	19.049	cold	cold	24
1	92	2.205	3.308	19.279	cold	cold	24
1	93	2.202	3.111	19.476	cold	cold	24
1	94	2.200	2.914	19.673	cold	cold	24
1	95	2.198	2.750	19.837	cold	cold	24
1	96	2.228	2.586	20.004	cold	cold	24
1	97	2.258	2.355	20.236	cold	cold	24
1	98	2.272	2.158	20.434	cold	cold	24
1	99	2.269	1.945	20.647	cold	cold	24
1	100	2.267	1.798	20.795	cold	cold	24
1	101	2.264	1.601	20.991	cold	cold	24
1	102	2.245	1.388	21.205	cold	cold	24
1	103	2.194	1.241	21.361	cold	cold	24
1	104	2.177	1.175	21.428	cold	cold	24
1	105	2.110	1.127	21.510	cold	cold	24
1	106	2.012	1.096	21.614	cold	cold	24
1	107	1.799	1.115	21.828	cold	cold	24
1	108	1.586	1.150	22.044	cold	cold	24
1	109	1.506	1.283	22.199	cold	cold	24
1	110	1.542	1.561	22.479	cold	cold	24
1	111	1.579	1.840	22.760	cold	cold	24
1	112	1.581	2.036	22.957	cold	cold	24
1	113	1.568	2.283	23.204	cold	cold	24
1	114	1.570	2.430	23.351	cold	cold	24
1	115	1.689	2.757	23.699	cold	cold	24
1	116	1.707	2.838	23.782	cold	cold	24
1	117	1.642	2.938	23.901	cold	cold	24
1	118	1.562	3.054	24.042	cold	cold	24
1	119	1.531	3.202	24.193	cold	cold	24
1	120	1.517	3.382	24.374	cold	cold	24
1	121	1.520	3.628	24.620	cold	cold	24
1	122	1.457	3.842	24.843	cold	cold	24
1	123	1.460	4.072	25.073	cold	cold	25
1	124	1.496	4.268	25.273	cold	cold	25
1	125	1.499	4.514	25.519	cold	cold	25
1	126	1.501	4.646	25.650	cold	cold	25
1	127	1.579	4.382	25.925	cold	cold	25
1	128	1.609	4.119	26.189	cold	cold	25
1	129	1.606	3.906	26.402	cold	cold	24
1	130	1.604	3.758	26.550	cold	cold	24
1	131	1.520	3.596	26.733	cold	cold	24
1	132	1.501	3.399	26.931	cold	cold	24
1	133	1.482	3.219	27.112	cold	cold	24
1	134	1.481	3.120	27.211	cold	cold	24
1	135	1.543	2.906	27.434	cold	cold	24
1	136	1.640	2.741	27.625	cold	cold	24
1	137	1.687	2.625	27.750	cold	cold	24
1	138	1.718	2.494	27.885	cold	cold	24
1	139	1.749	2.297	28.085	cold	cold	24
1	140	1.764	2.182	28.201	cold	cold	24
1	141	1.891	1.934	28.480	cold	cold	24
1	142	1.972	1.834	28.608	cold	cold	24
1	143	2.134	1.685	28.828	cold	cold	24
1	144	2.248	1.568	28.991	cold	cold	24
1	145	2.294	1.387	29.178	cold	cold	24
1	146	2.326	1.288	29.281	cold	cold	24
1	147	2.325	1.255	29.314	cold	cold	24
1	148	2.325	1.239	29.331	cold	cold	24
1	149	2.325	1.239	29.331	cold	cold	24
1	150	2.347	1.665	29.757	cold	cold	24
1	151	2.366	1.878	29.971	cold	cold	24
1	152	2.337	2.158	30.252	cold	cold	24
1	153	2.355	2.223	30.320	cold	cold	24
1	154	2.372	2.288	30.387	cold	cold	24
1	155	2.325	2.453	30.559	cold	cold	24
1	156	2.278	2.650	30.762	cold	cold	24
1	157	2.282	2.913	31.024	cold	cold	24
1	158	2.284	3.110	31.221	cold	cold	24
1	159	2.253	3.192	31.309	cold	cold	24
1	160	2.255	3.405	31.522	cold	cold	24
1	161	2.290	3.569	31.690	cold	cold	24
1	162	2.245	3.832	31.957	cold	cold	24
1	163	2.166	4.079	32.216	cold	cold	25
1	164	2.120	4.359	32.499	cold	cold	25
1	165	2.090	4.539	32.683	cold	cold	25
1	166	2.125	4.719	32.866	cold	cold	25
1	167	2.109	4.769	32.918	cold	cold	25
1	168	1.897	4.870	33.153	cold	cold	25
1	169	1.801	4.986	33.304	cold	cold	25
1	170	1.960	4.623	33.700	cold	cold	25
1	171	2.088	4.375	33.979	cold	cold	25
1	172	2.152	4.260	34.111	cold	cold	25
1	173	2.149	4.047	34.325	cold	cold	25
1	174	2.145	3.768	34.603	cold	cold	24
1	175	2.092	3.473	34.903	cold	cold	24
1	176	2.056	3.211	35.167	cold	cold	24
1	177	2.004	3.015	35.370	cold	cold	24
1	178	2.003	2.933	35.452	cold	cold	24
1	179	1.952	2.802	35.592	cold	cold	24
1	180	1.932	2.507	35.888	cold	cold	24
1	181	1.913	2.344	36.053	cold	cold	24
1	182	1.912	2.278	36.119	cold	cold	24
1	183	1.926	2.097	36.300	cold	cold	24
1	184	1.925	1.966	36.431	cold	cold	24
1	185	1.987	1.703	36.701	cold	cold	24
1	186	1.984	1.522	36.882	cold	cold	24
1	187	1.933	1.359	37.053	cold	cold	24
1	188	1.916	1.294	37.121	cold	cold	24
1	189	1.833	1.229	37.226	cold	cold	24
1	190	1.767	1.197	37.299	cold	cold	24
1	191	1.669	1.248	37.409	cold	cold	24
1	192	1.523	1.365	37.596	cold	cold	24
1	193	1.475	1.464	37.706	cold	cold	24
1	194	1.461	1.644	37.887	cold	cold	24
1	195	1.480	1.841	38.085	cold	cold	24
1	196	1.516	2.054	38.301	cold	cold	24
1	197	1.519	2.267	38.514	cold	cold	24
1	198	1.538	2.496	38.744	cold	cold	24
1	199	1.608	2.823	39.079	cold	cold	24
1	200	1.528	2.956	39.233	cold	cold	24
1	201	1.613	3.233	39.524	cold	cold	24
1	202	1.582	3.349	39.644	cold	cold	24
1	203	1.568	3.546	39.841	cold	cold	24
1	204	1.554	3.743	40.039	cold	cold	24
1	205	1.556	3.890	40.186	cold	cold	24
1	206	1.591	4.005	40.306	cold	cold	25
1	207	1.559	4.120	40.425	cold	cold	25
1	208	1.596	4.366	40.673	cold	cold	25
1	209	1.630	4.464	40.777	cold	cold	25
1	210	1.682	4.692	41.012	cold	cold	25
1	211	1.799	4.855	41.212	cold	cold	25
1	212	1.866	4.985	41.359	cold	cold	25
1	213	1.719	5.020	41.510	cold	cold	26
1	214	1.589	5.120	41.674	cold	cold	26
1	215	1.764	4.691	42.137	cold	cold	25
1	216	1.811	4.543	42.293	cold	cold	25
1	217	1.859	4.477	42.375	cold	cold	25
1	218	1.942	4.492	42.458	cold	cold	25
1	219	1.991	4.475	42.510	cold	cold	25
1	220	2.007	4.442	42.547	cold	cold	25
1	221	2.087	4.326	42.688	cold	cold	25
1	222	2.134	4.162	42.859	cold	cold	25
1	223	2.182	4.079	42.955	cold	cold	25
1	224	2.214	4.013	43.028	cold	cold	25
1	225	2.229	3.898	43.144	cold	cold	24
1	226	2.243	3.684	43.358	cold	cold	24
1	227	2.241	3.520	43.522	cold	cold	24
1	228	2.254	3.307	43.736	cold	cold	24
1	229	2.284	3.093	43.952	cold	cold	24
1	230	2.281	2.896	44.149	cold	cold	24
1	231	2.279	2.700	44.345	cold	cold	24
1	232	2.277	2.519	44.526	cold	cold	24
1	233	2.273	2.257	44.788	cold	cold	24
1	234	2.287	2.109	44.937	cold	cold	24
1	235	2.318	1.928	45.120	cold	cold	24
1	236	2.331	1.682	45.367	cold	cold	24
1	237	2.345	1.518	45.532	cold	cold	24
1	238	2.344	1.386	45.663	cold	cold	24
1	239	2.309	1.256	45.798	cold	cold	24
1	240	2.176	1.159	45.962	cold	cold	24
1	241	1.946	1.113	46.197	cold	cold	24
1	242	1.716	1.099	46.427	cold	cold	24
1	243	1.586	1.200	46.591	cold	cold	24
1	244	1.507	1.365	46.775	cold	cold	24
1	245	1.509	1.545	46.955	cold	cold	24
1	246	1.512	1.775	47.185	cold	cold	24
1	247	1.514	1.939	47.349	cold	cold	24
1	248	1.517	2.136	47.546	cold	cold	24
1	249	1.503	2.365	47.776	cold	cold	24
1	250	1.506	2.562	47.973	cold	cold	24
1	251	1.491	2.694	48.105	cold	cold	24
1	252	1.511	2.956	48.368	cold	cold	24
1	253	1.514	3.136	48.548	cold	cold	24
1	254	1.501	3.399	48.811	cold	cold	24
1	255	1.503	3.547	48.959	cold	cold	24
1	256	1.505	3.694	49.107	cold	cold	24
1	257	1.523	3.874	49.288	cold	cold	24
1	258	1.526	4.104	49.517	cold	cold	25
1	259	1.561	4.251	49.669	cold	cold	25
1	260	1.580	4.399	49.817	cold	cold	25
1	261	1.566	4.628	50.047	cold	cold	25
1	262	1.569	4.809	50.228	cold	cold	25
1	263	1.571	5.006	50.425	cold	cold	26
1	264	1.574	5.252	50.671	cold	cold	26
1	265	1.560	5.432	50.852	cold	cold	26
1	266	1.563	5.629	51.049	cold	cold	26
1	267	1.565	5.793	51.213	cold	cold	26
1	268	1.552	6.007	51.427	cold	middle	27
1	269	1.554	6.187	51.607	cold	middle	27
1	270	1.572	6.334	51.755	cold	middle	27
1	271	1.607	6.482	51.907	cold	middle	27
1	272	1.609	6.629	52.054	cold	middle	27
1	273	1.676	6.694	52.147	cold	middle	27
1	274	1.759	6.808	52.288	cold	middle	27
1	275	1.761	6.939	52.419	cold	middle	27
1	276	1.810	6.955	52.471	cold	middle	27
1	277	1.992	7.034	52.670	cold	middle	29
1	278	2.026	7.165	52.805	cold	middle	29
1	279	1.928	7.166	52.903	cold	middle	29
1	280	1.930	7.314	53.051	cold	middle	29
1	281	1.978	7.231	53.146	cold	middle	29
1	282	1.924	6.904	53.478	cold	middle	27
1	283	2.085	6.639	53.788	cold	middle	27
1	284	2.164	6.392	54.047	cold	middle	27
1	285	2.227	6.244	54.209	cold	middle	27
1	286	2.192	6.047	54.408	cold	middle	27
1	287	2.172	5.801	54.655	cold	cold	26
1	288	2.153	5.588	54.869	cold	cold	26
1	289	2.135	5.474	54.985	cold	cold	26
1	290	2.133	5.326	55.132	cold	cold	26
1	291	2.129	5.047	55.411	cold	cold	26
1	292	2.126	4.785	55.674	cold	cold	25
1	293	2.123	4.555	55.903	cold	cold	25
1	294	2.120	4.309	56.149	cold	cold	25
1	295	2.134	4.112	56.347	cold	cold	25
1	296	2.130	3.883	56.576	cold	cold	24
1	297	2.145	3.702	56.758	cold	cold	24
1	298	2.108	3.457	57.006	cold	cold	24
1	299	2.072	3.211	57.254	cold	cold	24
1	300	2.003	2.949	57.524	cold	cold	24
1	301	1.935	2.737	57.748	cold	cold	24
1	302	1.917	2.590	57.896	cold	cold	24
1	303	1.947	2.376	58.112	cold	cold	24
1	304	1.943	2.130	58.358	cold	cold	24
1	305	1.941	1.966	58.522	cold	cold	24
1	306	1.989	1.834	58.662	cold	cold	24
1	307	2.053	1.718	58.794	cold	cold	24
1	308	2.150	1.619	58.934	cold	cold	24
1	309	2.231	1.536	59.050	cold	cold	24
1	310	2.278	1.355	59.237	cold	cold	24
1	311	2.260	1.240	59.353	cold	cold	24
1	312	2.209	1.126	59.477	cold	cold	24
1	313	2.209	1.126	59.477	cold	cold	24
1	314	2.209	1.159	59.510	cold	cold	24
1	315	2.309	1.223	59.629	cold	cold	24
1	316	2.358	1.222	59.678	cold	cold	24
1	317	2.377	1.435	59.892	cold	cold	24
1	318	2.378	1.534	59.990	cold	cold	24
1	319	2.381	1.714	60.170	cold	cold	24
1	320	2.382	1.812	60.269	cold	cold	24
1	321	2.335	1.961	60.424	cold	cold	24
1	322	2.336	2.092	60.556	cold	cold	24
1	323	2.291	2.388	60.855	cold	cold	24
1	324	2.260	2.503	60.974	cold	cold	24
1	325	2.229	2.635	61.110	cold	cold	24
1	326	2.197	2.701	61.183	cold	cold	24
1	327	2.150	2.915	61.402	cold	cold	24
1	328	2.119	3.013	61.506	cold	cold	24
1	329	2.023	3.179	61.697	cold	cold	24
1	330	1.927	3.344	61.888	cold	cold	24
1	331	1.845	3.411	61.993	cold	cold	24
1	332	1.764	3.461	62.089	cold	cold	24
1	333	1.732	3.494	62.135	cold	cold	24
1	334	1.895	3.459	62.303	cold	cold	24
1	335	2.043	3.457	62.450	cold	cold	24
1	336	2.093	3.506	62.520	cold	cold	24
1	337	2.126	3.571	62.593	cold	cold	24
1	338	2.157	3.407	62.760	cold	cold	24
1	339	2.187	3.193	62.976	cold	cold	24
1	340	2.203	3.144	63.028	cold	cold	24
1	341	2.264	2.847	63.330	cold	cold	24
1	342	2.280	2.749	63.430	cold	cold	24
1	343	2.296	2.716	63.467	cold	cold	24
1	344	2.295	2.667	63.516	cold	cold	24
1	345	2.308	2.420	63.763	cold	cold	24
1	346	2.323	2.338	63.846	cold	cold	24
1	347	2.337	2.125	64.060	cold	cold	24
1	348	2.368	1.960	64.228	cold	cold	24
1	349	2.366	1.813	64.375	cold	cold	24
1	350	2.365	1.731	64.457	cold	cold	24
1	351	2.363	1.616	64.572	cold	cold	24
1	352	2.328	1.485	64.707	cold	cold	24
1	353	2.278	1.371	64.832	cold	cold	24
1	354	2.211	1.257	64.964	cold	cold	24
1	355	2.078	1.177	65.119	cold	cold	24
1	356	1.996	1.129	65.215	cold	cold	24
1	357	1.963	1.129	65.248	cold	cold	24
1	358	2.029	1.177	65.330	cold	cold	24
1	359	2.112	1.275	65.458	cold	cold	24
1	360	2.130	1.340	65.525	cold	cold	24
1	361	2.165	1.504	65.693	cold	cold	24
1	362	2.117	1.603	65.803	cold	cold	24
1	363	2.004	1.785	66.017	cold	cold	24
1	364	1.909	2.048	66.297	cold	cold	24
1	365	1.862	2.213	66.468	cold	cold	24
1	366	1.816	2.411	66.671	cold	cold	24
1	367	1.802	2.575	66.836	cold	cold	24
1	368	1.803	2.690	66.951	cold	cold	24
1	369	1.822	2.919	67.181	cold	cold	24
1	370	1.858	3.132	67.397	cold	cold	24
1	371	1.927	3.377	67.651	cold	cold	24
1	372	1.928	3.443	67.717	cold	cold	24
1	373	1.929	3.508	67.782	cold	cold	24
1	374	1.979	3.606	67.893	cold	cold	24
1	375	2.062	3.687	68.009	cold	cold	24
1	376	2.112	3.752	68.091	cold	cold	24
1	377	2.163	3.866	68.215	cold	cold	24
1	378	2.149	4.014	68.364	cold	cold	25
1	379	2.087	4.293	68.650	cold	cold	25
1	380	2.072	4.425	68.783	cold	cold	25
1	381	2.091	4.605	68.964	cold	cold	25
1	382	2.061	4.802	69.163	cold	cold	25
1	383	2.047	4.999	69.361	cold	cold	25
1	384	2.017	5.262	69.625	cold	cold	26
1	385	1.972	5.525	69.892	cold	cold	26
1	386	1.942	5.772	70.141	cold	cold	26
1	387	1.944	5.870	70.239	cold	cold	26
1	388	2.104	5.573	70.577	cold	cold	26
1	389	2.201	5.457	70.728	cold	cold	26
1	390	2.196	5.112	71.073	cold	cold	26
1	391	2.192	4.833	71.351	cold	cold	25
1	392	2.223	4.685	71.503	cold	cold	25
1	393	2.237	4.521	71.667	cold	cold	25
1	394	2.218	4.275	71.914	cold	cold	25
1	395	2.200	4.161	72.030	cold	cold	25
1	396	2.181	3.981	72.211	cold	cold	24
1	397	2.128	3.719	72.478	cold	cold	24
1	398	2.060	3.490	72.717	cold	cold	24
1	399	2.059	3.408	72.799	cold	cold	24
1	400	2.024	3.277	72.934	cold	cold	24
1	401	1.989	3.114	73.102	cold	cold	24
1	402	1.986	2.868	73.348	cold	cold	24
1	403	1.966	2.573	73.643	cold	cold	24
1	404	1.964	2.458	73.758	cold	cold	24
1	405	1.979	2.376	73.842	cold	cold	24
1	406	2.027	2.260	73.967	cold	cold	24
1	407	2.074	2.079	74.154	cold	cold	24
1	408	2.154	1.914	74.337	cold	cold	24
1	409	2.184	1.700	74.553	cold	cold	24
1	410	2.214	1.487	74.769	cold	cold	24
1	411	2.229	1.404	74.852	cold	cold	24
1	412	2.212	1.355	74.904	cold	cold	24
1	413	2.195	1.356	74.921	cold	cold	24
1	414	2.146	1.356	74.970	cold	cold	24
1	415	2.064	1.357	75.052	cold	cold	24
1	416	2.064	1.357	75.052	cold	cold	24
1	417	2.098	1.406	75.111	cold	cold	24
1	418	2.098	1.423	75.127	cold	cold	24
1	419	2.115	1.439	75.151	cold	cold	24
1	420	2.131	1.438	75.167	cold	cold	24
1	421	2.245	1.355	75.308	cold	cold	24
1	422	2.309	1.288	75.401	cold	cold	24
1	423	2.391	1.287	75.483	cold	cold	24
1	424	2.409	1.336	75.535	cold	cold	24
1	425	2.361	1.501	75.706	cold	cold	24
1	426	2.330	1.616	75.825	cold	cold	24
1	427	2.315	1.731	75.941	cold	cold	24
1	428	2.318	1.961	76.171	cold	cold	24
1	429	2.336	2.076	76.287	cold	cold	24
1	430	2.338	2.240	76.451	cold	cold	24
1	431	2.356	2.321	76.535	cold	cold	24
1	432	2.343	2.600	76.814	cold	cold	24
1	433	2.331	2.896	77.110	cold	cold	24
1	434	2.300	3.060	77.277	cold	cold	24
1	435	2.304	3.339	77.556	cold	cold	24
1	436	2.322	3.470	77.688	cold	cold	24
1	437	2.324	3.601	77.819	cold	cold	24
1	438	2.255	3.373	78.058	cold	cold	24
1	439	2.173	3.390	78.142	cold	cold	24
1	440	2.091	3.408	78.225	cold	cold	24
1	441	2.009	3.409	78.307	cold	cold	24
1	442	1.945	3.491	78.412	cold	cold	24
1	443	1.880	3.558	78.505	cold	cold	24
1	444	1.716	3.527	78.672	cold	cold	24
1	445	1.600	3.447	78.814	cold	cold	24
1	446	1.516	3.333	78.955	cold	cold	24
1	447	1.513	3.103	79.184	cold	cold	24
1	448	1.511	2.956	79.332	cold	cold	24
1	449	1.508	2.693	79.594	cold	cold	24
1	450	1.488	2.431	79.857	cold	cold	24
1	451	1.502	2.267	80.022	cold	cold	24
1	452	1.500	2.070	80.219	cold	cold	24
1	453	1.497	1.841	80.449	cold	cold	24
1	454	1.496	1.775	80.514	cold	cold	24
1	455	1.510	1.644	80.647	cold	cold	24
1	456	1.588	1.314	80.985	cold	cold	24
1	457	1.635	1.150	81.156	cold	cold	24
1	458	1.782	1.066	81.325	cold	cold	24
1	459	1.929	1.064	81.472	cold	cold	24
1	460	2.209	1.126	81.759	cold	cold	24
1	461	2.308	1.174	81.869	cold	cold	24
1	462	2.343	1.337	82.036	cold	cold	24
1	463	2.311	1.436	82.140	cold	cold	24
1	464	2.297	1.600	82.305	cold	cold	24
1	465	2.282	1.732	82.437	cold	cold	24
1	466	2.284	1.863	82.568	cold	cold	24
1	467	2.303	2.060	82.766	cold	cold	24
1	468	2.321	2.191	82.898	cold	cold	24
1	469	2.324	2.387	83.095	cold	cold	24
1	470	2.326	2.551	83.259	cold	cold	24
1	471	2.329	2.732	83.439	cold	cold	24
1	472	2.300	3.044	83.753	cold	cold	24
1	473	2.286	3.241	83.950	cold	cold	24
1	474	2.289	3.454	84.163	cold	cold	24
1	475	2.290	3.553	84.262	cold	cold	24
1	476	2.275	3.651	84.362	cold	cold	24
1	477	2.262	3.914	84.625	cold	cold	24
1	478	2.247	4.012	84.724	cold	cold	25
1	479	2.202	4.325	85.040	cold	cold	25
1	480	2.204	4.472	85.188	cold	cold	25
1	481	2.222	4.603	85.320	cold	cold	25
1	482	2.323	4.815	85.555	cold	cold	25
1	483	2.227	4.997	85.760	cold	cold	25
1	484	2.229	5.145	85.908	cold	cold	26
1	485	2.218	5.522	86.285	cold	cold	26
1	486	2.203	5.670	86.434	cold	cold	26
1	487	2.090	5.786	86.596	cold	cold	26
1	488	2.042	5.869	86.692	cold	cold	26
1	489	1.928	5.903	86.811	cold	cold	26
1	490	1.864	6.084	87.003	cold	middle	27
1	491	1.866	6.216	87.135	cold	middle	27
1	492	1.852	6.413	87.332	cold	middle	27
1	493	1.922	6.723	87.651	cold	middle	27
1	494	1.876	6.937	87.869	cold	middle	27
1	495	1.878	7.134	88.066	cold	middle	29
1	496	1.898	7.396	88.329	cold	middle	29
1	497	1.770	7.644	88.608	cold	middle	29
1	498	1.754	7.644	88.624	cold	middle	29
1	499	1.802	7.545	88.735	cold	middle	29
1	500	1.749	7.300	88.985	cold	middle	29
1	501	1.715	7.235	89.059	cold	middle	29
1	502	1.663	7.006	89.294	cold	middle	29
1	503	1.641	6.596	89.704	cold	middle	27
1	504	1.606	6.416	89.887	cold	middle	27
1	505	1.587	6.187	90.118	cold	middle	27
1	506	1.599	5.891	90.413	cold	cold	26
1	507	1.597	5.743	90.561	cold	cold	26
1	508	1.595	5.547	90.758	cold	cold	26
1	509	1.673	5.283	91.033	cold	cold	26
1	510	1.769	5.101	91.238	cold	cold	26
1	511	1.766	4.888	91.452	cold	cold	25
1	512	1.764	4.708	91.632	cold	cold	25
1	513	1.941	4.410	91.978	cold	cold	25
1	514	1.971	4.197	92.194	cold	cold	25
1	515	2.017	3.999	92.397	cold	cold	24
1	516	1.998	3.786	92.611	cold	cold	24
1	517	1.995	3.589	92.807	cold	cold	24
1	518	1.993	3.442	92.955	cold	cold	24
1	519	1.925	3.196	93.210	cold	cold	24
1	520	1.922	2.967	93.439	cold	cold	24
1	521	1.886	2.754	93.655	cold	cold	24
1	522	1.900	2.606	93.804	cold	cold	24
1	523	1.948	2.474	93.944	cold	cold	24
1	524	2.044	2.342	94.108	cold	cold	24
1	525	2.075	2.177	94.275	cold	cold	24
1	526	2.090	2.046	94.407	cold	cold	24
1	527	2.088	1.931	94.522	cold	cold	24
1	528	2.120	1.832	94.626	cold	cold	24
1	529	2.099	1.537	94.922	cold	cold	24
1	530	2.098	1.439	95.020	cold	cold	24
1	531	2.098	1.390	95.069	cold	cold	24
1	532	2.081	1.406	95.092	cold	cold	24
1	533	2.148	1.504	95.211	cold	cold	24
1	534	2.198	1.536	95.270	cold	cold	24
1	535	2.233	1.700	95.437	cold	cold	24
1	536	2.251	1.847	95.586	cold	cold	24
1	537	2.270	1.994	95.734	cold	cold	24
1	538	2.305	2.207	95.950	cold	cold	24
1	539	2.308	2.437	96.179	cold	cold	24
1	540	2.294	2.568	96.312	cold	cold	24
1	541	2.209	2.356	96.540	cold	cold	24
1	542	2.077	2.341	96.672	cold	cold	24
1	543	1.930	2.393	96.828	cold	cold	24
1	544	1.750	2.411	97.009	cold	cold	24
1	545	1.683	2.330	97.114	cold	cold	24
1	546	1.748	2.215	97.247	cold	cold	24
1	547	1.911	2.180	97.414	cold	cold	24
1	548	1.778	2.067	97.588	cold	cold	24
1	549	1.745	2.001	97.662	cold	cold	24
1	550	1.694	1.887	97.786	cold	cold	24
1	551	1.675	1.691	97.984	cold	cold	24
1	552	1.674	1.609	98.066	cold	cold	24
1	553	1.625	1.642	98.125	cold	cold	24
1	554	1.528	1.758	98.276	cold	cold	24
1	555	1.513	1.857	98.376	cold	cold	24
1	556	1.514	1.922	98.442	cold	cold	24
1	557	1.516	2.037	98.557	cold	cold	24
1	558	1.533	2.152	98.673	cold	cold	24
1	559	1.568	2.266	98.792	cold	cold	24
1	560	1.602	2.397	98.927	cold	cold	24
1	561	1.752	2.526	99.125	cold	cold	24
1	562	1.834	2.558	99.213	cold	cold	24
1	563	1.965	2.556	99.344	cold	cold	24
1	564	2.114	2.669	99.531	cold	cold	24
1	565	2.199	2.832	99.715	cold	cold	24
1	566	2.266	2.979	99.876	cold	cold	24
1	567	2.268	3.126	100.024	cold	cold	24
1	568	2.270	3.290	100.188	cold	cold	24
1	569	2.173	3.341	100.298	cold	cold	24
1	570	2.073	3.260	100.426	cold	cold	24
1	571	2.233	2.979	100.750	cold	cold	24
1	572	2.265	2.897	100.838	cold	cold	24
1	573	2.312	2.699	101.041	cold	cold	24
1	574	2.325	2.502	101.238	cold	cold	24
1	575	2.323	2.305	101.435	cold	cold	24
1	576	2.321	2.174	101.566	cold	cold	24
1	577	2.320	2.076	101.665	cold	cold	24
1	578	2.319	2.043	101.698	cold	cold	24
1	579	2.302	1.994	101.749	cold	cold	24
1	580	2.203	1.913	101.878	cold	cold	24
1	581	2.103	1.800	102.029	cold	cold	24
1	582	2.019	1.686	102.170	cold	cold	24
1	583	1.903	1.573	102.332	cold	cold	24
1	584	1.837	1.508	102.425	cold	cold	24
1	585	1.770	1.443	102.518	cold	cold	24
1	586	1.753	1.378	102.586	cold	cold	24
1	587	1.753	1.411	102.618	cold	cold	24
1	588	1.836	1.475	102.723	cold	cold	24
1	589	1.918	1.425	102.819	cold	cold	24
1	590	1.983	1.424	102.885	cold	cold	24
1	591	1.982	1.375	102.934	cold	cold	24
1	592	2.081	1.357	103.034	cold	cold	24
1	593	2.163	1.356	103.116	cold	cold	24
1	594	2.198	1.569	103.331	cold	cold	24
1	595	2.233	1.700	103.467	cold	cold	24
1	596	2.267	1.765	103.540	cold	cold	24
1	597	2.267	1.798	103.573	cold	cold	24
1	598	2.286	1.994	103.770	cold	cold	24
1	599	2.241	2.339	104.118	cold	cold	24
2	0	4.917	1.270	0.000	cold	cold	24
2	1	4.934	1.287	0.023	cold	cold	24
2	2	4.970	1.499	0.239	cold	cold	24
2	3	5.005	1.663	0.406	cold	cold	24
2	4	5.006	1.794	0.537	cold	cold	24
2	5	5.013	2.270	1.013	cold	cold	24
2	6	4.968	2.598	1.345	cold	cold	24
2	7	4.955	2.878	1.624	cold	cold	24
2	8	4.945	3.321	2.067	cold	cold	24
2	9	4.936	3.895	2.642	cold	cold	24
2	10	4.991	4.321	3.071	cold	cold	25
2	11	5.045	4.697	3.451	cold	cold	25
2	12	4.970	5.207	3.967	cold	cold	26
2	13	4.972	5.371	4.131	cold	cold	26
2	14	4.975	5.650	4.409	cold	cold	26
2	15	4.961	5.830	4.591	cold	cold	26
2	16	4.983	6.240	5.001	cold	middle	27
2	17	4.969	6.388	5.150	cold	middle	27
2	18	4.974	6.765	5.527	cold	middle	27
2	19	4.977	7.028	5.789	cold	middle	29
2	20	4.930	7.159	5.929	cold	middle	29
2	21	4.916	7.373	6.143	cold	middle	29
2	22	4.902	7.521	6.292	cold	middle	29
2	23	4.888	7.718	6.489	cold	middle	29
2	24	4.873	7.866	6.638	cold	middle	29
2	25	4.826	7.965	6.748	cold	middle	29
2	26	4.695	7.983	6.880	cold	middle	29
2	27	4.531	8.051	7.057	hot	middle	30
2	28	4.466	8.068	7.124	hot	middle	30
2	29	4.434	8.117	7.184	hot	middle	30
2	30	4.337	8.250	7.348	hot	middle	30
2	31	4.291	8.447	7.550	hot	middle	30
2	32	4.294	8.677	7.780	hot	middle	30
2	33	4.294	8.677	7.780	hot	middle	30
2	34	4.260	8.645	7.827	hot	middle	30
2	35	4.158	8.367	8.122	hot	middle	30
2	36	4.170	7.990	8.500	cold	middle	29
2	37	4.199	7.727	8.764	cold	middle	29
2	38	4.229	7.497	8.996	cold	middle	29
2	39	4.175	7.120	9.377	cold	middle	29
2	40	4.154	6.776	9.722	cold	middle	27
2	41	4.249	6.578	9.942	cold	middle	27
2	42	4.312	6.331	10.196	cold	middle	27
2	43	4.373	6.018	10.515	cold	middle	27
2	44	4.452	5.739	10.805	cold	cold	26
2	45	4.498	5.508	11.040	cold	cold	26
2	46	4.495	5.262	11.286	cold	cold	26
2	47	4.455	4.787	11.763	cold	cold	25
2	48	4.599	4.473	12.108	cold	cold	25
2	49	4.662	4.309	12.285	cold	cold	25
2	50	4.693	4.144	12.452	cold	cold	25
2	51	4.740	3.996	12.608	cold	cold	24
2	52	4.770	3.799	12.807	cold	cold	24
2	53	4.769	3.684	12.922	cold	cold	24
2	54	4.783	3.487	13.119	cold	cold	24
2	55	4.779	3.208	13.398	cold	cold	24
2	56	4.775	2.929	13.677	cold	cold	24
2	57	4.756	2.683	13.924	cold	cold	24
2	58	4.751	2.290	14.317	cold	cold	24
2	59	4.864	2.206	14.459	cold	cold	24
2	60	4.945	2.090	14.600	cold	cold	24
2	61	4.975	1.893	14.799	cold	cold	24
2	62	5.005	1.712	14.983	cold	cold	24
2	63	5.020	1.597	15.099	cold	cold	24
2	64	5.053	1.564	15.145	cold	cold	24
2	65	5.034	1.433	15.277	cold	cold	24
2	66	5.000	1.302	15.412	cold	cold	24
2	67	4.901	1.238	15.531	cold	cold	24
2	68	4.752	1.174	15.692	cold	cold	24
2	69	4.802	1.239	15.774	cold	cold	24
2	70	4.852	1.271	15.833	cold	cold	24
2	71	4.936	1.401	15.988	cold	cold	24
2	72	4.985	1.450	16.058	cold	cold	24
2	73	4.985	1.401	16.107	cold	cold	24
2	74	4.934	1.270	16.247	cold	cold	24
2	75	4.900	1.221	16.306	cold	cold	24
2	76	4.918	1.320	16.406	cold	cold	24
2	77	4.953	1.450	16.541	cold	cold	24
2	78	5.021	1.646	16.749	cold	cold	24
2	79	4.990	1.794	16.900	cold	cold	24
2	80	5.027	2.122	17.230	cold	cold	24
2	81	4.997	2.303	17.413	cold	cold	24
2	82	4.952	2.615	17.729	cold	cold	24
2	83	4.937	2.714	17.828	cold	cold	24
2	84	4.889	2.846	17.969	cold	cold	24
2	85	4.859	3.026	18.152	cold	cold	24
2	86	4.845	3.207	18.333	cold	cold	24
2	87	4.830	3.339	18.465	cold	cold	24
2	88	4.800	3.536	18.665	cold	cold	24
2	89	4.754	3.766	18.900	cold	cold	24
2	90	4.772	3.881	19.016	cold	cold	24
2	91	4.915	3.551	19.375	cold	cold	24
2	92	4.944	3.304	19.624	cold	cold	24
2	93	4.942	3.140	19.788	cold	cold	24
2	94	4.956	2.960	19.969	cold	cold	24
2	95	4.988	2.844	20.088	cold	cold	24
2	96	4.985	2.631	20.302	cold	cold	24
2	97	4.981	2.385	20.548	cold	cold	24
2	98	4.995	2.155	20.778	cold	cold	24
2	99	4.992	1.942	20.991	cold	cold	24
2	100	4.991	1.876	21.057	cold	cold	24
2	101	5.023	1.794	21.145	cold	cold	24
2	102	5.036	1.564	21.375	cold	cold	24
2	103	5.033	1.285	21.654	cold	cold	24
2	104	5.015	1.171	21.770	cold	cold	24
2	105	4.898	1.074	21.921	cold	cold	24
2	106	4.799	1.026	22.031	cold	cold	24
2	107	4.619	1.028	22.212	cold	cold	24
2	108	4.504	1.030	22.327	cold	cold	24
2	109	4.423	1.129	22.455	cold	cold	24
2	110	4.720	1.191	22.757	cold	cold	24
2	111	4.867	1.173	22.906	cold	cold	24
2	112	4.965	1.171	23.004	cold	cold	24
2	113	5.015	1.171	23.053	cold	cold	24
2	114	5.082	1.301	23.200	cold	cold	24
2	115	5.085	1.498	23.397	cold	cold	24
2	116	5.039	1.794	23.696	cold	cold	24
2	117	5.091	1.974	23.883	cold	cold	24
2	118	5.044	2.171	24.086	cold	cold	24
2	119	5.046	2.335	24.250	cold	cold	24
2	120	4.983	2.533	24.458	cold	cold	24
2	121	4.987	2.828	24.753	cold	cold	24
2	122	4.990	3.008	24.933	cold	cold	24
2	123	4.925	3.091	25.038	cold	cold	24
2	124	4.796	3.241	25.236	cold	cold	24
2	125	4.715	3.356	25.377	cold	cold	24
2	126	4.750	3.504	25.528	cold	cold	24
2	127	4.751	3.602	25.627	cold	cold	24
2	128	4.620	3.587	25.759	cold	cold	24
2	129	4.779	3.192	26.185	cold	cold	24
2	130	4.826	3.027	26.357	cold	cold	24
2	131	4.906	2.862	26.540	cold	cold	24
2	132	4.968	2.631	26.779	cold	cold	24
2	133	4.965	2.369	27.041	cold	cold	24
2	134	4.995	2.172	27.241	cold	cold	24
2	135	4.994	2.057	27.356	cold	cold	24
2	136	4.992	1.909	27.503	cold	cold	24
2	137	5.006	1.729	27.684	cold	cold	24
2	138	5.003	1.532	27.881	cold	cold	24
2	139	5.002	1.433	27.980	cold	cold	24
2	140	4.967	1.270	28.147	cold	cold	24
2	141	4.949	1.139	28.279	cold	cold	24
2	142	4.816	1.075	28.426	cold	cold	24
2	143	4.603	1.061	28.640	cold	cold	24
2	144	4.440	1.129	28.816	cold	cold	24
2	145	4.293	1.197	28.978	cold	cold	24
2	146	4.197	1.378	29.184	cold	cold	24
2	147	4.183	1.559	29.365	cold	cold	24
2	148	4.204	1.870	29.677	cold	cold	24
2	149	4.222	2.034	29.842	cold	cold	24
2	150	4.225	2.215	30.022	cold	cold	24
2	151	4.244	2.411	30.220	cold	cold	24
2	152	4.247	2.657	30.466	cold	cold	24
2	153	4.233	2.871	30.679	cold	cold	24
2	154	4.268	3.001	30.815	cold	cold	24
2	155	4.304	3.231	31.047	cold	cold	24
2	156	4.388	3.426	31.260	cold	cold	24
2	157	4.489	3.605	31.465	cold	cold	24
2	158	4.524	3.785	31.649	cold	cold	24
2	159	4.542	3.916	31.781	cold	cold	24
2	160	4.644	4.128	32.016	cold	cold	25
2	161	4.677	4.194	32.089	cold	cold	25
2	162	4.745	4.324	32.236	cold	cold	25
2	163	4.796	4.520	32.439	cold	cold	25
2	164	4.898	4.781	32.719	cold	cold	25
2	165	4.852	5.011	32.954	cold	cold	26
2	166	4.922	5.322	33.273	cold	cold	26
2	167	4.876	5.569	33.523	cold	cold	26
2	168	4.846	5.766	33.723	cold	cold	26
2	169	4.815	5.914	33.874	cold	cold	26
2	170	4.766	5.948	33.933	cold	cold	26
2	171	4.667	5.867	34.061	cold	cold	26
2	172	4.664	5.687	34.242	cold	cold	26
2	173	4.826	5.488	34.498	cold	cold	26
2	174	4.920	5.207	34.794	cold	cold	26
2	175	5.014	4.845	35.168	cold	cold	25
2	176	5.027	4.615	35.398	cold	cold	25
2	177	5.025	4.402	35.611	cold	cold	25
2	178	4.990	4.239	35.779	cold	cold	25
2	179	4.955	4.091	35.930	cold	cold	25
2	180	4.953	3.960	36.061	cold	cold	24
2	181	4.917	3.715	36.309	cold	cold	24
2	182	4.898	3.485	36.540	cold	cold	24
2	183	4.879	3.305	36.721	cold	cold	24
2	184	4.860	3.108	36.918	cold	cold	24
2	185	4.857	2.928	37.099	cold	cold	24
2	186	4.856	2.813	37.213	cold	cold	24
2	187	4.885	2.534	37.494	cold	cold	24
2	188	4.900	2.435	37.594	cold	cold	24
2	189	4.915	2.320	37.710	cold	cold	24
2	190	4.910	1.943	38.087	cold	cold	24
2	191	4.922	1.648	38.383	cold	cold	24
2	192	4.952	1.434	38.599	cold	cold	24
2	193	4.917	1.238	38.798	cold	cold	24
2	194	4.867	1.173	38.880	cold	cold	24
2	195	4.735	1.125	39.020	cold	cold	24
2	196	4.587	1.094	39.172	cold	cold	24
2	197	4.472	1.112	39.288	cold	cold	24
2	198	4.407	1.146	39.361	cold	cold	24
2	199	4.375	1.163	39.398	cold	cold	24
2	200	4.754	1.338	39.816	cold	cold	24
2	201	4.853	1.386	39.926	cold	cold	24
2	202	4.872	1.533	40.074	cold	cold	24
2	203	4.643	1.586	40.309	cold	cold	24
2	204	4.446	1.588	40.506	cold	cold	24
2	205	4.348	1.655	40.624	cold	cold	24
2	206	4.268	1.788	40.779	cold	cold	24
2	207	4.255	2.034	41.026	cold	cold	24
2	208	4.344	2.590	41.589	cold	cold	24
2	209	4.345	2.672	41.671	cold	cold	24
2	210	4.347	2.787	41.786	cold	cold	24
2	211	4.315	2.886	41.890	cold	cold	24
2	212	4.317	2.968	41.972	cold	cold	24
2	213	4.449	3.032	42.119	cold	cold	24
2	214	4.545	2.867	42.310	cold	cold	24
2	215	4.592	2.718	42.466	cold	cold	24
2	216	4.655	2.521	42.673	cold	cold	24
2	217	4.686	2.340	42.857	cold	cold	24
2	218	4.700	2.208	42.989	cold	cold	24
2	219	4.682	2.061	43.137	cold	cold	24
2	220	4.631	1.898	43.309	cold	cold	24
2	221	4.613	1.783	43.425	cold	cold	24
2	222	4.611	1.685	43.523	cold	cold	24
2	223	4.593	1.537	43.672	cold	cold	24
2	224	4.608	1.406	43.804	cold	cold	24
2	225	4.688	1.273	43.958	cold	cold	24
2	226	4.753	1.256	44.026	cold	cold	24
2	227	4.819	1.255	44.092	cold	cold	24
2	228	4.901	1.254	44.174	cold	cold	24
2	229	4.917	1.254	44.190	cold	cold	24
2	230	4.935	1.319	44.258	cold	cold	24
2	231	4.919	1.418	44.358	cold	cold	24
2	232	4.889	1.615	44.557	cold	cold	24
2	233	4.891	1.779	44.721	cold	cold	24
2	234	4.910	1.943	44.886	cold	cold	24
2	235	4.945	2.107	45.053	cold	cold	24
2	236	4.931	2.254	45.202	cold	cold	24
2	237	4.899	2.370	45.321	cold	cold	24
2	238	4.819	2.518	45.490	cold	cold	24
2	239	4.739	2.634	45.631	cold	cold	24
2	240	4.675	2.816	45.823	cold	cold	24
2	241	4.677	2.930	45.938	cold	cold	24
2	242	4.775	2.913	46.038	cold	cold	24
2	243	4.903	2.665	46.317	cold	cold	24
2	244	4.916	2.435	46.547	cold	cold	24
2	245	4.930	2.205	46.777	cold	cold	24
2	246	4.927	2.025	46.958	cold	cold	24
2	247	4.892	1.828	47.157	cold	cold	24
2	248	4.875	1.780	47.209	cold	cold	24
2	249	4.841	1.714	47.282	cold	cold	24
2	250	4.807	1.633	47.371	cold	cold	24
2	251	4.790	1.584	47.422	cold	cold	24
2	252	4.740	1.519	47.505	cold	cold	24
2	253	4.707	1.470	47.564	cold	cold	24
2	254	4.690	1.470	47.580	cold	cold	24
2	255	4.529	1.686	47.849	cold	cold	24
2	256	4.465	1.752	47.942	cold	cold	24
2	257	4.367	1.803	48.052	cold	cold	24
2	258	4.270	1.902	48.191	cold	cold	24
2	259	4.238	2.001	48.295	cold	cold	24
2	260	4.208	2.198	48.494	cold	cold	24
2	261	4.211	2.444	48.740	cold	cold	24
2	262	4.213	2.576	48.872	cold	cold	24
2	263	4.264	2.739	49.043	cold	cold	24
2	264	4.382	2.967	49.300	cold	cold	24
2	265	4.369	3.230	49.563	cold	cold	24
2	266	4.322	3.362	49.703	cold	cold	24
2	267	4.324	3.493	49.834	cold	cold	24
2	268	4.327	3.722	50.064	cold	cold	24
2	269	4.346	3.952	50.294	cold	cold	24
2	270	4.349	4.198	50.540	cold	cold	25
2	271	4.303	4.412	50.759	cold	cold	25
2	272	4.273	4.642	50.991	cold	cold	25
2	273	4.242	4.790	51.142	cold	cold	25
2	274	4.195	4.971	51.329	cold	cold	25
2	275	4.149	5.201	51.564	cold	cold	26
2	276	4.152	5.414	51.777	cold	cold	26
2	277	4.155	5.644	52.007	cold	cold	26
2	278	4.158	5.841	52.204	cold	cold	26
2	279	4.260	6.118	52.499	cold	middle	27
2	280	4.343	6.232	52.640	cold	middle	27
2	281	4.538	6.098	52.877	cold	middle	27
2	282	4.585	5.917	53.064	cold	cold	26
2	283	4.418	5.657	53.373	cold	cold	26
2	284	4.383	5.477	53.557	cold	cold	26
2	285	4.281	5.249	53.807	cold	cold	26
2	286	4.281	5.232	53.823	cold	cold	26
2	287	4.197	5.086	53.992	cold	cold	26
2	288	4.161	4.873	54.208	cold	cold	25
2	289	4.160	4.791	54.290	cold	cold	25
2	290	4.175	4.660	54.422	cold	cold	25
2	291	4.254	4.429	54.666	cold	cold	25
2	292	4.250	4.166	54.928	cold	cold	25
2	293	4.265	4.035	55.060	cold	cold	25
2	294	4.280	3.920	55.176	cold	cold	24
2	295	4.294	3.756	55.341	cold	cold	24
2	296	4.353	3.279	55.821	cold	cold	24
2	297	4.368	3.164	55.937	cold	cold	24
2	298	4.382	2.918	56.184	cold	cold	24
2	299	4.378	2.688	56.414	cold	cold	24
2	300	4.325	2.361	56.745	cold	cold	24
2	301	4.272	2.066	57.045	cold	cold	24
2	302	4.236	1.821	57.293	cold	cold	24
2	303	4.234	1.706	57.408	cold	cold	24
2	304	4.234	1.657	57.457	cold	cold	24
2	305	4.232	1.558	57.555	cold	cold	24
2	306	4.232	1.509	57.605	cold	cold	24
2	307	4.232	1.509	57.605	cold	cold	24
2	308	4.248	1.509	57.621	cold	cold	24
2	309	4.395	1.491	57.770	cold	cold	24
2	310	4.542	1.423	57.931	cold	cold	24
2	311	4.607	1.389	58.004	cold	cold	24
2	312	4.706	1.388	58.103	cold	cold	24
2	313	4.788	1.436	58.199	cold	cold	24
2	314	4.888	1.517	58.327	cold	cold	24
2	315	4.939	1.664	58.482	cold	cold	24
2	316	4.990	1.827	58.653	cold	cold	24
2	317	5.008	1.909	58.737	cold	cold	24
2	318	5.011	2.106	58.934	cold	cold	24
2	319	4.981	2.336	59.166	cold	cold	24
2	320	4.983	2.516	59.346	cold	cold	24
2	321	4.956	2.976	59.807	cold	cold	24
2	322	4.974	3.041	59.874	cold	cold	24
2	323	4.993	3.222	60.056	cold	cold	24
2	324	5.028	3.402	60.239	cold	cold	24
2	325	5.030	3.566	60.403	cold	cold	24
2	326	4.999	3.730	60.570	cold	cold	24
2	327	4.986	3.976	60.817	cold	cold	24
2	328	4.990	4.239	61.079	cold	cold	25
2	329	4.961	4.551	61.393	cold	cold	25
2	330	4.963	4.748	61.590	cold	cold	25
2	331	4.982	4.879	61.722	cold	cold	25
2	332	4.984	5.075	61.919	cold	cold	26
2	333	4.987	5.321	62.165	cold	cold	26
2	334	4.990	5.551	62.394	cold	cold	26
2	335	4.978	5.814	62.657	cold	cold	26
2	336	4.980	6.010	62.854	cold	middle	27
2	337	4.950	6.191	63.038	cold	middle	27
2	338	4.951	6.273	63.120	cold	middle	27
2	339	4.935	6.339	63.187	cold	middle	27
2	340	4.936	6.388	63.236	cold	middle	27
2	341	4.936	6.388	63.236	cold	middle	27
2	342	4.936	6.388	63.236	cold	middle	27
2	343	4.938	6.520	63.368	cold	middle	27
2	344	5.007	6.781	63.638	cold	middle	27
2	345	4.961	7.028	63.889	cold	middle	29
2	346	4.913	7.143	64.014	cold	middle	29
2	347	4.931	7.258	64.130	cold	middle	29
2	348	4.917	7.406	64.278	cold	middle	29
2	349	4.885	7.521	64.398	cold	middle	29
2	350	4.870	7.636	64.514	cold	middle	29
2	351	4.856	7.751	64.630	cold	middle	29
2	352	4.808	7.883	64.770	cold	middle	29
2	353	4.729	8.097	64.998	hot	middle	30
2	354	4.714	8.196	65.098	hot	middle	30
2	355	4.581	8.083	65.273	hot	middle	30
2	356	4.450	8.068	65.405	hot	middle	30
2	357	4.582	8.148	65.560	hot	middle	30
2	358	4.582	8.148	65.560	hot	middle	30
2	359	4.582	8.148	65.560	hot	middle	30
2	360	4.632	8.197	65.629	hot	middle	30
2	361	4.648	8.197	65.646	hot	middle	30
2	362	4.648	8.197	65.646	hot	middle	30
2	363	4.615	8.197	65.678	hot	middle	30
2	364	4.582	8.181	65.715	hot	middle	30
2	365	4.449	8.052	65.901	hot	middle	30
2	366	4.449	8.052	65.901	hot	middle	30
2	367	4.432	8.003	65.953	hot	middle	30
2	368	4.289	7.053	66.913	cold	middle	29
2	369	4.299	6.610	67.356	cold	middle	27
2	370	4.179	6.201	67.782	cold	middle	27
2	371	4.144	6.021	67.965	cold	middle	27
2	372	4.141	5.792	68.195	cold	cold	26
2	373	4.104	5.481	68.508	cold	cold	26
2	374	4.101	5.251	68.738	cold	cold	26
2	375	4.098	5.021	68.968	cold	cold	26
2	376	4.144	4.808	69.186	cold	cold	25
2	377	4.174	4.578	69.418	cold	cold	25
2	378	4.188	4.413	69.583	cold	cold	25
2	379	4.202	4.200	69.797	cold	cold	25
2	380	4.198	3.954	70.043	cold	cold	24
2	381	4.194	3.659	70.338	cold	cold	24
2	382	4.289	3.362	70.650	cold	cold	24
2	383	4.385	3.197	70.841	cold	cold	24
2	384	4.465	3.064	70.996	cold	cold	24
2	385	4.496	2.900	71.163	cold	cold	24
2	386	4.493	2.654	71.409	cold	cold	24
2	387	4.572	2.440	71.637	cold	cold	24
2	388	4.717	2.257	71.871	cold	cold	24
2	389	4.766	2.191	71.953	cold	cold	24
2	390	4.813	2.059	72.093	cold	cold	24
2	391	4.876	1.829	72.332	cold	cold	24
2	392	4.956	1.680	72.500	cold	cold	24
2	393	4.955	1.614	72.566	cold	cold	24
2	394	4.953	1.500	72.681	cold	cold	24
2	395	4.871	1.451	72.777	cold	cold	24
2	396	4.887	1.451	72.793	cold	cold	24
2	397	4.887	1.468	72.809	cold	cold	24
2	398	4.855	1.484	72.846	cold	cold	24
2	399	4.805	1.420	72.928	cold	cold	24
2	400	4.672	1.339	73.083	cold	cold	24
2	401	4.606	1.291	73.165	cold	cold	24
2	402	4.822	1.501	73.466	cold	cold	24
2	403	4.905	1.533	73.555	cold	cold	24
2	404	4.938	1.582	73.614	cold	cold	24
2	405	5.007	1.843	73.884	cold	cold	24
2	406	5.025	1.974	74.017	cold	cold	24
2	407	5.027	2.073	74.115	cold	cold	24
2	408	5.028	2.204	74.246	cold	cold	24
2	409	5.014	2.352	74.395	cold	cold	24
2	410	4.984	2.549	74.594	cold	cold	24
2	411	4.987	2.811	74.857	cold	cold	24
2	412	4.991	3.074	75.119	cold	cold	24
2	413	5.009	3.254	75.300	cold	cold	24
2	414	5.061	3.467	75.519	cold	cold	24
2	415	5.063	3.598	75.650	cold	cold	24
2	416	5.035	3.943	75.996	cold	cold	24
2	417	4.989	4.189	76.247	cold	cold	25
2	418	4.960	4.469	76.528	cold	cold	25
2	419	4.929	4.633	76.695	cold	cold	25
2	420	4.932	4.814	76.876	cold	cold	25
2	421	4.933	4.928	76.991	cold	cold	25
2	422	4.918	5.043	77.107	cold	cold	26
2	423	4.921	5.224	77.287	cold	cold	26
2	424	4.924	5.503	77.566	cold	cold	26
2	425	4.861	5.651	77.728	cold	cold	26
2	426	4.913	5.913	77.995	cold	cold	26
2	427	4.901	6.192	78.274	cold	middle	27
2	428	4.854	6.389	78.477	cold	middle	27
2	429	4.724	6.490	78.641	cold	middle	27
2	430	4.737	6.227	78.904	cold	middle	27
2	431	4.735	6.063	79.068	cold	middle	27
2	432	4.782	5.882	79.255	cold	cold	26
2	433	4.829	5.766	79.380	cold	cold	26
2	434	4.893	5.585	79.572	cold	cold	26
2	435	4.854	5.159	79.999	cold	cold	26
2	436	4.951	5.043	80.151	cold	cold	26
2	437	4.965	4.830	80.365	cold	cold	25
2	438	4.945	4.567	80.628	cold	cold	25
2	439	4.925	4.322	80.874	cold	cold	25
2	440	4.922	4.075	81.120	cold	cold	25
2	441	4.902	3.813	81.383	cold	cold	24
2	442	4.932	3.632	81.566	cold	cold	24
2	443	4.929	3.419	81.780	cold	cold	24
2	444	4.976	3.222	81.983	cold	cold	24
2	445	4.940	2.993	82.215	cold	cold	24
2	446	4.871	2.747	82.469	cold	cold	24
2	447	4.853	2.584	82.634	cold	cold	24
2	448	4.885	2.501	82.722	cold	cold	24
2	449	4.833	2.354	82.878	cold	cold	24
2	450	4.700	2.176	83.101	cold	cold	24
2	451	4.696	1.913	83.364	cold	cold	24
2	452	4.695	1.847	83.429	cold	cold	24
2	453	4.594	1.636	83.664	cold	cold	24
2	454	4.578	1.619	83.687	cold	cold	24
2	455	4.478	1.522	83.826	cold	cold	24
2	456	4.445	1.490	83.873	cold	cold	24
2	457	4.428	1.457	83.909	cold	cold	24
2	458	4.361	1.393	84.002	cold	cold	24
2	459	4.345	1.376	84.025	cold	cold	24
2	460	4.311	1.311	84.099	cold	cold	24
2	461	4.278	1.295	84.136	cold	cold	24
2	462	4.378	1.409	84.287	cold	cold	24
2	463	4.495	1.604	84.515	cold	cold	24
2	464	4.531	1.850	84.763	cold	cold	24
2	465	4.535	2.096	85.009	cold	cold	24
2	466	4.507	2.473	85.388	cold	cold	24
2	467	4.508	2.588	85.502	cold	cold	24
2	468	4.558	2.637	85.572	cold	cold	24
2	469	4.676	2.832	85.800	cold	cold	24
2	470	4.726	2.930	85.910	cold	cold	24
2	471	4.727	2.963	85.943	cold	cold	24
2	472	4.612	2.948	86.059	cold	cold	24
2	473	4.513	2.900	86.169	cold	cold	24
2	474	4.346	2.705	86.425	cold	cold	24
2	475	4.228	2.493	86.667	cold	cold	24
2	476	4.176	2.264	86.902	cold	cold	24
2	477	4.174	2.117	87.050	cold	cold	24
2	478	4.189	1.969	87.198	cold	cold	24
2	479	4.186	1.805	87.362	cold	cold	24
2	480	4.168	1.641	87.527	cold	cold	24
2	481	4.198	1.460	87.710	cold	cold	24
2	482	4.311	1.311	87.897	cold	cold	24
2	483	4.359	1.212	88.007	cold	cold	24
2	484	4.440	1.145	88.112	cold	cold	24
2	485	4.361	1.393	88.372	cold	cold	24
2	486	4.412	1.490	88.482	cold	cold	24
2	487	4.381	1.671	88.665	cold	cold	24
2	488	4.383	1.819	88.813	cold	cold	24
2	489	4.418	1.966	88.964	cold	cold	24
2	490	4.437	2.113	89.113	cold	cold	24
2	491	4.455	2.261	89.261	cold	cold	24
2	492	4.457	2.408	89.409	cold	cold	24
2	493	4.476	2.654	89.655	cold	cold	24
2	494	4.480	2.900	89.901	cold	cold	24
2	495	4.449	3.081	90.085	cold	cold	24
2	496	4.352	3.197	90.236	cold	cold	24
2	497	4.306	3.395	90.439	cold	cold	24
2	498	4.407	3.623	90.689	cold	cold	24
2	499	4.508	3.802	90.894	cold	cold	24
2	500	4.625	3.981	91.108	cold	cold	24
2	501	4.692	4.046	91.201	cold	cold	25
2	502	4.709	4.095	91.253	cold	cold	25
2	503	4.545	4.080	91.418	cold	cold	25
2	504	4.346	3.935	91.664	cold	cold	24
2	505	4.147	3.807	91.900	cold	cold	24
2	506	4.096	3.643	92.072	cold	cold	24
2	507	4.191	3.380	92.352	cold	cold	24
2	508	4.237	3.150	92.587	cold	cold	24
2	509	4.267	2.936	92.802	cold	cold	24
2	510	4.297	2.739	93.002	cold	cold	24
2	511	4.294	2.476	93.264	cold	cold	24
2	512	4.257	2.214	93.529	cold	cold	24
2	513	4.287	1.984	93.761	cold	cold	24
2	514	4.351	1.885	93.879	cold	cold	24
2	515	4.334	1.770	93.995	cold	cold	24
2	516	4.300	1.705	94.069	cold	cold	24
2	517	4.265	1.542	94.236	cold	cold	24
2	518	4.213	1.313	94.471	cold	cold	24
2	519	4.242	1.082	94.703	cold	cold	24
2	520	4.422	1.014	94.895	cold	cold	24
2	521	4.504	1.013	94.977	cold	cold	24
2	522	4.668	1.028	95.141	cold	cold	24
2	523	4.800	1.092	95.288	cold	cold	24
2	524	4.900	1.205	95.439	cold	cold	24
2	525	4.919	1.352	95.588	cold	cold	24
2	526	4.938	1.549	95.785	cold	cold	24
2	527	4.956	1.729	95.967	cold	cold	24
2	528	4.960	1.992	96.229	cold	cold	24
2	529	5.029	2.270	96.516	cold	cold	24
2	530	4.983	2.483	96.734	cold	cold	24
2	531	4.953	2.746	96.999	cold	cold	24
2	532	4.956	2.943	97.196	cold	cold	24
2	533	4.976	3.205	97.459	cold	cold	24
2	534	4.995	3.402	97.656	cold	cold	24
2	535	4.982	3.665	97.919	cold	cold	24
2	536	4.984	3.829	98.083	cold	cold	24
2	537	5.019	4.009	98.267	cold	cold	25
2	538	5.023	4.271	98.529	cold	cold	25
2	539	4.993	4.468	98.729	cold	cold	25
2	540	5.045	4.730	98.996	cold	cold	25
2	541	5.048	4.943	99.209	cold	cold	25
2	542	5.036	5.239	99.505	cold	cold	26
2	543	5.006	5.469	99.737	cold	cold	26
2	544	4.943	5.666	99.944	cold	cold	26
2	545	4.981	6.060	100.339	cold	middle	27
2	546	4.983	6.256	100.536	cold	middle	27
2	547	4.985	6.371	100.651	cold	middle	27
2	548	4.987	6.502	100.782	cold	middle	27
2	549	4.988	6.634	100.913	cold	middle	27
2	550	5.008	6.879	101.160	cold	middle	27
2	551	5.012	7.208	101.488	cold	middle	29
2	552	4.966	7.405	101.691	cold	middle	29
2	553	4.935	7.586	101.874	cold	middle	29
2	554	4.955	7.864	102.153	cold	middle	29
2	555	4.943	8.127	102.416	hot	middle	30
2	556	4.848	8.391	102.697	hot	middle	30
2	557	4.769	8.671	102.987	hot	middle	30
2	558	4.774	9.015	103.332	hot	middle	31
2	559	4.761	9.311	103.628	hot	middle	31
2	560	4.715	9.557	103.878	hot	middle	31
2	561	4.617	9.526	103.982	hot	middle	31
2	562	4.700	9.623	104.110	hot	middle	31
2	563	4.700	9.623	104.110	hot	middle	31
2	564	4.729	9.344	104.391	hot	middle	31
2	565	4.709	9.065	104.670	hot	middle	31
2	566	4.691	8.951	104.786	hot	middle	30
2	567	4.656	8.787	104.954	hot	middle	30
2	568	4.653	8.541	105.200	hot	middle	30
2	569	4.650	8.361	105.380	hot	middle	30
2	570	4.615	8.197	105.547	hot	middle	30
2	571	4.398	7.872	105.939	cold	middle	29
2	572	4.329	7.594	106.225	cold	middle	29
2	573	4.226	7.267	106.568	cold	middle	29
2	574	4.223	7.038	106.797	cold	middle	29
2	575	4.252	6.758	107.078	cold	middle	27
2	576	4.266	6.578	107.259	cold	middle	27
2	577	4.246	6.299	107.539	cold	middle	27
2	578	4.227	6.086	107.752	cold	middle	27
2	579	4.191	5.840	108.001	cold	cold	26
2	580	4.187	5.562	108.280	cold	cold	26
2	581	4.150	5.267	108.577	cold	cold	26
2	582	4.196	5.020	108.827	cold	cold	26
2	583	4.258	4.740	109.114	cold	cold	25
2	584	4.272	4.560	109.295	cold	cold	25
2	585	4.286	4.379	109.476	cold	cold	25
2	586	4.331	4.067	109.792	cold	cold	25
2	587	4.394	3.836	110.031	cold	cold	24
2	588	4.407	3.623	110.245	cold	cold	24
2	589	4.404	3.410	110.458	cold	cold	24
2	590	4.418	3.196	110.672	cold	cold	24
2	591	4.448	2.999	110.871	cold	cold	24
2	592	4.428	2.720	111.151	cold	cold	24
2	593	4.392	2.491	111.382	cold	cold	24
2	594	4.389	2.278	111.596	cold	cold	24
2	595	4.387	2.114	111.760	cold	cold	24
2	596	4.417	1.868	112.008	cold	cold	24
2	597	4.448	1.720	112.159	cold	cold	24
2	598	4.479	1.621	112.263	cold	cold	24
2	599	4.495	1.588	112.300	cold	cold	24
3	0	7.427	7.438	0.000	cold	middle	29
3	1	7.504	7.093	0.354	cold	middle	29
3	2	7.537	7.059	0.400	cold	middle	29
3	3	7.585	6.960	0.511	cold	middle	27
3	4	7.648	6.763	0.718	cold	middle	27
3	5	7.645	6.549	0.931	cold	middle	27
3	6	7.675	6.336	1.147	cold	middle	27
3	7	7.672	6.106	1.377	cold	middle	27
3	8	7.702	5.925	1.560	cold	cold	26
3	9	7.682	5.663	1.823	cold	cold	26
3	10	7.647	5.467	2.023	cold	cold	26
3	11	7.545	5.206	2.303	cold	cold	26
3	12	7.493	4.977	2.538	cold	cold	25
3	13	7.472	4.632	2.883	cold	cold	25
3	14	7.502	4.419	3.098	cold	cold	25
3	15	7.498	4.140	3.377	cold	cold	25
3	16	7.527	3.861	3.658	cold	cold	24
3	17	7.572	3.516	4.006	cold	cold	24
3	18	7.651	3.285	4.250	cold	cold	24
3	19	7.663	2.957	4.578	cold	cold	24
3	20	7.658	2.612	4.923	cold	cold	24
3	21	7.670	2.251	5.284	cold	cold	24
3	22	7.667	2.038	5.497	cold	cold	24
3	23	7.680	1.759	5.776	cold	cold	24
3	24	7.676	1.447	6.088	cold	cold	24
3	25	7.623	1.185	6.355	cold	cold	24
3	26	7.539	1.055	6.510	cold	cold	24
3	27	7.358	0.992	6.702	cold	cold	24
3	28	7.243	0.977	6.818	cold	cold	24
3	29	7.112	0.979	6.949	cold	cold	24
3	30	6.949	1.047	7.126	cold	cold	24
3	31	6.835	1.130	7.267	cold	cold	24
3	32	6.820	1.278	7.415	cold	cold	24
3	33	6.874	1.573	7.715	cold	cold	24
3	34	6.876	1.753	7.895	cold	cold	24
3	35	6.846	1.983	8.127	cold	cold	24
3	36	6.882	2.212	8.359	cold	cold	24
3	37	6.935	2.523	8.675	cold	cold	24
3	38	6.938	2.704	8.855	cold	cold	24
3	39	6.906	2.819	8.974	cold	cold	24
3	40	6.893	3.016	9.172	cold	cold	24
3	41	6.880	3.311	9.468	cold	cold	24
3	42	6.899	3.508	9.665	cold	cold	24
3	43	6.919	3.770	9.928	cold	cold	24
3	44	6.937	3.918	10.077	cold	cold	24
3	45	7.081	3.620	10.407	cold	cold	24
3	46	7.209	3.356	10.700	cold	cold	24
3	47	7.271	3.126	10.939	cold	cold	24
3	48	7.336	3.010	11.071	cold	cold	24
3	49	7.479	2.697	11.416	cold	cold	24
3	50	7.494	2.581	11.532	cold	cold	24
3	51	7.395	2.517	11.650	cold	cold	24
3	52	7.247	2.503	11.799	cold	cold	24
3	53	7.197	2.454	11.868	cold	cold	24
3	54	7.081	2.374	12.010	cold	cold	24
3	55	6.998	2.276	12.138	cold	cold	24
3	56	6.897	2.081	12.358	cold	cold	24
3	57	6.845	1.868	12.577	cold	cold	24
3	58	6.843	1.721	12.724	cold	cold	24
3	59	6.840	1.540	12.905	cold	cold	24
3	60	6.838	1.343	13.102	cold	cold	24
3	61	6.901	1.146	13.309	cold	cold	24
3	62	7.031	1.046	13.473	cold	cold	24
3	63	7.194	1.011	13.640	cold	cold	24
3	64	7.260	0.993	13.708	cold	cold	24
3	65	7.325	0.993	13.774	cold	cold	24
3	66	7.523	1.072	13.987	cold	cold	24
3	67	7.591	1.251	14.179	cold	cold	24
3	68	7.592	1.350	14.277	cold	cold	24
3	69	7.579	1.547	14.475	cold	cold	24
3	70	7.581	1.695	14.622	cold	cold	24
3	71	7.648	1.825	14.769	cold	cold	24
3	72	7.648	1.858	14.802	cold	cold	24
3	73	7.684	2.070	15.018	cold	cold	24
3	74	7.686	2.251	15.198	cold	cold	24
3	75	7.689	2.448	15.395	cold	cold	24
3	76	7.691	2.595	15.542	cold	cold	24
3	77	7.694	2.809	15.756	cold	cold	24
3	78	7.680	2.973	15.921	cold	cold	24
3	79	7.434	3.025	16.171	cold	cold	24
3	80	7.336	3.043	16.271	cold	cold	24
3	81	7.255	3.093	16.367	cold	cold	24
3	82	7.329	2.502	16.963	cold	cold	24
3	83	7.327	2.387	17.078	cold	cold	24
3	84	7.390	2.189	17.285	cold	cold	24
3	85	7.536	2.056	17.483	cold	cold	24
3	86	7.683	1.972	17.652	cold	cold	24
3	87	7.730	1.791	17.839	cold	cold	24
3	88	7.727	1.627	18.003	cold	cold	24
3	89	7.725	1.447	18.183	cold	cold	24
3	90	7.723	1.332	18.298	cold	cold	24
3	91	7.706	1.234	18.398	cold	cold	24
3	92	7.573	1.120	18.572	cold	cold	24
3	93	7.409	1.090	18.739	cold	cold	24
3	94	7.261	1.092	18.887	cold	cold	24
3	95	7.097	1.094	19.051	cold	cold	24
3	96	6.983	1.177	19.192	cold	cold	24
3	97	6.885	1.228	19.302	cold	cold	24
3	98	6.820	1.229	19.368	cold	cold	24
3	99	6.804	1.278	19.420	cold	cold	24
3	100	6.839	1.458	19.603	cold	cold	24
3	101	6.858	1.638	19.784	cold	cold	24
3	102	6.861	1.835	19.981	cold	cold	24
3	103	6.862	1.934	20.080	cold	cold	24
3	104	6.931	2.212	20.366	cold	cold	24
3	105	6.933	2.343	20.497	cold	cold	24
3	106	6.951	2.490	20.646	cold	cold	24
3	107	6.939	2.769	20.925	cold	cold	24
3	108	6.908	2.901	21.060	cold	cold	24
3	109	6.892	2.983	21.144	cold	cold	24
3	110	6.895	3.164	21.324	cold	cold	24
3	111	6.881	3.361	21.522	cold	cold	24
3	112	6.899	3.459	21.622	cold	cold	24
3	113	6.899	3.524	21.687	cold	cold	24
3	114	6.927	3.147	22.066	cold	cold	24
3	115	6.976	3.080	22.148	cold	cold	24
3	116	7.122	2.964	22.335	cold	cold	24
3	117	7.169	2.832	22.475	cold	cold	24
3	118	7.200	2.651	22.659	cold	cold	24
3	119	7.247	2.503	22.814	cold	cold	24
3	120	7.359	2.288	23.056	cold	cold	24
3	121	7.373	2.140	23.205	cold	cold	24
3	122	7.388	1.992	23.354	cold	cold	24
3	123	7.387	1.910	23.436	cold	cold	24
3	124	7.109	1.980	23.722	cold	cold	24
3	125	7.027	2.014	23.810	cold	cold	24
3	126	6.944	1.965	23.906	cold	cold	24
3	127	6.876	1.786	24.098	cold	cold	24
3	128	6.875	1.655	24.229	cold	cold	24
3	129	6.873	1.540	24.344	cold	cold	24
3	130	6.855	1.376	24.509	cold	cold	24
3	131	6.885	1.212	24.676	cold	cold	24
3	132	6.982	1.079	24.840	cold	cold	24
3	133	7.227	1.027	25.091	cold	cold	24
3	134	7.359	1.041	25.223	cold	cold	24
3	135	7.507	1.089	25.379	cold	cold	24
3	136	7.656	1.169	25.548	cold	cold	24
3	137	7.706	1.283	25.673	cold	cold	24
3	138	7.726	1.529	25.919	cold	cold	24
3	139	7.696	1.726	26.119	cold	cold	24
3	140	7.664	1.825	26.223	cold	cold	24
3	141	7.666	1.923	26.321	cold	cold	24
3	142	7.654	2.251	26.649	cold	cold	24
3	143	7.641	2.514	26.912	cold	cold	24
3	144	7.594	2.695	27.099	cold	cold	24
3	145	7.597	2.908	27.313	cold	cold	24
3	146	7.598	2.990	27.395	cold	cold	24
3	147	7.600	3.171	27.575	cold	cold	24
3	148	7.602	3.335	27.739	cold	cold	24
3	149	7.638	3.564	27.971	cold	cold	24
3	150	7.640	3.695	28.102	cold	cold	24
3	151	7.642	3.892	28.299	cold	cold	24
3	152	7.640	3.695	28.496	cold	cold	24
3	153	7.623	3.695	28.512	cold	cold	24
3	154	7.556	3.549	28.674	cold	cold	24
3	155	7.453	3.238	29.001	cold	cold	24
3	156	7.434	3.009	29.231	cold	cold	24
3	157	7.383	2.862	29.387	cold	cold	24
3	158	7.298	2.650	29.615	cold	cold	24
3	159	7.295	2.453	29.812	cold	cold	24
3	160	7.343	2.321	29.952	cold	cold	24
3	161	7.371	1.993	30.282	cold	cold	24
3	162	7.451	1.795	30.495	cold	cold	24
3	163	7.513	1.548	30.750	cold	cold	24
3	164	7.528	1.416	30.882	cold	cold	24
3	165	7.510	1.302	30.998	cold	cold	24
3	166	7.426	1.155	31.167	cold	cold	24
3	167	7.277	1.075	31.336	cold	cold	24
3	168	7.113	1.061	31.501	cold	cold	24
3	169	6.949	1.063	31.665	cold	cold	24
3	170	6.835	1.130	31.797	cold	cold	24
3	171	6.789	1.360	32.032	cold	cold	24
3	172	6.791	1.492	32.163	cold	cold	24
3	173	6.843	1.753	32.430	cold	cold	24
3	174	6.845	1.868	32.545	cold	cold	24
3	175	6.846	1.934	32.610	cold	cold	24
3	176	6.849	2.229	32.906	cold	cold	24
3	177	6.835	2.377	33.054	cold	cold	24
3	178	6.838	2.623	33.300	cold	cold	24
3	179	6.856	2.754	33.432	cold	cold	24
3	180	6.875	2.918	33.597	cold	cold	24
3	181	6.893	3.065	33.746	cold	cold	24
3	182	6.896	3.295	33.975	cold	cold	24
3	183	6.882	3.475	34.157	cold	cold	24
3	184	6.868	3.640	34.321	cold	cold	24
3	185	6.870	3.804	34.485	cold	cold	24
3	186	6.871	3.869	34.551	cold	cold	24
3	187	6.981	3.458	34.977	cold	cold	24
3	188	7.060	3.227	35.221	cold	cold	24
3	189	7.107	3.128	35.331	cold	cold	24
3	190	7.107	3.079	35.380	cold	cold	24
3	191	7.170	2.865	35.603	cold	cold	24
3	192	7.232	2.634	35.842	cold	cold	24
3	193	7.247	2.519	35.958	cold	cold	24
3	194	7.213	2.405	36.077	cold	cold	24
3	195	7.129	2.258	36.246	cold	cold	24
3	196	7.062	2.161	36.365	cold	cold	24
3	197	6.978	2.047	36.506	cold	cold	24
3	198	6.960	1.916	36.638	cold	cold	24
3	199	6.942	1.785	36.770	cold	cold	24
3	200	6.891	1.622	36.941	cold	cold	24
3	201	6.840	1.491	37.081	cold	cold	24
3	202	6.820	1.262	37.312	cold	cold	24
3	203	6.852	1.163	37.415	cold	cold	24
3	204	6.933	1.129	37.504	cold	cold	24
3	205	7.113	1.077	37.691	cold	cold	24
3	206	7.326	1.058	37.905	cold	cold	24
3	207	7.507	1.056	38.085	cold	cold	24
3	208	7.621	1.054	38.200	cold	cold	24
3	209	7.671	1.119	38.282	cold	cold	24
3	210	7.707	1.332	38.498	cold	cold	24
3	211	7.743	1.578	38.746	cold	cold	24
3	212	7.763	1.807	38.976	cold	cold	24
3	213	7.764	1.922	39.091	cold	cold	24
3	214	7.718	2.136	39.310	cold	cold	24
3	215	7.670	2.251	39.435	cold	cold	24
3	216	7.671	2.366	39.550	cold	cold	24
3	217	7.657	2.481	39.666	cold	cold	24
3	218	7.659	2.694	39.879	cold	cold	24
3	219	7.678	2.842	40.027	cold	cold	24
3	220	7.681	3.120	40.306	cold	cold	24
3	221	7.700	3.317	40.504	cold	cold	24
3	222	7.703	3.497	40.684	cold	cold	24
3	223	7.705	3.694	40.881	cold	cold	24
3	224	7.693	3.973	41.160	cold	cold	24
3	225	7.679	4.203	41.390	cold	cold	25
3	226	7.682	4.367	41.555	cold	cold	25
3	227	7.684	4.531	41.719	cold	cold	25
3	228	7.685	4.662	41.850	cold	cold	25
3	229	7.531	4.172	42.364	cold	cold	25
3	230	7.528	3.926	42.610	cold	cold	24
3	231	7.542	3.713	42.823	cold	cold	24
3	232	7.522	3.500	43.037	cold	cold	24
3	233	7.504	3.369	43.170	cold	cold	24
3	234	7.454	3.287	43.265	cold	cold	24
3	235	7.304	3.076	43.525	cold	cold	24
3	236	7.202	2.848	43.774	cold	cold	24
3	237	7.134	2.635	43.997	cold	cold	24
3	238	7.115	2.488	44.146	cold	cold	24
3	239	7.113	2.308	44.326	cold	cold	24
3	240	7.127	2.094	44.540	cold	cold	24
3	241	7.124	1.930	44.704	cold	cold	24
3	242	7.105	1.734	44.902	cold	cold	24
3	243	7.134	1.405	45.232	cold	cold	24
3	244	7.142	1.389	45.250	cold	cold	24
3	245	7.150	1.372	45.268	cold	cold	24
3	246	7.149	1.323	45.317	cold	cold	24
3	247	7.050	1.259	45.436	cold	cold	24
3	248	6.886	1.277	45.601	cold	cold	24
3	249	6.822	1.376	45.719	cold	cold	24
3	250	6.809	1.623	45.965	cold	cold	24
3	251	6.845	1.868	46.214	cold	cold	24
3	252	6.846	1.967	46.312	cold	cold	24
3	253	6.895	1.982	46.364	cold	cold	24
3	254	6.893	1.835	46.512	cold	cold	24
3	255	6.893	1.769	46.577	cold	cold	24
3	256	6.959	1.850	46.682	cold	cold	24
3	257	6.993	1.916	46.756	cold	cold	24
3	258	7.010	1.981	46.823	cold	cold	24
3	259	7.062	2.210	47.058	cold	cold	24
3	260	7.179	2.340	47.232	cold	cold	24
3	261	7.328	2.452	47.419	cold	cold	24
3	262	7.427	2.484	47.523	cold	cold	24
3	263	7.493	2.499	47.591	cold	cold	24
3	264	7.344	2.436	47.752	cold	cold	24
3	265	7.346	2.551	47.867	cold	cold	24
3	266	7.413	2.697	48.029	cold	cold	24
3	267	7.514	2.827	48.193	cold	cold	24
3	268	7.564	2.941	48.318	cold	cold	24
3	269	7.616	3.105	48.489	cold	cold	24
3	270	7.683	3.252	48.651	cold	cold	24
3	271	7.686	3.448	48.847	cold	cold	24
3	272	7.688	3.645	49.044	cold	cold	24
3	273	7.690	3.793	49.192	cold	cold	24
3	274	7.674	3.809	49.215	cold	cold	24
3	275	7.593	3.860	49.311	cold	cold	24
3	276	7.496	3.943	49.439	cold	cold	24
3	277	7.317	4.060	49.653	cold	cold	25
3	278	7.529	3.959	49.887	cold	cold	24
3	279	7.577	3.926	49.947	cold	cold	24
3	280	7.642	3.843	50.052	cold	cold	24
3	281	7.721	3.661	50.250	cold	cold	24
3	282	7.770	3.579	50.345	cold	cold	24
3	283	7.669	3.383	50.566	cold	cold	24
3	284	7.568	3.253	50.730	cold	cold	24
3	285	7.648	3.039	50.958	cold	cold	24
3	286	7.694	2.825	51.177	cold	cold	24
3	287	7.693	2.727	51.275	cold	cold	24
3	288	7.673	2.514	51.489	cold	cold	24
3	289	7.637	2.268	51.737	cold	cold	24
3	290	7.684	2.054	51.956	cold	cold	24
3	291	7.714	1.840	52.172	cold	cold	24
3	292	7.696	1.709	52.304	cold	cold	24
3	293	7.711	1.611	52.404	cold	cold	24
3	294	7.659	1.415	52.607	cold	cold	24
3	295	7.559	1.268	52.784	cold	cold	24
3	296	7.557	1.170	52.883	cold	cold	24
3	297	7.441	1.073	53.034	cold	cold	24
3	298	7.326	1.025	53.159	cold	cold	24
3	299	7.162	1.027	53.323	cold	cold	24
3	300	6.982	1.079	53.510	cold	cold	24
3	301	6.885	1.179	53.649	cold	cold	24
3	302	6.887	1.326	53.797	cold	cold	24
3	303	6.889	1.523	53.994	cold	cold	24
3	304	6.858	1.655	54.129	cold	cold	24
3	305	6.827	1.754	54.233	cold	cold	24
3	306	6.811	1.836	54.316	cold	cold	24
3	307	6.832	2.115	54.596	cold	cold	24
3	308	6.834	2.311	54.792	cold	cold	24
3	309	6.853	2.524	55.006	cold	cold	24
3	310	6.856	2.738	55.219	cold	cold	24
3	311	6.857	2.820	55.302	cold	cold	24
3	312	6.825	2.886	55.375	cold	cold	24
3	313	6.812	3.132	55.621	cold	cold	24
3	314	6.831	3.328	55.819	cold	cold	24
3	315	6.866	3.492	55.986	cold	cold	24
3	316	6.886	3.738	56.233	cold	cold	24
3	317	6.904	3.902	56.398	cold	cold	24
3	318	6.857	4.050	56.553	cold	cold	25
3	319	6.860	4.230	56.734	cold	cold	25
3	320	6.845	4.395	56.899	cold	cold	25
3	321	6.832	4.592	57.096	cold	cold	25
3	322	6.818	4.805	57.310	cold	cold	25
3	323	6.854	5.034	57.542	cold	cold	26
3	324	6.873	5.264	57.772	cold	cold	26
3	325	6.925	5.493	58.007	cold	cold	26
3	326	6.912	5.706	58.221	cold	cold	26
3	327	6.850	5.953	58.476	cold	cold	26
3	328	6.855	6.396	58.918	cold	middle	27
3	329	6.857	6.543	59.066	cold	middle	27
3	330	6.859	6.675	59.197	cold	middle	27
3	331	6.876	6.707	59.234	cold	middle	27
3	332	7.025	6.820	59.421	cold	middle	27
3	333	7.189	6.785	59.588	cold	middle	27
3	334	7.334	6.603	59.821	cold	middle	27
3	335	7.414	6.470	59.976	cold	middle	27
3	336	7.528	6.387	60.117	cold	middle	27
3	337	7.624	6.189	60.337	cold	middle	27
3	338	7.654	6.008	60.521	cold	middle	27
3	339	7.701	5.843	60.692	cold	cold	26
3	340	7.699	5.679	60.856	cold	cold	26
3	341	7.681	5.565	60.972	cold	cold	26
3	342	7.614	5.434	61.119	cold	cold	26
3	343	7.561	5.205	61.353	cold	cold	26
3	344	7.558	4.910	61.649	cold	cold	25
3	345	7.521	4.664	61.897	cold	cold	25
3	346	7.468	4.370	62.196	cold	cold	25
3	347	7.482	4.156	62.410	cold	cold	25
3	348	7.544	3.893	62.681	cold	cold	24
3	349	7.591	3.696	62.884	cold	cold	24
3	350	7.588	3.482	63.097	cold	cold	24
3	351	7.618	3.269	63.313	cold	cold	24
3	352	7.648	3.104	63.480	cold	cold	24
3	353	7.598	2.974	63.620	cold	cold	24
3	354	7.530	2.860	63.752	cold	cold	24
3	355	7.380	2.665	63.998	cold	cold	24
3	356	7.245	2.404	64.292	cold	cold	24
3	357	7.228	2.306	64.391	cold	cold	24
3	358	7.228	2.290	64.408	cold	cold	24
3	359	7.128	2.193	64.547	cold	cold	24
3	360	7.011	2.014	64.761	cold	cold	24
3	361	6.975	1.817	64.960	cold	cold	24
3	362	6.958	1.719	65.060	cold	cold	24
3	363	6.924	1.670	65.119	cold	cold	24
3	364	6.856	1.507	65.296	cold	cold	24
3	365	6.788	1.278	65.535	cold	cold	24
3	366	6.786	1.180	65.633	cold	cold	24
3	367	6.851	1.081	65.752	cold	cold	24
3	368	7.063	1.012	65.975	cold	cold	24
3	369	7.120	1.012	66.032	cold	cold	24
3	370	7.178	1.011	66.090	cold	cold	24
3	371	7.342	0.992	66.254	cold	cold	24
3	372	7.489	1.007	66.403	cold	cold	24
3	373	7.655	1.136	66.613	cold	cold	24
3	374	7.673	1.201	66.681	cold	cold	24
3	375	7.707	1.299	66.784	cold	cold	24
3	376	7.709	1.496	66.981	cold	cold	24
3	377	7.728	1.693	67.179	cold	cold	24
3	378	7.697	1.841	67.330	cold	cold	24
3	379	7.683	2.021	67.511	cold	cold	24
3	380	7.685	2.152	67.642	cold	cold	24
3	381	7.687	2.316	67.806	cold	cold	24
3	382	7.723	2.529	68.022	cold	cold	24
3	383	7.725	2.693	68.186	cold	cold	24
3	384	7.694	2.792	68.290	cold	cold	24
3	385	7.695	2.907	68.405	cold	cold	24
3	386	7.696	2.989	68.487	cold	cold	24
3	387	7.714	3.120	68.619	cold	cold	24
3	388	7.717	3.300	68.799	cold	cold	24
3	389	7.718	3.415	68.914	cold	cold	24
3	390	7.719	3.481	68.980	cold	cold	24
3	391	7.722	3.710	69.209	cold	cold	24
3	392	7.709	3.989	69.489	cold	cold	24
3	393	7.711	4.104	69.604	cold	cold	25
3	394	7.697	4.285	69.785	cold	cold	25
3	395	7.683	4.482	69.982	cold	cold	25
3	396	7.685	4.613	70.113	cold	cold	25
3	397	7.688	4.859	70.360	cold	cold	25
3	398	7.707	5.039	70.541	cold	cold	26
3	399	7.709	5.236	70.738	cold	cold	26
3	400	7.711	5.318	70.820	cold	cold	26
3	401	7.664	5.499	71.007	cold	cold	26
3	402	7.649	5.663	71.171	cold	cold	26
3	403	7.652	5.860	71.368	cold	cold	26
3	404	7.688	6.073	71.584	cold	middle	27
3	405	7.674	6.270	71.782	cold	middle	27
3	406	7.577	6.386	71.933	cold	middle	27
3	407	7.496	6.436	72.028	cold	middle	27
3	408	7.381	6.438	72.143	cold	middle	27
3	409	7.232	6.374	72.305	cold	middle	27
3	410	7.049	6.180	72.572	cold	middle	27
3	411	6.949	6.034	72.749	cold	middle	27
3	412	6.881	5.870	72.926	cold	cold	26
3	413	6.879	5.690	73.106	cold	cold	26
3	414	6.876	5.477	73.320	cold	cold	26
3	415	6.873	5.231	73.566	cold	cold	26
3	416	6.870	5.001	73.795	cold	cold	26
3	417	6.868	4.837	73.959	cold	cold	25
3	418	6.848	4.591	74.206	cold	cold	25
3	419	6.844	4.329	74.468	cold	cold	25
3	420	6.841	4.099	74.698	cold	cold	25
3	421	6.839	3.886	74.911	cold	cold	24
3	422	6.868	3.656	75.143	cold	cold	24
3	423	6.881	3.410	75.390	cold	cold	24
3	424	6.878	3.147	75.652	cold	cold	24
3	425	6.875	2.951	75.849	cold	cold	24
3	426	6.873	2.803	75.997	cold	cold	24
3	427	6.854	2.557	76.243	cold	cold	24
3	428	6.836	2.426	76.375	cold	cold	24
3	429	6.817	2.246	76.557	cold	cold	24
3	430	6.831	2.082	76.721	cold	cold	24
3	431	6.846	1.950	76.854	cold	cold	24
3	432	6.877	1.835	76.973	cold	cold	24
3	433	6.891	1.654	77.154	cold	cold	24
3	434	6.872	1.441	77.368	cold	cold	24
3	435	6.870	1.294	77.516	cold	cold	24
3	436	6.901	1.162	77.651	cold	cold	24
3	437	6.966	1.128	77.724	cold	cold	24
3	438	7.032	1.128	77.790	cold	cold	24
3	439	7.114	1.110	77.874	cold	cold	24
3	440	7.228	1.092	77.990	cold	cold	24
3	441	7.310	1.091	78.072	cold	cold	24
3	442	7.441	1.089	78.203	cold	cold	24
3	443	7.556	1.088	78.318	cold	cold	24
3	444	7.655	1.152	78.436	cold	cold	24
3	445	7.706	1.250	78.546	cold	cold	24
3	446	7.740	1.348	78.650	cold	cold	24
3	447	7.741	1.430	78.732	cold	cold	24
3	448	7.740	1.381	78.781	cold	cold	24
3	449	7.772	1.315	78.854	cold	cold	24
3	450	7.639	1.185	79.040	cold	cold	24
3	451	7.639	1.169	79.056	cold	cold	24
3	452	7.655	1.136	79.093	cold	cold	24
3	453	7.655	1.136	79.093	cold	cold	24
3	454	7.659	1.431	79.388	cold	cold	24
3	455	7.710	1.545	79.513	cold	cold	24
3	456	7.794	1.725	79.711	cold	cold	24
3	457	7.746	1.807	79.807	cold	cold	24
3	458	7.666	1.956	79.976	cold	cold	24
3	459	7.667	2.054	80.074	cold	cold	24
3	460	7.670	2.251	80.271	cold	cold	24
3	461	7.672	2.431	80.452	cold	cold	24
3	462	7.658	2.596	80.616	cold	cold	24
3	463	7.661	2.793	80.813	cold	cold	24
3	464	7.663	2.989	81.010	cold	cold	24
3	465	7.665	3.121	81.141	cold	cold	24
3	466	7.634	3.236	81.261	cold	cold	24
3	467	7.670	3.531	81.558	cold	cold	24
3	468	7.673	3.744	81.771	cold	cold	24
3	469	7.677	4.023	82.050	cold	cold	25
3	470	7.695	4.154	82.182	cold	cold	25
3	471	7.715	4.399	82.429	cold	cold	25
3	472	7.733	4.547	82.577	cold	cold	25
3	473	7.718	4.645	82.677	cold	cold	25
3	474	7.702	4.678	82.714	cold	cold	25
3	475	7.721	4.842	82.879	cold	cold	25
3	476	7.789	5.055	83.102	cold	cold	26
3	477	7.708	5.154	83.230	cold	cold	26
3	478	7.694	5.286	83.362	cold	cold	26
3	479	7.712	5.466	83.543	cold	cold	26
3	480	7.749	5.761	83.840	cold	cold	26
3	481	7.718	5.909	83.992	cold	cold	26
3	482	7.654	5.991	84.097	cold	cold	26
3	483	7.539	5.993	84.211	cold	cold	26
3	484	7.457	5.961	84.300	cold	cold	26
3	485	7.424	5.945	84.336	cold	cold	26
3	486	7.388	5.749	84.536	cold	cold	26
3	487	7.385	5.536	84.749	cold	cold	26
3	488	7.430	5.223	85.065	cold	cold	26
3	489	7.512	5.157	85.170	cold	cold	26
3	490	7.608	4.991	85.361	cold	cold	25
3	491	7.671	4.810	85.553	cold	cold	25
3	492	7.685	4.646	85.718	cold	cold	25
3	493	7.731	4.416	85.953	cold	cold	25
3	494	7.728	4.153	86.215	cold	cold	25
3	495	7.775	4.005	86.371	cold	cold	25
3	496	7.772	3.792	86.584	cold	cold	24
3	497	7.737	3.628	86.751	cold	cold	24
3	498	7.702	3.432	86.951	cold	cold	24
3	499	7.682	3.153	87.230	cold	cold	24
3	500	7.663	2.940	87.444	cold	cold	24
3	501	7.661	2.793	87.592	cold	cold	24
3	502	7.709	2.710	87.687	cold	cold	24
3	503	7.708	2.611	87.786	cold	cold	24
3	504	7.705	2.447	87.950	cold	cold	24
3	505	7.703	2.300	88.097	cold	cold	24
3	506	7.703	2.251	88.147	cold	cold	24
3	507	7.701	2.136	88.261	cold	cold	24
3	508	7.684	2.103	88.298	cold	cold	24
3	509	7.567	1.908	88.526	cold	cold	24
3	510	7.532	1.777	88.661	cold	cold	24
3	511	7.614	1.727	88.757	cold	cold	24
3	512	7.612	1.579	88.904	cold	cold	24
3	513	7.660	1.480	89.015	cold	cold	24
3	514	7.724	1.397	89.120	cold	cold	24
3	515	7.740	1.364	89.156	cold	cold	24
3	516	7.690	1.250	89.281	cold	cold	24
3	517	7.590	1.153	89.420	cold	cold	24
3	518	7.491	1.089	89.539	cold	cold	24
3	519	7.342	1.041	89.694	cold	cold	24
3	520	7.178	1.027	89.859	cold	cold	24
3	521	7.030	1.029	90.007	cold	cold	24
3	522	6.900	1.080	90.147	cold	cold	24
3	523	6.836	1.179	90.265	cold	cold	24
3	524	6.821	1.311	90.397	cold	cold	24
3	525	6.824	1.524	90.611	cold	cold	24
3	526	6.825	1.655	90.742	cold	cold	24
3	527	6.829	1.885	90.971	cold	cold	24
3	528	6.833	2.229	91.316	cold	cold	24
3	529	6.835	2.393	91.480	cold	cold	24
3	530	6.887	2.606	91.699	cold	cold	24
3	531	6.890	2.836	91.928	cold	cold	24
3	532	6.894	3.098	92.191	cold	cold	24
3	533	6.896	3.229	92.322	cold	cold	24
3	534	6.881	3.377	92.471	cold	cold	24
3	535	6.883	3.492	92.585	cold	cold	24
3	536	6.868	3.607	92.701	cold	cold	24
3	537	6.870	3.771	92.865	cold	cold	24
3	538	6.904	3.902	93.001	cold	cold	24
3	539	6.890	4.017	93.117	cold	cold	25
3	540	6.892	4.181	93.281	cold	cold	25
3	541	6.877	4.345	93.446	cold	cold	25
3	542	6.880	4.558	93.659	cold	cold	25
3	543	6.850	4.755	93.858	cold	cold	25
3	544	6.852	4.903	94.006	cold	cold	25
3	545	6.903	5.034	94.146	cold	cold	26
3	546	6.890	5.263	94.376	cold	cold	26
3	547	6.892	5.460	94.573	cold	cold	26
3	548	6.877	5.559	94.673	cold	cold	26
3	549	6.846	5.723	94.840	cold	cold	26
3	550	6.831	5.806	94.924	cold	cold	26
3	551	6.833	5.937	95.055	cold	cold	26
3	552	6.899	5.985	95.137	cold	cold	26
3	553	7.096	5.950	95.337	cold	cold	26
3	554	7.194	5.965	95.436	cold	cold	26
3	555	7.326	5.979	95.569	cold	cold	26
3	556	7.440	5.945	95.688	cold	cold	26
3	557	7.536	5.796	95.866	cold	cold	26
3	558	7.632	5.582	96.100	cold	cold	26
3	559	7.629	5.368	96.314	cold	cold	26
3	560	7.628	5.286	96.396	cold	cold	26
3	561	7.642	5.122	96.561	cold	cold	26
3	562	7.673	4.925	96.760	cold	cold	25
3	563	7.702	4.646	97.041	cold	cold	25
3	564	7.699	4.482	97.205	cold	cold	25
3	565	7.698	4.350	97.336	cold	cold	25
3	566	7.694	4.104	97.582	cold	cold	25
3	567	7.693	3.957	97.730	cold	cold	24
3	568	7.723	3.792	97.897	cold	cold	24
3	569	7.737	3.595	98.095	cold	cold	24
3	570	7.734	3.399	98.291	cold	cold	24
3	571	7.731	3.169	98.521	cold	cold	24
3	572	7.730	3.071	98.619	cold	cold	24
3	573	7.711	2.890	98.801	cold	cold	24
3	574	7.709	2.726	98.965	cold	cold	24
3	575	7.708	2.644	99.047	cold	cold	24
3	576	7.706	2.480	99.211	cold	cold	24
3	577	7.702	2.218	99.473	cold	cold	24
3	578	7.717	2.054	99.638	cold	cold	24
3	579	7.714	1.890	99.802	cold	cold	24
3	580	7.761	1.692	100.005	cold	cold	24
3	581	7.726	1.512	100.188	cold	cold	24
3	582	7.740	1.381	100.321	cold	cold	24
3	583	7.739	1.250	100.452	cold	cold	24
3	584	7.705	1.152	100.556	cold	cold	24
3	585	7.605	1.071	100.684	cold	cold	24
3	586	7.423	0.975	100.889	cold	cold	24
3	587	7.194	0.961	101.119	cold	cold	24
3	588	6.981	1.013	101.338	cold	cold	24
3	589	6.835	1.097	101.507	cold	cold	24
3	590	6.787	1.262	101.678	cold	cold	24
3	591	6.807	1.475	101.892	cold	cold	24
3	592	6.842	1.639	102.060	cold	cold	24
3	593	6.843	1.770	102.191	cold	cold	24
3	594	6.863	1.983	102.405	cold	cold	24
3	595	6.881	2.130	102.553	cold	cold	24
3	596	6.884	2.344	102.766	cold	cold	24
3	597	6.919	2.556	102.982	cold	cold	24
3	598	6.921	2.671	103.097	cold	cold	24
3	599	6.892	2.983	103.410	cold	cold	24
4	0	10.341	5.726	0.000	cold	cold	26
4	1	10.323	5.661	0.068	cold	cold	26
4	2	10.304	5.448	0.281	cold	cold	26
4	3	10.270	5.334	0.401	cold	cold	26
4	4	10.185	5.089	0.660	cold	cold	26
4	5	10.115	4.794	0.963	cold	cold	25
4	6	10.045	4.434	1.330	cold	cold	25
4	7	10.025	4.156	1.609	cold	cold	25
4	8	10.004	3.828	1.937	cold	cold	24
4	9	9.982	3.434	2.331	cold	cold	24
4	10	9.993	3.008	2.758	cold	cold	24
4	11	9.956	2.664	3.104	cold	cold	24
4	12	10.000	2.302	3.468	cold	cold	24
4	13	10.045	2.006	3.768	cold	cold	24
4	14	10.124	1.743	4.043	cold	cold	24
4	15	10.169	1.431	4.358	cold	cold	24
4	16	10.166	1.201	4.588	cold	cold	24
4	17	10.115	1.054	4.743	cold	cold	24
4	18	9.983	1.007	4.884	cold	cold	24
4	19	9.934	1.007	4.933	cold	cold	24
4	20	9.835	0.992	5.033	cold	cold	24
4	21	9.999	0.990	5.197	cold	cold	24
4	22	10.163	0.988	5.361	cold	cold	24
4	23	10.312	1.117	5.558	cold	cold	24
4	24	10.430	1.312	5.786	cold	cold	24
4	25	10.448	1.476	5.951	cold	cold	24
4	26	10.452	1.722	6.197	cold	cold	24
4	27	10.438	1.936	6.411	cold	cold	24
4	28	10.391	2.084	6.566	cold	cold	24
4	29	10.312	2.298	6.795	cold	cold	24
4	30	10.266	2.528	7.030	cold	cold	24
4	31	10.236	2.775	7.278	cold	cold	24
4	32	10.255	3.004	7.508	cold	cold	24
4	33	10.258	3.168	7.672	cold	cold	24
4	34	10.260	3.316	7.820	cold	cold	24
4	35	10.295	3.529	8.035	cold	cold	24
4	36	10.315	3.775	8.282	cold	cold	24
4	37	10.268	3.956	8.469	cold	cold	24
4	38	10.238	4.169	8.685	cold	cold	25
4	39	10.239	4.268	8.783	cold	cold	25
4	40	10.227	4.547	9.063	cold	cold	25
4	41	10.227	4.612	9.128	cold	cold	25
4	42	10.164	4.777	9.305	cold	cold	25
4	43	10.150	4.941	9.470	cold	cold	25
4	44	10.153	5.171	9.699	cold	cold	26
4	45	10.338	5.546	10.118	cold	cold	26
4	46	10.357	5.759	10.331	cold	cold	26
4	47	10.360	5.956	10.528	cold	cold	26
4	48	10.346	6.120	10.693	cold	middle	27
4	49	10.333	6.383	10.956	cold	middle	27
4	50	10.335	6.514	11.087	cold	middle	27
4	51	10.221	6.614	11.239	cold	middle	27
4	52	10.139	6.631	11.322	cold	middle	27
4	53	10.023	6.534	11.473	cold	middle	27
4	54	9.922	6.322	11.708	cold	middle	27
4	55	9.837	6.110	11.937	cold	middle	27
4	56	9.786	5.930	12.124	cold	cold	26
4	57	9.767	5.799	12.256	cold	cold	26
4	58	9.733	5.652	12.407	cold	cold	26
4	59	9.680	5.374	12.690	cold	cold	26
4	60	9.660	5.145	12.921	cold	cold	26
4	61	9.640	4.883	13.184	cold	cold	25
4	62	9.638	4.686	13.380	cold	cold	25
4	63	9.634	4.407	13.659	cold	cold	25
4	64	9.599	4.194	13.875	cold	cold	25
4	65	9.561	3.801	14.270	cold	cold	24
4	66	9.557	3.538	14.532	cold	cold	24
4	67	9.588	3.358	14.716	cold	cold	24
4	68	9.586	3.276	14.798	cold	cold	24
4	69	9.617	3.095	14.981	cold	cold	24
4	70	9.632	3.013	15.065	cold	cold	24
4	71	9.645	2.734	15.344	cold	cold	24
4	72	9.608	2.390	15.690	cold	cold	24
4	73	9.538	2.079	16.009	cold	cold	24
4	74	9.519	1.899	16.190	cold	cold	24
4	75	9.517	1.767	16.321	cold	cold	24
4	76	9.549	1.668	16.425	cold	cold	24
4	77	9.564	1.553	16.541	cold	cold	24
4	78	9.561	1.324	16.770	cold	cold	24
4	79	9.575	1.192	16.903	cold	cold	24
4	80	9.656	1.093	17.031	cold	cold	24
4	81	9.836	1.025	17.223	cold	cold	24
4	82	10.032	0.973	17.426	cold	cold	24
4	83	10.262	0.986	17.656	cold	cold	24
4	84	10.428	1.181	17.912	cold	cold	24
4	85	10.479	1.312	18.052	cold	cold	24
4	86	10.498	1.475	18.217	cold	cold	24
4	87	10.500	1.689	18.430	cold	cold	24
4	88	10.520	1.918	18.661	cold	cold	24
4	89	10.457	2.099	18.853	cold	cold	24
4	90	10.411	2.330	19.087	cold	cold	24
4	91	10.397	2.527	19.285	cold	cold	24
4	92	10.383	2.757	19.515	cold	cold	24
4	93	10.386	2.953	19.712	cold	cold	24
4	94	10.422	3.199	19.960	cold	cold	24
4	95	10.441	3.363	20.125	cold	cold	24
4	96	10.442	3.478	20.240	cold	cold	24
4	97	10.460	3.609	20.372	cold	cold	24
4	98	10.463	3.789	20.553	cold	cold	24
4	99	10.450	4.035	20.799	cold	cold	25
4	100	10.436	4.249	21.013	cold	cold	25
4	101	10.438	4.396	21.161	cold	cold	25
4	102	10.458	4.691	21.456	cold	cold	25
4	103	10.476	4.822	21.589	cold	cold	25
4	104	10.495	5.002	21.770	cold	cold	26
4	105	10.448	5.134	21.910	cold	cold	26
4	106	10.432	5.217	21.994	cold	cold	26
4	107	10.385	5.332	22.119	cold	cold	26
4	108	10.337	5.480	22.274	cold	cold	26
4	109	10.274	5.629	22.436	cold	cold	26
4	110	10.259	5.744	22.552	cold	cold	26
4	111	10.310	5.907	22.723	cold	cold	26
4	112	10.362	6.120	22.942	cold	middle	27
4	113	10.381	6.316	23.139	cold	middle	27
4	114	10.383	6.464	23.287	cold	middle	27
4	115	10.302	6.563	23.415	cold	middle	27
4	116	10.139	6.598	23.582	cold	middle	27
4	117	10.265	6.203	23.997	cold	middle	27
4	118	10.246	5.990	24.211	cold	cold	26
4	119	10.308	5.743	24.466	cold	cold	26
4	120	10.339	5.579	24.633	cold	cold	26
4	121	10.320	5.398	24.814	cold	cold	26
4	122	10.286	5.284	24.934	cold	cold	26
4	123	10.216	5.023	25.204	cold	cold	26
4	124	10.165	4.843	25.391	cold	cold	25
4	125	10.113	4.614	25.626	cold	cold	25
4	126	10.092	4.270	25.971	cold	cold	25
4	127	10.055	4.008	26.235	cold	cold	25
4	128	10.020	3.828	26.419	cold	cold	24
4	129	9.985	3.631	26.618	cold	cold	24
4	130	10.000	3.500	26.751	cold	cold	24
4	131	10.045	3.253	27.001	cold	cold	24
4	132	10.059	3.007	27.248	cold	cold	24
4	133	10.072	2.810	27.446	cold	cold	24
4	134	10.051	2.466	27.790	cold	cold	24
4	135	10.033	2.302	27.955	cold	cold	24
4	136	9.997	2.073	28.187	cold	cold	24
4	137	10.010	1.826	28.434	cold	cold	24
4	138	10.057	1.662	28.605	cold	cold	24
4	139	10.088	1.514	28.756	cold	cold	24
4	140	10.087	1.432	28.838	cold	cold	24
4	141	10.036	1.268	29.010	cold	cold	24
4	142	9.985	1.171	29.120	cold	cold	24
4	143	9.968	1.138	29.156	cold	cold	24
4	144	10.033	1.072	29.249	cold	cold	24
4	145	10.148	1.070	29.364	cold	cold	24
4	146	10.279	1.085	29.496	cold	cold	24
4	147	10.346	1.166	29.601	cold	cold	24
4	148	10.398	1.411	29.852	cold	cold	24
4	149	10.419	1.706	30.148	cold	cold	24
4	150	10.422	1.936	30.377	cold	cold	24
4	151	10.423	2.051	30.492	cold	cold	24
4	152	10.425	2.215	30.656	cold	cold	24
4	153	10.430	2.543	30.984	cold	cold	24
4	154	10.466	2.772	31.216	cold	cold	24
4	155	10.468	2.952	31.397	cold	cold	24
4	156	10.438	3.182	31.629	cold	cold	24
4	157	10.423	3.265	31.712	cold	cold	24
4	158	10.424	3.363	31.811	cold	cold	24
4	159	10.410	3.560	32.008	cold	cold	24
4	160	10.397	3.757	32.206	cold	cold	24
4	161	10.399	3.937	32.386	cold	cold	24
4	162	10.396	3.708	32.616	cold	cold	24
4	163	10.425	3.445	32.880	cold	cold	24
4	164	10.473	3.346	32.990	cold	cold	24
4	165	10.456	3.297	33.042	cold	cold	24
4	166	10.422	3.232	33.116	cold	cold	24
4	167	10.420	3.035	33.312	cold	cold	24
4	168	10.433	2.789	33.559	cold	cold	24
4	169	10.430	2.543	33.805	cold	cold	24
4	170	10.428	2.379	33.969	cold	cold	24
4	171	10.425	2.182	34.166	cold	cold	24
4	172	10.406	2.002	34.347	cold	cold	24
4	173	10.404	1.854	34.495	cold	cold	24
4	174	10.418	1.673	34.676	cold	cold	24
4	175	10.350	1.494	34.868	cold	cold	24
4	176	10.266	1.331	35.051	cold	cold	24
4	177	10.199	1.233	35.170	cold	cold	24
4	178	10.083	1.136	35.321	cold	cold	24
4	179	9.918	1.073	35.498	cold	cold	24
4	180	9.754	1.026	35.669	cold	cold	24
4	181	9.574	1.094	35.861	cold	cold	24
4	182	9.527	1.259	36.032	cold	cold	24
4	183	9.581	1.619	36.396	cold	cold	24
4	184	9.601	1.865	36.643	cold	cold	24
4	185	9.638	2.192	36.972	cold	cold	24
4	186	9.674	2.438	37.221	cold	cold	24
4	187	9.675	2.553	37.336	cold	cold	24
4	188	9.679	2.815	37.598	cold	cold	24
4	189	9.731	3.011	37.801	cold	cold	24
4	190	9.732	3.110	37.899	cold	cold	24
4	191	9.752	3.388	38.179	cold	cold	24
4	192	9.723	3.651	38.443	cold	cold	24
4	193	9.709	3.848	38.641	cold	cold	24
4	194	9.729	4.160	38.953	cold	cold	25
4	195	9.732	4.356	39.150	cold	cold	25
4	196	9.830	4.339	39.249	cold	cold	25
4	197	9.732	4.356	39.349	cold	cold	25
4	198	9.700	4.422	39.422	cold	cold	25
[truncated: 7,001 more rows]
