# Supplementary material for: Behavioral and pharmacological characterization of planarian nociception
Source: Front Mol Neurosci. 2024 May 1;17:1368009. doi: 10.3389/fnmol.2024.1368009 (PMC11094297; doi:10.3389/fnmol.2024.1368009)
Supplement: Supplementary file 1 [file Data_Sheet_1.ZIP › Article planarian nociception - code and data/thermos/PREMOR10_T/t1.csv]

22	7;22	8
22	4;22	5
22	4;22	4
22	4;22	4
22	4;22	3
22	2;22	2
22	3;22	3
22	2;22	2
22	2;22	2
22	2;22	2
22	2;22	2
22	2;22	2
22	2;22	1
22	3;22	5
22	3;22	3
22	4;22	4
22	3;22	3
22	4;22	5
22	5;22	6
22	5;22	6
22	6;22	5
22	5;22	6
22	7;22	8
22	9;22	8
22	8;22	9
23	2;23	1
23	3;23	3
23	2;23	4
23	4;23	4
23	7;23	5
23	8;23	8
24	1;23	9
24	1;24	3
24	4;24	4
24	5;24	6
24	8;24	8
25	1;25	1
25	5;25	5
25	6;25	6
25	8;25	9
25	9;26	1
26	5;26	4
26	5;26	6
27	2;27	0
27	3;27	3
27	6;27	6
27	8;27	9
28	2;28	2
28	5;28	5
28	8;28	7
29	1;29	0
29	4;29	4
29	8;29	7
29	9;29	8
30	2;30	1
30	4;30	4
30	6;30	6
30	9;30	9
31	0;31	0
31	4;31	3
31	6;31	5
31	7;31	6
31	9;31	8
32	2;32	0
32	2;32	0
32	3;32	3
32	4;32	3
32	6;32	5
32	6;32	6
32	6;32	6
32	7;32	6
32	7;32	8
32	8;32	9
33	0;33	0
33	0;33	1
33	1;33	1
33	3;33	4
33	5;33	7
33	8;33	9
33	9;34	1
34	2;34	3
34	4;34	6
34	8;34	9
34	8;34	9
35	1;35	2
35	3;35	3
35	3;35	3
35	4;35	3
35	5;35	4
35	5;35	5
35	6;35	5
35	8;35	5
35	6;35	5
35	8;35	6
35	3;35	2
