# Supplementary material for: Behavioral and pharmacological characterization of planarian nociception
Source: Front Mol Neurosci. 2024 May 1;17:1368009. doi: 10.3389/fnmol.2024.1368009 (PMC11094297; doi:10.3389/fnmol.2024.1368009)
Supplement: Supplementary file 1 [file Data_Sheet_1.ZIP › Article planarian nociception - code and data/thermos/PREMOR10_T/t10.csv]

23	1;23	0
23	0;23	0
22	9;23	0
22	9;22	9
22	9;22	9
22	9;22	9
22	9;22	8
22	9;22	8
23	0;22	9
23	0;23	0
23	1;23	0
23	1;23	1
23	1;23	1
23	4;23	1
23	4;23	1
23	4;23	3
23	4;23	4
23	6;23	4
23	5;23	5
23	9;23	6
23	9;23	7
23	9;23	9
24	2;24	1
24	4;24	2
24	6;24	5
24	4;24	4
24	9;24	8
25	1;25	0
25	2;25	3
25	7;25	6
25	7;25	7
26	0;26	0
26	0;26	0
26	3;26	5
26	4;26	6
26	6;27	0
27	2;27	5
27	8;28	5
28	4;29	1
29	3;29	5
30	0;30	1
30	2;30	4
30	6;30	8
31	2;31	2
31	5;31	5
31	9;31	9
32	3;32	1
32	7;32	4
33	0;32	8
33	3;33	1
33	7;33	3
33	9;33	4
34	0;33	8
34	2;34	1
34	3;34	4
34	6;34	6
34	9;35	0
35	0;35	0
35	2;35	2
35	5;35	5
35	9;35	7
36	0;35	8
36	1;36	0
36	3;36	2
36	5;36	5
36	5;36	5
36	7;36	7
36	9;36	8
36	9;37	0
37	0;37	0
36	8;36	9
36	9;36	8
36	9;36	8
37	0;36	9
37	0;36	9
37	2;37	2
37	4;37	3
37	5;37	6
37	6;37	7
38	0;38	0
38	2;38	6
38	5;38	7
38	4;38	7
37	2;37	6
