# Supplementary material for: Behavioral and pharmacological characterization of planarian nociception
Source: Front Mol Neurosci. 2024 May 1;17:1368009. doi: 10.3389/fnmol.2024.1368009 (PMC11094297; doi:10.3389/fnmol.2024.1368009)
Supplement: Supplementary file 1 [file Data_Sheet_1.ZIP › Article planarian nociception - code and data/thermos/PREMOR10_T/t11.csv]

23	3;23	3
23	2;23	2
23	0;23	0
22	9;22	9
22	9;22	9
22	8;22	8
22	8;22	9
22	8;22	8
22	7;22	9
22	8;22	7
22	9;22	8
22	8;22	8
22	8;22	9
22	9;22	9
22	9;22	9
22	9;22	9
23	0;23	0
22	9;23	0
23	1;23	1
23	1;23	1
23	1;23	1
23	3;23	3
23	3;23	5
23	5;23	4
23	7;23	6
23	7;23	7
23	8;23	8
24	0;23	9
24	1;24	1
24	2;24	3
24	4;24	3
24	8;24	6
24	8;24	8
25	1;25	0
25	2;25	2
25	5;25	5
25	8;25	7
25	9;26	0
26	4;26	3
26	4;26	5
26	7;26	8
26	9;27	0
27	2;27	3
27	5;27	5
27	9;27	9
28	0;28	1
28	4;28	4
28	7;28	7
28	8;28	9
29	2;29	3
29	6;29	6
29	7;29	7
30	0;30	0
30	3;30	3
30	6;30	8
30	8;30	8
31	2;31	2
31	2;31	2
31	3;31	4
31	7;31	7
31	9;32	0
32	0;32	0
32	2;32	3
32	3;32	3
32	6;32	7
32	7;32	7
32	9;33	0
33	0;33	0
33	1;33	2
33	2;33	2
33	5;33	5
33	5;33	7
33	7;33	7
33	9;33	9
34	2;34	2
34	5;34	4
34	6;34	8
34	9;35	0
35	1;35	1
35	2;35	4
35	4;35	5
35	6;35	6
35	7;35	7
35	7;35	8
35	8;35	8
35	9;35	8
36	0;36	0
36	0;36	0
36	1;36	1
36	1;36	1
36	2;36	2
36	2;36	1
36	2;36	1
36	2;36	2
36	0;35	9
