# Supplementary material for: Behavioral and pharmacological characterization of planarian nociception
Source: Front Mol Neurosci. 2024 May 1;17:1368009. doi: 10.3389/fnmol.2024.1368009 (PMC11094297; doi:10.3389/fnmol.2024.1368009)
Supplement: Supplementary file 1 [file Data_Sheet_1.ZIP › Article planarian nociception - code and data/thermos/PREMOR10_T/t12.csv]

23	0;23	0
23	0;23	0
23	0;23	0
22	8;23	0
22	7;22	8
22	7;22	7
22	7;22	7
22	6;22	6
22	7;22	7
22	6;22	6
22	7;22	6
22	8;22	8
22	8;22	7
22	8;22	8
22	9;22	8
22	9;22	8
23	0;22	9
23	0;22	9
23	1;23	1
23	1;23	1
23	3;23	3
23	4;23	5
23	5;23	5
23	6;23	6
23	8;23	6
23	8;23	8
24	1;24	1
24	2;24	1
24	5;24	5
24	7;24	7
24	9;24	9
25	2;25	1
25	4;25	5
25	7;25	7
26	1;26	1
26	2;26	3
26	7;26	6
26	9;26	9
26	9;27	2
27	5;27	4
27	7;27	7
27	9;27	8
28	3;28	1
28	5;28	7
28	8;29	0
29	3;29	5
29	7;29	8
29	9;29	9
30	2;30	3
30	6;30	6
30	9;31	0
31	3;31	3
31	5;31	5
31	8;31	8
32	1;32	1
32	3;32	3
32	7;32	4
32	8;32	8
33	1;32	9
33	4;33	2
33	5;33	3
33	7;33	6
33	9;33	8
33	9;34	0
34	2;34	1
34	4;34	2
34	4;34	4
34	7;34	5
34	8;34	6
35	0;34	8
35	0;35	1
35	1;35	0
35	1;35	1
34	9;35	1
35	1;35	1
35	2;35	4
35	6;35	6
35	8;35	7
36	0;36	0
36	2;36	3
36	4;36	6
36	6;37	0
36	8;37	0
37	0;37	2
37	3;37	5
37	6;37	5
37	7;37	7
37	7;37	7
37	7;37	7
37	7;37	7
37	7;37	7
37	1;37	0
