# Supplementary material for: Behavioral and pharmacological characterization of planarian nociception
Source: Front Mol Neurosci. 2024 May 1;17:1368009. doi: 10.3389/fnmol.2024.1368009 (PMC11094297; doi:10.3389/fnmol.2024.1368009)
Supplement: Supplementary file 1 [file Data_Sheet_1.ZIP › Article planarian nociception - code and data/thermos/PREMOR10_T/t13.csv]

23	3;23	4
23	1;23	1
23	0;23	1
22	9;23	0
22	8;22	9
22	8;22	8
22	8;22	7
22	8;22	8
22	8;22	7
22	8;22	8
22	8;22	8
22	8;22	7
22	8;22	9
22	9;22	9
22	8;22	9
22	9;22	9
23	0;23	0
23	1;23	1
23	2;23	1
23	2;23	2
23	4;23	4
23	4;23	5
23	6;23	6
23	6;23	9
23	9;24	0
24	0;24	1
24	2;24	2
24	5;24	5
24	9;25	0
25	0;25	0
25	2;25	4
25	5;25	5
25	8;25	8
26	2;26	2
26	3;26	6
26	7;26	8
27	1;27	2
27	5;27	5
27	9;27	7
28	2;28	1
28	5;28	5
28	9;28	9
29	3;29	4
29	6;29	7
30	0;30	2
30	3;30	3
30	7;30	7
31	0;31	0
31	3;31	4
31	6;31	6
31	9;32	0
32	2;32	3
32	4;32	5
32	9;32	9
33	0;33	0
33	3;33	2
33	5;33	5
33	6;33	7
34	0;33	9
34	2;34	0
34	2;34	3
34	4;34	5
34	8;34	6
34	8;34	9
35	0;35	0
35	1;35	2
35	2;35	2
35	4;35	4
35	8;35	6
35	8;35	8
36	1;36	1
36	1;36	1
35	9;36	0
35	6;35	8
35	6;35	7
35	6;35	7
35	8;35	8
36	1;36	2
36	4;36	4
36	7;36	7
36	8;37	1
37	0;37	3
37	1;37	4
37	4;37	7
37	9;37	9
38	2;38	2
38	2;38	2
38	3;38	2
38	2;38	1
