# Supplementary material for: Behavioral and pharmacological characterization of planarian nociception
Source: Front Mol Neurosci. 2024 May 1;17:1368009. doi: 10.3389/fnmol.2024.1368009 (PMC11094297; doi:10.3389/fnmol.2024.1368009)
Supplement: Supplementary file 1 [file Data_Sheet_1.ZIP › Article planarian nociception - code and data/thermos/PREMOR10_T/t14.csv]

23	2;23	1
23	1;23	1
23	1;23	1
23	0;22	9
22	8;22	9
22	9;22	9
23	0;22	9
23	0;23	0
23	2;23	0
23	0;22	9
23	1;22	9
23	2;22	9
23	3;23	2
23	5;23	3
23	4;23	3
23	4;23	3
23	5;23	4
23	6;23	6
23	9;23	8
24	0;23	9
24	1;23	9
24	3;24	1
24	4;24	3
24	5;24	3
24	7;24	6
24	8;24	7
25	2;25	0
25	2;25	2
25	4;25	4
25	7;25	8
26	1;25	9
26	3;26	3
26	5;26	5
26	7;26	8
27	1;27	3
27	4;27	4
27	7;27	8
28	1;28	2
28	3;28	7
28	7;28	9
28	9;29	4
29	3;29	7
29	7;30	2
30	1;30	4
30	8;30	8
31	1;31	1
31	4;31	4
31	8;31	7
32	0;32	0
32	4;32	4
32	5;32	6
32	9;33	0
33	2;33	2
33	5;33	3
33	6;33	7
33	9;33	9
34	1;34	0
34	3;34	2
34	5;34	5
34	6;34	6
34	9;34	8
35	0;35	0
35	1;35	2
35	2;35	2
35	2;35	2
35	3;35	3
35	5;35	3
35	6;35	3
35	6;35	6
35	8;35	7
35	9;35	8
35	9;36	0
36	2;36	2
36	3;36	3
36	4;36	4
36	6;36	7
36	8;36	9
36	8;37	2
36	9;37	4
37	1;37	5
37	2;37	6
37	3;37	7
37	5;37	9
37	6;38	0
37	5;38	0
37	0;37	5
