# Supplementary material for: Behavioral and pharmacological characterization of planarian nociception
Source: Front Mol Neurosci. 2024 May 1;17:1368009. doi: 10.3389/fnmol.2024.1368009 (PMC11094297; doi:10.3389/fnmol.2024.1368009)
Supplement: Supplementary file 1 [file Data_Sheet_1.ZIP › Article planarian nociception - code and data/thermos/PREMOR10_T/t15.csv]

23	4;23	3
23	2;23	1
23	1;23	1
22	9;23	0
23	0;23	0
22	9;23	1
22	9;22	9
23	0;23	0
22	9;22	9
23	0;22	9
23	0;23	0
23	1;23	0
23	2;23	1
23	2;23	2
23	4;23	3
23	4;23	4
23	4;23	4
23	7;23	7
23	8;23	7
23	9;23	9
24	2;24	2
24	2;24	3
24	4;24	4
24	6;24	7
24	9;25	0
25	1;25	2
25	3;25	5
25	7;25	7
25	9;26	0
26	0;26	3
26	4;26	7
26	7;27	0
27	1;27	4
27	4;27	6
27	7;28	0
28	1;28	2
28	4;28	8
28	8;29	0
29	2;29	4
29	7;29	9
29	9;30	2
30	6;30	6
30	9;30	9
31	3;31	3
31	7;31	7
32	0;32	0
32	4;32	4
32	8;32	6
33	0;33	0
33	2;33	2
33	6;33	5
33	8;33	7
34	1;34	1
34	5;34	3
34	7;34	7
35	0;34	8
35	0;35	0
35	2;35	2
35	5;35	5
35	7;35	6
35	8;35	9
36	2;36	2
36	2;36	4
36	5;36	6
36	7;36	7
36	8;36	7
36	8;36	8
36	8;36	9
37	0;37	0
37	0;37	0
37	1;37	1
37	1;37	1
37	1;37	1
37	1;37	1
37	2;37	4
37	3;37	5
37	4;37	5
37	5;37	6
37	5;37	6
37	5;37	8
37	8;37	9
37	8;37	8
37	7;37	9
36	8;37	0
