# Supplementary material for: Behavioral and pharmacological characterization of planarian nociception
Source: Front Mol Neurosci. 2024 May 1;17:1368009. doi: 10.3389/fnmol.2024.1368009 (PMC11094297; doi:10.3389/fnmol.2024.1368009)
Supplement: Supplementary file 1 [file Data_Sheet_1.ZIP › Article planarian nociception - code and data/thermos/PREMOR10_T/t2.csv]

22	4;22	5
22	4;22	4
22	4;22	4
22	3;22	3
22	3;22	3
22	3;22	3
22	1;22	2
22	2;22	2
22	1;22	2
22	1;22	3
22	1;22	2
22	3;22	4
22	2;22	3
22	2;22	3
22	3;22	4
22	4;22	6
22	5;22	6
22	5;22	7
22	5;22	8
22	7;22	8
22	7;22	8
22	8;23	1
22	8;23	0
23	2;23	4
23	2;23	4
23	3;23	6
23	4;23	7
23	7;23	9
23	8;24	1
24	0;24	2
24	3;24	4
24	7;24	8
24	8;25	0
25	0;25	3
25	4;25	5
25	7;25	8
26	1;26	2
26	1;26	4
26	6;26	7
27	1;27	2
27	3;27	3
27	7;27	8
28	1;28	2
28	5;28	4
28	7;28	8
29	1;29	1
29	5;29	5
29	9;29	9
30	2;30	3
30	5;30	5
31	0;30	9
31	1;31	1
31	5;31	5
31	7;31	8
31	8;31	9
32	2;32	2
32	4;32	4
32	8;32	7
32	9;32	9
33	1;33	3
33	6;33	6
33	7;33	9
34	1;34	1
34	2;34	4
34	3;34	6
34	7;34	9
34	9;34	9
34	8;34	9
34	8;34	9
35	0;35	1
35	1;35	2
35	1;35	2
35	2;35	2
35	2;35	2
35	2;35	2
35	3;35	3
35	3;35	4
35	4;35	4
35	4;35	4
35	6;35	6
35	7;35	7
35	5;35	6
35	7;35	7
35	8;35	7
35	8;35	9
35	8;35	8
35	9;35	9
36	0;35	9
36	0;35	9
36	0;35	9
36	0;36	0
35	5;35	5
