# Supplementary material for: Behavioral and pharmacological characterization of planarian nociception
Source: Front Mol Neurosci. 2024 May 1;17:1368009. doi: 10.3389/fnmol.2024.1368009 (PMC11094297; doi:10.3389/fnmol.2024.1368009)
Supplement: Supplementary file 1 [file Data_Sheet_1.ZIP › Article planarian nociception - code and data/thermos/PREMOR10_T/t3.csv]

22	9;22	9
22	5;22	5
22	5;22	6
22	4;22	5
22	4;22	5
22	4;22	4
22	4;22	4
22	4;22	4
22	4;22	4
22	4;22	4
22	5;22	6
22	3;22	4
22	4;22	4
22	6;22	7
22	6;22	6
22	8;22	7
22	7;22	6
22	9;22	7
23	0;22	9
22	9;22	9
23	2;23	1
23	3;23	1
23	5;23	3
23	6;23	4
23	9;23	7
24	2;23	9
24	1;23	9
24	4;24	1
24	4;24	4
24	5;24	4
24	7;24	5
24	8;24	7
25	1;25	1
25	5;25	5
25	8;26	1
26	3;26	3
26	5;26	7
27	0;27	1
27	4;27	6
27	6;27	7
28	1;28	3
28	4;28	5
28	8;28	9
29	0;29	2
29	5;29	4
29	9;29	9
30	1;30	2
30	4;30	6
30	8;30	8
31	1;31	2
31	4;31	3
31	6;31	7
32	1;32	0
32	1;32	3
32	5;32	4
32	6;32	7
32	9;32	9
33	3;33	1
33	6;33	2
33	6;33	6
33	8;33	8
34	2;34	0
34	1;34	1
34	2;34	3
34	5;34	4
34	6;34	6
34	8;34	7
35	0;34	9
35	2;35	1
35	1;35	1
35	1;35	1
35	0;35	0
34	8;34	9
35	0;35	1
35	2;35	3
35	5;35	5
35	7;35	9
36	0;36	1
36	2;36	5
36	4;36	7
36	7;37	0
37	0;37	0
37	1;37	2
37	2;37	2
37	3;37	3
37	4;37	3
37	4;37	4
37	4;37	4
37	4;37	3
