# Supplementary material for: Behavioral and pharmacological characterization of planarian nociception
Source: Front Mol Neurosci. 2024 May 1;17:1368009. doi: 10.3389/fnmol.2024.1368009 (PMC11094297; doi:10.3389/fnmol.2024.1368009)
Supplement: Supplementary file 1 [file Data_Sheet_1.ZIP › Article planarian nociception - code and data/thermos/PREMOR10_T/t4.csv]

22	6;22	5
22	6;22	6
22	4;22	4
22	4;22	4
22	4;22	3
22	1;22	3
22	4;22	3
22	3;22	3
22	3;22	3
22	3;22	4
22	3;22	4
22	5;22	5
22	5;22	5
22	5;22	5
22	6;22	6
22	5;22	6
22	7;22	6
22	9;22	8
23	0;22	9
23	0;22	9
23	1;23	3
23	4;23	3
23	4;23	3
23	6;23	4
23	7;23	7
23	9;23	9
24	1;23	9
24	4;24	4
24	7;24	5
25	1;24	7
25	1;24	8
25	1;25	1
25	5;25	5
25	7;25	8
26	1;26	1
26	4;26	6
26	8;27	1
27	2;27	4
27	6;27	9
28	2;28	3
28	3;28	8
28	5;28	9
28	9;29	4
29	4;29	8
29	9;30	1
30	4;30	4
30	8;30	8
31	3;31	2
31	5;31	4
31	8;31	8
32	1;32	1
32	2;32	2
32	5;32	4
32	8;32	6
33	1;32	9
33	2;33	1
33	5;33	3
33	5;33	5
33	8;33	9
33	9;34	0
34	1;34	2
34	2;34	2
34	4;34	4
34	7;34	6
34	8;34	8
34	8;35	0
35	1;35	1
35	1;35	2
35	1;35	3
35	3;35	4
35	4;35	3
35	5;35	5
35	5;35	6
35	6;35	4
35	6;35	5
35	7;35	6
35	8;35	8
35	8;35	8
35	8;35	8
36	1;36	2
36	2;36	5
36	6;36	6
36	7;36	9
36	9;37	0
36	9;37	1
36	9;37	1
