# Supplementary material for: Behavioral and pharmacological characterization of planarian nociception
Source: Front Mol Neurosci. 2024 May 1;17:1368009. doi: 10.3389/fnmol.2024.1368009 (PMC11094297; doi:10.3389/fnmol.2024.1368009)
Supplement: Supplementary file 1 [file Data_Sheet_1.ZIP › Article planarian nociception - code and data/thermos/PREMOR10_T/t5.csv]

22	6;22	8
22	5;22	5
22	5;22	4
22	4;22	4
22	3;22	3
22	4;22	3
22	3;22	3
22	4;22	4
22	1;22	3
22	3;22	2
22	4;22	3
22	4;22	5
22	5;22	5
22	5;22	5
22	5;22	5
22	7;22	7
22	9;22	8
22	9;22	9
23	0;23	1
23	2;23	2
23	3;23	3
23	7;23	7
23	8;23	8
24	0;24	0
24	1;24	2
24	5;24	5
24	5;24	9
24	9;24	9
24	9;25	2
25	5;25	7
25	6;25	9
26	1;26	1
26	4;26	7
26	7;27	0
27	1;27	4
27	4;27	7
27	8;28	2
28	2;28	6
28	5;28	8
29	0;29	2
29	3;29	6
29	6;29	8
30	0;30	2
30	3;30	5
30	6;30	9
31	1;30	9
31	6;31	4
31	9;31	7
32	4;32	0
32	7;32	5
32	9;32	6
33	2;32	8
33	4;33	2
33	7;33	3
34	1;33	6
34	2;34	0
34	5;34	2
34	7;34	3
34	9;34	7
35	1;34	8
35	4;34	9
35	4;35	1
35	6;35	4
35	8;35	3
36	1;35	6
36	2;35	9
36	2;35	9
36	2;35	9
36	3;36	0
36	3;36	0
36	3;36	2
36	5;36	5
36	8;36	9
36	9;37	2
37	1;37	3
37	3;37	4
37	3;37	5
37	4;37	6
37	5;37	7
37	5;37	7
37	6;37	8
37	7;37	9
37	8;38	0
37	3;37	6
