# Supplementary material for: Behavioral and pharmacological characterization of planarian nociception
Source: Front Mol Neurosci. 2024 May 1;17:1368009. doi: 10.3389/fnmol.2024.1368009 (PMC11094297; doi:10.3389/fnmol.2024.1368009)
Supplement: Supplementary file 1 [file Data_Sheet_1.ZIP › Article planarian nociception - code and data/thermos/PREMOR10_T/t6.csv]

23	4;23	6
22	9;22	9
22	8;22	9
22	8;22	8
22	7;22	8
22	6;22	7
22	7;22	8
22	5;22	6
22	5;22	6
22	6;22	5
22	6;22	6
22	7;22	6
22	6;22	6
22	7;22	6
22	7;22	7
22	8;22	8
22	7;22	7
22	9;22	9
22	9;22	9
22	9;22	9
23	0;23	0
23	0;23	0
23	1;23	1
23	3;23	2
23	3;23	3
23	4;23	4
23	4;23	4
23	7;23	7
23	8;23	8
23	9;23	8
24	1;24	2
24	3;24	2
24	5;24	6
24	7;24	7
24	9;25	1
25	2;25	4
25	5;25	4
25	7;25	7
25	7;25	8
26	1;26	1
26	4;26	6
26	6;26	6
26	9;27	0
27	1;27	2
27	5;27	6
27	7;27	9
28	2;28	3
28	5;28	5
28	8;28	9
29	1;29	1
29	4;29	4
29	6;29	7
29	9;29	9
30	3;30	3
30	5;30	4
30	7;30	6
30	9;31	0
31	0;31	0
31	2;31	2
31	5;31	5
31	6;31	6
31	7;31	6
31	9;32	1
32	0;32	2
32	0;32	3
32	2;32	4
32	3;32	5
32	5;32	8
32	5;33	0
32	7;33	1
32	8;33	2
32	8;33	3
32	8;33	4
33	0;33	5
33	1;33	5
33	1;33	5
33	1;33	6
33	4;33	8
33	6;33	8
33	5;34	0
34	0;34	0
34	2;34	4
34	3;34	6
34	7;35	0
35	0;35	4
35	1;35	5
35	4;35	7
35	6;35	9
35	9;36	1
36	2;36	1
36	2;36	2
36	3;36	2
36	3;36	3
36	4;36	3
36	1;36	1
