# Supplementary material for: Behavioral and pharmacological characterization of planarian nociception
Source: Front Mol Neurosci. 2024 May 1;17:1368009. doi: 10.3389/fnmol.2024.1368009 (PMC11094297; doi:10.3389/fnmol.2024.1368009)
Supplement: Supplementary file 1 [file Data_Sheet_1.ZIP › Article planarian nociception - code and data/thermos/PREMOR10_T/t7.csv]

23	0;22	9
22	9;22	9
22	8;22	9
22	7;22	7
22	6;22	7
22	6;22	6
22	6;22	6
22	5;22	5
22	5;22	5
22	5;22	5
22	5;22	5
22	5;22	5
22	6;22	6
22	5;22	5
22	7;22	6
22	7;22	7
22	8;22	8
22	8;22	8
23	0;23	0
23	1;22	9
23	1;23	0
23	1;23	2
23	3;23	3
23	5;23	4
23	8;23	5
23	7;23	8
24	1;24	0
24	2;24	2
24	3;24	4
24	5;24	5
24	8;24	8
25	1;25	1
25	4;25	3
25	5;25	6
26	0;25	9
26	0;26	1
26	4;26	4
26	7;26	7
27	0;27	1
27	0;27	4
27	5;27	6
27	7;28	0
28	1;28	2
28	5;28	6
28	8;28	8
29	2;29	2
29	6;29	4
29	9;29	9
30	1;30	2
30	6;30	5
30	9;30	9
31	3;31	2
31	5;31	5
31	7;31	7
32	0;32	0
32	2;32	3
32	6;32	4
32	7;32	6
32	9;32	9
33	2;33	2
33	2;33	4
33	6;33	6
33	7;33	7
33	9;33	8
33	9;34	0
34	3;34	2
34	5;34	5
34	6;34	6
34	8;34	8
35	0;34	9
35	1;35	2
35	2;35	4
35	4;35	4
35	6;35	7
35	7;35	9
35	9;36	2
36	1;36	3
36	2;36	5
36	3;36	6
36	7;36	8
37	0;37	1
37	2;37	2
37	2;37	3
37	3;37	3
37	4;37	4
37	4;37	4
37	4;37	4
37	6;37	5
37	7;37	5
37	6;37	6
37	6;37	5
37	2;37	2
