# Supplementary material for: Behavioral and pharmacological characterization of planarian nociception
Source: Front Mol Neurosci. 2024 May 1;17:1368009. doi: 10.3389/fnmol.2024.1368009 (PMC11094297; doi:10.3389/fnmol.2024.1368009)
Supplement: Supplementary file 1 [file Data_Sheet_1.ZIP › Article planarian nociception - code and data/thermos/PREMOR10_T/t8.csv]

23	2;23	2
23	0;23	0
22	9;23	0
22	9;22	8
22	9;22	7
22	7;22	6
22	6;22	6
22	6;22	6
22	7;22	6
22	6;22	6
22	6;22	6
22	7;22	7
22	7;22	6
22	7;22	8
22	9;22	9
23	1;23	0
23	1;23	1
23	2;23	1
23	2;23	2
23	3;23	2
23	4;23	3
23	6;23	4
23	8;23	6
24	0;23	8
24	1;24	1
24	3;24	2
24	4;24	3
24	7;24	7
24	6;24	9
25	2;25	1
25	4;25	2
25	7;25	7
26	0;26	0
26	1;26	3
26	5;26	6
26	7;26	8
27	1;27	2
27	5;27	6
27	8;27	9
28	3;28	3
28	4;28	7
28	9;29	1
29	4;29	4
29	7;29	7
30	1;30	1
30	5;30	5
30	7;30	9
31	0;31	1
31	3;31	5
31	8;31	7
32	0;32	0
32	2;32	2
32	6;32	5
32	8;32	9
33	0;32	9
33	1;33	1
33	4;33	4
33	6;33	5
33	8;33	8
33	9;33	9
34	1;34	1
34	4;34	2
34	5;34	5
34	8;34	7
34	8;34	8
35	1;35	0
35	1;35	2
35	3;35	5
35	5;35	6
35	7;35	9
35	9;36	2
36	2;36	3
36	5;36	5
36	5;36	7
36	7;36	8
36	6;36	5
36	8;36	8
36	8;36	8
36	9;37	0
37	0;37	0
37	1;37	1
37	3;37	1
37	2;37	1
37	3;37	2
37	4;37	4
37	4;37	3
37	5;37	5
37	5;37	5
37	5;37	5
