# Supplementary material for: Behavioral and pharmacological characterization of planarian nociception
Source: Front Mol Neurosci. 2024 May 1;17:1368009. doi: 10.3389/fnmol.2024.1368009 (PMC11094297; doi:10.3389/fnmol.2024.1368009)
Supplement: Supplementary file 1 [file Data_Sheet_1.ZIP › Article planarian nociception - code and data/thermos/PREMOR10_T/t9.csv]

23	0;23	0
23	0;22	9
22	7;22	9
22	9;22	9
22	7;22	7
22	7;22	7
22	7;22	7
22	8;22	7
22	8;22	7
22	9;22	8
23	0;22	8
23	0;22	8
23	1;22	9
23	1;22	9
23	1;23	1
23	2;23	1
23	4;23	1
23	4;23	3
23	7;23	4
23	7;23	4
24	0;23	7
24	0;23	8
24	0;23	9
24	5;24	1
24	5;24	4
24	7;24	6
24	7;24	7
25	1;24	9
25	3;25	2
25	5;25	4
25	8;25	8
26	0;26	0
26	2;26	3
26	5;26	6
26	7;26	9
27	2;27	4
27	4;27	5
27	9;27	9
28	1;28	3
28	5;28	8
28	8;29	1
29	3;29	4
29	8;29	8
30	1;30	3
30	4;30	7
30	7;30	9
31	1;31	3
31	6;31	6
31	9;31	9
32	3;32	1
32	6;32	4
32	7;32	8
33	0;33	1
33	3;33	2
33	5;33	5
33	6;33	7
33	8;33	8
34	0;34	1
34	1;34	1
34	3;34	4
34	4;34	5
34	6;34	9
34	8;35	0
35	1;35	2
35	2;35	3
35	4;35	6
35	6;35	8
35	8;35	8
35	9;36	1
36	1;36	4
36	2;36	5
36	3;36	6
36	4;36	7
36	4;36	7
36	4;36	4
36	4;36	5
36	5;36	6
36	7;36	8
36	6;36	8
36	8;36	9
36	8;37	0
37	0;37	2
37	0;37	5
36	9;37	5
36	8;37	4
36	4;36	8
