# Supplementary material for: Behavioral and pharmacological characterization of planarian nociception
Source: Front Mol Neurosci. 2024 May 1;17:1368009. doi: 10.3389/fnmol.2024.1368009 (PMC11094297; doi:10.3389/fnmol.2024.1368009)
Supplement: Supplementary file 1 [file Data_Sheet_1.ZIP › Article planarian nociception - code and data/thermos/PREMOR1_T/t1.csv]

23	0;23	0
23	0;23	0
23	0;23	0
23	0;23	0
23	0;22	9
22	8;22	8
22	8;22	8
23	0;22	8
22	9;22	8
23	1;23	0
23	0;22	9
23	2;23	0
23	1;23	1
23	2;23	1
23	3;23	3
23	3;23	3
23	5;23	4
23	5;23	5
23	6;23	6
23	8;23	8
23	8;23	8
24	1;24	0
24	1;24	2
24	3;24	3
24	6;24	5
24	8;24	7
25	0;25	1
25	3;25	3
25	6;25	6
25	9;25	9
26	2;26	2
26	5;26	6
26	8;27	0
27	3;27	5
27	5;27	7
27	9;28	1
28	2;28	3
28	7;29	1
29	1;29	4
29	7;30	0
30	0;30	4
30	5;30	8
30	9;31	3
31	3;31	6
31	6;31	8
31	8;32	0
32	0;32	0
32	1;32	1
32	2;32	2
32	4;32	3
32	4;32	4
32	5;32	6
32	6;32	6
32	6;32	6
32	7;32	7
32	7;32	8
32	8;32	8
32	8;32	9
32	9;32	9
32	9;33	0
32	9;33	0
33	1;33	1
33	1;33	1
33	2;33	2
33	3;33	4
33	4;33	3
33	4;33	4
33	4;33	4
33	6;33	4
33	5;33	5
33	6;33	5
33	7;33	7
33	8;33	6
33	7;33	8
33	9;33	8
33	8;33	8
33	9;33	9
34	0;34	0
34	2;34	0
34	0;34	0
34	2;34	0
34	2;34	1
34	3;34	1
34	3;34	2
34	2;34	1
34	3;34	2
34	4;34	3
34	4;34	3
34	5;34	4
34	5;34	5
34	5;34	5
34	6;34	4
34	5;34	4
34	1;34	1
