# Supplementary material for: Behavioral and pharmacological characterization of planarian nociception
Source: Front Mol Neurosci. 2024 May 1;17:1368009. doi: 10.3389/fnmol.2024.1368009 (PMC11094297; doi:10.3389/fnmol.2024.1368009)
Supplement: Supplementary file 1 [file Data_Sheet_1.ZIP › Article planarian nociception - code and data/thermos/PREMOR1_T/t10.csv]

24	2;24	0
24	1;24	2
24	2;24	4
24	4;24	5
24	7;24	9
24	9;24	9
25	1;25	3
25	4;25	7
25	6;25	9
26	0;26	3
26	3;26	7
26	6;27	1
26	7;27	5
27	1;27	9
27	4;28	3
27	5;28	6
27	7;28	7
27	8;28	8
28	0;29	0
28	2;29	0
28	2;29	2
28	6;29	7
28	9;29	8
28	9;29	8
29	0;29	8
29	1;29	9
29	1;30	0
29	2;30	0
29	4;30	3
29	5;30	2
29	4;30	3
29	8;30	4
29	8;30	4
29	8;30	4
30	1;30	6
30	2;30	6
30	3;30	8
30	4;30	9
30	7;30	9
30	9;31	1
30	9;31	2
31	0;31	2
31	0;31	3
31	3;31	3
31	4;31	5
31	6;31	6
31	7;31	6
31	7;31	7
31	9;31	9
31	9;31	7
32	1;32	0
32	2;32	0
32	3;32	0
32	6;32	2
32	5;32	2
32	6;32	4
32	7;32	3
32	9;32	4
32	8;32	5
32	9;32	6
33	1;32	8
33	0;32	5
33	2;32	8
33	1;32	7
33	2;32	9
33	2;32	8
33	3;33	0
33	4;33	1
33	4;33	0
33	5;33	1
33	5;33	1
33	6;33	2
33	8;33	2
33	8;33	3
33	8;33	4
33	9;33	5
34	0;33	5
34	0;33	6
33	9;33	7
34	0;33	8
34	0;33	8
34	0;33	8
34	0;33	8
