# Supplementary material for: Behavioral and pharmacological characterization of planarian nociception
Source: Front Mol Neurosci. 2024 May 1;17:1368009. doi: 10.3389/fnmol.2024.1368009 (PMC11094297; doi:10.3389/fnmol.2024.1368009)
Supplement: Supplementary file 1 [file Data_Sheet_1.ZIP › Article planarian nociception - code and data/thermos/PREMOR1_T/t11.csv]

23	0;23	0
23	0;22	9
23	0;23	0
22	9;22	7
22	9;22	8
22	8;22	7
22	7;22	7
22	8;22	7
22	8;22	8
22	7;22	7
22	8;22	7
22	7;22	7
22	8;22	8
22	8;22	8
22	9;23	0
22	8;22	9
22	9;22	9
23	0;23	0
23	0;23	1
23	1;23	1
23	3;23	3
23	3;23	3
23	4;23	4
23	5;23	5
23	4;23	5
23	5;23	7
23	6;23	7
24	0;24	0
24	1;24	2
24	2;24	3
24	4;24	6
24	6;24	7
24	7;24	8
25	0;25	2
25	1;25	3
25	1;25	5
25	5;25	8
25	5;25	8
25	9;26	0
26	2;26	1
26	6;26	3
27	0;26	9
27	2;27	1
27	8;27	6
28	0;28	0
28	4;28	2
28	7;28	6
29	0;28	9
29	3;29	2
29	5;29	4
29	9;29	9
30	2;30	3
30	6;30	6
30	8;30	8
31	2;31	1
31	3;31	2
31	6;31	4
31	7;31	7
32	0;31	9
32	2;32	1
32	4;32	4
32	6;32	5
32	8;32	9
33	2;33	2
33	5;33	5
33	8;33	6
33	9;33	8
34	1;33	9
34	1;34	2
34	2;34	3
34	3;34	3
34	3;34	3
34	3;34	4
34	5;34	5
34	5;34	4
34	4;34	6
34	6;34	6
34	6;34	7
34	7;34	6
34	7;34	7
34	9;34	9
35	0;34	9
34	9;34	9
35	0;35	0
35	2;35	0
35	1;35	0
35	2;35	1
35	2;35	2
35	2;35	1
35	2;35	1
35	3;35	2
35	3;35	1
35	2;35	2
