# Supplementary material for: Behavioral and pharmacological characterization of planarian nociception
Source: Front Mol Neurosci. 2024 May 1;17:1368009. doi: 10.3389/fnmol.2024.1368009 (PMC11094297; doi:10.3389/fnmol.2024.1368009)
Supplement: Supplementary file 1 [file Data_Sheet_1.ZIP › Article planarian nociception - code and data/thermos/PREMOR1_T/t12.csv]

23	1;23	1
22	9;22	9
22	9;22	8
22	9;22	8
22	8;22	8
22	8;22	8
22	8;22	7
22	8;22	7
22	7;22	7
22	8;22	9
22	7;22	7
22	8;22	8
22	8;22	8
22	9;22	9
22	8;22	9
22	9;22	9
23	0;23	0
23	1;23	3
23	2;23	2
23	4;23	4
23	4;23	4
23	5;23	6
23	8;23	7
23	9;23	9
23	9;24	0
24	1;24	2
24	3;24	5
24	5;24	7
24	8;25	1
25	1;25	2
25	5;25	6
25	7;25	8
26	3;26	2
26	3;26	6
26	6;26	9
27	2;27	2
27	4;27	6
27	8;27	8
28	1;28	1
28	6;28	6
29	0;29	0
29	2;29	2
29	8;29	8
30	1;30	1
30	4;30	5
30	9;30	9
31	1;31	1
31	6;31	6
31	8;31	8
32	3;32	2
32	5;32	5
32	8;33	0
33	2;33	2
33	5;33	5
33	5;33	7
33	7;33	9
34	0;34	1
34	1;34	1
34	0;34	2
34	2;34	2
34	3;34	3
34	3;34	4
34	5;34	5
34	6;34	5
34	5;34	5
34	6;34	6
34	7;34	7
34	7;34	7
34	7;34	7
34	9;34	7
34	9;34	9
35	0;34	8
35	0;34	9
35	0;35	0
35	0;34	9
35	2;35	0
35	2;35	1
35	3;35	1
35	3;35	2
35	5;35	3
35	5;35	4
35	5;35	4
35	5;35	3
35	5;35	5
35	6;35	5
35	7;35	6
35	8;35	7
35	7;35	6
35	7;35	6
35	6;35	7
