# Supplementary material for: Behavioral and pharmacological characterization of planarian nociception
Source: Front Mol Neurosci. 2024 May 1;17:1368009. doi: 10.3389/fnmol.2024.1368009 (PMC11094297; doi:10.3389/fnmol.2024.1368009)
Supplement: Supplementary file 1 [file Data_Sheet_1.ZIP › Article planarian nociception - code and data/thermos/PREMOR1_T/t13.csv]

23	2;23	1
23	0;23	0
23	0;23	0
23	1;22	9
23	0;22	9
23	1;23	0
23	1;23	0
23	0;22	9
23	0;23	0
23	0;23	0
23	2;23	0
23	0;23	0
23	2;23	1
23	3;23	1
23	3;23	1
23	4;23	3
23	5;23	5
23	5;23	5
23	7;23	5
23	8;23	7
23	8;23	8
24	1;24	1
24	2;24	1
24	4;24	5
24	5;24	6
24	8;24	8
24	8;25	2
25	5;25	4
25	2;25	5
25	5;25	8
25	7;26	0
26	2;26	4
26	4;26	8
26	7;27	0
27	1;27	2
27	6;27	6
28	3;28	3
29	0;28	8
29	6;29	7
30	0;30	2
30	3;30	7
30	7;30	9
30	9;31	1
31	0;31	3
31	6;31	6
31	7;31	7
31	9;32	0
32	1;32	3
32	6;32	6
32	8;32	9
33	1;33	2
33	2;33	5
33	6;33	9
33	7;34	2
33	9;34	3
34	1;34	4
34	4;34	7
34	6;34	8
34	7;35	0
34	9;35	0
34	9;35	1
35	0;35	3
35	1;35	4
35	1;35	3
35	2;35	4
35	2;35	3
35	3;35	4
35	5;35	5
35	4;35	6
35	4;35	5
35	7;35	6
35	6;35	6
35	6;35	7
35	6;35	9
35	7;35	8
35	7;35	9
35	8;35	8
35	9;35	9
36	2;36	2
36	2;36	2
36	3;36	2
36	4;36	4
36	5;36	4
36	5;36	4
36	5;36	5
36	6;36	5
36	6;36	6
