# Supplementary material for: Behavioral and pharmacological characterization of planarian nociception
Source: Front Mol Neurosci. 2024 May 1;17:1368009. doi: 10.3389/fnmol.2024.1368009 (PMC11094297; doi:10.3389/fnmol.2024.1368009)
Supplement: Supplementary file 1 [file Data_Sheet_1.ZIP › Article planarian nociception - code and data/thermos/PREMOR1_T/t14.csv]

23	0;23	1
23	1;23	0
23	0;23	0
23	0;23	0
22	8;22	8
23	0;22	9
22	8;23	0
23	0;23	0
23	0;22	9
22	8;23	1
23	1;23	1
23	1;23	2
23	2;23	2
23	2;23	2
23	3;23	4
23	5;23	4
23	6;23	6
23	6;23	7
23	7;23	9
23	7;23	9
24	0;24	2
24	4;24	5
24	7;24	8
24	8;25	0
25	0;25	3
25	4;25	7
25	8;25	9
26	1;26	3
26	5;26	9
27	0;27	1
27	1;27	5
27	7;27	9
28	0;28	3
28	3;28	7
28	6;29	1
29	1;29	6
29	5;30	0
29	9;30	4
30	5;30	9
30	9;31	3
31	3;31	7
31	8;32	3
32	2;32	5
32	5;32	9
32	8;33	2
33	0;33	3
33	1;33	4
33	3;33	6
33	6;33	8
33	8;33	9
33	9;34	0
33	9;34	2
34	2;34	2
34	2;34	2
34	2;34	2
34	3;34	4
34	5;34	4
34	4;34	4
34	5;34	5
34	5;34	5
34	6;34	6
34	7;34	7
34	9;34	8
34	9;34	9
34	9;34	8
34	9;34	9
35	0;35	0
35	1;35	1
35	2;35	2
35	2;35	2
35	2;35	2
35	4;35	1
35	5;35	3
35	4;35	3
35	4;35	3
35	5;35	4
35	6;35	3
35	6;35	4
35	6;35	5
35	7;35	5
35	7;35	6
35	7;35	7
35	7;35	6
35	7;35	7
35	6;35	7
35	2;35	3
