# Supplementary material for: Behavioral and pharmacological characterization of planarian nociception
Source: Front Mol Neurosci. 2024 May 1;17:1368009. doi: 10.3389/fnmol.2024.1368009 (PMC11094297; doi:10.3389/fnmol.2024.1368009)
Supplement: Supplementary file 1 [file Data_Sheet_1.ZIP › Article planarian nociception - code and data/thermos/PREMOR1_T/t15.csv]

23	1;23	1
23	0;23	0
22	9;22	9
22	9;22	9
22	9;22	9
22	9;22	9
22	8;22	8
22	9;22	9
23	0;22	9
23	0;23	0
23	1;23	0
23	2;23	1
23	1;23	1
23	3;23	3
23	3;23	3
23	4;23	4
23	4;23	6
23	7;23	6
23	8;23	6
24	0;24	0
24	1;24	1
24	4;24	3
24	4;24	5
24	6;24	6
24	7;25	0
25	0;25	0
25	4;25	4
25	4;25	6
25	8;25	9
26	2;26	1
26	5;26	7
26	8;26	8
27	2;27	3
27	3;27	5
27	7;28	1
28	1;28	6
28	7;28	9
29	0;29	2
29	4;29	7
29	8;30	1
30	3;30	5
30	6;31	0
31	1;31	3
31	6;31	8
31	9;32	0
32	3;32	3
32	6;32	6
33	1;33	1
33	3;33	4
33	7;33	8
34	0;34	1
34	2;34	4
34	5;34	5
34	6;34	9
34	9;34	9
35	2;35	2
35	4;35	4
35	6;35	6
35	7;35	6
35	6;35	7
35	9;35	9
35	9;35	9
35	9;35	9
36	1;36	0
36	1;36	1
36	2;36	1
36	1;36	2
36	2;36	1
36	3;36	2
36	4;36	3
36	4;36	4
36	4;36	4
36	5;36	4
36	6;36	6
36	7;36	6
36	7;36	7
36	9;36	7
37	0;37	0
37	0;36	9
37	1;37	0
37	0;37	1
37	1;37	1
36	1;36	3
