# Supplementary material for: Behavioral and pharmacological characterization of planarian nociception
Source: Front Mol Neurosci. 2024 May 1;17:1368009. doi: 10.3389/fnmol.2024.1368009 (PMC11094297; doi:10.3389/fnmol.2024.1368009)
Supplement: Supplementary file 1 [file Data_Sheet_1.ZIP › Article planarian nociception - code and data/thermos/PREMOR1_T/t2.csv]

23	0;23	0
23	0;23	0
23	0;23	0
22	9;22	9
22	8;22	9
22	9;22	8
22	9;22	9
22	9;23	0
22	9;22	9
22	9;23	0
23	0;23	0
22	9;22	9
23	0;23	1
23	1;23	1
23	2;23	2
23	3;23	2
23	3;23	2
23	4;23	4
23	5;23	6
23	6;23	5
23	9;23	8
23	9;23	8
24	0;23	9
24	2;24	2
24	2;24	4
24	4;24	4
24	8;24	6
24	9;24	8
25	0;25	0
25	3;25	3
25	6;25	5
25	8;25	9
26	0;26	1
26	3;26	4
26	7;26	7
27	0;26	9
27	3;27	4
27	5;27	6
28	0;27	9
28	3;28	2
28	7;28	7
29	1;29	1
29	4;29	5
29	8;29	8
30	0;30	0
30	5;30	3
30	8;30	7
31	1;31	1
31	5;31	4
31	6;31	7
32	1;32	1
32	3;32	3
32	7;32	5
33	0;32	9
33	2;33	1
33	5;33	4
33	6;33	8
33	9;33	9
34	2;34	1
34	2;34	3
34	7;34	6
34	7;34	9
34	8;35	0
35	0;35	1
35	3;35	3
35	3;35	3
35	3;35	3
35	4;35	4
35	4;35	4
35	5;35	4
35	4;35	5
35	7;35	5
35	7;35	7
35	8;35	8
35	8;35	8
35	8;35	8
35	9;35	9
36	0;36	0
36	0;35	9
36	0;36	1
36	1;36	1
36	1;36	1
36	2;36	2
36	2;36	2
36	3;36	3
36	3;36	3
36	4;36	4
36	5;36	4
36	6;36	5
36	6;36	6
