# Supplementary material for: Behavioral and pharmacological characterization of planarian nociception
Source: Front Mol Neurosci. 2024 May 1;17:1368009. doi: 10.3389/fnmol.2024.1368009 (PMC11094297; doi:10.3389/fnmol.2024.1368009)
Supplement: Supplementary file 1 [file Data_Sheet_1.ZIP › Article planarian nociception - code and data/thermos/PREMOR1_T/t3.csv]

23	2;23	2
23	3;23	3
23	3;23	2
23	2;23	2
23	1;23	2
23	3;23	3
23	3;23	3
23	3;23	3
23	4;23	1
23	4;23	4
23	4;23	5
23	7;23	6
23	8;23	8
23	9;23	8
24	0;24	0
24	1;24	2
24	2;24	3
24	7;24	6
24	7;24	8
25	1;25	2
25	3;25	2
25	5;25	5
25	8;26	0
25	9;26	2
26	4;26	7
26	8;27	1
27	2;27	6
27	5;28	1
27	9;28	5
28	2;28	8
28	7;29	2
29	1;29	8
29	5;30	2
29	9;30	6
30	2;31	0
30	6;31	4
30	9;31	8
31	2;32	0
31	6;32	2
31	7;32	5
31	9;32	6
32	2;32	9
32	6;33	2
32	9;33	3
33	1;33	5
33	2;33	6
33	4;33	6
33	7;33	8
33	6;33	7
33	7;33	7
33	8;33	8
34	0;33	8
34	0;34	0
34	1;34	1
34	2;34	1
34	3;34	2
34	4;34	2
34	4;34	3
34	5;34	3
34	5;34	3
34	6;34	6
34	7;34	6
34	6;34	6
34	6;34	6
34	7;34	7
34	7;34	8
34	7;34	8
34	9;34	8
34	8;34	9
34	9;35	0
35	0;35	0
35	0;35	0
35	0;35	1
35	2;35	2
35	2;35	3
35	3;35	4
35	3;35	4
35	4;35	4
35	5;35	4
35	5;35	6
35	6;35	7
35	9;35	7
35	9;35	7
36	0;35	8
36	1;36	0
36	2;36	1
36	4;36	1
