# Supplementary material for: Behavioral and pharmacological characterization of planarian nociception
Source: Front Mol Neurosci. 2024 May 1;17:1368009. doi: 10.3389/fnmol.2024.1368009 (PMC11094297; doi:10.3389/fnmol.2024.1368009)
Supplement: Supplementary file 1 [file Data_Sheet_1.ZIP › Article planarian nociception - code and data/thermos/PREMOR1_T/t4.csv]

23	3;23	1
23	2;23	3
23	2;23	2
23	1;23	0
23	1;23	1
23	1;23	1
23	0;23	2
23	3;23	1
23	2;23	2
23	3;23	2
23	3;23	4
23	4;23	4
23	7;23	4
23	8;23	8
24	0;23	8
24	1;24	1
24	1;24	2
24	6;24	6
24	7;24	7
24	9;25	0
25	2;25	3
25	3;25	4
25	8;25	8
25	9;26	1
26	1;26	4
26	5;26	8
26	9;27	2
27	3;27	5
27	8;27	8
28	1;28	3
28	5;28	9
28	9;29	4
29	5;29	9
29	8;30	3
30	3;30	8
30	6;31	3
31	0;31	7
31	5;32	1
31	7;32	3
32	2;32	6
32	4;32	9
32	7;33	0
32	8;33	0
33	0;33	3
33	0;33	3
33	3;33	3
33	4;33	3
33	5;33	5
33	4;33	6
33	7;33	6
33	7;33	6
33	7;33	7
33	9;33	9
34	0;34	0
34	0;34	0
34	3;34	1
34	2;34	0
34	3;34	2
34	3;34	2
34	4;34	3
34	4;34	3
34	5;34	4
34	4;34	5
34	6;34	5
34	6;34	5
34	7;34	7
34	8;34	7
34	8;34	7
34	7;34	7
34	8;34	8
34	8;34	8
35	0;34	9
35	1;34	9
35	1;34	9
35	1;35	0
35	1;35	1
35	1;35	2
35	2;35	1
35	3;35	2
35	4;35	3
35	5;35	4
35	6;35	5
35	6;35	5
35	6;35	6
35	7;35	7
35	7;35	5
