# Supplementary material for: Behavioral and pharmacological characterization of planarian nociception
Source: Front Mol Neurosci. 2024 May 1;17:1368009. doi: 10.3389/fnmol.2024.1368009 (PMC11094297; doi:10.3389/fnmol.2024.1368009)
Supplement: Supplementary file 1 [file Data_Sheet_1.ZIP › Article planarian nociception - code and data/thermos/PREMOR1_T/t5.csv]

23	4;23	4
23	3;23	3
23	2;23	3
23	2;23	2
23	2;23	4
23	3;23	2
23	2;23	4
23	3;23	3
23	3;23	3
23	3;23	4
23	3;23	5
23	5;23	7
23	6;23	7
23	9;24	0
23	9;24	0
24	0;24	2
24	3;24	5
24	7;24	8
24	9;25	1
25	1;25	4
25	5;25	8
25	8;26	1
26	2;26	4
26	6;26	9
26	8;27	2
27	2;27	8
27	5;28	1
27	9;28	6
28	3;29	1
28	7;29	5
29	2;30	0
29	5;30	3
30	0;31	0
30	4;31	4
30	8;31	7
31	2;32	2
31	5;32	5
32	0;32	8
32	2;33	1
32	6;33	3
32	9;33	4
33	0;33	5
33	3;33	7
33	4;33	7
33	5;33	7
33	8;34	0
33	9;34	0
34	1;34	1
34	2;34	1
34	2;34	3
34	4;34	2
34	7;34	4
34	8;34	5
34	8;34	5
35	0;34	6
35	0;34	7
35	0;34	7
35	0;34	8
35	2;35	0
35	1;34	8
35	2;34	8
35	2;35	0
35	2;35	2
35	4;35	2
35	5;35	2
35	5;35	2
35	5;35	3
35	6;35	3
35	8;35	3
35	8;35	5
36	0;35	6
36	0;35	7
36	0;35	7
36	0;35	7
36	2;35	8
36	3;35	9
36	3;35	8
36	3;36	1
36	3;36	0
36	4;36	2
36	5;36	1
36	5;36	2
36	6;36	2
