# Supplementary material for: Behavioral and pharmacological characterization of planarian nociception
Source: Front Mol Neurosci. 2024 May 1;17:1368009. doi: 10.3389/fnmol.2024.1368009 (PMC11094297; doi:10.3389/fnmol.2024.1368009)
Supplement: Supplementary file 1 [file Data_Sheet_1.ZIP › Article planarian nociception - code and data/thermos/PREMOR1_T/t6.csv]

23	2;23	2
23	2;23	2
23	2;23	2
23	2;23	2
23	2;23	2
23	1;23	1
23	1;23	1
23	3;23	3
23	3;23	3
23	3;23	3
23	5;23	4
23	5;23	4
23	6;23	6
24	0;23	8
23	8;23	8
24	3;24	2
24	3;24	5
24	6;24	6
25	0;25	0
25	1;25	2
25	5;25	5
25	7;25	7
25	9;26	2
26	2;26	5
26	8;26	9
27	1;27	3
27	5;27	6
27	9;28	1
28	3;28	6
28	6;28	9
29	0;29	2
29	4;29	6
29	5;29	9
29	8;30	0
30	0;30	0
30	1;30	2
30	2;30	2
30	3;30	3
30	5;30	5
30	5;30	4
30	5;30	5
30	5;30	5
30	5;30	6
30	7;30	7
30	7;30	8
30	8;30	8
30	9;30	9
30	9;30	9
31	1;31	0
31	1;31	1
31	0;31	0
31	1;31	2
31	2;31	2
31	2;31	3
31	3;31	3
31	5;31	4
31	6;31	6
31	6;31	6
31	6;31	7
31	6;31	6
31	7;31	6
31	7;31	7
31	8;31	8
31	8;31	8
31	8;31	8
31	9;32	1
32	0;32	0
32	0;32	1
32	1;32	2
32	1;32	2
32	2;32	2
32	2;32	2
32	2;32	2
32	3;32	3
32	4;32	3
32	5;32	5
32	4;32	5
32	4;32	5
32	5;32	6
32	6;32	7
32	6;32	7
32	7;32	8
32	7;32	8
32	8;32	9
32	8;32	9
32	9;32	9
33	1;33	1
33	1;33	1
33	1;33	1
33	1;33	1
33	1;33	0
33	1;33	1
33	0;33	1
