# Supplementary material for: Behavioral and pharmacological characterization of planarian nociception
Source: Front Mol Neurosci. 2024 May 1;17:1368009. doi: 10.3389/fnmol.2024.1368009 (PMC11094297; doi:10.3389/fnmol.2024.1368009)
Supplement: Supplementary file 1 [file Data_Sheet_1.ZIP › Article planarian nociception - code and data/thermos/PREMOR1_T/t7.csv]

23	8;23	7
23	8;23	8
23	9;24	0
24	2;24	1
24	3;24	2
24	4;24	3
24	5;24	7
24	7;24	7
25	2;25	2
25	4;25	6
25	8;26	0
26	3;26	4
26	6;26	9
27	0;27	0
27	5;27	6
27	8;27	9
28	2;28	3
28	3;28	6
28	6;28	8
28	9;29	0
28	9;29	0
29	1;29	1
29	1;29	1
29	1;29	3
29	3;29	3
29	4;29	4
29	5;29	5
29	6;29	6
29	5;29	5
29	6;29	7
29	6;29	7
29	7;29	7
29	7;29	7
29	9;29	8
30	0;29	9
29	9;29	9
30	1;30	1
30	1;30	1
30	1;30	1
30	2;30	2
30	4;30	3
30	4;30	5
30	5;30	4
30	5;30	5
30	6;30	6
30	6;30	7
30	8;30	8
30	8;30	9
30	9;30	9
30	9;30	9
31	0;31	0
31	0;31	0
31	2;31	1
31	1;31	1
31	2;31	2
31	2;31	3
31	4;31	4
31	4;31	4
31	5;31	4
31	6;31	6
31	5;31	5
31	6;31	6
31	7;31	7
31	7;31	6
31	8;31	8
31	9;31	8
31	8;31	9
31	9;31	9
32	0;32	0
32	1;32	1
32	1;32	1
32	1;32	1
32	1;32	2
32	2;32	2
32	3;32	3
32	3;32	3
32	4;32	3
32	4;32	4
32	4;32	5
32	5;32	5
32	6;32	5
32	5;32	6
32	7;32	6
32	7;32	8
32	8;32	8
33	0;32	9
33	0;33	0
33	0;33	1
33	3;33	3
33	3;33	2
