# Supplementary material for: Behavioral and pharmacological characterization of planarian nociception
Source: Front Mol Neurosci. 2024 May 1;17:1368009. doi: 10.3389/fnmol.2024.1368009 (PMC11094297; doi:10.3389/fnmol.2024.1368009)
Supplement: Supplementary file 1 [file Data_Sheet_1.ZIP › Article planarian nociception - code and data/thermos/PREMOR1_T/t8.csv]

23	5;23	6
23	6;23	6
23	7;23	7
23	7;23	7
23	7;23	9
24	0;23	9
24	1;24	1
24	4;24	4
24	7;24	7
24	8;24	8
25	0;25	1
25	5;25	6
25	6;25	9
26	2;26	2
26	4;26	7
26	8;27	1
27	4;27	7
27	6;28	3
28	0;28	8
28	3;29	1
28	5;29	3
28	6;29	3
28	8;29	5
28	8;29	5
28	8;29	6
29	1;29	6
29	5;29	9
29	6;30	1
29	8;30	6
30	0;30	6
30	1;30	6
30	2;30	8
30	1;30	7
30	5;30	9
30	5;30	9
30	6;31	1
30	6;31	1
30	7;31	2
30	8;31	2
31	1;31	4
31	1;31	4
31	2;31	5
31	4;31	6
31	3;31	6
31	7;31	9
31	7;31	9
31	7;31	9
32	0;32	0
32	0;32	0
32	1;32	1
32	1;32	1
32	2;32	2
32	2;32	2
32	3;32	2
32	5;32	3
32	5;32	3
32	5;32	5
32	6;32	6
32	7;32	7
32	7;32	7
32	7;32	7
32	9;32	9
32	9;32	7
33	1;32	9
33	0;32	9
33	1;33	1
33	2;33	0
33	2;33	2
33	3;33	2
33	3;33	2
33	4;33	2
33	4;33	4
33	5;33	4
33	5;33	5
33	6;33	5
33	7;33	5
33	6;33	6
33	7;33	6
33	8;33	7
33	9;33	8
33	9;33	7
33	9;33	9
34	1;33	9
34	2;34	1
34	2;34	2
34	3;34	1
34	3;34	2
