# Supplementary material for: Behavioral and pharmacological characterization of planarian nociception
Source: Front Mol Neurosci. 2024 May 1;17:1368009. doi: 10.3389/fnmol.2024.1368009 (PMC11094297; doi:10.3389/fnmol.2024.1368009)
Supplement: Supplementary file 1 [file Data_Sheet_1.ZIP › Article planarian nociception - code and data/thermos/PREMOR1_T/t9.csv]

23	9;23	9
23	9;24	1
24	0;24	2
24	2;24	4
24	3;24	5
24	5;24	6
24	8;25	0
25	1;25	4
25	4;25	6
25	6;25	9
26	0;26	3
26	3;26	7
26	6;27	1
26	8;27	5
27	2;27	8
27	6;28	1
28	0;28	5
28	1;28	8
28	4;29	0
28	8;29	1
28	9;29	2
28	9;29	3
29	2;29	4
29	2;29	5
29	2;29	6
29	6;29	7
29	6;29	8
29	7;29	8
29	7;30	0
29	9;30	1
30	1;30	1
30	1;30	2
30	1;30	3
30	2;30	5
30	2;30	4
30	4;30	5
30	4;30	5
30	5;30	6
30	5;30	7
30	6;30	7
30	7;30	9
30	8;31	0
31	0;31	1
31	1;31	1
31	3;31	2
31	3;31	3
31	4;31	4
31	4;31	5
31	4;31	4
31	6;31	6
31	7;31	6
31	6;31	7
31	7;31	7
31	7;31	8
31	8;32	0
32	0;32	0
32	1;32	1
32	1;32	1
32	3;32	2
32	3;32	2
32	4;32	3
32	5;32	5
32	4;32	5
32	6;32	5
32	5;32	5
32	6;32	6
32	7;32	7
32	7;32	8
32	9;32	8
32	9;32	8
32	9;32	9
32	9;32	9
33	0;32	9
33	2;33	1
33	2;33	0
33	2;33	0
33	2;33	0
33	3;33	1
33	5;33	3
33	4;33	3
33	5;33	3
33	6;33	5
33	5;33	6
33	7;33	6
33	9;33	7
33	7;33	6
