# Supplementary material for: Behavioral and pharmacological characterization of planarian nociception
Source: Front Mol Neurosci. 2024 May 1;17:1368009. doi: 10.3389/fnmol.2024.1368009 (PMC11094297; doi:10.3389/fnmol.2024.1368009)
Supplement: Supplementary file 1 [file Data_Sheet_1.ZIP › Article planarian nociception - code and data/thermos/PREMOR20.csv]

n	t	x	y	L	one_delim	two_delim	temp
1	0	1.690	1.177	0.000	cold	cold	24
1	1	1.616	1.177	0.074	cold	cold	24
1	2	1.469	1.251	0.239	cold	cold	24
1	3	1.562	1.472	0.478	cold	cold	24
1	4	1.545	1.822	0.829	cold	cold	24
1	5	1.583	2.264	1.273	cold	cold	24
1	6	1.529	2.652	1.664	cold	cold	24
1	7	1.512	3.002	2.015	cold	cold	24
1	8	1.512	3.223	2.236	cold	cold	24
1	9	1.458	3.592	2.609	cold	cold	24
1	10	1.477	3.850	2.867	cold	cold	24
1	11	1.478	4.071	3.089	cold	cold	25
1	12	1.442	4.329	3.349	cold	cold	25
1	13	1.462	4.698	3.718	cold	cold	25
1	14	1.407	4.919	3.946	cold	cold	25
1	15	1.426	5.214	4.242	cold	cold	26
1	16	1.482	5.362	4.399	cold	cold	26
1	17	1.483	5.546	4.584	cold	cold	26
1	18	1.428	5.694	4.741	cold	cold	26
1	19	1.428	5.859	4.907	cold	cold	26
1	20	1.447	6.044	5.092	cold	middle	27
1	21	1.485	6.228	5.280	cold	middle	27
1	22	1.504	6.412	5.466	cold	middle	27
1	23	1.523	6.652	5.706	cold	middle	27
1	24	1.542	6.910	5.965	cold	middle	27
1	25	1.525	7.149	6.205	cold	middle	29
1	26	1.525	7.389	6.445	cold	middle	29
1	27	1.507	7.518	6.575	cold	middle	29
1	28	1.508	7.647	6.704	cold	middle	29
1	29	1.527	7.868	6.926	cold	middle	29
1	30	1.528	8.090	7.147	hot	middle	30
1	31	1.546	8.237	7.296	hot	middle	30
1	32	1.584	8.458	7.520	hot	middle	30
1	33	1.566	8.661	7.724	hot	middle	30
1	34	1.566	8.735	7.797	hot	middle	30
1	35	1.549	8.919	7.983	hot	middle	30
1	36	1.660	9.103	8.198	hot	middle	31
1	37	1.586	8.993	8.330	hot	middle	30
1	38	1.696	8.771	8.578	hot	middle	30
1	39	1.768	8.494	8.864	hot	middle	30
1	40	1.675	8.126	9.244	hot	middle	30
1	41	1.508	7.868	9.551	cold	middle	29
1	42	1.489	7.592	9.828	cold	middle	29
1	43	1.489	7.408	10.012	cold	middle	29
1	44	1.488	7.297	10.123	cold	middle	29
1	45	1.488	7.113	10.307	cold	middle	29
1	46	1.487	6.947	10.473	cold	middle	27
1	47	1.468	6.707	10.713	cold	middle	27
1	48	1.486	6.560	10.862	cold	middle	27
1	49	1.485	6.394	11.028	cold	middle	27
1	50	1.466	6.173	11.250	cold	middle	27
1	51	1.466	6.007	11.416	cold	middle	27
1	52	1.465	5.730	11.692	cold	cold	26
1	53	1.483	5.564	11.859	cold	cold	26
1	54	1.501	5.362	12.063	cold	cold	26
1	55	1.500	5.196	12.229	cold	cold	26
1	56	1.499	4.974	12.450	cold	cold	25
1	57	1.499	4.716	12.708	cold	cold	25
1	58	1.479	4.477	12.948	cold	cold	25
1	59	1.479	4.274	13.151	cold	cold	25
1	60	1.441	3.998	13.430	cold	cold	24
1	61	1.422	3.758	13.670	cold	cold	24
1	62	1.421	3.611	13.818	cold	cold	24
1	63	1.457	3.389	14.042	cold	cold	24
1	64	1.457	3.205	14.226	cold	cold	24
1	65	1.493	3.021	14.414	cold	cold	24
1	66	1.511	2.818	14.618	cold	cold	24
1	67	1.492	2.578	14.858	cold	cold	24
1	68	1.491	2.375	15.061	cold	cold	24
1	69	1.490	2.173	15.264	cold	cold	24
1	70	1.490	2.117	15.319	cold	cold	24
1	71	1.526	1.896	15.543	cold	cold	24
1	72	1.526	1.675	15.764	cold	cold	24
1	73	1.507	1.509	15.931	cold	cold	24
1	74	1.506	1.343	16.097	cold	cold	24
1	75	1.579	1.140	16.313	cold	cold	24
1	76	1.837	1.066	16.581	cold	cold	24
1	77	2.059	1.102	16.806	cold	cold	24
1	78	2.206	1.157	16.963	cold	cold	24
1	79	2.299	1.212	17.071	cold	cold	24
1	80	2.317	1.248	17.112	cold	cold	24
1	81	2.354	1.359	17.228	cold	cold	24
1	82	2.373	1.543	17.414	cold	cold	24
1	83	2.392	1.709	17.581	cold	cold	24
1	84	2.411	1.912	17.784	cold	cold	24
1	85	2.394	2.114	17.988	cold	cold	24
1	86	2.430	2.022	18.087	cold	cold	24
1	87	2.430	1.856	18.253	cold	cold	24
1	88	2.429	1.709	18.400	cold	cold	24
1	89	2.429	1.598	18.511	cold	cold	24
1	90	2.428	1.469	18.640	cold	cold	24
1	91	2.410	1.359	18.752	cold	cold	24
1	92	2.372	1.285	18.835	cold	cold	24
1	93	2.299	1.212	18.939	cold	cold	24
1	94	2.206	1.175	19.038	cold	cold	24
1	95	2.096	1.157	19.150	cold	cold	24
1	96	1.911	1.176	19.336	cold	cold	24
1	97	1.782	1.176	19.465	cold	cold	24
1	98	1.653	1.214	19.599	cold	cold	24
1	99	1.543	1.269	19.722	cold	cold	24
1	100	1.488	1.362	19.830	cold	cold	24
1	101	1.507	1.546	20.015	cold	cold	24
1	102	1.599	1.453	20.146	cold	cold	24
1	103	1.654	1.324	20.286	cold	cold	24
1	104	1.746	1.269	20.393	cold	cold	24
1	105	1.709	1.269	20.430	cold	cold	24
1	106	1.617	1.324	20.538	cold	cold	24
1	107	1.617	1.361	20.575	cold	cold	24
1	108	1.635	1.324	20.616	cold	cold	24
1	109	1.635	1.324	20.616	cold	cold	24
1	110	1.635	1.324	20.616	cold	cold	24
1	111	1.635	1.324	20.616	cold	cold	24
1	112	1.617	1.472	20.764	cold	cold	24
1	113	1.618	1.582	20.875	cold	cold	24
1	114	1.600	1.822	21.115	cold	cold	24
1	115	1.545	2.025	21.326	cold	cold	24
1	116	1.583	2.191	21.496	cold	cold	24
1	117	1.546	2.228	21.548	cold	cold	24
1	118	1.545	2.007	21.769	cold	cold	24
1	119	1.600	1.859	21.926	cold	cold	24
1	120	1.581	1.748	22.038	cold	cold	24
1	121	1.526	1.656	22.146	cold	cold	24
1	122	1.526	1.638	22.164	cold	cold	24
1	123	1.526	1.620	22.183	cold	cold	24
1	124	1.562	1.453	22.353	cold	cold	24
1	125	1.599	1.361	22.452	cold	cold	24
1	126	1.617	1.287	22.528	cold	cold	24
1	127	1.672	1.250	22.594	cold	cold	24
1	128	1.746	1.213	22.677	cold	cold	24
1	129	1.801	1.213	22.732	cold	cold	24
1	130	1.838	1.213	22.769	cold	cold	24
1	131	1.911	1.176	22.852	cold	cold	24
1	132	1.985	1.176	22.925	cold	cold	24
1	133	2.096	1.194	23.037	cold	cold	24
1	134	2.188	1.249	23.145	cold	cold	24
1	135	2.244	1.322	23.237	cold	cold	24
1	136	2.281	1.377	23.303	cold	cold	24
1	137	2.336	1.469	23.411	cold	cold	24
1	138	2.355	1.488	23.437	cold	cold	24
1	139	2.336	1.488	23.455	cold	cold	24
1	140	2.318	1.506	23.482	cold	cold	24
1	141	2.299	1.433	23.558	cold	cold	24
1	142	2.299	1.396	23.594	cold	cold	24
1	143	2.262	1.322	23.677	cold	cold	24
1	144	2.244	1.322	23.695	cold	cold	24
1	145	2.244	1.322	23.695	cold	cold	24
1	146	2.244	1.322	23.695	cold	cold	24
1	147	2.225	1.286	23.736	cold	cold	24
1	148	2.225	1.286	23.736	cold	cold	24
1	149	2.207	1.286	23.755	cold	cold	24
1	150	2.188	1.322	23.796	cold	cold	24
1	151	2.189	1.415	23.888	cold	cold	24
1	152	2.189	1.415	23.888	cold	cold	24
1	153	2.189	1.452	23.925	cold	cold	24
1	154	2.208	1.599	24.074	cold	cold	24
1	155	2.171	1.728	24.208	cold	cold	24
1	156	2.153	1.839	24.320	cold	cold	24
1	157	2.116	1.913	24.403	cold	cold	24
1	158	2.080	2.005	24.502	cold	cold	24
1	159	2.061	1.968	24.543	cold	cold	24
1	160	2.024	1.802	24.713	cold	cold	24
1	161	2.024	1.784	24.731	cold	cold	24
1	162	2.005	1.729	24.790	cold	cold	24
1	163	1.987	1.655	24.866	cold	cold	24
1	164	1.968	1.618	24.907	cold	cold	24
1	165	1.949	1.581	24.948	cold	cold	24
1	166	1.857	1.471	25.092	cold	cold	24
1	167	1.801	1.416	25.170	cold	cold	24
1	168	1.783	1.268	25.319	cold	cold	24
1	169	1.819	1.213	25.385	cold	cold	24
1	170	1.967	1.194	25.534	cold	cold	24
1	171	2.114	1.212	25.683	cold	cold	24
1	172	2.206	1.212	25.775	cold	cold	24
1	173	2.243	1.249	25.827	cold	cold	24
1	174	2.299	1.341	25.934	cold	cold	24
1	175	2.392	1.488	26.108	cold	cold	24
1	176	2.410	1.635	26.257	cold	cold	24
1	177	2.411	1.746	26.368	cold	cold	24
1	178	2.392	1.764	26.394	cold	cold	24
1	179	2.374	1.820	26.452	cold	cold	24
1	180	2.375	1.930	26.562	cold	cold	24
1	181	2.375	2.004	26.636	cold	cold	24
1	182	2.375	2.004	26.636	cold	cold	24
1	183	2.356	1.893	26.748	cold	cold	24
1	184	2.356	1.893	26.748	cold	cold	24
1	185	2.356	1.893	26.748	cold	cold	24
1	186	2.356	1.893	26.748	cold	cold	24
1	187	2.356	1.893	26.748	cold	cold	24
1	188	2.356	1.893	26.748	cold	cold	24
1	189	2.356	1.893	26.748	cold	cold	24
1	190	2.356	1.893	26.748	cold	cold	24
1	191	2.356	1.893	26.748	cold	cold	24
1	192	2.356	1.857	26.785	cold	cold	24
1	193	2.356	1.838	26.804	cold	cold	24
1	194	2.356	1.838	26.804	cold	cold	24
1	195	2.356	1.838	26.804	cold	cold	24
1	196	2.356	1.820	26.822	cold	cold	24
1	197	2.356	1.820	26.822	cold	cold	24
1	198	2.356	1.820	26.822	cold	cold	24
1	199	2.356	1.820	26.822	cold	cold	24
1	200	2.356	1.857	26.859	cold	cold	24
1	201	2.356	1.857	26.859	cold	cold	24
1	202	2.356	1.801	26.914	cold	cold	24
1	203	2.374	1.801	26.933	cold	cold	24
1	204	2.374	1.801	26.933	cold	cold	24
1	205	2.374	1.801	26.933	cold	cold	24
1	206	2.374	1.801	26.933	cold	cold	24
1	207	2.374	1.801	26.933	cold	cold	24
1	208	2.374	1.820	26.951	cold	cold	24
1	209	2.374	1.912	27.043	cold	cold	24
1	210	2.393	1.949	27.084	cold	cold	24
1	211	2.393	2.022	27.158	cold	cold	24
1	212	2.375	2.059	27.199	cold	cold	24
1	213	2.356	2.059	27.218	cold	cold	24
1	214	2.338	2.078	27.244	cold	cold	24
1	215	2.338	2.188	27.355	cold	cold	24
1	216	2.339	2.281	27.447	cold	cold	24
1	217	2.339	2.317	27.484	cold	cold	24
1	218	2.321	2.354	27.525	cold	cold	24
1	219	2.321	2.539	27.709	cold	cold	24
1	220	2.340	2.649	27.821	cold	cold	24
1	221	2.359	2.889	28.062	cold	cold	24
1	222	2.323	3.092	28.268	cold	cold	24
1	223	2.268	3.258	28.443	cold	cold	24
1	224	2.287	3.368	28.555	cold	cold	24
1	225	2.343	3.681	28.873	cold	cold	24
1	226	2.307	3.811	29.007	cold	cold	24
1	227	2.326	3.976	29.174	cold	cold	24
1	228	2.326	4.032	29.229	cold	cold	25
1	229	2.326	4.124	29.321	cold	cold	25
1	230	2.308	4.290	29.488	cold	cold	25
1	231	2.309	4.419	29.617	cold	cold	25
1	232	2.309	4.474	29.673	cold	cold	25
1	233	2.290	4.474	29.691	cold	cold	25
1	234	2.235	4.474	29.746	cold	cold	25
1	235	2.161	4.475	29.820	cold	cold	25
1	236	2.032	4.457	29.950	cold	cold	25
1	237	1.940	4.420	30.050	cold	cold	25
1	238	1.903	4.310	30.166	cold	cold	25
1	239	1.921	4.107	30.370	cold	cold	25
1	240	1.957	3.959	30.522	cold	cold	24
1	241	1.956	3.683	30.798	cold	cold	24
1	242	1.974	3.461	31.020	cold	cold	24
1	243	2.047	3.277	31.219	cold	cold	24
1	244	2.083	3.129	31.371	cold	cold	24
1	245	2.083	2.908	31.592	cold	cold	24
1	246	2.100	2.687	31.814	cold	cold	24
1	247	2.118	2.558	31.944	cold	cold	24
1	248	2.173	2.429	32.085	cold	cold	24
1	249	2.173	2.207	32.306	cold	cold	24
1	250	2.172	2.023	32.490	cold	cold	24
1	251	2.190	1.875	32.639	cold	cold	24
1	252	2.190	1.783	32.731	cold	cold	24
1	253	2.134	1.636	32.889	cold	cold	24
1	254	2.060	1.489	33.053	cold	cold	24
1	255	2.004	1.415	33.146	cold	cold	24
1	256	1.912	1.360	33.253	cold	cold	24
1	257	1.820	1.324	33.352	cold	cold	24
1	258	1.728	1.379	33.460	cold	cold	24
1	259	1.673	1.490	33.584	cold	cold	24
1	260	1.636	1.564	33.666	cold	cold	24
1	261	1.691	1.398	33.841	cold	cold	24
1	262	1.764	1.324	33.945	cold	cold	24
1	263	1.764	1.324	33.945	cold	cold	24
1	264	1.746	1.305	33.971	cold	cold	24
1	265	1.746	1.269	34.008	cold	cold	24
1	266	1.801	1.232	34.075	cold	cold	24
1	267	1.893	1.213	34.169	cold	cold	24
1	268	2.040	1.212	34.316	cold	cold	24
1	269	2.096	1.212	34.371	cold	cold	24
1	270	2.096	1.212	34.371	cold	cold	24
1	271	2.114	1.231	34.397	cold	cold	24
1	272	2.133	1.267	34.439	cold	cold	24
1	273	2.170	1.304	34.491	cold	cold	24
1	274	2.225	1.415	34.614	cold	cold	24
1	275	2.262	1.470	34.681	cold	cold	24
1	276	2.300	1.562	34.780	cold	cold	24
1	277	2.318	1.635	34.856	cold	cold	24
1	278	2.356	1.783	35.008	cold	cold	24
1	279	2.374	1.912	35.138	cold	cold	24
1	280	2.393	1.985	35.214	cold	cold	24
1	281	2.393	2.078	35.307	cold	cold	24
1	282	2.393	2.096	35.325	cold	cold	24
1	283	2.393	2.059	35.362	cold	cold	24
1	284	2.393	2.059	35.362	cold	cold	24
1	285	2.393	2.059	35.362	cold	cold	24
1	286	2.375	1.985	35.438	cold	cold	24
1	287	2.375	1.985	35.438	cold	cold	24
1	288	2.393	1.967	35.464	cold	cold	24
1	289	2.393	1.967	35.464	cold	cold	24
1	290	2.393	1.967	35.464	cold	cold	24
1	291	2.393	2.004	35.501	cold	cold	24
1	292	2.393	2.004	35.501	cold	cold	24
1	293	2.393	2.004	35.501	cold	cold	24
1	294	2.393	1.985	35.519	cold	cold	24
1	295	2.393	1.967	35.538	cold	cold	24
1	296	2.393	1.967	35.538	cold	cold	24
1	297	2.393	1.967	35.538	cold	cold	24
1	298	2.393	1.967	35.538	cold	cold	24
1	299	2.393	1.949	35.556	cold	cold	24
1	300	2.393	1.949	35.556	cold	cold	24
1	301	2.393	1.949	35.556	cold	cold	24
1	302	2.375	1.985	35.597	cold	cold	24
1	303	2.375	2.004	35.616	cold	cold	24
1	304	2.375	2.004	35.616	cold	cold	24
1	305	2.375	2.004	35.616	cold	cold	24
1	306	2.375	2.004	35.616	cold	cold	24
1	307	2.375	2.004	35.616	cold	cold	24
1	308	2.375	2.004	35.616	cold	cold	24
1	309	2.375	2.004	35.616	cold	cold	24
1	310	2.375	2.004	35.616	cold	cold	24
1	311	2.375	2.004	35.616	cold	cold	24
1	312	2.375	2.004	35.616	cold	cold	24
1	313	2.375	2.004	35.616	cold	cold	24
1	314	2.375	2.004	35.616	cold	cold	24
1	315	2.375	2.004	35.616	cold	cold	24
1	316	2.375	2.004	35.616	cold	cold	24
1	317	2.375	2.004	35.616	cold	cold	24
1	318	2.375	2.004	35.616	cold	cold	24
1	319	2.375	2.004	35.616	cold	cold	24
1	320	2.356	1.986	35.642	cold	cold	24
1	321	2.356	1.949	35.679	cold	cold	24
1	322	2.375	1.949	35.697	cold	cold	24
1	323	2.374	1.912	35.734	cold	cold	24
1	324	2.374	1.875	35.771	cold	cold	24
1	325	2.374	1.838	35.808	cold	cold	24
1	326	2.374	1.820	35.826	cold	cold	24
1	327	2.374	1.820	35.826	cold	cold	24
1	328	2.392	1.783	35.867	cold	cold	24
1	329	2.392	1.727	35.923	cold	cold	24
1	330	2.410	1.617	36.035	cold	cold	24
1	331	2.410	1.561	36.090	cold	cold	24
1	332	2.410	1.488	36.164	cold	cold	24
1	333	2.410	1.414	36.238	cold	cold	24
1	334	2.354	1.377	36.304	cold	cold	24
1	335	2.262	1.267	36.448	cold	cold	24
1	336	2.188	1.212	36.540	cold	cold	24
1	337	2.077	1.175	36.657	cold	cold	24
1	338	2.040	1.175	36.694	cold	cold	24
1	339	2.059	1.175	36.712	cold	cold	24
1	340	2.022	1.157	36.753	cold	cold	24
1	341	2.003	1.157	36.772	cold	cold	24
1	342	2.004	1.212	36.827	cold	cold	24
1	343	1.985	1.231	36.853	cold	cold	24
1	344	1.948	1.268	36.905	cold	cold	24
1	345	1.893	1.305	36.972	cold	cold	24
1	346	1.884	1.296	36.985	cold	cold	24
1	347	1.875	1.287	36.998	cold	cold	24
1	348	1.838	1.268	37.039	cold	cold	24
1	349	1.819	1.268	37.057	cold	cold	24
1	350	1.801	1.268	37.076	cold	cold	24
1	351	1.783	1.268	37.094	cold	cold	24
1	352	1.764	1.287	37.120	cold	cold	24
1	353	1.764	1.305	37.139	cold	cold	24
1	354	1.764	1.379	37.213	cold	cold	24
1	355	1.764	1.379	37.213	cold	cold	24
1	356	1.764	1.379	37.213	cold	cold	24
1	357	1.746	1.379	37.231	cold	cold	24
1	358	1.746	1.379	37.231	cold	cold	24
1	359	1.728	1.361	37.257	cold	cold	24
1	360	1.728	1.361	37.257	cold	cold	24
1	361	1.728	1.361	37.257	cold	cold	24
1	362	1.728	1.379	37.275	cold	cold	24
1	363	1.728	1.379	37.275	cold	cold	24
1	364	1.728	1.379	37.275	cold	cold	24
1	365	1.746	1.361	37.302	cold	cold	24
1	366	1.764	1.324	37.343	cold	cold	24
1	367	1.764	1.324	37.343	cold	cold	24
1	368	1.764	1.342	37.361	cold	cold	24
1	369	1.764	1.361	37.380	cold	cold	24
1	370	1.764	1.361	37.380	cold	cold	24
1	371	1.764	1.342	37.398	cold	cold	24
1	372	1.746	1.342	37.416	cold	cold	24
1	373	1.746	1.342	37.416	cold	cold	24
1	374	1.746	1.342	37.416	cold	cold	24
1	375	1.746	1.342	37.416	cold	cold	24
1	376	1.746	1.324	37.435	cold	cold	24
1	377	1.746	1.324	37.435	cold	cold	24
1	378	1.746	1.324	37.435	cold	cold	24
1	379	1.746	1.342	37.453	cold	cold	24
1	380	1.746	1.342	37.453	cold	cold	24
1	381	1.728	1.342	37.472	cold	cold	24
1	382	1.728	1.361	37.490	cold	cold	24
1	383	1.728	1.361	37.490	cold	cold	24
1	384	1.728	1.361	37.490	cold	cold	24
1	385	1.728	1.361	37.490	cold	cold	24
1	386	1.746	1.361	37.509	cold	cold	24
1	387	1.764	1.361	37.527	cold	cold	24
1	388	1.783	1.361	37.545	cold	cold	24
1	389	1.783	1.361	37.545	cold	cold	24
1	390	1.783	1.361	37.545	cold	cold	24
1	391	1.783	1.342	37.564	cold	cold	24
1	392	1.783	1.324	37.582	cold	cold	24
1	393	1.783	1.268	37.638	cold	cold	24
1	394	1.764	1.269	37.656	cold	cold	24
1	395	1.764	1.269	37.656	cold	cold	24
1	396	1.764	1.287	37.675	cold	cold	24
1	397	1.764	1.287	37.675	cold	cold	24
1	398	1.746	1.287	37.693	cold	cold	24
1	399	1.746	1.269	37.711	cold	cold	24
1	400	1.746	1.250	37.730	cold	cold	24
1	401	1.746	1.232	37.748	cold	cold	24
1	402	1.782	1.195	37.800	cold	cold	24
1	403	1.856	1.158	37.883	cold	cold	24
1	404	1.930	1.176	37.959	cold	cold	24
1	405	2.003	1.157	38.035	cold	cold	24
1	406	2.077	1.157	38.109	cold	cold	24
1	407	2.206	1.193	38.243	cold	cold	24
1	408	2.317	1.248	38.366	cold	cold	24
1	409	2.373	1.340	38.474	cold	cold	24
1	410	2.410	1.506	38.644	cold	cold	24
1	411	2.429	1.672	38.811	cold	cold	24
1	412	2.429	1.783	38.921	cold	cold	24
1	413	2.411	1.912	39.052	cold	cold	24
1	414	2.375	1.985	39.134	cold	cold	24
1	415	2.375	2.151	39.300	cold	cold	24
1	416	2.376	2.262	39.411	cold	cold	24
1	417	2.376	2.280	39.429	cold	cold	24
1	418	2.376	2.391	39.540	cold	cold	24
1	419	2.413	2.502	39.656	cold	cold	24
1	420	2.432	2.630	39.787	cold	cold	24
1	421	2.414	2.686	39.845	cold	cold	24
1	422	2.396	2.833	39.993	cold	cold	24
1	423	2.378	2.981	40.142	cold	cold	24
1	424	2.360	3.036	40.200	cold	cold	24
1	425	2.378	3.128	40.294	cold	cold	24
1	426	2.360	3.165	40.336	cold	cold	24
1	427	2.342	3.184	40.362	cold	cold	24
1	428	2.305	3.239	40.428	cold	cold	24
1	429	2.306	3.479	40.668	cold	cold	24
1	430	2.343	3.589	40.784	cold	cold	24
1	431	2.343	3.718	40.913	cold	cold	24
1	432	2.325	3.737	40.939	cold	cold	24
1	433	2.158	3.516	41.216	cold	cold	24
1	434	2.121	3.387	41.350	cold	cold	24
1	435	2.102	3.314	41.426	cold	cold	24
1	436	2.176	3.258	41.518	cold	cold	24
1	437	2.157	3.166	41.612	cold	cold	24
1	438	2.102	3.074	41.720	cold	cold	24
1	439	2.046	2.908	41.895	cold	cold	24
1	440	2.045	2.779	42.024	cold	cold	24
1	441	2.063	2.632	42.172	cold	cold	24
1	442	2.063	2.447	42.357	cold	cold	24
1	443	2.118	2.300	42.514	cold	cold	24
1	444	2.135	2.115	42.699	cold	cold	24
1	445	2.098	1.931	42.887	cold	cold	24
1	446	2.098	1.820	42.998	cold	cold	24
1	447	2.116	1.691	43.128	cold	cold	24
1	448	2.134	1.581	43.240	cold	cold	24
1	449	2.134	1.507	43.314	cold	cold	24
1	450	2.133	1.396	43.425	cold	cold	24
1	451	2.133	1.323	43.498	cold	cold	24
1	452	2.133	1.323	43.498	cold	cold	24
1	453	2.133	1.323	43.498	cold	cold	24
1	454	2.133	1.323	43.498	cold	cold	24
1	455	2.059	1.286	43.581	cold	cold	24
1	456	2.041	1.286	43.599	cold	cold	24
1	457	2.022	1.286	43.618	cold	cold	24
1	458	2.004	1.286	43.636	cold	cold	24
1	459	2.022	1.286	43.655	cold	cold	24
1	460	2.041	1.286	43.673	cold	cold	24
1	461	2.041	1.286	43.673	cold	cold	24
1	462	2.059	1.286	43.692	cold	cold	24
1	463	2.059	1.286	43.692	cold	cold	24
1	464	2.059	1.286	43.692	cold	cold	24
1	465	2.059	1.286	43.692	cold	cold	24
1	466	2.059	1.304	43.710	cold	cold	24
1	467	2.059	1.304	43.710	cold	cold	24
1	468	2.059	1.286	43.728	cold	cold	24
1	469	2.059	1.268	43.747	cold	cold	24
1	470	2.041	1.268	43.765	cold	cold	24
1	471	2.041	1.268	43.765	cold	cold	24
1	472	2.041	1.268	43.765	cold	cold	24
1	473	2.041	1.268	43.765	cold	cold	24
1	474	2.022	1.249	43.791	cold	cold	24
1	475	2.022	1.249	43.791	cold	cold	24
1	476	2.022	1.249	43.791	cold	cold	24
1	477	2.022	1.249	43.791	cold	cold	24
1	478	2.022	1.249	43.791	cold	cold	24
1	479	2.022	1.249	43.791	cold	cold	24
1	480	1.912	1.250	43.902	cold	cold	24
1	481	1.801	1.324	44.035	cold	cold	24
1	482	1.709	1.398	44.153	cold	cold	24
1	483	1.673	1.472	44.235	cold	cold	24
1	484	1.654	1.490	44.261	cold	cold	24
1	485	1.599	1.472	44.320	cold	cold	24
1	486	1.599	1.472	44.320	cold	cold	24
1	487	1.599	1.490	44.338	cold	cold	24
1	488	1.599	1.490	44.338	cold	cold	24
1	489	1.599	1.472	44.357	cold	cold	24
1	490	1.580	1.453	44.383	cold	cold	24
1	491	1.580	1.453	44.383	cold	cold	24
1	492	1.580	1.435	44.401	cold	cold	24
1	493	1.580	1.417	44.419	cold	cold	24
1	494	1.580	1.398	44.438	cold	cold	24
1	495	1.599	1.398	44.456	cold	cold	24
1	496	1.599	1.380	44.475	cold	cold	24
1	497	1.599	1.398	44.493	cold	cold	24
1	498	1.580	1.417	44.519	cold	cold	24
1	499	1.580	1.417	44.519	cold	cold	24
1	500	1.580	1.417	44.519	cold	cold	24
1	501	1.580	1.417	44.519	cold	cold	24
1	502	1.580	1.435	44.538	cold	cold	24
1	503	1.580	1.472	44.575	cold	cold	24
1	504	1.580	1.472	44.575	cold	cold	24
1	505	1.580	1.472	44.575	cold	cold	24
1	506	1.580	1.472	44.575	cold	cold	24
1	507	1.599	1.472	44.593	cold	cold	24
1	508	1.599	1.472	44.593	cold	cold	24
1	509	1.599	1.453	44.611	cold	cold	24
1	510	1.599	1.417	44.648	cold	cold	24
1	511	1.599	1.417	44.648	cold	cold	24
1	512	1.599	1.398	44.667	cold	cold	24
1	513	1.599	1.398	44.667	cold	cold	24
1	514	1.599	1.361	44.704	cold	cold	24
1	515	1.598	1.343	44.722	cold	cold	24
1	516	1.580	1.324	44.748	cold	cold	24
1	517	1.598	1.324	44.767	cold	cold	24
1	518	1.598	1.324	44.767	cold	cold	24
1	519	1.598	1.324	44.767	cold	cold	24
1	520	1.617	1.324	44.785	cold	cold	24
1	521	1.617	1.343	44.803	cold	cold	24
1	522	1.617	1.343	44.803	cold	cold	24
1	523	1.617	1.343	44.803	cold	cold	24
1	524	1.617	1.343	44.803	cold	cold	24
1	525	1.617	1.343	44.803	cold	cold	24
1	526	1.617	1.343	44.803	cold	cold	24
1	527	1.617	1.361	44.822	cold	cold	24
1	528	1.617	1.361	44.822	cold	cold	24
1	529	1.617	1.380	44.840	cold	cold	24
1	530	1.562	1.343	44.907	cold	cold	24
1	531	1.543	1.361	44.933	cold	cold	24
1	532	1.543	1.380	44.951	cold	cold	24
1	533	1.543	1.398	44.970	cold	cold	24
1	534	1.543	1.398	44.970	cold	cold	24
1	535	1.543	1.398	44.970	cold	cold	24
1	536	1.562	1.398	44.988	cold	cold	24
1	537	1.562	1.398	44.988	cold	cold	24
1	538	1.562	1.398	44.988	cold	cold	24
1	539	1.580	1.380	45.014	cold	cold	24
1	540	1.599	1.380	45.033	cold	cold	24
1	541	1.617	1.361	45.059	cold	cold	24
1	542	1.635	1.324	45.100	cold	cold	24
1	543	1.654	1.306	45.126	cold	cold	24
1	544	1.690	1.287	45.167	cold	cold	24
1	545	1.690	1.287	45.167	cold	cold	24
1	546	1.709	1.269	45.193	cold	cold	24
1	547	1.709	1.269	45.193	cold	cold	24
1	548	1.727	1.250	45.219	cold	cold	24
1	549	1.727	1.250	45.219	cold	cold	24
1	550	1.746	1.269	45.245	cold	cold	24
1	551	1.746	1.287	45.264	cold	cold	24
1	552	1.746	1.287	45.264	cold	cold	24
1	553	1.727	1.287	45.282	cold	cold	24
1	554	1.727	1.306	45.301	cold	cold	24
1	555	1.727	1.306	45.301	cold	cold	24
1	556	1.709	1.324	45.327	cold	cold	24
1	557	1.709	1.324	45.327	cold	cold	24
1	558	1.709	1.342	45.345	cold	cold	24
1	559	1.709	1.342	45.345	cold	cold	24
1	560	1.709	1.324	45.364	cold	cold	24
1	561	1.709	1.324	45.364	cold	cold	24
1	562	1.709	1.324	45.364	cold	cold	24
1	563	1.709	1.324	45.364	cold	cold	24
1	564	1.709	1.324	45.364	cold	cold	24
1	565	1.709	1.324	45.364	cold	cold	24
1	566	1.709	1.324	45.364	cold	cold	24
1	567	1.746	1.269	45.430	cold	cold	24
1	568	1.709	1.287	45.471	cold	cold	24
1	569	1.709	1.306	45.490	cold	cold	24
1	570	1.709	1.306	45.490	cold	cold	24
1	571	1.709	1.306	45.490	cold	cold	24
1	572	1.709	1.306	45.490	cold	cold	24
1	573	1.709	1.306	45.490	cold	cold	24
1	574	1.709	1.306	45.490	cold	cold	24
1	575	1.709	1.306	45.490	cold	cold	24
1	576	1.709	1.306	45.490	cold	cold	24
1	577	1.691	1.306	45.508	cold	cold	24
1	578	1.691	1.306	45.508	cold	cold	24
1	579	1.672	1.343	45.549	cold	cold	24
1	580	1.672	1.343	45.549	cold	cold	24
1	581	1.672	1.343	45.549	cold	cold	24
1	582	1.672	1.324	45.568	cold	cold	24
1	583	1.672	1.306	45.586	cold	cold	24
1	584	1.672	1.306	45.586	cold	cold	24
1	585	1.672	1.306	45.586	cold	cold	24
1	586	1.672	1.306	45.586	cold	cold	24
1	587	1.672	1.306	45.586	cold	cold	24
1	588	1.672	1.306	45.586	cold	cold	24
1	589	1.672	1.306	45.586	cold	cold	24
1	590	1.672	1.306	45.586	cold	cold	24
1	591	1.672	1.306	45.586	cold	cold	24
1	592	1.672	1.306	45.586	cold	cold	24
1	593	1.672	1.306	45.586	cold	cold	24
1	594	1.672	1.306	45.586	cold	cold	24
1	595	1.672	1.306	45.586	cold	cold	24
1	596	1.672	1.306	45.586	cold	cold	24
1	597	1.672	1.306	45.586	cold	cold	24
1	598	1.672	1.306	45.586	cold	cold	24
1	599	1.672	1.306	45.586	cold	cold	24
2	0	4.626	2.808	0.000	cold	cold	24
2	1	4.626	2.697	0.111	cold	cold	24
2	2	4.626	2.605	0.203	cold	cold	24
2	3	4.533	2.366	0.460	cold	cold	24
2	4	4.476	2.108	0.723	cold	cold	24
2	5	4.402	1.850	0.992	cold	cold	24
2	6	4.346	1.611	1.238	cold	cold	24
2	7	4.345	1.371	1.477	cold	cold	24
2	8	4.327	1.316	1.536	cold	cold	24
2	9	4.308	1.279	1.577	cold	cold	24
2	10	4.289	1.205	1.653	cold	cold	24
2	11	4.345	1.205	1.708	cold	cold	24
2	12	4.474	1.223	1.839	cold	cold	24
2	13	4.584	1.223	1.949	cold	cold	24
2	14	4.713	1.186	2.083	cold	cold	24
2	15	4.787	1.185	2.157	cold	cold	24
2	16	4.879	1.167	2.251	cold	cold	24
2	17	4.934	1.148	2.309	cold	cold	24
2	18	4.860	1.130	2.385	cold	cold	24
2	19	4.676	1.112	2.571	cold	cold	24
2	20	4.529	1.131	2.719	cold	cold	24
2	21	4.492	1.131	2.756	cold	cold	24
2	22	4.381	1.205	2.889	cold	cold	24
2	23	4.308	1.297	3.007	cold	cold	24
2	24	4.253	1.334	3.073	cold	cold	24
2	25	4.216	1.390	3.140	cold	cold	24
2	26	4.198	1.537	3.289	cold	cold	24
2	27	4.199	1.666	3.418	cold	cold	24
2	28	4.236	1.832	3.588	cold	cold	24
2	29	4.273	1.961	3.722	cold	cold	24
2	30	4.385	2.182	3.969	cold	cold	24
2	31	4.440	2.329	4.127	cold	cold	24
2	32	4.459	2.495	4.293	cold	cold	24
2	33	4.478	2.606	4.406	cold	cold	24
2	34	4.533	2.642	4.472	cold	cold	24
2	35	4.589	2.697	4.550	cold	cold	24
2	36	4.644	2.697	4.606	cold	cold	24
2	37	4.681	2.660	4.658	cold	cold	24
2	38	4.736	2.605	4.736	cold	cold	24
2	39	4.828	2.439	4.926	cold	cold	24
2	40	4.846	2.310	5.056	cold	cold	24
2	41	4.845	2.199	5.167	cold	cold	24
2	42	4.845	2.070	5.296	cold	cold	24
2	43	4.845	1.941	5.425	cold	cold	24
2	44	4.789	1.794	5.582	cold	cold	24
2	45	4.770	1.609	5.767	cold	cold	24
2	46	4.770	1.517	5.860	cold	cold	24
2	47	4.806	1.406	5.976	cold	cold	24
2	48	4.806	1.333	6.050	cold	cold	24
2	49	4.824	1.314	6.076	cold	cold	24
2	50	4.861	1.296	6.117	cold	cold	24
2	51	4.898	1.277	6.158	cold	cold	24
2	52	4.935	1.277	6.195	cold	cold	24
2	53	4.898	1.259	6.236	cold	cold	24
2	54	4.861	1.259	6.273	cold	cold	24
2	55	4.806	1.241	6.332	cold	cold	24
2	56	4.750	1.222	6.390	cold	cold	24
2	57	4.732	1.222	6.408	cold	cold	24
2	58	4.713	1.222	6.427	cold	cold	24
2	59	4.695	1.259	6.468	cold	cold	24
2	60	4.621	1.260	6.542	cold	cold	24
2	61	4.566	1.223	6.608	cold	cold	24
2	62	4.529	1.205	6.649	cold	cold	24
2	63	4.492	1.205	6.686	cold	cold	24
2	64	4.437	1.205	6.742	cold	cold	24
2	65	4.566	1.204	6.871	cold	cold	24
2	66	4.603	1.204	6.907	cold	cold	24
2	67	4.695	1.167	7.007	cold	cold	24
2	68	4.750	1.149	7.065	cold	cold	24
2	69	4.861	1.148	7.176	cold	cold	24
2	70	4.953	1.148	7.268	cold	cold	24
2	71	4.842	1.130	7.380	cold	cold	24
2	72	4.768	1.130	7.454	cold	cold	24
2	73	4.676	1.112	7.548	cold	cold	24
2	74	4.639	1.112	7.585	cold	cold	24
2	75	4.676	1.149	7.637	cold	cold	24
2	76	4.750	1.259	7.770	cold	cold	24
2	77	4.750	1.296	7.806	cold	cold	24
2	78	4.787	1.333	7.859	cold	cold	24
2	79	4.806	1.370	7.900	cold	cold	24
2	80	4.806	1.370	7.900	cold	cold	24
2	81	4.824	1.406	7.941	cold	cold	24
2	82	4.843	1.406	7.959	cold	cold	24
2	83	4.880	1.443	8.012	cold	cold	24
2	84	4.917	1.443	8.048	cold	cold	24
2	85	4.972	1.387	8.127	cold	cold	24
2	86	4.972	1.314	8.200	cold	cold	24
2	87	4.972	1.295	8.219	cold	cold	24
2	88	4.898	1.222	8.323	cold	cold	24
2	89	4.861	1.185	8.375	cold	cold	24
2	90	4.824	1.185	8.412	cold	cold	24
2	91	4.787	1.185	8.449	cold	cold	24
2	92	4.732	1.167	8.507	cold	cold	24
2	93	4.695	1.167	8.544	cold	cold	24
2	94	4.658	1.186	8.585	cold	cold	24
2	95	4.584	1.223	8.668	cold	cold	24
2	96	4.511	1.260	8.750	cold	cold	24
2	97	4.363	1.223	8.902	cold	cold	24
2	98	4.271	1.187	9.001	cold	cold	24
2	99	4.234	1.224	9.054	cold	cold	24
2	100	4.197	1.298	9.136	cold	cold	24
2	101	4.271	1.261	9.218	cold	cold	24
2	102	4.326	1.224	9.285	cold	cold	24
2	103	4.400	1.168	9.377	cold	cold	24
2	104	4.529	1.112	9.518	cold	cold	24
2	105	4.602	1.112	9.591	cold	cold	24
2	106	4.713	1.112	9.702	cold	cold	24
2	107	4.768	1.112	9.757	cold	cold	24
2	108	4.805	1.148	9.809	cold	cold	24
2	109	4.861	1.296	9.967	cold	cold	24
2	110	4.880	1.332	10.008	cold	cold	24
2	111	4.843	1.535	10.214	cold	cold	24
2	112	4.843	1.572	10.251	cold	cold	24
2	113	4.844	1.591	10.269	cold	cold	24
2	114	4.844	1.591	10.269	cold	cold	24
2	115	4.844	1.609	10.288	cold	cold	24
2	116	4.844	1.627	10.306	cold	cold	24
2	117	4.844	1.664	10.343	cold	cold	24
2	118	4.844	1.701	10.380	cold	cold	24
2	119	4.826	1.757	10.438	cold	cold	24
2	120	4.826	1.757	10.438	cold	cold	24
2	121	4.826	1.757	10.438	cold	cold	24
2	122	4.826	1.757	10.438	cold	cold	24
2	123	4.826	1.757	10.438	cold	cold	24
2	124	4.826	1.757	10.438	cold	cold	24
2	125	4.826	1.757	10.438	cold	cold	24
2	126	4.826	1.757	10.438	cold	cold	24
2	127	4.826	1.757	10.438	cold	cold	24
2	128	4.862	1.738	10.479	cold	cold	24
2	129	4.881	1.720	10.506	cold	cold	24
2	130	4.936	1.646	10.598	cold	cold	24
2	131	4.936	1.553	10.690	cold	cold	24
2	132	4.972	1.461	10.789	cold	cold	24
2	133	4.972	1.443	10.808	cold	cold	24
2	134	4.990	1.424	10.834	cold	cold	24
2	135	4.990	1.424	10.834	cold	cold	24
2	136	4.990	1.387	10.871	cold	cold	24
2	137	4.972	1.351	10.912	cold	cold	24
2	138	4.972	1.351	10.912	cold	cold	24
2	139	4.935	1.351	10.949	cold	cold	24
2	140	4.935	1.351	10.949	cold	cold	24
2	141	4.916	1.332	10.975	cold	cold	24
2	142	4.916	1.332	10.975	cold	cold	24
2	143	4.898	1.369	11.016	cold	cold	24
2	144	4.898	1.369	11.016	cold	cold	24
2	145	4.898	1.369	11.016	cold	cold	24
2	146	4.917	1.369	11.034	cold	cold	24
2	147	4.953	1.369	11.071	cold	cold	24
2	148	4.953	1.369	11.071	cold	cold	24
2	149	4.972	1.406	11.112	cold	cold	24
2	150	4.972	1.406	11.112	cold	cold	24
2	151	4.972	1.406	11.112	cold	cold	24
2	152	4.972	1.406	11.112	cold	cold	24
2	153	4.972	1.424	11.131	cold	cold	24
2	154	4.972	1.424	11.131	cold	cold	24
2	155	4.972	1.424	11.131	cold	cold	24
2	156	4.972	1.424	11.131	cold	cold	24
2	157	4.972	1.424	11.131	cold	cold	24
2	158	4.972	1.424	11.131	cold	cold	24
2	159	4.972	1.443	11.149	cold	cold	24
2	160	4.972	1.461	11.168	cold	cold	24
2	161	4.972	1.461	11.168	cold	cold	24
2	162	4.972	1.461	11.168	cold	cold	24
2	163	4.972	1.461	11.168	cold	cold	24
2	164	4.972	1.461	11.168	cold	cold	24
2	165	4.972	1.461	11.168	cold	cold	24
2	166	4.972	1.461	11.168	cold	cold	24
2	167	4.972	1.461	11.168	cold	cold	24
2	168	4.972	1.461	11.168	cold	cold	24
2	169	4.972	1.461	11.168	cold	cold	24
2	170	4.972	1.461	11.168	cold	cold	24
2	171	4.972	1.461	11.168	cold	cold	24
2	172	4.972	1.461	11.168	cold	cold	24
2	173	4.972	1.461	11.168	cold	cold	24
2	174	4.972	1.461	11.168	cold	cold	24
2	175	4.972	1.498	11.205	cold	cold	24
2	176	4.972	1.516	11.223	cold	cold	24
2	177	4.972	1.535	11.241	cold	cold	24
2	178	4.972	1.535	11.241	cold	cold	24
2	179	4.954	1.553	11.268	cold	cold	24
2	180	4.954	1.590	11.304	cold	cold	24
2	181	4.936	1.664	11.380	cold	cold	24
2	182	4.918	1.719	11.439	cold	cold	24
2	183	4.918	1.738	11.457	cold	cold	24
2	184	4.918	1.756	11.476	cold	cold	24
2	185	4.918	1.756	11.476	cold	cold	24
2	186	4.918	1.775	11.494	cold	cold	24
2	187	4.918	1.775	11.494	cold	cold	24
2	188	4.918	1.775	11.494	cold	cold	24
2	189	4.918	1.756	11.512	cold	cold	24
2	190	4.918	1.756	11.512	cold	cold	24
2	191	4.899	1.756	11.531	cold	cold	24
2	192	4.899	1.756	11.531	cold	cold	24
2	193	4.862	1.756	11.568	cold	cold	24
2	194	4.862	1.756	11.568	cold	cold	24
2	195	4.881	1.756	11.586	cold	cold	24
2	196	4.881	1.775	11.605	cold	cold	24
2	197	4.881	1.775	11.605	cold	cold	24
2	198	4.881	1.775	11.605	cold	cold	24
2	199	4.881	1.775	11.605	cold	cold	24
2	200	4.881	1.775	11.605	cold	cold	24
2	201	4.881	1.738	11.641	cold	cold	24
2	202	4.881	1.738	11.641	cold	cold	24
2	203	4.881	1.738	11.641	cold	cold	24
2	204	4.881	1.738	11.641	cold	cold	24
2	205	4.881	1.738	11.641	cold	cold	24
2	206	4.881	1.738	11.641	cold	cold	24
2	207	4.881	1.738	11.641	cold	cold	24
2	208	4.881	1.720	11.660	cold	cold	24
2	209	4.881	1.720	11.660	cold	cold	24
2	210	4.881	1.720	11.660	cold	cold	24
2	211	4.899	1.793	11.736	cold	cold	24
2	212	4.881	1.738	11.794	cold	cold	24
2	213	4.881	1.738	11.794	cold	cold	24
2	214	4.899	1.738	11.813	cold	cold	24
2	215	4.899	1.738	11.813	cold	cold	24
2	216	4.899	1.756	11.831	cold	cold	24
2	217	4.918	1.793	11.872	cold	cold	24
2	218	4.918	1.793	11.872	cold	cold	24
2	219	4.936	1.793	11.891	cold	cold	24
2	220	4.936	1.793	11.891	cold	cold	24
2	221	4.936	1.793	11.891	cold	cold	24
2	222	4.936	1.793	11.891	cold	cold	24
2	223	4.936	1.793	11.891	cold	cold	24
2	224	4.936	1.793	11.891	cold	cold	24
2	225	4.918	1.793	11.909	cold	cold	24
2	226	4.918	1.793	11.909	cold	cold	24
2	227	4.918	1.793	11.909	cold	cold	24
2	228	4.918	1.793	11.909	cold	cold	24
2	229	4.918	1.775	11.928	cold	cold	24
2	230	4.918	1.738	11.964	cold	cold	24
2	231	4.899	1.683	12.023	cold	cold	24
2	232	4.899	1.683	12.023	cold	cold	24
2	233	4.899	1.683	12.023	cold	cold	24
2	234	4.899	1.683	12.023	cold	cold	24
2	235	4.899	1.683	12.023	cold	cold	24
2	236	4.918	1.683	12.041	cold	cold	24
2	237	4.973	1.590	12.149	cold	cold	24
2	238	5.009	1.535	12.215	cold	cold	24
2	239	5.027	1.479	12.273	cold	cold	24
2	240	5.027	1.461	12.292	cold	cold	24
2	241	5.027	1.461	12.292	cold	cold	24
2	242	5.027	1.461	12.292	cold	cold	24
2	243	5.027	1.461	12.292	cold	cold	24
2	244	5.027	1.461	12.292	cold	cold	24
2	245	5.027	1.461	12.292	cold	cold	24
2	246	5.027	1.461	12.292	cold	cold	24
2	247	5.027	1.479	12.310	cold	cold	24
2	248	5.009	1.498	12.336	cold	cold	24
2	249	5.009	1.498	12.336	cold	cold	24
2	250	5.009	1.498	12.336	cold	cold	24
2	251	5.009	1.498	12.336	cold	cold	24
2	252	5.009	1.498	12.336	cold	cold	24
2	253	5.009	1.498	12.336	cold	cold	24
2	254	5.009	1.498	12.336	cold	cold	24
2	255	4.991	1.498	12.355	cold	cold	24
2	256	4.972	1.516	12.381	cold	cold	24
2	257	4.972	1.516	12.381	cold	cold	24
2	258	4.972	1.516	12.381	cold	cold	24
2	259	5.028	1.516	12.436	cold	cold	24
2	260	5.028	1.516	12.436	cold	cold	24
2	261	5.028	1.516	12.436	cold	cold	24
2	262	5.028	1.516	12.436	cold	cold	24
2	263	5.028	1.516	12.436	cold	cold	24
2	264	4.991	1.516	12.473	cold	cold	24
2	265	5.009	1.516	12.491	cold	cold	24
2	266	5.009	1.516	12.491	cold	cold	24
2	267	5.009	1.516	12.491	cold	cold	24
2	268	5.009	1.516	12.491	cold	cold	24
2	269	5.009	1.516	12.491	cold	cold	24
2	270	5.009	1.516	12.491	cold	cold	24
2	271	5.009	1.516	12.491	cold	cold	24
2	272	5.009	1.516	12.491	cold	cold	24
2	273	5.009	1.516	12.491	cold	cold	24
2	274	5.009	1.516	12.491	cold	cold	24
2	275	5.009	1.516	12.491	cold	cold	24
2	276	5.009	1.516	12.491	cold	cold	24
2	277	5.009	1.516	12.491	cold	cold	24
2	278	5.009	1.516	12.491	cold	cold	24
2	279	5.009	1.516	12.491	cold	cold	24
2	280	5.009	1.516	12.491	cold	cold	24
2	281	5.009	1.516	12.491	cold	cold	24
2	282	5.009	1.516	12.491	cold	cold	24
2	283	5.009	1.516	12.491	cold	cold	24
2	284	5.009	1.535	12.510	cold	cold	24
2	285	5.009	1.535	12.510	cold	cold	24
2	286	5.009	1.535	12.510	cold	cold	24
2	287	5.009	1.535	12.510	cold	cold	24
2	288	5.009	1.535	12.510	cold	cold	24
2	289	5.009	1.535	12.510	cold	cold	24
2	290	5.009	1.535	12.510	cold	cold	24
2	291	5.009	1.535	12.510	cold	cold	24
2	292	5.009	1.535	12.510	cold	cold	24
2	293	5.009	1.535	12.510	cold	cold	24
2	294	5.009	1.535	12.510	cold	cold	24
2	295	5.009	1.535	12.510	cold	cold	24
2	296	5.009	1.535	12.510	cold	cold	24
2	297	5.009	1.535	12.510	cold	cold	24
2	298	5.009	1.553	12.528	cold	cold	24
2	299	5.009	1.553	12.528	cold	cold	24
2	300	5.009	1.553	12.528	cold	cold	24
2	301	5.009	1.553	12.528	cold	cold	24
2	302	5.009	1.572	12.547	cold	cold	24
2	303	5.009	1.572	12.547	cold	cold	24
2	304	5.009	1.572	12.547	cold	cold	24
2	305	5.009	1.572	12.547	cold	cold	24
2	306	5.028	1.590	12.573	cold	cold	24
2	307	4.991	1.590	12.610	cold	cold	24
2	308	4.991	1.590	12.610	cold	cold	24
2	309	4.991	1.590	12.610	cold	cold	24
2	310	5.028	1.553	12.662	cold	cold	24
2	311	5.028	1.516	12.699	cold	cold	24
2	312	5.046	1.516	12.717	cold	cold	24
2	313	5.046	1.516	12.717	cold	cold	24
2	314	5.046	1.516	12.717	cold	cold	24
2	315	5.046	1.516	12.717	cold	cold	24
2	316	5.028	1.516	12.736	cold	cold	24
2	317	5.009	1.516	12.754	cold	cold	24
2	318	5.009	1.516	12.754	cold	cold	24
2	319	5.009	1.516	12.754	cold	cold	24
2	320	5.009	1.516	12.754	cold	cold	24
2	321	5.009	1.516	12.754	cold	cold	24
2	322	5.009	1.516	12.754	cold	cold	24
2	323	4.991	1.516	12.772	cold	cold	24
2	324	4.991	1.516	12.772	cold	cold	24
2	325	4.972	1.516	12.791	cold	cold	24
2	326	4.972	1.498	12.809	cold	cold	24
2	327	4.972	1.498	12.809	cold	cold	24
2	328	4.972	1.498	12.809	cold	cold	24
2	329	4.954	1.480	12.835	cold	cold	24
2	330	4.954	1.480	12.835	cold	cold	24
2	331	4.954	1.480	12.835	cold	cold	24
2	332	4.972	1.480	12.854	cold	cold	24
2	333	4.972	1.480	12.854	cold	cold	24
2	334	4.972	1.480	12.854	cold	cold	24
2	335	4.972	1.480	12.854	cold	cold	24
2	336	4.972	1.480	12.854	cold	cold	24
2	337	4.972	1.480	12.854	cold	cold	24
2	338	4.972	1.480	12.854	cold	cold	24
2	339	4.972	1.480	12.854	cold	cold	24
2	340	4.972	1.480	12.854	cold	cold	24
2	341	4.972	1.480	12.854	cold	cold	24
2	342	4.972	1.480	12.854	cold	cold	24
2	343	4.972	1.480	12.854	cold	cold	24
2	344	4.972	1.480	12.854	cold	cold	24
2	345	4.972	1.480	12.854	cold	cold	24
2	346	4.972	1.480	12.854	cold	cold	24
2	347	4.954	1.480	12.872	cold	cold	24
2	348	4.954	1.480	12.872	cold	cold	24
2	349	4.954	1.480	12.872	cold	cold	24
2	350	4.991	1.443	12.924	cold	cold	24
2	351	4.991	1.443	12.924	cold	cold	24
2	352	4.991	1.443	12.924	cold	cold	24
2	353	4.991	1.443	12.924	cold	cold	24
2	354	4.991	1.443	12.924	cold	cold	24
2	355	4.990	1.424	12.943	cold	cold	24
2	356	5.009	1.387	12.984	cold	cold	24
2	357	5.009	1.387	12.984	cold	cold	24
2	358	5.009	1.350	13.021	cold	cold	24
2	359	5.009	1.350	13.021	cold	cold	24
2	360	5.009	1.369	13.039	cold	cold	24
2	361	5.009	1.369	13.039	cold	cold	24
2	362	5.009	1.369	13.039	cold	cold	24
2	363	5.009	1.369	13.039	cold	cold	24
2	364	5.009	1.369	13.039	cold	cold	24
2	365	5.009	1.369	13.039	cold	cold	24
2	366	5.009	1.369	13.039	cold	cold	24
2	367	5.009	1.406	13.076	cold	cold	24
2	368	5.009	1.406	13.076	cold	cold	24
2	369	5.009	1.406	13.076	cold	cold	24
2	370	5.009	1.406	13.076	cold	cold	24
2	371	5.009	1.406	13.076	cold	cold	24
2	372	5.009	1.406	13.076	cold	cold	24
2	373	5.009	1.406	13.076	cold	cold	24
2	374	5.009	1.406	13.076	cold	cold	24
2	375	5.009	1.406	13.076	cold	cold	24
2	376	5.009	1.406	13.076	cold	cold	24
2	377	5.009	1.406	13.076	cold	cold	24
2	378	5.009	1.406	13.076	cold	cold	24
2	379	5.009	1.406	13.076	cold	cold	24
2	380	5.009	1.406	13.076	cold	cold	24
2	381	4.990	1.406	13.095	cold	cold	24
2	382	4.990	1.406	13.095	cold	cold	24
2	383	4.990	1.406	13.095	cold	cold	24
2	384	4.990	1.406	13.095	cold	cold	24
2	385	4.990	1.406	13.095	cold	cold	24
2	386	4.990	1.406	13.095	cold	cold	24
2	387	4.990	1.406	13.095	cold	cold	24
2	388	4.990	1.406	13.095	cold	cold	24
2	389	4.990	1.406	13.095	cold	cold	24
2	390	4.990	1.406	13.095	cold	cold	24
2	391	4.990	1.406	13.095	cold	cold	24
2	392	4.990	1.406	13.095	cold	cold	24
2	393	4.990	1.406	13.095	cold	cold	24
2	394	4.990	1.406	13.095	cold	cold	24
2	395	4.990	1.406	13.095	cold	cold	24
2	396	4.990	1.406	13.095	cold	cold	24
2	397	4.990	1.406	13.095	cold	cold	24
2	398	4.990	1.406	13.095	cold	cold	24
2	399	4.990	1.406	13.095	cold	cold	24
2	400	4.990	1.387	13.113	cold	cold	24
2	401	4.990	1.351	13.150	cold	cold	24
2	402	4.990	1.351	13.150	cold	cold	24
2	403	4.990	1.351	13.150	cold	cold	24
2	404	4.990	1.351	13.150	cold	cold	24
2	405	4.990	1.332	13.168	cold	cold	24
2	406	4.990	1.332	13.168	cold	cold	24
2	407	4.990	1.332	13.168	cold	cold	24
2	408	4.990	1.332	13.168	cold	cold	24
2	409	4.990	1.332	13.168	cold	cold	24
2	410	4.990	1.332	13.168	cold	cold	24
2	411	4.990	1.332	13.168	cold	cold	24
2	412	4.990	1.332	13.168	cold	cold	24
2	413	4.990	1.332	13.168	cold	cold	24
2	414	4.990	1.332	13.168	cold	cold	24
2	415	4.990	1.332	13.168	cold	cold	24
2	416	4.990	1.332	13.168	cold	cold	24
2	417	4.990	1.332	13.168	cold	cold	24
2	418	4.990	1.332	13.168	cold	cold	24
2	419	4.990	1.332	13.168	cold	cold	24
2	420	4.990	1.332	13.168	cold	cold	24
2	421	4.990	1.332	13.168	cold	cold	24
2	422	4.990	1.332	13.168	cold	cold	24
2	423	4.990	1.332	13.168	cold	cold	24
2	424	4.990	1.332	13.168	cold	cold	24
2	425	4.990	1.332	13.168	cold	cold	24
2	426	4.990	1.332	13.168	cold	cold	24
2	427	4.972	1.314	13.194	cold	cold	24
2	428	4.972	1.314	13.194	cold	cold	24
2	429	4.972	1.314	13.194	cold	cold	24
2	430	4.972	1.314	13.194	cold	cold	24
2	431	4.972	1.314	13.194	cold	cold	24
2	432	4.972	1.332	13.213	cold	cold	24
2	433	4.972	1.332	13.213	cold	cold	24
2	434	4.972	1.332	13.213	cold	cold	24
2	435	4.972	1.332	13.213	cold	cold	24
2	436	4.972	1.332	13.213	cold	cold	24
2	437	4.972	1.332	13.213	cold	cold	24
2	438	4.972	1.332	13.213	cold	cold	24
2	439	4.972	1.332	13.213	cold	cold	24
2	440	4.972	1.332	13.213	cold	cold	24
2	441	4.972	1.332	13.213	cold	cold	24
2	442	4.972	1.351	13.231	cold	cold	24
2	443	4.972	1.369	13.250	cold	cold	24
2	444	4.972	1.387	13.268	cold	cold	24
2	445	4.972	1.387	13.268	cold	cold	24
2	446	4.972	1.387	13.268	cold	cold	24
2	447	4.972	1.387	13.268	cold	cold	24
2	448	4.972	1.387	13.268	cold	cold	24
2	449	4.972	1.387	13.268	cold	cold	24
2	450	4.972	1.387	13.268	cold	cold	24
2	451	4.972	1.387	13.268	cold	cold	24
2	452	4.972	1.387	13.268	cold	cold	24
2	453	4.972	1.387	13.268	cold	cold	24
2	454	4.972	1.387	13.268	cold	cold	24
2	455	4.972	1.387	13.268	cold	cold	24
2	456	4.972	1.387	13.268	cold	cold	24
2	457	4.972	1.387	13.268	cold	cold	24
2	458	4.972	1.387	13.268	cold	cold	24
2	459	4.972	1.387	13.268	cold	cold	24
2	460	4.972	1.387	13.268	cold	cold	24
2	461	4.972	1.387	13.268	cold	cold	24
2	462	4.972	1.387	13.268	cold	cold	24
2	463	4.972	1.369	13.287	cold	cold	24
2	464	4.972	1.369	13.287	cold	cold	24
2	465	4.972	1.369	13.287	cold	cold	24
2	466	4.972	1.369	13.287	cold	cold	24
2	467	4.953	1.369	13.305	cold	cold	24
2	468	4.953	1.369	13.305	cold	cold	24
2	469	4.953	1.369	13.305	cold	cold	24
2	470	4.953	1.369	13.305	cold	cold	24
2	471	4.935	1.351	13.331	cold	cold	24
2	472	4.935	1.351	13.331	cold	cold	24
2	473	4.935	1.351	13.331	cold	cold	24
2	474	4.916	1.332	13.357	cold	cold	24
2	475	4.916	1.332	13.357	cold	cold	24
2	476	4.898	1.296	13.398	cold	cold	24
2	477	4.842	1.259	13.465	cold	cold	24
2	478	4.842	1.259	13.465	cold	cold	24
2	479	4.842	1.259	13.465	cold	cold	24
2	480	4.842	1.259	13.465	cold	cold	24
2	481	4.824	1.259	13.483	cold	cold	24
2	482	4.824	1.259	13.483	cold	cold	24
2	483	4.843	1.277	13.509	cold	cold	24
2	484	4.861	1.277	13.528	cold	cold	24
2	485	4.861	1.296	13.546	cold	cold	24
2	486	4.879	1.296	13.565	cold	cold	24
2	487	4.879	1.296	13.565	cold	cold	24
2	488	4.879	1.296	13.565	cold	cold	24
2	489	4.879	1.296	13.565	cold	cold	24
2	490	4.879	1.296	13.565	cold	cold	24
2	491	4.879	1.296	13.565	cold	cold	24
2	492	4.879	1.296	13.565	cold	cold	24
2	493	4.879	1.296	13.565	cold	cold	24
2	494	4.879	1.296	13.565	cold	cold	24
2	495	4.879	1.296	13.565	cold	cold	24
2	496	4.879	1.296	13.565	cold	cold	24
2	497	4.879	1.296	13.565	cold	cold	24
2	498	4.879	1.296	13.565	cold	cold	24
2	499	4.879	1.296	13.565	cold	cold	24
2	500	4.879	1.296	13.565	cold	cold	24
2	501	4.879	1.296	13.565	cold	cold	24
2	502	4.879	1.296	13.565	cold	cold	24
2	503	4.879	1.296	13.565	cold	cold	24
2	504	4.879	1.296	13.565	cold	cold	24
2	505	4.879	1.296	13.565	cold	cold	24
2	506	4.879	1.296	13.565	cold	cold	24
2	507	4.879	1.296	13.565	cold	cold	24
2	508	4.879	1.296	13.565	cold	cold	24
2	509	4.879	1.296	13.565	cold	cold	24
2	510	4.879	1.314	13.583	cold	cold	24
2	511	4.879	1.314	13.583	cold	cold	24
2	512	4.879	1.314	13.583	cold	cold	24
2	513	4.879	1.314	13.583	cold	cold	24
2	514	4.879	1.314	13.583	cold	cold	24
2	515	4.879	1.314	13.583	cold	cold	24
2	516	4.879	1.314	13.583	cold	cold	24
2	517	4.879	1.314	13.583	cold	cold	24
2	518	4.916	1.332	13.624	cold	cold	24
2	519	4.898	1.332	13.643	cold	cold	24
2	520	4.898	1.332	13.643	cold	cold	24
2	521	4.898	1.332	13.643	cold	cold	24
2	522	4.898	1.351	13.661	cold	cold	24
2	523	4.898	1.369	13.680	cold	cold	24
2	524	4.898	1.369	13.680	cold	cold	24
2	525	4.898	1.369	13.680	cold	cold	24
2	526	4.898	1.369	13.680	cold	cold	24
2	527	4.898	1.369	13.680	cold	cold	24
2	528	4.898	1.369	13.680	cold	cold	24
2	529	4.898	1.369	13.680	cold	cold	24
2	530	4.898	1.369	13.680	cold	cold	24
2	531	4.898	1.369	13.680	cold	cold	24
2	532	4.898	1.369	13.680	cold	cold	24
2	533	4.898	1.369	13.680	cold	cold	24
2	534	4.898	1.369	13.680	cold	cold	24
2	535	4.898	1.369	13.680	cold	cold	24
2	536	4.898	1.369	13.680	cold	cold	24
2	537	4.898	1.388	13.698	cold	cold	24
2	538	4.898	1.406	13.716	cold	cold	24
2	539	4.880	1.406	13.735	cold	cold	24
2	540	4.880	1.406	13.735	cold	cold	24
2	541	4.880	1.406	13.735	cold	cold	24
2	542	4.861	1.406	13.753	cold	cold	24
2	543	4.843	1.425	13.779	cold	cold	24
2	544	4.825	1.425	13.798	cold	cold	24
2	545	4.825	1.425	13.798	cold	cold	24
2	546	4.825	1.425	13.798	cold	cold	24
2	547	4.825	1.425	13.798	cold	cold	24
2	548	4.825	1.425	13.798	cold	cold	24
2	549	4.825	1.443	13.816	cold	cold	24
2	550	4.825	1.443	13.816	cold	cold	24
2	551	4.825	1.443	13.816	cold	cold	24
2	552	4.825	1.443	13.816	cold	cold	24
2	553	4.825	1.443	13.816	cold	cold	24
2	554	4.825	1.443	13.816	cold	cold	24
2	555	4.825	1.443	13.816	cold	cold	24
2	556	4.825	1.443	13.816	cold	cold	24
2	557	4.825	1.443	13.816	cold	cold	24
2	558	4.825	1.443	13.816	cold	cold	24
2	559	4.825	1.480	13.853	cold	cold	24
2	560	4.825	1.480	13.853	cold	cold	24
2	561	4.843	1.480	13.871	cold	cold	24
2	562	4.843	1.462	13.890	cold	cold	24
2	563	4.843	1.425	13.927	cold	cold	24
2	564	4.843	1.425	13.927	cold	cold	24
2	565	4.843	1.425	13.927	cold	cold	24
2	566	4.843	1.425	13.927	cold	cold	24
2	567	4.843	1.425	13.927	cold	cold	24
2	568	4.843	1.425	13.927	cold	cold	24
2	569	4.843	1.425	13.927	cold	cold	24
2	570	4.843	1.425	13.927	cold	cold	24
2	571	4.843	1.425	13.927	cold	cold	24
2	572	4.843	1.425	13.927	cold	cold	24
2	573	4.843	1.425	13.927	cold	cold	24
2	574	4.843	1.425	13.927	cold	cold	24
2	575	4.843	1.425	13.927	cold	cold	24
2	576	4.843	1.425	13.927	cold	cold	24
2	577	4.843	1.425	13.927	cold	cold	24
2	578	4.843	1.425	13.927	cold	cold	24
2	579	4.843	1.425	13.927	cold	cold	24
2	580	4.843	1.425	13.927	cold	cold	24
2	581	4.843	1.425	13.927	cold	cold	24
2	582	4.843	1.425	13.927	cold	cold	24
2	583	4.843	1.425	13.927	cold	cold	24
2	584	4.843	1.425	13.927	cold	cold	24
2	585	4.843	1.425	13.927	cold	cold	24
2	586	4.843	1.425	13.927	cold	cold	24
2	587	4.843	1.425	13.927	cold	cold	24
2	588	4.843	1.425	13.927	cold	cold	24
2	589	4.843	1.425	13.927	cold	cold	24
2	590	4.843	1.425	13.927	cold	cold	24
2	591	4.880	1.406	13.968	cold	cold	24
2	592	4.898	1.388	13.994	cold	cold	24
2	593	4.935	1.351	14.046	cold	cold	24
2	594	4.935	1.351	14.046	cold	cold	24
2	595	4.935	1.351	14.046	cold	cold	24
2	596	4.935	1.351	14.046	cold	cold	24
2	597	4.935	1.351	14.046	cold	cold	24
2	598	4.935	1.351	14.046	cold	cold	24
2	599	4.935	1.351	14.046	cold	cold	24
3	0	7.665	7.720	0.000	cold	middle	29
3	1	7.646	7.738	0.026	cold	middle	29
3	2	7.628	7.923	0.211	cold	middle	29
3	3	7.592	8.070	0.363	hot	middle	30
3	4	7.518	8.108	0.446	hot	middle	30
3	5	7.408	8.145	0.562	hot	middle	30
3	6	7.316	8.274	0.721	hot	middle	30
3	7	7.391	8.495	0.954	hot	middle	30
3	8	7.520	8.697	1.194	hot	middle	30
3	9	7.558	8.826	1.329	hot	middle	30
3	10	7.558	9.011	1.513	hot	middle	31
3	11	7.541	9.306	1.808	hot	middle	31
3	12	7.523	9.508	2.012	hot	middle	31
3	13	7.468	9.656	2.170	hot	middle	31
3	14	7.505	9.822	2.339	hot	middle	31
3	15	7.598	9.988	2.529	hot	middle	31
3	16	7.635	10.098	2.646	hot	hot	32
3	17	7.673	10.264	2.816	hot	hot	32
3	18	7.692	10.393	2.946	hot	hot	32
3	19	7.729	10.595	3.152	hot	hot	32
3	20	7.711	10.743	3.301	hot	hot	32
3	21	7.582	10.872	3.483	hot	hot	32
3	22	7.454	11.131	3.772	hot	hot	33
3	23	7.326	11.334	4.012	hot	hot	33
3	24	7.271	11.482	4.170	hot	hot	33
3	25	7.382	11.721	4.434	hot	hot	33
3	26	7.475	11.850	4.592	hot	hot	33
3	27	7.531	11.997	4.750	hot	hot	33
3	28	7.624	12.236	5.006	hot	hot	34
3	29	7.624	12.384	5.154	hot	hot	34
3	30	7.624	12.494	5.264	hot	hot	34
3	31	7.625	12.752	5.523	hot	hot	34
3	32	7.663	12.955	5.729	hot	hot	34
3	33	7.663	13.176	5.950	hot	hot	35
3	34	7.608	13.287	6.073	hot	hot	35
3	35	7.627	13.453	6.240	hot	hot	35
3	36	7.628	13.600	6.388	hot	hot	35
3	37	7.628	13.729	6.517	hot	hot	35
3	38	7.629	13.822	6.609	hot	hot	35
3	39	7.703	14.079	6.877	hot	hot	35
3	40	7.740	14.227	7.029	hot	hot	35
3	41	7.685	14.319	7.137	hot	hot	35
3	42	7.667	14.374	7.195	hot	hot	35
3	43	7.667	14.430	7.251	hot	hot	35
3	44	7.667	14.430	7.251	hot	hot	35
3	45	7.686	14.430	7.269	hot	hot	35
3	46	7.759	14.264	7.450	hot	hot	35
3	47	7.758	14.042	7.672	hot	hot	35
3	48	7.683	13.674	8.048	hot	hot	35
3	49	7.664	13.490	8.233	hot	hot	35
3	50	7.664	13.324	8.399	hot	hot	35
3	51	7.663	12.992	8.731	hot	hot	34
3	52	7.606	12.642	9.085	hot	hot	34
3	53	7.624	12.384	9.344	hot	hot	34
3	54	7.642	12.162	9.566	hot	hot	34
3	55	7.604	11.978	9.754	hot	hot	33
3	56	7.640	11.702	10.033	hot	hot	33
3	57	7.695	11.407	10.333	hot	hot	33
3	58	7.749	11.167	10.579	hot	hot	33
3	59	7.748	10.927	10.818	hot	hot	32
3	60	7.766	10.706	11.040	hot	hot	32
3	61	7.765	10.393	11.354	hot	hot	32
3	62	7.709	10.135	11.618	hot	hot	32
3	63	7.690	9.913	11.840	hot	middle	31
3	64	7.708	9.729	12.025	hot	middle	31
3	65	7.707	9.453	12.301	hot	middle	31
3	66	7.688	9.213	12.542	hot	middle	31
3	67	7.669	8.973	12.782	hot	middle	30
3	68	7.668	8.900	12.856	hot	middle	30
3	69	7.705	8.715	13.044	hot	middle	30
3	70	7.649	8.457	13.308	hot	middle	30
3	71	7.611	8.126	13.642	hot	middle	30
3	72	7.610	7.997	13.771	cold	middle	29
3	73	7.591	7.831	13.937	cold	middle	29
3	74	7.591	7.720	14.048	cold	middle	29
3	75	7.461	7.407	14.387	cold	middle	29
3	76	7.442	7.315	14.481	cold	middle	29
3	77	7.386	7.149	14.656	cold	middle	29
3	78	7.386	7.039	14.766	cold	middle	29
3	79	7.386	7.039	14.766	cold	middle	29
3	80	7.386	6.965	14.840	cold	middle	27
3	81	7.349	6.892	14.923	cold	middle	27
3	82	7.275	6.800	15.041	cold	middle	27
3	83	7.219	6.726	15.133	cold	middle	27
3	84	7.145	6.653	15.237	cold	middle	27
3	85	7.034	6.487	15.436	cold	middle	27
3	86	6.997	6.376	15.553	cold	middle	27
3	87	6.960	6.358	15.594	cold	middle	27
3	88	6.960	6.340	15.613	cold	middle	27
3	89	6.941	6.229	15.725	cold	middle	27
3	90	6.885	6.119	15.848	cold	middle	27
3	91	6.830	5.990	15.989	cold	cold	26
3	92	6.811	5.769	16.211	cold	cold	26
3	93	6.792	5.603	16.378	cold	cold	26
3	94	6.791	5.363	16.617	cold	cold	26
3	95	6.809	5.124	16.858	cold	cold	26
3	96	6.827	4.995	16.988	cold	cold	25
3	97	6.826	4.810	17.172	cold	cold	25
3	98	6.825	4.607	17.375	cold	cold	25
3	99	6.880	4.441	17.550	cold	cold	25
3	100	6.953	4.275	17.732	cold	cold	25
3	101	6.954	4.386	17.842	cold	cold	25
3	102	6.972	4.349	17.883	cold	cold	25
3	103	7.009	4.238	18.000	cold	cold	25
3	104	7.082	4.183	18.092	cold	cold	25
3	105	7.229	4.035	18.301	cold	cold	25
3	106	7.339	3.905	18.471	cold	cold	24
3	107	7.449	3.647	18.751	cold	cold	24
3	108	7.522	3.536	18.884	cold	cold	24
3	109	7.596	3.517	18.960	cold	cold	24
3	110	7.651	3.444	19.052	cold	cold	24
3	111	7.762	3.369	19.185	cold	cold	24
3	112	7.798	3.148	19.410	cold	cold	24
3	113	7.797	3.001	19.557	cold	cold	24
3	114	7.797	2.816	19.741	cold	cold	24
3	115	7.796	2.577	19.981	cold	cold	24
3	116	7.795	2.411	20.147	cold	cold	24
3	117	7.795	2.319	20.239	cold	cold	24
3	118	7.795	2.190	20.368	cold	cold	24
3	119	7.794	2.061	20.497	cold	cold	24
3	120	7.757	1.932	20.631	cold	cold	24
3	121	7.757	1.766	20.797	cold	cold	24
3	122	7.756	1.545	21.018	cold	cold	24
3	123	7.792	1.379	21.188	cold	cold	24
3	124	7.828	1.176	21.395	cold	cold	24
3	125	7.828	1.176	21.395	cold	cold	24
3	126	7.773	1.139	21.461	cold	cold	24
3	127	7.533	1.048	21.718	cold	cold	24
3	128	7.422	1.048	21.828	cold	cold	24
3	129	7.201	1.049	22.050	cold	cold	24
3	130	7.054	1.049	22.197	cold	cold	24
3	131	6.925	1.050	22.326	cold	cold	24
3	132	6.814	1.105	22.450	cold	cold	24
3	133	6.814	1.124	22.468	cold	cold	24
3	134	6.814	1.142	22.487	cold	cold	24
3	135	6.907	1.142	22.579	cold	cold	24
3	136	6.907	1.142	22.579	cold	cold	24
3	137	6.907	1.123	22.597	cold	cold	24
3	138	6.999	1.086	22.696	cold	cold	24
3	139	7.109	1.067	22.809	cold	cold	24
3	140	7.275	1.012	22.983	cold	cold	24
3	141	7.478	1.011	23.186	cold	cold	24
3	142	7.644	1.010	23.352	cold	cold	24
3	143	7.717	1.065	23.444	cold	cold	24
3	144	7.773	1.121	23.522	cold	cold	24
3	145	7.828	1.213	23.630	cold	cold	24
3	146	7.884	1.360	23.787	cold	cold	24
3	147	7.903	1.526	23.954	cold	cold	24
3	148	7.867	1.655	24.089	cold	cold	24
3	149	7.867	1.821	24.254	cold	cold	24
3	150	7.850	2.060	24.495	cold	cold	24
3	151	7.832	2.263	24.698	cold	cold	24
3	152	7.832	2.392	24.827	cold	cold	24
3	153	7.851	2.558	24.994	cold	cold	24
3	154	7.760	2.724	25.184	cold	cold	24
3	155	7.815	2.872	25.342	cold	cold	24
3	156	7.761	3.093	25.570	cold	cold	24
3	157	7.780	3.296	25.773	cold	cold	24
3	158	7.817	3.443	25.925	cold	cold	24
3	159	7.818	3.609	26.091	cold	cold	24
3	160	7.818	3.701	26.183	cold	cold	24
3	161	7.800	3.941	26.424	cold	cold	24
3	162	7.820	4.217	26.701	cold	cold	25
3	163	7.820	4.512	26.996	cold	cold	25
3	164	7.803	4.715	27.199	cold	cold	25
3	165	7.822	4.862	27.348	cold	cold	25
3	166	7.730	4.900	27.447	cold	cold	25
3	167	7.767	5.010	27.564	cold	cold	26
3	168	7.804	5.102	27.663	cold	cold	26
3	169	7.767	5.194	27.762	cold	cold	26
3	170	7.730	5.102	27.861	cold	cold	26
3	171	7.693	4.881	28.086	cold	cold	25
3	172	7.619	4.863	28.162	cold	cold	25
3	173	7.527	4.882	28.256	cold	cold	25
3	174	7.730	4.918	28.462	cold	cold	25
3	175	7.748	4.936	28.488	cold	cold	25
3	176	7.767	5.065	28.618	cold	cold	26
3	177	7.786	5.176	28.730	cold	cold	26
3	178	7.711	4.752	29.161	cold	cold	25
3	179	7.729	4.752	29.179	cold	cold	25
3	180	7.729	4.752	29.179	cold	cold	25
3	181	7.747	4.586	29.346	cold	cold	25
3	182	7.747	4.531	29.401	cold	cold	25
3	183	7.728	4.328	29.605	cold	cold	25
3	184	7.746	4.181	29.754	cold	cold	25
3	185	7.763	3.941	29.994	cold	cold	24
3	186	7.763	3.701	30.234	cold	cold	24
3	187	7.781	3.554	30.382	cold	cold	24
3	188	7.780	3.406	30.530	cold	cold	24
3	189	7.798	3.148	30.788	cold	cold	24
3	190	7.797	2.982	30.954	cold	cold	24
3	191	7.760	2.835	31.106	cold	cold	24
3	192	7.741	2.651	31.291	cold	cold	24
3	193	7.741	2.558	31.384	cold	cold	24
3	194	7.758	2.374	31.569	cold	cold	24
3	195	7.777	2.263	31.681	cold	cold	24
3	196	7.794	2.061	31.885	cold	cold	24
3	197	7.794	1.876	32.069	cold	cold	24
3	198	7.793	1.747	32.198	cold	cold	24
3	199	7.793	1.544	32.401	cold	cold	24
3	200	7.792	1.471	32.474	cold	cold	24
3	201	7.773	1.268	32.678	cold	cold	24
3	202	7.736	1.158	32.795	cold	cold	24
3	203	7.662	1.121	32.877	cold	cold	24
3	204	7.589	1.103	32.953	cold	cold	24
3	205	7.459	1.103	33.082	cold	cold	24
3	206	7.386	1.103	33.156	cold	cold	24
3	207	7.201	1.085	33.341	cold	cold	24
3	208	7.035	1.086	33.507	cold	cold	24
3	209	6.870	1.105	33.674	cold	cold	24
3	210	6.833	1.179	33.756	cold	cold	24
3	211	6.796	1.271	33.856	cold	cold	24
3	212	6.797	1.455	34.040	cold	cold	24
3	213	6.816	1.584	34.170	cold	cold	24
3	214	6.816	1.640	34.226	cold	cold	24
3	215	6.816	1.787	34.373	cold	cold	24
3	216	6.798	1.916	34.503	cold	cold	24
3	217	6.836	2.119	34.709	cold	cold	24
3	218	6.836	2.248	34.839	cold	cold	24
3	219	6.874	2.432	35.027	cold	cold	24
3	220	6.893	2.561	35.157	cold	cold	24
3	221	6.893	2.745	35.341	cold	cold	24
3	222	6.894	2.874	35.470	cold	cold	24
3	223	6.857	2.985	35.587	cold	cold	24
3	224	6.858	3.188	35.790	cold	cold	24
3	225	6.858	3.243	35.845	cold	cold	24
3	226	6.877	3.428	36.030	cold	cold	24
3	227	6.914	3.612	36.218	cold	cold	24
3	228	6.878	3.630	36.259	cold	cold	24
3	229	6.860	3.944	36.573	cold	cold	24
3	230	6.860	4.036	36.665	cold	cold	25
3	231	6.861	4.128	36.758	cold	cold	25
3	232	6.880	4.331	36.961	cold	cold	25
3	233	6.880	4.386	37.016	cold	cold	25
3	234	6.844	4.589	37.223	cold	cold	25
3	235	6.862	4.663	37.299	cold	cold	25
3	236	6.862	4.607	37.354	cold	cold	25
3	237	6.862	4.570	37.391	cold	cold	25
3	238	6.862	4.534	37.428	cold	cold	25
3	239	6.843	4.386	37.576	cold	cold	25
3	240	6.806	4.294	37.675	cold	cold	25
3	241	6.787	3.999	37.971	cold	cold	24
3	242	6.786	3.889	38.082	cold	cold	24
3	243	6.785	3.575	38.395	cold	cold	24
3	244	6.821	3.372	38.601	cold	cold	24
3	245	6.802	3.096	38.878	cold	cold	24
3	246	6.802	2.967	39.007	cold	cold	24
3	247	6.801	2.819	39.155	cold	cold	24
3	248	6.801	2.635	39.339	cold	cold	24
3	249	6.763	2.451	39.527	cold	cold	24
3	250	6.744	2.175	39.804	cold	cold	24
3	251	6.743	1.953	40.025	cold	cold	24
3	252	6.761	1.880	40.101	cold	cold	24
3	253	6.779	1.732	40.250	cold	cold	24
3	254	6.779	1.585	40.397	cold	cold	24
3	255	6.760	1.400	40.583	cold	cold	24
3	256	6.741	1.253	40.731	cold	cold	24
3	257	6.778	1.197	40.798	cold	cold	24
3	258	6.888	1.123	40.931	cold	cold	24
3	259	6.943	1.086	40.997	cold	cold	24
3	260	7.017	1.086	41.071	cold	cold	24
3	261	7.201	1.085	41.255	cold	cold	24
3	262	7.422	1.048	41.479	cold	cold	24
3	263	7.551	1.048	41.608	cold	cold	24
3	264	7.718	1.102	41.783	cold	cold	24
3	265	7.866	1.286	42.019	cold	cold	24
3	266	7.885	1.470	42.205	cold	cold	24
3	267	7.885	1.710	42.444	cold	cold	24
3	268	7.886	1.894	42.629	cold	cold	24
3	269	7.849	1.987	42.728	cold	cold	24
3	270	7.832	2.190	42.931	cold	cold	24
3	271	7.814	2.411	43.153	cold	cold	24
3	272	7.777	2.521	43.270	cold	cold	24
3	273	7.778	2.724	43.473	cold	cold	24
3	274	7.852	2.927	43.688	cold	cold	24
3	275	7.853	3.093	43.854	cold	cold	24
3	276	7.890	3.314	44.079	cold	cold	24
3	277	7.836	3.498	44.271	cold	cold	24
3	278	7.836	3.701	44.474	cold	cold	24
3	279	7.856	4.014	44.788	cold	cold	25
3	280	7.856	4.106	44.880	cold	cold	25
3	281	7.820	4.217	44.996	cold	cold	25
3	282	7.746	4.383	45.178	cold	cold	25
3	283	7.729	4.586	45.382	cold	cold	25
3	284	7.729	4.678	45.474	cold	cold	25
3	285	7.729	4.826	45.621	cold	cold	25
3	286	7.749	5.102	45.898	cold	cold	26
3	287	7.712	5.287	46.086	cold	cold	26
3	288	7.657	5.416	46.227	cold	cold	26
3	289	7.639	5.471	46.285	cold	cold	26
3	290	7.639	5.471	46.285	cold	cold	26
3	291	7.658	5.637	46.452	cold	cold	26
3	292	7.658	5.711	46.526	cold	cold	26
3	293	7.696	5.858	46.678	cold	cold	26
3	294	7.733	5.969	46.794	cold	cold	26
3	295	7.697	6.208	47.037	cold	middle	27
3	296	7.679	6.430	47.259	cold	middle	27
3	297	7.606	6.596	47.440	cold	middle	27
3	298	7.496	6.873	47.738	cold	middle	27
3	299	7.423	7.057	47.937	cold	middle	29
3	300	7.294	7.205	48.132	cold	middle	29
3	301	7.111	7.390	48.393	cold	middle	29
3	302	7.019	7.630	48.650	cold	middle	29
3	303	6.964	7.778	48.807	cold	middle	29
3	304	6.965	7.907	48.936	cold	middle	29
3	305	6.984	8.238	49.269	hot	middle	30
3	306	7.022	8.367	49.403	hot	middle	30
3	307	7.096	8.699	49.743	hot	middle	30
3	308	7.152	8.864	49.918	hot	middle	30
3	309	7.263	9.012	50.102	hot	middle	31
3	310	7.356	9.122	50.246	hot	middle	31
3	311	7.541	9.287	50.494	hot	middle	31
3	312	7.614	9.342	50.586	hot	middle	31
3	313	7.652	9.453	50.703	hot	middle	31
3	314	7.652	9.563	50.813	hot	middle	31
3	315	7.652	9.637	50.887	hot	middle	31
3	316	7.653	9.895	51.145	hot	middle	31
3	317	7.709	10.061	51.320	hot	hot	32
3	318	7.728	10.208	51.469	hot	hot	32
3	319	7.692	10.485	51.748	hot	hot	32
3	320	7.637	10.688	51.958	hot	hot	32
3	321	7.601	10.964	52.237	hot	hot	32
3	322	7.620	11.222	52.495	hot	hot	33
3	323	7.603	11.407	52.681	hot	hot	33
3	324	7.621	11.573	52.848	hot	hot	33
3	325	7.714	11.812	53.104	hot	hot	33
3	326	7.660	11.997	53.297	hot	hot	33
3	327	7.549	12.107	53.453	hot	hot	34
3	328	7.660	12.218	53.610	hot	hot	34
3	329	7.734	12.162	53.702	hot	hot	34
3	330	7.715	11.996	53.869	hot	hot	33
3	331	7.733	11.794	54.072	hot	hot	33
3	332	7.806	11.535	54.341	hot	hot	33
3	333	7.750	11.296	54.587	hot	hot	33
3	334	7.749	11.167	54.716	hot	hot	33
3	335	7.748	10.927	54.955	hot	hot	32
3	336	7.748	10.780	55.103	hot	hot	32
3	337	7.747	10.485	55.398	hot	hot	32
3	338	7.728	10.135	55.748	hot	hot	32
3	339	7.690	9.877	56.009	hot	middle	31
3	340	7.726	9.637	56.251	hot	middle	31
3	341	7.725	9.360	56.528	hot	middle	31
3	342	7.706	9.139	56.750	hot	middle	31
3	343	7.705	8.826	57.063	hot	middle	30
3	344	7.704	8.642	57.248	hot	middle	30
3	345	7.667	8.476	57.418	hot	middle	30
3	346	7.667	8.328	57.565	hot	middle	30
3	347	7.685	8.199	57.695	hot	middle	30
3	348	7.739	7.941	57.959	cold	middle	29
3	349	7.757	7.683	58.218	cold	middle	29
3	350	7.774	7.462	58.440	cold	middle	29
3	351	7.755	7.204	58.699	cold	middle	29
3	352	7.755	7.019	58.883	cold	middle	29
3	353	7.736	6.817	59.087	cold	middle	27
3	354	7.716	6.614	59.290	cold	middle	27
3	355	7.697	6.411	59.494	cold	middle	27
3	356	7.678	6.172	59.734	cold	middle	27
3	357	7.715	5.987	59.922	cold	cold	26
3	358	7.659	5.785	60.132	cold	cold	26
3	359	7.565	5.435	60.494	cold	cold	26
3	360	7.546	5.306	60.625	cold	cold	26
3	361	7.528	5.158	60.773	cold	cold	26
3	362	7.508	4.919	61.014	cold	cold	25
3	363	7.508	4.753	61.180	cold	cold	25
3	364	7.581	4.679	61.284	cold	cold	25
3	365	7.673	4.549	61.443	cold	cold	25
3	366	7.691	4.402	61.591	cold	cold	25
3	367	7.728	4.273	61.725	cold	cold	25
3	368	7.763	3.978	62.023	cold	cold	24
3	369	7.744	3.683	62.318	cold	cold	24
3	370	7.744	3.554	62.447	cold	cold	24
3	371	7.761	3.351	62.651	cold	cold	24
3	372	7.779	3.074	62.928	cold	cold	24
3	373	7.779	2.909	63.094	cold	cold	24
3	374	7.741	2.632	63.373	cold	cold	24
3	375	7.722	2.429	63.576	cold	cold	24
3	376	7.740	2.282	63.725	cold	cold	24
3	377	7.758	2.171	63.837	cold	cold	24
3	378	7.776	2.024	63.986	cold	cold	24
3	379	7.775	1.839	64.170	cold	cold	24
3	380	7.775	1.710	64.299	cold	cold	24
3	381	7.811	1.452	64.560	cold	cold	24
3	382	7.811	1.452	64.560	cold	cold	24
3	383	7.829	1.286	64.727	cold	cold	24
3	384	7.810	1.194	64.821	cold	cold	24
3	385	7.681	1.084	64.991	cold	cold	24
3	386	7.533	1.029	65.148	cold	cold	24
3	387	7.349	1.011	65.333	cold	cold	24
3	388	7.127	1.030	65.555	cold	cold	24
3	389	7.017	1.031	65.666	cold	cold	24
3	390	6.870	1.087	65.823	cold	cold	24
3	391	6.778	1.179	65.954	cold	cold	24
3	392	6.778	1.382	66.156	cold	cold	24
3	393	6.779	1.511	66.285	cold	cold	24
3	394	6.798	1.695	66.471	cold	cold	24
3	395	6.798	1.861	66.637	cold	cold	24
3	396	6.799	2.008	66.784	cold	cold	24
3	397	6.836	2.119	66.901	cold	cold	24
3	398	6.836	2.266	67.048	cold	cold	24
3	399	6.837	2.488	67.269	cold	cold	24
3	400	6.893	2.709	67.497	cold	cold	24
3	401	6.857	2.801	67.597	cold	cold	24
3	402	6.857	2.930	67.726	cold	cold	24
3	403	6.839	3.114	67.911	cold	cold	24
3	404	6.803	3.317	68.117	cold	cold	24
3	405	6.803	3.502	68.301	cold	cold	24
3	406	6.841	3.686	68.489	cold	cold	24
3	407	6.823	3.704	68.515	cold	cold	24
3	408	6.804	3.778	68.591	cold	cold	24
3	409	6.823	3.741	68.633	cold	cold	24
3	410	6.823	3.704	68.669	cold	cold	24
3	411	6.822	3.520	68.854	cold	cold	24
3	412	6.822	3.483	68.891	cold	cold	24
3	413	6.821	3.354	69.020	cold	cold	24
3	414	6.821	3.133	69.241	cold	cold	24
3	415	6.820	2.893	69.480	cold	cold	24
3	416	6.801	2.672	69.702	cold	cold	24
3	417	6.800	2.488	69.887	cold	cold	24
3	418	6.818	2.359	70.017	cold	cold	24
3	419	6.836	2.156	70.221	cold	cold	24
3	420	6.854	1.971	70.406	cold	cold	24
3	421	6.798	1.695	70.688	cold	cold	24
3	422	6.798	1.621	70.762	cold	cold	24
3	423	6.760	1.529	70.861	cold	cold	24
3	424	6.741	1.308	71.083	cold	cold	24
3	425	6.741	1.198	71.193	cold	cold	24
3	426	6.833	1.105	71.324	cold	cold	24
3	427	6.943	1.068	71.440	cold	cold	24
3	428	7.072	1.049	71.571	cold	cold	24
3	429	7.183	1.049	71.681	cold	cold	24
3	430	7.312	1.011	71.816	cold	cold	24
3	431	7.478	1.011	71.981	cold	cold	24
3	432	7.699	1.158	72.247	cold	cold	24
3	433	7.773	1.213	72.339	cold	cold	24
3	434	7.847	1.360	72.504	cold	cold	24
3	435	7.866	1.452	72.598	cold	cold	24
3	436	7.867	1.655	72.801	cold	cold	24
3	437	7.849	1.802	72.950	cold	cold	24
3	438	7.849	2.024	73.171	cold	cold	24
3	439	7.814	2.319	73.468	cold	cold	24
3	440	7.795	2.429	73.580	cold	cold	24
3	441	7.759	2.706	73.859	cold	cold	24
3	442	7.815	2.872	74.034	cold	cold	24
3	443	7.835	3.148	74.311	cold	cold	24
3	444	7.854	3.351	74.515	cold	cold	24
3	445	7.854	3.424	74.589	cold	cold	24
3	446	7.855	3.701	74.865	cold	cold	24
3	447	7.837	3.812	74.977	cold	cold	24
3	448	7.819	3.978	75.144	cold	cold	24
3	449	7.801	4.180	75.348	cold	cold	25
3	450	7.765	4.310	75.482	cold	cold	25
3	451	7.691	4.365	75.574	cold	cold	25
3	452	7.654	4.402	75.626	cold	cold	25
3	453	7.709	4.310	75.734	cold	cold	25
3	454	7.709	4.291	75.752	cold	cold	25
3	455	7.636	4.347	75.844	cold	cold	25
3	456	7.544	4.550	76.067	cold	cold	25
3	457	7.452	4.734	76.273	cold	cold	25
3	458	7.324	4.901	76.483	cold	cold	25
3	459	7.195	4.956	76.624	cold	cold	25
3	460	7.122	5.067	76.757	cold	cold	26
3	461	7.067	5.197	76.897	cold	cold	26
3	462	7.086	5.418	77.119	cold	cold	26
3	463	7.216	5.583	77.329	cold	cold	26
3	464	7.345	5.638	77.469	cold	cold	26
3	465	7.455	5.656	77.582	cold	cold	26
3	466	7.640	5.619	77.770	cold	cold	26
3	467	7.713	5.508	77.902	cold	cold	26
3	468	7.731	5.360	78.051	cold	cold	26
3	469	7.730	5.065	78.346	cold	cold	26
3	470	7.729	4.826	78.586	cold	cold	25
3	471	7.729	4.605	78.807	cold	cold	25
3	472	7.728	4.383	79.028	cold	cold	25
3	473	7.727	4.144	79.268	cold	cold	25
3	474	7.690	3.923	79.492	cold	cold	24
3	475	7.689	3.720	79.695	cold	cold	24
3	476	7.725	3.499	79.919	cold	cold	24
3	477	7.743	3.425	79.995	cold	cold	24
3	478	7.743	3.296	80.124	cold	cold	24
3	479	7.705	3.019	80.403	cold	cold	24
3	480	7.723	2.817	80.607	cold	cold	24
3	481	7.741	2.614	80.810	cold	cold	24
3	482	7.777	2.429	80.998	cold	cold	24
3	483	7.795	2.282	81.147	cold	cold	24
3	484	7.794	2.116	81.313	cold	cold	24
3	485	7.776	2.098	81.339	cold	cold	24
3	486	7.776	2.098	81.339	cold	cold	24
3	487	7.794	2.024	81.415	cold	cold	24
3	488	7.812	1.913	81.527	cold	cold	24
3	489	7.812	1.784	81.656	cold	cold	24
3	490	7.811	1.637	81.803	cold	cold	24
3	491	7.811	1.508	81.932	cold	cold	24
3	492	7.810	1.342	82.098	cold	cold	24
3	493	7.792	1.231	82.210	cold	cold	24
3	494	7.773	1.157	82.286	cold	cold	24
3	495	7.718	1.102	82.365	cold	cold	24
3	496	7.404	1.085	82.678	cold	cold	24
3	497	7.340	1.085	82.743	cold	cold	24
3	498	7.275	1.085	82.807	cold	cold	24
3	499	7.054	1.086	83.029	cold	cold	24
3	500	6.925	1.105	83.159	cold	cold	24
3	501	6.833	1.179	83.277	cold	cold	24
3	502	6.797	1.326	83.429	cold	cold	24
3	503	6.779	1.566	83.669	cold	cold	24
3	504	6.798	1.714	83.818	cold	cold	24
3	505	6.817	1.972	84.077	cold	cold	24
3	506	6.836	2.119	84.225	cold	cold	24
3	507	6.836	2.266	84.373	cold	cold	24
3	508	6.855	2.469	84.576	cold	cold	24
3	509	6.856	2.580	84.687	cold	cold	24
3	510	6.856	2.690	84.798	cold	cold	24
3	511	6.912	2.893	85.008	cold	cold	24
3	512	6.894	3.059	85.175	cold	cold	24
3	513	6.858	3.262	85.381	cold	cold	24
3	514	6.840	3.391	85.511	cold	cold	24
3	515	6.859	3.593	85.715	cold	cold	24
3	516	6.878	3.759	85.882	cold	cold	24
3	517	6.878	3.852	85.974	cold	cold	24
3	518	6.879	3.981	86.103	cold	cold	24
3	519	6.898	4.220	86.343	cold	cold	25
3	520	6.880	4.368	86.492	cold	cold	25
3	521	6.880	4.497	86.621	cold	cold	25
3	522	6.881	4.626	86.750	cold	cold	25
3	523	6.881	4.663	86.787	cold	cold	25
3	524	6.881	4.663	86.787	cold	cold	25
3	525	6.881	4.607	86.842	cold	cold	25
3	526	6.843	4.478	86.976	cold	cold	25
3	527	6.825	4.405	87.052	cold	cold	25
3	528	6.806	4.294	87.164	cold	cold	25
3	529	6.787	4.055	87.405	cold	cold	25
3	530	6.767	3.760	87.700	cold	cold	24
3	531	6.767	3.483	87.977	cold	cold	24
3	532	6.839	3.225	88.245	cold	cold	24
3	533	6.876	3.077	88.397	cold	cold	24
3	534	6.857	2.967	88.509	cold	cold	24
3	535	6.838	2.856	88.621	cold	cold	24
3	536	6.801	2.580	88.900	cold	cold	24
3	537	6.781	2.340	89.141	cold	cold	24
3	538	6.818	2.193	89.293	cold	cold	24
3	539	6.817	1.972	89.514	cold	cold	24
3	540	6.816	1.750	89.735	cold	cold	24
3	541	6.816	1.566	89.919	cold	cold	24
3	542	6.797	1.345	90.141	cold	cold	24
3	543	6.778	1.197	90.290	cold	cold	24
3	544	6.851	1.105	90.408	cold	cold	24
3	545	6.980	1.068	90.542	cold	cold	24
3	546	7.109	1.086	90.672	cold	cold	24
3	547	7.312	1.011	90.888	cold	cold	24
3	548	7.478	1.048	91.058	cold	cold	24
3	549	7.644	1.066	91.225	cold	cold	24
3	550	7.791	1.139	91.390	cold	cold	24
3	551	7.829	1.249	91.507	cold	cold	24
3	552	7.829	1.471	91.728	cold	cold	24
3	553	7.867	1.729	91.988	cold	cold	24
3	554	7.886	1.894	92.155	cold	cold	24
3	555	7.886	2.060	92.321	cold	cold	24
3	556	7.887	2.226	92.487	cold	cold	24
3	557	7.869	2.392	92.654	cold	cold	24
3	558	7.851	2.540	92.803	cold	cold	24
3	559	7.852	2.706	92.969	cold	cold	24
3	560	7.815	2.835	93.103	cold	cold	24
3	561	7.779	3.056	93.327	cold	cold	24
3	562	7.817	3.351	93.624	cold	cold	24
3	563	7.817	3.498	93.772	cold	cold	24
3	564	7.800	3.738	94.012	cold	cold	24
3	565	7.745	3.978	94.258	cold	cold	24
3	566	7.727	4.125	94.407	cold	cold	25
3	567	7.746	4.402	94.684	cold	cold	25
3	568	7.673	4.549	94.849	cold	cold	25
3	569	7.600	4.605	94.941	cold	cold	25
3	570	7.600	4.660	94.996	cold	cold	25
3	571	7.619	4.845	95.181	cold	cold	25
3	572	7.675	5.029	95.374	cold	cold	26
3	573	7.620	5.195	95.549	cold	cold	26
3	574	7.621	5.471	95.825	cold	cold	26
3	575	7.640	5.656	96.010	cold	cold	26
3	576	7.678	5.950	96.308	cold	cold	26
3	577	7.678	6.172	96.529	cold	middle	27
3	578	7.679	6.374	96.732	cold	middle	27
3	579	7.698	6.577	96.935	cold	middle	27
3	580	7.736	6.853	97.214	cold	middle	27
3	581	7.662	7.001	97.379	cold	middle	29
3	582	7.460	7.057	97.589	cold	middle	29
3	583	7.220	7.058	97.829	cold	middle	29
3	584	7.054	7.003	98.004	cold	middle	29
3	585	6.980	6.911	98.122	cold	middle	27
3	586	6.943	6.727	98.310	cold	middle	27
3	587	6.905	6.487	98.552	cold	middle	27
3	588	6.849	6.211	98.834	cold	middle	27
3	589	6.848	5.935	99.111	cold	cold	26
3	590	6.828	5.603	99.443	cold	cold	26
3	591	6.846	5.289	99.757	cold	cold	26
3	592	6.864	5.031	100.016	cold	cold	26
3	593	6.863	4.810	100.237	cold	cold	25
3	594	6.844	4.534	100.514	cold	cold	25
3	595	6.843	4.349	100.698	cold	cold	25
3	596	6.861	4.202	100.847	cold	cold	25
3	597	6.860	3.962	101.086	cold	cold	24
3	598	6.859	3.741	101.308	cold	cold	24
3	599	6.839	3.243	101.806	cold	cold	24
4	0	10.497	5.683	0.000	cold	cold	26
4	1	10.479	5.720	0.041	cold	cold	26
4	2	10.515	5.462	0.302	cold	cold	26
4	3	10.514	5.130	0.634	cold	cold	26
4	4	10.476	4.854	0.913	cold	cold	25
4	5	10.475	4.614	1.152	cold	cold	25
4	6	10.474	4.375	1.392	cold	cold	25
4	7	10.492	4.190	1.577	cold	cold	25
4	8	10.492	4.006	1.761	cold	cold	25
4	9	10.491	3.877	1.891	cold	cold	24
4	10	10.454	3.637	2.133	cold	cold	24
4	11	10.416	3.380	2.394	cold	cold	24
4	12	10.415	3.103	2.670	cold	cold	24
4	13	10.396	2.863	2.910	cold	cold	24
4	14	10.395	2.605	3.169	cold	cold	24
4	15	10.431	2.310	3.466	cold	cold	24
4	16	10.430	2.089	3.687	cold	cold	24
4	17	10.467	1.978	3.804	cold	cold	24
4	18	10.522	1.812	3.978	cold	cold	24
4	19	10.466	1.628	4.171	cold	cold	24
4	20	10.484	1.499	4.301	cold	cold	24
4	21	10.483	1.352	4.449	cold	cold	24
4	22	10.372	1.223	4.619	cold	cold	24
4	23	10.243	1.131	4.777	cold	cold	24
4	24	10.077	1.058	4.959	cold	cold	24
4	25	9.966	1.040	5.071	cold	cold	24
4	26	9.800	1.022	5.238	cold	cold	24
4	27	9.782	1.022	5.256	cold	cold	24
4	28	9.708	1.022	5.330	cold	cold	24
4	29	9.653	1.225	5.540	cold	cold	24
4	30	9.599	1.354	5.681	cold	cold	24
4	31	9.562	1.502	5.833	cold	cold	24
4	32	9.563	1.649	5.980	cold	cold	24
4	33	9.581	1.797	6.129	cold	cold	24
4	34	9.582	1.944	6.276	cold	cold	24
4	35	9.601	2.147	6.480	cold	cold	24
4	36	9.602	2.387	6.719	cold	cold	24
4	37	9.584	2.663	6.996	cold	cold	24
4	38	9.585	2.940	7.273	cold	cold	24
4	39	9.623	3.161	7.497	cold	cold	24
4	40	9.623	3.382	7.718	cold	cold	24
4	41	9.605	3.530	7.867	cold	cold	24
4	42	9.607	3.954	8.291	cold	cold	24
4	43	9.626	4.156	8.495	cold	cold	25
4	44	9.644	4.230	8.571	cold	cold	25
4	45	9.645	4.414	8.755	cold	cold	25
4	46	9.627	4.562	8.903	cold	cold	25
4	47	9.701	4.727	9.085	cold	cold	25
4	48	9.739	4.838	9.202	cold	cold	25
4	49	9.739	4.856	9.220	cold	cold	25
4	50	9.739	4.856	9.220	cold	cold	25
4	51	9.775	4.856	9.257	cold	cold	25
4	52	9.831	4.819	9.323	cold	cold	25
4	53	9.886	4.690	9.464	cold	cold	25
4	54	9.959	4.561	9.612	cold	cold	25
4	55	10.014	4.468	9.720	cold	cold	25
4	56	10.106	4.339	9.878	cold	cold	25
4	57	10.216	4.173	10.078	cold	cold	25
4	58	10.289	4.044	10.226	cold	cold	25
4	59	10.381	3.822	10.466	cold	cold	24
4	60	10.417	3.619	10.672	cold	cold	24
4	61	10.453	3.416	10.878	cold	cold	24
4	62	10.453	3.306	10.989	cold	cold	24
4	63	10.470	3.066	11.229	cold	cold	24
4	64	10.469	2.808	11.487	cold	cold	24
4	65	10.432	2.550	11.748	cold	cold	24
4	66	10.431	2.329	11.969	cold	cold	24
4	67	10.486	2.144	12.162	cold	cold	24
4	68	10.503	1.886	12.420	cold	cold	24
4	69	10.521	1.702	12.606	cold	cold	24
4	70	10.502	1.536	12.772	cold	cold	24
4	71	10.428	1.389	12.937	cold	cold	24
4	72	10.372	1.260	13.078	cold	cold	24
4	73	10.280	1.113	13.252	cold	cold	24
4	74	10.243	1.057	13.318	cold	cold	24
4	75	10.022	1.040	13.540	cold	cold	24
4	76	9.985	1.040	13.577	cold	cold	24
4	77	9.948	1.040	13.614	cold	cold	24
4	78	10.077	1.058	13.744	cold	cold	24
4	79	10.169	1.058	13.836	cold	cold	24
4	80	10.280	1.094	13.953	cold	cold	24
4	81	10.280	1.094	13.953	cold	cold	24
4	82	10.372	1.168	14.071	cold	cold	24
4	83	10.428	1.315	14.228	cold	cold	24
4	84	10.447	1.370	14.287	cold	cold	24
4	85	10.502	1.518	14.444	cold	cold	24
4	86	10.484	1.720	14.648	cold	cold	24
4	87	10.466	1.794	14.724	cold	cold	24
4	88	10.448	1.923	14.854	cold	cold	24
4	89	10.430	1.979	14.912	cold	cold	24
4	90	10.375	2.034	14.991	cold	cold	24
4	91	10.320	2.071	15.057	cold	cold	24
4	92	10.283	2.108	15.109	cold	cold	24
4	93	10.283	2.108	15.109	cold	cold	24
4	94	10.283	2.126	15.128	cold	cold	24
4	95	10.338	2.163	15.194	cold	cold	24
4	96	10.375	2.200	15.246	cold	cold	24
4	97	10.412	2.255	15.313	cold	cold	24
4	98	10.449	2.310	15.379	cold	cold	24
4	99	10.449	2.310	15.379	cold	cold	24
4	100	10.450	2.366	15.434	cold	cold	24
4	101	10.450	2.495	15.563	cold	cold	24
4	102	10.450	2.531	15.600	cold	cold	24
4	103	10.414	2.679	15.752	cold	cold	24
4	104	10.414	2.863	15.937	cold	cold	24
4	105	10.414	2.900	15.974	cold	cold	24
4	106	10.414	2.863	16.010	cold	cold	24
4	107	10.396	2.734	16.141	cold	cold	24
4	108	10.377	2.679	16.199	cold	cold	24
4	109	10.358	2.587	16.293	cold	cold	24
4	110	10.321	2.513	16.375	cold	cold	24
4	111	10.302	2.458	16.434	cold	cold	24
4	112	10.284	2.403	16.492	cold	cold	24
4	113	10.247	2.274	16.626	cold	cold	24
4	114	10.209	2.108	16.796	cold	cold	24
4	115	10.209	2.016	16.888	cold	cold	24
4	116	10.245	1.869	17.040	cold	cold	24
4	117	10.245	1.721	17.188	cold	cold	24
4	118	10.245	1.610	17.298	cold	cold	24
4	119	10.207	1.463	17.450	cold	cold	24
4	120	10.179	1.408	17.512	cold	cold	24
4	121	10.152	1.353	17.574	cold	cold	24
4	122	10.152	1.408	17.629	cold	cold	24
4	123	10.152	1.408	17.629	cold	cold	24
4	124	10.152	1.408	17.629	cold	cold	24
4	125	10.152	1.408	17.629	cold	cold	24
4	126	10.152	1.390	17.648	cold	cold	24
4	127	10.152	1.390	17.648	cold	cold	24
4	128	9.985	1.243	17.870	cold	cold	24
4	129	9.985	1.243	17.870	cold	cold	24
4	130	10.041	1.242	17.925	cold	cold	24
4	131	10.041	1.242	17.925	cold	cold	24
4	132	10.041	1.242	17.925	cold	cold	24
4	133	10.041	1.242	17.925	cold	cold	24
4	134	10.041	1.242	17.925	cold	cold	24
4	135	10.077	1.242	17.962	cold	cold	24
4	136	10.096	1.224	17.988	cold	cold	24
4	137	10.114	1.205	18.014	cold	cold	24
4	138	10.114	1.187	18.032	cold	cold	24
4	139	10.077	1.169	18.074	cold	cold	24
4	140	10.059	1.169	18.092	cold	cold	24
4	141	10.040	1.169	18.111	cold	cold	24
4	142	10.022	1.169	18.129	cold	cold	24
4	143	10.022	1.169	18.129	cold	cold	24
4	144	10.077	1.205	18.195	cold	cold	24
4	145	10.077	1.205	18.195	cold	cold	24
4	146	10.059	1.206	18.214	cold	cold	24
4	147	9.985	1.187	18.290	cold	cold	24
4	148	9.985	1.187	18.290	cold	cold	24
4	149	10.003	1.150	18.331	cold	cold	24
4	150	10.077	1.113	18.414	cold	cold	24
4	151	10.169	1.113	18.506	cold	cold	24
4	152	10.206	1.113	18.543	cold	cold	24
4	153	10.206	1.113	18.543	cold	cold	24
4	154	10.243	1.150	18.595	cold	cold	24
4	155	10.280	1.150	18.632	cold	cold	24
4	156	10.280	1.150	18.632	cold	cold	24
4	157	10.261	1.150	18.650	cold	cold	24
4	158	10.261	1.150	18.650	cold	cold	24
4	159	10.262	1.205	18.705	cold	cold	24
4	160	10.243	1.260	18.764	cold	cold	24
4	161	10.225	1.334	18.840	cold	cold	24
4	162	10.207	1.389	18.898	cold	cold	24
4	163	10.207	1.445	18.953	cold	cold	24
4	164	10.170	1.482	19.005	cold	cold	24
4	165	10.134	1.537	19.072	cold	cold	24
4	166	10.134	1.592	19.127	cold	cold	24
4	167	10.134	1.611	19.146	cold	cold	24
4	168	10.134	1.574	19.182	cold	cold	24
4	169	10.134	1.574	19.182	cold	cold	24
4	170	10.134	1.574	19.182	cold	cold	24
4	171	10.115	1.556	19.208	cold	cold	24
4	172	10.097	1.537	19.235	cold	cold	24
4	173	10.152	1.537	19.290	cold	cold	24
4	174	10.152	1.592	19.345	cold	cold	24
4	175	10.152	1.592	19.345	cold	cold	24
4	176	10.152	1.611	19.364	cold	cold	24
4	177	10.171	1.629	19.390	cold	cold	24
4	178	10.171	1.629	19.390	cold	cold	24
4	179	10.189	1.648	19.416	cold	cold	24
4	180	10.189	1.648	19.416	cold	cold	24
4	181	10.189	1.611	19.453	cold	cold	24
4	182	10.134	1.574	19.519	cold	cold	24
4	183	10.171	1.555	19.560	cold	cold	24
4	184	10.171	1.555	19.560	cold	cold	24
4	185	10.171	1.537	19.579	cold	cold	24
4	186	10.171	1.537	19.579	cold	cold	24
4	187	10.171	1.537	19.579	cold	cold	24
4	188	10.171	1.537	19.579	cold	cold	24
4	189	10.170	1.519	19.597	cold	cold	24
4	190	10.170	1.519	19.597	cold	cold	24
4	191	10.170	1.519	19.597	cold	cold	24
4	192	10.170	1.519	19.597	cold	cold	24
4	193	10.170	1.482	19.634	cold	cold	24
4	194	10.170	1.482	19.634	cold	cold	24
4	195	10.152	1.482	19.652	cold	cold	24
4	196	10.152	1.482	19.652	cold	cold	24
4	197	10.134	1.482	19.671	cold	cold	24
4	198	10.134	1.500	19.689	cold	cold	24
[truncated: 7,001 more rows]
