# Supplementary material for: Behavioral and pharmacological characterization of planarian nociception
Source: Front Mol Neurosci. 2024 May 1;17:1368009. doi: 10.3389/fnmol.2024.1368009 (PMC11094297; doi:10.3389/fnmol.2024.1368009)
Supplement: Supplementary file 1 [file Data_Sheet_1.ZIP › Article planarian nociception - code and data/thermos/PREMOR20_T/t1.csv]

22	2;22	3
22	2;22	2
22	1;22	2
22	1;22	2
22	3;22	3
22	3;22	4
22	5;22	3
22	4;22	6
22	6;22	8
22	7;23	0
23	0;23	0
23	5;23	3
23	6;23	8
23	9;24	0
24	0;24	2
24	4;24	4
24	7;24	8
25	1;25	1
25	4;25	4
25	9;25	8
26	3;26	4
26	8;26	8
27	4;27	4
27	8;27	9
28	0;28	3
28	5;28	6
28	5;28	7
28	8;28	9
29	0;28	9
29	1;29	3
29	2;29	2
29	3;29	2
29	3;29	3
29	3;29	3
29	4;29	3
29	4;29	4
29	5;29	5
29	5;29	5
29	7;29	8
29	8;29	8
29	8;29	9
29	8;29	9
29	9;29	9
29	9;30	0
30	0;30	0
30	3;30	2
30	1;30	3
30	3;30	3
30	3;30	4
30	4;30	4
30	6;30	4
30	5;30	7
30	7;30	7
30	8;30	8
30	8;30	9
30	8;30	9
31	0;30	9
31	0;31	0
31	0;31	0
31	2;31	2
31	2;31	1
31	3;31	3
31	3;31	4
31	3;31	4
31	5;31	5
31	5;31	6
31	6;31	7
31	6;31	7
31	6;31	7
31	7;31	7
31	8;31	7
31	9;31	8
31	8;31	9
31	9;31	9
31	9;32	0
32	0;32	0
32	0;32	1
32	1;32	1
32	2;32	1
32	3;32	3
32	3;32	2
32	4;32	3
32	4;32	5
32	4;32	4
32	4;32	5
32	5;32	6
32	5;32	6
32	5;32	6
32	7;32	7
32	7;32	7
32	7;32	8
32	8;32	7
32	8;32	8
32	8;32	8
32	8;32	8
